# Supplementary material for: A quantitative model used to compare within-host SARS-CoV-2, MERS-CoV, and SARS-CoV dynamics provides insights into the pathogenesis and treatment of SARS-CoV-2
Source: PLoS Biol. 2021 Mar 22;19(3):e3001128. doi: 10.1371/journal.pbio.3001128 (PMC7984623; doi:10.1371/journal.pbio.3001128)
Supplement: S1 Data — (XLSX) [file pbio.3001128.s001.xlsx]

## Sheet: SARS-CoV-2
Time	mean	ymin	ymax
0	3.81352	3.75387	3.89781
0.01	3.82672	3.76635	3.90927
0.02	3.83991	3.77884	3.92071
0.03	3.85309	3.79132	3.93212
0.04	3.86626	3.8038	3.94349
0.05	3.87943	3.81627	3.95484
0.06	3.89258	3.82875	3.96616
0.07	3.90571	3.84123	3.97744
0.08	3.91884	3.8537	3.98869
0.09	3.93196	3.8658	3.99991
0.1	3.94506	3.87767	4.0111
0.11	3.95815	3.88953	4.02225
0.12	3.97123	3.90137	4.03337
0.13	3.9843	3.91321	4.04407
0.14	3.99735	3.92503	4.05471
0.15	4.01039	3.93684	4.06906
0.16	4.02342	3.94864	4.08206
0.17	4.03643	3.96043	4.09503
0.18	4.04942	3.9722	4.10798
0.19	4.06241	3.98396	4.12241
0.2	4.07537	3.99571	4.13791
0.21	4.08832	4.00744	4.15338
0.22	4.10125	4.01916	4.1688
0.23	4.11417	4.03086	4.18419
0.24	4.12707	4.04255	4.19953
0.25	4.13995	4.05422	4.21483
0.26	4.15281	4.06588	4.23008
0.27	4.16566	4.07752	4.24529
0.28	4.17848	4.08889	4.26044
0.29	4.19129	4.1003	4.27555
0.3	4.20408	4.11112	4.29061
0.31	4.21684	4.12187	4.30561
0.32	4.22958	4.13261	4.32056
0.33	4.24231	4.14331	4.33545
0.34	4.25501	4.15399	4.35028
0.35	4.26769	4.16465	4.36505
0.36	4.28034	4.17528	4.37976
0.37	4.29297	4.18589	4.39434
0.38	4.30558	4.19647	4.4086
0.39	4.31816	4.20702	4.42278
0.4	4.33071	4.21754	4.43688
0.41	4.34324	4.22803	4.4509
0.42	4.35574	4.23678	4.46552
0.43	4.36822	4.24325	4.48041
0.44	4.38067	4.24963	4.49525
0.45	4.39308	4.25592	4.51006
0.46	4.40547	4.26375	4.52481
0.47	4.41783	4.27198	4.53927
0.48	4.43016	4.28015	4.55355
0.49	4.44245	4.28828	4.56776
0.5	4.45471	4.29636	4.5819
0.51	4.46694	4.30438	4.59596
0.52	4.47914	4.31235	4.60995
0.53	4.4913	4.32027	4.62472
0.54	4.50342	4.32814	4.63985
0.55	4.51551	4.33595	4.65496
0.56	4.52756	4.34371	4.67004
0.57	4.53958	4.35142	4.68511
0.58	4.55155	4.35906	4.70016
0.59	4.56349	4.36666	4.71519
0.6	4.57538	4.3742	4.7302
0.61	4.58724	4.38168	4.7449
0.62	4.59905	4.38911	4.75945
0.63	4.61082	4.39647	4.77396
0.64	4.62254	4.40378	4.78843
0.65	4.63422	4.41104	4.80286
0.66	4.64586	4.41823	4.81724
0.67	4.65744	4.42537	4.83157
0.68	4.66898	4.43245	4.84585
0.69	4.68047	4.43946	4.86008
0.7	4.69191	4.44642	4.87427
0.71	4.7033	4.45332	4.88839
0.72	4.71464	4.46016	4.90336
0.73	4.72593	4.46693	4.91851
0.74	4.73716	4.47365	4.93364
0.75	4.74834	4.4803	4.94876
0.76	4.75947	4.48689	4.96387
0.77	4.77053	4.49342	4.97896
0.78	4.78154	4.49988	4.99404
0.79	4.7925	4.50628	5.00911
0.8	4.80339	4.51262	5.02417
0.81	4.81422	4.51889	5.03921
0.82	4.82499	4.5251	5.05424
0.83	4.8357	4.53125	5.06925
0.84	4.84634	4.53733	5.08425
0.85	4.85692	4.54334	5.09923
0.86	4.86744	4.54929	5.11419
0.87	4.87789	4.55517	5.12913
0.88	4.88827	4.56099	5.14406
0.89	4.89858	4.56673	5.15897
0.9	4.90883	4.57242	5.17386
0.91	4.919	4.57803	5.18873
0.92	4.9291	4.58358	5.20358
0.93	4.93913	4.58905	5.21841
0.94	4.94909	4.59446	5.23321
0.95	4.95897	4.59981	5.248
0.96	4.96877	4.60508	5.26276
0.97	4.97851	4.61028	5.27749
0.98	4.98816	4.61541	5.29221
0.99	4.99773	4.62048	5.30689
1	5.00723	4.62547	5.32155
1.01	5.01665	4.63039	5.33618
1.02	5.02598	4.63524	5.35079
1.03	5.03523	4.64002	5.36536
1.04	5.04441	4.64473	5.3799
1.05	5.05349	4.64937	5.39442
1.06	5.0625	4.65394	5.40884
1.07	5.07141	4.65843	5.42298
1.08	5.08025	4.66285	5.43707
1.09	5.08899	4.6672	5.45112
1.1	5.09765	4.67147	5.46513
1.11	5.10622	4.67568	5.47908
1.12	5.1147	4.67981	5.49298
1.13	5.12309	4.68386	5.50683
1.14	5.13139	4.68784	5.52062
1.15	5.1396	4.69175	5.53436
1.16	5.14772	4.69559	5.54804
1.17	5.15575	4.69934	5.56166
1.18	5.16368	4.70303	5.57522
1.19	5.17152	4.70664	5.58873
1.2	5.17926	4.71018	5.60216
1.21	5.18691	4.71364	5.61553
1.22	5.19447	4.71702	5.62884
1.23	5.20193	4.72034	5.64207
1.24	5.20929	4.72357	5.65524
1.25	5.21656	4.72673	5.66833
1.26	5.22373	4.72982	5.68135
1.27	5.2308	4.73283	5.69429
1.28	5.23777	4.73576	5.70716
1.29	5.24465	4.73862	5.71994
1.3	5.25142	4.74141	5.73264
1.31	5.2581	4.74411	5.74526
1.32	5.26468	4.74675	5.7578
1.33	5.27116	4.7493	5.77025
1.34	5.27754	4.75178	5.7826
1.35	5.28382	4.75419	5.79487
1.36	5.29	4.75652	5.80705
1.37	5.29608	4.75878	5.81912
1.38	5.30206	4.76096	5.83111
1.39	5.30794	4.76306	5.84299
1.4	5.31373	4.76509	5.85477
1.41	5.31941	4.76705	5.86645
1.42	5.32499	4.76893	5.87803
1.43	5.33046	4.77073	5.8895
1.44	5.33584	4.77246	5.90086
1.45	5.34112	4.77412	5.91211
1.46	5.3463	4.7757	5.92325
1.47	5.35138	4.77721	5.93427
1.48	5.35636	4.77864	5.94518
1.49	5.36125	4.78	5.95598
1.5	5.36603	4.78129	5.96665
1.51	5.37071	4.78251	5.9772
1.52	5.37529	4.78365	5.98763
1.53	5.37978	4.78472	5.99793
1.54	5.38417	4.78572	6.00811
1.55	5.38846	4.78664	6.01817
1.56	5.39265	4.7875	6.02809
1.57	5.39675	4.78828	6.03788
1.58	5.40075	4.78899	6.04755
1.59	5.40465	4.78963	6.05708
1.6	5.40846	4.7902	6.06647
1.61	5.41217	4.79071	6.07573
1.62	5.41579	4.79114	6.08486
1.63	5.41931	4.7915	6.09384
1.64	5.42274	4.7918	6.10269
1.65	5.42608	4.79202	6.1114
1.66	5.42933	4.79218	6.11997
1.67	5.43248	4.79228	6.1284
1.68	5.43554	4.7923	6.13669
1.69	5.43851	4.79226	6.14483
1.7	5.44139	4.79215	6.15283
1.71	5.44418	4.79198	6.16069
1.72	5.44689	4.79175	6.16841
1.73	5.4495	4.79145	6.17598
1.74	5.45203	4.79108	6.18341
1.75	5.45447	4.79065	6.19069
1.76	5.45682	4.79016	6.19783
1.77	5.45909	4.78961	6.20482
1.78	5.46128	4.78899	6.21167
1.79	5.46338	4.78832	6.21838
1.8	5.4654	4.78758	6.22494
1.81	5.46734	4.78678	6.23136
1.82	5.46919	4.78593	6.23764
1.83	5.47097	4.78501	6.24377
1.84	5.47266	4.78384	6.24977
1.85	5.47428	4.78207	6.25562
1.86	5.47581	4.78025	6.26133
1.87	5.47727	4.77838	6.2669
1.88	5.47866	4.77646	6.27234
1.89	5.47997	4.77449	6.27763
1.9	5.4812	4.77247	6.28279
1.91	5.48236	4.7704	6.28781
1.92	5.48344	4.76829	6.2927
1.93	5.48446	4.76612	6.29745
1.94	5.4854	4.76391	6.30208
1.95	5.48627	4.76166	6.30657
1.96	5.48707	4.75936	6.31093
1.97	5.48781	4.75701	6.31516
1.98	5.48847	4.75462	6.31927
1.99	5.48907	4.75219	6.32325
2	5.4896	4.74971	6.32711
2.01	5.49007	4.74719	6.33084
2.02	5.49047	4.74464	6.33446
2.03	5.49081	4.74204	6.33795
2.04	5.49108	4.7394	6.34133
2.05	5.49129	4.73672	6.34459
2.06	5.49144	4.734	6.34774
2.07	5.49153	4.73124	6.35077
2.08	5.49157	4.72845	6.3537
2.09	5.49154	4.72562	6.35651
2.1	5.49145	4.72275	6.35922
2.11	5.49131	4.71984	6.36182
2.12	5.49111	4.7169	6.36432
2.13	5.49086	4.71393	6.36719
2.14	5.49055	4.71092	6.37445
2.15	5.49018	4.70787	6.38161
2.16	5.48977	4.7048	6.38867
2.17	5.4893	4.70169	6.39562
2.18	5.48878	4.69854	6.40247
2.19	5.48821	4.69537	6.40921
2.2	5.48759	4.69216	6.41586
2.21	5.48691	4.68893	6.42239
2.22	5.4862	4.68566	6.42883
2.23	5.48543	4.68236	6.43516
2.24	5.48462	4.67903	6.44138
2.25	5.48376	4.67568	6.4475
2.26	5.48285	4.67229	6.45351
2.27	5.4819	4.66888	6.45942
2.28	5.4809	4.66544	6.46523
2.29	5.47987	4.66197	6.47093
2.3	5.47879	4.65848	6.47652
2.31	5.47766	4.65496	6.48201
2.32	5.4765	4.65141	6.48739
2.33	5.47529	4.64784	6.49267
2.34	5.47405	4.64424	6.49784
2.35	5.47276	4.64062	6.50291
2.36	5.47144	4.63697	6.50788
2.37	5.47008	4.6333	6.51273
2.38	5.46868	4.62961	6.51749
2.39	5.46724	4.62589	6.52214
2.4	5.46577	4.62215	6.52669
2.41	5.46426	4.61839	6.53113
2.42	5.46272	4.6146	6.53547
2.43	5.46114	4.61079	6.53971
2.44	5.45953	4.60697	6.54385
2.45	5.45788	4.60312	6.54788
2.46	5.4562	4.59925	6.55181
2.47	5.45449	4.59535	6.55564
2.48	5.45275	4.59144	6.55937
2.49	5.45097	4.58751	6.563
2.5	5.44917	4.58356	6.56653
2.51	5.44733	4.57959	6.56997
2.52	5.44547	4.5756	6.5733
2.53	5.44358	4.5716	6.57653
2.54	5.44165	4.56757	6.57967
2.55	5.4397	4.56353	6.58271
2.56	5.43772	4.55947	6.58566
2.57	5.43572	4.55539	6.58851
2.58	5.43369	4.55129	6.59126
2.59	5.43163	4.54718	6.59393
2.6	5.42954	4.54305	6.59649
2.61	5.42743	4.5389	6.59897
2.62	5.4253	4.53474	6.60136
2.63	5.42314	4.53056	6.60365
2.64	5.42095	4.52637	6.60586
2.65	5.41874	4.52216	6.60797
2.66	5.41651	4.51794	6.61
2.67	5.41426	4.5137	6.61194
2.68	5.41198	4.50944	6.6138
2.69	5.40968	4.50517	6.61557
2.7	5.40736	4.50089	6.61725
2.71	5.40502	4.49659	6.61793
2.72	5.40266	4.49228	6.61818
2.73	5.40027	4.48796	6.61837
2.74	5.39787	4.48362	6.61851
2.75	5.39544	4.47927	6.61859
2.76	5.393	4.47491	6.61863
2.77	5.39054	4.47053	6.61862
2.78	5.38805	4.46614	6.61856
2.79	5.38555	4.46174	6.61845
2.8	5.38304	4.45733	6.6183
2.81	5.3805	4.4529	6.61809
2.82	5.37794	4.44846	6.61785
2.83	5.37537	4.44401	6.61756
2.84	5.37278	4.43955	6.61722
2.85	5.37018	4.43508	6.61685
2.86	5.36756	4.4306	6.61643
2.87	5.36492	4.4261	6.61597
2.88	5.36227	4.4216	6.61547
2.89	5.3596	4.41708	6.61493
2.9	5.35691	4.41256	6.61435
2.91	5.35421	4.40802	6.61373
2.92	5.3515	4.40347	6.61308
2.93	5.34877	4.39892	6.61239
2.94	5.34603	4.39435	6.61166
2.95	5.34327	4.38977	6.6109
2.96	5.3405	4.38519	6.61011
2.97	5.33771	4.38059	6.60928
2.98	5.33492	4.37599	6.60842
2.99	5.33211	4.37137	6.60752
3	5.32928	4.36675	6.6066
3.01	5.32645	4.36212	6.60564
3.02	5.3236	4.35748	6.60465
3.03	5.32074	4.35283	6.60364
3.04	5.31787	4.34817	6.60259
3.05	5.31498	4.3435	6.60151
3.06	5.31209	4.33883	6.60041
3.07	5.30918	4.33415	6.59928
3.08	5.30626	4.32946	6.59812
3.09	5.30333	4.32476	6.59694
3.1	5.30039	4.32005	6.59573
3.11	5.29744	4.31534	6.59449
3.12	5.29448	4.31062	6.59323
3.13	5.29151	4.30589	6.59195
3.14	5.28853	4.30115	6.59064
3.15	5.28554	4.29641	6.5893
3.16	5.28254	4.29166	6.58795
3.17	5.27953	4.2869	6.58657
3.18	5.27651	4.28214	6.58517
3.19	5.27348	4.27736	6.58375
3.2	5.27045	4.27259	6.58231
3.21	5.2674	4.2678	6.58085
3.22	5.26435	4.26301	6.57937
3.23	5.26128	4.25821	6.57786
3.24	5.25821	4.25341	6.57634
3.25	5.25513	4.2486	6.5748
3.26	5.25204	4.24378	6.57324
3.27	5.24895	4.23896	6.57167
3.28	5.24584	4.23413	6.57007
3.29	5.24273	4.2293	6.56846
3.3	5.23961	4.22446	6.56683
3.31	5.23649	4.21961	6.56518
3.32	5.23335	4.21476	6.56352
3.33	5.23021	4.2099	6.56184
3.34	5.22706	4.20504	6.56015
3.35	5.22391	4.20017	6.55844
3.36	5.22075	4.19529	6.55671
3.37	5.21758	4.19042	6.55497
3.38	5.2144	4.18553	6.55322
3.39	5.21122	4.18064	6.55145
3.4	5.20803	4.17575	6.54967
3.41	5.20484	4.17085	6.54788
3.42	5.20164	4.16594	6.54607
3.43	5.19843	4.16103	6.54425
3.44	5.19522	4.15612	6.54241
3.45	5.192	4.1512	6.54056
3.46	5.18878	4.14628	6.5387
3.47	5.18555	4.14135	6.53683
3.48	5.18231	4.13642	6.53495
3.49	5.17907	4.13148	6.53306
3.5	5.17582	4.12654	6.53115
3.51	5.17257	4.12159	6.52923
3.52	5.16931	4.11664	6.52731
3.53	5.16605	4.11169	6.52537
3.54	5.16278	4.10673	6.52342
3.55	5.15951	4.10177	6.52146
3.56	5.15623	4.0968	6.51949
3.57	5.15295	4.09183	6.51751
3.58	5.14967	4.08686	6.51552
3.59	5.14637	4.08188	6.51353
3.6	5.14308	4.07689	6.51152
3.61	5.13978	4.07191	6.5095
3.62	5.13647	4.06692	6.50748
3.63	5.13316	4.06192	6.50545
3.64	5.12985	4.05693	6.50341
3.65	5.12653	4.05193	6.50135
3.66	5.12321	4.04692	6.4993
3.67	5.11988	4.04191	6.49723
3.68	5.11655	4.0369	6.49516
3.69	5.11322	4.03189	6.49307
3.7	5.10988	4.02687	6.49099
3.71	5.10654	4.02185	6.48889
3.72	5.10319	4.01682	6.48678
3.73	5.09984	4.0118	6.48467
3.74	5.09649	4.00676	6.48256
3.75	5.09313	4.00173	6.48043
3.76	5.08977	3.99669	6.4783
3.77	5.08641	3.99165	6.47616
3.78	5.08304	3.98661	6.47402
3.79	5.07967	3.98156	6.47186
3.8	5.07629	3.97651	6.46971
3.81	5.07291	3.97146	6.46754
3.82	5.06953	3.9664	6.46538
3.83	5.06615	3.96135	6.4632
3.84	5.06276	3.95629	6.46102
3.85	5.05937	3.95122	6.45883
3.86	5.05598	3.94616	6.45664
3.87	5.05258	3.94109	6.45444
3.88	5.04918	3.93602	6.45224
3.89	5.04578	3.93094	6.45003
3.9	5.04237	3.92586	6.44782
3.91	5.03896	3.92079	6.4456
3.92	5.03555	3.9157	6.44338
3.93	5.03214	3.91062	6.44115
3.94	5.02872	3.90553	6.43892
3.95	5.0253	3.90044	6.43668
3.96	5.02188	3.89535	6.43444
3.97	5.01845	3.89026	6.43219
3.98	5.01503	3.88516	6.42994
3.99	5.0116	3.88006	6.42768
4	5.00816	3.87496	6.42542
4.01	5.00473	3.86986	6.42316
4.02	5.00129	3.86475	6.42089
4.03	4.99785	3.85965	6.41862
4.04	4.99441	3.85454	6.41634
4.05	4.99096	3.84943	6.41406
4.06	4.98752	3.84431	6.41178
4.07	4.98407	3.8392	6.40943
4.08	4.98062	3.83408	6.40647
4.09	4.97716	3.82896	6.40349
4.1	4.97371	3.82384	6.40051
4.11	4.97025	3.81871	6.39752
4.12	4.96679	3.81359	6.39453
4.13	4.96333	3.80846	6.39152
4.14	4.95986	3.80333	6.38852
4.15	4.9564	3.7982	6.3855
4.16	4.95293	3.79306	6.38248
4.17	4.94946	3.78793	6.37945
4.18	4.94599	3.78279	6.37641
4.19	4.94251	3.77765	6.37337
4.2	4.93904	3.77251	6.37032
4.21	4.93556	3.76737	6.36726
4.22	4.93208	3.76223	6.3642
4.23	4.9286	3.75708	6.36114
4.24	4.92512	3.75193	6.35807
4.25	4.92163	3.74679	6.35499
4.26	4.91814	3.74163	6.3519
4.27	4.91465	3.73648	6.34881
4.28	4.91116	3.73133	6.34572
4.29	4.90767	3.72617	6.34262
4.3	4.90418	3.72102	6.33951
4.31	4.90068	3.71586	6.3364
4.32	4.89719	3.7107	6.33329
4.33	4.89369	3.70554	6.33017
4.34	4.89019	3.70037	6.32704
4.35	4.88669	3.69521	6.32391
4.36	4.88318	3.69005	6.32077
4.37	4.87968	3.68488	6.31763
4.38	4.87617	3.67971	6.31449
4.39	4.87267	3.67454	6.31134
4.4	4.86916	3.66937	6.30819
4.41	4.86565	3.6642	6.30503
4.42	4.86214	3.65902	6.30187
4.43	4.85862	3.65385	6.2987
4.44	4.85511	3.64867	6.29553
4.45	4.85159	3.64349	6.29235
4.46	4.84808	3.63831	6.28917
4.47	4.84456	3.63313	6.28599
4.48	4.84104	3.62795	6.2828
4.49	4.83752	3.62277	6.27961
4.5	4.83399	3.61759	6.27641
4.51	4.83047	3.6124	6.27321
4.52	4.82694	3.60722	6.27001
4.53	4.82342	3.60203	6.2668
4.54	4.81989	3.59684	6.26359
4.55	4.81636	3.59165	6.26038
4.56	4.81283	3.58646	6.25716
4.57	4.8093	3.58127	6.25394
4.58	4.80577	3.57607	6.25072
4.59	4.80224	3.57088	6.24749
4.6	4.7987	3.56569	6.24426
4.61	4.79517	3.56049	6.24102
4.62	4.79163	3.55529	6.23778
4.63	4.78809	3.55009	6.23454
4.64	4.78456	3.54489	6.2313
4.65	4.78102	3.53969	6.22805
4.66	4.77748	3.53449	6.2248
4.67	4.77393	3.52929	6.22155
4.68	4.77039	3.52409	6.21829
4.69	4.76685	3.51888	6.21503
4.7	4.7633	3.51368	6.21177
4.71	4.75976	3.50847	6.20851
4.72	4.75621	3.50327	6.20524
4.73	4.75266	3.49806	6.20197
4.74	4.74911	3.49285	6.19869
4.75	4.74556	3.48764	6.19542
4.76	4.74201	3.48243	6.19214
4.77	4.73846	3.47722	6.18886
4.78	4.73491	3.47201	6.18557
4.79	4.73136	3.4668	6.18229
4.8	4.7278	3.46158	6.179
4.81	4.72425	3.45637	6.17571
4.82	4.72069	3.45115	6.17241
4.83	4.71714	3.44594	6.16911
4.84	4.71358	3.44072	6.16582
4.85	4.71002	3.4355	6.16251
4.86	4.70646	3.43028	6.15921
4.87	4.7029	3.42506	6.15591
4.88	4.69934	3.41984	6.1526
4.89	4.69578	3.41462	6.14929
4.9	4.69222	3.4094	6.14597
4.91	4.68866	3.40418	6.14266
4.92	4.68509	3.39896	6.13934
4.93	4.68153	3.39373	6.13602
4.94	4.67796	3.38851	6.1327
4.95	4.6744	3.38328	6.12938
4.96	4.67083	3.37806	6.12605
4.97	4.66726	3.37283	6.12273
4.98	4.6637	3.36761	6.1194
4.99	4.66013	3.36238	6.11607
5	4.65656	3.35715	6.11273
5.01	4.65299	3.35192	6.1094
5.02	4.64942	3.34669	6.10606
5.03	4.64585	3.34146	6.10272
5.04	4.64227	3.33623	6.09938
5.05	4.6387	3.331	6.09604
5.06	4.63513	3.32577	6.0927
5.07	4.63155	3.32053	6.08935
5.08	4.62798	3.3153	6.086
5.09	4.6244	3.31007	6.08266
5.1	4.62083	3.30483	6.0793
5.11	4.61725	3.2996	6.07595
5.12	4.61368	3.29436	6.0726
5.13	4.6101	3.28913	6.06924
5.14	4.60652	3.28389	6.06588
5.15	4.60294	3.27865	6.06253
5.16	4.59936	3.27342	6.05916
5.17	4.59578	3.26818	6.0558
5.18	4.5922	3.26294	6.05244
5.19	4.58862	3.2577	6.04907
5.2	4.58504	3.25246	6.04571
5.21	4.58146	3.24722	6.04234
5.22	4.57787	3.24198	6.03897
5.23	4.57429	3.23674	6.0356
5.24	4.57071	3.2315	6.03223
5.25	4.56712	3.22625	6.02885
5.26	4.56354	3.22101	6.02548
5.27	4.55995	3.21577	6.0221
5.28	4.55637	3.21053	6.01872
5.29	4.55278	3.20528	6.01534
5.3	4.5492	3.20004	6.01196
5.31	4.54561	3.19479	6.00858
5.32	4.54202	3.18955	6.0052
5.33	4.53843	3.1843	6.00181
5.34	4.53485	3.17905	5.99843
5.35	4.53126	3.17381	5.99504
5.36	4.52767	3.16856	5.99165
5.37	4.52408	3.16331	5.98826
5.38	4.52049	3.15807	5.98487
5.39	4.5169	3.15282	5.98148
5.4	4.5133	3.14757	5.97809
5.41	4.50971	3.14232	5.97469
5.42	4.50612	3.13707	5.9713
5.43	4.50253	3.13182	5.9679
5.44	4.49894	3.12657	5.9645
5.45	4.49534	3.12132	5.9611
5.46	4.49175	3.11607	5.9577
5.47	4.48816	3.11082	5.9543
5.48	4.48456	3.10557	5.9509
5.49	4.48097	3.10031	5.9475
5.5	4.47737	3.09506	5.94409
5.51	4.47378	3.08981	5.94069
5.52	4.47018	3.08456	5.93728
5.53	4.46658	3.0793	5.93388
5.54	4.46299	3.07405	5.93047
5.55	4.45939	3.06879	5.92706
5.56	4.45579	3.06354	5.92365
5.57	4.45219	3.05829	5.92024
5.58	4.4486	3.05303	5.91683
5.59	4.445	3.04777	5.91342
5.6	4.4414	3.04252	5.91
5.61	4.4378	3.03726	5.90659
5.62	4.4342	3.03201	5.90317
5.63	4.4306	3.02675	5.89976
5.64	4.427	3.02149	5.89634
5.65	4.4234	3.01624	5.89292
5.66	4.4198	3.01098	5.8895
5.67	4.4162	3.00572	5.88608
5.68	4.4126	3.00046	5.88266
5.69	4.40899	2.9952	5.87924
5.7	4.40539	2.98995	5.87582
5.71	4.40179	2.98469	5.87239
5.72	4.39819	2.97943	5.86897
5.73	4.39458	2.97417	5.86555
5.74	4.39098	2.96891	5.86222
5.75	4.38738	2.96365	5.86035
5.76	4.38377	2.95839	5.85848
5.77	4.38017	2.95313	5.85661
5.78	4.37657	2.94787	5.85474
5.79	4.37296	2.94261	5.85287
5.8	4.36936	2.93734	5.851
5.81	4.36575	2.93208	5.84913
5.82	4.36215	2.92682	5.84726
5.83	4.35854	2.92156	5.84539
5.84	4.35493	2.9163	5.84352
5.85	4.35133	2.91103	5.84165
5.86	4.34772	2.90577	5.83978
5.87	4.34411	2.90051	5.83791
5.88	4.34051	2.89525	5.83604
5.89	4.3369	2.88998	5.83417
5.9	4.33329	2.88472	5.8323
5.91	4.32968	2.87945	5.83043
5.92	4.32608	2.87419	5.82856
5.93	4.32247	2.86893	5.82669
5.94	4.31886	2.86366	5.82482
5.95	4.31525	2.8584	5.82295
5.96	4.31164	2.85313	5.82107
5.97	4.30803	2.84787	5.8192
5.98	4.30442	2.8426	5.81733
5.99	4.30081	2.83734	5.81546
6	4.2972	2.83207	5.81359
6.01	4.29359	2.82681	5.81172
6.02	4.28998	2.82154	5.80985
6.03	4.28637	2.81627	5.80798
6.04	4.28276	2.81101	5.8061
6.05	4.27915	2.80574	5.80423
6.06	4.27554	2.80047	5.80236
6.07	4.27193	2.79521	5.80049
6.08	4.26831	2.78994	5.79862
6.09	4.2647	2.78467	5.79675
6.1	4.26109	2.7794	5.79488
6.11	4.25748	2.77414	5.793
6.12	4.25387	2.76887	5.79113
6.13	4.25025	2.7636	5.78926
6.14	4.24664	2.75833	5.78739
6.15	4.24303	2.75306	5.78552
6.16	4.23941	2.7478	5.78364
6.17	4.2358	2.74253	5.78177
6.18	4.23219	2.73726	5.7799
6.19	4.22857	2.73199	5.77803
6.2	4.22496	2.72672	5.77616
6.21	4.22135	2.72145	5.77428
6.22	4.21773	2.71618	5.77241
6.23	4.21412	2.71091	5.77054
6.24	4.2105	2.70564	5.76867
6.25	4.20689	2.70037	5.76679
6.26	4.20327	2.6951	5.76492
6.27	4.19966	2.68983	5.76305
6.28	4.19604	2.68456	5.76118
6.29	4.19243	2.67929	5.7593
6.3	4.18881	2.67402	5.75743
6.31	4.18519	2.66875	5.75556
6.32	4.18158	2.66348	5.75369
6.33	4.17796	2.65821	5.75181
6.34	4.17435	2.65294	5.74994
6.35	4.17073	2.64767	5.74807
6.36	4.16711	2.6424	5.7462
6.37	4.1635	2.63712	5.74432
6.38	4.15988	2.63185	5.74245
6.39	4.15626	2.62658	5.74058
6.4	4.15265	2.62131	5.7387
6.41	4.14903	2.61604	5.73683
6.42	4.14541	2.61076	5.73496
6.43	4.14179	2.60549	5.73308
6.44	4.13818	2.60022	5.73121
6.45	4.13456	2.59495	5.72934
6.46	4.13094	2.58968	5.72747
6.47	4.12732	2.5844	5.72559
6.48	4.1237	2.57913	5.72372
6.49	4.12008	2.57386	5.72185
6.5	4.11647	2.56858	5.71997
6.51	4.11285	2.56331	5.7181
6.52	4.10923	2.55804	5.71623
6.53	4.10561	2.55276	5.71435
6.54	4.10199	2.54749	5.71248
6.55	4.09837	2.54222	5.71061
6.56	4.09475	2.53694	5.70873
6.57	4.09113	2.53167	5.70686
6.58	4.08751	2.5264	5.70498
6.59	4.08389	2.52112	5.70311
6.6	4.08027	2.51585	5.70124
6.61	4.07665	2.51057	5.69936
6.62	4.07303	2.5053	5.69749
6.63	4.06941	2.50003	5.69562
6.64	4.06579	2.49475	5.69374
6.65	4.06217	2.48948	5.69187
6.66	4.05855	2.4842	5.69
6.67	4.05493	2.47893	5.68812
6.68	4.05131	2.47365	5.68625
6.69	4.04769	2.46838	5.68437
6.7	4.04407	2.4631	5.6825
6.71	4.04045	2.45783	5.68063
6.72	4.03683	2.45255	5.67875
6.73	4.0332	2.44728	5.67688
6.74	4.02958	2.442	5.675
6.75	4.02596	2.43673	5.67313
6.76	4.02234	2.43145	5.67126
6.77	4.01872	2.42618	5.66938
6.78	4.0151	2.4209	5.66751
6.79	4.01147	2.41563	5.66563
6.8	4.00785	2.41035	5.66376
6.81	4.00423	2.40507	5.66189
6.82	4.00061	2.3998	5.66001
6.83	3.99699	2.39452	5.65814
6.84	3.99336	2.38925	5.65626
6.85	3.98974	2.38397	5.65439
6.86	3.98612	2.37869	5.65251
6.87	3.9825	2.37342	5.65064
6.88	3.97887	2.36814	5.64877
6.89	3.97525	2.36287	5.64689
6.9	3.97163	2.35759	5.64502
6.91	3.968	2.35231	5.64314
6.92	3.96438	2.34704	5.64127
6.93	3.96076	2.34176	5.63939
6.94	3.95713	2.33648	5.63752
6.95	3.95351	2.33121	5.63565
6.96	3.94989	2.32593	5.63377
6.97	3.94626	2.32065	5.6319
6.98	3.94264	2.31538	5.63002
6.99	3.93902	2.3101	5.62815
7	3.93539	2.30482	5.62627
7.01	3.93177	2.29954	5.6244
7.02	3.92814	2.29427	5.62252
7.03	3.92452	2.28899	5.62065
7.04	3.9209	2.28371	5.61877
7.05	3.91727	2.27844	5.6169
7.06	3.91365	2.27316	5.61503
7.07	3.91002	2.26788	5.61315
7.08	3.9064	2.2626	5.61128
7.09	3.90278	2.25733	5.6094
7.1	3.89915	2.25205	5.60753
7.11	3.89553	2.24677	5.60565
7.12	3.8919	2.24149	5.60378
7.13	3.88828	2.23621	5.6019
7.14	3.88465	2.23094	5.60003
7.15	3.88103	2.22566	5.59815
7.16	3.8774	2.22038	5.59628
7.17	3.87378	2.2151	5.5944
7.18	3.87015	2.20982	5.59253
7.19	3.86653	2.20455	5.59065
7.2	3.8629	2.19927	5.58878
7.21	3.85928	2.19399	5.5869
7.22	3.85565	2.18871	5.58503
7.23	3.85203	2.18343	5.58315
7.24	3.8484	2.17816	5.58128
7.25	3.84477	2.17288	5.5794
7.26	3.84115	2.1676	5.57753
7.27	3.83752	2.16232	5.57565
7.28	3.8339	2.15704	5.57378
7.29	3.83027	2.15176	5.5719
7.3	3.82665	2.14649	5.57003
7.31	3.82302	2.14121	5.56815
7.32	3.81939	2.13593	5.56628
7.33	3.81577	2.13065	5.5644
7.34	3.81214	2.12537	5.56253
7.35	3.80852	2.12009	5.56065
7.36	3.80489	2.11481	5.55878
7.37	3.80126	2.10953	5.5569
7.38	3.79764	2.10426	5.55503
7.39	3.79401	2.09898	5.55315
7.4	3.79038	2.0937	5.55128
7.41	3.78676	2.08842	5.5494
7.42	3.78313	2.08314	5.54752
7.43	3.77951	2.07786	5.54565
7.44	3.77588	2.07258	5.54377
7.45	3.77225	2.0673	5.5419
7.46	3.76863	2.06202	5.54002
7.47	3.765	2.05674	5.53815
7.48	3.76137	2.05146	5.53627
7.49	3.75774	2.04619	5.5344
7.5	3.75412	2.04091	5.53252
7.51	3.75049	2.03563	5.53065
7.52	3.74686	2.03035	5.52877
7.53	3.74324	2.02507	5.5269
7.54	3.73961	2.01979	5.52502
7.55	3.73598	2.01451	5.52314
7.56	3.73236	2.00923	5.52127
7.57	3.72873	2.00395	5.51939
7.58	3.7251	1.99867	5.51752
7.59	3.72147	1.99339	5.51564
7.6	3.71785	1.98811	5.51377
7.61	3.71422	1.98283	5.51189
7.62	3.71059	1.97755	5.51002
7.63	3.70696	1.97227	5.50814
7.64	3.70334	1.96699	5.50626
7.65	3.69971	1.96171	5.50439
7.66	3.69608	1.95643	5.50251
7.67	3.69245	1.95115	5.50064
7.68	3.68883	1.94587	5.49876
7.69	3.6852	1.94059	5.49689
7.7	3.68157	1.93531	5.49501
7.71	3.67794	1.93003	5.49314
7.72	3.67431	1.92475	5.49126
7.73	3.67069	1.91947	5.48938
7.74	3.66706	1.91419	5.48751
7.75	3.66343	1.90891	5.48563
7.76	3.6598	1.90363	5.48376
7.77	3.65617	1.89835	5.48188
7.78	3.65255	1.89307	5.48001
7.79	3.64892	1.88779	5.47813
7.8	3.64529	1.88251	5.47625
7.81	3.64166	1.87723	5.47438
7.82	3.63803	1.87195	5.4725
7.83	3.63441	1.86667	5.47063
7.84	3.63078	1.86139	5.46875
7.85	3.62715	1.85611	5.46687
7.86	3.62352	1.85083	5.465
7.87	3.61989	1.84555	5.46312
7.88	3.61626	1.84027	5.46125
7.89	3.61264	1.83499	5.45937
7.9	3.60901	1.82971	5.4575
7.91	3.60538	1.82443	5.45562
7.92	3.60175	1.81915	5.45374
7.93	3.59812	1.81387	5.45187
7.94	3.59449	1.80859	5.44999
7.95	3.59086	1.80331	5.44812
7.96	3.58724	1.79803	5.44624
7.97	3.58361	1.79275	5.44436
7.98	3.57998	1.78747	5.44249
7.99	3.57635	1.78219	5.44061
8	3.57272	1.77691	5.43874
8.01	3.56909	1.77162	5.43686
8.02	3.56546	1.76623	5.43498
8.03	3.56183	1.76082	5.43311
8.04	3.5582	1.75542	5.43123
8.05	3.55458	1.75002	5.42936
8.06	3.55095	1.74462	5.42748
8.07	3.54732	1.73921	5.4256
8.08	3.54369	1.73381	5.42373
8.09	3.54006	1.72841	5.42185
8.1	3.53643	1.723	5.41998
8.11	3.5328	1.7176	5.4181
8.12	3.52917	1.7122	5.41622
8.13	3.52554	1.7068	5.41435
8.14	3.52191	1.70139	5.41247
8.15	3.51828	1.69599	5.4106
8.16	3.51466	1.69059	5.40872
8.17	3.51103	1.68518	5.40684
8.18	3.5074	1.67978	5.40497
8.19	3.50377	1.67438	5.40309
8.2	3.50014	1.66898	5.40122
8.21	3.49651	1.66357	5.39934
8.22	3.49288	1.65817	5.39746
8.23	3.48925	1.65277	5.39559
8.24	3.48562	1.64736	5.39371
8.25	3.48199	1.64196	5.39183
8.26	3.47836	1.63656	5.38996
8.27	3.47473	1.63115	5.38808
8.28	3.4711	1.62575	5.38621
8.29	3.46747	1.62035	5.38433
8.3	3.46384	1.61494	5.38245
8.31	3.46021	1.60954	5.38058
8.32	3.45658	1.60414	5.3787
8.33	3.45295	1.59873	5.37683
8.34	3.44932	1.59333	5.37495
8.35	3.44569	1.58793	5.37307
8.36	3.44206	1.58252	5.3712
8.37	3.43843	1.57712	5.36932
8.38	3.43481	1.57172	5.36744
8.39	3.43118	1.56631	5.36557
8.4	3.42755	1.56091	5.36369
8.41	3.42392	1.55551	5.36181
8.42	3.42029	1.5501	5.35994
8.43	3.41666	1.5447	5.35806
8.44	3.41303	1.5393	5.35619
8.45	3.4094	1.53389	5.35431
8.46	3.40577	1.52849	5.35243
8.47	3.40214	1.52309	5.35056
8.48	3.39851	1.51768	5.34868
8.49	3.39488	1.51228	5.3468
8.5	3.39125	1.50688	5.34493
8.51	3.38762	1.50147	5.34305
8.52	3.38399	1.49607	5.34118
8.53	3.38036	1.49067	5.3393
8.54	3.37673	1.48526	5.33742
8.55	3.3731	1.47986	5.33555
8.56	3.36947	1.47446	5.33367
8.57	3.36584	1.46905	5.33179
8.58	3.36221	1.46365	5.32992
8.59	3.35858	1.45825	5.32804
8.6	3.35495	1.45284	5.32616
8.61	3.35131	1.44744	5.32429
8.62	3.34768	1.44204	5.32241
8.63	3.34405	1.43663	5.32053
8.64	3.34042	1.43123	5.31866
8.65	3.33679	1.42582	5.31678
8.66	3.33316	1.42042	5.31491
8.67	3.32953	1.41502	5.31303
8.68	3.3259	1.40961	5.31115
8.69	3.32227	1.40421	5.30928
8.7	3.31864	1.39881	5.3074
8.71	3.31501	1.3934	5.30552
8.72	3.31138	1.388	5.30365
8.73	3.30775	1.3826	5.30177
8.74	3.30412	1.37719	5.29989
8.75	3.30049	1.37179	5.29802
8.76	3.29686	1.36638	5.29614
8.77	3.29323	1.36098	5.29426
8.78	3.2896	1.35558	5.29239
8.79	3.28597	1.35017	5.29051
8.8	3.28234	1.34477	5.28863
8.81	3.27871	1.33937	5.28676
8.82	3.27508	1.33396	5.28488
8.83	3.27145	1.32856	5.28301
8.84	3.26782	1.32315	5.28113
8.85	3.26419	1.31775	5.27925
8.86	3.26055	1.31235	5.27738
8.87	3.25692	1.30694	5.2755
8.88	3.25329	1.30154	5.27362
8.89	3.24966	1.29613	5.27175
8.9	3.24603	1.29073	5.26987
8.91	3.2424	1.28533	5.26799
8.92	3.23877	1.27992	5.26612
8.93	3.23514	1.27452	5.26424
8.94	3.23151	1.26912	5.26236
8.95	3.22788	1.26371	5.26049
8.96	3.22425	1.25831	5.25861
8.97	3.22062	1.2529	5.25673
8.98	3.21699	1.2475	5.25486
8.99	3.21336	1.2421	5.25298
9	3.20972	1.23669	5.2511
9.01	3.20609	1.23129	5.24923
9.02	3.20246	1.22588	5.24735
9.03	3.19883	1.22048	5.24547
9.04	3.1952	1.21508	5.2436
9.05	3.19157	1.20967	5.24172
9.06	3.18794	1.20427	5.23984
9.07	3.18431	1.19886	5.23797
9.08	3.18068	1.19346	5.23609
9.09	3.17705	1.18806	5.23421
9.1	3.17342	1.18265	5.23234
9.11	3.16979	1.17725	5.23046
9.12	3.16615	1.17184	5.22858
9.13	3.16252	1.16644	5.22671
9.14	3.15889	1.16104	5.22483
9.15	3.15526	1.15563	5.22295
9.16	3.15163	1.15023	5.22108
9.17	3.148	1.14482	5.2192
9.18	3.14437	1.13942	5.21732
9.19	3.14074	1.13402	5.21545
9.2	3.13711	1.12861	5.21357
9.21	3.13348	1.12321	5.21169
9.22	3.12985	1.1178	5.20982
9.23	3.12621	1.1124	5.20794
9.24	3.12258	1.107	5.20606
9.25	3.11895	1.10159	5.20419
9.26	3.11532	1.09619	5.20231
9.27	3.11169	1.09078	5.20043
9.28	3.10806	1.08538	5.19856
9.29	3.10443	1.07998	5.19668
9.3	3.1008	1.07457	5.1948
9.31	3.09717	1.06917	5.19293
9.32	3.09353	1.06376	5.19105
9.33	3.0899	1.05836	5.18917
9.34	3.08627	1.05296	5.1873
9.35	3.08264	1.04755	5.18542
9.36	3.07901	1.04215	5.18354
9.37	3.07538	1.03674	5.18166
9.38	3.07175	1.03134	5.17979
9.39	3.06812	1.02594	5.17791
9.4	3.06449	1.02053	5.17603
9.41	3.06085	1.01513	5.17416
9.42	3.05722	1.00972	5.17228
9.43	3.05359	1.00432	5.1704
9.44	3.04996	0.998914	5.16853
9.45	3.04633	0.99351	5.16665
9.46	3.0427	0.988106	5.16477
9.47	3.03907	0.982702	5.1629
9.48	3.03544	0.977298	5.16102
9.49	3.03181	0.971894	5.15914
9.5	3.02817	0.966489	5.15727
9.51	3.02454	0.961085	5.15539
9.52	3.02091	0.955681	5.15351
9.53	3.01728	0.950277	5.15164
9.54	3.01365	0.944873	5.14976
9.55	3.01002	0.939469	5.14788
9.56	3.00639	0.934064	5.14601
9.57	3.00275	0.92866	5.14413
9.58	2.99912	0.923256	5.14225
9.59	2.99549	0.917852	5.14037
9.6	2.99186	0.912448	5.1385
9.61	2.98823	0.907043	5.13662
9.62	2.9846	0.901639	5.13474
9.63	2.98097	0.896235	5.13287
9.64	2.97734	0.890831	5.13099
9.65	2.9737	0.885427	5.12911
9.66	2.97007	0.880022	5.12724
9.67	2.96644	0.874618	5.12536
9.68	2.96281	0.869214	5.12348
9.69	2.95918	0.86381	5.12161
9.7	2.95555	0.858406	5.11973
9.71	2.95192	0.853001	5.11785
9.72	2.94828	0.847597	5.11597
9.73	2.94465	0.842193	5.1141
9.74	2.94102	0.836789	5.11222
9.75	2.93739	0.831384	5.11034
9.76	2.93376	0.82598	5.10847
9.77	2.93013	0.820576	5.10659
9.78	2.9265	0.815172	5.10471
9.79	2.92286	0.809767	5.10284
9.8	2.91923	0.804363	5.10096
9.81	2.9156	0.798959	5.09908
9.82	2.91197	0.793555	5.09721
9.83	2.90834	0.78815	5.09533
9.84	2.90471	0.782746	5.09345
9.85	2.90108	0.777342	5.09157
9.86	2.89744	0.771937	5.0897
9.87	2.89381	0.766533	5.08782
9.88	2.89018	0.761129	5.08594
9.89	2.88655	0.755725	5.08407
9.9	2.88292	0.75032	5.08219
9.91	2.87929	0.744916	5.08031
9.92	2.87566	0.739512	5.07844
9.93	2.87202	0.734108	5.07656
9.94	2.86839	0.728703	5.07468
9.95	2.86476	0.723299	5.07281
9.96	2.86113	0.717895	5.07093
9.97	2.8575	0.71249	5.06905
9.98	2.85387	0.707086	5.06717
9.99	2.85024	0.701682	5.0653
10	2.8466	0.696277	5.06342
10.01	2.84297	0.690873	5.06154
10.02	2.83934	0.685469	5.05967
10.03	2.83571	0.680065	5.05779
10.04	2.83208	0.67466	5.05591
10.05	2.82845	0.669256	5.05404
10.06	2.82481	0.663852	5.05216
10.07	2.82118	0.658447	5.05028
10.08	2.81755	0.653043	5.0484
10.09	2.81392	0.647639	5.04653
10.1	2.81029	0.642234	5.04465
10.11	2.80666	0.63683	5.04277
10.12	2.80302	0.631426	5.0409
10.13	2.79939	0.626021	5.03902
10.14	2.79576	0.620617	5.03714
10.15	2.79213	0.615213	5.03527
10.16	2.7885	0.609808	5.03339
10.17	2.78487	0.604404	5.03151
10.18	2.78124	0.599	5.02963
10.19	2.7776	0.593595	5.02776
10.2	2.77397	0.588191	5.02588
10.21	2.77034	0.582787	5.024
10.22	2.76671	0.577382	5.02213
10.23	2.76308	0.571978	5.02025
10.24	2.75945	0.566574	5.01837
10.25	2.75581	0.561169	5.01649
10.26	2.75218	0.555765	5.01462
10.27	2.74855	0.550361	5.01274
10.28	2.74492	0.544956	5.01086
10.29	2.74129	0.539552	5.00899
10.3	2.73766	0.534148	5.00711
10.31	2.73402	0.528743	5.00523
10.32	2.73039	0.523339	5.00336
10.33	2.72676	0.517934	5.00148
10.34	2.72313	0.51253	4.9996
10.35	2.7195	0.507126	4.99772
10.36	2.71587	0.501721	4.99585
10.37	2.71223	0.496317	4.99397
10.38	2.7086	0.490913	4.99209
10.39	2.70497	0.485508	4.99022
10.4	2.70134	0.480104	4.98834
10.41	2.69771	0.4747	4.98646
10.42	2.69408	0.469295	4.98458
10.43	2.69044	0.463891	4.98271
10.44	2.68681	0.458486	4.98083
10.45	2.68318	0.453082	4.97895
10.46	2.67955	0.447678	4.97708
10.47	2.67592	0.442273	4.9752
10.48	2.67228	0.436869	4.97332
10.49	2.66865	0.431465	4.97145
10.5	2.66502	0.42606	4.96957
10.51	2.66139	0.420656	4.96769
10.52	2.65776	0.415251	4.96581
10.53	2.65413	0.409847	4.96394
10.54	2.65049	0.404443	4.96206
10.55	2.64686	0.399038	4.96018
10.56	2.64323	0.393634	4.95831
10.57	2.6396	0.38823	4.95643
10.58	2.63597	0.382825	4.95455
10.59	2.63234	0.377421	4.95267
10.6	2.6287	0.372016	4.9508
10.61	2.62507	0.366612	4.94892
10.62	2.62144	0.361208	4.94704
10.63	2.61781	0.355803	4.94517
10.64	2.61418	0.350399	4.94329
10.65	2.61054	0.344994	4.94141
10.66	2.60691	0.33959	4.93953
10.67	2.60328	0.334186	4.93766
10.68	2.59965	0.328781	4.93578
10.69	2.59602	0.323377	4.9339
10.7	2.59239	0.317972	4.93203
10.71	2.58875	0.312568	4.93015
10.72	2.58512	0.307164	4.92827
10.73	2.58149	0.301759	4.92639
10.74	2.57786	0.296355	4.92452
10.75	2.57423	0.29095	4.92264
10.76	2.5706	0.285546	4.92076
10.77	2.56696	0.280142	4.91889
10.78	2.56333	0.274737	4.91701
10.79	2.5597	0.269333	4.91513
10.8	2.55607	0.263928	4.91325
10.81	2.55244	0.258524	4.91138
10.82	2.5488	0.25312	4.9095
10.83	2.54517	0.247715	4.90762
10.84	2.54154	0.242311	4.90575
10.85	2.53791	0.236906	4.90387
10.86	2.53428	0.231502	4.90199
10.87	2.53064	0.226098	4.90011
10.88	2.52701	0.220693	4.89824
10.89	2.52338	0.215289	4.89636
10.9	2.51975	0.209884	4.89448
10.91	2.51612	0.20448	4.89261
10.92	2.51249	0.199076	4.89073
10.93	2.50885	0.193671	4.88885
10.94	2.50522	0.188267	4.88697
10.95	2.50159	0.182862	4.8851
10.96	2.49796	0.177458	4.88322
10.97	2.49433	0.172053	4.88134
10.98	2.49069	0.166649	4.87946
10.99	2.48706	0.161245	4.87759
11	2.48343	0.15584	4.87571
11.01	2.4798	0.150436	4.87383
11.02	2.47617	0.145031	4.87196
11.03	2.47254	0.139627	4.87008
11.04	2.4689	0.134222	4.8682
11.05	2.46527	0.128818	4.86632
11.06	2.46164	0.123414	4.86445
11.07	2.45801	0.118009	4.86257
11.08	2.45438	0.112605	4.86069
11.09	2.45074	0.1072	4.85882
11.1	2.44711	0.101796	4.85694
11.11	2.44348	0.0963915	4.85506
11.12	2.43985	0.0909871	4.85318
11.13	2.43622	0.0855827	4.85131
11.14	2.43258	0.0801782	4.84943
11.15	2.42895	0.0747738	4.84755
11.16	2.42532	0.0693694	4.84568
11.17	2.42169	0.0639649	4.8438
11.18	2.41806	0.0585605	4.84192
11.19	2.41443	0.0531561	4.84004
11.2	2.41079	0.0477517	4.83817
11.21	2.40716	0.0423472	4.83629
11.22	2.40353	0.0369428	4.83441
11.23	2.3999	0.0315384	4.83253
11.24	2.39627	0.0261339	4.83066
11.25	2.39263	0.0207295	4.82878
11.26	2.389	0.0153251	4.8269
11.27	2.38537	0.00992063	4.82503
11.28	2.38174	0.00451619	4.82315
11.29	2.37811	0	4.82127
11.3	2.37447	0	4.81939
11.31	2.37084	0	4.81752
11.32	2.36721	0	4.81564
11.33	2.36358	0	4.81376
11.34	2.35995	0	4.81188
11.35	2.35631	0	4.81001
11.36	2.35268	0	4.80813
11.37	2.34905	0	4.80625
11.38	2.34542	0	4.80438
11.39	2.34179	0	4.8025
11.4	2.33815	0	4.80062
11.41	2.33452	0	4.79874
11.42	2.33089	0	4.79687
11.43	2.32726	0	4.79499
11.44	2.32363	0	4.79311
11.45	2.31999	0	4.79124
11.46	2.31636	0	4.78936
11.47	2.31273	0	4.78748
11.48	2.3091	0	4.7856
11.49	2.30547	0	4.78373
11.5	2.30184	0	4.78185
11.51	2.2982	0	4.77997
11.52	2.29457	0	4.77809
11.53	2.29094	0	4.77622
11.54	2.28731	0	4.77434
11.55	2.28368	0	4.77246
11.56	2.28004	0	4.77059
11.57	2.27641	0	4.76871
11.58	2.27278	0	4.76683
11.59	2.26915	0	4.76495
11.6	2.26552	0	4.76308
11.61	2.26188	0	4.7612
11.62	2.25825	0	4.75932
11.63	2.25462	0	4.75744
11.64	2.25099	0	4.75557
11.65	2.24736	0	4.75369
11.66	2.24372	0	4.75181
11.67	2.24009	0	4.74994
11.68	2.23646	0	4.74806
11.69	2.23283	0	4.74618
11.7	2.2292	0	4.7443
11.71	2.22556	0	4.74243
11.72	2.22193	0	4.74055
11.73	2.2183	0	4.73867
11.74	2.21467	0	4.73679
11.75	2.21104	0	4.73492
11.76	2.2074	0	4.73304
11.77	2.20377	0	4.73116
11.78	2.20014	0	4.72929
11.79	2.19651	0	4.72741
11.8	2.19288	0	4.72553
11.81	2.18924	0	4.72365
11.82	2.18561	0	4.72178
11.83	2.18198	0	4.7199
11.84	2.17835	0	4.71802
11.85	2.17472	0	4.71614
11.86	2.17108	0	4.71427
11.87	2.16745	0	4.71239
11.88	2.16382	0	4.71051
11.89	2.16019	0	4.70863
11.9	2.15656	0	4.70676
11.91	2.15292	0	4.70488
11.92	2.14929	0	4.703
11.93	2.14566	0	4.70113
11.94	2.14203	0	4.69925
11.95	2.1384	0	4.69737
11.96	2.13476	0	4.69549
11.97	2.13113	0	4.69362
11.98	2.1275	0	4.69174
11.99	2.12387	0	4.68986
12	2.12024	0	4.68798
12.01	2.1166	0	4.68611
12.02	2.11297	0	4.68423
12.03	2.10934	0	4.68235
12.04	2.10571	0	4.68048
12.05	2.10208	0	4.6786
12.06	2.09844	0	4.67672
12.07	2.09481	0	4.67484
12.08	2.09118	0	4.67297
12.09	2.08755	0	4.67109
12.1	2.08392	0	4.66921
12.11	2.08028	0	4.66733
12.12	2.07665	0	4.66546
12.13	2.07302	0	4.66358
12.14	2.06939	0	4.6617
12.15	2.06576	0	4.65982
12.16	2.06212	0	4.65795
12.17	2.05849	0	4.65607
12.18	2.05486	0	4.65419
12.19	2.05123	0	4.65232
12.2	2.0476	0	4.65044
12.21	2.04396	0	4.64856
12.22	2.04033	0	4.64668
12.23	2.0367	0	4.64481
12.24	2.03307	0	4.64293
12.25	2.02944	0	4.64105
12.26	2.0258	0	4.63917
12.27	2.02217	0	4.6373
12.28	2.01854	0	4.63542
12.29	2.01491	0	4.63354
12.3	2.01128	0	4.63166
12.31	2.00764	0	4.62979
12.32	2.00401	0	4.62791
12.33	2.00038	0	4.62603
12.34	1.99675	0	4.62416
12.35	1.99312	0	4.62228
12.36	1.98948	0	4.6204
12.37	1.98585	0	4.61852
12.38	1.98222	0	4.61665
12.39	1.97859	0	4.61477
12.4	1.97496	0	4.61289
12.41	1.97132	0	4.61101
12.42	1.96769	0	4.60914
12.43	1.96406	0	4.60726
12.44	1.96043	0	4.60538
12.45	1.95679	0	4.6035
12.46	1.95316	0	4.60163
12.47	1.94953	0	4.59975
12.48	1.9459	0	4.59787
12.49	1.94227	0	4.59599
12.5	1.93863	0	4.59412
12.51	1.935	0	4.59224
12.52	1.93137	0	4.59036
12.53	1.92774	0	4.58849
12.54	1.92411	0	4.58661
12.55	1.92047	0	4.58473
12.56	1.91684	0	4.58285
12.57	1.91321	0	4.58098
12.58	1.90958	0	4.5791
12.59	1.90595	0	4.57722
12.6	1.90231	0	4.57534
12.61	1.89868	0	4.57347
12.62	1.89505	0	4.57159
12.63	1.89142	0	4.56971
12.64	1.88779	0	4.56783
12.65	1.88415	0	4.56596
12.66	1.88052	0	4.56408
12.67	1.87689	0	4.5622
12.68	1.87326	0	4.56033
12.69	1.86963	0	4.55845
12.7	1.86599	0	4.55657
12.71	1.86236	0	4.55469
12.72	1.85873	0	4.55282
12.73	1.8551	0	4.55094
12.74	1.85147	0	4.54906
12.75	1.84783	0	4.54718
12.76	1.8442	0	4.54531
12.77	1.84057	0	4.54343
12.78	1.83694	0	4.54155
12.79	1.83331	0	4.53967
12.8	1.82967	0	4.5378
12.81	1.82604	0	4.53592
12.82	1.82241	0	4.53404
12.83	1.81878	0	4.53216
12.84	1.81514	0	4.53029
12.85	1.81151	0	4.52841
12.86	1.80788	0	4.52653
12.87	1.80425	0	4.52465
12.88	1.80062	0	4.52278
12.89	1.79698	0	4.5209
12.9	1.79335	0	4.51902
12.91	1.78972	0	4.51715
12.92	1.78609	0	4.51527
12.93	1.78246	0	4.51339
12.94	1.77882	0	4.51151
12.95	1.77519	0	4.50964
12.96	1.77156	0	4.50776
12.97	1.76793	0	4.50588
12.98	1.7643	0	4.504
12.99	1.76066	0	4.50213
13	1.75703	0	4.50025
13.01	1.7534	0	4.49837
13.02	1.74977	0	4.49649
13.03	1.74614	0	4.49462
13.04	1.7425	0	4.49274
13.05	1.73887	0	4.49086
13.06	1.73524	0	4.48898
13.07	1.73161	0	4.48711
13.08	1.72798	0	4.48523
13.09	1.72434	0	4.48335
13.1	1.72071	0	4.48147
13.11	1.71708	0	4.4796
13.12	1.71345	0	4.47772
13.13	1.70981	0	4.47584
13.14	1.70618	0	4.47397
13.15	1.70255	0	4.47209
13.16	1.69892	0	4.47021
13.17	1.69529	0	4.46833
13.18	1.69165	0	4.46646
13.19	1.68802	0	4.46458
13.2	1.68439	0	4.4627
13.21	1.68076	0	4.46082
13.22	1.67713	0	4.45895
13.23	1.67349	0	4.45707
13.24	1.66986	0	4.45519
13.25	1.66623	0	4.45331
13.26	1.6626	0	4.45144
13.27	1.65897	0	4.44956
13.28	1.65533	0	4.44768
13.29	1.6517	0	4.4458
13.3	1.64807	0	4.44393
13.31	1.64444	0	4.44205
13.32	1.64081	0	4.44017
13.33	1.63717	0	4.43829
13.34	1.63354	0	4.43642
13.35	1.62991	0	4.43454
13.36	1.62628	0	4.43266
13.37	1.62264	0	4.43078
13.38	1.61901	0	4.42891
13.39	1.61538	0	4.42703
13.4	1.61175	0	4.42515
13.41	1.60812	0	4.42328
13.42	1.60448	0	4.4214
13.43	1.60085	0	4.41952
13.44	1.59722	0	4.41764
13.45	1.59359	0	4.41577
13.46	1.58996	0	4.41389
13.47	1.58632	0	4.41201
13.48	1.58269	0	4.41013
13.49	1.57906	0	4.40826
13.5	1.57543	0	4.40638
13.51	1.5718	0	4.4045
13.52	1.56816	0	4.40262
13.53	1.56453	0	4.40075
13.54	1.5609	0	4.39887
13.55	1.55727	0	4.39699
13.56	1.55364	0	4.39511
13.57	1.55	0	4.39324
13.58	1.54637	0	4.39136
13.59	1.54274	0	4.38948
13.6	1.53911	0	4.3876
13.61	1.53547	0	4.38573
13.62	1.53184	0	4.38385
13.63	1.52821	0	4.38197
13.64	1.52458	0	4.38009
13.65	1.52095	0	4.37822
13.66	1.51731	0	4.37634
13.67	1.51368	0	4.37446
13.68	1.51005	0	4.37259
13.69	1.50642	0	4.37071
13.7	1.50279	0	4.36883
13.71	1.49915	0	4.36695
13.72	1.49552	0	4.36508
13.73	1.49189	0	4.3632
13.74	1.48826	0	4.36132
13.75	1.48463	0	4.35944
13.76	1.48099	0	4.35757
13.77	1.47736	0	4.35569
13.78	1.47373	0	4.35381
13.79	1.4701	0	4.35193
13.8	1.46646	0	4.35006
13.81	1.46283	0	4.34818
13.82	1.4592	0	4.3463
13.83	1.45557	0	4.34442
13.84	1.45194	0	4.34255
13.85	1.4483	0	4.34067
13.86	1.44467	0	4.33879
13.87	1.44104	0	4.33691
13.88	1.43741	0	4.33504
13.89	1.43378	0	4.33316
13.9	1.43014	0	4.33128
13.91	1.42651	0	4.3294
13.92	1.42288	0	4.32753
13.93	1.41925	0	4.32565
13.94	1.41562	0	4.32377
13.95	1.41198	0	4.32189
13.96	1.40835	0	4.32002
13.97	1.40472	0	4.31814
13.98	1.40109	0	4.31626
13.99	1.39745	0	4.31438
14	1.39382	0	4.31251
14.01	1.39019	0	4.31063
14.02	1.38656	0	4.30875
14.03	1.38293	0	4.30687
14.04	1.37929	0	4.305
14.05	1.37566	0	4.30312
14.06	1.37203	0	4.30124
14.07	1.3684	0	4.29937
14.08	1.36477	0	4.29749
14.09	1.36113	0	4.29561
14.1	1.3575	0	4.29373
14.11	1.35387	0	4.29186
14.12	1.35024	0	4.28998
14.13	1.34661	0	4.2881
14.14	1.34297	0	4.28622
14.15	1.33934	0	4.28435
14.16	1.33571	0	4.28247
14.17	1.33208	0	4.28059
14.18	1.32844	0	4.27871
14.19	1.32481	0	4.27684
14.2	1.32118	0	4.27496
14.21	1.31755	0	4.27308
14.22	1.31392	0	4.2712
14.23	1.31028	0	4.26933
14.24	1.30665	0	4.26745
14.25	1.30302	0	4.26557
14.26	1.29939	0	4.26369
14.27	1.29576	0	4.26182
14.28	1.29212	0	4.25994
14.29	1.28849	0	4.25806
14.3	1.28486	0	4.25618
14.31	1.28123	0	4.25431
14.32	1.2776	0	4.25243
14.33	1.27396	0	4.25055
14.34	1.27033	0	4.24867
14.35	1.2667	0	4.2468
14.36	1.26307	0	4.24492
14.37	1.25943	0	4.24304
14.38	1.2558	0	4.24116
14.39	1.25217	0	4.23929
14.4	1.24854	0	4.23741
14.41	1.24491	0	4.23553
14.42	1.24127	0	4.23365
14.43	1.23764	0	4.23178
14.44	1.23401	0	4.2299
14.45	1.23038	0	4.22802
14.46	1.22675	0	4.22614
14.47	1.22311	0	4.22427
14.48	1.21948	0	4.22239
14.49	1.21585	0	4.22051
14.5	1.21222	0	4.21863
14.51	1.20859	0	4.21676
14.52	1.20495	0	4.21488
14.53	1.20132	0	4.213
14.54	1.19769	0	4.21113
14.55	1.19406	0	4.20925
14.56	1.19042	0	4.20737
14.57	1.18679	0	4.20549
14.58	1.18316	0	4.20362
14.59	1.17953	0	4.20174
14.6	1.1759	0	4.19986
14.61	1.17226	0	4.19798
14.62	1.16863	0	4.19611
14.63	1.165	0	4.19423
14.64	1.16137	0	4.19235
14.65	1.15774	0	4.19047
14.66	1.1541	0	4.1886
14.67	1.15047	0	4.18672
14.68	1.14684	0	4.18484
14.69	1.14321	0	4.18296
14.7	1.13958	0	4.18109
14.71	1.13594	0	4.17921
14.72	1.13231	0	4.17733
14.73	1.12868	0	4.17545
14.74	1.12505	0	4.17358
14.75	1.12141	0	4.1717
14.76	1.11778	0	4.16982
14.77	1.11415	0	4.16794
14.78	1.11052	0	4.16607
14.79	1.10689	0	4.16419
14.8	1.10325	0	4.16231
14.81	1.09962	0	4.16043
14.82	1.09599	0	4.15856
14.83	1.09236	0	4.15668
14.84	1.08873	0	4.1548
14.85	1.08509	0	4.15292
14.86	1.08146	0	4.15105
14.87	1.07783	0	4.14917
14.88	1.0742	0	4.14729
14.89	1.07056	0	4.14541
14.9	1.06693	0	4.14354
14.91	1.0633	0	4.14166
14.92	1.05967	0	4.13978
14.93	1.05604	0	4.1379
14.94	1.0524	0	4.13603
14.95	1.04877	0	4.13415
14.96	1.04514	0	4.13227
14.97	1.04151	0	4.13039
14.98	1.03788	0	4.12852
14.99	1.03424	0	4.12664
15	1.03061	0	4.12476
15.01	1.02698	0	4.12288
15.02	1.02335	0	4.12101
15.03	1.01972	0	4.11913
15.04	1.01608	0	4.11725
15.05	1.01245	0	4.11537
15.06	1.00882	0	4.1135
15.07	1.00519	0	4.11162
15.08	1.00155	0	4.10974
15.09	0.997922	0	4.10786
15.1	0.99429	0	4.10599
15.11	0.990658	0	4.10411
15.12	0.987026	0	4.10223
15.13	0.983394	0	4.10035
15.14	0.979762	0	4.09848
15.15	0.97613	0	4.0966
15.16	0.972498	0	4.09472
15.17	0.968866	0	4.09284
15.18	0.965233	0	4.09097
15.19	0.961601	0	4.08909
15.2	0.957969	0	4.08721
15.21	0.954337	0	4.08533
15.22	0.950705	0	4.08346
15.23	0.947073	0	4.08158
15.24	0.943441	0	4.0797
15.25	0.939809	0	4.07783
15.26	0.936176	0	4.07595
15.27	0.932544	0	4.07407
15.28	0.928912	0	4.07219
15.29	0.92528	0	4.07032
15.3	0.921648	0	4.06844
15.31	0.918016	0	4.06656
15.32	0.914384	0	4.06468
15.33	0.910752	0	4.06281
15.34	0.907119	0	4.06093
15.35	0.903487	0	4.05905
15.36	0.899855	0	4.05717
15.37	0.896223	0	4.0553
15.38	0.892591	0	4.05342
15.39	0.888959	0	4.05154
15.4	0.885327	0	4.04966
15.41	0.881695	0	4.04779
15.42	0.878062	0	4.04591
15.43	0.87443	0	4.04403
15.44	0.870798	0	4.04215
15.45	0.867166	0	4.04028
15.46	0.863534	0	4.0384
15.47	0.859902	0	4.03652
15.48	0.85627	0	4.03464
15.49	0.852638	0	4.03277
15.5	0.849006	0	4.03089
15.51	0.845373	0	4.02901
15.52	0.841741	0	4.02713
15.53	0.838109	0	4.02526
15.54	0.834477	0	4.02338
15.55	0.830845	0	4.0215
15.56	0.827213	0	4.01962
15.57	0.823581	0	4.01775
15.58	0.819949	0	4.01587
15.59	0.816316	0	4.01399
15.6	0.812684	0	4.01211
15.61	0.809052	0	4.01024
15.62	0.80542	0	4.00836
15.63	0.801788	0	4.00648
15.64	0.798156	0	4.0046
15.65	0.794524	0	4.00273
15.66	0.790892	0	4.00085
15.67	0.787259	0	3.99897
15.68	0.783627	0	3.99709
15.69	0.779995	0	3.99522
15.7	0.776363	0	3.99334
15.71	0.772731	0	3.99146
15.72	0.769099	0	3.98958
15.73	0.765467	0	3.98771
15.74	0.761835	0	3.98583
15.75	0.758202	0	3.98395
15.76	0.75457	0	3.98207
15.77	0.750938	0	3.9802
15.78	0.747306	0	3.97832
15.79	0.743674	0	3.97644
15.8	0.740042	0	3.97456
15.81	0.73641	0	3.97269
15.82	0.732778	0	3.97081
15.83	0.729145	0	3.96893
15.84	0.725513	0	3.96705
15.85	0.721881	0	3.96518
15.86	0.718249	0	3.9633
15.87	0.714617	0	3.96142
15.88	0.710985	0	3.95954
15.89	0.707353	0	3.95767
15.9	0.703721	0	3.95579
15.91	0.700088	0	3.95391
15.92	0.696456	0	3.95203
15.93	0.692824	0	3.95016
15.94	0.689192	0	3.94828
15.95	0.68556	0	3.9464
15.96	0.681928	0	3.94452
15.97	0.678296	0	3.94265
15.98	0.674664	0	3.94077
15.99	0.671031	0	3.93889
16	0.667399	0	3.93701
16.01	0.663767	0	3.93514
16.02	0.660135	0	3.93326
16.03	0.656503	0	3.93138
16.04	0.652871	0	3.9295
16.05	0.649239	0	3.92763
16.06	0.645607	0	3.92575
16.07	0.641974	0	3.92387
16.08	0.638342	0	3.92199
16.09	0.63471	0	3.92012
16.1	0.631078	0	3.91824
16.11	0.627446	0	3.91636
16.12	0.623814	0	3.91448
16.13	0.620182	0	3.91261
16.14	0.61655	0	3.91073
16.15	0.612917	0	3.90885
16.16	0.609285	0	3.90697
16.17	0.605653	0	3.9051
16.18	0.602021	0	3.90322
16.19	0.598389	0	3.90134
16.2	0.594757	0	3.89946
16.21	0.591125	0	3.89759
16.22	0.587492	0	3.89571
16.23	0.58386	0	3.89383
16.24	0.580228	0	3.89195
16.25	0.576596	0	3.89008
16.26	0.572964	0	3.8882
16.27	0.569332	0	3.88632
16.28	0.5657	0	3.88444
16.29	0.562068	0	3.88257
16.3	0.558435	0	3.88069
16.31	0.554803	0	3.87881
16.32	0.551171	0	3.87693
16.33	0.547539	0	3.87506
16.34	0.543907	0	3.87318
16.35	0.540275	0	3.8713
16.36	0.536643	0	3.86942
16.37	0.533011	0	3.86755
16.38	0.529378	0	3.86567
16.39	0.525746	0	3.86379
16.4	0.522114	0	3.86191
16.41	0.518482	0	3.86004
16.42	0.51485	0	3.85816
16.43	0.511218	0	3.85628
16.44	0.507586	0	3.8544
16.45	0.503954	0	3.85253
16.46	0.500321	0	3.85065
16.47	0.496689	0	3.84877
16.48	0.493057	0	3.84689
16.49	0.489425	0	3.84502
16.5	0.485793	0	3.84314
16.51	0.482161	0	3.84126
16.52	0.478529	0	3.83938
16.53	0.474896	0	3.83751
16.54	0.471264	0	3.83563
16.55	0.467632	0	3.83375
16.56	0.464	0	3.83187
16.57	0.460368	0	3.83
16.58	0.456736	0	3.82812
16.59	0.453104	0	3.82624
16.6	0.449472	0	3.82436
16.61	0.445839	0	3.82249
16.62	0.442207	0	3.82061
16.63	0.438575	0	3.81873
16.64	0.434943	0	3.81685
16.65	0.431311	0	3.81498
16.66	0.427679	0	3.8131
16.67	0.424047	0	3.81122
16.68	0.420415	0	3.80934
16.69	0.416782	0	3.80747
16.7	0.41315	0	3.80559
16.71	0.409518	0	3.80371
16.72	0.405886	0	3.80183
16.73	0.402254	0	3.79996
16.74	0.398622	0	3.79808
16.75	0.39499	0	3.7962
16.76	0.391357	0	3.79432
16.77	0.387725	0	3.79245
16.78	0.384093	0	3.79057
16.79	0.380461	0	3.78869
16.8	0.376829	0	3.78681
16.81	0.373197	0	3.78494
16.82	0.369565	0	3.78306
16.83	0.365933	0	3.78118
16.84	0.3623	0	3.7793
16.85	0.358668	0	3.77743
16.86	0.355036	0	3.77555
16.87	0.351404	0	3.77367
16.88	0.347772	0	3.77179
16.89	0.34414	0	3.76992
16.9	0.340508	0	3.76804
16.91	0.336875	0	3.76616
16.92	0.333243	0	3.76428
16.93	0.329611	0	3.76241
16.94	0.325979	0	3.76053
16.95	0.322347	0	3.75865
16.96	0.318715	0	3.75677
16.97	0.315083	0	3.7549
16.98	0.311451	0	3.75302
16.99	0.307818	0	3.75114
17	0.304186	0	3.74926
17.01	0.300554	0	3.74739
17.02	0.296922	0	3.74551
17.03	0.29329	0	3.74363
17.04	0.289658	0	3.74175
17.05	0.286026	0	3.73988
17.06	0.282393	0	3.738
17.07	0.278761	0	3.73612
17.08	0.275129	0	3.73424
17.09	0.271497	0	3.73237
17.1	0.267865	0	3.73049
17.11	0.264233	0	3.72861
17.12	0.260601	0	3.72673
17.13	0.256969	0	3.72486
17.14	0.253336	0	3.72298
17.15	0.249704	0	3.7211
17.16	0.246072	0	3.71922
17.17	0.24244	0	3.71735
17.18	0.238808	0	3.71547
17.19	0.235176	0	3.71359
17.2	0.231544	0	3.71171
17.21	0.227911	0	3.70984
17.22	0.224279	0	3.70796
17.23	0.220647	0	3.70608
17.24	0.217015	0	3.7042
17.25	0.213383	0	3.70233
17.26	0.209751	0	3.70045
17.27	0.206119	0	3.69857
17.28	0.202487	0	3.69669
17.29	0.198854	0	3.69482
17.3	0.195222	0	3.69294
17.31	0.19159	0	3.69106
17.32	0.187958	0	3.68918
17.33	0.184326	0	3.68731
17.34	0.180694	0	3.68543
17.35	0.177062	0	3.68355
17.36	0.173429	0	3.68167
17.37	0.169797	0	3.6798
17.38	0.166165	0	3.67792
17.39	0.162533	0	3.67604
17.4	0.158901	0	3.67416
17.41	0.155269	0	3.67229
17.42	0.151637	0	3.67041
17.43	0.148004	0	3.66853
17.44	0.144372	0	3.66665
17.45	0.14074	0	3.66478
17.46	0.137108	0	3.6629
17.47	0.133476	0	3.66102
17.48	0.129844	0	3.65914
17.49	0.126212	0	3.65727
17.5	0.12258	0	3.65539
17.51	0.118947	0	3.65351
17.52	0.115315	0	3.65163
17.53	0.111683	0	3.64976
17.54	0.108051	0	3.64788
17.55	0.104419	0	3.646
17.56	0.100787	0	3.64412
17.57	0.0971546	0	3.64225
17.58	0.0935225	0	3.64037
17.59	0.0898903	0	3.63849
17.6	0.0862582	0	3.63661
17.61	0.0826261	0	3.63474
17.62	0.0789939	0	3.63286
17.63	0.0753618	0	3.63098
17.64	0.0717297	0	3.6291
17.65	0.0680975	0	3.62723
17.66	0.0644654	0	3.62535
17.67	0.0608333	0	3.62347
17.68	0.0572011	0	3.62159
17.69	0.053569	0	3.61972
17.7	0.0499369	0	3.61784
17.71	0.0463047	0	3.61596
17.72	0.0426726	0	3.61408
17.73	0.0390405	0	3.61221
17.74	0.0354083	0	3.61033
17.75	0.0317762	0	3.60845
17.76	0.028144	0	3.60657
17.77	0.0245119	0	3.6047
17.78	0.0208798	0	3.60282
17.79	0.0172476	0	3.60094
17.8	0.0136155	0	3.59906
17.81	0.00998337	0	3.59719
17.82	0.00635124	0	3.59531
17.83	0.0027191	0	3.59343
17.84	-0.000913034	0	3.59155
17.85	-0.00454517	0	3.58968
17.86	-0.0081773	0	3.5878
17.87	-0.0118094	0	3.58592
17.88	-0.0154416	0	3.58404
17.89	-0.0190737	0	3.58217
17.9	-0.0227058	0	3.58029
17.91	-0.026338	0	3.57841
17.92	-0.0299701	0	3.57653
17.93	-0.0336023	0	3.57466
17.94	-0.0372344	0	3.57278
17.95	-0.0408665	0	3.5709
17.96	-0.0444987	0	3.56902
17.97	-0.0481308	0	3.56715
17.98	-0.0517629	0	3.56527
17.99	-0.0553951	0	3.56339
18	-0.0590272	0	3.56151
18.01	-0.0626593	0	3.55964
18.02	-0.0662915	0	3.55776
18.03	-0.0699236	0	3.55588
18.04	-0.0735557	0	3.554
18.05	-0.0771879	0	3.55213
18.06	-0.08082	0	3.55025
18.07	-0.0844522	0	3.54837
18.08	-0.0880843	0	3.54649
18.09	-0.0917164	0	3.54462
18.1	-0.0953486	0	3.54274
18.11	-0.0989807	0	3.54086
18.12	-0.102613	0	3.53898
18.13	-0.106245	0	3.53711
18.14	-0.109877	0	3.53523
18.15	-0.113509	0	3.53335
18.16	-0.117141	0	3.53147
18.17	-0.120774	0	3.5296
18.18	-0.124406	0	3.52772
18.19	-0.128038	0	3.52584
18.2	-0.13167	0	3.52396
18.21	-0.135302	0	3.52209
18.22	-0.138934	0	3.52021
18.23	-0.142566	0	3.51833
18.24	-0.146198	0	3.51645
18.25	-0.149831	0	3.51458
18.26	-0.153463	0	3.5127
18.27	-0.157095	0	3.51082
18.28	-0.160727	0	3.50894
18.29	-0.164359	0	3.50707
18.3	-0.167991	0	3.50519
18.31	-0.171623	0	3.50331
18.32	-0.175256	0	3.50143
18.33	-0.178888	0	3.49956
18.34	-0.18252	0	3.49768
18.35	-0.186152	0	3.4958
18.36	-0.189784	0	3.49392
18.37	-0.193416	0	3.49205
18.38	-0.197048	0	3.49017
18.39	-0.200681	0	3.48829
18.4	-0.204313	0	3.48641
18.41	-0.207945	0	3.48454
18.42	-0.211577	0	3.48266
18.43	-0.215209	0	3.48078
18.44	-0.218841	0	3.4789
18.45	-0.222473	0	3.47703
18.46	-0.226105	0	3.47515
18.47	-0.229738	0	3.47327
18.48	-0.23337	0	3.47139
18.49	-0.237002	0	3.46952
18.5	-0.240634	0	3.46764
18.51	-0.244266	0	3.46576
18.52	-0.247898	0	3.46388
18.53	-0.25153	0	3.46201
18.54	-0.255163	0	3.46013
18.55	-0.258795	0	3.45825
18.56	-0.262427	0	3.45637
18.57	-0.266059	0	3.4545
18.58	-0.269691	0	3.45262
18.59	-0.273323	0	3.45074
18.6	-0.276955	0	3.44886
18.61	-0.280588	0	3.44699
18.62	-0.28422	0	3.44511
18.63	-0.287852	0	3.44323
18.64	-0.291484	0	3.44135
18.65	-0.295116	0	3.43948
18.66	-0.298748	0	3.4376
18.67	-0.30238	0	3.43572
18.68	-0.306012	0	3.43384
18.69	-0.309645	0	3.43197
18.7	-0.313277	0	3.43009
18.71	-0.316909	0	3.42821
18.72	-0.320541	0	3.42633
18.73	-0.324173	0	3.42446
18.74	-0.327805	0	3.42258
18.75	-0.331437	0	3.4207
18.76	-0.33507	0	3.41882
18.77	-0.338702	0	3.41695
18.78	-0.342334	0	3.41507
18.79	-0.345966	0	3.41319
18.8	-0.349598	0	3.41131
18.81	-0.35323	0	3.40944
18.82	-0.356862	0	3.40756
18.83	-0.360495	0	3.40568
18.84	-0.364127	0	3.4038
18.85	-0.367759	0	3.40193
18.86	-0.371391	0	3.40005
18.87	-0.375023	0	3.39817
18.88	-0.378655	0	3.39629
18.89	-0.382287	0	3.39442
18.9	-0.385919	0	3.39254
18.91	-0.389552	0	3.39066
18.92	-0.393184	0	3.38878
18.93	-0.396816	0	3.38691
18.94	-0.400448	0	3.38503
18.95	-0.40408	0	3.38315
18.96	-0.407712	0	3.38127
18.97	-0.411344	0	3.3794
18.98	-0.414977	0	3.37752
18.99	-0.418609	0	3.37564
19	-0.422241	0	3.37376
19.01	-0.425873	0	3.37189
19.02	-0.429505	0	3.37001
19.03	-0.433137	0	3.36813
19.04	-0.436769	0	3.36625
19.05	-0.440402	0	3.36438
19.06	-0.444034	0	3.3625
19.07	-0.447666	0	3.36062
19.08	-0.451298	0	3.35874
19.09	-0.45493	0	3.35687
19.1	-0.458562	0	3.35499
19.11	-0.462194	0	3.35311
19.12	-0.465826	0	3.35123
19.13	-0.469459	0	3.34936
19.14	-0.473091	0	3.34748
19.15	-0.476723	0	3.3456
19.16	-0.480355	0	3.34372
19.17	-0.483987	0	3.34185
19.18	-0.487619	0	3.33997
19.19	-0.491251	0	3.33809
19.2	-0.494884	0	3.33621
19.21	-0.498516	0	3.33434
19.22	-0.502148	0	3.33246
19.23	-0.50578	0	3.33058
19.24	-0.509412	0	3.3287
19.25	-0.513044	0	3.32683
19.26	-0.516676	0	3.32495
19.27	-0.520309	0	3.32307
19.28	-0.523941	0	3.32119
19.29	-0.527573	0	3.31932
19.3	-0.531205	0	3.31744
19.31	-0.534837	0	3.31556
19.32	-0.538469	0	3.31368
19.33	-0.542101	0	3.31181
19.34	-0.545733	0	3.30993
19.35	-0.549366	0	3.30805
19.36	-0.552998	0	3.30617
19.37	-0.55663	0	3.3043
19.38	-0.560262	0	3.30242
19.39	-0.563894	0	3.30054
19.4	-0.567526	0	3.29866
19.41	-0.571158	0	3.29679
19.42	-0.574791	0	3.29491
19.43	-0.578423	0	3.29303
19.44	-0.582055	0	3.29115
19.45	-0.585687	0	3.28928
19.46	-0.589319	0	3.2874
19.47	-0.592951	0	3.28552
19.48	-0.596583	0	3.28364
19.49	-0.600216	0	3.28177
19.5	-0.603848	0	3.27989
19.51	-0.60748	0	3.27801
19.52	-0.611112	0	3.27613
19.53	-0.614744	0	3.27426
19.54	-0.618376	0	3.27238
19.55	-0.622008	0	3.2705
19.56	-0.625641	0	3.26862
19.57	-0.629273	0	3.26675
19.58	-0.632905	0	3.26487
19.59	-0.636537	0	3.26299
19.6	-0.640169	0	3.26111
19.61	-0.643801	0	3.25923
19.62	-0.647433	0	3.25736
19.63	-0.651065	0	3.25548
19.64	-0.654698	0	3.2536
19.65	-0.65833	0	3.25172
19.66	-0.661962	0	3.24985
19.67	-0.665594	0	3.24797
19.68	-0.669226	0	3.24609
19.69	-0.672858	0	3.24421
19.7	-0.67649	0	3.24234
19.71	-0.680123	0	3.24046
19.72	-0.683755	0	3.23858
19.73	-0.687387	0	3.2367
19.74	-0.691019	0	3.23483
19.75	-0.694651	0	3.23295
19.76	-0.698283	0	3.23107
19.77	-0.701915	0	3.22919
19.78	-0.705548	0	3.22732
19.79	-0.70918	0	3.22544
19.8	-0.712812	0	3.22356
19.81	-0.716444	0	3.22168
19.82	-0.720076	0	3.21981
19.83	-0.723708	0	3.21793
19.84	-0.72734	0	3.21605
19.85	-0.730973	0	3.21417
19.86	-0.734605	0	3.2123
19.87	-0.738237	0	3.21042
19.88	-0.741869	0	3.20854
19.89	-0.745501	0	3.20666
19.9	-0.749133	0	3.20479
19.91	-0.752765	0	3.20291
19.92	-0.756397	0	3.20103
19.93	-0.76003	0	3.19915
19.94	-0.763662	0	3.19728
19.95	-0.767294	0	3.1954
19.96	-0.770926	0	3.19352
19.97	-0.774558	0	3.19164
19.98	-0.77819	0	3.18977
[truncated: 1,002 more rows]

## Sheet: MERS-CoV
Time	mean	ymin	ymax
0	4.82188	4.71364	4.91932
0.01	4.82184	4.70905	4.91985
0.02	4.8218	4.70446	4.92038
0.03	4.82176	4.69986	4.92091
0.04	4.82172	4.69527	4.92198
0.05	4.82168	4.69068	4.92309
0.06	4.82163	4.68608	4.9242
0.07	4.82159	4.68149	4.92531
0.08	4.82155	4.67689	4.92641
0.09	4.82151	4.6723	4.92752
0.1	4.82147	4.66771	4.92909
0.11	4.82143	4.66311	4.93187
0.12	4.82138	4.65852	4.93464
0.13	4.82134	4.65392	4.93742
0.14	4.8213	4.64933	4.94019
0.15	4.82126	4.64474	4.94297
0.16	4.82121	4.64014	4.94574
0.17	4.82117	4.63555	4.94851
0.18	4.82113	4.63095	4.95128
0.19	4.82109	4.62636	4.95405
0.2	4.82104	4.62176	4.95682
0.21	4.821	4.61717	4.95959
0.22	4.82096	4.61258	4.96236
0.23	4.82091	4.60798	4.96512
0.24	4.82087	4.60339	4.96789
0.25	4.82083	4.59879	4.97066
0.26	4.82078	4.5942	4.97342
0.27	4.82074	4.5896	4.97618
0.28	4.82069	4.58501	4.97895
0.29	4.82065	4.58041	4.98171
0.3	4.8206	4.57582	4.98447
0.31	4.82056	4.57122	4.98723
0.32	4.82051	4.56663	4.98999
0.33	4.82047	4.56204	4.99275
0.34	4.82043	4.55744	4.99551
0.35	4.82038	4.55285	4.99826
0.36	4.82033	4.54825	5.00102
0.37	4.82029	4.54366	5.00388
0.38	4.82024	4.53906	5.0068
0.39	4.8202	4.53447	5.00971
0.4	4.82015	4.52987	5.01262
0.41	4.82011	4.52528	5.01554
0.42	4.82006	4.52068	5.01845
0.43	4.82001	4.51609	5.02136
0.44	4.81997	4.51149	5.02427
0.45	4.81992	4.5069	5.02718
0.46	4.81987	4.5023	5.03009
0.47	4.81983	4.49771	5.033
0.48	4.81978	4.49311	5.0359
0.49	4.81973	4.48851	5.03881
0.5	4.81969	4.48392	5.04171
0.51	4.81964	4.47932	5.04462
0.52	4.81959	4.47473	5.04752
0.53	4.81954	4.47013	5.05042
0.54	4.8195	4.46554	5.05333
0.55	4.81945	4.46094	5.05623
0.56	4.8194	4.45635	5.05912
0.57	4.81935	4.45175	5.06202
0.58	4.8193	4.44716	5.06492
0.59	4.81926	4.44256	5.06782
0.6	4.81921	4.43797	5.07071
0.61	4.81916	4.43337	5.07361
0.62	4.81911	4.42877	5.0765
0.63	4.81906	4.42418	5.07939
0.64	4.81901	4.41958	5.08229
0.65	4.81896	4.41499	5.08518
0.66	4.81891	4.41039	5.08807
0.67	4.81886	4.4058	5.09096
0.68	4.81881	4.4012	5.09384
0.69	4.81876	4.3966	5.09673
0.7	4.81871	4.39201	5.09962
0.71	4.81866	4.38741	5.1025
0.72	4.81861	4.38282	5.10538
0.73	4.81856	4.37822	5.10835
0.74	4.81851	4.37363	5.11178
0.75	4.81846	4.36903	5.1152
0.76	4.81841	4.36443	5.11863
0.77	4.81836	4.35984	5.12205
0.78	4.8183	4.35524	5.12548
0.79	4.81825	4.35065	5.1289
0.8	4.8182	4.34605	5.13233
0.81	4.81815	4.34145	5.13575
0.82	4.8181	4.33686	5.13917
0.83	4.81804	4.33226	5.14259
0.84	4.81799	4.32767	5.14602
0.85	4.81794	4.32307	5.14944
0.86	4.81789	4.31847	5.15286
0.87	4.81783	4.31388	5.15628
0.88	4.81778	4.30928	5.1597
0.89	4.81773	4.30468	5.16312
0.9	4.81767	4.30009	5.16653
0.91	4.81762	4.29549	5.16995
0.92	4.81757	4.2909	5.17337
0.93	4.81751	4.2863	5.17679
0.94	4.81746	4.2817	5.1802
0.95	4.8174	4.27711	5.18362
0.96	4.81735	4.27251	5.18704
0.97	4.81729	4.26791	5.19061
0.98	4.81724	4.26332	5.19428
0.99	4.81718	4.25872	5.19795
1	4.81713	4.25413	5.20162
1.01	4.81707	4.24953	5.20529
1.02	4.81702	4.24493	5.20896
1.03	4.81696	4.24034	5.21263
1.04	4.8169	4.23574	5.2163
1.05	4.81685	4.23114	5.21997
1.06	4.81679	4.22655	5.22364
1.07	4.81674	4.22195	5.22731
1.08	4.81668	4.21735	5.23098
1.09	4.81662	4.21276	5.23465
1.1	4.81656	4.20816	5.23832
1.11	4.81651	4.20357	5.24199
1.12	4.81645	4.19897	5.24566
1.13	4.81639	4.19437	5.24933
1.14	4.81633	4.18978	5.253
1.15	4.81628	4.18518	5.25667
1.16	4.81622	4.18058	5.26034
1.17	4.81616	4.17599	5.26401
1.18	4.8161	4.17139	5.26768
1.19	4.81604	4.16679	5.27135
1.2	4.81598	4.1622	5.27502
1.21	4.81592	4.1576	5.27869
1.22	4.81586	4.153	5.28236
1.23	4.8158	4.14841	5.28602
1.24	4.81574	4.14381	5.28969
1.25	4.81568	4.13921	5.29336
1.26	4.81562	4.13462	5.29703
1.27	4.81556	4.13002	5.3007
1.28	4.8155	4.12542	5.30437
1.29	4.81544	4.12083	5.30804
1.3	4.81538	4.11623	5.3117
1.31	4.81532	4.11163	5.31537
1.32	4.81526	4.10704	5.31904
1.33	4.8152	4.10244	5.32271
1.34	4.81513	4.09784	5.32638
1.35	4.81507	4.09324	5.33004
1.36	4.81501	4.08865	5.33371
1.37	4.81495	4.08405	5.33738
1.38	4.81488	4.07945	5.34105
1.39	4.81482	4.07486	5.34472
1.4	4.81476	4.07026	5.34838
1.41	4.81469	4.06566	5.35205
1.42	4.81463	4.06107	5.35572
1.43	4.81457	4.05647	5.35938
1.44	4.8145	4.05187	5.36305
1.45	4.81444	4.04728	5.36672
1.46	4.81437	4.04268	5.37039
1.47	4.81431	4.03808	5.37405
1.48	4.81424	4.03349	5.37772
1.49	4.81418	4.02889	5.38138
1.5	4.81411	4.02429	5.38505
1.51	4.81405	4.01969	5.38876
1.52	4.81398	4.0151	5.39248
1.53	4.81392	4.0105	5.3962
1.54	4.81385	4.0059	5.39992
1.55	4.81378	4.00131	5.40364
1.56	4.81372	3.99671	5.40736
1.57	4.81365	3.99211	5.41109
1.58	4.81358	3.98751	5.41481
1.59	4.81351	3.98292	5.41853
1.6	4.81344	3.97832	5.42225
1.61	4.81338	3.97372	5.42597
1.62	4.81331	3.96913	5.42969
1.63	4.81324	3.96453	5.43341
1.64	4.81317	3.95993	5.43713
1.65	4.8131	3.95534	5.44085
1.66	4.81303	3.95074	5.44457
1.67	4.81296	3.94614	5.44829
1.68	4.81289	3.94154	5.45201
1.69	4.81282	3.93695	5.45573
1.7	4.81275	3.93235	5.45945
1.71	4.81268	3.92775	5.46317
1.72	4.81261	3.92316	5.46689
1.73	4.81254	3.91856	5.47061
1.74	4.81247	3.91396	5.47433
1.75	4.8124	3.90936	5.47805
1.76	4.81232	3.90477	5.48177
1.77	4.81225	3.90017	5.48549
1.78	4.81218	3.89557	5.48921
1.79	4.81211	3.89097	5.49293
1.8	4.81203	3.88638	5.49664
1.81	4.81196	3.88178	5.50036
1.82	4.81189	3.87718	5.50408
1.83	4.81181	3.87259	5.5078
1.84	4.81174	3.86799	5.51152
1.85	4.81166	3.86339	5.51524
1.86	4.81159	3.85879	5.51895
1.87	4.81152	3.8542	5.52267
1.88	4.81144	3.8496	5.52639
1.89	4.81136	3.845	5.53011
1.9	4.81129	3.8404	5.53383
1.91	4.81121	3.83581	5.53754
1.92	4.81114	3.83121	5.54126
1.93	4.81106	3.82661	5.54498
1.94	4.81098	3.82202	5.5487
1.95	4.81091	3.81742	5.55241
1.96	4.81083	3.81282	5.55613
1.97	4.81075	3.80822	5.55985
1.98	4.81067	3.80363	5.56356
1.99	4.81059	3.79903	5.56728
2	4.81051	3.79443	5.571
2.01	4.81044	3.78983	5.57471
2.02	4.81036	3.78524	5.57843
2.03	4.81028	3.78064	5.58215
2.04	4.8102	3.77604	5.58586
2.05	4.81012	3.77144	5.58958
2.06	4.81004	3.76685	5.59329
2.07	4.80996	3.76225	5.59701
2.08	4.80987	3.75765	5.60072
2.09	4.80979	3.75305	5.60444
2.1	4.80971	3.74846	5.60816
2.11	4.80963	3.74386	5.61187
2.12	4.80955	3.73926	5.61559
2.13	4.80946	3.73467	5.6193
2.14	4.80938	3.73007	5.62302
2.15	4.8093	3.72547	5.62673
2.16	4.80921	3.72087	5.63044
2.17	4.80913	3.71628	5.63416
2.18	4.80905	3.71168	5.63787
2.19	4.80896	3.70708	5.64159
2.2	4.80888	3.70248	5.6453
2.21	4.80879	3.69789	5.64901
2.22	4.80871	3.69329	5.65273
2.23	4.80862	3.68848	5.65644
2.24	4.80853	3.68366	5.66015
2.25	4.80845	3.67885	5.66387
2.26	4.80836	3.67403	5.66758
2.27	4.80827	3.66921	5.67129
2.28	4.80818	3.6644	5.67501
2.29	4.8081	3.65958	5.67872
2.3	4.80801	3.65477	5.68243
2.31	4.80792	3.64995	5.68614
2.32	4.80783	3.64514	5.68985
2.33	4.80774	3.64032	5.69357
2.34	4.80765	3.63551	5.69728
2.35	4.80756	3.63069	5.70099
2.36	4.80747	3.62587	5.7047
2.37	4.80738	3.62106	5.70841
2.38	4.80729	3.61624	5.71212
2.39	4.8072	3.61143	5.71583
2.4	4.8071	3.60661	5.71954
2.41	4.80701	3.6018	5.72325
2.42	4.80692	3.59698	5.72697
2.43	4.80683	3.59217	5.73068
2.44	4.80673	3.58735	5.73439
2.45	4.80664	3.58253	5.73809
2.46	4.80655	3.57772	5.7418
2.47	4.80645	3.5729	5.74551
2.48	4.80636	3.56809	5.74922
2.49	4.80626	3.56327	5.75293
2.5	4.80616	3.55846	5.75664
2.51	4.80607	3.55364	5.76035
2.52	4.80597	3.54882	5.76406
2.53	4.80588	3.54401	5.76777
2.54	4.80578	3.53919	5.77147
2.55	4.80568	3.53438	5.77518
2.56	4.80558	3.52956	5.77889
2.57	4.80548	3.52475	5.7826
2.58	4.80539	3.51993	5.7863
2.59	4.80529	3.51511	5.79001
2.6	4.80519	3.5103	5.79372
2.61	4.80509	3.50548	5.79743
2.62	4.80499	3.50067	5.80113
2.63	4.80489	3.49585	5.80484
2.64	4.80478	3.49104	5.80854
2.65	4.80468	3.48622	5.81225
2.66	4.80458	3.4814	5.81596
2.67	4.80448	3.47659	5.81966
2.68	4.80438	3.47177	5.82337
2.69	4.80427	3.46696	5.82707
2.7	4.80417	3.46214	5.83078
2.71	4.80406	3.45733	5.83448
2.72	4.80396	3.45251	5.83818
2.73	4.80385	3.44769	5.84189
2.74	4.80375	3.44288	5.84559
2.75	4.80364	3.43806	5.8493
2.76	4.80354	3.43325	5.853
2.77	4.80343	3.42843	5.8567
2.78	4.80332	3.42362	5.86041
2.79	4.80322	3.4188	5.86411
2.8	4.80311	3.41398	5.86781
2.81	4.803	3.40917	5.87151
2.82	4.80289	3.40435	5.87522
2.83	4.80278	3.39954	5.87892
2.84	4.80267	3.39472	5.88262
2.85	4.80256	3.38991	5.88632
2.86	4.80245	3.38509	5.89002
2.87	4.80234	3.38027	5.89372
2.88	4.80223	3.37546	5.89742
2.89	4.80211	3.37064	5.90112
2.9	4.802	3.36583	5.90482
2.91	4.80189	3.36101	5.90852
2.92	4.80178	3.3562	5.91222
2.93	4.80166	3.35138	5.91592
2.94	4.80155	3.34656	5.91962
2.95	4.80143	3.34175	5.92332
2.96	4.80132	3.33693	5.92702
2.97	4.8012	3.33212	5.93071
2.98	4.80108	3.3273	5.93441
2.99	4.80097	3.32248	5.93811
3	4.80085	3.31767	5.94181
3.01	4.80073	3.31285	5.9455
3.02	4.80061	3.30804	5.9492
3.03	4.80049	3.30322	5.9529
3.04	4.80037	3.29841	5.95659
3.05	4.80026	3.29359	5.96029
3.06	4.80013	3.28877	5.96398
3.07	4.80001	3.28396	5.96768
3.08	4.79989	3.27914	5.97137
3.09	4.79977	3.27433	5.97507
3.1	4.79965	3.26951	5.97876
3.11	4.79953	3.26469	5.98246
3.12	4.7994	3.25988	5.98615
3.13	4.79928	3.25506	5.98984
3.14	4.79915	3.25025	5.99354
3.15	4.79903	3.24543	5.99723
3.16	4.7989	3.24062	6.00092
3.17	4.79878	3.2358	6.00462
3.18	4.79865	3.23098	6.00831
3.19	4.79852	3.22617	6.012
3.2	4.7984	3.22135	6.01569
3.21	4.79827	3.21654	6.01938
3.22	4.79814	3.21172	6.02307
3.23	4.79801	3.2069	6.02676
3.24	4.79788	3.20209	6.03045
3.25	4.79775	3.19727	6.03414
3.26	4.79762	3.19246	6.03783
3.27	4.79749	3.18764	6.04152
3.28	4.79735	3.18283	6.04521
3.29	4.79722	3.17801	6.04889
3.3	4.79709	3.17319	6.05258
3.31	4.79696	3.16838	6.05627
3.32	4.79682	3.16356	6.05996
3.33	4.79669	3.15875	6.06364
3.34	4.79655	3.15393	6.06733
3.35	4.79641	3.14911	6.07102
3.36	4.79628	3.1443	6.0747
3.37	4.79614	3.13948	6.07839
3.38	4.796	3.13467	6.08207
3.39	4.79587	3.12985	6.08576
3.4	4.79573	3.12504	6.08944
3.41	4.79559	3.12022	6.09312
3.42	4.79545	3.1154	6.09681
3.43	4.79531	3.11059	6.10049
3.44	4.79516	3.10577	6.10417
3.45	4.79502	3.10096	6.10785
3.46	4.79488	3.09614	6.11153
3.47	4.79474	3.09132	6.11522
3.48	4.79459	3.08651	6.1189
3.49	4.79445	3.08169	6.12258
3.5	4.7943	3.07688	6.12626
3.51	4.79416	3.07206	6.12994
3.52	4.79401	3.06724	6.13362
3.53	4.79387	3.06243	6.13729
3.54	4.79372	3.05761	6.14097
3.55	4.79357	3.0528	6.14465
3.56	4.79342	3.04798	6.14833
3.57	4.79327	3.04317	6.152
3.58	4.79312	3.03835	6.15568
3.59	4.79297	3.03353	6.15936
3.6	4.79282	3.02872	6.16303
3.61	4.79267	3.0239	6.16671
3.62	4.79252	3.01909	6.17038
3.63	4.79236	3.01427	6.17406
3.64	4.79221	3.00945	6.17773
3.65	4.79206	3.00464	6.1814
3.66	4.7919	2.99982	6.18508
3.67	4.79174	2.99501	6.18875
3.68	4.79159	2.99019	6.19242
3.69	4.79143	2.98537	6.19609
3.7	4.79127	2.98056	6.19976
3.71	4.79111	2.97574	6.20343
3.72	4.79096	2.97093	6.2071
3.73	4.7908	2.96611	6.21077
3.74	4.79063	2.9613	6.21444
3.75	4.79047	2.95648	6.21811
3.76	4.79031	2.95166	6.22178
3.77	4.79015	2.94685	6.22544
3.78	4.78999	2.94203	6.22911
3.79	4.78982	2.93722	6.23278
3.8	4.78966	2.9324	6.23644
3.81	4.78949	2.92758	6.24011
3.82	4.78933	2.92277	6.24377
3.83	4.78916	2.91795	6.24743
3.84	4.78899	2.91314	6.2511
3.85	4.78882	2.90832	6.25476
3.86	4.78865	2.9035	6.25842
3.87	4.78848	2.89869	6.26209
3.88	4.78831	2.89387	6.26575
3.89	4.78814	2.88906	6.26941
3.9	4.78797	2.88424	6.27307
3.91	4.7878	2.87942	6.27673
3.92	4.78763	2.87461	6.28039
3.93	4.78745	2.86979	6.28404
3.94	4.78728	2.86498	6.2877
3.95	4.7871	2.86016	6.29136
3.96	4.78692	2.85534	6.29501
3.97	4.78675	2.85053	6.29867
3.98	4.78657	2.84571	6.30233
3.99	4.78639	2.8409	6.30598
4	4.78621	2.83608	6.30963
4.01	4.78603	2.83127	6.31329
4.02	4.78585	2.82645	6.31694
4.03	4.78567	2.82163	6.32059
4.04	4.78549	2.81682	6.32424
4.05	4.7853	2.812	6.3279
4.06	4.78512	2.80719	6.33155
4.07	4.78493	2.80237	6.3352
4.08	4.78475	2.79755	6.33884
4.09	4.78456	2.79274	6.34249
4.1	4.78438	2.78792	6.34614
4.11	4.78419	2.78311	6.34979
4.12	4.784	2.77829	6.35343
4.13	4.78381	2.77347	6.35708
4.14	4.78362	2.76866	6.36072
4.15	4.78343	2.76384	6.36437
4.16	4.78324	2.75903	6.36801
4.17	4.78304	2.75421	6.37165
4.18	4.78285	2.74939	6.37529
4.19	4.78265	2.74458	6.37894
4.2	4.78246	2.73976	6.38258
4.21	4.78226	2.73495	6.38622
4.22	4.78207	2.73013	6.38985
4.23	4.78187	2.72531	6.39349
4.24	4.78167	2.7205	6.39713
4.25	4.78147	2.71568	6.40077
4.26	4.78127	2.71087	6.4044
4.27	4.78107	2.70605	6.40804
4.28	4.78087	2.70123	6.41167
4.29	4.78066	2.69642	6.41531
4.3	4.78046	2.6916	6.41894
4.31	4.78025	2.68679	6.42257
4.32	4.78005	2.68197	6.4262
4.33	4.77984	2.67716	6.42983
4.34	4.77963	2.67234	6.43346
4.35	4.77943	2.66752	6.43709
4.36	4.77922	2.66271	6.44072
4.37	4.77901	2.65789	6.44435
4.38	4.7788	2.65308	6.44797
4.39	4.77858	2.64826	6.4516
4.4	4.77837	2.64344	6.45522
4.41	4.77816	2.63863	6.45885
4.42	4.77794	2.63381	6.46247
4.43	4.77773	2.629	6.46609
4.44	4.77751	2.62418	6.46971
4.45	4.77729	2.61936	6.47333
4.46	4.77708	2.61455	6.47695
4.47	4.77686	2.60973	6.48057
4.48	4.77664	2.60492	6.48419
4.49	4.77641	2.6001	6.4878
4.5	4.77619	2.59528	6.49142
4.51	4.77597	2.59047	6.49503
4.52	4.77575	2.58565	6.49865
4.53	4.77552	2.58084	6.50226
4.54	4.77529	2.57602	6.50587
4.55	4.77507	2.5712	6.50948
4.56	4.77484	2.56639	6.51309
4.57	4.77461	2.56157	6.5167
4.58	4.77438	2.55676	6.52031
4.59	4.77415	2.55194	6.52392
4.6	4.77392	2.54712	6.52752
4.61	4.77369	2.54231	6.53113
4.62	4.77345	2.53749	6.53473
4.63	4.77322	2.53268	6.53834
4.64	4.77298	2.52786	6.54194
4.65	4.77275	2.52304	6.54554
4.66	4.77251	2.51823	6.54914
4.67	4.77227	2.51341	6.55274
4.68	4.77203	2.5086	6.55634
4.69	4.77179	2.50378	6.55993
4.7	4.77155	2.49896	6.56353
4.71	4.7713	2.49415	6.56712
4.72	4.77106	2.48933	6.57072
4.73	4.77082	2.48452	6.57431
4.74	4.77057	2.4797	6.5779
4.75	4.77032	2.47488	6.58149
4.76	4.77007	2.47007	6.58508
4.77	4.76983	2.46525	6.58867
4.78	4.76958	2.46044	6.59225
4.79	4.76932	2.45562	6.59584
4.8	4.76907	2.45081	6.59942
4.81	4.76882	2.44599	6.60301
4.82	4.76856	2.44117	6.60659
4.83	4.76831	2.43636	6.61017
4.84	4.76805	2.43154	6.61375
4.85	4.76779	2.42673	6.61733
4.86	4.76754	2.42191	6.6209
4.87	4.76728	2.41709	6.62448
4.88	4.76702	2.41228	6.62806
4.89	4.76675	2.40746	6.63163
4.9	4.76649	2.40265	6.6352
4.91	4.76623	2.39783	6.63877
4.92	4.76596	2.39301	6.64234
4.93	4.76569	2.3882	6.64591
4.94	4.76543	2.38338	6.64948
4.95	4.76516	2.37857	6.65304
4.96	4.76489	2.37375	6.65661
4.97	4.76462	2.36893	6.66017
4.98	4.76434	2.36412	6.66373
4.99	4.76407	2.3593	6.66729
5	4.7638	2.35449	6.67085
5.01	4.76352	2.34967	6.67441
5.02	4.76324	2.34485	6.67797
5.03	4.76297	2.34004	6.68152
5.04	4.76269	2.33522	6.68508
5.05	4.76241	2.33041	6.68863
5.06	4.76212	2.32559	6.69218
5.07	4.76184	2.32077	6.69573
5.08	4.76156	2.31596	6.69928
5.09	4.76127	2.31114	6.70283
5.1	4.76099	2.30633	6.70637
5.11	4.7607	2.30151	6.70991
5.12	4.76041	2.29669	6.71346
5.13	4.76012	2.29188	6.717
5.14	4.75983	2.28706	6.72054
5.15	4.75954	2.28225	6.72407
5.16	4.75924	2.27743	6.72761
5.17	4.75895	2.27261	6.73115
5.18	4.75865	2.2678	6.73468
5.19	4.75835	2.26298	6.73821
5.2	4.75806	2.25817	6.74174
5.21	4.75776	2.25335	6.74527
5.22	4.75745	2.24853	6.7488
5.23	4.75715	2.24372	6.75232
5.24	4.75685	2.2389	6.75585
5.25	4.75654	2.23409	6.75937
5.26	4.75624	2.22927	6.76289
5.27	4.75593	2.22445	6.76641
5.28	4.75562	2.21964	6.76992
5.29	4.75531	2.21482	6.77344
5.3	4.755	2.21001	6.77695
5.31	4.75469	2.20519	6.78047
5.32	4.75437	2.20037	6.78398
5.33	4.75406	2.19556	6.78749
5.34	4.75374	2.19074	6.79099
5.35	4.75342	2.18593	6.7945
5.36	4.7531	2.18111	6.798
5.37	4.75278	2.17629	6.8015
5.38	4.75246	2.17148	6.805
5.39	4.75214	2.16666	6.8085
5.4	4.75181	2.16185	6.812
5.41	4.75148	2.15703	6.81549
5.42	4.75116	2.15221	6.81899
5.43	4.75083	2.1474	6.82248
5.44	4.7505	2.14258	6.82597
5.45	4.75017	2.13777	6.82945
5.46	4.74983	2.13295	6.83294
5.47	4.7495	2.12813	6.83642
5.48	4.74916	2.12332	6.8399
5.49	4.74883	2.1185	6.84338
5.5	4.74849	2.11369	6.84686
5.51	4.74815	2.10887	6.85034
5.52	4.7478	2.10405	6.85381
5.53	4.74746	2.09924	6.85728
5.54	4.74712	2.09442	6.86075
5.55	4.74677	2.08961	6.86422
5.56	4.74642	2.08479	6.86768
5.57	4.74608	2.07997	6.87115
5.58	4.74572	2.07516	6.87461
5.59	4.74537	2.07034	6.87807
5.6	4.74502	2.06553	6.88153
5.61	4.74467	2.06071	6.88498
5.62	4.74431	2.05589	6.88844
5.63	4.74395	2.05108	6.89189
5.64	4.74359	2.04626	6.89534
5.65	4.74323	2.04145	6.89878
5.66	4.74287	2.03663	6.90223
5.67	4.74251	2.03181	6.90567
5.68	4.74214	2.027	6.90911
5.69	4.74177	2.02218	6.91255
5.7	4.74141	2.01737	6.91598
5.71	4.74104	2.01255	6.91942
5.72	4.74066	2.00774	6.92285
5.73	4.74029	2.00292	6.92628
5.74	4.73992	1.9981	6.9297
5.75	4.73954	1.99329	6.93313
5.76	4.73916	1.98847	6.93655
5.77	4.73878	1.98366	6.93997
5.78	4.7384	1.97884	6.94339
5.79	4.73802	1.97402	6.9468
5.8	4.73764	1.96921	6.95022
5.81	4.73725	1.96439	6.95363
5.82	4.73687	1.95958	6.95703
5.83	4.73648	1.95476	6.96044
5.84	4.73609	1.94994	6.96384
5.85	4.73569	1.94513	6.96724
5.86	4.7353	1.94031	6.97064
5.87	4.73491	1.9355	6.97404
5.88	4.73451	1.93068	6.97743
5.89	4.73411	1.92586	6.98082
5.9	4.73371	1.92105	6.98421
5.91	4.73331	1.91623	6.98759
5.92	4.7329	1.91142	6.99098
5.93	4.7325	1.9066	6.99436
5.94	4.73209	1.90178	6.99773
5.95	4.73168	1.89697	7.00111
5.96	4.73127	1.89215	7.00448
5.97	4.73086	1.88734	7.00785
5.98	4.73045	1.88252	7.01122
5.99	4.73003	1.8777	7.01458
6	4.72962	1.87289	7.01794
6.01	4.7292	1.86807	7.0213
6.02	4.72878	1.86326	7.02466
6.03	4.72835	1.85844	7.02801
6.04	4.72793	1.85362	7.03136
6.05	4.72751	1.84881	7.03471
6.06	4.72708	1.84399	7.03805
6.07	4.72665	1.83918	7.0414
6.08	4.72622	1.83436	7.04473
6.09	4.72578	1.82954	7.04807
6.1	4.72535	1.82473	7.0514
6.11	4.72491	1.81991	7.05473
6.12	4.72447	1.8151	7.05806
6.13	4.72403	1.81028	7.06139
6.14	4.72359	1.80546	7.06471
6.15	4.72315	1.80065	7.06802
6.16	4.7227	1.79583	7.07134
6.17	4.72226	1.79102	7.07465
6.18	4.72181	1.7862	7.07796
6.19	4.72136	1.78138	7.08127
6.2	4.7209	1.77657	7.08457
6.21	4.72045	1.77175	7.08787
6.22	4.71999	1.76694	7.09117
6.23	4.71953	1.76212	7.09446
6.24	4.71907	1.7573	7.09775
6.25	4.71861	1.75249	7.10104
6.26	4.71815	1.74767	7.10432
6.27	4.71768	1.74286	7.1076
6.28	4.71721	1.73804	7.11088
6.29	4.71674	1.73322	7.11415
6.3	4.71627	1.72841	7.11742
6.31	4.7158	1.72359	7.12069
6.32	4.71532	1.71878	7.12395
6.33	4.71484	1.71396	7.12721
6.34	4.71436	1.70914	7.13047
6.35	4.71388	1.70433	7.13373
6.36	4.7134	1.69951	7.13698
6.37	4.71291	1.6947	7.14022
6.38	4.71243	1.68988	7.14347
6.39	4.71194	1.68506	7.14671
6.4	4.71144	1.68025	7.14994
6.41	4.71095	1.67543	7.15317
6.42	4.71046	1.67062	7.1564
6.43	4.70996	1.6658	7.15963
6.44	4.70946	1.66098	7.16285
6.45	4.70896	1.65617	7.16607
6.46	4.70845	1.65135	7.16928
6.47	4.70795	1.64654	7.1725
6.48	4.70744	1.64172	7.1757
6.49	4.70693	1.6369	7.17891
6.5	4.70642	1.63209	7.18211
6.51	4.7059	1.62727	7.1853
6.52	4.70539	1.62246	7.18849
6.53	4.70487	1.61764	7.19168
6.54	4.70435	1.61282	7.19487
6.55	4.70383	1.60801	7.19805
6.56	4.7033	1.60319	7.20123
6.57	4.70277	1.59838	7.2044
6.58	4.70225	1.59356	7.20757
6.59	4.70171	1.58874	7.21073
6.6	4.70118	1.58393	7.21389
6.61	4.70065	1.57911	7.21705
6.62	4.70011	1.5743	7.2202
6.63	4.69957	1.56948	7.22335
6.64	4.69903	1.56466	7.2265
6.65	4.69848	1.55985	7.22964
6.66	4.69794	1.55503	7.23278
6.67	4.69739	1.55022	7.23591
6.68	4.69684	1.5454	7.23904
6.69	4.69628	1.54058	7.24216
6.7	4.69573	1.53577	7.24528
6.71	4.69517	1.53095	7.2484
6.72	4.69461	1.52614	7.25151
6.73	4.69405	1.52132	7.25461
6.74	4.69349	1.5165	7.25772
6.75	4.69292	1.51169	7.26082
6.76	4.69235	1.50687	7.26391
6.77	4.69178	1.50206	7.267
6.78	4.69121	1.49724	7.27009
6.79	4.69063	1.49242	7.27317
6.8	4.69005	1.48761	7.27624
6.81	4.68947	1.48279	7.27931
6.82	4.68889	1.47798	7.28238
6.83	4.68831	1.47316	7.28545
6.84	4.68772	1.46834	7.2885
6.85	4.68713	1.46353	7.29156
6.86	4.68654	1.45871	7.29461
6.87	4.68594	1.4539	7.29765
6.88	4.68535	1.44908	7.30069
6.89	4.68475	1.44426	7.30373
6.9	4.68415	1.43945	7.30676
6.91	4.68354	1.43463	7.30978
6.92	4.68294	1.42982	7.3128
6.93	4.68233	1.425	7.31582
6.94	4.68172	1.42018	7.31883
6.95	4.6811	1.41537	7.32184
6.96	4.68049	1.41055	7.32484
6.97	4.67987	1.40574	7.32784
6.98	4.67925	1.40092	7.33083
6.99	4.67862	1.3961	7.33381
7	4.678	1.39129	7.3368
7.01	4.67737	1.38647	7.33977
7.02	4.67674	1.38166	7.34274
7.03	4.67611	1.37684	7.34571
7.04	4.67547	1.37202	7.34867
7.05	4.67483	1.36721	7.35163
7.06	4.67419	1.36239	7.35458
7.07	4.67355	1.35758	7.35753
7.08	4.6729	1.35276	7.36047
7.09	4.67226	1.34794	7.3634
7.1	4.6716	1.34313	7.36633
7.11	4.67095	1.33831	7.36926
7.12	4.6703	1.3335	7.37218
7.13	4.66964	1.32868	7.37509
7.14	4.66898	1.32386	7.378
7.15	4.66831	1.31905	7.38091
7.16	4.66765	1.31423	7.38381
7.17	4.66698	1.30942	7.3867
7.18	4.66631	1.3046	7.38959
7.19	4.66563	1.29978	7.39248
7.2	4.66496	1.29497	7.39559
7.21	4.66428	1.29015	7.39869
7.22	4.66359	1.28534	7.40179
7.23	4.66291	1.28052	7.40489
7.24	4.66222	1.2757	7.40798
7.25	4.66153	1.27089	7.41106
7.26	4.66084	1.26607	7.41415
7.27	4.66014	1.26126	7.41722
7.28	4.65945	1.25644	7.4203
7.29	4.65875	1.25162	7.42337
7.3	4.65804	1.24681	7.42643
7.31	4.65734	1.24199	7.42949
7.32	4.65663	1.23718	7.43255
7.33	4.65592	1.23236	7.4356
7.34	4.6552	1.22754	7.43865
7.35	4.65449	1.22273	7.44169
7.36	4.65377	1.21791	7.44473
7.37	4.65304	1.2131	7.44776
7.38	4.65232	1.20828	7.45079
7.39	4.65159	1.20346	7.45381
7.4	4.65086	1.19865	7.45683
7.41	4.65013	1.19383	7.45985
7.42	4.64939	1.18902	7.46285
7.43	4.64865	1.1842	7.46586
7.44	4.64791	1.17938	7.46886
7.45	4.64716	1.17457	7.47185
7.46	4.64642	1.16975	7.47484
7.47	4.64567	1.16494	7.47783
7.48	4.64491	1.16012	7.48081
7.49	4.64416	1.1553	7.48378
7.5	4.6434	1.15049	7.48675
7.51	4.64263	1.14567	7.48972
7.52	4.64187	1.14086	7.49268
7.53	4.6411	1.13604	7.49563
7.54	4.64033	1.13122	7.49858
7.55	4.63956	1.12641	7.50152
7.56	4.63878	1.12159	7.50446
7.57	4.638	1.11678	7.5074
7.58	4.63722	1.11196	7.51033
7.59	4.63644	1.10714	7.51325
7.6	4.63565	1.10233	7.51617
7.61	4.63486	1.09751	7.51908
7.62	4.63406	1.0927	7.52199
7.63	4.63327	1.08788	7.52489
7.64	4.63247	1.08306	7.52778
7.65	4.63166	1.07825	7.53067
7.66	4.63086	1.07343	7.53356
7.67	4.63005	1.06862	7.53644
7.68	4.62924	1.0638	7.53931
7.69	4.62842	1.05898	7.54218
7.7	4.62761	1.05417	7.54504
7.71	4.62679	1.04935	7.5479
7.72	4.62596	1.04454	7.55075
7.73	4.62514	1.03972	7.5536
7.74	4.62431	1.0349	7.55644
7.75	4.62347	1.03009	7.55927
7.76	4.62264	1.02527	7.5621
7.77	4.6218	1.02046	7.56492
7.78	4.62096	1.01564	7.56774
7.79	4.62011	1.01082	7.57055
7.8	4.61926	1.00601	7.57335
7.81	4.61841	1.00119	7.57615
7.82	4.61756	0.996376	7.57894
7.83	4.6167	0.99156	7.58173
7.84	4.61584	0.986744	7.58451
7.85	4.61498	0.981928	7.58728
7.86	4.61411	0.977112	7.59005
7.87	4.61324	0.972296	7.59281
7.88	4.61237	0.96748	7.59557
7.89	4.61149	0.962664	7.59832
7.9	4.61061	0.957848	7.60106
7.91	4.60973	0.953032	7.6038
7.92	4.60885	0.948216	7.60653
7.93	4.60796	0.9434	7.60925
7.94	4.60707	0.938584	7.61197
7.95	4.60617	0.933768	7.61468
7.96	4.60527	0.928952	7.61738
7.97	4.60437	0.924136	7.62008
7.98	4.60347	0.91932	7.62277
7.99	4.60256	0.914504	7.62545
8	4.60165	0.909688	7.62813
8.01	4.60074	0.904872	7.6308
8.02	4.59982	0.900056	7.63347
8.03	4.5989	0.89524	7.63613
8.04	4.59798	0.890424	7.63878
8.05	4.59705	0.885608	7.64142
8.06	4.59612	0.880792	7.64406
8.07	4.59519	0.875976	7.64669
8.08	4.59425	0.87116	7.64931
8.09	4.59331	0.866344	7.65193
8.1	4.59237	0.861528	7.65454
8.11	4.59142	0.856712	7.65714
8.12	4.59047	0.851896	7.65974
8.13	4.58952	0.84708	7.66233
8.14	4.58856	0.842264	7.66491
8.15	4.5876	0.837448	7.66748
8.16	4.58664	0.832632	7.67005
8.17	4.58567	0.827816	7.67261
8.18	4.5847	0.823	7.67516
8.19	4.58373	0.818184	7.67771
8.2	4.58276	0.813368	7.68025
8.21	4.58178	0.808552	7.68278
8.22	4.5808	0.803736	7.6853
8.23	4.57981	0.79892	7.68782
8.24	4.57882	0.794104	7.69033
8.25	4.57783	0.789288	7.69283
8.26	4.57683	0.784472	7.69532
8.27	4.57583	0.779656	7.69781
8.28	4.57483	0.77484	7.70029
8.29	4.57383	0.770024	7.70276
8.3	4.57282	0.765208	7.70522
8.31	4.5718	0.760393	7.70768
8.32	4.57079	0.755577	7.71013
8.33	4.56977	0.750761	7.71257
8.34	4.56875	0.745945	7.715
8.35	4.56772	0.741129	7.71742
8.36	4.56669	0.736313	7.71984
8.37	4.56566	0.731497	7.72225
8.38	4.56462	0.726681	7.72465
8.39	4.56358	0.721865	7.72705
8.4	4.56254	0.717049	7.72943
8.41	4.56149	0.712233	7.73181
8.42	4.56044	0.707417	7.73418
8.43	4.55939	0.702601	7.73654
8.44	4.55834	0.697785	7.7389
8.45	4.55728	0.692969	7.74124
8.46	4.55621	0.688153	7.74358
8.47	4.55515	0.683337	7.74591
8.48	4.55408	0.678521	7.74823
8.49	4.553	0.673705	7.75054
8.5	4.55192	0.668889	7.75285
8.51	4.55084	0.664073	7.75514
8.52	4.54976	0.659257	7.75743
8.53	4.54867	0.654441	7.75971
8.54	4.54758	0.649625	7.76198
8.55	4.54649	0.644809	7.76425
8.56	4.54539	0.639993	7.7665
8.57	4.54429	0.635177	7.76875
8.58	4.54319	0.630361	7.77099
8.59	4.54208	0.625545	7.77322
8.6	4.54097	0.620729	7.77544
8.61	4.53985	0.615913	7.77765
8.62	4.53873	0.611097	7.77985
8.63	4.53761	0.606281	7.78205
8.64	4.53648	0.601465	7.78423
8.65	4.53536	0.596649	7.78641
8.66	4.53422	0.591833	7.78858
8.67	4.53309	0.587017	7.79074
8.68	4.53195	0.582201	7.79289
8.69	4.53081	0.577385	7.79504
8.7	4.52966	0.572569	7.79717
8.71	4.52851	0.567753	7.79929
8.72	4.52736	0.562937	7.80141
8.73	4.5262	0.558121	7.80352
8.74	4.52504	0.553305	7.80562
8.75	4.52388	0.548489	7.80771
8.76	4.52271	0.543673	7.80979
8.77	4.52154	0.538857	7.81186
8.78	4.52036	0.534041	7.81392
8.79	4.51919	0.529225	7.81597
8.8	4.518	0.524409	7.81802
8.81	4.51682	0.519593	7.82005
8.82	4.51563	0.514777	7.82208
8.83	4.51444	0.509961	7.8241
8.84	4.51324	0.505145	7.8261
8.85	4.51205	0.500329	7.8281
8.86	4.51084	0.495513	7.83009
8.87	4.50964	0.490697	7.83207
8.88	4.50843	0.485881	7.83404
8.89	4.50722	0.481065	7.836
8.9	4.506	0.476249	7.83796
8.91	4.50478	0.471433	7.8399
8.92	4.50356	0.466617	7.84183
8.93	4.50233	0.461801	7.84376
8.94	4.5011	0.456985	7.84567
8.95	4.49986	0.452169	7.84758
8.96	4.49863	0.447353	7.84947
8.97	4.49739	0.442537	7.85136
8.98	4.49614	0.437721	7.85324
8.99	4.49489	0.432905	7.8551
9	4.49364	0.428089	7.85696
9.01	4.49239	0.423273	7.85881
9.02	4.49113	0.418457	7.86065
9.03	4.48987	0.413641	7.86248
9.04	4.4886	0.408825	7.8643
9.05	4.48733	0.404009	7.86611
9.06	4.48606	0.399193	7.86791
9.07	4.48478	0.394377	7.8697
9.08	4.4835	0.389561	7.87148
9.09	4.48222	0.384745	7.87325
9.1	4.48093	0.379929	7.87501
9.11	4.47964	0.375113	7.87676
9.12	4.47835	0.370297	7.87851
9.13	4.47705	0.365481	7.88024
9.14	4.47575	0.360665	7.88196
9.15	4.47445	0.355849	7.88367
9.16	4.47314	0.351033	7.88538
9.17	4.47183	0.346217	7.88707
9.18	4.47051	0.341401	7.88875
9.19	4.46919	0.336585	7.89042
9.2	4.46787	0.331769	7.89209
9.21	4.46654	0.326953	7.89374
9.22	4.46522	0.322137	7.89538
9.23	4.46388	0.317321	7.89702
9.24	4.46255	0.312505	7.89864
9.25	4.46121	0.307689	7.90026
9.26	4.45986	0.302873	7.90186
9.27	4.45852	0.298057	7.90345
9.28	4.45717	0.293241	7.90504
9.29	4.45581	0.288425	7.90661
9.3	4.45446	0.283609	7.90817
9.31	4.4531	0.278793	7.90973
9.32	4.45173	0.273977	7.91127
9.33	4.45037	0.269161	7.9128
9.34	4.44899	0.264345	7.91433
9.35	4.44762	0.259529	7.91584
9.36	4.44624	0.254713	7.91734
9.37	4.44486	0.249897	7.91884
9.38	4.44348	0.245081	7.92032
9.39	4.44209	0.240265	7.92179
9.4	4.4407	0.235449	7.92326
9.41	4.4393	0.230633	7.92471
9.42	4.4379	0.225817	7.92615
9.43	4.4365	0.221001	7.92758
9.44	4.43509	0.216185	7.929
9.45	4.43368	0.211369	7.93042
9.46	4.43227	0.206553	7.93182
9.47	4.43085	0.201737	7.93321
9.48	4.42944	0.196921	7.93459
9.49	4.42801	0.192105	7.93596
9.5	4.42659	0.187289	7.93732
9.51	4.42516	0.182473	7.93867
9.52	4.42372	0.177657	7.94001
9.53	4.42229	0.172841	7.94135
9.54	4.42085	0.168025	7.94267
9.55	4.4194	0.163209	7.94398
9.56	4.41795	0.158393	7.94527
9.57	4.4165	0.153577	7.94656
9.58	4.41505	0.148761	7.94784
9.59	4.41359	0.143945	7.94911
9.6	4.41213	0.139129	7.95037
9.61	4.41067	0.134313	7.95162
9.62	4.4092	0.129497	7.95286
9.63	4.40773	0.124681	7.95409
9.64	4.40626	0.119865	7.9553
9.65	4.40478	0.115049	7.95651
9.66	4.4033	0.110233	7.95771
9.67	4.40181	0.105417	7.9589
9.68	4.40032	0.100601	7.96007
9.69	4.39883	0.0957848	7.96124
9.7	4.39734	0.0909688	7.96239
9.71	4.39584	0.0861528	7.96354
9.72	4.39434	0.0813368	7.96468
9.73	4.39284	0.0765208	7.9658
9.74	4.39133	0.0717048	7.96692
9.75	4.38982	0.0668888	7.96802
9.76	4.3883	0.0620728	7.96912
9.77	4.38678	0.0572568	7.9702
9.78	4.38526	0.0524408	7.97128
9.79	4.38374	0.0476248	7.97234
9.8	4.38221	0.0428088	7.97339
9.81	4.38068	0.0379928	7.97444
9.82	4.37914	0.0331768	7.97547
9.83	4.37761	0.0283608	7.97649
9.84	4.37606	0.0235448	7.97751
9.85	4.37452	0.0187288	7.97851
9.86	4.37297	0.0139128	7.9795
9.87	4.37142	0.00909679	7.98048
9.88	4.36987	0.00428079	7.98146
9.89	4.36831	0	7.98242
9.9	4.36675	0	7.98337
9.91	4.36518	0	7.98431
9.92	4.36362	0	7.98524
9.93	4.36205	0	7.98617
9.94	4.36047	0	7.98708
9.95	4.3589	0	7.98798
9.96	4.35732	0	7.98887
9.97	4.35573	0	7.98975
9.98	4.35415	0	7.99062
9.99	4.35256	0	7.99148
10	4.35096	0	7.99233
10.01	4.34937	0	7.99317
10.02	4.34777	0	7.994
10.03	4.34616	0	7.99482
10.04	4.34456	0	7.99563
10.05	4.34295	0	7.99643
10.06	4.34134	0	7.99722
10.07	4.33972	0	7.998
10.08	4.3381	0	7.99878
10.09	4.33648	0	7.99954
10.1	4.33486	0	8.00029
10.11	4.33323	0	8.00103
10.12	4.3316	0	8.00176
10.13	4.32996	0	8.00248
10.14	4.32833	0	8.00319
10.15	4.32669	0	8.00389
10.16	4.32504	0	8.00458
10.17	4.3234	0	8.00526
10.18	4.32175	0	8.00593
10.19	4.32009	0	8.00659
10.2	4.31844	0	8.00725
10.21	4.31678	0	8.00789
10.22	4.31512	0	8.00852
10.23	4.31345	0	8.00914
10.24	4.31178	0	8.00975
10.25	4.31011	0	8.01036
10.26	4.30844	0	8.01095
10.27	4.30676	0	8.01153
10.28	4.30508	0	8.01211
10.29	4.3034	0	8.01267
10.3	4.30171	0	8.01322
10.31	4.30002	0	8.01377
10.32	4.29833	0	8.0143
10.33	4.29664	0	8.01483
10.34	4.29494	0	8.01534
10.35	4.29324	0	8.01585
10.36	4.29153	0	8.01635
10.37	4.28983	0	8.01683
10.38	4.28812	0	8.01731
10.39	4.28641	0	8.01778
10.4	4.28469	0	8.01824
10.41	4.28297	0	8.01869
10.42	4.28125	0	8.01913
10.43	4.27953	0	8.01956
10.44	4.2778	0	8.01998
10.45	4.27607	0	8.02039
10.46	4.27434	0	8.02079
10.47	4.2726	0	8.02118
10.48	4.27086	0	8.02157
10.49	4.26912	0	8.02194
10.5	4.26737	0	8.02231
10.51	4.26563	0	8.02266
10.52	4.26388	0	8.02301
10.53	4.26212	0	8.02334
10.54	4.26037	0	8.02367
10.55	4.25861	0	8.02399
10.56	4.25685	0	8.0243
10.57	4.25509	0	8.0246
10.58	4.25332	0	8.02489
10.59	4.25155	0	8.02518
10.6	4.24978	0	8.02545
10.61	4.248	0	8.02571
10.62	4.24622	0	8.02597
10.63	4.24444	0	8.02622
10.64	4.24266	0	8.02645
10.65	4.24087	0	8.02668
10.66	4.23908	0	8.0269
10.67	4.23729	0	8.02711
10.68	4.2355	0	8.02731
10.69	4.2337	0	8.02751
10.7	4.2319	0	8.02769
10.71	4.2301	0	8.02787
10.72	4.2283	0	8.02803
10.73	4.22649	0	8.02819
10.74	4.22468	0	8.02834
10.75	4.22287	0	8.02848
10.76	4.22105	0	8.02861
10.77	4.21923	0	8.02874
10.78	4.21741	0	8.02885
10.79	4.21559	0	8.02896
10.8	4.21376	0	8.02906
10.81	4.21193	0	8.02914
10.82	4.2101	0	8.02922
10.83	4.20827	0	8.0293
10.84	4.20643	0	8.02936
10.85	4.20459	0	8.02942
10.86	4.20275	0	8.02946
10.87	4.20091	0	8.0295
10.88	4.19906	0	8.02953
10.89	4.19721	0	8.02955
10.9	4.19536	0	8.02957
10.91	4.19351	0	8.02957
10.92	4.19165	0	8.02957
10.93	4.18979	0	8.02956
10.94	4.18793	0	8.02954
10.95	4.18607	0	8.02951
10.96	4.1842	0	8.02947
10.97	4.18233	0	8.02943
10.98	4.18046	0	8.02938
10.99	4.17859	0	8.02932
11	4.17671	0	8.02925
11.01	4.17484	0	8.02917
11.02	4.17295	0	8.02909
11.03	4.17107	0	8.029
11.04	4.16919	0	8.0289
11.05	4.1673	0	8.02879
11.06	4.16541	0	8.02868
11.07	4.16351	0	8.02855
11.08	4.16162	0	8.02842
11.09	4.15972	0	8.02828
11.1	4.15782	0	8.02814
11.11	4.15592	0	8.02798
11.12	4.15402	0	8.02782
11.13	4.15211	0	8.02765
11.14	4.1502	0	8.02747
11.15	4.14829	0	8.02729
11.16	4.14638	0	8.02709
11.17	4.14446	0	8.02689
11.18	4.14254	0	8.02669
11.19	4.14062	0	8.02647
11.2	4.1387	0	8.02625
11.21	4.13677	0	8.02602
11.22	4.13485	0	8.02578
11.23	4.13292	0	8.02553
11.24	4.13099	0	8.02528
11.25	4.12905	0	8.02502
11.26	4.12712	0	8.02475
11.27	4.12518	0	8.02448
11.28	4.12324	0	8.0242
11.29	4.12129	0	8.02391
11.3	4.11935	0	8.02361
11.31	4.1174	0	8.02331
11.32	4.11545	0	8.023
11.33	4.1135	0	8.02268
11.34	4.11155	0	8.02236
11.35	4.10959	0	8.02203
11.36	4.10764	0	8.02169
11.37	4.10568	0	8.02134
11.38	4.10371	0	8.02099
11.39	4.10175	0	8.02063
11.4	4.09978	0	8.02026
11.41	4.09782	0	8.01989
11.42	4.09585	0	8.01951
11.43	4.09387	0	8.01912
11.44	4.0919	0	8.01873
11.45	4.08992	0	8.01833
11.46	4.08794	0	8.01792
11.47	4.08596	0	8.0175
11.48	4.08398	0	8.01708
11.49	4.082	0	8.01666
11.5	4.08001	0	8.01622
11.51	4.07802	0	8.01578
11.52	4.07603	0	8.01533
11.53	4.07404	0	8.01488
11.54	4.07204	0	8.01442
11.55	4.07005	0	8.01395
11.56	4.06805	0	8.01348
11.57	4.06605	0	8.013
11.58	4.06405	0	8.01251
11.59	4.06204	0	8.01202
11.6	4.06004	0	8.01152
11.61	4.05803	0	8.01101
11.62	4.05602	0	8.0105
11.63	4.05401	0	8.00998
11.64	4.05199	0	8.00946
11.65	4.04998	0	8.00893
11.66	4.04796	0	8.00839
11.67	4.04594	0	8.00785
11.68	4.04392	0	8.0073
11.69	4.0419	0	8.00674
11.7	4.03987	0	8.00618
11.71	4.03784	0	8.00561
11.72	4.03582	0	8.00504
11.73	4.03379	0	8.00446
11.74	4.03175	0	8.00387
11.75	4.02972	0	8.00328
11.76	4.02768	0	8.00268
11.77	4.02565	0	8.00208
11.78	4.02361	0	8.00147
11.79	4.02156	0	8.00085
11.8	4.01952	0	8.00023
11.81	4.01748	0	7.9996
11.82	4.01543	0	7.99897
11.83	4.01338	0	7.99833
11.84	4.01133	0	7.99769
11.85	4.00928	0	7.99704
11.86	4.00723	0	7.99638
11.87	4.00517	0	7.99572
11.88	4.00311	0	7.99505
11.89	4.00106	0	7.99438
11.9	3.99899	0	7.9937
11.91	3.99693	0	7.99302
11.92	3.99487	0	7.99233
11.93	3.9928	0	7.99163
11.94	3.99074	0	7.99093
11.95	3.98867	0	7.99023
11.96	3.9866	0	7.98951
11.97	3.98453	0	7.9888
11.98	3.98245	0	7.98807
11.99	3.98038	0	7.98735
12	3.9783	0	7.98661
12.01	3.97622	0	7.98587
12.02	3.97414	0	7.98513
12.03	3.97206	0	7.98438
12.04	3.96997	0	7.98363
12.05	3.96789	0	7.98287
12.06	3.9658	0	7.9821
12.07	3.96372	0	7.98133
12.08	3.96163	0	7.98056
12.09	3.95953	0	7.97978
12.1	3.95744	0	7.97899
12.11	3.95535	0	7.9782
12.12	3.95325	0	7.97741
12.13	3.95115	0	7.97661
12.14	3.94905	0	7.9758
12.15	3.94695	0	7.97499
12.16	3.94485	0	7.97417
12.17	3.94275	0	7.97335
12.18	3.94064	0	7.97253
12.19	3.93854	0	7.9717
12.2	3.93643	0	7.97086
12.21	3.93432	0	7.97002
12.22	3.93221	0	7.96918
12.23	3.93009	0	7.96833
12.24	3.92798	0	7.96747
12.25	3.92587	0	7.96662
12.26	3.92375	0	7.96575
12.27	3.92163	0	7.96488
12.28	3.91951	0	7.96401
12.29	3.91739	0	7.96313
12.3	3.91527	0	7.96225
12.31	3.91314	0	7.96136
12.32	3.91102	0	7.96047
12.33	3.90889	0	7.95957
12.34	3.90676	0	7.95867
12.35	3.90463	0	7.95777
12.36	3.9025	0	7.95686
12.37	3.90037	0	7.95594
12.38	3.89823	0	7.95502
12.39	3.8961	0	7.9541
12.4	3.89396	0	7.95317
12.41	3.89182	0	7.95224
12.42	3.88969	0	7.9513
12.43	3.88754	0	7.95036
12.44	3.8854	0	7.94941
12.45	3.88326	0	7.94846
12.46	3.88111	0	7.94751
12.47	3.87897	0	7.94655
12.48	3.87682	0	7.94559
12.49	3.87467	0	7.94462
12.5	3.87252	0	7.94365
12.51	3.87037	0	7.94268
12.52	3.86822	0	7.9417
12.53	3.86607	0	7.94071
12.54	3.86391	0	7.93972
12.55	3.86175	0	7.93873
12.56	3.8596	0	7.93774
12.57	3.85744	0	7.93674
12.58	3.85528	0	7.93573
12.59	3.85312	0	7.93472
12.6	3.85095	0	7.93371
12.61	3.84879	0	7.93269
12.62	3.84663	0	7.93167
12.63	3.84446	0	7.93065
12.64	3.84229	0	7.92962
12.65	3.84012	0	7.92859
12.66	3.83795	0	7.92755
12.67	3.83578	0	7.92651
12.68	3.83361	0	7.92547
12.69	3.83144	0	7.92442
12.7	3.82926	0	7.92337
12.71	3.82708	0	7.92231
12.72	3.82491	0	7.92125
12.73	3.82273	0	7.92019
12.74	3.82055	0	7.91913
12.75	3.81837	0	7.91805
12.76	3.81619	0	7.91698
12.77	3.814	0	7.9159
12.78	3.81182	0	7.91482
12.79	3.80964	0	7.91374
12.8	3.80745	0	7.91265
12.81	3.80526	0	7.91155
12.82	3.80307	0	7.91046
12.83	3.80088	0	7.90936
12.84	3.79869	0	7.90825
12.85	3.7965	0	7.90715
12.86	3.79431	0	7.90604
12.87	3.79211	0	7.90492
12.88	3.78992	0	7.90381
12.89	3.78772	0	7.90269
12.9	3.78552	0	7.90156
12.91	3.78333	0	7.90043
12.92	3.78113	0	7.8993
12.93	3.77893	0	7.89817
12.94	3.77672	0	7.89703
12.95	3.77452	0	7.89589
12.96	3.77232	0	7.89474
12.97	3.77011	0	7.89359
12.98	3.76791	0	7.89244
12.99	3.7657	0	7.89129
13	3.76349	0	7.89013
13.01	3.76128	0	7.88897
13.02	3.75907	0	7.8878
13.03	3.75686	0	7.88663
13.04	3.75465	0	7.88546
13.05	3.75244	0	7.88429
13.06	3.75022	0	7.88311
13.07	3.74801	0	7.88193
13.08	3.74579	0	7.88074
13.09	3.74357	0	7.87956
13.1	3.74136	0	7.87837
13.11	3.73914	0	7.87717
13.12	3.73692	0	7.87598
13.13	3.7347	0	7.87478
13.14	3.73247	0	7.87357
13.15	3.73025	0	7.87237
13.16	3.72803	0	7.87116
13.17	3.7258	0	7.86995
13.18	3.72358	0	7.86873
13.19	3.72135	0	7.86751
13.2	3.71912	0	7.86629
13.21	3.71689	0	7.86507
13.22	3.71466	0	7.86384
13.23	3.71243	0	7.86261
13.24	3.7102	0	7.86138
13.25	3.70797	0	7.86014
13.26	3.70574	0	7.8589
13.27	3.7035	0	7.85766
13.28	3.70127	0	7.85642
13.29	3.69903	0	7.85517
13.3	3.69679	0	7.85392
13.31	3.69456	0	7.85267
13.32	3.69232	0	7.85141
13.33	3.69008	0	7.85015
13.34	3.68784	0	7.84889
13.35	3.6856	0	7.84763
13.36	3.68335	0	7.84636
13.37	3.68111	0	7.84509
13.38	3.67887	0	7.84382
13.39	3.67662	0	7.84254
13.4	3.67438	0	7.84126
13.41	3.67213	0	7.83998
13.42	3.66988	0	7.8387
13.43	3.66763	0	7.83741
13.44	3.66538	0	7.83612
13.45	3.66313	0	7.83483
13.46	3.66088	0	7.83354
13.47	3.65863	0	7.83224
13.48	3.65638	0	7.83094
13.49	3.65413	0	7.82964
13.5	3.65187	0	7.82834
13.51	3.64962	0	7.82703
13.52	3.64736	0	7.82572
13.53	3.64511	0	7.82441
13.54	3.64285	0	7.82309
13.55	3.64059	0	7.82178
13.56	3.63833	0	7.82046
13.57	3.63607	0	7.81913
13.58	3.63381	0	7.81781
13.59	3.63155	0	7.81648
13.6	3.62929	0	7.81515
13.61	3.62702	0	7.81382
13.62	3.62476	0	7.81249
13.63	3.6225	0	7.81115
13.64	3.62023	0	7.80981
13.65	3.61797	0	7.80847
13.66	3.6157	0	7.80712
13.67	3.61343	0	7.80578
13.68	3.61116	0	7.80443
13.69	3.60889	0	7.80308
13.7	3.60662	0	7.80172
13.71	3.60435	0	7.80037
13.72	3.60208	0	7.79901
13.73	3.59981	0	7.79765
13.74	3.59754	0	7.79629
13.75	3.59526	0	7.79492
13.76	3.59299	0	7.79356
13.77	3.59072	0	7.79219
13.78	3.58844	0	7.79081
13.79	3.58616	0	7.78944
13.8	3.58389	0	7.78806
13.81	3.58161	0	7.78669
13.82	3.57933	0	7.78531
13.83	3.57705	0	7.78392
13.84	3.57477	0	7.78254
13.85	3.57249	0	7.78115
13.86	3.57021	0	7.77976
13.87	3.56793	0	7.77837
13.88	3.56565	0	7.77698
13.89	3.56336	0	7.77558
13.9	3.56108	0	7.77418
13.91	3.55879	0	7.77278
13.92	3.55651	0	7.77138
13.93	3.55422	0	7.76998
13.94	3.55194	0	7.76857
13.95	3.54965	0	7.76716
13.96	3.54736	0	7.76575
13.97	3.54507	0	7.76434
13.98	3.54278	0	7.76293
13.99	3.54049	0	7.76151
14	3.5382	0	7.76009
14.01	3.53591	0	7.75867
14.02	3.53362	0	7.75725
14.03	3.53133	0	7.75582
14.04	3.52903	0	7.7544
14.05	3.52674	0	7.75297
14.06	3.52444	0	7.75154
14.07	3.52215	0	7.75011
14.08	3.51985	0	7.74867
14.09	3.51756	0	7.74724
14.1	3.51526	0	7.7458
14.11	3.51296	0	7.74436
14.12	3.51066	0	7.74292
14.13	3.50837	0	7.74147
14.14	3.50607	0	7.74003
14.15	3.50377	0	7.73858
14.16	3.50147	0	7.73713
14.17	3.49916	0	7.73568
14.18	3.49686	0	7.73423
14.19	3.49456	0	7.73277
14.2	3.49226	0	7.73132
14.21	3.48995	0	7.72986
14.22	3.48765	0	7.7284
14.23	3.48534	0	7.72694
14.24	3.48304	0	7.72547
14.25	3.48073	0	7.72401
14.26	3.47843	0	7.72254
14.27	3.47612	0	7.72107
14.28	3.47381	0	7.7196
14.29	3.4715	0	7.71813
14.3	3.4692	0	7.71665
14.31	3.46689	0	7.71518
14.32	3.46458	0	7.7137
14.33	3.46227	0	7.71222
14.34	3.45995	0	7.71074
14.35	3.45764	0	7.70925
14.36	3.45533	0	7.70777
14.37	3.45302	0	7.70628
14.38	3.45071	0	7.7048
14.39	3.44839	0	7.70331
14.4	3.44608	0	7.70182
14.41	3.44376	0	7.70032
14.42	3.44145	0	7.69883
14.43	3.43913	0	7.69733
14.44	3.43681	0	7.69583
14.45	3.4345	0	7.69433
14.46	3.43218	0	7.69283
14.47	3.42986	0	7.69133
14.48	3.42754	0	7.68983
14.49	3.42522	0	7.68832
14.5	3.4229	0	7.68681
14.51	3.42058	0	7.6853
14.52	3.41826	0	7.68379
14.53	3.41594	0	7.68228
14.54	3.41362	0	7.68077
14.55	3.4113	0	7.67925
14.56	3.40898	0	7.67774
14.57	3.40665	0	7.67622
14.58	3.40433	0	7.6747
14.59	3.40201	0	7.67318
14.6	3.39968	0	7.67166
14.61	3.39736	0	7.67013
14.62	3.39503	0	7.66861
14.63	3.3927	0	7.66708
14.64	3.39038	0	7.66555
14.65	3.38805	0	7.66402
14.66	3.38572	0	7.66249
14.67	3.3834	0	7.66096
14.68	3.38107	0	7.65942
14.69	3.37874	0	7.65789
14.7	3.37641	0	7.65635
14.71	3.37408	0	7.65481
14.72	3.37175	0	7.65327
14.73	3.36942	0	7.65173
14.74	3.36709	0	7.65019
14.75	3.36475	0	7.64864
14.76	3.36242	0	7.6471
14.77	3.36009	0	7.64555
14.78	3.35776	0	7.644
14.79	3.35542	0	7.64245
14.8	3.35309	0	7.6409
14.81	3.35075	0	7.63935
14.82	3.34842	0	7.63779
14.83	3.34608	0	7.63624
14.84	3.34375	0	7.63468
14.85	3.34141	0	7.63312
14.86	3.33908	0	7.63156
14.87	3.33674	0	7.63
14.88	3.3344	0	7.62844
14.89	3.33206	0	7.62688
14.9	3.32972	0	7.62531
14.91	3.32739	0	7.62375
14.92	3.32505	0	7.62218
14.93	3.32271	0	7.62061
14.94	3.32037	0	7.61904
14.95	3.31803	0	7.61747
14.96	3.31569	0	7.6159
14.97	3.31334	0	7.61433
14.98	3.311	0	7.61275
14.99	3.30866	0	7.61118
15	3.30632	0	7.6096
15.01	3.30397	0	7.60802
15.02	3.30163	0	7.60644
15.03	3.29929	0	7.60486
15.04	3.29694	0	7.60328
15.05	3.2946	0	7.6017
15.06	3.29225	0	7.60011
15.07	3.28991	0	7.59853
15.08	3.28756	0	7.59694
15.09	3.28522	0	7.59535
15.1	3.28287	0	7.59376
15.11	3.28052	0	7.59217
15.12	3.27818	0	7.59058
15.13	3.27583	0	7.58899
15.14	3.27348	0	7.5874
15.15	3.27113	0	7.5858
15.16	3.26878	0	7.58421
15.17	3.26643	0	7.58261
15.18	3.26408	0	7.58101
15.19	3.26173	0	7.57941
15.2	3.25938	0	7.57781
15.21	3.25703	0	7.57621
15.22	3.25468	0	7.57461
15.23	3.25233	0	7.573
15.24	3.24998	0	7.5714
15.25	3.24763	0	7.56979
15.26	3.24527	0	7.56818
15.27	3.24292	0	7.56658
15.28	3.24057	0	7.56497
15.29	3.23821	0	7.56336
15.3	3.23586	0	7.56175
15.31	3.2335	0	7.56013
15.32	3.23115	0	7.55852
15.33	3.22879	0	7.55691
15.34	3.22644	0	7.55529
15.35	3.22408	0	7.55367
15.36	3.22173	0	7.55206
15.37	3.21937	0	7.55044
15.38	3.21701	0	7.54882
15.39	3.21466	0	7.5472
15.4	3.2123	0	7.54557
15.41	3.20994	0	7.54395
15.42	3.20758	0	7.54233
15.43	3.20522	0	7.5407
15.44	3.20286	0	7.53908
15.45	3.20051	0	7.53745
15.46	3.19815	0	7.53582
15.47	3.19579	0	7.53419
15.48	3.19343	0	7.53256
15.49	3.19106	0	7.53093
15.5	3.1887	0	7.5293
15.51	3.18634	0	7.52767
15.52	3.18398	0	7.52603
15.53	3.18162	0	7.5244
15.54	3.17926	0	7.52276
15.55	3.17689	0	7.52113
15.56	3.17453	0	7.51949
15.57	3.17217	0	7.51785
15.58	3.1698	0	7.51621
15.59	3.16744	0	7.51457
15.6	3.16508	0	7.51293
15.61	3.16271	0	7.51129
15.62	3.16035	0	7.50965
15.63	3.15798	0	7.508
15.64	3.15562	0	7.50636
15.65	3.15325	0	7.50471
15.66	3.15089	0	7.50307
15.67	3.14852	0	7.50142
15.68	3.14615	0	7.49977
15.69	3.14379	0	7.49812
15.7	3.14142	0	7.49647
15.71	3.13905	0	7.49482
15.72	3.13668	0	7.49317
15.73	3.13432	0	7.49151
15.74	3.13195	0	7.48986
15.75	3.12958	0	7.48821
15.76	3.12721	0	7.48655
15.77	3.12484	0	7.48489
15.78	3.12247	0	7.48324
15.79	3.1201	0	7.48158
15.8	3.11773	0	7.47992
15.81	3.11536	0	7.47826
15.82	3.11299	0	7.4766
15.83	3.11062	0	7.47494
15.84	3.10825	0	7.47328
15.85	3.10588	0	7.47161
15.86	3.1035	0	7.46995
15.87	3.10113	0	7.46828
15.88	3.09876	0	7.46662
15.89	3.09639	0	7.46495
15.9	3.09401	0	7.46329
15.91	3.09164	0	7.46162
15.92	3.08927	0	7.45995
15.93	3.08689	0	7.45828
15.94	3.08452	0	7.45661
15.95	3.08215	0	7.45494
15.96	3.07977	0	7.45327
15.97	3.0774	0	7.45159
15.98	3.07502	0	7.44992
15.99	3.07265	0	7.44825
16	3.07027	0	7.44657
16.01	3.06789	0	7.4449
16.02	3.06552	0	7.44322
16.03	3.06314	0	7.44154
16.04	3.06077	0	7.43986
16.05	3.05839	0	7.43819
16.06	3.05601	0	7.43651
16.07	3.05363	0	7.43483
16.08	3.05126	0	7.43315
16.09	3.04888	0	7.43146
16.1	3.0465	0	7.42978
16.11	3.04412	0	7.4281
16.12	3.04174	0	7.42641
16.13	3.03936	0	7.42473
16.14	3.03698	0	7.42304
16.15	3.03461	0	7.42136
16.16	3.03223	0	7.41967
16.17	3.02985	0	7.41798
16.18	3.02747	0	7.4163
16.19	3.02509	0	7.41461
16.2	3.0227	0	7.41292
16.21	3.02032	0	7.41123
16.22	3.01794	0	7.40954
16.23	3.01556	0	7.40785
16.24	3.01318	0	7.40615
16.25	3.0108	0	7.40446
16.26	3.00842	0	7.40277
16.27	3.00603	0	7.40107
16.28	3.00365	0	7.39938
16.29	3.00127	0	7.39768
16.3	2.99889	0	7.39599
16.31	2.9965	0	7.39429
16.32	2.99412	0	7.39259
16.33	2.99174	0	7.39089
16.34	2.98935	0	7.38919
16.35	2.98697	0	7.38749
16.36	2.98458	0	7.38579
16.37	2.9822	0	7.38409
16.38	2.97981	0	7.38239
16.39	2.97743	0	7.38069
16.4	2.97504	0	7.37899
16.41	2.97266	0	7.37728
16.42	2.97027	0	7.37558
16.43	2.96789	0	7.37387
16.44	2.9655	0	7.37217
16.45	2.96311	0	7.37046
16.46	2.96073	0	7.36876
16.47	2.95834	0	7.36705
16.48	2.95595	0	7.36534
16.49	2.95357	0	7.36363
16.5	2.95118	0	7.36192
16.51	2.94879	0	7.36021
16.52	2.9464	0	7.3585
16.53	2.94402	0	7.35679
16.54	2.94163	0	7.35508
16.55	2.93924	0	7.35337
16.56	2.93685	0	7.35166
16.57	2.93446	0	7.34994
16.58	2.93207	0	7.34823
16.59	2.92968	0	7.34651
16.6	2.92729	0	7.3448
16.61	2.9249	0	7.34308
16.62	2.92252	0	7.34137
16.63	2.92013	0	7.33965
16.64	2.91773	0	7.33793
16.65	2.91534	0	7.33622
16.66	2.91295	0	7.3345
16.67	2.91056	0	7.33278
16.68	2.90817	0	7.33106
16.69	2.90578	0	7.32934
16.7	2.90339	0	7.32762
16.71	2.901	0	7.3259
16.72	2.89861	0	7.32418
16.73	2.89621	0	7.32245
16.74	2.89382	0	7.32073
16.75	2.89143	0	7.31901
16.76	2.88904	0	7.31728
16.77	2.88664	0	7.31556
16.78	2.88425	0	7.31383
16.79	2.88186	0	7.31211
16.8	2.87946	0	7.31038
16.81	2.87707	0	7.30865
16.82	2.87468	0	7.30693
16.83	2.87228	0	7.3052
16.84	2.86989	0	7.30347
16.85	2.8675	0	7.30174
16.86	2.8651	0	7.30001
16.87	2.86271	0	7.29828
16.88	2.86031	0	7.29655
16.89	2.85792	0	7.29482
16.9	2.85552	0	7.29309
16.91	2.85313	0	7.29136
16.92	2.85073	0	7.28963
16.93	2.84834	0	7.2879
16.94	2.84594	0	7.28616
16.95	2.84354	0	7.28443
16.96	2.84115	0	7.28269
16.97	2.83875	0	7.28096
16.98	2.83635	0	7.27922
16.99	2.83396	0	7.27749
17	2.83156	0	7.27575
17.01	2.82916	0	7.27402
17.02	2.82677	0	7.27228
17.03	2.82437	0	7.27054
17.04	2.82197	0	7.2688
17.05	2.81957	0	7.26706
17.06	2.81718	0	7.26532
17.07	2.81478	0	7.26359
17.08	2.81238	0	7.26185
17.09	2.80998	0	7.2601
17.1	2.80758	0	7.25836
17.11	2.80518	0	7.25662
17.12	2.80279	0	7.25488
17.13	2.80039	0	7.25314
17.14	2.79799	0	7.2514
17.15	2.79559	0	7.24965
17.16	2.79319	0	7.24791
17.17	2.79079	0	7.24616
17.18	2.78839	0	7.24442
17.19	2.78599	0	7.24267
17.2	2.78359	0	7.24093
17.21	2.78119	0	7.23918
17.22	2.77879	0	7.23744
17.23	2.77639	0	7.23569
17.24	2.77399	0	7.23394
17.25	2.77159	0	7.2322
17.26	2.76919	0	7.23045
17.27	2.76678	0	7.2287
17.28	2.76438	0	7.22695
17.29	2.76198	0	7.2252
17.3	2.75958	0	7.22345
17.31	2.75718	0	7.2217
17.32	2.75478	0	7.21995
17.33	2.75237	0	7.2182
17.34	2.74997	0	7.21645
17.35	2.74757	0	7.2147
17.36	2.74517	0	7.21294
17.37	2.74276	0	7.21119
17.38	2.74036	0	7.20944
17.39	2.73796	0	7.20768
17.4	2.73556	0	7.20593
17.41	2.73315	0	7.20418
17.42	2.73075	0	7.20242
17.43	2.72835	0	7.20067
17.44	2.72594	0	7.19891
17.45	2.72354	0	7.19716
17.46	2.72113	0	7.1954
17.47	2.71873	0	7.19364
17.48	2.71633	0	7.19189
17.49	2.71392	0	7.19013
17.5	2.71152	0	7.18837
17.51	2.70911	0	7.18661
17.52	2.70671	0	7.18485
17.53	2.7043	0	7.18309
17.54	2.7019	0	7.18134
17.55	2.69949	0	7.17958
17.56	2.69709	0	7.17782
17.57	2.69468	0	7.17606
17.58	2.69228	0	7.17429
17.59	2.68987	0	7.17253
17.6	2.68746	0	7.17077
17.61	2.68506	0	7.16901
17.62	2.68265	0	7.16725
17.63	2.68025	0	7.16548
17.64	2.67784	0	7.16372
17.65	2.67543	0	7.16196
17.66	2.67303	0	7.16019
17.67	2.67062	0	7.15843
17.68	2.66821	0	7.15667
17.69	2.6658	0	7.1549
17.7	2.6634	0	7.15314
17.71	2.66099	0	7.15137
17.72	2.65858	0	7.1496
17.73	2.65618	0	7.14784
17.74	2.65377	0	7.14607
17.75	2.65136	0	7.1443
17.76	2.64895	0	7.14254
17.77	2.64654	0	7.14077
17.78	2.64414	0	7.139
17.79	2.64173	0	7.13723
17.8	2.63932	0	7.13546
17.81	2.63691	0	7.1337
17.82	2.6345	0	7.13193
17.83	2.63209	0	7.13016
17.84	2.62968	0	7.12839
17.85	2.62728	0	7.12662
17.86	2.62487	0	7.12485
17.87	2.62246	0	7.12308
17.88	2.62005	0	7.1213
17.89	2.61764	0	7.11953
17.9	2.61523	0	7.11776
17.91	2.61282	0	7.11599
17.92	2.61041	0	7.11422
17.93	2.608	0	7.11244
17.94	2.60559	0	7.11067
17.95	2.60318	0	7.1089
17.96	2.60077	0	7.10712
17.97	2.59836	0	7.10535
17.98	2.59595	0	7.10357
17.99	2.59354	0	7.1018
18	2.59113	0	7.10002
18.01	2.58871	0	7.09825
18.02	2.5863	0	7.09647
18.03	2.58389	0	7.0947
18.04	2.58148	0	7.09292
18.05	2.57907	0	7.09114
18.06	2.57666	0	7.08937
18.07	2.57425	0	7.08759
18.08	2.57184	0	7.08581
18.09	2.56942	0	7.08403
18.1	2.56701	0	7.08226
18.11	2.5646	0	7.08048
18.12	2.56219	0	7.0787
18.13	2.55978	0	7.07692
18.14	2.55736	0	7.07514
18.15	2.55495	0	7.07336
18.16	2.55254	0	7.07158
18.17	2.55013	0	7.0698
18.18	2.54771	0	7.06802
18.19	2.5453	0	7.06624
18.2	2.54289	0	7.06446
18.21	2.54047	0	7.06268
18.22	2.53806	0	7.0609
18.23	2.53565	0	7.05912
18.24	2.53323	0	7.05733
18.25	2.53082	0	7.05555
18.26	2.52841	0	7.05377
18.27	2.52599	0	7.05199
18.28	2.52358	0	7.0502
18.29	2.52117	0	7.04842
18.3	2.51875	0	7.04663
18.31	2.51634	0	7.04485
18.32	2.51392	0	7.04307
18.33	2.51151	0	7.04128
18.34	2.5091	0	7.0395
18.35	2.50668	0	7.03771
18.36	2.50427	0	7.03593
18.37	2.50185	0	7.03414
18.38	2.49944	0	7.03236
18.39	2.49702	0	7.03057
18.4	2.49461	0	7.02878
18.41	2.49219	0	7.027
18.42	2.48978	0	7.02521
18.43	2.48736	0	7.02342
18.44	2.48495	0	7.02164
18.45	2.48253	0	7.01985
18.46	2.48012	0	7.01806
18.47	2.4777	0	7.01627
18.48	2.47529	0	7.01448
18.49	2.47287	0	7.01269
18.5	2.47045	0	7.01091
18.51	2.46804	0	7.00912
18.52	2.46562	0	7.00733
18.53	2.46321	0	7.00554
18.54	2.46079	0	7.00375
18.55	2.45837	0	7.00196
18.56	2.45596	0	7.00017
18.57	2.45354	0	6.99838
18.58	2.45112	0	6.99659
18.59	2.44871	0	6.9948
18.6	2.44629	0	6.993
18.61	2.44387	0	6.99121
18.62	2.44146	0	6.98942
18.63	2.43904	0	6.98763
18.64	2.43662	0	6.98584
18.65	2.4342	0	6.98404
18.66	2.43179	0	6.98225
18.67	2.42937	0	6.98046
18.68	2.42695	0	6.97867
18.69	2.42454	0	6.97687
18.7	2.42212	0	6.97508
18.71	2.4197	0	6.97328
18.72	2.41728	0	6.97149
18.73	2.41486	0	6.9697
18.74	2.41245	0	6.9679
18.75	2.41003	0	6.96611
18.76	2.40761	0	6.96431
18.77	2.40519	0	6.96252
18.78	2.40277	0	6.96072
18.79	2.40036	0	6.95893
18.8	2.39794	0	6.95713
18.81	2.39552	0	6.95533
18.82	2.3931	0	6.95354
18.83	2.39068	0	6.95174
18.84	2.38826	0	6.94994
18.85	2.38584	0	6.94815
18.86	2.38342	0	6.94635
18.87	2.38101	0	6.94455
18.88	2.37859	0	6.94276
18.89	2.37617	0	6.94096
18.9	2.37375	0	6.93916
18.91	2.37133	0	6.93736
18.92	2.36891	0	6.93556
18.93	2.36649	0	6.93377
18.94	2.36407	0	6.93197
18.95	2.36165	0	6.93017
18.96	2.35923	0	6.92837
18.97	2.35681	0	6.92657
18.98	2.35439	0	6.92477
18.99	2.35197	0	6.92297
19	2.34955	0	6.92117
19.01	2.34713	0	6.91937
19.02	2.34471	0	6.91757
19.03	2.34229	0	6.91577
19.04	2.33987	0	6.91397
19.05	2.33745	0	6.91217
19.06	2.33503	0	6.91037
19.07	2.33261	0	6.90856
19.08	2.33019	0	6.90676
19.09	2.32777	0	6.90496
19.1	2.32535	0	6.90316
19.11	2.32293	0	6.90136
19.12	2.3205	0	6.89956
19.13	2.31808	0	6.89775
19.14	2.31566	0	6.89595
19.15	2.31324	0	6.89415
19.16	2.31082	0	6.89234
19.17	2.3084	0	6.89054
19.18	2.30598	0	6.88874
19.19	2.30356	0	6.88693
19.2	2.30113	0	6.88513
19.21	2.29871	0	6.88333
19.22	2.29629	0	6.88152
19.23	2.29387	0	6.87972
19.24	2.29145	0	6.87791
19.25	2.28903	0	6.87611
19.26	2.2866	0	6.8743
19.27	2.28418	0	6.8725
19.28	2.28176	0	6.87069
19.29	2.27934	0	6.86889
19.3	2.27692	0	6.86708
19.31	2.27449	0	6.86528
19.32	2.27207	0	6.86347
19.33	2.26965	0	6.86167
19.34	2.26723	0	6.85986
19.35	2.2648	0	6.85805
19.36	2.26238	0	6.85625
19.37	2.25996	0	6.85444
19.38	2.25754	0	6.85263
19.39	2.25511	0	6.85083
19.4	2.25269	0	6.84902
19.41	2.25027	0	6.84721
19.42	2.24784	0	6.8454
19.43	2.24542	0	6.8436
19.44	2.243	0	6.84179
19.45	2.24058	0	6.83998
19.46	2.23815	0	6.83817
19.47	2.23573	0	6.83636
19.48	2.23331	0	6.83456
19.49	2.23088	0	6.83275
19.5	2.22846	0	6.83094
19.51	2.22603	0	6.82913
19.52	2.22361	0	6.82732
19.53	2.22119	0	6.82551
19.54	2.21876	0	6.8237
19.55	2.21634	0	6.82189
19.56	2.21392	0	6.82008
19.57	2.21149	0	6.81827
19.58	2.20907	0	6.81646
19.59	2.20664	0	6.81465
19.6	2.20422	0	6.81284
19.61	2.2018	0	6.81103
19.62	2.19937	0	6.80922
19.63	2.19695	0	6.80741
19.64	2.19452	0	6.8056
19.65	2.1921	0	6.80379
19.66	2.18967	0	6.80198
19.67	2.18725	0	6.80016
19.68	2.18483	0	6.79835
19.69	2.1824	0	6.79654
19.7	2.17998	0	6.79473
19.71	2.17755	0	6.79292
19.72	2.17513	0	6.79111
19.73	2.1727	0	6.78929
19.74	2.17028	0	6.78748
19.75	2.16785	0	6.78567
19.76	2.16543	0	6.78386
19.77	2.163	0	6.78204
19.78	2.16058	0	6.78023
19.79	2.15815	0	6.77842
19.8	2.15573	0	6.7766
19.81	2.1533	0	6.77479
19.82	2.15087	0	6.77298
19.83	2.14845	0	6.77116
19.84	2.14602	0	6.76935
19.85	2.1436	0	6.76753
19.86	2.14117	0	6.76572
19.87	2.13875	0	6.76391
19.88	2.13632	0	6.76209
19.89	2.1339	0	6.76028
19.9	2.13147	0	6.75846
19.91	2.12904	0	6.75665
19.92	2.12662	0	6.75483
19.93	2.12419	0	6.75302
19.94	2.12177	0	6.7512
19.95	2.11934	0	6.74939
19.96	2.11691	0	6.74757
19.97	2.11449	0	6.74576
19.98	2.11206	0	6.74394
[truncated: 1,002 more rows]

## Sheet: SARS-CoV
Time	mean	ymin	ymax
1.4	0.449861	0.00673975	0.736137
1.41	0.463633	0.0174455	0.751761
1.42	0.477405	0.0281512	0.767386
1.43	0.491176	0.038857	0.78301
1.44	0.504948	0.0495627	0.798634
1.45	0.51872	0.0602684	0.814259
1.46	0.532492	0.0709742	0.829883
1.47	0.546264	0.0816799	0.845507
1.48	0.560036	0.0923856	0.861131
1.49	0.573808	0.103091	0.876756
1.5	0.58758	0.113797	0.89238
1.51	0.601352	0.124503	0.908004
1.52	0.615124	0.135209	0.923629
1.53	0.628896	0.145914	0.939253
1.54	0.642668	0.15662	0.954877
1.55	0.65644	0.167326	0.970502
1.56	0.670212	0.178032	0.986126
1.57	0.683984	0.188737	1.00175
1.58	0.697756	0.199443	1.01737
1.59	0.711528	0.210149	1.033
1.6	0.7253	0.220854	1.04862
1.61	0.739072	0.23156	1.06425
1.62	0.752844	0.242266	1.07987
1.63	0.766616	0.252972	1.0955
1.64	0.780388	0.263677	1.11112
1.65	0.79416	0.274383	1.12674
1.66	0.807932	0.285089	1.14237
1.67	0.821704	0.295795	1.15799
1.68	0.835476	0.3065	1.17362
1.69	0.849248	0.317206	1.18924
1.7	0.86302	0.327912	1.20487
1.71	0.876792	0.338618	1.22049
1.72	0.890564	0.349323	1.23611
1.73	0.904336	0.360029	1.25174
1.74	0.918108	0.370735	1.26736
1.75	0.93188	0.381441	1.28299
1.76	0.945652	0.392146	1.29861
1.77	0.959424	0.402852	1.31424
1.78	0.973196	0.413558	1.32986
1.79	0.986968	0.424263	1.34548
1.8	1.00074	0.434969	1.36111
1.81	1.01451	0.445675	1.37673
1.82	1.02828	0.456381	1.39236
1.83	1.04206	0.467086	1.40798
1.84	1.05583	0.477792	1.42361
1.85	1.0696	0.488498	1.43923
1.86	1.08337	0.499204	1.45485
1.87	1.09714	0.509909	1.47048
1.88	1.11092	0.520615	1.4861
1.89	1.12469	0.531321	1.50173
1.9	1.13846	0.542027	1.51735
1.91	1.15223	0.552732	1.53298
1.92	1.166	0.563438	1.5486
1.93	1.17978	0.574144	1.56422
1.94	1.19355	0.58485	1.57985
1.95	1.20732	0.595555	1.59547
1.96	1.22109	0.606261	1.6111
1.97	1.23486	0.616967	1.62672
1.98	1.24864	0.627672	1.64235
1.99	1.26241	0.638378	1.65797
2	1.27618	0.649084	1.67359
2.01	1.28995	0.65979	1.68922
2.02	1.30372	0.670495	1.70484
2.03	1.31749	0.681201	1.72047
2.04	1.33127	0.691907	1.73609
2.05	1.34504	0.702613	1.75172
2.06	1.35881	0.713318	1.76734
2.07	1.37258	0.724024	1.78297
2.08	1.38635	0.73473	1.79859
2.09	1.40013	0.745436	1.81421
2.1	1.4139	0.756141	1.82984
2.11	1.42767	0.766847	1.84546
2.12	1.44144	0.777553	1.86109
2.13	1.45521	0.788258	1.87671
2.14	1.46899	0.798964	1.89234
2.15	1.48276	0.80967	1.90796
2.16	1.49653	0.820376	1.92358
2.17	1.5103	0.831081	1.93921
2.18	1.52407	0.841787	1.95483
2.19	1.53785	0.852493	1.97046
2.2	1.55162	0.863199	1.98608
2.21	1.56539	0.873904	2.00171
2.22	1.57916	0.88461	2.01733
2.23	1.59293	0.895316	2.03295
2.24	1.60671	0.906022	2.04858
2.25	1.62048	0.916727	2.0642
2.26	1.63425	0.927433	2.07983
2.27	1.64802	0.938139	2.09545
2.28	1.66179	0.948845	2.11108
2.29	1.67557	0.95955	2.1267
2.3	1.68934	0.970256	2.14232
2.31	1.70311	0.980962	2.15795
2.32	1.71688	0.991667	2.17357
2.33	1.73065	1.00237	2.1892
2.34	1.74443	1.01308	2.20482
2.35	1.7582	1.02378	2.22045
2.36	1.77197	1.03449	2.23607
2.37	1.78574	1.0452	2.25169
2.38	1.79951	1.0559	2.26732
2.39	1.81329	1.06661	2.28294
2.4	1.82706	1.07731	2.29857
2.41	1.84083	1.08802	2.31419
2.42	1.8546	1.09872	2.32982
2.43	1.86837	1.10943	2.34544
2.44	1.88215	1.12014	2.36106
2.45	1.89592	1.13084	2.37669
2.46	1.90969	1.14155	2.39231
2.47	1.92346	1.15225	2.40794
2.48	1.93723	1.16296	2.42356
2.49	1.95101	1.17366	2.43918
2.5	1.96478	1.18437	2.45481
2.51	1.97855	1.19508	2.47043
2.52	1.99232	1.20578	2.48606
2.53	2.00609	1.21649	2.50168
2.54	2.01986	1.22719	2.51731
2.55	2.03364	1.2379	2.53293
2.56	2.04741	1.2486	2.54855
2.57	2.06118	1.25931	2.56418
2.58	2.07495	1.27002	2.5798
2.59	2.08872	1.28072	2.59543
2.6	2.1025	1.29143	2.61105
2.61	2.11627	1.30213	2.62668
2.62	2.13004	1.31284	2.6423
2.63	2.14381	1.32355	2.65792
2.64	2.15758	1.33425	2.67355
2.65	2.17136	1.34496	2.68917
2.66	2.18513	1.35566	2.7048
2.67	2.1989	1.36637	2.72042
2.68	2.21267	1.37707	2.73605
2.69	2.22644	1.38778	2.75167
2.7	2.24022	1.39849	2.76729
2.71	2.25399	1.40919	2.78292
2.72	2.26776	1.4199	2.79854
2.73	2.28153	1.4306	2.81417
2.74	2.2953	1.44131	2.82979
2.75	2.30908	1.45201	2.84542
2.76	2.32285	1.46272	2.86104
2.77	2.33662	1.47343	2.87666
2.78	2.35039	1.48413	2.89229
2.79	2.36416	1.49484	2.90791
2.8	2.37793	1.50554	2.92354
2.81	2.39171	1.51625	2.93916
2.82	2.40548	1.52695	2.95478
2.83	2.41925	1.53766	2.97041
2.84	2.43302	1.54837	2.98603
2.85	2.44679	1.55907	3.00166
2.86	2.46057	1.56978	3.01728
2.87	2.47434	1.58048	3.03291
2.88	2.48811	1.59119	3.04853
2.89	2.50188	1.60189	3.06415
2.9	2.51565	1.6126	3.07978
2.91	2.52943	1.62331	3.0954
2.92	2.5432	1.63401	3.11103
2.93	2.55697	1.64472	3.12665
2.94	2.57074	1.65542	3.14227
2.95	2.58451	1.66613	3.1579
2.96	2.59828	1.67683	3.17352
2.97	2.61206	1.68754	3.18915
2.98	2.62583	1.69825	3.20477
2.99	2.6396	1.70895	3.22039
3	2.65337	1.71966	3.23602
3.01	2.66714	1.73036	3.25164
3.02	2.68092	1.74107	3.26727
3.03	2.69469	1.75177	3.28289
3.04	2.70846	1.76248	3.29852
3.05	2.72223	1.77319	3.31414
3.06	2.736	1.78389	3.32976
3.07	2.74977	1.7946	3.34539
3.08	2.76355	1.8053	3.36101
3.09	2.77732	1.81601	3.37664
3.1	2.79109	1.82671	3.39226
3.11	2.80486	1.83742	3.40788
3.12	2.81863	1.84813	3.42351
3.13	2.83241	1.85883	3.43913
3.14	2.84618	1.86954	3.45476
3.15	2.85995	1.88024	3.47038
3.16	2.87372	1.89095	3.486
3.17	2.88749	1.90165	3.50163
3.18	2.90126	1.91236	3.51725
3.19	2.91504	1.92307	3.53287
3.2	2.92881	1.93377	3.5485
3.21	2.94258	1.94448	3.56412
3.22	2.95635	1.95518	3.57975
3.23	2.97012	1.96589	3.59537
3.24	2.98389	1.97659	3.61099
3.25	2.99767	1.9873	3.62662
3.26	3.01144	1.998	3.64224
3.27	3.02521	2.00871	3.65786
3.28	3.03898	2.01942	3.67349
3.29	3.05275	2.03012	3.68911
3.3	3.06652	2.04083	3.70474
3.31	3.08029	2.05153	3.72036
3.32	3.09407	2.06224	3.73598
3.33	3.10784	2.07294	3.75161
3.34	3.12161	2.08365	3.76723
3.35	3.13538	2.09436	3.78285
3.36	3.14915	2.10506	3.79848
3.37	3.16292	2.11577	3.8141
3.38	3.1767	2.12647	3.82972
3.39	3.19047	2.13718	3.84535
3.4	3.20424	2.14788	3.86097
3.41	3.21801	2.15859	3.87659
3.42	3.23178	2.1693	3.89222
3.43	3.24555	2.18	3.90784
3.44	3.25932	2.19071	3.92346
3.45	3.27309	2.20141	3.93909
3.46	3.28687	2.21212	3.95471
3.47	3.30064	2.22282	3.97033
3.48	3.31441	2.23353	3.98596
3.49	3.32818	2.24424	4.00158
3.5	3.34195	2.25494	4.0172
3.51	3.35572	2.26565	4.03282
3.52	3.36949	2.27635	4.04845
3.53	3.38326	2.28706	4.06407
3.54	3.39704	2.29776	4.07969
3.55	3.41081	2.30847	4.09532
3.56	3.42458	2.31917	4.11094
3.57	3.43835	2.32988	4.12656
3.58	3.45212	2.34059	4.14218
3.59	3.46589	2.35129	4.15781
3.6	3.47966	2.362	4.17343
3.61	3.49343	2.3727	4.18905
3.62	3.5072	2.38341	4.20467
3.63	3.52097	2.39411	4.2203
3.64	3.53474	2.40482	4.23592
3.65	3.54851	2.41553	4.25154
3.66	3.56228	2.42623	4.26716
3.67	3.57606	2.43694	4.28278
3.68	3.58983	2.44764	4.2984
3.69	3.6036	2.45835	4.31403
3.7	3.61737	2.46905	4.32965
3.71	3.63114	2.47976	4.34527
3.72	3.64491	2.49046	4.36089
3.73	3.65868	2.50117	4.37651
3.74	3.67245	2.51188	4.39213
3.75	3.68622	2.52258	4.40775
3.76	3.69999	2.53329	4.42337
3.77	3.71376	2.54399	4.439
3.78	3.72753	2.5547	4.45462
3.79	3.7413	2.5654	4.47024
3.8	3.75507	2.57611	4.48586
3.81	3.76884	2.58681	4.50148
3.82	3.78261	2.59752	4.5171
3.83	3.79638	2.60823	4.53272
3.84	3.81015	2.61893	4.54834
3.85	3.82391	2.62964	4.56396
3.86	3.83768	2.64034	4.57958
3.87	3.85145	2.65105	4.59519
3.88	3.86522	2.66175	4.61081
3.89	3.87899	2.67246	4.62643
3.9	3.89276	2.68316	4.64205
3.91	3.90653	2.69387	4.65767
3.92	3.9203	2.70457	4.67329
3.93	3.93407	2.71528	4.68891
3.94	3.94783	2.72599	4.70452
3.95	3.9616	2.73669	4.72014
3.96	3.97537	2.7474	4.73576
3.97	3.98914	2.7581	4.75137
3.98	4.00291	2.76881	4.76699
3.99	4.01667	2.77951	4.78261
4	4.03044	2.79022	4.79822
4.01	4.04421	2.80092	4.81384
4.02	4.05798	2.81163	4.82946
4.03	4.07174	2.82233	4.84507
4.04	4.08551	2.83304	4.86069
4.05	4.09928	2.84375	4.8763
4.06	4.11304	2.85445	4.89191
4.07	4.12681	2.86516	4.90753
4.08	4.14058	2.87586	4.92314
4.09	4.15434	2.88657	4.93875
4.1	4.16811	2.89727	4.95437
4.11	4.18187	2.90798	4.96998
4.12	4.19564	2.91868	4.98559
4.13	4.20941	2.92939	5.0012
4.14	4.22317	2.94009	5.01681
4.15	4.23693	2.9508	5.03242
4.16	4.2507	2.9615	5.04803
4.17	4.26446	2.97221	5.06364
4.18	4.27823	2.98291	5.07925
4.19	4.29199	2.99362	5.09486
4.2	4.30575	3.00432	5.11047
4.21	4.31952	3.01503	5.12607
4.22	4.33328	3.02573	5.14168
4.23	4.34704	3.03644	5.15728
4.24	4.36081	3.04715	5.17289
4.25	4.37457	3.05785	5.18849
4.26	4.38833	3.06856	5.2041
4.27	4.40209	3.07926	5.2197
4.28	4.41585	3.08997	5.2353
4.29	4.42961	3.10067	5.2509
4.3	4.44337	3.11138	5.2665
4.31	4.45713	3.12208	5.2821
4.32	4.47089	3.13279	5.2977
4.33	4.48465	3.14349	5.3133
4.34	4.49841	3.1542	5.3289
4.35	4.51216	3.1649	5.34449
4.36	4.52592	3.17561	5.36009
4.37	4.53968	3.18631	5.37568
4.38	4.55343	3.19702	5.39127
4.39	4.56719	3.20772	5.40686
4.4	4.58094	3.21843	5.42245
4.41	4.5947	3.22913	5.43804
4.42	4.60845	3.23984	5.45363
4.43	4.62221	3.25054	5.46921
4.44	4.63596	3.26124	5.4848
4.45	4.64971	3.27195	5.50038
4.46	4.66346	3.28265	5.51596
4.47	4.67721	3.29336	5.53154
4.48	4.69096	3.30406	5.54712
4.49	4.70471	3.31477	5.5627
4.5	4.71846	3.32547	5.57827
4.51	4.73221	3.33618	5.59385
4.52	4.74595	3.34688	5.60942
4.53	4.7597	3.35759	5.62499
4.54	4.77345	3.36829	5.64056
4.55	4.78719	3.379	5.65612
4.56	4.80093	3.3897	5.67168
4.57	4.81467	3.4004	5.68725
4.58	4.82842	3.41111	5.7028
4.59	4.84215	3.42181	5.71836
4.6	4.85589	3.43252	5.73391
4.61	4.86963	3.44322	5.74947
4.62	4.88337	3.45393	5.76501
4.63	4.8971	3.46463	5.78056
4.64	4.91084	3.47533	5.7961
4.65	4.92457	3.48604	5.81164
4.66	4.9383	3.49674	5.82718
4.67	4.95203	3.50745	5.84271
4.68	4.96576	3.51815	5.85824
4.69	4.97949	3.52885	5.87377
4.7	4.99321	3.53956	5.88929
4.71	5.00694	3.55026	5.90481
4.72	5.02066	3.56097	5.92033
4.73	5.03438	3.57167	5.93584
4.74	5.0481	3.58237	5.95135
4.75	5.06181	3.59308	5.96685
4.76	5.07553	3.60378	5.98235
4.77	5.08924	3.61449	5.99785
4.78	5.10295	3.62519	6.01334
4.79	5.11666	3.63589	6.02882
4.8	5.13037	3.6466	6.0443
4.81	5.14407	3.6573	6.05978
4.82	5.15778	3.668	6.07525
4.83	5.17148	3.67871	6.09071
4.84	5.18517	3.68941	6.10617
4.85	5.19887	3.70011	6.12162
4.86	5.21256	3.71081	6.13707
4.87	5.22625	3.72152	6.15251
4.88	5.23994	3.73222	6.16794
4.89	5.25362	3.74292	6.18337
4.9	5.2673	3.75363	6.19879
4.91	5.28098	3.76433	6.2142
4.92	5.29465	3.77503	6.2296
4.93	5.30832	3.78573	6.245
4.94	5.32199	3.79644	6.26038
4.95	5.33566	3.80714	6.27576
4.96	5.34932	3.81784	6.29113
4.97	5.36297	3.82854	6.30649
4.98	5.37662	3.83925	6.32184
4.99	5.39027	3.84995	6.33719
5	5.40392	3.86065	6.35252
5.01	5.41756	3.87135	6.36784
5.02	5.43119	3.88205	6.38315
5.03	5.44482	3.89276	6.39845
5.04	5.45845	3.90346	6.41373
5.05	5.47207	3.91416	6.42901
5.06	5.48569	3.92486	6.44427
5.07	5.4993	3.93556	6.45952
5.08	5.5129	3.94626	6.47476
5.09	5.5265	3.95696	6.48998
5.1	5.54009	3.96766	6.50519
5.11	5.55368	3.97836	6.52038
5.12	5.56726	3.98907	6.53556
5.13	5.58084	3.99977	6.55072
5.14	5.5944	4.01047	6.56586
5.15	5.60797	4.02117	6.58099
5.16	5.62152	4.03187	6.5961
5.17	5.63507	4.04257	6.61119
5.18	5.64861	4.05327	6.62627
5.19	5.66214	4.06397	6.64132
5.2	5.67566	4.07467	6.65635
5.21	5.68917	4.08537	6.67137
5.22	5.70268	4.09606	6.68636
5.23	5.71618	4.10676	6.70133
5.24	5.72966	4.11746	6.71627
5.25	5.74314	4.12816	6.7312
5.26	5.75661	4.13886	6.74609
5.27	5.77007	4.14956	6.76097
5.28	5.78352	4.16026	6.77581
5.29	5.79695	4.17095	6.79063
5.3	5.81038	4.18165	6.80542
5.31	5.82379	4.19235	6.82019
5.32	5.8372	4.20305	6.83492
5.33	5.85059	4.21375	6.84962
5.34	5.86396	4.22444	6.86429
5.35	5.87733	4.23514	6.87892
5.36	5.89068	4.24584	6.89353
5.37	5.90402	4.25653	6.9081
5.38	5.91734	4.26723	6.92263
5.39	5.93065	4.27792	6.93712
5.4	5.94394	4.28862	6.95158
5.41	5.95722	4.29931	6.96599
5.42	5.97048	4.31001	6.98037
5.43	5.98372	4.3207	6.9947
5.44	5.99695	4.3314	7.00899
5.45	6.01016	4.34209	7.02323
5.46	6.02335	4.35279	7.03743
5.47	6.03652	4.36348	7.05158
5.48	6.04968	4.37418	7.06569
5.49	6.06281	4.38487	7.07974
5.5	6.07592	4.39556	7.09374
5.51	6.08901	4.40625	7.10768
5.52	6.10208	4.41695	7.12157
5.53	6.11513	4.42764	7.13541
5.54	6.12815	4.43833	7.14918
5.55	6.14115	4.44902	7.1629
5.56	6.15413	4.45971	7.17655
5.57	6.16708	4.4704	7.19014
5.58	6.18001	4.48109	7.20373
5.59	6.19291	4.49178	7.21747
5.6	6.20578	4.50247	7.23113
5.61	6.21862	4.51316	7.24474
5.62	6.23144	4.52385	7.25828
5.63	6.24422	4.53454	7.27176
5.64	6.25698	4.54522	7.28517
5.65	6.26971	4.55591	7.29851
5.66	6.2824	4.5666	7.31177
5.67	6.29506	4.57728	7.32497
5.68	6.30768	4.58797	7.33809
5.69	6.32028	4.59865	7.35113
5.7	6.33283	4.60934	7.36409
5.71	6.34535	4.62002	7.37697
5.72	6.35784	4.63071	7.38976
5.73	6.37028	4.64139	7.40248
5.74	6.38269	4.65207	7.4151
5.75	6.39506	4.66275	7.42764
5.76	6.40738	4.67343	7.44008
5.77	6.41967	4.68411	7.45243
5.78	6.43191	4.69479	7.46469
5.79	6.44411	4.70547	7.47684
5.8	6.45626	4.71615	7.4889
5.81	6.46837	4.72683	7.50086
5.82	6.48043	4.73751	7.51271
5.83	6.49244	4.74818	7.52446
5.84	6.50441	4.75886	7.5361
5.85	6.51632	4.76954	7.54763
5.86	6.52818	4.78021	7.55905
5.87	6.54	4.79088	7.57035
5.88	6.55176	4.80156	7.58154
5.89	6.56346	4.81223	7.59261
5.9	6.57512	4.8229	7.60356
5.91	6.58671	4.83357	7.61439
5.92	6.59825	4.84424	7.6251
5.93	6.60973	4.85491	7.63568
5.94	6.62115	4.86558	7.64613
5.95	6.63252	4.87624	7.65646
5.96	6.64382	4.88691	7.66665
5.97	6.65506	4.89757	7.67671
5.98	6.66623	4.90824	7.68664
5.99	6.67735	4.9189	7.69643
6	6.68839	4.92956	7.70609
6.01	6.69938	4.94022	7.7156
6.02	6.71029	4.95088	7.72498
6.03	6.72114	4.96154	7.73422
6.04	6.73192	4.9722	7.74331
6.05	6.74263	4.98285	7.75226
6.06	6.75327	4.99351	7.76107
6.07	6.76384	5.00416	7.76973
6.08	6.77433	5.01481	7.77824
6.09	6.78475	5.02546	7.78661
6.1	6.7951	5.03611	7.79482
6.11	6.80538	5.04676	7.80289
6.12	6.81558	5.0574	7.81081
6.13	6.8257	5.06805	7.81858
6.14	6.83574	5.07869	7.8262
6.15	6.84571	5.08933	7.83367
6.16	6.8556	5.09997	7.84099
6.17	6.86541	5.11061	7.84815
6.18	6.87514	5.12125	7.85517
6.19	6.88479	5.13189	7.86203
6.2	6.89435	5.14252	7.86874
6.21	6.90384	5.15315	7.87531
6.22	6.91324	5.16378	7.88172
6.23	6.92256	5.17441	7.88798
6.24	6.9318	5.18503	7.89409
6.25	6.94095	5.19566	7.90005
6.26	6.95002	5.20628	7.90587
6.27	6.95901	5.2169	7.91153
6.28	6.96791	5.22752	7.91705
6.29	6.97672	5.23813	7.92243
6.3	6.98545	5.24875	7.92766
6.31	6.99409	5.25936	7.93274
6.32	7.00264	5.26997	7.93768
6.33	7.01111	5.28057	7.94248
6.34	7.01949	5.29118	7.94714
6.35	7.02778	5.30178	7.95166
6.36	7.03598	5.31238	7.95605
6.37	7.0441	5.32297	7.96029
6.38	7.05212	5.33356	7.9644
6.39	7.06006	5.34416	7.96838
6.4	7.06791	5.35474	7.97223
6.41	7.07568	5.36533	7.97594
6.42	7.08335	5.37591	7.97953
6.43	7.09094	5.38649	7.98299
6.44	7.09843	5.39706	7.98633
6.45	7.10584	5.40763	7.98954
6.46	7.11316	5.4182	7.99263
6.47	7.12039	5.42877	7.9956
6.48	7.12753	5.43933	7.99846
6.49	7.13458	5.44989	8.00119
6.5	7.14155	5.46044	8.00382
6.51	7.14843	5.471	8.00633
6.52	7.15521	5.48154	8.00873
6.53	7.16192	5.49209	8.0114
6.54	7.16853	5.50263	8.01398
6.55	7.17505	5.51316	8.01645
6.56	7.18149	5.52369	8.0188
6.57	7.18784	5.53422	8.02106
6.58	7.19411	5.54474	8.0232
6.59	7.20028	5.55526	8.02524
6.6	7.20637	5.56577	8.02718
6.61	7.21238	5.57628	8.02902
6.62	7.2183	5.58678	8.03076
6.63	7.22413	5.59728	8.0324
6.64	7.22988	5.60777	8.03395
6.65	7.23555	5.61826	8.03541
6.66	7.24113	5.62874	8.03677
6.67	7.24662	5.63922	8.03805
6.68	7.25204	5.64969	8.03924
6.69	7.25737	5.66016	8.04034
6.7	7.26262	5.67062	8.04136
6.71	7.26778	5.68107	8.0423
6.72	7.27287	5.69152	8.04315
6.73	7.27787	5.70196	8.04393
6.74	7.2828	5.7124	8.04464
6.75	7.28764	5.72282	8.04527
6.76	7.2924	5.73325	8.04582
6.77	7.29709	5.74366	8.04631
6.78	7.3017	5.75407	8.04672
6.79	7.30622	5.76447	8.04707
6.8	7.31068	5.77486	8.04735
6.81	7.31505	5.78524	8.04756
6.82	7.31935	5.79562	8.04771
6.83	7.32357	5.80599	8.0478
6.84	7.32772	5.81635	8.04783
6.85	7.3318	5.8267	8.0478
6.86	7.3358	5.83705	8.04771
6.87	7.33973	5.84738	8.04757
6.88	7.34358	5.85771	8.04737
6.89	7.34737	5.86802	8.04711
6.9	7.35108	5.87833	8.04681
6.91	7.35472	5.88863	8.04645
6.92	7.35829	5.89891	8.04605
6.93	7.36179	5.90919	8.0456
6.94	7.36523	5.91946	8.0451
6.95	7.3686	5.92971	8.04455
6.96	7.37189	5.93996	8.04396
6.97	7.37513	5.95019	8.04332
6.98	7.37829	5.96042	8.04265
6.99	7.3814	5.97063	8.04193
7	7.38443	5.98082	8.04117
7.01	7.3874	5.99101	8.04037
7.02	7.39031	6.00119	8.03954
7.03	7.39316	6.01135	8.03866
7.04	7.39595	6.0215	8.03775
7.05	7.39867	6.03163	8.03681
7.06	7.40133	6.04175	8.03583
7.07	7.40394	6.05186	8.03481
7.08	7.40648	6.06195	8.03377
7.09	7.40896	6.07203	8.03269
7.1	7.41139	6.08209	8.03158
7.11	7.41376	6.09214	8.03044
7.12	7.41607	6.10217	8.02927
7.13	7.41833	6.11219	8.02807
7.14	7.42053	6.12219	8.02685
7.15	7.42268	6.13217	8.02559
7.16	7.42477	6.14214	8.02431
7.17	7.42681	6.15209	8.02301
7.18	7.42879	6.16202	8.02168
7.19	7.43073	6.17193	8.02032
7.2	7.43261	6.18183	8.01894
7.21	7.43444	6.1917	8.01754
7.22	7.43622	6.20156	8.01612
7.23	7.43795	6.21139	8.01467
7.24	7.43963	6.22121	8.0132
7.25	7.44126	6.231	8.01171
7.26	7.44284	6.24077	8.0102
7.27	7.44438	6.25052	8.00944
7.28	7.44587	6.26025	8.00909
7.29	7.44731	6.26996	8.00869
7.3	7.4487	6.27964	8.00824
7.31	7.45005	6.2893	8.00774
7.32	7.45136	6.29893	8.0072
7.33	7.45262	6.30854	8.00662
7.34	7.45383	6.31813	8.00599
7.35	7.45501	6.32769	8.00531
7.36	7.45613	6.33722	8.0046
7.37	7.45722	6.34673	8.00384
7.38	7.45826	6.35621	8.00304
7.39	7.45927	6.36566	8.00308
7.4	7.46023	6.37508	8.00313
7.41	7.46115	6.38448	8.00312
7.42	7.46203	6.39384	8.00305
7.43	7.46287	6.40318	8.00291
7.44	7.46366	6.41248	8.00271
7.45	7.46443	6.42175	8.00245
7.46	7.46515	6.43099	8.00214
7.47	7.46583	6.4402	8.00176
7.48	7.46647	6.44937	8.00133
7.49	7.46708	6.45851	8.00084
7.5	7.46765	6.46762	8.0003
7.51	7.46818	6.47669	7.99971
7.52	7.46868	6.48572	7.99906
7.53	7.46914	6.49472	7.99836
7.54	7.46956	6.50368	7.99761
7.55	7.46995	6.5126	7.9968
7.56	7.4703	6.52149	7.99595
7.57	7.47062	6.53033	7.99506
7.58	7.4709	6.53914	7.99411
7.59	7.47115	6.5479	7.99312
7.6	7.47136	6.55662	7.99208
7.61	7.47154	6.5653	7.991
7.62	7.47169	6.57394	7.98988
7.63	7.4718	6.58254	7.98871
7.64	7.47188	6.59109	7.9875
7.65	7.47192	6.59959	7.98625
7.66	7.47194	6.60673	7.98496
7.67	7.47192	6.61148	7.98364
7.68	7.47186	6.6162	7.98227
7.69	7.47178	6.62088	7.98086
7.7	7.47166	6.62554	7.97942
7.71	7.47152	6.63017	7.97795
7.72	7.47134	6.63476	7.97643
7.73	7.47113	6.63932	7.97488
7.74	7.47089	6.64384	7.9733
7.75	7.47061	6.64834	7.97169
7.76	7.47031	6.65279	7.97004
7.77	7.46998	6.65722	7.96836
7.78	7.46961	6.66161	7.96665
7.79	7.46922	6.66596	7.96491
7.8	7.4688	6.67028	7.96314
7.81	7.46834	6.67456	7.96134
7.82	7.46786	6.67881	7.95951
7.83	7.46735	6.68301	7.95766
7.84	7.46681	6.68718	7.95577
7.85	7.46624	6.69131	7.95386
7.86	7.46564	6.69541	7.95193
7.87	7.46501	6.69946	7.94996
7.88	7.46435	6.70348	7.94797
7.89	7.46366	6.70745	7.94596
7.9	7.46295	6.71138	7.94393
7.91	7.46221	6.71528	7.94186
7.92	7.46144	6.71913	7.93978
7.93	7.46064	6.72294	7.93768
7.94	7.45981	6.72671	7.93555
7.95	7.45896	6.73043	7.9334
7.96	7.45808	6.73411	7.93123
7.97	7.45717	6.73775	7.92903
7.98	7.45624	6.74134	7.92682
7.99	7.45527	6.74489	7.92459
8	7.45428	6.7484	7.92234
8.01	7.45327	6.75185	7.92007
8.02	7.45222	6.75527	7.91778
8.03	7.45115	6.75863	7.91547
8.04	7.45006	6.76195	7.91314
8.05	7.44893	6.76522	7.9108
8.06	7.44779	6.76845	7.90844
8.07	7.44661	6.77162	7.90606
8.08	7.44541	6.77475	7.90367
8.09	7.44418	6.77783	7.90126
8.1	7.44293	6.78086	7.89883
8.11	7.44166	6.78384	7.89639
8.12	7.44035	6.78677	7.89393
8.13	7.43902	6.78965	7.89146
8.14	7.43767	6.79248	7.88897
8.15	7.43629	6.79526	7.88647
8.16	7.43489	6.79798	7.88396
8.17	7.43346	6.80066	7.88143
8.18	7.43201	6.80328	7.87889
8.19	7.43054	6.80585	7.87633
8.2	7.42904	6.80836	7.87377
8.21	7.42751	6.81083	7.87119
8.22	7.42596	6.81324	7.86859
8.23	7.42439	6.8156	7.86599
8.24	7.4228	6.8179	7.86337
8.25	7.42118	6.82015	7.86074
8.26	7.41953	6.82234	7.85811
8.27	7.41787	6.82448	7.85545
8.28	7.41618	6.82657	7.85279
8.29	7.41447	6.8286	7.85012
8.3	7.41273	6.83057	7.84744
8.31	7.41098	6.83249	7.84474
8.32	7.4092	6.83435	7.84204
8.33	7.4074	6.83616	7.83933
8.34	7.40557	6.83791	7.83661
8.35	7.40373	6.83961	7.83387
8.36	7.40186	6.83927	7.83113
8.37	7.39997	6.83836	7.82838
8.38	7.39806	6.83742	7.82562
8.39	7.39613	6.83646	7.82285
8.4	7.39417	6.83547	7.82007
8.41	7.3922	6.83445	7.81729
8.42	7.39021	6.8334	7.81449
8.43	7.38819	6.83232	7.81169
8.44	7.38615	6.83121	7.80888
8.45	7.3841	6.83008	7.80606
8.46	7.38202	6.82891	7.80324
8.47	7.37993	6.82772	7.8004
8.48	7.37781	6.8265	7.79756
8.49	7.37567	6.82525	7.79471
8.5	7.37352	6.82397	7.79186
8.51	7.37134	6.82267	7.789
8.52	7.36915	6.81938	7.78613
8.53	7.36694	6.81606	7.78325
8.54	7.36471	6.81273	7.78037
8.55	7.36246	6.80941	7.77748
8.56	7.36019	6.80608	7.77458
8.57	7.3579	6.80275	7.77168
8.58	7.3556	6.79942	7.76877
8.59	7.35328	6.79609	7.76586
8.6	7.35094	6.79275	7.76294
8.61	7.34858	6.78941	7.76001
8.62	7.3462	6.78607	7.75708
8.63	7.34381	6.78272	7.75414
8.64	7.3414	6.77938	7.7512
8.65	7.33898	6.77603	7.74825
8.66	7.33654	6.77268	7.7453
8.67	7.33408	6.76933	7.74234
8.68	7.3316	6.76598	7.73938
8.69	7.32911	6.76262	7.73641
8.7	7.3266	6.75926	7.73343
8.71	7.32408	6.7559	7.73046
8.72	7.32154	6.75254	7.72747
8.73	7.31899	6.74918	7.72448
8.74	7.31642	6.74581	7.72149
8.75	7.31383	6.74244	7.71849
8.76	7.31124	6.73907	7.71549
8.77	7.30862	6.7357	7.71248
8.78	7.30599	6.73233	7.70947
8.79	7.30335	6.72896	7.70646
8.8	7.30069	6.72558	7.70344
8.81	7.29802	6.7222	7.70041
8.82	7.29534	6.71882	7.69739
8.83	7.29264	6.71544	7.69436
8.84	7.28993	6.71206	7.69132
8.85	7.2872	6.70867	7.68828
8.86	7.28446	6.70529	7.68524
8.87	7.28171	6.7019	7.68219
8.88	7.27895	6.69851	7.67914
8.89	7.27617	6.69512	7.67609
8.9	7.27338	6.69173	7.67303
8.91	7.27058	6.68833	7.66997
8.92	7.26776	6.68494	7.6669
8.93	7.26494	6.68154	7.66384
8.94	7.2621	6.67814	7.66076
8.95	7.25925	6.67474	7.65769
8.96	7.25639	6.67134	7.65461
8.97	7.25352	6.66794	7.65153
8.98	7.25063	6.66454	7.64845
8.99	7.24774	6.66113	7.64536
9	7.24483	6.65773	7.64227
9.01	7.24191	6.65432	7.63947
9.02	7.23898	6.65091	7.63673
9.03	7.23604	6.6475	7.63399
9.04	7.23309	6.64409	7.63125
9.05	7.23014	6.64068	7.62851
9.06	7.22717	6.63726	7.62577
9.07	7.22419	6.63385	7.62302
9.08	7.2212	6.63043	7.62027
9.09	7.2182	6.62701	7.61752
9.1	7.21519	6.6236	7.61477
9.11	7.21217	6.62018	7.61202
9.12	7.20914	6.61676	7.60927
9.13	7.2061	6.61333	7.60653
9.14	7.20306	6.60991	7.60418
9.15	7.2	6.60649	7.60183
9.16	7.19694	6.60306	7.59948
9.17	7.19387	6.59963	7.59713
9.18	7.19078	6.59621	7.59478
9.19	7.18769	6.59278	7.59243
9.2	7.1846	6.58935	7.59008
9.21	7.18149	6.58592	7.58773
9.22	7.17838	6.58249	7.58538
9.23	7.17525	6.57906	7.58302
9.24	7.17212	6.57562	7.58067
9.25	7.16898	6.57219	7.57832
9.26	7.16584	6.56875	7.57596
9.27	7.16268	6.56532	7.57361
9.28	7.15952	6.56188	7.57126
9.29	7.15635	6.55844	7.5689
9.3	7.15318	6.555	7.56655
9.31	7.15	6.55156	7.56419
9.32	7.14681	6.54812	7.56183
9.33	7.14361	6.54468	7.55948
9.34	7.14041	6.54124	7.55712
9.35	7.13719	6.53779	7.55476
9.36	7.13398	6.53435	7.55241
9.37	7.13075	6.5309	7.55005
9.38	7.12752	6.52746	7.54769
9.39	7.12429	6.52401	7.54533
9.4	7.12104	6.52056	7.54297
9.41	7.1178	6.51711	7.54061
9.42	7.11454	6.51367	7.53825
9.43	7.11128	6.51022	7.53589
9.44	7.10801	6.50677	7.53353
9.45	7.10474	6.50331	7.53117
9.46	7.10146	6.49986	7.52881
9.47	7.09818	6.49641	7.52645
9.48	7.09489	6.49295	7.52409
9.49	7.09159	6.4895	7.52173
9.5	7.08829	6.48605	7.51937
9.51	7.08498	6.48259	7.51701
9.52	7.08167	6.47913	7.51464
9.53	7.07835	6.47568	7.51228
9.54	7.07503	6.47222	7.50992
9.55	7.0717	6.46876	7.50755
9.56	7.06837	6.4653	7.50519
9.57	7.06503	6.46184	7.50283
9.58	7.06169	6.45838	7.50046
9.59	7.05835	6.45492	7.4981
9.6	7.05499	6.45146	7.49573
9.61	7.05164	6.44799	7.49337
9.62	7.04828	6.44453	7.491
9.63	7.04491	6.44107	7.48864
9.64	7.04154	6.4376	7.48627
9.65	7.03817	6.43414	7.48391
9.66	7.03479	6.43067	7.48154
9.67	7.03141	6.4272	7.47918
9.68	7.02802	6.42374	7.47681
9.69	7.02463	6.42027	7.47444
9.7	7.02123	6.4168	7.47208
9.71	7.01784	6.41333	7.46971
9.72	7.01443	6.40986	7.46734
9.73	7.01103	6.40639	7.46497
9.74	7.00761	6.40292	7.46261
9.75	7.0042	6.39945	7.46024
9.76	7.00078	6.39598	7.45787
9.77	6.99736	6.39251	7.4555
9.78	6.99393	6.38904	7.45313
9.79	6.9905	6.38556	7.45076
9.8	6.98707	6.38209	7.44839
9.81	6.98363	6.37862	7.44607
9.82	6.98019	6.37514	7.44377
9.83	6.97675	6.37167	7.44148
9.84	6.9733	6.36819	7.43918
9.85	6.96985	6.36472	7.43688
9.86	6.9664	6.36124	7.43458
9.87	6.96294	6.35776	7.43228
9.88	6.95948	6.35429	7.42998
9.89	6.95602	6.35081	7.42768
9.9	6.95256	6.34733	7.42538
9.91	6.94909	6.34385	7.42307
9.92	6.94561	6.34037	7.42077
9.93	6.94214	6.33689	7.41847
9.94	6.93866	6.33341	7.41617
9.95	6.93518	6.32993	7.41387
9.96	6.9317	6.32645	7.41157
9.97	6.92821	6.32297	7.40927
9.98	6.92472	6.31949	7.40697
9.99	6.92123	6.316	7.40466
10	6.91774	6.31252	7.40236
10.01	6.91424	6.30904	7.40006
10.02	6.91074	6.30555	7.39776
10.03	6.90724	6.30207	7.39546
10.04	6.90373	6.29859	7.39315
10.05	6.90022	6.2951	7.39085
10.06	6.89671	6.29162	7.38855
10.07	6.8932	6.28813	7.38624
10.08	6.88969	6.28464	7.38394
10.09	6.88617	6.28116	7.38164
10.1	6.88265	6.27767	7.37933
10.11	6.87913	6.27418	7.37703
10.12	6.8756	6.2707	7.37473
10.13	6.87208	6.26721	7.37242
10.14	6.86855	6.26372	7.37012
10.15	6.86502	6.26023	7.36782
10.16	6.86149	6.25674	7.36551
10.17	6.85795	6.25325	7.36321
10.18	6.85441	6.24976	7.3609
10.19	6.85087	6.24627	7.3586
10.2	6.84733	6.24278	7.3563
10.21	6.84379	6.23929	7.35399
10.22	6.84024	6.2358	7.35169
10.23	6.8367	6.23231	7.34938
10.24	6.83315	6.22882	7.34708
10.25	6.8296	6.22533	7.34477
10.26	6.82604	6.22183	7.34247
10.27	6.82249	6.21834	7.34016
10.28	6.81893	6.21485	7.33786
10.29	6.81537	6.21136	7.33555
10.3	6.81181	6.20786	7.33324
10.31	6.80825	6.20437	7.33094
10.32	6.80469	6.20087	7.32863
10.33	6.80112	6.19738	7.32633
10.34	6.79755	6.19388	7.32402
10.35	6.79399	6.19039	7.32172
10.36	6.79041	6.18689	7.31941
10.37	6.78684	6.1834	7.3171
10.38	6.78327	6.1799	7.3148
10.39	6.77969	6.17641	7.31249
10.4	6.77612	6.17291	7.31018
10.41	6.77254	6.16941	7.30788
10.42	6.76896	6.16592	7.30557
10.43	6.76538	6.16242	7.30326
10.44	6.76179	6.15892	7.30096
10.45	6.75821	6.15542	7.29865
10.46	6.75462	6.15192	7.29634
10.47	6.75103	6.14843	7.29404
10.48	6.74745	6.14493	7.29173
10.49	6.74385	6.14143	7.28942
10.5	6.74026	6.13793	7.28711
10.51	6.73667	6.13443	7.28481
10.52	6.73308	6.13093	7.2825
10.53	6.72948	6.12743	7.28019
10.54	6.72588	6.12393	7.27788
10.55	6.72228	6.12043	7.27558
10.56	6.71868	6.11693	7.27327
10.57	6.71508	6.11343	7.27096
10.58	6.71148	6.10993	7.26865
10.59	6.70788	6.10642	7.26634
10.6	6.70427	6.10292	7.26404
10.61	6.70067	6.09942	7.26173
10.62	6.69706	6.09592	7.25942
10.63	6.69345	6.09242	7.25711
10.64	6.68984	6.08891	7.2548
10.65	6.68623	6.08541	7.25249
10.66	6.68262	6.08191	7.25019
10.67	6.67901	6.07841	7.24788
10.68	6.67539	6.0749	7.24557
10.69	6.67178	6.0714	7.24326
10.7	6.66816	6.06789	7.24095
10.71	6.66455	6.06439	7.23864
10.72	6.66093	6.06089	7.23633
10.73	6.65731	6.05738	7.23402
10.74	6.65369	6.05388	7.23171
10.75	6.65007	6.05037	7.22941
10.76	6.64645	6.04687	7.2271
10.77	6.64282	6.04336	7.22479
10.78	6.6392	6.03986	7.22248
10.79	6.63557	6.03635	7.22017
10.8	6.63195	6.03284	7.21786
10.81	6.62832	6.02934	7.21555
10.82	6.62469	6.02583	7.21324
10.83	6.62106	6.02233	7.21093
10.84	6.61744	6.01882	7.20862
10.85	6.6138	6.01531	7.20631
10.86	6.61017	6.01181	7.204
10.87	6.60654	6.0083	7.20169
10.88	6.60291	6.00479	7.19938
10.89	6.59927	6.00128	7.19707
10.9	6.59564	5.99778	7.19476
10.91	6.592	5.99427	7.19245
10.92	6.58837	5.99076	7.19014
10.93	6.58473	5.98725	7.18783
10.94	6.58109	5.98374	7.18552
10.95	6.57745	5.98023	7.18321
10.96	6.57381	5.97673	7.1809
10.97	6.57017	5.97322	7.17859
10.98	6.56653	5.96971	7.17628
10.99	6.56289	5.9662	7.17397
11	6.55925	5.96269	7.17166
11.01	6.5556	5.95918	7.16934
11.02	6.55196	5.95567	7.16703
11.03	6.54831	5.95216	7.16472
11.04	6.54467	5.94865	7.16241
11.05	6.54102	5.94514	7.1601
11.06	6.53738	5.94163	7.15779
11.07	6.53373	5.93812	7.15548
11.08	6.53008	5.93461	7.15317
11.09	6.52643	5.9311	7.15086
11.1	6.52278	5.92759	7.14855
11.11	6.51913	5.92408	7.14623
11.12	6.51548	5.92057	7.14392
11.13	6.51183	5.91705	7.14161
11.14	6.50818	5.91354	7.1393
11.15	6.50452	5.91003	7.13699
11.16	6.50087	5.90652	7.13468
11.17	6.49722	5.90301	7.13237
11.18	6.49356	5.8995	7.13005
11.19	6.48991	5.89598	7.12774
11.2	6.48625	5.89247	7.12543
11.21	6.4826	5.88896	7.12312
11.22	6.47894	5.88545	7.12081
11.23	6.47528	5.88193	7.1185
11.24	6.47162	5.87842	7.11618
11.25	6.46797	5.87491	7.11387
11.26	6.46431	5.87139	7.11156
11.27	6.46065	5.86788	7.10925
11.28	6.45699	5.86437	7.10694
11.29	6.45333	5.86085	7.10462
11.3	6.44966	5.85734	7.10231
11.31	6.446	5.85383	7.1
11.32	6.44234	5.85031	7.09769
11.33	6.43868	5.8468	7.09538
11.34	6.43502	5.84329	7.09306
11.35	6.43135	5.83977	7.09075
11.36	6.42769	5.83626	7.08844
11.37	6.42402	5.83274	7.08613
11.38	6.42036	5.82923	7.08382
11.39	6.41669	5.82571	7.0815
11.4	6.41303	5.8222	7.07919
11.41	6.40936	5.81868	7.07688
11.42	6.40569	5.81517	7.07457
11.43	6.40203	5.81165	7.07225
11.44	6.39836	5.80814	7.06994
11.45	6.39469	5.80462	7.06763
11.46	6.39102	5.80111	7.06531
11.47	6.38735	5.79759	7.063
11.48	6.38368	5.79408	7.06069
11.49	6.38001	5.79056	7.05838
11.5	6.37634	5.78705	7.05606
11.51	6.37267	5.78353	7.05375
11.52	6.369	5.78001	7.05144
11.53	6.36533	5.7765	7.04913
11.54	6.36166	5.77298	7.04681
11.55	6.35799	5.76947	7.0445
11.56	6.35431	5.76595	7.04219
11.57	6.35064	5.76243	7.03987
11.58	6.34697	5.75892	7.03756
11.59	6.34329	5.7554	7.03525
11.6	6.33962	5.75188	7.03293
11.61	6.33594	5.74837	7.03062
11.62	6.33227	5.74485	7.02831
11.63	6.32859	5.74133	7.02599
11.64	6.32492	5.73781	7.02368
11.65	6.32124	5.7343	7.02137
11.66	6.31757	5.73078	7.01905
11.67	6.31389	5.72726	7.01674
11.68	6.31021	5.72375	7.01443
11.69	6.30654	5.72023	7.01211
11.7	6.30286	5.71671	7.0098
11.71	6.29918	5.71319	7.00749
11.72	6.2955	5.70967	7.00517
11.73	6.29182	5.70616	7.00286
11.74	6.28815	5.70264	7.00055
11.75	6.28447	5.69912	6.99823
11.76	6.28079	5.6956	6.99592
11.77	6.27711	5.69208	6.99361
11.78	6.27343	5.68857	6.99129
11.79	6.26975	5.68505	6.98898
11.8	6.26607	5.68153	6.98667
11.81	6.26239	5.67801	6.98435
11.82	6.2587	5.67449	6.98204
11.83	6.25502	5.67097	6.97972
11.84	6.25134	5.66745	6.97741
11.85	6.24766	5.66394	6.9751
11.86	6.24398	5.66042	6.97278
11.87	6.2403	5.6569	6.97047
11.88	6.23661	5.65338	6.96815
11.89	6.23293	5.64986	6.96584
11.9	6.22925	5.64634	6.96353
11.91	6.22556	5.64282	6.96121
11.92	6.22188	5.6393	6.9589
11.93	6.2182	5.63578	6.95658
11.94	6.21451	5.63226	6.95427
11.95	6.21083	5.62874	6.95196
11.96	6.20714	5.62522	6.94964
11.97	6.20346	5.6217	6.94733
11.98	6.19977	5.61818	6.94501
11.99	6.19609	5.61466	6.9427
12	6.1924	5.61114	6.94039
12.01	6.18871	5.60762	6.93807
12.02	6.18503	5.6041	6.93576
12.03	6.18134	5.60058	6.93344
12.04	6.17766	5.59706	6.93113
12.05	6.17397	5.59354	6.92881
12.06	6.17028	5.59002	6.9265
12.07	6.16659	5.5865	6.92419
12.08	6.16291	5.58298	6.92187
12.09	6.15922	5.57946	6.91956
12.1	6.15553	5.57594	6.91724
12.11	6.15184	5.57242	6.91493
12.12	6.14816	5.5689	6.91261
12.13	6.14447	5.56538	6.9103
12.14	6.14078	5.56186	6.90798
12.15	6.13709	5.55834	6.90567
12.16	6.1334	5.55482	6.90335
12.17	6.12971	5.5513	6.90104
12.18	6.12602	5.54777	6.89873
12.19	6.12233	5.54425	6.89641
12.2	6.11864	5.54073	6.8941
12.21	6.11495	5.53721	6.89178
12.22	6.11126	5.53369	6.88947
12.23	6.10757	5.53017	6.88715
12.24	6.10388	5.52665	6.88484
12.25	6.10019	5.52313	6.88252
12.26	6.0965	5.5196	6.88021
12.27	6.09281	5.51608	6.87789
12.28	6.08912	5.51256	6.87558
12.29	6.08543	5.50904	6.87326
12.3	6.08174	5.50552	6.87095
12.31	6.07804	5.50178	6.86863
12.32	6.07435	5.49776	6.86632
12.33	6.07066	5.49374	6.864
12.34	6.06697	5.48946	6.86169
12.35	6.06328	5.4848	6.85937
12.36	6.05958	5.48015	6.85706
12.37	6.05589	5.47549	6.85474
12.38	6.0522	5.47083	6.85243
12.39	6.04851	5.46617	6.85011
12.4	6.04481	5.46151	6.8478
12.41	6.04112	5.45686	6.84548
12.42	6.03743	5.4522	6.84317
12.43	6.03373	5.44754	6.84085
12.44	6.03004	5.44288	6.83854
12.45	6.02635	5.43822	6.83622
12.46	6.02265	5.43355	6.83391
12.47	6.01896	5.42889	6.83159
12.48	6.01526	5.42423	6.82928
12.49	6.01157	5.41957	6.82696
12.5	6.00788	5.4149	6.82465
12.51	6.00418	5.41018	6.82233
12.52	6.00049	5.40543	6.82002
12.53	5.99679	5.40067	6.8177
12.54	5.9931	5.39592	6.81539
12.55	5.9894	5.39116	6.81307
12.56	5.98571	5.38641	6.81076
12.57	5.98201	5.38165	6.80844
12.58	5.97832	5.37689	6.80613
12.59	5.97462	5.37214	6.80381
12.6	5.97092	5.36738	6.80149
12.61	5.96723	5.36262	6.79918
12.62	5.96353	5.35786	6.79686
12.63	5.95984	5.35311	6.79455
12.64	5.95614	5.34835	6.79223
12.65	5.95244	5.34359	6.78992
12.66	5.94875	5.33883	6.7876
12.67	5.94505	5.33407	6.78529
12.68	5.94136	5.32931	6.78297
12.69	5.93766	5.32455	6.78066
12.7	5.93396	5.31979	6.77834
12.71	5.93027	5.31503	6.77602
12.72	5.92657	5.31027	6.77371
12.73	5.92287	5.3055	6.77139
12.74	5.91917	5.30074	6.76908
12.75	5.91548	5.29598	6.76676
12.76	5.91178	5.29122	6.76445
12.77	5.90808	5.28645	6.76213
12.78	5.90439	5.28169	6.75982
12.79	5.90069	5.27693	6.7575
12.8	5.89699	5.27216	6.75518
12.81	5.89329	5.2674	6.75287
12.82	5.88959	5.26263	6.75055
12.83	5.8859	5.25787	6.74824
12.84	5.8822	5.2531	6.74592
12.85	5.8785	5.24834	6.74361
12.86	5.8748	5.24356	6.74129
12.87	5.8711	5.23858	6.73897
12.88	5.8674	5.23359	6.73666
12.89	5.86371	5.22861	6.73434
12.9	5.86001	5.22363	6.73203
12.91	5.85631	5.21864	6.72971
12.92	5.85261	5.21366	6.7274
12.93	5.84891	5.20867	6.72508
12.94	5.84521	5.20369	6.72276
12.95	5.84151	5.1987	6.72045
12.96	5.83781	5.19372	6.71813
12.97	5.83412	5.18873	6.71582
12.98	5.83042	5.18375	6.7135
12.99	5.82672	5.17876	6.71118
13	5.82302	5.17378	6.70887
13.01	5.81932	5.16879	6.70655
13.02	5.81562	5.1638	6.70424
13.03	5.81192	5.15882	6.70192
13.04	5.80822	5.15383	6.6996
13.05	5.80452	5.14884	6.69729
13.06	5.80082	5.14385	6.69497
13.07	5.79712	5.13887	6.69266
13.08	5.79342	5.13388	6.69034
13.09	5.78972	5.12889	6.68803
13.1	5.78602	5.1239	6.68571
13.11	5.78232	5.11891	6.68339
13.12	5.77862	5.11392	6.68108
13.13	5.77492	5.10893	6.67876
13.14	5.77122	5.10395	6.67644
13.15	5.76752	5.09896	6.67413
13.16	5.76382	5.09397	6.67181
13.17	5.76012	5.08898	6.6695
13.18	5.75642	5.08399	6.66718
13.19	5.75272	5.079	6.66486
13.2	5.74902	5.07401	6.66255
13.21	5.74531	5.06902	6.66023
13.22	5.74161	5.06402	6.65792
13.23	5.73791	5.05903	6.6556
13.24	5.73421	5.05404	6.65328
13.25	5.73051	5.04905	6.65097
13.26	5.72681	5.04406	6.64865
13.27	5.72311	5.03907	6.64634
13.28	5.71941	5.03408	6.64402
13.29	5.71571	5.02908	6.6417
13.3	5.712	5.02409	6.63939
13.31	5.7083	5.0191	6.63707
13.32	5.7046	5.01411	6.63475
13.33	5.7009	5.00912	6.63244
13.34	5.6972	5.00412	6.63012
13.35	5.6935	4.99913	6.62781
13.36	5.6898	4.99414	6.62549
13.37	5.68609	4.98914	6.62317
13.38	5.68239	4.98415	6.62086
13.39	5.67869	4.97916	6.61854
13.4	5.67499	4.97416	6.61622
13.41	5.67129	4.96917	6.61391
13.42	5.66758	4.96417	6.61159
13.43	5.66388	4.95918	6.60927
13.44	5.66018	4.95419	6.60696
13.45	5.65648	4.94919	6.60464
13.46	5.65278	4.9442	6.60233
13.47	5.64907	4.9392	6.60001
13.48	5.64537	4.93421	6.59769
13.49	5.64167	4.92921	6.59538
13.5	5.63797	4.92422	6.59306
13.51	5.63427	4.91922	6.59074
13.52	5.63056	4.91423	6.58843
13.53	5.62686	4.90923	6.58611
13.54	5.62316	4.90424	6.58379
13.55	5.61946	4.89924	6.58148
13.56	5.61575	4.89424	6.57916
13.57	5.61205	4.88925	6.57684
13.58	5.60835	4.88425	6.57453
13.59	5.60464	4.87926	6.57221
13.6	5.60094	4.87426	6.5699
13.61	5.59724	4.86926	6.56758
13.62	5.59354	4.86427	6.56526
13.63	5.58983	4.85927	6.56295
13.64	5.58613	4.85427	6.56063
13.65	5.58243	4.84928	6.55831
13.66	5.57872	4.84428	6.556
13.67	5.57502	4.83928	6.55368
13.68	5.57132	4.83429	6.55136
13.69	5.56762	4.82929	6.54905
13.7	5.56391	4.82429	6.54673
13.71	5.56021	4.81929	6.54441
13.72	5.55651	4.8143	6.5421
13.73	5.5528	4.8093	6.53978
13.74	5.5491	4.8043	6.53746
13.75	5.5454	4.7993	6.53515
13.76	5.54169	4.79431	6.53283
13.77	5.53799	4.78931	6.53051
13.78	5.53429	4.78431	6.5282
13.79	5.53058	4.77931	6.52588
13.8	5.52688	4.77431	6.52356
13.81	5.52318	4.76931	6.52125
13.82	5.51947	4.76432	6.51893
13.83	5.51577	4.75932	6.51661
13.84	5.51207	4.75432	6.5143
13.85	5.50836	4.74932	6.51198
13.86	5.50466	4.74432	6.50966
13.87	5.50095	4.73932	6.50735
13.88	5.49725	4.73432	6.50503
13.89	5.49355	4.72932	6.50271
13.9	5.48984	4.72432	6.5004
13.91	5.48614	4.71933	6.49808
13.92	5.48244	4.71433	6.49576
13.93	5.47873	4.70933	6.49345
13.94	5.47503	4.70433	6.49113
13.95	5.47132	4.69933	6.48881
13.96	5.46762	4.69433	6.4865
13.97	5.46392	4.68933	6.48418
13.98	5.46021	4.68433	6.48186
13.99	5.45651	4.67933	6.47955
14	5.4528	4.67433	6.47723
14.01	5.4491	4.66933	6.47491
14.02	5.4454	4.66433	6.4726
14.03	5.44169	4.65933	6.47028
14.04	5.43799	4.65433	6.46796
14.05	5.43428	4.64933	6.46565
14.06	5.43058	4.64433	6.46333
14.07	5.42688	4.63933	6.46101
14.08	5.42317	4.63433	6.4587
14.09	5.41947	4.62933	6.45638
14.1	5.41576	4.62433	6.45406
14.11	5.41206	4.61933	6.45174
14.12	5.40835	4.61432	6.44943
14.13	5.40465	4.60932	6.44711
14.14	5.40095	4.60432	6.44479
14.15	5.39724	4.59932	6.44248
14.16	5.39354	4.59432	6.44016
14.17	5.38983	4.58932	6.43784
14.18	5.38613	4.58432	6.43553
14.19	5.38242	4.57932	6.43321
14.2	5.37872	4.57432	6.43089
14.21	5.37501	4.56932	6.42858
14.22	5.37131	4.56431	6.42626
14.23	5.36761	4.55931	6.42394
14.24	5.3639	4.55431	6.42162
14.25	5.3602	4.54931	6.41931
14.26	5.35649	4.54431	6.41699
14.27	5.35279	4.53931	6.41467
14.28	5.34908	4.53431	6.41236
14.29	5.34538	4.5293	6.41004
14.3	5.34167	4.5243	6.40772
14.31	5.33797	4.5193	6.40541
14.32	5.33426	4.5143	6.40309
14.33	5.33056	4.5093	6.40077
14.34	5.32685	4.5043	6.39846
14.35	5.32315	4.49929	6.39614
14.36	5.31944	4.49429	6.39382
14.37	5.31574	4.48929	6.3915
14.38	5.31204	4.48429	6.38919
14.39	5.30833	4.47929	6.38687
14.4	5.30463	4.47428	6.38455
14.41	5.30092	4.46928	6.38224
14.42	5.29722	4.46428	6.37992
14.43	5.29351	4.45928	6.3776
14.44	5.28981	4.45427	6.37529
14.45	5.2861	4.44927	6.37297
14.46	5.2824	4.44427	6.37065
14.47	5.27869	4.43927	6.36833
14.48	5.27499	4.43426	6.36602
14.49	5.27128	4.42926	6.3637
14.5	5.26758	4.42426	6.36138
14.51	5.26387	4.41926	6.35907
14.52	5.26017	4.41425	6.35675
14.53	5.25646	4.40925	6.35443
14.54	5.25276	4.40425	6.35212
14.55	5.24905	4.39925	6.3498
14.56	5.24535	4.39424	6.34748
14.57	5.24164	4.38924	6.34516
14.58	5.23793	4.38424	6.34285
14.59	5.23423	4.37923	6.34053
14.6	5.23052	4.37423	6.33821
14.61	5.22682	4.36923	6.3359
14.62	5.22311	4.36423	6.33358
14.63	5.21941	4.35922	6.33126
14.64	5.2157	4.35422	6.32894
14.65	5.212	4.34922	6.32663
14.66	5.20829	4.34421	6.32431
14.67	5.20459	4.33921	6.32199
14.68	5.20088	4.33421	6.31968
14.69	5.19718	4.3292	6.31736
14.7	5.19347	4.3242	6.31504
14.71	5.18977	4.3192	6.31272
14.72	5.18606	4.31419	6.31041
14.73	5.18236	4.30919	6.30809
14.74	5.17865	4.30419	6.30577
14.75	5.17494	4.29918	6.30346
14.76	5.17124	4.29418	6.30114
14.77	5.16753	4.28918	6.29882
14.78	5.16383	4.28417	6.2965
14.79	5.16012	4.27917	6.29419
14.8	5.15642	4.27417	6.29187
14.81	5.15271	4.26916	6.28955
14.82	5.14901	4.26416	6.28724
14.83	5.1453	4.25916	6.28492
14.84	5.1416	4.25415	6.2826
14.85	5.13789	4.24915	6.28028
14.86	5.13418	4.24414	6.27797
14.87	5.13048	4.23914	6.27565
14.88	5.12677	4.23414	6.27333
14.89	5.12307	4.22913	6.27101
14.9	5.11936	4.22413	6.2687
14.91	5.11566	4.21913	6.26638
14.92	5.11195	4.21412	6.26406
14.93	5.10825	4.20912	6.26175
14.94	5.10454	4.20411	6.25943
14.95	5.10083	4.19911	6.25711
14.96	5.09713	4.19411	6.25479
14.97	5.09342	4.1891	6.25248
14.98	5.08972	4.1841	6.25016
14.99	5.08601	4.17909	6.24784
15	5.08231	4.17409	6.24553
15.01	5.0786	4.16909	6.24321
15.02	5.0749	4.16408	6.24089
15.03	5.07119	4.15908	6.23857
15.04	5.06748	4.15407	6.23626
15.05	5.06378	4.14907	6.23394
15.06	5.06007	4.14407	6.23162
15.07	5.05637	4.13906	6.2293
15.08	5.05266	4.13406	6.22699
15.09	5.04896	4.12905	6.22467
15.1	5.04525	4.12405	6.22235
15.11	5.04154	4.11904	6.22004
15.12	5.03784	4.11404	6.21772
15.13	5.03413	4.10904	6.2154
15.14	5.03043	4.10403	6.21308
15.15	5.02672	4.09903	6.21077
15.16	5.02301	4.09402	6.20845
15.17	5.01931	4.08902	6.20613
15.18	5.0156	4.08401	6.20381
15.19	5.0119	4.07901	6.2015
15.2	5.00819	4.07401	6.19918
15.21	5.00449	4.069	6.19686
15.22	5.00078	4.064	6.19454
15.23	4.99707	4.05899	6.19223
15.24	4.99337	4.05399	6.18991
15.25	4.98966	4.04898	6.18759
15.26	4.98596	4.04398	6.18528
15.27	4.98225	4.03897	6.18296
15.28	4.97854	4.03397	6.18064
15.29	4.97484	4.02896	6.17832
15.3	4.97113	4.02396	6.17601
15.31	4.96743	4.01896	6.17369
15.32	4.96372	4.01395	6.17137
15.33	4.96002	4.00895	6.16905
15.34	4.95631	4.00394	6.16674
15.35	4.9526	3.99894	6.16442
15.36	4.9489	3.99393	6.1621
15.37	4.94519	3.98893	6.15978
15.38	4.94149	3.98392	6.15747
15.39	4.93778	3.97892	6.15515
15.4	4.93407	3.97391	6.15283
15.41	4.93037	3.96891	6.15052
15.42	4.92666	3.9639	6.1482
15.43	4.92296	3.9589	6.14588
15.44	4.91925	3.95389	6.14356
15.45	4.91554	3.94889	6.14125
15.46	4.91184	3.94389	6.13893
15.47	4.90813	3.93888	6.13661
15.48	4.90443	3.93388	6.13429
15.49	4.90072	3.92887	6.13198
15.5	4.89701	3.92387	6.12966
15.51	4.89331	3.91886	6.12734
15.52	4.8896	3.91386	6.12502
15.53	4.8859	3.90885	6.12271
15.54	4.88219	3.90385	6.12039
15.55	4.87848	3.89884	6.11807
15.56	4.87478	3.89384	6.11575
15.57	4.87107	3.88883	6.11344
15.58	4.86737	3.88383	6.11112
15.59	4.86366	3.87882	6.1088
15.6	4.85995	3.87382	6.10648
15.61	4.85625	3.86881	6.10417
15.62	4.85254	3.86381	6.10185
15.63	4.84883	3.8588	6.09953
15.64	4.84513	3.8538	6.09721
15.65	4.84142	3.84879	6.0949
15.66	4.83772	3.84379	6.09258
15.67	4.83401	3.83878	6.09026
15.68	4.8303	3.83378	6.08794
15.69	4.8266	3.82877	6.08563
15.7	4.82289	3.82377	6.08331
15.71	4.81919	3.81876	6.08099
15.72	4.81548	3.81376	6.07868
15.73	4.81177	3.80875	6.07636
15.74	4.80807	3.80375	6.07404
15.75	4.80436	3.79874	6.07172
15.76	4.80065	3.79374	6.06941
15.77	4.79695	3.78873	6.06709
15.78	4.79324	3.78373	6.06477
15.79	4.78954	3.77872	6.06245
15.8	4.78583	3.77372	6.06014
15.81	4.78212	3.76871	6.05782
15.82	4.77842	3.76371	6.0555
15.83	4.77471	3.7587	6.05318
15.84	4.77101	3.7537	6.05087
15.85	4.7673	3.74869	6.04855
15.86	4.76359	3.74369	6.04623
15.87	4.75989	3.73868	6.04391
15.88	4.75618	3.73367	6.0416
15.89	4.75247	3.72867	6.03928
15.9	4.74877	3.72366	6.03696
15.91	4.74506	3.71866	6.03464
15.92	4.74136	3.71365	6.03233
15.93	4.73765	3.70865	6.03001
15.94	4.73394	3.70364	6.02769
15.95	4.73024	3.69864	6.02537
15.96	4.72653	3.69363	6.02306
15.97	4.72282	3.68863	6.02074
15.98	4.71912	3.68362	6.01842
15.99	4.71541	3.67862	6.0161
16	4.71171	3.67361	6.01379
16.01	4.708	3.66861	6.01147
16.02	4.70429	3.6636	6.00915
16.03	4.70059	3.6586	6.00683
16.04	4.69688	3.65359	6.00452
16.05	4.69317	3.64859	6.0022
16.06	4.68947	3.64358	5.99988
16.07	4.68576	3.63858	5.99756
16.08	4.68206	3.63343	5.99525
16.09	4.67835	3.62824	5.99293
16.1	4.67464	3.62305	5.99061
16.11	4.67094	3.61786	5.98829
16.12	4.66723	3.61267	5.98597
16.13	4.66352	3.60748	5.98366
16.14	4.65982	3.60229	5.98134
16.15	4.65611	3.5971	5.97902
16.16	4.6524	3.59191	5.9767
16.17	4.6487	3.58672	5.97439
16.18	4.64499	3.58153	5.97207
16.19	4.64129	3.57634	5.96975
16.2	4.63758	3.57115	5.96743
16.21	4.63387	3.56596	5.96512
16.22	4.63017	3.56077	5.9628
16.23	4.62646	3.55558	5.96048
16.24	4.62275	3.55039	5.95816
16.25	4.61905	3.5452	5.95585
16.26	4.61534	3.54001	5.95353
16.27	4.61164	3.53482	5.95121
16.28	4.60793	3.52963	5.94889
16.29	4.60422	3.52444	5.94658
16.3	4.60052	3.51925	5.94426
16.31	4.59681	3.51406	5.94194
16.32	4.5931	3.50887	5.93962
16.33	4.5894	3.50368	5.93731
16.34	4.58569	3.49849	5.93499
16.35	4.58198	3.4933	5.93267
16.36	4.57828	3.48811	5.93035
16.37	4.57457	3.48292	5.92804
16.38	4.57087	3.47773	5.92572
16.39	4.56716	3.47254	5.9234
16.4	4.56345	3.46735	5.92108
16.41	4.55975	3.46216	5.91877
16.42	4.55604	3.45697	5.91645
16.43	4.55233	3.45178	5.91413
16.44	4.54863	3.44659	5.91181
16.45	4.54492	3.4414	5.9095
16.46	4.54121	3.43621	5.90718
16.47	4.53751	3.43102	5.90486
16.48	4.5338	3.42583	5.90254
16.49	4.5301	3.42064	5.90022
16.5	4.52639	3.41545	5.89791
16.51	4.52268	3.41026	5.89559
16.52	4.51898	3.40507	5.89327
16.53	4.51527	3.39988	5.89095
16.54	4.51156	3.39469	5.88864
16.55	4.50786	3.3895	5.88632
16.56	4.50415	3.38431	5.884
16.57	4.50044	3.37912	5.88168
16.58	4.49674	3.37393	5.87937
16.59	4.49303	3.36874	5.87705
16.6	4.48932	3.36355	5.87473
16.61	4.48562	3.35836	5.87241
16.62	4.48191	3.35317	5.8701
16.63	4.47821	3.34798	5.86778
16.64	4.4745	3.34279	5.86546
16.65	4.47079	3.3376	5.86314
16.66	4.46709	3.33241	5.86083
16.67	4.46338	3.32722	5.85851
16.68	4.45967	3.32203	5.85619
16.69	4.45597	3.31684	5.85387
16.7	4.45226	3.31165	5.85155
16.71	4.44855	3.30646	5.84924
16.72	4.44485	3.30127	5.84692
16.73	4.44114	3.29608	5.8446
16.74	4.43743	3.29089	5.84228
16.75	4.43373	3.2857	5.83997
16.76	4.43002	3.28051	5.83765
16.77	4.42631	3.27532	5.83533
16.78	4.42261	3.27013	5.83301
16.79	4.4189	3.26494	5.8307
16.8	4.4152	3.25975	5.82838
16.81	4.41149	3.25456	5.82606
16.82	4.40778	3.24937	5.82374
16.83	4.40408	3.24418	5.82143
16.84	4.40037	3.23899	5.81911
16.85	4.39666	3.2338	5.81679
16.86	4.39296	3.22861	5.81447
16.87	4.38925	3.22342	5.81215
16.88	4.38554	3.21823	5.80984
16.89	4.38184	3.21304	5.80752
16.9	4.37813	3.20785	5.8052
16.91	4.37442	3.20266	5.80288
16.92	4.37072	3.19747	5.80057
16.93	4.36701	3.19228	5.79825
16.94	4.3633	3.18709	5.79593
16.95	4.3596	3.1819	5.79361
16.96	4.35589	3.17671	5.7913
16.97	4.35219	3.17151	5.78898
16.98	4.34848	3.16632	5.78666
16.99	4.34477	3.16113	5.78434
17	4.34107	3.15594	5.78202
17.01	4.33736	3.15075	5.77971
17.02	4.33365	3.14556	5.77739
17.03	4.32995	3.14037	5.77507
17.04	4.32624	3.13518	5.77275
17.05	4.32253	3.12999	5.77044
17.06	4.31883	3.1248	5.76812
17.07	4.31512	3.11961	5.7658
17.08	4.31141	3.11442	5.76348
17.09	4.30771	3.10923	5.76117
17.1	4.304	3.10404	5.75885
17.11	4.30029	3.09885	5.75653
17.12	4.29659	3.09366	5.75421
17.13	4.29288	3.08847	5.7519
17.14	4.28917	3.08328	5.74958
17.15	4.28547	3.07809	5.74726
17.16	4.28176	3.0729	5.74494
17.17	4.27806	3.06771	5.74262
17.18	4.27435	3.06252	5.74031
17.19	4.27064	3.05733	5.73799
17.2	4.26694	3.05214	5.73567
17.21	4.26323	3.04695	5.73335
17.22	4.25952	3.04176	5.73104
17.23	4.25582	3.03657	5.72872
17.24	4.25211	3.03138	5.7264
17.25	4.2484	3.02619	5.72408
17.26	4.2447	3.021	5.72177
17.27	4.24099	3.01581	5.71945
17.28	4.23728	3.01062	5.71713
17.29	4.23358	3.00543	5.71481
17.3	4.22987	3.00024	5.71249
17.31	4.22616	2.99505	5.71018
17.32	4.22246	2.98986	5.70786
17.33	4.21875	2.98467	5.70554
17.34	4.21504	2.97948	5.70322
17.35	4.21134	2.97429	5.70091
17.36	4.20763	2.9691	5.69859
17.37	4.20392	2.96391	5.69627
17.38	4.20022	2.95872	5.69395
17.39	4.19651	2.95353	5.69163
17.4	4.1928	2.94834	5.68932
17.41	4.1891	2.94314	5.687
17.42	4.18539	2.93795	5.68468
17.43	4.18169	2.93276	5.68236
17.44	4.17798	2.92757	5.68005
17.45	4.17427	2.92238	5.67773
17.46	4.17057	2.91719	5.67541
17.47	4.16686	2.912	5.67309
17.48	4.16315	2.90681	5.67078
17.49	4.15945	2.90162	5.66846
17.5	4.15574	2.89643	5.66614
17.51	4.15203	2.89124	5.66382
17.52	4.14833	2.88605	5.6615
17.53	4.14462	2.88086	5.65919
17.54	4.14091	2.87567	5.65687
17.55	4.13721	2.87048	5.65455
17.56	4.1335	2.86529	5.65223
17.57	4.12979	2.8601	5.64992
17.58	4.12609	2.85491	5.6476
17.59	4.12238	2.84972	5.64528
17.6	4.11867	2.84453	5.64296
17.61	4.11497	2.83934	5.64065
17.62	4.11126	2.83415	5.63833
17.63	4.10755	2.82896	5.63601
17.64	4.10385	2.82377	5.63369
17.65	4.10014	2.81858	5.63137
17.66	4.09643	2.81339	5.62906
17.67	4.09273	2.8082	5.62674
17.68	4.08902	2.80301	5.62442
17.69	4.08531	2.79782	5.6221
17.7	4.08161	2.79263	5.61979
17.71	4.0779	2.78744	5.61747
17.72	4.07419	2.78225	5.61515
17.73	4.07049	2.77706	5.61283
17.74	4.06678	2.77187	5.61051
17.75	4.06308	2.76668	5.6082
17.76	4.05937	2.76149	5.60588
17.77	4.05566	2.75629	5.60356
17.78	4.05196	2.7511	5.60124
17.79	4.04825	2.74591	5.59893
17.8	4.04454	2.74072	5.59661
17.81	4.04084	2.73553	5.59429
17.82	4.03713	2.73034	5.59197
17.83	4.03342	2.72515	5.58965
17.84	4.02972	2.71996	5.58734
17.85	4.02601	2.71477	5.58502
17.86	4.0223	2.70958	5.5827
17.87	4.0186	2.70439	5.58038
17.88	4.01489	2.6992	5.57807
17.89	4.01118	2.69401	5.57575
17.9	4.00748	2.68882	5.57343
17.91	4.00377	2.68363	5.57111
17.92	4.00006	2.67844	5.5688
17.93	3.99636	2.67325	5.56648
17.94	3.99265	2.66806	5.56416
17.95	3.98894	2.66287	5.56184
17.96	3.98524	2.65768	5.55952
17.97	3.98153	2.65249	5.55721
17.98	3.97782	2.6473	5.55489
17.99	3.97412	2.64211	5.55257
18	3.97041	2.63692	5.55025
18.01	3.9667	2.63173	5.54794
18.02	3.963	2.62654	5.54562
18.03	3.95929	2.62135	5.5433
18.04	3.95558	2.61616	5.54098
18.05	3.95188	2.61097	5.53866
18.06	3.94817	2.60578	5.53635
18.07	3.94446	2.60059	5.53403
18.08	3.94076	2.5954	5.53171
18.09	3.93705	2.5902	5.52939
18.1	3.93334	2.58501	5.52708
18.11	3.92964	2.57982	5.52476
18.12	3.92593	2.57463	5.52244
18.13	3.92222	2.56944	5.52012
18.14	3.91852	2.56425	5.5178
18.15	3.91481	2.55906	5.51549
18.16	3.9111	2.55387	5.51317
18.17	3.9074	2.54868	5.51085
18.18	3.90369	2.54349	5.50853
18.19	3.89999	2.5383	5.50622
18.2	3.89628	2.53311	5.5039
18.21	3.89257	2.52792	5.50158
18.22	3.88887	2.52273	5.49926
18.23	3.88516	2.51754	5.49694
18.24	3.88145	2.51235	5.49463
18.25	3.87775	2.50716	5.49231
18.26	3.87404	2.50197	5.48999
18.27	3.87033	2.49678	5.48767
18.28	3.86663	2.49159	5.48536
18.29	3.86292	2.4864	5.48304
18.3	3.85921	2.48121	5.48072
18.31	3.85551	2.47602	5.4784
18.32	3.8518	2.47083	5.47608
18.33	3.84809	2.46564	5.47377
18.34	3.84439	2.46045	5.47145
18.35	3.84068	2.45526	5.46913
18.36	3.83697	2.45007	5.46681
18.37	3.83327	2.44488	5.4645
18.38	3.82956	2.43969	5.46218
18.39	3.82585	2.43449	5.45986
18.4	3.82215	2.4293	5.45754
18.41	3.81844	2.42411	5.45522
18.42	3.81473	2.41892	5.45291
18.43	3.81103	2.41373	5.45059
18.44	3.80732	2.40854	5.44827
18.45	3.80361	2.40335	5.44595
18.46	3.79991	2.39816	5.44364
18.47	3.7962	2.39297	5.44132
18.48	3.79249	2.38778	5.439
18.49	3.78879	2.38259	5.43668
18.5	3.78508	2.3774	5.43436
18.51	3.78137	2.37221	5.43205
18.52	3.77767	2.36702	5.42973
18.53	3.77396	2.36183	5.42741
18.54	3.77025	2.35664	5.42509
18.55	3.76655	2.35145	5.42278
18.56	3.76284	2.34626	5.42046
18.57	3.75913	2.34107	5.41814
18.58	3.75543	2.33588	5.41582
18.59	3.75172	2.33069	5.4135
18.6	3.74801	2.3255	5.41119
18.61	3.74431	2.32031	5.40887
18.62	3.7406	2.31512	5.40655
18.63	3.73689	2.30993	5.40423
18.64	3.73319	2.30474	5.40192
18.65	3.72948	2.29955	5.3996
18.66	3.72577	2.29436	5.39728
18.67	3.72207	2.28917	5.39496
18.68	3.71836	2.28398	5.39264
18.69	3.71465	2.27878	5.39033
18.7	3.71095	2.27359	5.38801
18.71	3.70724	2.2684	5.38569
18.72	3.70353	2.26321	5.38337
18.73	3.69983	2.25802	5.38106
18.74	3.69612	2.25283	5.37874
18.75	3.69241	2.24764	5.37642
18.76	3.68871	2.24245	5.3741
18.77	3.685	2.23726	5.37178
18.78	3.68129	2.23207	5.36947
18.79	3.67759	2.22688	5.36715
18.8	3.67388	2.22169	5.36483
18.81	3.67017	2.2165	5.36251
18.82	3.66647	2.21131	5.36019
18.83	3.66276	2.20612	5.35788
18.84	3.65905	2.20093	5.35556
18.85	3.65535	2.19574	5.35324
18.86	3.65164	2.19055	5.35092
18.87	3.64794	2.18536	5.34861
18.88	3.64423	2.18017	5.34629
18.89	3.64052	2.17498	5.34397
18.9	3.63682	2.16979	5.34165
18.91	3.63311	2.1646	5.33933
18.92	3.6294	2.15941	5.33702
18.93	3.6257	2.15422	5.3347
18.94	3.62199	2.14903	5.33238
18.95	3.61828	2.14384	5.33006
18.96	3.61458	2.13865	5.32775
18.97	3.61087	2.13346	5.32543
18.98	3.60716	2.12826	5.32311
18.99	3.60346	2.12307	5.32079
19	3.59975	2.11788	5.31847
19.01	3.59604	2.11269	5.31616
19.02	3.59234	2.1075	5.31384
19.03	3.58863	2.10231	5.31152
19.04	3.58492	2.09712	5.3092
19.05	3.58122	2.09193	5.30689
19.06	3.57751	2.08674	5.30457
19.07	3.5738	2.08155	5.30225
19.08	3.5701	2.07636	5.29993
19.09	3.56639	2.07117	5.29761
19.1	3.56268	2.06598	5.2953
19.11	3.55898	2.06079	5.29298
19.12	3.55527	2.0556	5.29066
19.13	3.55156	2.05041	5.28834
19.14	3.54786	2.04522	5.28603
19.15	3.54415	2.04003	5.28371
19.16	3.54044	2.03484	5.28139
19.17	3.53674	2.02965	5.27907
19.18	3.53303	2.02446	5.27675
19.19	3.52932	2.01927	5.27444
19.2	3.52562	2.01408	5.27212
19.21	3.52191	2.00889	5.2698
19.22	3.5182	2.0037	5.26748
19.23	3.5145	1.99851	5.26516
19.24	3.51079	1.99332	5.26285
19.25	3.50708	1.98813	5.26053
19.26	3.50338	1.98293	5.25821
19.27	3.49967	1.97774	5.25589
19.28	3.49596	1.97255	5.25358
19.29	3.49226	1.96736	5.25126
19.3	3.48855	1.96217	5.24894
19.31	3.48484	1.95698	5.24662
19.32	3.48114	1.95179	5.2443
19.33	3.47743	1.9466	5.24199
19.34	3.47372	1.94141	5.23967
19.35	3.47002	1.93622	5.23735
19.36	3.46631	1.93103	5.23503
19.37	3.4626	1.92584	5.23272
19.38	3.4589	1.92065	5.2304
19.39	3.45519	1.91546	5.22808
19.4	3.45148	1.91027	5.22576
19.41	3.44778	1.90508	5.22344
19.42	3.44407	1.89989	5.22113
19.43	3.44036	1.8947	5.21881
19.44	3.43666	1.88951	5.21649
19.45	3.43295	1.88432	5.21417
19.46	3.42924	1.87913	5.21185
19.47	3.42554	1.87394	5.20954
19.48	3.42183	1.86875	5.20722
19.49	3.41812	1.86356	5.2049
19.5	3.41442	1.85837	5.20258
19.51	3.41071	1.85318	5.20027
19.52	3.407	1.84799	5.19795
19.53	3.4033	1.8428	5.19563
19.54	3.39959	1.8376	5.19331
19.55	3.39588	1.83241	5.19099
19.56	3.39218	1.82722	5.18868
19.57	3.38847	1.82203	5.18636
19.58	3.38476	1.81684	5.18404
19.59	3.38106	1.81165	5.18172
19.6	3.37735	1.80646	5.17941
19.61	3.37364	1.80127	5.17709
19.62	3.36994	1.79608	5.17477
19.63	3.36623	1.79089	5.17245
19.64	3.36252	1.7857	5.17013
19.65	3.35882	1.78051	5.16782
19.66	3.35511	1.77532	5.1655
19.67	3.3514	1.77013	5.16318
19.68	3.3477	1.76494	5.16086
19.69	3.34399	1.75975	5.15854
19.7	3.34028	1.75456	5.15623
19.71	3.33658	1.74937	5.15391
19.72	3.33287	1.74418	5.15159
19.73	3.32916	1.73899	5.14927
19.74	3.32546	1.7338	5.14696
19.75	3.32175	1.72861	5.14464
19.76	3.31804	1.72342	5.14232
19.77	3.31434	1.71823	5.14
19.78	3.31063	1.71304	5.13768
19.79	3.30692	1.70785	5.13537
19.8	3.30322	1.70266	5.13305
19.81	3.29951	1.69746	5.13073
19.82	3.2958	1.69227	5.12841
19.83	3.2921	1.68708	5.1261
19.84	3.28839	1.68189	5.12378
19.85	3.28468	1.6767	5.12146
19.86	3.28098	1.67151	5.11914
19.87	3.27727	1.66632	5.11682
19.88	3.27356	1.66113	5.11451
19.89	3.26986	1.65594	5.11219
19.9	3.26615	1.65075	5.10987
19.91	3.26244	1.64556	5.10755
19.92	3.25874	1.64037	5.10523
19.93	3.25503	1.63518	5.10292
19.94	3.25132	1.62999	5.1006
19.95	3.24762	1.6248	5.09828
19.96	3.24391	1.61961	5.09596
19.97	3.2402	1.61442	5.09365
19.98	3.2365	1.60923	5.09133
19.99	3.23279	1.60404	5.08901
20	3.22908	1.59885	5.08669
20.01	3.22538	1.59366	5.08437
20.02	3.22167	1.58847	5.08206
20.03	3.21796	1.58328	5.07974
20.04	3.21426	1.57809	5.07742
20.05	3.21055	1.5729	5.0751
20.06	3.20684	1.56771	5.07278
20.07	3.20314	1.56252	5.07047
20.08	3.19943	1.55733	5.06815
20.09	3.19572	1.55213	5.06583
20.1	3.19202	1.54694	5.06351
20.11	3.18831	1.54175	5.0612
20.12	3.1846	1.53656	5.05888
20.13	3.1809	1.53137	5.05656
20.14	3.17719	1.52618	5.05424
20.15	3.17348	1.52099	5.05192
20.16	3.16978	1.5158	5.04961
20.17	3.16607	1.51061	5.04729
20.18	3.16236	1.50542	5.04497
20.19	3.15866	1.50023	5.04265
20.2	3.15495	1.49504	5.04034
20.21	3.15124	1.48985	5.03802
20.22	3.14754	1.48466	5.0357
20.23	3.14383	1.47947	5.03338
20.24	3.14012	1.47428	5.03106
20.25	3.13642	1.46909	5.02875
20.26	3.13271	1.4639	5.02643
20.27	3.129	1.45871	5.02411
20.28	3.1253	1.45352	5.02179
20.29	3.12159	1.44833	5.01947
20.3	3.11788	1.44314	5.01716
20.31	3.11418	1.43795	5.01484
20.32	3.11047	1.43276	5.01252
20.33	3.10676	1.42757	5.0102
20.34	3.10306	1.42238	5.00789
20.35	3.09935	1.41719	5.00557
20.36	3.09564	1.41199	5.00325
20.37	3.09194	1.4068	5.00093
20.38	3.08823	1.40161	4.99861
20.39	3.08452	1.39642	4.9963
20.4	3.08082	1.39123	4.99398
20.41	3.07711	1.38604	4.99166
20.42	3.0734	1.38085	4.98934
20.43	3.0697	1.37566	4.98702
20.44	3.06599	1.37047	4.98471
20.45	3.06228	1.36528	4.98239
20.46	3.05858	1.36009	4.98007
20.47	3.05487	1.3549	4.97775
20.48	3.05116	1.34971	4.97544
20.49	3.04746	1.34452	4.97312
20.5	3.04375	1.33933	4.9708
20.51	3.04004	1.33414	4.96848
20.52	3.03634	1.32895	4.96616
20.53	3.03263	1.32376	4.96385
20.54	3.02892	1.31857	4.96153
20.55	3.02522	1.31338	4.95921
20.56	3.02151	1.30819	4.95689
20.57	3.0178	1.303	4.95457
20.58	3.0141	1.29781	4.95226
20.59	3.01039	1.29262	4.94994
20.6	3.00668	1.28743	4.94762
20.61	3.00298	1.28224	4.9453
20.62	2.99927	1.27705	4.94299
20.63	2.99556	1.27186	4.94067
20.64	2.99186	1.26666	4.93835
20.65	2.98815	1.26147	4.93603
20.66	2.98444	1.25628	4.93371
20.67	2.98074	1.25109	4.9314
20.68	2.97703	1.2459	4.92908
20.69	2.97333	1.24071	4.92676
20.7	2.96962	1.23552	4.92444
20.71	2.96591	1.23033	4.92212
20.72	2.96221	1.22514	4.91981
20.73	2.9585	1.21995	4.91749
20.74	2.95479	1.21476	4.91517
20.75	2.95109	1.20957	4.91285
20.76	2.94738	1.20438	4.91054
20.77	2.94367	1.19919	4.90822
20.78	2.93997	1.194	4.9059
20.79	2.93626	1.18881	4.90358
20.8	2.93255	1.18362	4.90126
20.81	2.92885	1.17843	4.89895
20.82	2.92514	1.17324	4.89663
20.83	2.92143	1.16805	4.89431
20.84	2.91773	1.16286	4.89199
20.85	2.91402	1.15767	4.88967
20.86	2.91031	1.15248	4.88736
20.87	2.90661	1.14729	4.88504
20.88	2.9029	1.1421	4.88272
20.89	2.89919	1.13691	4.8804
20.9	2.89549	1.13172	4.87809
20.91	2.89178	1.12652	4.87577
20.92	2.88807	1.12133	4.87345
20.93	2.88437	1.11614	4.87113
20.94	2.88066	1.11095	4.86881
20.95	2.87695	1.10576	4.8665
20.96	2.87325	1.10057	4.86418
20.97	2.86954	1.09538	4.86186
20.98	2.86583	1.09019	4.85954
20.99	2.86213	1.085	4.85722
21	2.85842	1.07981	4.85491
21.01	2.85471	1.07462	4.85259
21.02	2.85101	1.06943	4.85027
21.03	2.8473	1.06424	4.84795
21.04	2.84359	1.05905	4.84564
21.05	2.83989	1.05386	4.84332
21.06	2.83618	1.04867	4.841
21.07	2.83247	1.04348	4.83868
21.08	2.82877	1.03829	4.83636
21.09	2.82506	1.0331	4.83405
21.1	2.82135	1.02791	4.83173
21.11	2.81765	1.02272	4.82941
21.12	2.81394	1.01753	4.82709
21.13	2.81023	1.01234	4.82477
21.14	2.80653	1.00715	4.82246
21.15	2.80282	1.00196	4.82014
21.16	2.79911	0.996766	4.81782
21.17	2.79541	0.991575	4.8155
21.18	2.7917	0.986385	4.81319
21.19	2.78799	0.981195	4.81087
21.2	2.78429	0.976004	4.80855
21.21	2.78058	0.970814	4.80623
21.22	2.77687	0.965624	4.80391
21.23	2.77317	0.960433	4.8016
21.24	2.76946	0.955243	4.79928
21.25	2.76575	0.950052	4.79696
21.26	2.76205	0.944862	4.79464
21.27	2.75834	0.939672	4.79232
21.28	2.75463	0.934481	4.79001
21.29	2.75093	0.929291	4.78769
21.3	2.74722	0.924101	4.78537
21.31	2.74351	0.91891	4.78305
21.32	2.73981	0.91372	4.78074
21.33	2.7361	0.908529	4.77842
21.34	2.73239	0.903339	4.7761
21.35	2.72869	0.898149	4.77378
21.36	2.72498	0.892958	4.77146
21.37	2.72127	0.887768	4.76915
21.38	2.71757	0.882578	4.76683
[truncated: 862 more rows]
