# Supplementary material for: A quantitative model used to compare within-host SARS-CoV-2, MERS-CoV, and SARS-CoV dynamics provides insights into the pathogenesis and treatment of SARS-CoV-2
Source: PLoS Biol. 2021 Mar 22;19(3):e3001128. doi: 10.1371/journal.pbio.3001128 (PMC7984623; doi:10.1371/journal.pbio.3001128)
Supplement: S2 Data — (XLSX) [file pbio.3001128.s002.xlsx]

## Sheet: A
	Viral load					Target cell
time	black	blue	green	red	orange	black	blue	green	red	orange
0	3.81336	3.81336	3.81336	3.81336	3.81336	1	1	1	1	1
0.01	3.82668	3.82668	3.82668	3.82668	3.82668	0.999655	0.999655	0.999655	0.999655	0.999655
0.02	3.84	3.84	3.84	3.84	3.84	0.9993	0.9993	0.9993	0.9993	0.9993
0.03	3.85331	3.85331	3.85331	3.85331	3.85331	0.998934	0.998934	0.998934	0.998934	0.998934
0.04	3.86661	3.86661	3.86661	3.86661	3.86661	0.998556	0.998556	0.998556	0.998556	0.998556
0.05	3.87991	3.87991	3.87991	3.87991	3.87991	0.998167	0.998167	0.998167	0.998167	0.998167
0.06	3.8932	3.8932	3.8932	3.8932	3.8932	0.997766	0.997766	0.997766	0.997766	0.997766
0.07	3.90648	3.90648	3.90648	3.90648	3.90648	0.997352	0.997352	0.997352	0.997352	0.997352
0.08	3.91975	3.91975	3.91975	3.91975	3.91975	0.996926	0.996926	0.996926	0.996926	0.996926
0.09	3.93302	3.93302	3.93302	3.93302	3.93302	0.996487	0.996487	0.996487	0.996487	0.996487
0.1	3.94628	3.94628	3.94628	3.94628	3.94628	0.996035	0.996035	0.996035	0.996035	0.996035
0.11	3.95953	3.95953	3.95953	3.95953	3.95953	0.995568	0.995568	0.995568	0.995568	0.995568
0.12	3.97278	3.97278	3.97278	3.97278	3.97278	0.995088	0.995088	0.995088	0.995088	0.995088
0.13	3.98601	3.98601	3.98601	3.98601	3.98601	0.994593	0.994593	0.994593	0.994593	0.994593
0.14	3.99924	3.99924	3.99924	3.99924	3.99924	0.994083	0.994083	0.994083	0.994083	0.994083
0.15	4.01246	4.01246	4.01246	4.01246	4.01246	0.993557	0.993557	0.993557	0.993557	0.993557
0.16	4.02567	4.02567	4.02567	4.02567	4.02567	0.993015	0.993015	0.993015	0.993015	0.993015
0.17	4.03887	4.03887	4.03887	4.03887	4.03887	0.992457	0.992457	0.992457	0.992457	0.992457
0.18	4.05205	4.05205	4.05205	4.05205	4.05205	0.991882	0.991882	0.991882	0.991882	0.991882
0.19	4.06523	4.06523	4.06523	4.06523	4.06523	0.99129	0.99129	0.99129	0.99129	0.99129
0.2	4.0784	4.0784	4.0784	4.0784	4.0784	0.99068	0.99068	0.99068	0.99068	0.99068
0.21	4.09156	4.09156	4.09156	4.09156	4.09156	0.990051	0.990051	0.990051	0.990051	0.990051
0.22	4.10471	4.10471	4.10471	4.10471	4.10471	0.989404	0.989404	0.989404	0.989404	0.989404
0.23	4.11784	4.11784	4.11784	4.11784	4.11784	0.988737	0.988737	0.988737	0.988737	0.988737
0.24	4.13097	4.13097	4.13097	4.13097	4.13097	0.98805	0.98805	0.98805	0.98805	0.98805
0.25	4.14408	4.14408	4.14408	4.14408	4.14408	0.987342	0.987342	0.987342	0.987342	0.987342
0.26	4.15718	4.15718	4.15718	4.15718	4.15718	0.986614	0.986614	0.986614	0.986614	0.986614
0.27	4.17026	4.17026	4.17026	4.17026	4.17026	0.985863	0.985863	0.985863	0.985863	0.985863
0.28	4.18333	4.18333	4.18333	4.18333	4.18333	0.985091	0.985091	0.985091	0.985091	0.985091
0.29	4.19639	4.19639	4.19639	4.19639	4.19639	0.984295	0.984295	0.984295	0.984295	0.984295
0.3	4.20944	4.20944	4.20944	4.20944	4.20944	0.983476	0.983476	0.983476	0.983476	0.983476
0.31	4.22247	4.22247	4.22247	4.22247	4.22247	0.982632	0.982632	0.982632	0.982632	0.982632
0.32	4.23549	4.23549	4.23549	4.23549	4.23549	0.981764	0.981764	0.981764	0.981764	0.981764
0.33	4.24849	4.24849	4.24849	4.24849	4.24849	0.98087	0.98087	0.98087	0.98087	0.98087
0.34	4.26147	4.26147	4.26147	4.26147	4.26147	0.979949	0.979949	0.979949	0.979949	0.979949
0.35	4.27444	4.27444	4.27444	4.27444	4.27444	0.979002	0.979002	0.979002	0.979002	0.979002
0.36	4.28739	4.28739	4.28739	4.28739	4.28739	0.978027	0.978027	0.978027	0.978027	0.978027
0.37	4.30033	4.30033	4.30033	4.30033	4.30033	0.977023	0.977023	0.977023	0.977023	0.977023
0.38	4.31324	4.31324	4.31324	4.31324	4.31324	0.97599	0.97599	0.97599	0.97599	0.97599
0.39	4.32614	4.32614	4.32614	4.32614	4.32614	0.974927	0.974927	0.974927	0.974927	0.974927
0.4	4.33902	4.33902	4.33902	4.33902	4.33902	0.973834	0.973834	0.973834	0.973834	0.973834
0.41	4.35188	4.35188	4.35188	4.35188	4.35188	0.972708	0.972708	0.972708	0.972708	0.972708
0.42	4.36472	4.36472	4.36472	4.36472	4.36472	0.971551	0.971551	0.971551	0.971551	0.971551
0.43	4.37754	4.37754	4.37754	4.37754	4.37754	0.97036	0.97036	0.97036	0.97036	0.97036
0.44	4.39034	4.39034	4.39034	4.39034	4.39034	0.969135	0.969135	0.969135	0.969135	0.969135
0.45	4.40312	4.40312	4.40312	4.40312	4.40312	0.967874	0.967874	0.967874	0.967874	0.967874
0.46	4.41588	4.41588	4.41588	4.41588	4.41588	0.966579	0.966579	0.966579	0.966579	0.966579
0.47	4.42861	4.42861	4.42861	4.42861	4.42861	0.965246	0.965246	0.965246	0.965246	0.965246
0.48	4.44132	4.44132	4.44132	4.44132	4.44132	0.963875	0.963875	0.963875	0.963875	0.963875
0.49	4.45401	4.45401	4.45401	4.45401	4.45401	0.962466	0.962466	0.962466	0.962466	0.962466
0.5	4.46667	4.46667	4.46667	4.46667	4.46667	0.961017	0.961017	0.961017	0.961017	0.961017
0.51	4.4793	4.4793	4.4793	4.4793	4.4793	0.959528	0.959528	0.959528	0.959528	0.959528
0.52	4.49191	4.49191	4.49191	4.49191	4.49191	0.957998	0.957998	0.957998	0.957998	0.957998
0.53	4.50449	4.50449	4.50449	4.50449	4.50449	0.956424	0.956424	0.956424	0.956424	0.956424
0.54	4.51705	4.51705	4.51705	4.51705	4.51705	0.954808	0.954808	0.954808	0.954808	0.954808
0.55	4.52957	4.52957	4.52957	4.52957	4.52957	0.953146	0.953146	0.953146	0.953146	0.953146
0.56	4.54207	4.54207	4.54207	4.54207	4.54207	0.95144	0.95144	0.95144	0.95144	0.95144
0.57	4.55454	4.55454	4.55454	4.55454	4.55454	0.949686	0.949686	0.949686	0.949686	0.949686
0.58	4.56697	4.56697	4.56697	4.56697	4.56697	0.947885	0.947885	0.947885	0.947885	0.947885
0.59	4.57938	4.57938	4.57938	4.57938	4.57938	0.946036	0.946036	0.946036	0.946036	0.946036
0.6	4.59175	4.59175	4.59175	4.59175	4.59175	0.944136	0.944136	0.944136	0.944136	0.944136
0.61	4.60409	4.60409	4.60409	4.60409	4.60409	0.942186	0.942186	0.942186	0.942186	0.942186
0.62	4.61639	4.61639	4.61639	4.61639	4.61639	0.940184	0.940184	0.940184	0.940184	0.940184
0.63	4.62866	4.62866	4.62866	4.62866	4.62866	0.938129	0.938129	0.938129	0.938129	0.938129
0.64	4.64089	4.64089	4.64089	4.64089	4.64089	0.93602	0.93602	0.93602	0.93602	0.93602
0.65	4.65309	4.65309	4.65309	4.65309	4.65309	0.933855	0.933855	0.933855	0.933855	0.933855
0.66	4.66524	4.66524	4.66524	4.66524	4.66524	0.931635	0.931635	0.931635	0.931635	0.931635
0.67	4.67736	4.67736	4.67736	4.67736	4.67736	0.929356	0.929356	0.929356	0.929356	0.929356
0.68	4.68944	4.68944	4.68944	4.68944	4.68944	0.92702	0.92702	0.92702	0.92702	0.92702
0.69	4.70148	4.70148	4.70148	4.70148	4.70148	0.924623	0.924623	0.924623	0.924623	0.924623
0.7	4.71347	4.71347	4.71347	4.71347	4.71347	0.922166	0.922166	0.922166	0.922166	0.922166
0.71	4.72542	4.72542	4.72542	4.72542	4.72542	0.919647	0.919647	0.919647	0.919647	0.919647
0.72	4.73733	4.73733	4.73733	4.73733	4.73733	0.917065	0.917065	0.917065	0.917065	0.917065
0.73	4.74919	4.74919	4.74919	4.74919	4.74919	0.914419	0.914419	0.914419	0.914419	0.914419
0.74	4.76101	4.76101	4.76101	4.76101	4.76101	0.911708	0.911708	0.911708	0.911708	0.911708
0.75	4.77277	4.77277	4.77277	4.77277	4.77277	0.90893	0.90893	0.90893	0.90893	0.90893
0.76	4.78449	4.78449	4.78449	4.78449	4.78449	0.906085	0.906085	0.906085	0.906085	0.906085
0.77	4.79616	4.79616	4.79616	4.79616	4.79616	0.903172	0.903172	0.903172	0.903172	0.903172
0.78	4.80778	4.80778	4.80778	4.80778	4.80778	0.900189	0.900189	0.900189	0.900189	0.900189
0.79	4.81934	4.81934	4.81934	4.81934	4.81934	0.897136	0.897136	0.897136	0.897136	0.897136
0.8	4.83086	4.83086	4.83086	4.83086	4.83086	0.894012	0.894012	0.894012	0.894012	0.894012
0.81	4.84231	4.84231	4.84231	4.84231	4.84231	0.890815	0.890815	0.890815	0.890815	0.890815
0.82	4.85371	4.85371	4.85371	4.85371	4.85371	0.887545	0.887545	0.887545	0.887545	0.887545
0.83	4.86506	4.86506	4.86506	4.86506	4.86506	0.8842	0.8842	0.8842	0.8842	0.8842
0.84	4.87634	4.87634	4.87634	4.87634	4.87634	0.88078	0.88078	0.88078	0.88078	0.88078
0.85	4.88757	4.88757	4.88757	4.88757	4.88757	0.877285	0.877285	0.877285	0.877285	0.877285
0.86	4.89873	4.89873	4.89873	4.89873	4.89873	0.873712	0.873712	0.873712	0.873712	0.873712
0.87	4.90983	4.90983	4.90983	4.90983	4.90983	0.870062	0.870062	0.870062	0.870062	0.870062
0.88	4.92086	4.92086	4.92086	4.92086	4.92086	0.866333	0.866333	0.866333	0.866333	0.866333
0.89	4.93184	4.93184	4.93184	4.93184	4.93184	0.862526	0.862526	0.862526	0.862526	0.862526
0.9	4.94274	4.94274	4.94274	4.94274	4.94274	0.858638	0.858638	0.858638	0.858638	0.858638
0.91	4.95358	4.95358	4.95358	4.95358	4.95358	0.854671	0.854671	0.854671	0.854671	0.854671
0.92	4.96434	4.96434	4.96434	4.96434	4.96434	0.850622	0.850622	0.850622	0.850622	0.850622
0.93	4.97504	4.97504	4.97504	4.97504	4.97504	0.846492	0.846492	0.846492	0.846492	0.846492
0.94	4.98566	4.98566	4.98566	4.98566	4.98566	0.84228	0.84228	0.84228	0.84228	0.84228
0.95	4.99621	4.99621	4.99621	4.99621	4.99621	0.837987	0.837987	0.837987	0.837987	0.837987
0.96	5.00668	5.00668	5.00668	5.00668	5.00668	0.83361	0.83361	0.83361	0.83361	0.83361
0.97	5.01708	5.01708	5.01708	5.01708	5.01708	0.829151	0.829151	0.829151	0.829151	0.829151
0.98	5.0274	5.0274	5.0274	5.0274	5.0274	0.824609	0.824609	0.824609	0.824609	0.824609
0.99	5.03764	5.03764	5.03764	5.03764	5.03764	0.819984	0.819984	0.819984	0.819984	0.819984
1	5.04779	5.04779	5.04779	5.04779	5.04779	0.815276	0.815276	0.815276	0.815276	0.815276
1.01	5.05787	5.05787	5.04517	5.04446	5.05082	0.810485	0.810485	0.814802	0.815039	0.812896
1.02	5.06786	5.06786	5.04254	5.04113	5.05383	0.805611	0.805611	0.814332	0.814804	0.810507
1.03	5.07777	5.07777	5.03991	5.03779	5.05682	0.800654	0.800654	0.813865	0.814571	0.808108
1.04	5.08759	5.08759	5.03729	5.03446	5.05978	0.795615	0.795615	0.813401	0.81434	0.8057
1.05	5.09732	5.09732	5.03466	5.03113	5.06272	0.790495	0.790495	0.81294	0.814111	0.803283
1.06	5.10696	5.10696	5.03203	5.02779	5.06565	0.785293	0.785293	0.812482	0.813884	0.800857
1.07	5.11651	5.11651	5.0294	5.02446	5.06855	0.78001	0.78001	0.812027	0.813658	0.798422
1.08	5.12597	5.12597	5.02677	5.02112	5.07143	0.774646	0.774646	0.811575	0.813434	0.795978
1.09	5.13533	5.13533	5.02413	5.01779	5.07429	0.769204	0.769204	0.811126	0.813213	0.793525
1.1	5.1446	5.1446	5.0215	5.01445	5.07713	0.763683	0.763683	0.81068	0.812992	0.791064
1.11	5.15377	5.15377	5.01887	5.01112	5.07995	0.758084	0.758084	0.810237	0.812774	0.788594
1.12	5.16285	5.16285	5.01623	5.00778	5.08274	0.752409	0.752409	0.809797	0.812557	0.786117
1.13	5.17183	5.17183	5.0136	5.00445	5.08552	0.746659	0.746659	0.809359	0.812342	0.783631
1.14	5.1807	5.1807	5.01096	5.00111	5.08827	0.740834	0.740834	0.808925	0.812129	0.781137
1.15	5.18947	5.18947	5.00832	4.99777	5.091	0.734937	0.734937	0.808493	0.811917	0.778636
1.16	5.19814	5.19814	5.00569	4.99444	5.09371	0.728968	0.728968	0.808065	0.811707	0.776127
1.17	5.20671	5.20671	5.00305	4.9911	5.09639	0.72293	0.72293	0.807639	0.811499	0.77361
1.18	5.21517	5.21517	5.00041	4.98776	5.09906	0.716824	0.716824	0.807216	0.811292	0.771086
1.19	5.22352	5.22352	4.99777	4.98443	5.1017	0.710652	0.710652	0.806796	0.811087	0.768555
1.2	5.23177	5.23177	4.99513	4.98109	5.10432	0.704415	0.704415	0.806378	0.810884	0.766017
1.21	5.23991	5.23991	4.99249	4.97775	5.10692	0.698116	0.698116	0.805963	0.810682	0.763472
1.22	5.24793	5.24793	4.98985	4.97442	5.1095	0.691756	0.691756	0.805551	0.810482	0.760921
1.23	5.25585	5.25585	4.9872	4.97108	5.11206	0.685338	0.685338	0.805142	0.810284	0.758363
1.24	5.26365	5.26365	4.98456	4.96774	5.11459	0.678864	0.678864	0.804735	0.810087	0.755798
1.25	5.27135	5.27135	4.98192	4.9644	5.1171	0.672336	0.672336	0.804331	0.809891	0.753227
1.26	5.27892	5.27892	4.97927	4.96107	5.11959	0.665757	0.665757	0.80393	0.809697	0.750651
1.27	5.28639	5.28639	4.97663	4.95773	5.12205	0.659129	0.659129	0.803531	0.809505	0.748068
1.28	5.29373	5.29373	4.97398	4.95439	5.12449	0.652455	0.652455	0.803135	0.809314	0.74548
1.29	5.30097	5.30097	4.97133	4.95105	5.12692	0.645737	0.645737	0.802742	0.809124	0.742886
1.3	5.30808	5.30808	4.96869	4.94771	5.12931	0.638978	0.638978	0.802351	0.808937	0.740287
1.31	5.31508	5.31508	4.96604	4.94437	5.13169	0.632181	0.632181	0.801963	0.80875	0.737683
1.32	5.32195	5.32195	4.96339	4.94103	5.13404	0.625349	0.625349	0.801577	0.808565	0.735074
1.33	5.32871	5.32871	4.96074	4.93769	5.13637	0.618484	0.618484	0.801194	0.808382	0.73246
1.34	5.33535	5.33535	4.95809	4.93436	5.13868	0.61159	0.61159	0.800813	0.8082	0.729842
1.35	5.34187	5.34187	4.95544	4.93102	5.14096	0.604668	0.604668	0.800435	0.808019	0.727219
1.36	5.34827	5.34827	4.95279	4.92768	5.14323	0.597724	0.597724	0.800059	0.80784	0.724591
1.37	5.35455	5.35455	4.95013	4.92434	5.14547	0.590758	0.590758	0.799686	0.807662	0.72196
1.38	5.36071	5.36071	4.94748	4.921	5.14768	0.583776	0.583776	0.799315	0.807486	0.719325
1.39	5.36674	5.36674	4.94483	4.91766	5.14987	0.576778	0.576778	0.798946	0.807311	0.716686
1.4	5.37266	5.37266	4.94217	4.91432	5.15205	0.56977	0.56977	0.79858	0.807137	0.714043
1.41	5.37845	5.37845	4.93952	4.91098	5.15419	0.562753	0.562753	0.798217	0.806965	0.711397
1.42	5.38412	5.38412	4.93686	4.90764	5.15632	0.555731	0.555731	0.797856	0.806794	0.708748
1.43	5.38967	5.38967	4.93421	4.90429	5.15842	0.548707	0.548707	0.797497	0.806625	0.706096
1.44	5.3951	5.3951	4.93155	4.90095	5.1605	0.541684	0.541684	0.79714	0.806457	0.703441
1.45	5.4004	5.4004	4.9289	4.89761	5.16255	0.534666	0.534666	0.796786	0.80629	0.700784
1.46	5.40559	5.40559	4.92624	4.89427	5.16458	0.527655	0.527655	0.796434	0.806124	0.698124
1.47	5.41065	5.41065	4.92358	4.89093	5.16659	0.520654	0.520654	0.796085	0.80596	0.695462
1.48	5.41559	5.41559	4.92092	4.88759	5.16858	0.513667	0.513667	0.795737	0.805797	0.692798
1.49	5.42041	5.42041	4.91826	4.88425	5.17054	0.506696	0.506696	0.795392	0.805635	0.690132
1.5	5.4251	5.4251	4.9156	4.88091	5.17248	0.499745	0.499745	0.79505	0.805475	0.687464
1.51	5.42968	5.42968	4.91294	4.87756	5.1744	0.492816	0.492816	0.794709	0.805316	0.684795
1.52	5.43414	5.43414	4.91028	4.87422	5.17629	0.485911	0.485911	0.794371	0.805158	0.682125
1.53	5.43848	5.43848	4.90762	4.87088	5.17816	0.479035	0.479035	0.794035	0.805001	0.679453
1.54	5.44269	5.44269	4.90495	4.86754	5.18001	0.47219	0.47219	0.793701	0.804846	0.67678
1.55	5.44679	5.44679	4.90229	4.86419	5.18183	0.465378	0.465378	0.793369	0.804692	0.674107
1.56	5.45078	5.45078	4.89963	4.86085	5.18363	0.458602	0.458602	0.79304	0.804539	0.671433
1.57	5.45464	5.45464	4.89696	4.85751	5.18541	0.451864	0.451864	0.792712	0.804387	0.668759
1.58	5.45839	5.45839	4.8943	4.85417	5.18717	0.445168	0.445168	0.792387	0.804236	0.666085
1.59	5.46202	5.46202	4.89163	4.85082	5.1889	0.438514	0.438514	0.792064	0.804087	0.66341
1.6	5.46554	5.46554	4.88897	4.84748	5.1906	0.431907	0.431907	0.791743	0.803939	0.660736
1.61	5.46894	5.46894	4.8863	4.84414	5.19229	0.425347	0.425347	0.791424	0.803792	0.658063
1.62	5.47223	5.47223	4.88363	4.84079	5.19395	0.418838	0.418838	0.791107	0.803646	0.655389
1.63	5.4754	5.4754	4.88097	4.83745	5.19559	0.41238	0.41238	0.790792	0.803501	0.652717
1.64	5.47847	5.47847	4.8783	4.83411	5.1972	0.405977	0.405977	0.79048	0.803357	0.650045
1.65	5.48142	5.48142	4.87563	4.83076	5.19879	0.399629	0.399629	0.790169	0.803215	0.647375
1.66	5.48427	5.48427	4.87296	4.82742	5.20036	0.39334	0.39334	0.78986	0.803073	0.644706
1.67	5.487	5.487	4.87029	4.82408	5.20191	0.387109	0.387109	0.789554	0.802933	0.642038
1.68	5.48963	5.48963	4.86762	4.82073	5.20343	0.38094	0.38094	0.789249	0.802794	0.639372
1.69	5.49215	5.49215	4.86495	4.81739	5.20493	0.374833	0.374833	0.788946	0.802656	0.636708
1.7	5.49457	5.49457	4.86228	4.81404	5.2064	0.368791	0.368791	0.788645	0.802519	0.634046
1.71	5.49688	5.49688	4.8596	4.8107	5.20786	0.362813	0.362813	0.788347	0.802383	0.631386
1.72	5.49909	5.49909	4.85693	4.80735	5.20929	0.356902	0.356902	0.78805	0.802248	0.628728
1.73	5.50119	5.50119	4.85426	4.80401	5.21069	0.351058	0.351058	0.787755	0.802114	0.626073
1.74	5.5032	5.5032	4.85159	4.80066	5.21208	0.345283	0.345283	0.787462	0.801981	0.623421
1.75	5.5051	5.5051	4.84891	4.79732	5.21344	0.339578	0.339578	0.787171	0.80185	0.620772
1.76	5.50691	5.50691	4.84624	4.79398	5.21478	0.333943	0.333943	0.786882	0.801719	0.618125
1.77	5.50862	5.50862	4.84356	4.79063	5.21609	0.32838	0.32838	0.786595	0.801589	0.615482
1.78	5.51023	5.51023	4.84089	4.78728	5.21738	0.322888	0.322888	0.786309	0.801461	0.612843
1.79	5.51175	5.51175	4.83821	4.78394	5.21865	0.317469	0.317469	0.786026	0.801333	0.610207
1.8	5.51318	5.51318	4.83554	4.78059	5.2199	0.312122	0.312122	0.785744	0.801206	0.607574
1.81	5.51451	5.51451	4.83286	4.77725	5.22112	0.30685	0.30685	0.785464	0.801081	0.604946
1.82	5.51575	5.51575	4.83018	4.7739	5.22232	0.301651	0.301651	0.785186	0.800956	0.602321
1.83	5.51691	5.51691	4.8275	4.77056	5.2235	0.296526	0.296526	0.78491	0.800832	0.599701
1.84	5.51797	5.51797	4.82482	4.76721	5.22465	0.291475	0.291475	0.784635	0.80071	0.597086
1.85	5.51895	5.51895	4.82215	4.76387	5.22578	0.286499	0.286499	0.784363	0.800588	0.594474
1.86	5.51984	5.51984	4.81947	4.76052	5.22689	0.281597	0.281597	0.784092	0.800467	0.591868
1.87	5.52065	5.52065	4.81679	4.75717	5.22798	0.27677	0.27677	0.783823	0.800347	0.589266
1.88	5.52137	5.52137	4.81411	4.75383	5.22904	0.272018	0.272018	0.783555	0.800228	0.58667
1.89	5.52201	5.52201	4.81143	4.75048	5.23009	0.267339	0.267339	0.78329	0.80011	0.584079
1.9	5.52257	5.52257	4.80874	4.74713	5.2311	0.262735	0.262735	0.783026	0.799993	0.581492
1.91	5.52305	5.52305	4.80606	4.74379	5.2321	0.258205	0.258205	0.782763	0.799877	0.578912
1.92	5.52346	5.52346	4.80338	4.74044	5.23308	0.253748	0.253748	0.782503	0.799762	0.576337
1.93	5.52379	5.52379	4.8007	4.73709	5.23403	0.249365	0.249365	0.782244	0.799648	0.573768
1.94	5.52404	5.52404	4.79802	4.73375	5.23496	0.245054	0.245054	0.781987	0.799534	0.571205
1.95	5.52422	5.52422	4.79533	4.7304	5.23587	0.240816	0.240816	0.781731	0.799422	0.568647
1.96	5.52432	5.52432	4.79265	4.72705	5.23675	0.23665	0.23665	0.781478	0.79931	0.566096
1.97	5.52435	5.52435	4.78996	4.72371	5.23761	0.232555	0.232555	0.781225	0.799199	0.563552
1.98	5.52432	5.52432	4.78728	4.72036	5.23845	0.228531	0.228531	0.780975	0.799089	0.561014
1.99	5.52421	5.52421	4.78459	4.71701	5.23927	0.224578	0.224578	0.780726	0.79898	0.558482
2	5.52403	5.52403	4.78191	4.71366	5.24007	0.220694	0.220694	0.780479	0.798872	0.555957
2.01	5.52379	5.52379	4.77922	4.71032	5.24085	0.216879	0.216879	0.780233	0.798764	0.553439
2.02	5.52348	5.52348	4.77654	4.70697	5.2416	0.213132	0.213132	0.779989	0.798658	0.550928
2.03	5.52311	5.52311	4.77385	4.70362	5.24233	0.209453	0.209453	0.779746	0.798552	0.548425
2.04	5.52268	5.52268	4.77116	4.70027	5.24304	0.205841	0.205841	0.779505	0.798447	0.545928
2.05	5.52218	5.52218	4.76847	4.69692	5.24373	0.202295	0.202295	0.779266	0.798343	0.543439
2.06	5.52162	5.52162	4.76579	4.69358	5.2444	0.198814	0.198814	0.779028	0.79824	0.540957
2.07	5.521	5.521	4.7631	4.69023	5.24504	0.195398	0.195398	0.778792	0.798137	0.538483
2.08	5.52033	5.52033	4.76041	4.68688	5.24567	0.192045	0.192045	0.778557	0.798036	0.536017
2.09	5.51959	5.51959	4.75772	4.68353	5.24627	0.188755	0.188755	0.778324	0.797935	0.533558
2.1	5.5188	5.5188	4.75503	4.68018	5.24685	0.185527	0.185527	0.778092	0.797835	0.531107
2.11	5.51795	5.51795	4.75234	4.67684	5.24741	0.18236	0.18236	0.777862	0.797736	0.528665
2.12	5.51705	5.51705	4.74965	4.67349	5.24795	0.179254	0.179254	0.777633	0.797637	0.526231
2.13	5.5161	5.5161	4.74696	4.67014	5.24847	0.176207	0.176207	0.777406	0.797539	0.523804
2.14	5.51509	5.51509	4.74427	4.66679	5.24896	0.173218	0.173218	0.77718	0.797442	0.521387
2.15	5.51403	5.51403	4.74158	4.66344	5.24944	0.170287	0.170287	0.776956	0.797346	0.518977
2.16	5.51292	5.51292	4.73888	4.66009	5.24989	0.167413	0.167413	0.776733	0.797251	0.516577
2.17	5.51176	5.51176	4.73619	4.65674	5.25033	0.164594	0.164594	0.776511	0.797156	0.514185
2.18	5.51056	5.51056	4.7335	4.65339	5.25074	0.161831	0.161831	0.776291	0.797062	0.511801
2.19	5.5093	5.5093	4.7308	4.65004	5.25113	0.159121	0.159121	0.776072	0.796969	0.509427
2.2	5.508	5.508	4.72811	4.6467	5.2515	0.156465	0.156465	0.775855	0.796876	0.507062
2.21	5.50665	5.50665	4.72542	4.64335	5.25186	0.153861	0.153861	0.775639	0.796784	0.504705
2.22	5.50526	5.50526	4.72272	4.64	5.25219	0.151308	0.151308	0.775425	0.796693	0.502358
2.23	5.50383	5.50383	4.72003	4.63665	5.2525	0.148806	0.148806	0.775212	0.796603	0.50002
2.24	5.50235	5.50235	4.71733	4.6333	5.25279	0.146353	0.146353	0.775	0.796513	0.497691
2.25	5.50083	5.50083	4.71464	4.62995	5.25306	0.143949	0.143949	0.77479	0.796424	0.495371
2.26	5.49927	5.49927	4.71194	4.6266	5.25331	0.141592	0.141592	0.774581	0.796336	0.493061
2.27	5.49766	5.49766	4.70925	4.62325	5.25354	0.139283	0.139283	0.774374	0.796248	0.49076
2.28	5.49602	5.49602	4.70655	4.6199	5.25375	0.137019	0.137019	0.774167	0.796161	0.488469
2.29	5.49434	5.49434	4.70385	4.61655	5.25394	0.134801	0.134801	0.773963	0.796075	0.486188
2.3	5.49262	5.49262	4.70115	4.6132	5.25411	0.132628	0.132628	0.773759	0.795989	0.483916
2.31	5.49087	5.49087	4.69846	4.60985	5.25426	0.130497	0.130497	0.773557	0.795904	0.481655
2.32	5.48907	5.48907	4.69576	4.6065	5.25439	0.12841	0.12841	0.773356	0.79582	0.479403
2.33	5.48724	5.48724	4.69306	4.60315	5.2545	0.126364	0.126364	0.773156	0.795737	0.47716
2.34	5.48538	5.48538	4.69036	4.5998	5.2546	0.124359	0.124359	0.772958	0.795654	0.474928
2.35	5.48348	5.48348	4.68766	4.59645	5.25467	0.122395	0.122395	0.772761	0.795571	0.472706
2.36	5.48155	5.48155	4.68496	4.5931	5.25472	0.12047	0.12047	0.772565	0.79549	0.470494
2.37	5.47958	5.47958	4.68226	4.58975	5.25476	0.118584	0.118584	0.77237	0.795409	0.468292
2.38	5.47759	5.47759	4.67956	4.5864	5.25477	0.116736	0.116736	0.772177	0.795328	0.4661
2.39	5.47556	5.47556	4.67686	4.58305	5.25477	0.114925	0.114925	0.771985	0.795249	0.463919
2.4	5.47349	5.47349	4.67416	4.5797	5.25475	0.11315	0.11315	0.771794	0.795169	0.461748
2.41	5.4714	5.4714	4.67146	4.57634	5.25471	0.111411	0.111411	0.771604	0.795091	0.459587
2.42	5.46928	5.46928	4.66876	4.57299	5.25465	0.109707	0.109707	0.771416	0.795013	0.457436
2.43	5.46713	5.46713	4.66606	4.56964	5.25457	0.108037	0.108037	0.771229	0.794936	0.455296
2.44	5.46495	5.46495	4.66336	4.56629	5.25447	0.106401	0.106401	0.771043	0.794859	0.453166
2.45	5.46274	5.46274	4.66065	4.56294	5.25435	0.104797	0.104797	0.770858	0.794783	0.451047
2.46	5.46051	5.46051	4.65795	4.55959	5.25422	0.103226	0.103226	0.770675	0.794707	0.448938
2.47	5.45825	5.45825	4.65525	4.55624	5.25407	0.101686	0.101686	0.770492	0.794632	0.44684
2.48	5.45596	5.45596	4.65255	4.55289	5.2539	0.100177	0.100177	0.770311	0.794558	0.444752
2.49	5.45365	5.45365	4.64984	4.54954	5.25371	0.0986983	0.0986983	0.770131	0.794484	0.442675
2.5	5.45131	5.45131	4.64714	4.54618	5.2535	0.0972491	0.0972491	0.769952	0.794411	0.440609
2.51	5.44894	5.44894	4.64443	4.54283	5.25328	0.0958288	0.0958288	0.769774	0.794339	0.438553
2.52	5.44655	5.44655	4.64173	4.53948	5.25304	0.0944368	0.0944368	0.769598	0.794266	0.436508
2.53	5.44414	5.44414	4.63902	4.53613	5.25278	0.0930726	0.0930726	0.769422	0.794195	0.434474
2.54	5.4417	5.4417	4.63632	4.53278	5.2525	0.0917355	0.0917355	0.769248	0.794124	0.43245
2.55	5.43924	5.43924	4.63361	4.52943	5.2522	0.0904249	0.0904249	0.769075	0.794054	0.430438
2.56	5.43676	5.43676	4.63091	4.52608	5.25189	0.0891404	0.0891404	0.768903	0.793984	0.428435
2.57	5.43426	5.43426	4.6282	4.52272	5.25156	0.0878813	0.0878813	0.768732	0.793915	0.426444
2.58	5.43173	5.43173	4.6255	4.51937	5.25122	0.0866471	0.0866471	0.768562	0.793846	0.424464
2.59	5.42918	5.42918	4.62279	4.51602	5.25085	0.0854373	0.0854373	0.768393	0.793778	0.422494
2.6	5.42662	5.42662	4.62008	4.51267	5.25047	0.0842513	0.0842513	0.768225	0.79371	0.420535
2.61	5.42403	5.42403	4.61737	4.50932	5.25007	0.0830887	0.0830887	0.768059	0.793643	0.418587
2.62	5.42142	5.42142	4.61467	4.50596	5.24966	0.0819489	0.0819489	0.767893	0.793576	0.41665
2.63	5.41879	5.41879	4.61196	4.50261	5.24923	0.0808314	0.0808314	0.767729	0.79351	0.414724
2.64	5.41614	5.41614	4.60925	4.49926	5.24878	0.0797358	0.0797358	0.767565	0.793444	0.412808
2.65	5.41348	5.41348	4.60654	4.49591	5.24831	0.0786616	0.0786616	0.767403	0.793379	0.410903
2.66	5.41079	5.41079	4.60383	4.49255	5.24783	0.0776083	0.0776083	0.767242	0.793315	0.40901
2.67	5.40809	5.40809	4.60113	4.4892	5.24733	0.0765756	0.0765756	0.767081	0.79325	0.407127
2.68	5.40537	5.40537	4.59842	4.48585	5.24682	0.0755628	0.0755628	0.766922	0.793187	0.405254
2.69	5.40263	5.40263	4.59571	4.4825	5.24629	0.0745697	0.0745697	0.766764	0.793124	0.403393
2.7	5.39988	5.39988	4.593	4.47914	5.24574	0.0735958	0.0735958	0.766607	0.793061	0.401543
2.71	5.39711	5.39711	4.59029	4.47579	5.24518	0.0726406	0.0726406	0.76645	0.792999	0.399703
2.72	5.39432	5.39432	4.58758	4.47244	5.2446	0.0717038	0.0717038	0.766295	0.792937	0.397874
2.73	5.39152	5.39152	4.58487	4.46909	5.24401	0.070785	0.070785	0.766141	0.792876	0.396056
2.74	5.3887	5.3887	4.58216	4.46573	5.2434	0.0698838	0.0698838	0.765988	0.792816	0.394249
2.75	5.38586	5.38586	4.57944	4.46238	5.24277	0.0689998	0.0689998	0.765835	0.792755	0.392453
2.76	5.38301	5.38301	4.57673	4.45903	5.24213	0.0681326	0.0681326	0.765684	0.792696	0.390667
2.77	5.38015	5.38015	4.57402	4.45568	5.24147	0.0672819	0.0672819	0.765534	0.792636	0.388892
2.78	5.37727	5.37727	4.57131	4.45232	5.2408	0.0664474	0.0664474	0.765385	0.792577	0.387128
2.79	5.37437	5.37437	4.5686	4.44897	5.24011	0.0656286	0.0656286	0.765236	0.792519	0.385375
2.8	5.37146	5.37146	4.56588	4.44562	5.23941	0.0648253	0.0648253	0.765089	0.792461	0.383633
2.81	5.36854	5.36854	4.56317	4.44226	5.23869	0.064037	0.064037	0.764942	0.792404	0.381901
2.82	5.3656	5.3656	4.56046	4.43891	5.23796	0.0632636	0.0632636	0.764797	0.792347	0.38018
2.83	5.36266	5.36266	4.55775	4.43556	5.23721	0.0625046	0.0625046	0.764652	0.79229	0.378469
2.84	5.35969	5.35969	4.55503	4.4322	5.23645	0.0617598	0.0617598	0.764509	0.792234	0.376769
2.85	5.35672	5.35672	4.55232	4.42885	5.23567	0.0610289	0.0610289	0.764366	0.792178	0.37508
2.86	5.35373	5.35373	4.54961	4.4255	5.23488	0.0603115	0.0603115	0.764224	0.792123	0.373401
2.87	5.35073	5.35073	4.54689	4.42214	5.23408	0.0596074	0.0596074	0.764083	0.792068	0.371733
2.88	5.34772	5.34772	4.54418	4.41879	5.23326	0.0589162	0.0589162	0.763943	0.792014	0.370076
2.89	5.34469	5.34469	4.54146	4.41544	5.23242	0.0582378	0.0582378	0.763804	0.79196	0.368429
2.9	5.34166	5.34166	4.53875	4.41208	5.23157	0.0575719	0.0575719	0.763666	0.791906	0.366792
2.91	5.33861	5.33861	4.53603	4.40873	5.23071	0.0569181	0.0569181	0.763528	0.791853	0.365166
2.92	5.33555	5.33555	4.53332	4.40538	5.22983	0.0562762	0.0562762	0.763392	0.7918	0.363551
2.93	5.33248	5.33248	4.5306	4.40202	5.22894	0.0556461	0.0556461	0.763256	0.791748	0.361945
2.94	5.3294	5.3294	4.52789	4.39867	5.22803	0.0550273	0.0550273	0.763122	0.791696	0.360351
2.95	5.32631	5.32631	4.52517	4.39531	5.22711	0.0544198	0.0544198	0.762988	0.791644	0.358766
2.96	5.32321	5.32321	4.52245	4.39196	5.22618	0.0538232	0.0538232	0.762855	0.791593	0.357192
2.97	5.3201	5.3201	4.51974	4.38861	5.22524	0.0532373	0.0532373	0.762723	0.791543	0.355628
2.98	5.31698	5.31698	4.51702	4.38525	5.22428	0.0526619	0.0526619	0.762591	0.791492	0.354075
2.99	5.31385	5.31385	4.5143	4.3819	5.2233	0.0520968	0.0520968	0.762461	0.791442	0.352531
3	5.31071	5.31071	4.51159	4.37855	5.22232	0.0515417	0.0515417	0.762331	0.791393	0.350998
3.01	5.30755	5.30755	4.50887	4.37519	5.22132	0.0509966	0.0509966	0.762202	0.791344	0.349475
3.02	5.30439	5.30439	4.50615	4.37184	5.2203	0.050461	0.050461	0.762074	0.791295	0.347962
3.03	5.30123	5.30123	4.50343	4.36848	5.21928	0.0499349	0.0499349	0.761947	0.791246	0.346459
3.04	5.29805	5.29805	4.50071	4.36513	5.21824	0.0494181	0.0494181	0.761821	0.791198	0.344967
3.05	5.29486	5.29486	4.498	4.36177	5.21718	0.0489103	0.0489103	0.761695	0.791151	0.343484
3.06	5.29166	5.29166	4.49528	4.35842	5.21612	0.0484115	0.0484115	0.761571	0.791103	0.342011
3.07	5.28846	5.28846	4.49256	4.35507	5.21504	0.0479213	0.0479213	0.761447	0.791056	0.340548
3.08	5.28525	5.28525	4.48984	4.35171	5.21395	0.0474396	0.0474396	0.761324	0.79101	0.339095
3.09	5.28202	5.28202	4.48712	4.34836	5.21285	0.0469663	0.0469663	0.761201	0.790964	0.337652
3.1	5.27879	5.27879	4.4844	4.345	5.21173	0.0465011	0.0465011	0.76108	0.790918	0.336218
3.11	5.27556	5.27556	4.48168	4.34165	5.2106	0.046044	0.046044	0.760959	0.790872	0.334795
3.12	5.27231	5.27231	4.47896	4.33829	5.20946	0.0455947	0.0455947	0.760839	0.790827	0.333381
3.13	5.26906	5.26906	4.47624	4.33494	5.20831	0.0451531	0.0451531	0.76072	0.790782	0.331977
3.14	5.2658	5.2658	4.47352	4.33159	5.20715	0.044719	0.044719	0.760601	0.790738	0.330582
3.15	5.26253	5.26253	4.4708	4.32823	5.20597	0.0442923	0.0442923	0.760483	0.790694	0.329197
3.16	5.25925	5.25925	4.46808	4.32488	5.20478	0.0438728	0.0438728	0.760366	0.79065	0.327822
3.17	5.25597	5.25597	4.46536	4.32152	5.20358	0.0434604	0.0434604	0.76025	0.790607	0.326456
3.18	5.25268	5.25268	4.46264	4.31817	5.20237	0.0430549	0.0430549	0.760135	0.790563	0.325099
3.19	5.24938	5.24938	4.45992	4.31481	5.20114	0.0426563	0.0426563	0.76002	0.790521	0.323752
3.2	5.24608	5.24608	4.4572	4.31146	5.19991	0.0422643	0.0422643	0.759906	0.790478	0.322414
3.21	5.24277	5.24277	4.45447	4.3081	5.19866	0.0418788	0.0418788	0.759793	0.790436	0.321086
3.22	5.23945	5.23945	4.45175	4.30475	5.1974	0.0414998	0.0414998	0.75968	0.790394	0.319767
3.23	5.23613	5.23613	4.44903	4.30139	5.19613	0.041127	0.041127	0.759568	0.790353	0.318457
3.24	5.2328	5.2328	4.44631	4.29804	5.19485	0.0407604	0.0407604	0.759457	0.790312	0.317156
3.25	5.22946	5.22946	4.44359	4.29468	5.19356	0.0403998	0.0403998	0.759347	0.790271	0.315864
3.26	5.22612	5.22612	4.44086	4.29133	5.19225	0.0400452	0.0400452	0.759237	0.790231	0.314582
3.27	5.22277	5.22277	4.43814	4.28797	5.19094	0.0396963	0.0396963	0.759128	0.79019	0.313309
3.28	5.21941	5.21941	4.43542	4.28462	5.18961	0.0393531	0.0393531	0.75902	0.790151	0.312044
3.29	5.21605	5.21605	4.4327	4.28126	5.18827	0.0390155	0.0390155	0.758912	0.790111	0.310789
3.3	5.21269	5.21269	4.42997	4.27791	5.18693	0.0386834	0.0386834	0.758805	0.790072	0.309542
3.31	5.20932	5.20932	4.42725	4.27455	5.18557	0.0383566	0.0383566	0.758699	0.790033	0.308304
3.32	5.20594	5.20594	4.42452	4.2712	5.1842	0.0380351	0.0380351	0.758594	0.789994	0.307075
3.33	5.20255	5.20255	4.4218	4.26784	5.18282	0.0377187	0.0377187	0.758489	0.789956	0.305855
3.34	5.19917	5.19917	4.41908	4.26449	5.18143	0.0374074	0.0374074	0.758385	0.789918	0.304644
3.35	5.19577	5.19577	4.41635	4.26113	5.18003	0.0371011	0.0371011	0.758281	0.78988	0.303441
3.36	5.19237	5.19237	4.41363	4.25778	5.17861	0.0367996	0.0367996	0.758178	0.789843	0.302247
3.37	5.18897	5.18897	4.4109	4.25442	5.17719	0.0365029	0.0365029	0.758076	0.789805	0.301061
3.38	5.18556	5.18556	4.40818	4.25106	5.17576	0.0362109	0.0362109	0.757974	0.789769	0.299884
3.39	5.18214	5.18214	4.40545	4.24771	5.17432	0.0359235	0.0359235	0.757873	0.789732	0.298715
3.4	5.17872	5.17872	4.40273	4.24435	5.17287	0.0356406	0.0356406	0.757773	0.789696	0.297555
3.41	5.1753	5.1753	4.4	4.241	5.1714	0.0353621	0.0353621	0.757673	0.78966	0.296403
3.42	5.17187	5.17187	4.39728	4.23764	5.16993	0.0350879	0.0350879	0.757574	0.789624	0.29526
3.43	5.16843	5.16843	4.39455	4.23429	5.16845	0.034818	0.034818	0.757476	0.789588	0.294125
3.44	5.165	5.165	4.39183	4.23093	5.16696	0.0345523	0.0345523	0.757378	0.789553	0.292998
3.45	5.16155	5.16155	4.3891	4.22758	5.16545	0.0342907	0.0342907	0.757281	0.789518	0.291879
3.46	5.1581	5.1581	4.38637	4.22422	5.16394	0.0340331	0.0340331	0.757185	0.789484	0.290768
3.47	5.15465	5.15465	4.38365	4.22086	5.16242	0.0337795	0.0337795	0.757089	0.789449	0.289665
3.48	5.15119	5.15119	4.38092	4.21751	5.16089	0.0335297	0.0335297	0.756994	0.789415	0.288571
3.49	5.14773	5.14773	4.37819	4.21415	5.15935	0.0332838	0.0332838	0.756899	0.789381	0.287484
3.5	5.14427	5.14427	4.37547	4.2108	5.1578	0.0330415	0.0330415	0.756805	0.789348	0.286405
3.51	5.1408	5.1408	4.37274	4.20744	5.15624	0.032803	0.032803	0.756711	0.789314	0.285335
3.52	5.13733	5.13733	4.37001	4.20409	5.15467	0.032568	0.032568	0.756618	0.789281	0.284272
3.53	5.13385	5.13385	4.36729	4.20073	5.1531	0.0323366	0.0323366	0.756526	0.789248	0.283216
3.54	5.13037	5.13037	4.36456	4.19737	5.15151	0.0321087	0.0321087	0.756435	0.789216	0.282169
3.55	5.12688	5.12688	4.36183	4.19402	5.14991	0.0318841	0.0318841	0.756343	0.789184	0.281129
3.56	5.12339	5.12339	4.3591	4.19066	5.14831	0.031663	0.031663	0.756253	0.789151	0.280097
3.57	5.1199	5.1199	4.35638	4.18731	5.1467	0.0314451	0.0314451	0.756163	0.78912	0.279072
3.58	5.1164	5.1164	4.35365	4.18395	5.14507	0.0312304	0.0312304	0.756074	0.789088	0.278055
3.59	5.1129	5.1129	4.35092	4.18059	5.14344	0.0310189	0.0310189	0.755985	0.789057	0.277046
3.6	5.1094	5.1094	4.34819	4.17724	5.1418	0.0308105	0.0308105	0.755897	0.789026	0.276044
3.61	5.10589	5.10589	4.34546	4.17388	5.14015	0.0306052	0.0306052	0.755809	0.788995	0.275049
3.62	5.10238	5.10238	4.34273	4.17053	5.1385	0.0304028	0.0304028	0.755722	0.788964	0.274062
3.63	5.09886	5.09886	4.34	4.16717	5.13683	0.0302035	0.0302035	0.755635	0.788934	0.273081
3.64	5.09534	5.09534	4.33728	4.16381	5.13516	0.030007	0.030007	0.755549	0.788904	0.272109
3.65	5.09182	5.09182	4.33455	4.16046	5.13347	0.0298134	0.0298134	0.755464	0.788874	0.271143
3.66	5.0883	5.0883	4.33182	4.1571	5.13178	0.0296225	0.0296225	0.755379	0.788844	0.270184
3.67	5.08477	5.08477	4.32909	4.15375	5.13008	0.0294345	0.0294345	0.755295	0.788815	0.269233
3.68	5.08124	5.08124	4.32636	4.15039	5.12838	0.0292491	0.0292491	0.755211	0.788786	0.268289
3.69	5.0777	5.0777	4.32363	4.14703	5.12666	0.0290664	0.0290664	0.755127	0.788757	0.267351
3.7	5.07416	5.07416	4.3209	4.14368	5.12494	0.0288863	0.0288863	0.755045	0.788728	0.266421
3.71	5.07062	5.07062	4.31817	4.14032	5.12321	0.0287087	0.0287087	0.754962	0.788699	0.265498
3.72	5.06708	5.06708	4.31544	4.13696	5.12147	0.0285337	0.0285337	0.754881	0.788671	0.264581
3.73	5.06353	5.06353	4.31271	4.13361	5.11972	0.0283611	0.0283611	0.7548	0.788643	0.263671
3.74	5.05998	5.05998	4.30998	4.13025	5.11796	0.028191	0.028191	0.754719	0.788615	0.262768
3.75	5.05643	5.05643	4.30725	4.12689	5.1162	0.0280233	0.0280233	0.754639	0.788587	0.261872
3.76	5.05287	5.05287	4.30452	4.12354	5.11443	0.0278579	0.0278579	0.754559	0.78856	0.260982
3.77	5.04931	5.04931	4.30179	4.12018	5.11265	0.0276949	0.0276949	0.75448	0.788533	0.260099
3.78	5.04575	5.04575	4.29905	4.11683	5.11086	0.0275341	0.0275341	0.754401	0.788506	0.259223
3.79	5.04219	5.04219	4.29632	4.11347	5.10907	0.0273756	0.0273756	0.754323	0.788479	0.258353
3.8	5.03862	5.03862	4.29359	4.11011	5.10727	0.0272192	0.0272192	0.754246	0.788452	0.25749
3.81	5.03505	5.03505	4.29086	4.10676	5.10546	0.027065	0.027065	0.754168	0.788426	0.256633
3.82	5.03148	5.03148	4.28813	4.1034	5.10364	0.026913	0.026913	0.754092	0.788399	0.255782
3.83	5.0279	5.0279	4.2854	4.10004	5.10182	0.026763	0.026763	0.754016	0.788373	0.254938
3.84	5.02433	5.02433	4.28267	4.09669	5.09999	0.0266151	0.0266151	0.75394	0.788348	0.254101
3.85	5.02074	5.02074	4.27993	4.09333	5.09815	0.0264692	0.0264692	0.753865	0.788322	0.253269
3.86	5.01716	5.01716	4.2772	4.08997	5.0963	0.0263253	0.0263253	0.75379	0.788297	0.252444
3.87	5.01358	5.01358	4.27447	4.08662	5.09445	0.0261834	0.0261834	0.753716	0.788271	0.251624
3.88	5.00999	5.00999	4.27174	4.08326	5.09259	0.0260433	0.0260433	0.753642	0.788246	0.250811
3.89	5.0064	5.0064	4.269	4.0799	5.09072	0.0259052	0.0259052	0.753569	0.788222	0.250005
3.9	5.00281	5.00281	4.26627	4.07655	5.08885	0.0257689	0.0257689	0.753496	0.788197	0.249204
3.91	4.99921	4.99921	4.26354	4.07319	5.08697	0.0256345	0.0256345	0.753424	0.788173	0.248409
3.92	4.99561	4.99561	4.26081	4.06983	5.08508	0.0255018	0.0255018	0.753352	0.788148	0.24762
3.93	4.99202	4.99202	4.25807	4.06647	5.08319	0.025371	0.025371	0.75328	0.788124	0.246837
3.94	4.98841	4.98841	4.25534	4.06312	5.08128	0.0252419	0.0252419	0.753209	0.7881	0.24606
3.95	4.98481	4.98481	4.25261	4.05976	5.07938	0.0251144	0.0251144	0.753139	0.788077	0.245288
3.96	4.9812	4.9812	4.24987	4.0564	5.07746	0.0249887	0.0249887	0.753069	0.788053	0.244523
3.97	4.9776	4.9776	4.24714	4.05305	5.07554	0.0248647	0.0248647	0.752999	0.78803	0.243763
3.98	4.97398	4.97398	4.24441	4.04969	5.07361	0.0247423	0.0247423	0.75293	0.788007	0.243009
3.99	4.97037	4.97037	4.24167	4.04633	5.07168	0.0246214	0.0246214	0.752861	0.787984	0.242261
4	4.96676	4.96676	4.23894	4.04298	5.06974	0.0245022	0.0245022	0.752793	0.787961	0.241518
4.01	4.96314	4.96274	4.23621	4.03962	5.06779	0.0243845	0.0244962	0.752725	0.787938	0.240781
4.02	4.95952	4.95872	4.23347	4.03626	5.06584	0.0242684	0.0244903	0.752657	0.787916	0.240049
4.03	4.9559	4.9547	4.23074	4.03291	5.06388	0.0241538	0.0244846	0.75259	0.787894	0.239323
4.04	4.95228	4.95068	4.228	4.02955	5.06191	0.0240406	0.0244788	0.752524	0.787872	0.238602
4.05	4.94865	4.94666	4.22527	4.02619	5.05994	0.023929	0.0244731	0.752458	0.78785	0.237887
4.06	4.94503	4.94264	4.22253	4.02283	5.05796	0.0238187	0.0244675	0.752392	0.787828	0.237177
4.07	4.9414	4.93862	4.2198	4.01948	5.05597	0.0237099	0.024462	0.752326	0.787806	0.236473
4.08	4.93777	4.9346	4.21706	4.01612	5.05398	0.0236025	0.0244564	0.752261	0.787785	0.235773
4.09	4.93414	4.93058	4.21433	4.01276	5.05199	0.0234964	0.024451	0.752197	0.787764	0.235079
4.1	4.9305	4.92656	4.21159	4.00941	5.04998	0.0233917	0.0244456	0.752133	0.787743	0.23439
4.11	4.92687	4.92254	4.20886	4.00605	5.04797	0.0232884	0.0244402	0.752069	0.787722	0.233707
4.12	4.92323	4.91852	4.20612	4.00269	5.04596	0.0231863	0.0244349	0.752006	0.787701	0.233028
4.13	4.91959	4.9145	4.20339	3.99933	5.04394	0.0230856	0.0244296	0.751943	0.78768	0.232355
4.14	4.91595	4.91048	4.20065	3.99598	5.04191	0.0229861	0.0244244	0.751881	0.78766	0.231687
4.15	4.91231	4.90646	4.19792	3.99262	5.03988	0.0228879	0.0244193	0.751818	0.78764	0.231023
4.16	4.90866	4.90244	4.19518	3.98926	5.03784	0.0227909	0.0244141	0.751757	0.787619	0.230365
4.17	4.90501	4.89842	4.19245	3.9859	5.0358	0.0226951	0.0244091	0.751695	0.787599	0.229712
4.18	4.90137	4.8944	4.18971	3.98255	5.03375	0.0226005	0.0244041	0.751635	0.78758	0.229063
4.19	4.89772	4.89038	4.18698	3.97919	5.03169	0.0225072	0.0243991	0.751574	0.78756	0.22842
4.2	4.89407	4.88636	4.18424	3.97583	5.02963	0.0224149	0.0243942	0.751514	0.78754	0.227781
4.21	4.89041	4.88234	4.1815	3.97248	5.02757	0.0223238	0.0243893	0.751454	0.787521	0.227147
4.22	4.88676	4.87832	4.17877	3.96912	5.0255	0.0222339	0.0243845	0.751395	0.787502	0.226518
4.23	4.8831	4.8743	4.17603	3.96576	5.02342	0.022145	0.0243797	0.751336	0.787483	0.225893
4.24	4.87945	4.87028	4.17329	3.9624	5.02134	0.0220573	0.0243749	0.751277	0.787464	0.225274
4.25	4.87579	4.86626	4.17056	3.95905	5.01925	0.0219706	0.0243702	0.751219	0.787445	0.224659
4.26	4.87213	4.86224	4.16782	3.95569	5.01715	0.021885	0.0243656	0.751161	0.787427	0.224048
4.27	4.86846	4.85822	4.16508	3.95233	5.01506	0.0218004	0.024361	0.751104	0.787408	0.223442
4.28	4.8648	4.8542	4.16235	3.94897	5.01295	0.0217169	0.0243564	0.751046	0.78739	0.222841
4.29	4.86114	4.85018	4.15961	3.94562	5.01084	0.0216344	0.0243519	0.75099	0.787371	0.222244
4.3	4.85747	4.84616	4.15687	3.94226	5.00873	0.0215529	0.0243474	0.750933	0.787353	0.221652
4.31	4.8538	4.84214	4.15414	3.9389	5.00661	0.0214724	0.024343	0.750877	0.787336	0.221064
4.32	4.85013	4.83812	4.1514	3.93554	5.00449	0.0213928	0.0243386	0.750821	0.787318	0.22048
4.33	4.84646	4.8341	4.14866	3.93219	5.00236	0.0213142	0.0243342	0.750766	0.7873	0.219901
4.34	4.84279	4.83008	4.14592	3.92883	5.00022	0.0212366	0.0243299	0.750711	0.787283	0.219327
4.35	4.83912	4.82606	4.14319	3.92547	4.99808	0.0211599	0.0243257	0.750656	0.787265	0.218756
4.36	4.83544	4.82204	4.14045	3.92211	4.99594	0.0210841	0.0243214	0.750602	0.787248	0.21819
4.37	4.83177	4.81802	4.13771	3.91876	4.99379	0.0210093	0.0243172	0.750548	0.787231	0.217628
4.38	4.82809	4.814	4.13497	3.9154	4.99164	0.0209353	0.0243131	0.750495	0.787214	0.21707
4.39	4.82441	4.80998	4.13224	3.91204	4.98948	0.0208622	0.024309	0.750441	0.787197	0.216517
4.4	4.82073	4.80596	4.1295	3.90868	4.98731	0.0207899	0.0243049	0.750388	0.78718	0.215967
4.41	4.81705	4.80194	4.12676	3.90532	4.98515	0.0207186	0.0243008	0.750336	0.787164	0.215422
4.42	4.81337	4.79792	4.12402	3.90197	4.98297	0.020648	0.0242968	0.750284	0.787147	0.214881
4.43	4.80969	4.7939	4.12128	3.89861	4.9808	0.0205783	0.0242929	0.750232	0.787131	0.214344
4.44	4.806	4.78988	4.11854	3.89525	4.97861	0.0205094	0.024289	0.75018	0.787115	0.213811
4.45	4.80232	4.78586	4.11581	3.89189	4.97643	0.0204414	0.0242851	0.750129	0.787099	0.213282
4.46	4.79863	4.78184	4.11307	3.88854	4.97423	0.0203741	0.0242812	0.750078	0.787083	0.212757
4.47	4.79494	4.77782	4.11033	3.88518	4.97204	0.0203076	0.0242774	0.750027	0.787067	0.212235
4.48	4.79125	4.7738	4.10759	3.88182	4.96984	0.0202419	0.0242736	0.749977	0.787051	0.211718
4.49	4.78756	4.76978	4.10485	3.87846	4.96763	0.020177	0.0242699	0.749927	0.787036	0.211205
4.5	4.78387	4.76576	4.10211	3.87511	4.96542	0.0201128	0.0242662	0.749877	0.78702	0.210695
4.51	4.78018	4.76174	4.09937	3.87175	4.96321	0.0200493	0.0242625	0.749828	0.787005	0.210189
4.52	4.77649	4.75772	4.09663	3.86839	4.96099	0.0199866	0.0242588	0.749779	0.78699	0.209687
4.53	4.77279	4.7537	4.0939	3.86503	4.95877	0.0199246	0.0242552	0.74973	0.786975	0.209189
4.54	4.7691	4.74968	4.09116	3.86167	4.95654	0.0198634	0.0242517	0.749682	0.78696	0.208694
4.55	4.7654	4.74566	4.08842	3.85832	4.95431	0.0198028	0.0242481	0.749634	0.786945	0.208203
4.56	4.7617	4.74164	4.08568	3.85496	4.95208	0.019743	0.0242446	0.749586	0.78693	0.207716
4.57	4.758	4.73762	4.08294	3.8516	4.94984	0.0196838	0.0242411	0.749538	0.786915	0.207233
4.58	4.7543	4.7336	4.0802	3.84824	4.94759	0.0196253	0.0242377	0.749491	0.786901	0.206753
4.59	4.7506	4.72958	4.07746	3.84488	4.94534	0.0195674	0.0242343	0.749444	0.786886	0.206276
4.6	4.7469	4.72556	4.07472	3.84153	4.94309	0.0195103	0.0242309	0.749398	0.786872	0.205804
4.61	4.7432	4.72154	4.07198	3.83817	4.94084	0.0194537	0.0242276	0.749351	0.786858	0.205334
4.62	4.73949	4.71752	4.06924	3.83481	4.93858	0.0193979	0.0242243	0.749305	0.786844	0.204868
4.63	4.73579	4.7135	4.0665	3.83145	4.93631	0.0193426	0.024221	0.74926	0.78683	0.204406
4.64	4.73208	4.70948	4.06376	3.82809	4.93404	0.019288	0.0242177	0.749214	0.786816	0.203947
4.65	4.72838	4.70546	4.06102	3.82474	4.93177	0.019234	0.0242145	0.749169	0.786802	0.203492
4.66	4.72467	4.70143	4.05828	3.82138	4.92949	0.0191806	0.0242113	0.749124	0.786788	0.20304
4.67	4.72096	4.69741	4.05554	3.81802	4.92721	0.0191278	0.0242082	0.74908	0.786775	0.202591
4.68	4.71725	4.69339	4.0528	3.81466	4.92493	0.0190756	0.024205	0.749035	0.786761	0.202146
4.69	4.71354	4.68937	4.05006	3.8113	4.92264	0.0190239	0.0242019	0.748991	0.786748	0.201703
4.7	4.70983	4.68535	4.04732	3.80795	4.92035	0.0189729	0.0241989	0.748948	0.786735	0.201265
4.71	4.70612	4.68133	4.04458	3.80459	4.91805	0.0189224	0.0241958	0.748904	0.786722	0.200829
4.72	4.7024	4.67731	4.04184	3.80123	4.91576	0.0188725	0.0241928	0.748861	0.786709	0.200397
4.73	4.69869	4.67329	4.0391	3.79787	4.91345	0.0188231	0.0241898	0.748818	0.786696	0.199968
4.74	4.69498	4.66927	4.03635	3.79451	4.91115	0.0187743	0.0241868	0.748775	0.786683	0.199542
4.75	4.69126	4.66525	4.03361	3.79116	4.90884	0.0187261	0.0241839	0.748733	0.78667	0.199119
4.76	4.68754	4.66123	4.03087	3.7878	4.90652	0.0186783	0.024181	0.748691	0.786657	0.198699
4.77	4.68383	4.65721	4.02813	3.78444	4.9042	0.0186311	0.0241781	0.748649	0.786645	0.198283
4.78	4.68011	4.65319	4.02539	3.78108	4.90188	0.0185844	0.0241753	0.748608	0.786632	0.197869
4.79	4.67639	4.64917	4.02265	3.77772	4.89956	0.0185382	0.0241724	0.748566	0.78662	0.197459
4.8	4.67267	4.64515	4.01991	3.77437	4.89723	0.0184926	0.0241696	0.748525	0.786608	0.197052
4.81	4.66895	4.64113	4.01717	3.77101	4.8949	0.0184474	0.0241669	0.748485	0.786596	0.196647
4.82	4.66523	4.63711	4.01443	3.76765	4.89256	0.0184027	0.0241641	0.748444	0.786584	0.196246
4.83	4.66151	4.63309	4.01168	3.76429	4.89022	0.0183586	0.0241614	0.748404	0.786572	0.195848
4.84	4.65778	4.62907	4.00894	3.76093	4.88788	0.0183148	0.0241587	0.748364	0.78656	0.195452
4.85	4.65406	4.62505	4.0062	3.75757	4.88554	0.0182716	0.024156	0.748324	0.786548	0.19506
4.86	4.65034	4.62103	4.00346	3.75422	4.88319	0.0182289	0.0241534	0.748285	0.786536	0.19467
4.87	4.64661	4.61701	4.00072	3.75086	4.88083	0.0181866	0.0241508	0.748245	0.786525	0.194283
4.88	4.64288	4.61299	3.99798	3.7475	4.87848	0.0181447	0.0241482	0.748206	0.786513	0.1939
4.89	4.63916	4.60897	3.99523	3.74414	4.87612	0.0181033	0.0241456	0.748168	0.786502	0.193519
4.9	4.63543	4.60495	3.99249	3.74078	4.87376	0.0180624	0.024143	0.748129	0.78649	0.19314
4.91	4.6317	4.60093	3.98975	3.73742	4.87139	0.0180219	0.0241405	0.748091	0.786479	0.192765
4.92	4.62797	4.59691	3.98701	3.73407	4.86902	0.0179819	0.024138	0.748053	0.786468	0.192392
4.93	4.62425	4.59289	3.98427	3.73071	4.86665	0.0179422	0.0241355	0.748015	0.786457	0.192022
4.94	4.62052	4.58887	3.98152	3.72735	4.86427	0.017903	0.0241331	0.747978	0.786446	0.191655
4.95	4.61678	4.58485	3.97878	3.72399	4.86189	0.0178642	0.0241307	0.74794	0.786435	0.19129
4.96	4.61305	4.58083	3.97604	3.72063	4.85951	0.0178259	0.0241283	0.747903	0.786424	0.190929
4.97	4.60932	4.57681	3.9733	3.71728	4.85713	0.0177879	0.0241259	0.747866	0.786413	0.190569
4.98	4.60559	4.57279	3.97055	3.71392	4.85474	0.0177503	0.0241235	0.74783	0.786403	0.190213
4.99	4.60186	4.56877	3.96781	3.71056	4.85235	0.0177132	0.0241212	0.747793	0.786392	0.189859
5	4.59812	4.56475	3.96507	3.7072	4.84995	0.0176764	0.0241188	0.747757	0.786382	0.189508
5.01	4.59439	4.56073	3.96233	3.70384	4.84756	0.0176401	0.0241165	0.747721	0.786371	0.189159
5.02	4.59065	4.55671	3.95958	3.70048	4.84516	0.0176041	0.0241143	0.747686	0.786361	0.188813
5.03	4.58692	4.55269	3.95684	3.69712	4.84275	0.0175685	0.024112	0.74765	0.786351	0.188469
5.04	4.58318	4.54867	3.9541	3.69377	4.84035	0.0175332	0.0241098	0.747615	0.786341	0.188128
5.05	4.57944	4.54465	3.95136	3.69041	4.83794	0.0174984	0.0241075	0.74758	0.78633	0.187789
5.06	4.57571	4.54063	3.94861	3.68705	4.83553	0.0174639	0.0241054	0.747545	0.78632	0.187453
5.07	4.57197	4.53661	3.94587	3.68369	4.83311	0.0174298	0.0241032	0.747511	0.78631	0.187119
5.08	4.56823	4.53259	3.94313	3.68033	4.83069	0.017396	0.024101	0.747476	0.786301	0.186788
5.09	4.56449	4.52857	3.94038	3.67697	4.82827	0.0173626	0.0240989	0.747442	0.786291	0.186459
5.1	4.56075	4.52455	3.93764	3.67362	4.82585	0.0173295	0.0240968	0.747408	0.786281	0.186133
5.11	4.55701	4.52053	3.9349	3.67026	4.82342	0.0172968	0.0240947	0.747375	0.786271	0.185809
5.12	4.55327	4.5165	3.93215	3.6669	4.82099	0.0172644	0.0240926	0.747341	0.786262	0.185487
5.13	4.54953	4.51248	3.92941	3.66354	4.81856	0.0172324	0.0240905	0.747308	0.786252	0.185168
5.14	4.54578	4.50846	3.92667	3.66018	4.81613	0.0172007	0.0240885	0.747275	0.786243	0.184851
5.15	4.54204	4.50444	3.92392	3.65682	4.81369	0.0171693	0.0240865	0.747242	0.786234	0.184536
5.16	4.5383	4.50042	3.92118	3.65347	4.81125	0.0171382	0.0240845	0.74721	0.786224	0.184224
5.17	4.53455	4.4964	3.91844	3.65011	4.80881	0.0171075	0.0240825	0.747177	0.786215	0.183914
5.18	4.53081	4.49238	3.91569	3.64675	4.80636	0.0170771	0.0240806	0.747145	0.786206	0.183606
5.19	4.52706	4.48836	3.91295	3.64339	4.80391	0.017047	0.0240786	0.747113	0.786197	0.1833
5.2	4.52332	4.48434	3.9102	3.64003	4.80146	0.0170172	0.0240767	0.747081	0.786188	0.182997
5.21	4.51957	4.48032	3.90746	3.63667	4.79901	0.0169877	0.0240748	0.74705	0.786179	0.182696
5.22	4.51583	4.4763	3.90472	3.63331	4.79655	0.0169585	0.0240729	0.747018	0.78617	0.182396
5.23	4.51208	4.47228	3.90197	3.62996	4.79409	0.0169297	0.024071	0.746987	0.786161	0.1821
5.24	4.50833	4.46826	3.89923	3.6266	4.79163	0.0169011	0.0240692	0.746956	0.786153	0.181805
5.25	4.50458	4.46424	3.89649	3.62324	4.78917	0.0168728	0.0240673	0.746925	0.786144	0.181512
5.26	4.50084	4.46022	3.89374	3.61988	4.7867	0.0168448	0.0240655	0.746894	0.786135	0.181222
5.27	4.49709	4.4562	3.891	3.61652	4.78423	0.0168171	0.0240637	0.746864	0.786127	0.180934
5.28	4.49334	4.45218	3.88825	3.61316	4.78176	0.0167897	0.0240619	0.746834	0.786118	0.180647
5.29	4.48959	4.44816	3.88551	3.6098	4.77929	0.0167625	0.0240601	0.746804	0.78611	0.180363
5.3	4.48584	4.44414	3.88276	3.60645	4.77681	0.0167357	0.0240584	0.746774	0.786102	0.180081
5.31	4.48209	4.44012	3.88002	3.60309	4.77433	0.0167091	0.0240567	0.746744	0.786094	0.179801
5.32	4.47834	4.4361	3.87728	3.59973	4.77185	0.0166827	0.0240549	0.746715	0.786085	0.179523
5.33	4.47458	4.43208	3.87453	3.59637	4.76937	0.0166567	0.0240532	0.746686	0.786077	0.179247
5.34	4.47083	4.42806	3.87179	3.59301	4.76688	0.0166309	0.0240515	0.746656	0.786069	0.178973
5.35	4.46708	4.42404	3.86904	3.58965	4.76439	0.0166053	0.0240499	0.746628	0.786061	0.178701
5.36	4.46333	4.42002	3.8663	3.58629	4.7619	0.0165801	0.0240482	0.746599	0.786053	0.178431
5.37	4.45957	4.416	3.86355	3.58294	4.75941	0.0165551	0.0240466	0.74657	0.786045	0.178163
5.38	4.45582	4.41198	3.86081	3.57958	4.75692	0.0165303	0.0240449	0.746542	0.786037	0.177897
5.39	4.45206	4.40796	3.85806	3.57622	4.75442	0.0165058	0.0240433	0.746514	0.78603	0.177632
5.4	4.44831	4.40394	3.85532	3.57286	4.75192	0.0164815	0.0240417	0.746486	0.786022	0.17737
5.41	4.44455	4.39992	3.85257	3.5695	4.74942	0.0164575	0.0240401	0.746458	0.786014	0.17711
5.42	4.4408	4.3959	3.84983	3.56614	4.74691	0.0164337	0.0240386	0.74643	0.786007	0.176851
5.43	4.43704	4.39188	3.84708	3.56278	4.7444	0.0164101	0.024037	0.746403	0.785999	0.176594
5.44	4.43329	4.38786	3.84434	3.55942	4.7419	0.0163868	0.0240355	0.746375	0.785992	0.176339
5.45	4.42953	4.38384	3.84159	3.55607	4.73938	0.0163638	0.024034	0.746348	0.785984	0.176086
5.46	4.42577	4.37982	3.83885	3.55271	4.73687	0.0163409	0.0240325	0.746321	0.785977	0.175835
5.47	4.42202	4.37579	3.8361	3.54935	4.73436	0.0163183	0.0240309	0.746295	0.78597	0.175586
5.48	4.41826	4.37177	3.83336	3.54599	4.73184	0.0162959	0.0240295	0.746268	0.785963	0.175338
5.49	4.4145	4.36775	3.83061	3.54263	4.72932	0.0162737	0.024028	0.746241	0.785955	0.175092
5.5	4.41074	4.36373	3.82787	3.53927	4.7268	0.0162518	0.0240265	0.746215	0.785948	0.174848
5.51	4.40698	4.35971	3.82512	3.53591	4.72427	0.0162301	0.0240251	0.746189	0.785941	0.174606
5.52	4.40322	4.35569	3.82238	3.53255	4.72175	0.0162085	0.0240237	0.746163	0.785934	0.174365
5.53	4.39946	4.35167	3.81963	3.5292	4.71922	0.0161873	0.0240223	0.746137	0.785927	0.174126
5.54	4.3957	4.34765	3.81689	3.52584	4.71669	0.0161662	0.0240209	0.746112	0.78592	0.173889
5.55	4.39194	4.34363	3.81414	3.52248	4.71416	0.0161453	0.0240195	0.746086	0.785913	0.173654
5.56	4.38818	4.33961	3.8114	3.51912	4.71162	0.0161246	0.0240181	0.746061	0.785907	0.17342
5.57	4.38442	4.33559	3.80865	3.51576	4.70908	0.0161041	0.0240167	0.746036	0.7859	0.173188
5.58	4.38066	4.33157	3.8059	3.5124	4.70655	0.0160839	0.0240154	0.746011	0.785893	0.172957
5.59	4.37689	4.32755	3.80316	3.50904	4.70401	0.0160638	0.024014	0.745986	0.785887	0.172729
5.6	4.37313	4.32353	3.80041	3.50568	4.70146	0.0160439	0.0240127	0.745961	0.78588	0.172501
5.61	4.36937	4.31951	3.79767	3.50233	4.69892	0.0160243	0.0240114	0.745937	0.785873	0.172276
5.62	4.36561	4.31549	3.79492	3.49897	4.69637	0.0160048	0.0240101	0.745912	0.785867	0.172052
5.63	4.36184	4.31147	3.79218	3.49561	4.69382	0.0159855	0.0240088	0.745888	0.78586	0.17183
5.64	4.35808	4.30745	3.78943	3.49225	4.69127	0.0159664	0.0240075	0.745864	0.785854	0.171609
5.65	4.35432	4.30343	3.78668	3.48889	4.68872	0.0159475	0.0240063	0.74584	0.785848	0.17139
5.66	4.35055	4.29941	3.78394	3.48553	4.68617	0.0159288	0.024005	0.745817	0.785841	0.171172
5.67	4.34679	4.29539	3.78119	3.48217	4.68361	0.0159102	0.0240038	0.745793	0.785835	0.170956
5.68	4.34302	4.29137	3.77845	3.47881	4.68106	0.0158919	0.0240025	0.74577	0.785829	0.170741
5.69	4.33926	4.28735	3.7757	3.47545	4.6785	0.0158737	0.0240013	0.745746	0.785823	0.170528
5.7	4.33549	4.28333	3.77295	3.4721	4.67593	0.0158557	0.0240001	0.745723	0.785817	0.170317
5.71	4.33172	4.27931	3.77021	3.46874	4.67337	0.0158379	0.0239989	0.7457	0.785811	0.170107
5.72	4.32796	4.27529	3.76746	3.46538	4.67081	0.0158202	0.0239977	0.745677	0.785805	0.169899
5.73	4.32419	4.27127	3.76471	3.46202	4.66824	0.0158027	0.0239965	0.745655	0.785799	0.169691
5.74	4.32042	4.26725	3.76197	3.45866	4.66567	0.0157854	0.0239954	0.745632	0.785793	0.169486
5.75	4.31666	4.26323	3.75922	3.4553	4.6631	0.0157683	0.0239942	0.74561	0.785787	0.169282
5.76	4.31289	4.25921	3.75648	3.45194	4.66053	0.0157513	0.0239931	0.745587	0.785781	0.169079
5.77	4.30912	4.25518	3.75373	3.44858	4.65795	0.0157345	0.023992	0.745565	0.785775	0.168878
5.78	4.30535	4.25116	3.75098	3.44523	4.65538	0.0157178	0.0239908	0.745543	0.78577	0.168678
5.79	4.30159	4.24714	3.74824	3.44187	4.6528	0.0157013	0.0239897	0.745521	0.785764	0.16848
5.8	4.29782	4.24312	3.74549	3.43851	4.65022	0.015685	0.0239886	0.7455	0.785758	0.168283
5.81	4.29405	4.2391	3.74274	3.43515	4.64764	0.0156688	0.0239875	0.745478	0.785753	0.168087
5.82	4.29028	4.23508	3.74	3.43179	4.64506	0.0156528	0.0239865	0.745457	0.785747	0.167893
5.83	4.28651	4.23106	3.73725	3.42843	4.64247	0.015637	0.0239854	0.745435	0.785741	0.167701
5.84	4.28274	4.22704	3.7345	3.42507	4.63989	0.0156212	0.0239843	0.745414	0.785736	0.167509
5.85	4.27897	4.22302	3.73176	3.42171	4.6373	0.0156057	0.0239833	0.745393	0.785731	0.167319
5.86	4.2752	4.219	3.72901	3.41835	4.63471	0.0155903	0.0239822	0.745372	0.785725	0.16713
5.87	4.27143	4.21498	3.72626	3.41499	4.63212	0.015575	0.0239812	0.745351	0.78572	0.166943
5.88	4.26766	4.21096	3.72352	3.41164	4.62953	0.0155599	0.0239802	0.745331	0.785715	0.166757
5.89	4.26389	4.20694	3.72077	3.40828	4.62693	0.0155449	0.0239792	0.74531	0.785709	0.166572
5.9	4.26011	4.20292	3.71802	3.40492	4.62434	0.0155301	0.0239782	0.74529	0.785704	0.166389
5.91	4.25634	4.1989	3.71528	3.40156	4.62174	0.0155154	0.0239772	0.74527	0.785699	0.166206
5.92	4.25257	4.19488	3.71253	3.3982	4.61914	0.0155009	0.0239762	0.745249	0.785694	0.166026
5.93	4.2488	4.19086	3.70978	3.39484	4.61654	0.0154865	0.0239752	0.745229	0.785689	0.165846
5.94	4.24503	4.18684	3.70703	3.39148	4.61394	0.0154722	0.0239742	0.74521	0.785684	0.165668
5.95	4.24125	4.18282	3.70429	3.38812	4.61134	0.0154581	0.0239733	0.74519	0.785678	0.165491
5.96	4.23748	4.1788	3.70154	3.38476	4.60873	0.0154441	0.0239723	0.74517	0.785673	0.165315
5.97	4.23371	4.17478	3.69879	3.38141	4.60613	0.0154303	0.0239714	0.745151	0.785669	0.16514
5.98	4.22994	4.17076	3.69605	3.37805	4.60352	0.0154165	0.0239705	0.745131	0.785664	0.164967
5.99	4.22616	4.16674	3.6933	3.37469	4.60091	0.0154029	0.0239695	0.745112	0.785659	0.164795
6	4.22239	4.16272	3.69055	3.37133	4.5983	0.0153895	0.0239686	0.745093	0.785654	0.164624
6.01	4.21861	4.1587	3.6878	3.36797	4.59568	0.0153761	0.0239677	0.745074	0.785649	0.164454
6.02	4.21484	4.15468	3.68506	3.36461	4.59307	0.0153629	0.0239668	0.745055	0.785644	0.164285
6.03	4.21106	4.15066	3.68231	3.36125	4.59046	0.0153498	0.0239659	0.745036	0.78564	0.164118
6.04	4.20729	4.14663	3.67956	3.35789	4.58784	0.0153369	0.0239651	0.745018	0.785635	0.163952
6.05	4.20352	4.14261	3.67682	3.35453	4.58522	0.015324	0.0239642	0.744999	0.78563	0.163787
6.06	4.19974	4.13859	3.67407	3.35117	4.5826	0.0153113	0.0239633	0.744981	0.785626	0.163623
6.07	4.19596	4.13457	3.67132	3.34782	4.57998	0.0152987	0.0239625	0.744962	0.785621	0.16346
6.08	4.19219	4.13055	3.66857	3.34446	4.57736	0.0152862	0.0239616	0.744944	0.785617	0.163299
6.09	4.18841	4.12653	3.66583	3.3411	4.57473	0.0152739	0.0239608	0.744926	0.785612	0.163138
6.1	4.18464	4.12251	3.66308	3.33774	4.57211	0.0152616	0.02396	0.744908	0.785608	0.162979
6.11	4.18086	4.11849	3.66033	3.33438	4.56948	0.0152495	0.0239591	0.74489	0.785603	0.162821
6.12	4.17708	4.11447	3.65758	3.33102	4.56685	0.0152375	0.0239583	0.744873	0.785599	0.162664
6.13	4.17331	4.11045	3.65483	3.32766	4.56422	0.0152256	0.0239575	0.744855	0.785594	0.162507
6.14	4.16953	4.10643	3.65209	3.3243	4.56159	0.0152138	0.0239567	0.744837	0.78559	0.162353
6.15	4.16575	4.10241	3.64934	3.32094	4.55896	0.0152021	0.0239559	0.74482	0.785586	0.162199
6.16	4.16198	4.09839	3.64659	3.31758	4.55633	0.0151906	0.0239551	0.744803	0.785581	0.162046
6.17	4.1582	4.09437	3.64384	3.31422	4.55369	0.0151791	0.0239543	0.744786	0.785577	0.161894
6.18	4.15442	4.09035	3.6411	3.31087	4.55106	0.0151678	0.0239536	0.744769	0.785573	0.161744
6.19	4.15064	4.08633	3.63835	3.30751	4.54842	0.0151565	0.0239528	0.744752	0.785569	0.161594
6.2	4.14687	4.08231	3.6356	3.30415	4.54578	0.0151454	0.023952	0.744735	0.785565	0.161446
6.21	4.14309	4.07829	3.63285	3.30079	4.54314	0.0151344	0.0239513	0.744718	0.78556	0.161298
6.22	4.13931	4.07427	3.6301	3.29743	4.5405	0.0151234	0.0239505	0.744701	0.785556	0.161152
6.23	4.13553	4.07025	3.62736	3.29407	4.53786	0.0151126	0.0239498	0.744685	0.785552	0.161006
6.24	4.13175	4.06623	3.62461	3.29071	4.53521	0.0151019	0.0239491	0.744668	0.785548	0.160862
6.25	4.12797	4.06221	3.62186	3.28735	4.53257	0.0150913	0.0239483	0.744652	0.785544	0.160718
6.26	4.12419	4.05819	3.61911	3.28399	4.52992	0.0150807	0.0239476	0.744636	0.78554	0.160576
6.27	4.12041	4.05417	3.61636	3.28063	4.52727	0.0150703	0.0239469	0.74462	0.785536	0.160434
6.28	4.11663	4.05015	3.61362	3.27728	4.52463	0.01506	0.0239462	0.744604	0.785533	0.160294
6.29	4.11285	4.04613	3.61087	3.27392	4.52198	0.0150497	0.0239455	0.744588	0.785529	0.160154
6.3	4.10907	4.0421	3.60812	3.27056	4.51932	0.0150396	0.0239448	0.744572	0.785525	0.160016
6.31	4.10529	4.03808	3.60537	3.2672	4.51667	0.0150296	0.0239441	0.744556	0.785521	0.159878
6.32	4.10151	4.03406	3.60262	3.26384	4.51402	0.0150196	0.0239435	0.744541	0.785517	0.159742
6.33	4.09773	4.03004	3.59988	3.26048	4.51136	0.0150098	0.0239428	0.744525	0.785514	0.159606
6.34	4.09395	4.02602	3.59713	3.25712	4.50871	0.015	0.0239421	0.74451	0.78551	0.159471
6.35	4.09017	4.022	3.59438	3.25376	4.50605	0.0149903	0.0239414	0.744494	0.785506	0.159337
6.36	4.08639	4.01798	3.59163	3.2504	4.50339	0.0149807	0.0239408	0.744479	0.785502	0.159205
6.37	4.08261	4.01396	3.58888	3.24704	4.50073	0.0149712	0.0239402	0.744464	0.785499	0.159073
6.38	4.07883	4.00994	3.58613	3.24368	4.49807	0.0149618	0.0239395	0.744449	0.785495	0.158942
6.39	4.07505	4.00592	3.58339	3.24032	4.49541	0.0149525	0.0239389	0.744434	0.785492	0.158812
6.4	4.07127	4.0019	3.58064	3.23697	4.49275	0.0149433	0.0239382	0.744419	0.785488	0.158682
6.41	4.06748	3.99788	3.57789	3.23361	4.49008	0.0149341	0.0239376	0.744405	0.785485	0.158554
6.42	4.0637	3.99386	3.57514	3.23025	4.48742	0.0149251	0.023937	0.74439	0.785481	0.158427
6.43	4.05992	3.98984	3.57239	3.22689	4.48475	0.0149161	0.0239364	0.744375	0.785478	0.1583
6.44	4.05614	3.98582	3.56964	3.22353	4.48209	0.0149072	0.0239358	0.744361	0.785474	0.158174
6.45	4.05236	3.9818	3.5669	3.22017	4.47942	0.0148984	0.0239352	0.744347	0.785471	0.15805
6.46	4.04857	3.97778	3.56415	3.21681	4.47675	0.0148897	0.0239346	0.744332	0.785467	0.157926
6.47	4.04479	3.97376	3.5614	3.21345	4.47408	0.014881	0.023934	0.744318	0.785464	0.157802
6.48	4.04101	3.96974	3.55865	3.21009	4.47141	0.0148725	0.0239334	0.744304	0.785461	0.15768
6.49	4.03722	3.96572	3.5559	3.20673	4.46873	0.014864	0.0239328	0.74429	0.785457	0.157559
6.5	4.03344	3.9617	3.55315	3.20337	4.46606	0.0148555	0.0239322	0.744276	0.785454	0.157438
6.51	4.02966	3.95768	3.5504	3.20001	4.46339	0.0148472	0.0239317	0.744262	0.785451	0.157319
6.52	4.02587	3.95366	3.54766	3.19666	4.46071	0.014839	0.0239311	0.744248	0.785448	0.1572
6.53	4.02209	3.94964	3.54491	3.1933	4.45803	0.0148308	0.0239306	0.744235	0.785444	0.157082
6.54	4.01831	3.94562	3.54216	3.18994	4.45536	0.0148227	0.02393	0.744221	0.785441	0.156964
6.55	4.01452	3.94159	3.53941	3.18658	4.45268	0.0148146	0.0239295	0.744208	0.785438	0.156848
6.56	4.01074	3.93757	3.53666	3.18322	4.45	0.0148067	0.0239289	0.744194	0.785435	0.156732
6.57	4.00696	3.93355	3.53391	3.17986	4.44732	0.0147988	0.0239284	0.744181	0.785432	0.156617
6.58	4.00317	3.92953	3.53116	3.1765	4.44463	0.014791	0.0239278	0.744168	0.785429	0.156503
6.59	3.99939	3.92551	3.52841	3.17314	4.44195	0.0147832	0.0239273	0.744155	0.785426	0.15639
6.6	3.9956	3.92149	3.52566	3.16978	4.43927	0.0147756	0.0239268	0.744142	0.785423	0.156277
6.61	3.99182	3.91747	3.52292	3.16642	4.43658	0.014768	0.0239263	0.744129	0.78542	0.156166
6.62	3.98803	3.91345	3.52017	3.16306	4.4339	0.0147604	0.0239258	0.744116	0.785417	0.156055
6.63	3.98425	3.90943	3.51742	3.1597	4.43121	0.014753	0.0239252	0.744103	0.785414	0.155945
6.64	3.98046	3.90541	3.51467	3.15635	4.42852	0.0147456	0.0239247	0.74409	0.785411	0.155835
6.65	3.97668	3.90139	3.51192	3.15299	4.42583	0.0147383	0.0239243	0.744077	0.785408	0.155726
6.66	3.97289	3.89737	3.50917	3.14963	4.42315	0.014731	0.0239238	0.744065	0.785405	0.155618
6.67	3.96911	3.89335	3.50642	3.14627	4.42045	0.0147238	0.0239233	0.744052	0.785402	0.155511
6.68	3.96532	3.88933	3.50367	3.14291	4.41776	0.0147167	0.0239228	0.74404	0.785399	0.155405
6.69	3.96154	3.88531	3.50092	3.13955	4.41507	0.0147096	0.0239223	0.744028	0.785396	0.155299
6.7	3.95775	3.88129	3.49817	3.13619	4.41238	0.0147026	0.0239218	0.744015	0.785393	0.155194
6.71	3.95396	3.87727	3.49543	3.13283	4.40968	0.0146957	0.0239213	0.744003	0.785391	0.15509
6.72	3.95018	3.87325	3.49268	3.12947	4.40699	0.0146889	0.0239209	0.743991	0.785388	0.154986
6.73	3.94639	3.86923	3.48993	3.12611	4.40429	0.0146821	0.0239204	0.743979	0.785385	0.154883
6.74	3.94261	3.86521	3.48718	3.12275	4.4016	0.0146753	0.0239199	0.743967	0.785382	0.154781
6.75	3.93882	3.86119	3.48443	3.11939	4.3989	0.0146686	0.0239195	0.743955	0.78538	0.15468
6.76	3.93503	3.85717	3.48168	3.11603	4.3962	0.014662	0.023919	0.743943	0.785377	0.154579
6.77	3.93125	3.85315	3.47893	3.11268	4.3935	0.0146555	0.0239186	0.743932	0.785374	0.154479
6.78	3.92746	3.84913	3.47618	3.10932	4.3908	0.014649	0.0239181	0.74392	0.785372	0.154379
6.79	3.92367	3.84511	3.47343	3.10596	4.3881	0.0146425	0.0239177	0.743908	0.785369	0.154281
6.8	3.91989	3.84108	3.47068	3.1026	4.3854	0.0146361	0.0239173	0.743897	0.785366	0.154183
6.81	3.9161	3.83706	3.46793	3.09924	4.38269	0.0146298	0.0239168	0.743885	0.785364	0.154085
6.82	3.91231	3.83304	3.46518	3.09588	4.37999	0.0146236	0.0239164	0.743874	0.785361	0.153988
6.83	3.90852	3.82902	3.46243	3.09252	4.37729	0.0146173	0.023916	0.743863	0.785359	0.153892
6.84	3.90474	3.825	3.45969	3.08916	4.37458	0.0146112	0.0239156	0.743851	0.785356	0.153797
6.85	3.90095	3.82098	3.45694	3.0858	4.37187	0.0146051	0.0239152	0.74384	0.785354	0.153702
6.86	3.89716	3.81696	3.45419	3.08244	4.36917	0.0145991	0.0239147	0.743829	0.785351	0.153608
6.87	3.89337	3.81294	3.45144	3.07908	4.36646	0.0145931	0.0239144	0.743818	0.785349	0.153515
6.88	3.88959	3.80892	3.44869	3.07572	4.36375	0.0145871	0.0239139	0.743807	0.785346	0.153422
6.89	3.8858	3.8049	3.44594	3.07236	4.36104	0.0145813	0.0239135	0.743796	0.785344	0.15333
6.9	3.88201	3.80088	3.44319	3.06901	4.35833	0.0145754	0.0239132	0.743786	0.785341	0.153238
6.91	3.87822	3.79686	3.44044	3.06565	4.35562	0.0145697	0.0239127	0.743775	0.785339	0.153147
6.92	3.87443	3.79284	3.43769	3.06229	4.35291	0.014564	0.0239124	0.743764	0.785337	0.153057
6.93	3.87065	3.78882	3.43494	3.05893	4.3502	0.0145583	0.023912	0.743754	0.785334	0.152967
6.94	3.86686	3.7848	3.43219	3.05557	4.34748	0.0145527	0.0239116	0.743743	0.785332	0.152878
6.95	3.86307	3.78078	3.42944	3.05221	4.34477	0.0145471	0.0239112	0.743733	0.78533	0.15279
6.96	3.85928	3.77676	3.42669	3.04885	4.34205	0.0145416	0.0239108	0.743722	0.785327	0.152702
6.97	3.85549	3.77274	3.42394	3.04549	4.33934	0.0145361	0.0239105	0.743712	0.785325	0.152614
6.98	3.8517	3.76872	3.42119	3.04213	4.33662	0.0145307	0.0239101	0.743702	0.785323	0.152528
6.99	3.84791	3.7647	3.41844	3.03877	4.3339	0.0145253	0.0239097	0.743691	0.785321	0.152442
7	3.84412	3.76068	3.41569	3.03541	4.33119	0.01452	0.0239094	0.743681	0.785318	0.152356
7.01	3.84034	3.75666	3.41294	3.03205	4.32847	0.0145148	0.023909	0.743671	0.785316	0.152271
7.02	3.83655	3.75264	3.41019	3.02869	4.32575	0.0145095	0.0239087	0.743661	0.785314	0.152187
7.03	3.83276	3.74862	3.40744	3.02533	4.32303	0.0145044	0.0239083	0.743651	0.785312	0.152103
7.04	3.82897	3.74459	3.40469	3.02198	4.32031	0.0144992	0.023908	0.743641	0.78531	0.15202
7.05	3.82518	3.74057	3.40194	3.01862	4.31759	0.0144942	0.0239076	0.743632	0.785307	0.151937
7.06	3.82139	3.73655	3.39919	3.01526	4.31486	0.0144891	0.0239073	0.743622	0.785305	0.151855
7.07	3.8176	3.73253	3.39644	3.0119	4.31214	0.0144841	0.0239069	0.743612	0.785303	0.151773
7.08	3.81381	3.72851	3.39369	3.00854	4.30942	0.0144792	0.0239066	0.743602	0.785301	0.151692
7.09	3.81002	3.72449	3.39094	3.00518	4.30669	0.0144743	0.0239063	0.743593	0.785299	0.151612
7.1	3.80623	3.72047	3.38819	3.00182	4.30397	0.0144694	0.0239059	0.743583	0.785297	0.151532
7.11	3.80244	3.71645	3.38544	2.99846	4.30124	0.0144646	0.0239056	0.743574	0.785295	0.151453
7.12	3.79865	3.71243	3.38269	2.9951	4.29852	0.0144599	0.0239053	0.743564	0.785293	0.151374
7.13	3.79486	3.70841	3.37994	2.99174	4.29579	0.0144551	0.023905	0.743555	0.785291	0.151296
7.14	3.79107	3.70439	3.37719	2.98838	4.29306	0.0144505	0.0239047	0.743546	0.785289	0.151218
7.15	3.78728	3.70037	3.37444	2.98502	4.29033	0.0144458	0.0239043	0.743537	0.785287	0.151141
7.16	3.78349	3.69635	3.3717	2.98166	4.2876	0.0144412	0.023904	0.743528	0.785285	0.151064
7.17	3.7797	3.69233	3.36895	2.9783	4.28487	0.0144367	0.0239037	0.743518	0.785283	0.150988
7.18	3.77591	3.68831	3.3662	2.97495	4.28214	0.0144321	0.0239034	0.743509	0.785281	0.150912
7.19	3.77212	3.68429	3.36345	2.97159	4.27941	0.0144277	0.0239031	0.7435	0.785279	0.150837
7.2	3.76833	3.68027	3.3607	2.96823	4.27668	0.0144232	0.0239028	0.743491	0.785277	0.150762
7.21	3.76454	3.67625	3.35795	2.96487	4.27395	0.0144188	0.0239025	0.743483	0.785275	0.150688
7.22	3.76075	3.67223	3.35519	2.96151	4.27121	0.0144145	0.0239022	0.743474	0.785273	0.150615
7.23	3.75695	3.66821	3.35244	2.95815	4.26848	0.0144102	0.0239019	0.743465	0.785271	0.150542
7.24	3.75316	3.66419	3.34969	2.95479	4.26575	0.0144059	0.0239016	0.743456	0.78527	0.150469
7.25	3.74937	3.66017	3.34694	2.95143	4.26301	0.0144016	0.0239013	0.743448	0.785268	0.150397
7.26	3.74558	3.65615	3.34419	2.94807	4.26028	0.0143974	0.0239011	0.743439	0.785266	0.150325
7.27	3.74179	3.65212	3.34144	2.94471	4.25754	0.0143933	0.0239008	0.74343	0.785264	0.150254
7.28	3.738	3.6481	3.33869	2.94135	4.2548	0.0143891	0.0239005	0.743422	0.785262	0.150183
7.29	3.73421	3.64408	3.33594	2.93799	4.25207	0.0143851	0.0239002	0.743414	0.785261	0.150113
7.3	3.73042	3.64006	3.33319	2.93463	4.24933	0.014381	0.0239	0.743405	0.785259	0.150043
7.31	3.72662	3.63604	3.33044	2.93127	4.24659	0.014377	0.0238997	0.743397	0.785257	0.149974
7.32	3.72283	3.63202	3.32769	2.92791	4.24385	0.014373	0.0238994	0.743389	0.785255	0.149905
7.33	3.71904	3.628	3.32494	2.92456	4.24111	0.0143691	0.0238992	0.74338	0.785254	0.149837
7.34	3.71525	3.62398	3.32219	2.9212	4.23837	0.0143652	0.0238989	0.743372	0.785252	0.149769
7.35	3.71146	3.61996	3.31944	2.91784	4.23563	0.0143613	0.0238986	0.743364	0.78525	0.149701
7.36	3.70767	3.61594	3.31669	2.91448	4.23289	0.0143575	0.0238984	0.743356	0.785248	0.149634
7.37	3.70387	3.61192	3.31394	2.91112	4.23014	0.0143536	0.0238981	0.743348	0.785247	0.149568
7.38	3.70008	3.6079	3.31119	2.90776	4.2274	0.0143499	0.0238979	0.74334	0.785245	0.149502
7.39	3.69629	3.60388	3.30844	2.9044	4.22466	0.0143461	0.0238976	0.743332	0.785243	0.149436
7.4	3.6925	3.59986	3.30569	2.90104	4.22191	0.0143424	0.0238974	0.743324	0.785242	0.149371
7.41	3.68871	3.59584	3.30294	2.89768	4.21917	0.0143388	0.0238971	0.743316	0.78524	0.149306
7.42	3.68491	3.59182	3.30019	2.89432	4.21643	0.0143351	0.0238969	0.743309	0.785239	0.149242
7.43	3.68112	3.5878	3.29744	2.89096	4.21368	0.0143315	0.0238966	0.743301	0.785237	0.149178
7.44	3.67733	3.58378	3.29469	2.8876	4.21093	0.014328	0.0238964	0.743293	0.785235	0.149115
7.45	3.67354	3.57976	3.29194	2.88424	4.20819	0.0143244	0.0238962	0.743286	0.785234	0.149052
7.46	3.66974	3.57574	3.28919	2.88088	4.20544	0.0143209	0.0238959	0.743278	0.785232	0.148989
7.47	3.66595	3.57172	3.28644	2.87752	4.20269	0.0143174	0.0238957	0.743271	0.785231	0.148927
7.48	3.66216	3.5677	3.28369	2.87417	4.19994	0.014314	0.0238954	0.743263	0.785229	0.148865
7.49	3.65837	3.56368	3.28094	2.87081	4.19719	0.0143106	0.0238952	0.743256	0.785228	0.148804
7.5	3.65457	3.55965	3.27819	2.86745	4.19445	0.0143072	0.023895	0.743248	0.785226	0.148743
7.51	3.65078	3.55563	3.27544	2.86409	4.1917	0.0143038	0.0238948	0.743241	0.785225	0.148682
7.52	3.64699	3.55161	3.27269	2.86073	4.18895	0.0143005	0.0238945	0.743234	0.785223	0.148622
7.53	3.6432	3.54759	3.26994	2.85737	4.18619	0.0142972	0.0238943	0.743226	0.785222	0.148562
7.54	3.6394	3.54357	3.26719	2.85401	4.18344	0.0142939	0.0238941	0.743219	0.78522	0.148503
7.55	3.63561	3.53955	3.26444	2.85065	4.18069	0.0142907	0.0238939	0.743212	0.785219	0.148444
7.56	3.63182	3.53553	3.26168	2.84729	4.17794	0.0142875	0.0238937	0.743205	0.785217	0.148386
7.57	3.62802	3.53151	3.25893	2.84393	4.17519	0.0142843	0.0238935	0.743198	0.785216	0.148328
7.58	3.62423	3.52749	3.25618	2.84057	4.17243	0.0142811	0.0238933	0.743191	0.785214	0.14827
7.59	3.62044	3.52347	3.25343	2.83721	4.16968	0.014278	0.023893	0.743184	0.785213	0.148212
7.6	3.61664	3.51945	3.25068	2.83385	4.16692	0.0142749	0.0238928	0.743177	0.785212	0.148155
7.61	3.61285	3.51543	3.24793	2.83049	4.16417	0.0142719	0.0238926	0.74317	0.78521	0.148099
7.62	3.60906	3.51141	3.24518	2.82713	4.16141	0.0142688	0.0238924	0.743163	0.785209	0.148043
7.63	3.60526	3.50739	3.24243	2.82377	4.15866	0.0142658	0.0238922	0.743156	0.785207	0.147987
7.64	3.60147	3.50337	3.23968	2.82042	4.1559	0.0142628	0.023892	0.74315	0.785206	0.147931
7.65	3.59768	3.49935	3.23693	2.81706	4.15314	0.0142599	0.0238918	0.743143	0.785205	0.147876
7.66	3.59388	3.49533	3.23418	2.8137	4.15039	0.0142569	0.0238916	0.743136	0.785203	0.147822
7.67	3.59009	3.49131	3.23143	2.81034	4.14763	0.014254	0.0238914	0.74313	0.785202	0.147767
7.68	3.5863	3.48729	3.22868	2.80698	4.14487	0.0142511	0.0238912	0.743123	0.785201	0.147713
7.69	3.5825	3.48327	3.22593	2.80362	4.14211	0.0142483	0.0238911	0.743116	0.785199	0.14766
7.7	3.57871	3.47925	3.22318	2.80026	4.13935	0.0142454	0.0238909	0.74311	0.785198	0.147606
7.71	3.57491	3.47523	3.22043	2.7969	4.13659	0.0142427	0.0238907	0.743104	0.785197	0.147553
7.72	3.57112	3.47121	3.21768	2.79354	4.13383	0.0142399	0.0238905	0.743097	0.785196	0.147501
7.73	3.56733	3.46718	3.21492	2.79018	4.13107	0.0142371	0.0238903	0.743091	0.785194	0.147449
7.74	3.56353	3.46316	3.21217	2.78682	4.12831	0.0142344	0.0238901	0.743084	0.785193	0.147397
7.75	3.55974	3.45914	3.20942	2.78346	4.12555	0.0142317	0.0238899	0.743078	0.785192	0.147345
7.76	3.55594	3.45512	3.20667	2.7801	4.12279	0.014229	0.0238898	0.743072	0.785191	0.147294
7.77	3.55215	3.4511	3.20392	2.77674	4.12002	0.0142263	0.0238896	0.743066	0.785189	0.147243
7.78	3.54836	3.44708	3.20117	2.77338	4.11726	0.0142237	0.0238894	0.743059	0.785188	0.147193
7.79	3.54456	3.44306	3.19842	2.77002	4.1145	0.0142211	0.0238892	0.743053	0.785187	0.147143
7.8	3.54077	3.43904	3.19567	2.76666	4.11173	0.0142185	0.0238891	0.743047	0.785186	0.147093
7.81	3.53697	3.43502	3.19292	2.76331	4.10897	0.0142159	0.0238889	0.743041	0.785185	0.147043
7.82	3.53318	3.431	3.19017	2.75995	4.10621	0.0142134	0.0238887	0.743035	0.785183	0.146994
7.83	3.52939	3.42698	3.18742	2.75659	4.10344	0.0142109	0.0238886	0.743029	0.785182	0.146946
7.84	3.52559	3.42296	3.18467	2.75323	4.10067	0.0142084	0.0238884	0.743023	0.785181	0.146897
7.85	3.5218	3.41894	3.18191	2.74987	4.09791	0.0142059	0.0238882	0.743017	0.78518	0.146849
7.86	3.518	3.41492	3.17916	2.74651	4.09514	0.0142034	0.0238881	0.743011	0.785179	0.146801
7.87	3.51421	3.4109	3.17641	2.74315	4.09238	0.014201	0.0238879	0.743005	0.785178	0.146753
7.88	3.51041	3.40688	3.17366	2.73979	4.08961	0.0141986	0.0238877	0.743	0.785176	0.146706
7.89	3.50662	3.40286	3.17091	2.73643	4.08684	0.0141962	0.0238876	0.742994	0.785175	0.146659
7.9	3.50282	3.39884	3.16816	2.73307	4.08407	0.0141938	0.0238874	0.742988	0.785174	0.146613
7.91	3.49903	3.39482	3.16541	2.72971	4.08131	0.0141915	0.0238873	0.742983	0.785173	0.146566
7.92	3.49523	3.3908	3.16266	2.72635	4.07854	0.0141892	0.0238871	0.742977	0.785172	0.146521
7.93	3.49144	3.38678	3.15991	2.72299	4.07577	0.0141869	0.023887	0.742971	0.785171	0.146475
7.94	3.48764	3.38276	3.15716	2.71963	4.073	0.0141846	0.0238868	0.742966	0.78517	0.14643
7.95	3.48385	3.37874	3.15441	2.71627	4.07023	0.0141823	0.0238867	0.74296	0.785169	0.146384
7.96	3.48005	3.37471	3.15166	2.71291	4.06746	0.0141801	0.0238865	0.742955	0.785168	0.14634
7.97	3.47626	3.37069	3.1489	2.70955	4.06469	0.0141778	0.0238864	0.742949	0.785167	0.146295
7.98	3.47246	3.36667	3.14615	2.7062	4.06192	0.0141756	0.0238862	0.742944	0.785166	0.146251
7.99	3.46867	3.36265	3.1434	2.70284	4.05914	0.0141734	0.0238861	0.742938	0.785165	0.146207
8	3.46487	3.35863	3.14065	2.69948	4.05637	0.0141713	0.0238859	0.742933	0.785164	0.146164
8.01	3.46108	3.35461	3.1379	2.69612	4.0536	0.0141691	0.0238858	0.742928	0.785162	0.14612
8.02	3.45728	3.35059	3.13515	2.69276	4.05083	0.014167	0.0238857	0.742922	0.785161	0.146077
8.03	3.45349	3.34657	3.1324	2.6894	4.04805	0.0141649	0.0238855	0.742917	0.78516	0.146035
8.04	3.44969	3.34255	3.12965	2.68604	4.04528	0.0141628	0.0238854	0.742912	0.785159	0.145992
8.05	3.4459	3.33853	3.1269	2.68268	4.04251	0.0141607	0.0238852	0.742906	0.785158	0.14595
8.06	3.4421	3.33451	3.12415	2.67932	4.03973	0.0141587	0.0238851	0.742901	0.785158	0.145908
8.07	3.43831	3.33049	3.12139	2.67596	4.03696	0.0141566	0.023885	0.742896	0.785157	0.145867
8.08	3.43451	3.32647	3.11864	2.6726	4.03418	0.0141546	0.0238848	0.742891	0.785156	0.145825
8.09	3.43072	3.32245	3.11589	2.66924	4.03141	0.0141526	0.0238847	0.742886	0.785155	0.145784
8.1	3.42692	3.31843	3.11314	2.66588	4.02863	0.0141506	0.0238846	0.742881	0.785154	0.145744
8.11	3.42313	3.31441	3.11039	2.66252	4.02586	0.0141487	0.0238845	0.742876	0.785153	0.145703
8.12	3.41933	3.31039	3.10764	2.65916	4.02308	0.0141467	0.0238843	0.742871	0.785152	0.145663
8.13	3.41554	3.30637	3.10489	2.6558	4.02031	0.0141448	0.0238842	0.742866	0.785151	0.145623
8.14	3.41174	3.30235	3.10214	2.65244	4.01753	0.0141429	0.0238841	0.742861	0.78515	0.145583
8.15	3.40794	3.29833	3.09939	2.64909	4.01475	0.014141	0.023884	0.742856	0.785149	0.145544
8.16	3.40415	3.29431	3.09663	2.64573	4.01197	0.0141391	0.0238838	0.742851	0.785148	0.145505
8.17	3.40035	3.29029	3.09388	2.64237	4.0092	0.0141372	0.0238837	0.742846	0.785147	0.145466
8.18	3.39656	3.28626	3.09113	2.63901	4.00642	0.0141354	0.0238836	0.742842	0.785146	0.145427
8.19	3.39276	3.28224	3.08838	2.63565	4.00364	0.0141336	0.0238835	0.742837	0.785145	0.145389
8.2	3.38897	3.27822	3.08563	2.63229	4.00086	0.0141318	0.0238833	0.742832	0.785145	0.145351
8.21	3.38517	3.2742	3.08288	2.62893	3.99808	0.01413	0.0238832	0.742827	0.785144	0.145313
8.22	3.38137	3.27018	3.08013	2.62557	3.9953	0.0141282	0.0238831	0.742823	0.785143	0.145275
8.23	3.37758	3.26616	3.07738	2.62221	3.99252	0.0141264	0.023883	0.742818	0.785142	0.145238
8.24	3.37378	3.26214	3.07462	2.61885	3.98974	0.0141247	0.0238829	0.742814	0.785141	0.145201
8.25	3.36999	3.25812	3.07187	2.61549	3.98696	0.0141229	0.0238828	0.742809	0.78514	0.145164
8.26	3.36619	3.2541	3.06912	2.61213	3.98418	0.0141212	0.0238826	0.742804	0.785139	0.145127
8.27	3.36239	3.25008	3.06637	2.60877	3.9814	0.0141195	0.0238825	0.7428	0.785139	0.145091
8.28	3.3586	3.24606	3.06362	2.60541	3.97862	0.0141178	0.0238824	0.742795	0.785138	0.145055
8.29	3.3548	3.24204	3.06087	2.60205	3.97583	0.0141161	0.0238823	0.742791	0.785137	0.145019
8.3	3.35101	3.23802	3.05812	2.59869	3.97305	0.0141145	0.0238822	0.742786	0.785136	0.144983
8.31	3.34721	3.234	3.05537	2.59533	3.97027	0.0141128	0.0238821	0.742782	0.785135	0.144948
8.32	3.34341	3.22998	3.05261	2.59197	3.96749	0.0141112	0.023882	0.742778	0.785134	0.144912
8.33	3.33962	3.22596	3.04986	2.58862	3.9647	0.0141096	0.0238819	0.742773	0.785134	0.144877
8.34	3.33582	3.22194	3.04711	2.58526	3.96192	0.014108	0.0238818	0.742769	0.785133	0.144843
8.35	3.33203	3.21792	3.04436	2.5819	3.95914	0.0141064	0.0238817	0.742765	0.785132	0.144808
8.36	3.32823	3.2139	3.04161	2.57854	3.95635	0.0141048	0.0238816	0.74276	0.785131	0.144774
8.37	3.32443	3.20988	3.03886	2.57518	3.95357	0.0141032	0.0238815	0.742756	0.785131	0.14474
8.38	3.32064	3.20586	3.03611	2.57182	3.95078	0.0141017	0.0238814	0.742752	0.78513	0.144706
8.39	3.31684	3.20184	3.03336	2.56846	3.948	0.0141002	0.0238813	0.742748	0.785129	0.144672
8.4	3.31304	3.19782	3.0306	2.5651	3.94521	0.0140987	0.0238812	0.742744	0.785128	0.144639
8.41	3.30925	3.19379	3.02785	2.56174	3.94243	0.0140971	0.0238811	0.742739	0.785127	0.144606
8.42	3.30545	3.18977	3.0251	2.55838	3.93964	0.0140956	0.023881	0.742735	0.785127	0.144573
8.43	3.30166	3.18575	3.02235	2.55502	3.93686	0.0140942	0.0238809	0.742731	0.785126	0.14454
8.44	3.29786	3.18173	3.0196	2.55166	3.93407	0.0140927	0.0238808	0.742727	0.785125	0.144508
8.45	3.29406	3.17771	3.01685	2.5483	3.93128	0.0140912	0.0238807	0.742723	0.785125	0.144475
8.46	3.29027	3.17369	3.0141	2.54494	3.9285	0.0140898	0.0238806	0.742719	0.785124	0.144443
8.47	3.28647	3.16967	3.01135	2.54158	3.92571	0.0140884	0.0238805	0.742715	0.785123	0.144411
8.48	3.28267	3.16565	3.00859	2.53822	3.92292	0.014087	0.0238804	0.742711	0.785122	0.14438
8.49	3.27888	3.16163	3.00584	2.53486	3.92014	0.0140856	0.0238803	0.742707	0.785122	0.144348
8.5	3.27508	3.15761	3.00309	2.5315	3.91735	0.0140842	0.0238802	0.742703	0.785121	0.144317
8.51	3.27128	3.15359	3.00034	2.52815	3.91456	0.0140828	0.0238801	0.742699	0.78512	0.144286
8.52	3.26749	3.14957	2.99759	2.52479	3.91177	0.0140814	0.0238801	0.742695	0.78512	0.144255
8.53	3.26369	3.14555	2.99484	2.52143	3.90898	0.0140801	0.02388	0.742692	0.785119	0.144225
8.54	3.25989	3.14153	2.99209	2.51807	3.90619	0.0140787	0.0238799	0.742688	0.785118	0.144194
8.55	3.2561	3.13751	2.98933	2.51471	3.9034	0.0140774	0.0238798	0.742684	0.785118	0.144164
8.56	3.2523	3.13349	2.98658	2.51135	3.90061	0.0140761	0.0238797	0.74268	0.785117	0.144134
8.57	3.2485	3.12947	2.98383	2.50799	3.89783	0.0140748	0.0238796	0.742676	0.785116	0.144104
8.58	3.24471	3.12545	2.98108	2.50463	3.89503	0.0140735	0.0238795	0.742673	0.785116	0.144075
8.59	3.24091	3.12143	2.97833	2.50127	3.89224	0.0140722	0.0238795	0.742669	0.785115	0.144045
8.6	3.23711	3.11741	2.97558	2.49791	3.88945	0.0140709	0.0238794	0.742665	0.785114	0.144016
8.61	3.23332	3.11339	2.97283	2.49455	3.88666	0.0140697	0.0238793	0.742662	0.785114	0.143987
8.62	3.22952	3.10937	2.97007	2.49119	3.88387	0.0140684	0.0238792	0.742658	0.785113	0.143958
8.63	3.22572	3.10534	2.96732	2.48783	3.88108	0.0140672	0.0238791	0.742654	0.785112	0.143929
8.64	3.22193	3.10132	2.96457	2.48447	3.87829	0.0140659	0.0238791	0.742651	0.785112	0.143901
8.65	3.21813	3.0973	2.96182	2.48111	3.8755	0.0140647	0.023879	0.742647	0.785111	0.143873
8.66	3.21433	3.09328	2.95907	2.47775	3.87271	0.0140635	0.0238789	0.742644	0.785111	0.143845
8.67	3.21053	3.08926	2.95632	2.47439	3.86991	0.0140623	0.0238788	0.74264	0.78511	0.143817
8.68	3.20674	3.08524	2.95356	2.47103	3.86712	0.0140611	0.0238788	0.742637	0.785109	0.143789
8.69	3.20294	3.08122	2.95081	2.46768	3.86433	0.0140599	0.0238787	0.742633	0.785109	0.143761
8.7	3.19914	3.0772	2.94806	2.46432	3.86153	0.0140588	0.0238786	0.74263	0.785108	0.143734
8.71	3.19535	3.07318	2.94531	2.46096	3.85874	0.0140576	0.0238785	0.742626	0.785107	0.143707
8.72	3.19155	3.06916	2.94256	2.4576	3.85595	0.0140565	0.0238785	0.742623	0.785107	0.14368
8.73	3.18775	3.06514	2.93981	2.45424	3.85315	0.0140553	0.0238784	0.74262	0.785106	0.143653
8.74	3.18396	3.06112	2.93706	2.45088	3.85036	0.0140542	0.0238783	0.742616	0.785106	0.143626
8.75	3.18016	3.0571	2.9343	2.44752	3.84757	0.0140531	0.0238782	0.742613	0.785105	0.1436
8.76	3.17636	3.05308	2.93155	2.44416	3.84477	0.014052	0.0238782	0.74261	0.785105	0.143574
8.77	3.17256	3.04906	2.9288	2.4408	3.84198	0.0140509	0.0238781	0.742606	0.785104	0.143548
8.78	3.16877	3.04504	2.92605	2.43744	3.83918	0.0140498	0.023878	0.742603	0.785103	0.143522
8.79	3.16497	3.04102	2.9233	2.43408	3.83639	0.0140488	0.023878	0.7426	0.785103	0.143496
8.8	3.16117	3.037	2.92055	2.43072	3.83359	0.0140477	0.0238779	0.742597	0.785102	0.14347
8.81	3.15737	3.03298	2.91779	2.42736	3.8308	0.0140466	0.0238778	0.742593	0.785102	0.143445
8.82	3.15358	3.02896	2.91504	2.424	3.828	0.0140456	0.0238778	0.74259	0.785101	0.143419
8.83	3.14978	3.02494	2.91229	2.42064	3.8252	0.0140445	0.0238777	0.742587	0.785101	0.143394
8.84	3.14598	3.02092	2.90954	2.41728	3.82241	0.0140435	0.0238776	0.742584	0.7851	0.143369
8.85	3.14219	3.01689	2.90679	2.41392	3.81961	0.0140425	0.0238776	0.742581	0.7851	0.143345
8.86	3.13839	3.01287	2.90404	2.41056	3.81682	0.0140415	0.0238775	0.742578	0.785099	0.14332
8.87	3.13459	3.00885	2.90129	2.4072	3.81402	0.0140405	0.0238774	0.742574	0.785099	0.143296
8.88	3.13079	3.00483	2.89853	2.40385	3.81122	0.0140395	0.0238774	0.742571	0.785098	0.143271
8.89	3.127	3.00081	2.89578	2.40049	3.80842	0.0140385	0.0238773	0.742568	0.785098	0.143247
8.9	3.1232	2.99679	2.89303	2.39713	3.80563	0.0140375	0.0238772	0.742565	0.785097	0.143223
8.91	3.1194	2.99277	2.89028	2.39377	3.80283	0.0140365	0.0238772	0.742562	0.785097	0.143199
8.92	3.1156	2.98875	2.88753	2.39041	3.80003	0.0140356	0.0238771	0.742559	0.785096	0.143176
8.93	3.11181	2.98473	2.88478	2.38705	3.79723	0.0140346	0.0238771	0.742556	0.785096	0.143152
8.94	3.10801	2.98071	2.88202	2.38369	3.79444	0.0140337	0.023877	0.742553	0.785095	0.143129
8.95	3.10421	2.97669	2.87927	2.38033	3.79164	0.0140328	0.023877	0.74255	0.785095	0.143106
8.96	3.10041	2.97267	2.87652	2.37697	3.78884	0.0140318	0.0238769	0.742547	0.785094	0.143083
8.97	3.09662	2.96865	2.87377	2.37361	3.78604	0.0140309	0.0238768	0.742545	0.785094	0.14306
8.98	3.09282	2.96463	2.87102	2.37025	3.78324	0.01403	0.0238768	0.742542	0.785093	0.143037
8.99	3.08902	2.96061	2.86827	2.36689	3.78044	0.0140291	0.0238767	0.742539	0.785093	0.143015
9	3.08522	2.95659	2.86551	2.36353	3.77764	0.0140282	0.0238767	0.742536	0.785092	0.142992
9.01	3.08143	2.95257	2.86276	2.36017	3.77484	0.0140273	0.0238766	0.742533	0.785092	0.14297
9.02	3.07763	2.94855	2.86001	2.35681	3.77204	0.0140264	0.0238765	0.74253	0.785091	0.142948
9.03	3.07383	2.94453	2.85726	2.35345	3.76924	0.0140256	0.0238765	0.742527	0.785091	0.142926
9.04	3.07003	2.94051	2.85451	2.35009	3.76644	0.0140247	0.0238764	0.742525	0.78509	0.142904
9.05	3.06624	2.93649	2.85176	2.34673	3.76364	0.0140238	0.0238764	0.742522	0.78509	0.142882
9.06	3.06244	2.93247	2.849	2.34337	3.76084	0.014023	0.0238763	0.742519	0.785089	0.142861
9.07	3.05864	2.92845	2.84625	2.34002	3.75804	0.0140222	0.0238763	0.742516	0.785089	0.142839
9.08	3.05484	2.92442	2.8435	2.33666	3.75524	0.0140213	0.0238762	0.742514	0.785088	0.142818
9.09	3.05105	2.9204	2.84075	2.3333	3.75244	0.0140205	0.0238762	0.742511	0.785088	0.142797
9.1	3.04725	2.91638	2.838	2.32994	3.74964	0.0140197	0.0238761	0.742508	0.785088	0.142776
9.11	3.04345	2.91236	2.83525	2.32658	3.74683	0.0140189	0.0238761	0.742506	0.785087	0.142755
9.12	3.03965	2.90834	2.83249	2.32322	3.74403	0.0140181	0.023876	0.742503	0.785087	0.142734
9.13	3.03585	2.90432	2.82974	2.31986	3.74123	0.0140173	0.023876	0.7425	0.785086	0.142714
9.14	3.03206	2.9003	2.82699	2.3165	3.73843	0.0140165	0.0238759	0.742498	0.785086	0.142693
9.15	3.02826	2.89628	2.82424	2.31314	3.73563	0.0140157	0.0238759	0.742495	0.785085	0.142673
9.16	3.02446	2.89226	2.82149	2.30978	3.73282	0.0140149	0.0238758	0.742493	0.785085	0.142653
9.17	3.02066	2.88824	2.81873	2.30642	3.73002	0.0140141	0.0238758	0.74249	0.785085	0.142633
9.18	3.01687	2.88422	2.81598	2.30306	3.72722	0.0140134	0.0238757	0.742488	0.785084	0.142613
9.19	3.01307	2.8802	2.81323	2.2997	3.72442	0.0140126	0.0238757	0.742485	0.785084	0.142593
9.2	3.00927	2.87618	2.81048	2.29634	3.72161	0.0140119	0.0238756	0.742483	0.785083	0.142573
9.21	3.00547	2.87216	2.80773	2.29298	3.71881	0.0140111	0.0238756	0.74248	0.785083	0.142554
9.22	3.00167	2.86814	2.80498	2.28962	3.71601	0.0140104	0.0238755	0.742478	0.785083	0.142534
9.23	2.99788	2.86412	2.80222	2.28626	3.7132	0.0140097	0.0238755	0.742475	0.785082	0.142515
9.24	2.99408	2.8601	2.79947	2.2829	3.7104	0.0140089	0.0238754	0.742473	0.785082	0.142496
9.25	2.99028	2.85608	2.79672	2.27954	3.70759	0.0140082	0.0238754	0.74247	0.785081	0.142477
9.26	2.98648	2.85206	2.79397	2.27618	3.70479	0.0140075	0.0238754	0.742468	0.785081	0.142458
9.27	2.98268	2.84804	2.79122	2.27283	3.70199	0.0140068	0.0238753	0.742465	0.785081	0.142439
9.28	2.97889	2.84402	2.78846	2.26947	3.69918	0.0140061	0.0238753	0.742463	0.78508	0.14242
9.29	2.97509	2.84	2.78571	2.26611	3.69638	0.0140054	0.0238752	0.742461	0.78508	0.142402
9.3	2.97129	2.83597	2.78296	2.26275	3.69357	0.0140047	0.0238752	0.742458	0.785079	0.142383
9.31	2.96749	2.83195	2.78021	2.25939	3.69077	0.014004	0.0238751	0.742456	0.785079	0.142365
9.32	2.96369	2.82793	2.77746	2.25603	3.68796	0.0140033	0.0238751	0.742454	0.785079	0.142347
9.33	2.9599	2.82391	2.77471	2.25267	3.68516	0.0140027	0.023875	0.742451	0.785078	0.142329
9.34	2.9561	2.81989	2.77195	2.24931	3.68235	0.014002	0.023875	0.742449	0.785078	0.142311
9.35	2.9523	2.81587	2.7692	2.24595	3.67955	0.0140014	0.023875	0.742447	0.785078	0.142293
9.36	2.9485	2.81185	2.76645	2.24259	3.67674	0.0140007	0.0238749	0.742444	0.785077	0.142276
9.37	2.9447	2.80783	2.7637	2.23923	3.67393	0.0140001	0.0238749	0.742442	0.785077	0.142258
9.38	2.94091	2.80381	2.76095	2.23587	3.67113	0.0139994	0.0238748	0.74244	0.785077	0.142241
9.39	2.93711	2.79979	2.75819	2.23251	3.66832	0.0139988	0.0238748	0.742438	0.785076	0.142223
9.4	2.93331	2.79577	2.75544	2.22915	3.66552	0.0139982	0.0238748	0.742435	0.785076	0.142206
9.41	2.92951	2.79175	2.75269	2.22579	3.66271	0.0139975	0.0238747	0.742433	0.785075	0.142189
9.42	2.92571	2.78773	2.74994	2.22243	3.6599	0.0139969	0.0238747	0.742431	0.785075	0.142172
9.43	2.92192	2.78371	2.74719	2.21907	3.6571	0.0139963	0.0238747	0.742429	0.785075	0.142155
9.44	2.91812	2.77969	2.74444	2.21571	3.65429	0.0139957	0.0238746	0.742427	0.785074	0.142138
9.45	2.91432	2.77567	2.74168	2.21235	3.65148	0.0139951	0.0238746	0.742425	0.785074	0.142121
9.46	2.91052	2.77165	2.73893	2.20899	3.64867	0.0139945	0.0238746	0.742422	0.785074	0.142105
9.47	2.90672	2.76763	2.73618	2.20564	3.64587	0.0139939	0.0238745	0.74242	0.785073	0.142088
9.48	2.90293	2.76361	2.73343	2.20228	3.64306	0.0139933	0.0238745	0.742418	0.785073	0.142072
9.49	2.89913	2.75959	2.73068	2.19892	3.64025	0.0139927	0.0238744	0.742416	0.785073	0.142056
9.5	2.89533	2.75557	2.72792	2.19556	3.63744	0.0139922	0.0238744	0.742414	0.785072	0.14204
9.51	2.89153	2.75155	2.72517	2.1922	3.63464	0.0139916	0.0238744	0.742412	0.785072	0.142024
9.52	2.88773	2.74752	2.72242	2.18884	3.63183	0.013991	0.0238743	0.74241	0.785072	0.142008
9.53	2.88393	2.7435	2.71967	2.18548	3.62902	0.0139905	0.0238743	0.742408	0.785072	0.141992
9.54	2.88014	2.73948	2.71692	2.18212	3.62621	0.0139899	0.0238743	0.742406	0.785071	0.141976
9.55	2.87634	2.73546	2.71416	2.17876	3.6234	0.0139894	0.0238742	0.742404	0.785071	0.141961
9.56	2.87254	2.73144	2.71141	2.1754	3.6206	0.0139888	0.0238742	0.742402	0.785071	0.141945
9.57	2.86874	2.72742	2.70866	2.17204	3.61779	0.0139883	0.0238742	0.7424	0.78507	0.14193
9.58	2.86494	2.7234	2.70591	2.16868	3.61498	0.0139877	0.0238741	0.742398	0.78507	0.141914
9.59	2.86114	2.71938	2.70316	2.16532	3.61217	0.0139872	0.0238741	0.742396	0.78507	0.141899
9.6	2.85735	2.71536	2.70041	2.16196	3.60936	0.0139867	0.0238741	0.742394	0.785069	0.141884
9.61	2.85355	2.71134	2.69765	2.1586	3.60655	0.0139861	0.023874	0.742392	0.785069	0.141869
9.62	2.84975	2.70732	2.6949	2.15524	3.60374	0.0139856	0.023874	0.74239	0.785069	0.141854
9.63	2.84595	2.7033	2.69215	2.15188	3.60093	0.0139851	0.023874	0.742388	0.785069	0.141839
9.64	2.84215	2.69928	2.6894	2.14852	3.59812	0.0139846	0.0238739	0.742386	0.785068	0.141825
9.65	2.83835	2.69526	2.68665	2.14516	3.59531	0.0139841	0.0238739	0.742384	0.785068	0.14181
9.66	2.83456	2.69124	2.68389	2.1418	3.5925	0.0139836	0.0238739	0.742383	0.785068	0.141795
9.67	2.83076	2.68722	2.68114	2.13845	3.58969	0.0139831	0.0238738	0.742381	0.785067	0.141781
9.68	2.82696	2.6832	2.67839	2.13509	3.58688	0.0139826	0.0238738	0.742379	0.785067	0.141767
9.69	2.82316	2.67918	2.67564	2.13173	3.58407	0.0139821	0.0238738	0.742377	0.785067	0.141752
9.7	2.81936	2.67516	2.67289	2.12837	3.58126	0.0139816	0.0238737	0.742375	0.785067	0.141738
9.71	2.81556	2.67114	2.67013	2.12501	3.57845	0.0139812	0.0238737	0.742373	0.785066	0.141724
9.72	2.81177	2.66712	2.66738	2.12165	3.57564	0.0139807	0.0238737	0.742372	0.785066	0.14171
9.73	2.80797	2.6631	2.66463	2.11829	3.57283	0.0139802	0.0238737	0.74237	0.785066	0.141696
9.74	2.80417	2.65907	2.66188	2.11493	3.57002	0.0139798	0.0238736	0.742368	0.785065	0.141683
9.75	2.80037	2.65505	2.65913	2.11157	3.56721	0.0139793	0.0238736	0.742366	0.785065	0.141669
9.76	2.79657	2.65103	2.65637	2.10821	3.5644	0.0139788	0.0238736	0.742364	0.785065	0.141655
9.77	2.79277	2.64701	2.65362	2.10485	3.56159	0.0139784	0.0238736	0.742363	0.785065	0.141642
9.78	2.78898	2.64299	2.65087	2.10149	3.55877	0.0139779	0.0238735	0.742361	0.785064	0.141628
9.79	2.78518	2.63897	2.64812	2.09813	3.55596	0.0139775	0.0238735	0.742359	0.785064	0.141615
9.8	2.78138	2.63495	2.64537	2.09477	3.55315	0.013977	0.0238735	0.742358	0.785064	0.141602
9.81	2.77758	2.63093	2.64261	2.09141	3.55034	0.0139766	0.0238735	0.742356	0.785064	0.141589
9.82	2.77378	2.62691	2.63986	2.08805	3.54753	0.0139762	0.0238734	0.742354	0.785063	0.141576
9.83	2.76998	2.62289	2.63711	2.08469	3.54472	0.0139757	0.0238734	0.742352	0.785063	0.141563
9.84	2.76619	2.61887	2.63436	2.08133	3.5419	0.0139753	0.0238734	0.742351	0.785063	0.14155
9.85	2.76239	2.61485	2.63161	2.07797	3.53909	0.0139749	0.0238733	0.742349	0.785063	0.141537
9.86	2.75859	2.61083	2.62885	2.07461	3.53628	0.0139744	0.0238733	0.742347	0.785062	0.141524
9.87	2.75479	2.60681	2.6261	2.07126	3.53347	0.013974	0.0238733	0.742346	0.785062	0.141511
9.88	2.75099	2.60279	2.62335	2.0679	3.53065	0.0139736	0.0238733	0.742344	0.785062	0.141499
9.89	2.74719	2.59877	2.6206	2.06454	3.52784	0.0139732	0.0238732	0.742343	0.785062	0.141486
9.9	2.74339	2.59475	2.61785	2.06118	3.52503	0.0139728	0.0238732	0.742341	0.785061	0.141474
9.91	2.7396	2.59073	2.61509	2.05782	3.52222	0.0139724	0.0238732	0.742339	0.785061	0.141462
9.92	2.7358	2.58671	2.61234	2.05446	3.5194	0.013972	0.0238732	0.742338	0.785061	0.141449
9.93	2.732	2.58269	2.60959	2.0511	3.51659	0.0139716	0.0238731	0.742336	0.785061	0.141437
9.94	2.7282	2.57867	2.60684	2.04774	3.51378	0.0139712	0.0238731	0.742335	0.785061	0.141425
9.95	2.7244	2.57465	2.60409	2.04438	3.51096	0.0139708	0.0238731	0.742333	0.78506	0.141413
9.96	2.7206	2.57062	2.60133	2.04102	3.50815	0.0139705	0.0238731	0.742331	0.78506	0.141401
9.97	2.7168	2.5666	2.59858	2.03766	3.50534	0.0139701	0.023873	0.74233	0.78506	0.141389
9.98	2.71301	2.56258	2.59583	2.0343	3.50252	0.0139697	0.023873	0.742328	0.78506	0.141378
9.99	2.70921	2.55856	2.59308	2.03094	3.49971	0.0139693	0.023873	0.742327	0.785059	0.141366
10	2.70541	2.55454	2.59033	2.02758	3.4969	0.0139689	0.023873	0.742325	0.785059	0.141354
10.01	2.70161	2.55052	2.58757	2.02422	3.49408	0.0139686	0.023873	0.742324	0.785059	0.141343
10.02	2.69781	2.5465	2.58482	2.02086	3.49127	0.0139682	0.0238729	0.742322	0.785059	0.141331
10.03	2.69401	2.54248	2.58207	2.0175	3.48845	0.0139679	0.0238729	0.742321	0.785059	0.14132
10.04	2.69021	2.53846	2.57932	2.01414	3.48564	0.0139675	0.0238729	0.742319	0.785058	0.141309
10.05	2.68642	2.53444	2.57657	2.01078	3.48283	0.0139671	0.0238729	0.742318	0.785058	0.141297
10.06	2.68262	2.53042	2.57381	2.00742	3.48001	0.0139668	0.0238729	0.742316	0.785058	0.141286
10.07	2.67882	2.5264	2.57106	2.00407	3.4772	0.0139664	0.0238728	0.742315	0.785058	0.141275
10.08	2.67502	2.52238	2.56831	2.00071	3.47438	0.0139661	0.0238728	0.742314	0.785057	0.141264
10.09	2.67122	2.51836	2.56556	1.99735	3.47157	0.0139657	0.0238728	0.742312	0.785057	0.141253
10.1	2.66742	2.51434	2.5628	1.99399	3.46875	0.0139654	0.0238728	0.742311	0.785057	0.141242
10.11	2.66362	2.51032	2.56005	1.99063	3.46594	0.0139651	0.0238728	0.742309	0.785057	0.141231
10.12	2.65982	2.5063	2.5573	1.98727	3.46312	0.0139647	0.0238727	0.742308	0.785057	0.141221
10.13	2.65603	2.50228	2.55455	1.98391	3.46031	0.0139644	0.0238727	0.742307	0.785056	0.14121
10.14	2.65223	2.49826	2.5518	1.98055	3.45749	0.0139641	0.0238727	0.742305	0.785056	0.141199
10.15	2.64843	2.49424	2.54904	1.97719	3.45468	0.0139637	0.0238727	0.742304	0.785056	0.141189
10.16	2.64463	2.49022	2.54629	1.97383	3.45186	0.0139634	0.0238726	0.742302	0.785056	0.141178
10.17	2.64083	2.4862	2.54354	1.97047	3.44905	0.0139631	0.0238726	0.742301	0.785056	0.141168
10.18	2.63703	2.48217	2.54079	1.96711	3.44623	0.0139628	0.0238726	0.7423	0.785056	0.141158
10.19	2.63323	2.47815	2.53804	1.96375	3.44342	0.0139625	0.0238726	0.742298	0.785055	0.141147
10.2	2.62944	2.47413	2.53528	1.96039	3.4406	0.0139622	0.0238726	0.742297	0.785055	0.141137
10.21	2.62564	2.47011	2.53253	1.95703	3.43779	0.0139618	0.0238726	0.742296	0.785055	0.141127
10.22	2.62184	2.46609	2.52978	1.95367	3.43497	0.0139615	0.0238725	0.742294	0.785055	0.141117
10.23	2.61804	2.46207	2.52703	1.95031	3.43215	0.0139612	0.0238725	0.742293	0.785055	0.141107
10.24	2.61424	2.45805	2.52428	1.94695	3.42934	0.0139609	0.0238725	0.742292	0.785054	0.141097
10.25	2.61044	2.45403	2.52152	1.94359	3.42652	0.0139606	0.0238725	0.74229	0.785054	0.141087
10.26	2.60664	2.45001	2.51877	1.94023	3.42371	0.0139603	0.0238725	0.742289	0.785054	0.141077
10.27	2.60284	2.44599	2.51602	1.93687	3.42089	0.01396	0.0238724	0.742288	0.785054	0.141068
10.28	2.59905	2.44197	2.51327	1.93352	3.41807	0.0139598	0.0238724	0.742287	0.785054	0.141058
10.29	2.59525	2.43795	2.51052	1.93016	3.41526	0.0139595	0.0238724	0.742285	0.785053	0.141048
10.3	2.59145	2.43393	2.50776	1.9268	3.41244	0.0139592	0.0238724	0.742284	0.785053	0.141039
10.31	2.58765	2.42991	2.50501	1.92344	3.40962	0.0139589	0.0238724	0.742283	0.785053	0.141029
10.32	2.58385	2.42589	2.50226	1.92008	3.40681	0.0139586	0.0238724	0.742282	0.785053	0.14102
10.33	2.58005	2.42187	2.49951	1.91672	3.40399	0.0139583	0.0238724	0.74228	0.785053	0.141011
10.34	2.57625	2.41785	2.49675	1.91336	3.40117	0.0139581	0.0238723	0.742279	0.785053	0.141001
10.35	2.57245	2.41383	2.494	1.91	3.39836	0.0139578	0.0238723	0.742278	0.785052	0.140992
10.36	2.56866	2.40981	2.49125	1.90664	3.39554	0.0139575	0.0238723	0.742277	0.785052	0.140983
10.37	2.56486	2.40579	2.4885	1.90328	3.39272	0.0139572	0.0238723	0.742276	0.785052	0.140974
10.38	2.56106	2.40177	2.48575	1.89992	3.3899	0.013957	0.0238723	0.742274	0.785052	0.140965
10.39	2.55726	2.39775	2.48299	1.89656	3.38709	0.0139567	0.0238723	0.742273	0.785052	0.140956
10.4	2.55346	2.39372	2.48024	1.8932	3.38427	0.0139565	0.0238722	0.742272	0.785052	0.140947
10.41	2.54966	2.3897	2.47749	1.88984	3.38145	0.0139562	0.0238722	0.742271	0.785052	0.140938
10.42	2.54586	2.38568	2.47474	1.88648	3.37864	0.0139559	0.0238722	0.74227	0.785051	0.140929
10.43	2.54206	2.38166	2.47199	1.88312	3.37582	0.0139557	0.0238722	0.742269	0.785051	0.14092
10.44	2.53826	2.37764	2.46923	1.87976	3.373	0.0139554	0.0238722	0.742267	0.785051	0.140912
10.45	2.53447	2.37362	2.46648	1.8764	3.37018	0.0139552	0.0238722	0.742266	0.785051	0.140903
10.46	2.53067	2.3696	2.46373	1.87304	3.36737	0.0139549	0.0238721	0.742265	0.785051	0.140894
10.47	2.52687	2.36558	2.46098	1.86968	3.36455	0.0139547	0.0238721	0.742264	0.785051	0.140886
10.48	2.52307	2.36156	2.45822	1.86633	3.36173	0.0139545	0.0238721	0.742263	0.78505	0.140877
10.49	2.51927	2.35754	2.45547	1.86297	3.35891	0.0139542	0.0238721	0.742262	0.78505	0.140869
10.5	2.51547	2.35352	2.45272	1.85961	3.35609	0.013954	0.0238721	0.742261	0.78505	0.140861
10.51	2.51167	2.3495	2.44997	1.85625	3.35328	0.0139537	0.0238721	0.74226	0.78505	0.140852
10.52	2.50787	2.34548	2.44722	1.85289	3.35046	0.0139535	0.0238721	0.742259	0.78505	0.140844
10.53	2.50408	2.34146	2.44446	1.84953	3.34764	0.0139533	0.023872	0.742257	0.78505	0.140836
10.54	2.50028	2.33744	2.44171	1.84617	3.34482	0.013953	0.023872	0.742256	0.78505	0.140828
10.55	2.49648	2.33342	2.43896	1.84281	3.342	0.0139528	0.023872	0.742255	0.785049	0.14082
10.56	2.49268	2.3294	2.43621	1.83945	3.33918	0.0139526	0.023872	0.742254	0.785049	0.140811
10.57	2.48888	2.32538	2.43346	1.83609	3.33637	0.0139524	0.023872	0.742253	0.785049	0.140803
10.58	2.48508	2.32136	2.4307	1.83273	3.33355	0.0139521	0.023872	0.742252	0.785049	0.140796
10.59	2.48128	2.31734	2.42795	1.82937	3.33073	0.0139519	0.023872	0.742251	0.785049	0.140788
10.6	2.47748	2.31332	2.4252	1.82601	3.32791	0.0139517	0.0238719	0.74225	0.785049	0.14078
10.61	2.47368	2.3093	2.42245	1.82265	3.32509	0.0139515	0.0238719	0.742249	0.785049	0.140772
10.62	2.46989	2.30527	2.41969	1.81929	3.32227	0.0139513	0.0238719	0.742248	0.785048	0.140764
10.63	2.46609	2.30125	2.41694	1.81593	3.31945	0.013951	0.0238719	0.742247	0.785048	0.140757
10.64	2.46229	2.29723	2.41419	1.81257	3.31663	0.0139508	0.0238719	0.742246	0.785048	0.140749
10.65	2.45849	2.29321	2.41144	1.80921	3.31381	0.0139506	0.0238719	0.742245	0.785048	0.140741
10.66	2.45469	2.28919	2.40869	1.80585	3.311	0.0139504	0.0238719	0.742244	0.785048	0.140734
10.67	2.45089	2.28517	2.40593	1.80249	3.30818	0.0139502	0.0238719	0.742243	0.785048	0.140726
10.68	2.44709	2.28115	2.40318	1.79913	3.30536	0.01395	0.0238719	0.742242	0.785048	0.140719
10.69	2.44329	2.27713	2.40043	1.79578	3.30254	0.0139498	0.0238718	0.742241	0.785048	0.140711
10.7	2.43949	2.27311	2.39768	1.79242	3.29972	0.0139496	0.0238718	0.74224	0.785047	0.140704
10.71	2.43569	2.26909	2.39492	1.78906	3.2969	0.0139494	0.0238718	0.742239	0.785047	0.140697
10.72	2.4319	2.26507	2.39217	1.7857	3.29408	0.0139492	0.0238718	0.742238	0.785047	0.14069
10.73	2.4281	2.26105	2.38942	1.78234	3.29126	0.013949	0.0238718	0.742237	0.785047	0.140682
10.74	2.4243	2.25703	2.38667	1.77898	3.28844	0.0139488	0.0238718	0.742236	0.785047	0.140675
10.75	2.4205	2.25301	2.38392	1.77562	3.28562	0.0139486	0.0238718	0.742235	0.785047	0.140668
10.76	2.4167	2.24899	2.38116	1.77226	3.2828	0.0139484	0.0238718	0.742234	0.785047	0.140661
10.77	2.4129	2.24497	2.37841	1.7689	3.27998	0.0139482	0.0238718	0.742233	0.785047	0.140654
10.78	2.4091	2.24095	2.37566	1.76554	3.27716	0.013948	0.0238717	0.742233	0.785046	0.140647
10.79	2.4053	2.23693	2.37291	1.76218	3.27434	0.0139479	0.0238717	0.742232	0.785046	0.14064
10.8	2.4015	2.23291	2.37015	1.75882	3.27152	0.0139477	0.0238717	0.742231	0.785046	0.140633
10.81	2.39771	2.22889	2.3674	1.75546	3.2687	0.0139475	0.0238717	0.74223	0.785046	0.140626
10.82	2.39391	2.22487	2.36465	1.7521	3.26588	0.0139473	0.0238717	0.742229	0.785046	0.14062
10.83	2.39011	2.22085	2.3619	1.74874	3.26306	0.0139471	0.0238717	0.742228	0.785046	0.140613
10.84	2.38631	2.21682	2.35915	1.74538	3.26024	0.0139469	0.0238717	0.742227	0.785046	0.140606
10.85	2.38251	2.2128	2.35639	1.74202	3.25742	0.0139468	0.0238717	0.742226	0.785046	0.1406
10.86	2.37871	2.20878	2.35364	1.73866	3.2546	0.0139466	0.0238717	0.742225	0.785045	0.140593
10.87	2.37491	2.20476	2.35089	1.7353	3.25178	0.0139464	0.0238717	0.742225	0.785045	0.140586
10.88	2.37111	2.20074	2.34814	1.73194	3.24896	0.0139463	0.0238716	0.742224	0.785045	0.14058
10.89	2.36731	2.19672	2.34538	1.72858	3.24614	0.0139461	0.0238716	0.742223	0.785045	0.140573
10.9	2.36351	2.1927	2.34263	1.72523	3.24332	0.0139459	0.0238716	0.742222	0.785045	0.140567
10.91	2.35972	2.18868	2.33988	1.72187	3.2405	0.0139457	0.0238716	0.742221	0.785045	0.140561
10.92	2.35592	2.18466	2.33713	1.71851	3.23768	0.0139456	0.0238716	0.74222	0.785045	0.140554
10.93	2.35212	2.18064	2.33438	1.71515	3.23485	0.0139454	0.0238716	0.742219	0.785045	0.140548
10.94	2.34832	2.17662	2.33162	1.71179	3.23203	0.0139453	0.0238716	0.742219	0.785045	0.140542
10.95	2.34452	2.1726	2.32887	1.70843	3.22921	0.0139451	0.0238716	0.742218	0.785044	0.140535
10.96	2.34072	2.16858	2.32612	1.70507	3.22639	0.0139449	0.0238716	0.742217	0.785044	0.140529
10.97	2.33692	2.16456	2.32337	1.70171	3.22357	0.0139448	0.0238715	0.742216	0.785044	0.140523
10.98	2.33312	2.16054	2.32061	1.69835	3.22075	0.0139446	0.0238715	0.742215	0.785044	0.140517
10.99	2.32932	2.15652	2.31786	1.69499	3.21793	0.0139445	0.0238715	0.742214	0.785044	0.140511
11	2.32552	2.1525	2.31511	1.69163	3.21511	0.0139443	0.0238715	0.742214	0.785044	0.140505
11.01	2.32173	2.14848	2.31236	1.68827	3.21229	0.0139442	0.0238715	0.742213	0.785044	0.140499
11.02	2.31793	2.14446	2.30961	1.68491	3.20947	0.013944	0.0238715	0.742212	0.785044	0.140493
11.03	2.31413	2.14044	2.30685	1.68155	3.20664	0.0139439	0.0238715	0.742211	0.785044	0.140487
11.04	2.31033	2.13642	2.3041	1.67819	3.20382	0.0139437	0.0238715	0.74221	0.785044	0.140481
11.05	2.30653	2.1324	2.30135	1.67483	3.201	0.0139436	0.0238715	0.74221	0.785043	0.140475
11.06	2.30273	2.12837	2.2986	1.67147	3.19818	0.0139434	0.0238715	0.742209	0.785043	0.140469
11.07	2.29893	2.12435	2.29584	1.66811	3.19536	0.0139433	0.0238715	0.742208	0.785043	0.140464
11.08	2.29513	2.12033	2.29309	1.66475	3.19254	0.0139431	0.0238715	0.742207	0.785043	0.140458
11.09	2.29133	2.11631	2.29034	1.66139	3.18972	0.013943	0.0238714	0.742207	0.785043	0.140452
11.1	2.28753	2.11229	2.28759	1.65803	3.18689	0.0139428	0.0238714	0.742206	0.785043	0.140447
11.11	2.28374	2.10827	2.28484	1.65468	3.18407	0.0139427	0.0238714	0.742205	0.785043	0.140441
11.12	2.27994	2.10425	2.28208	1.65132	3.18125	0.0139425	0.0238714	0.742204	0.785043	0.140435
11.13	2.27614	2.10023	2.27933	1.64796	3.17843	0.0139424	0.0238714	0.742204	0.785043	0.14043
11.14	2.27234	2.09621	2.27658	1.6446	3.17561	0.0139423	0.0238714	0.742203	0.785043	0.140424
11.15	2.26854	2.09219	2.27383	1.64124	3.17278	0.0139421	0.0238714	0.742202	0.785043	0.140419
11.16	2.26474	2.08817	2.27107	1.63788	3.16996	0.013942	0.0238714	0.742201	0.785042	0.140413
11.17	2.26094	2.08415	2.26832	1.63452	3.16714	0.0139419	0.0238714	0.742201	0.785042	0.140408
11.18	2.25714	2.08013	2.26557	1.63116	3.16432	0.0139417	0.0238714	0.7422	0.785042	0.140403
11.19	2.25334	2.07611	2.26282	1.6278	3.1615	0.0139416	0.0238714	0.742199	0.785042	0.140397
11.2	2.24954	2.07209	2.26007	1.62444	3.15867	0.0139415	0.0238714	0.742199	0.785042	0.140392
11.21	2.24574	2.06807	2.25731	1.62108	3.15585	0.0139413	0.0238714	0.742198	0.785042	0.140387
11.22	2.24195	2.06405	2.25456	1.61772	3.15303	0.0139412	0.0238713	0.742197	0.785042	0.140381
11.23	2.23815	2.06003	2.25181	1.61436	3.15021	0.0139411	0.0238713	0.742197	0.785042	0.140376
11.24	2.23435	2.05601	2.24906	1.611	3.14739	0.013941	0.0238713	0.742196	0.785042	0.140371
11.25	2.23055	2.05199	2.2463	1.60764	3.14456	0.0139408	0.0238713	0.742195	0.785042	0.140366
11.26	2.22675	2.04797	2.24355	1.60428	3.14174	0.0139407	0.0238713	0.742194	0.785042	0.140361
11.27	2.22295	2.04395	2.2408	1.60092	3.13892	0.0139406	0.0238713	0.742194	0.785042	0.140356
11.28	2.21915	2.03992	2.23805	1.59756	3.1361	0.0139405	0.0238713	0.742193	0.785041	0.140351
11.29	2.21535	2.0359	2.23529	1.5942	3.13327	0.0139404	0.0238713	0.742192	0.785041	0.140346
11.3	2.21155	2.03188	2.23254	1.59084	3.13045	0.0139402	0.0238713	0.742192	0.785041	0.140341
11.31	2.20775	2.02786	2.22979	1.58748	3.12763	0.0139401	0.0238713	0.742191	0.785041	0.140336
11.32	2.20395	2.02384	2.22704	1.58413	3.12481	0.01394	0.0238713	0.74219	0.785041	0.140331
11.33	2.20016	2.01982	2.22429	1.58077	3.12198	0.0139399	0.0238713	0.74219	0.785041	0.140326
11.34	2.19636	2.0158	2.22153	1.57741	3.11916	0.0139398	0.0238713	0.742189	0.785041	0.140321
11.35	2.19256	2.01178	2.21878	1.57405	3.11634	0.0139397	0.0238713	0.742189	0.785041	0.140317
11.36	2.18876	2.00776	2.21603	1.57069	3.11351	0.0139396	0.0238713	0.742188	0.785041	0.140312
11.37	2.18496	2.00374	2.21328	1.56733	3.11069	0.0139394	0.0238713	0.742187	0.785041	0.140307
11.38	2.18116	1.99972	2.21052	1.56397	3.10787	0.0139393	0.0238712	0.742187	0.785041	0.140302
11.39	2.17736	1.9957	2.20777	1.56061	3.10505	0.0139392	0.0238712	0.742186	0.785041	0.140298
11.4	2.17356	1.99168	2.20502	1.55725	3.10222	0.0139391	0.0238712	0.742185	0.785041	0.140293
11.41	2.16976	1.98766	2.20227	1.55389	3.0994	0.013939	0.0238712	0.742185	0.78504	0.140288
11.42	2.16596	1.98364	2.19951	1.55053	3.09658	0.0139389	0.0238712	0.742184	0.78504	0.140284
11.43	2.16216	1.97962	2.19676	1.54717	3.09375	0.0139388	0.0238712	0.742184	0.78504	0.140279
11.44	2.15837	1.9756	2.19401	1.54381	3.09093	0.0139387	0.0238712	0.742183	0.78504	0.140275
11.45	2.15457	1.97158	2.19126	1.54045	3.08811	0.0139386	0.0238712	0.742182	0.78504	0.14027
11.46	2.15077	1.96756	2.18851	1.53709	3.08528	0.0139385	0.0238712	0.742182	0.78504	0.140266
11.47	2.14697	1.96354	2.18575	1.53373	3.08246	0.0139384	0.0238712	0.742181	0.78504	0.140261
11.48	2.14317	1.95952	2.183	1.53037	3.07964	0.0139383	0.0238712	0.742181	0.78504	0.140257
11.49	2.13937	1.9555	2.18025	1.52701	3.07681	0.0139382	0.0238712	0.74218	0.78504	0.140252
11.5	2.13557	1.95147	2.1775	1.52365	3.07399	0.0139381	0.0238712	0.742179	0.78504	0.140248
11.51	2.13177	1.94745	2.17474	1.52029	3.07117	0.013938	0.0238712	0.742179	0.78504	0.140244
11.52	2.12797	1.94343	2.17199	1.51693	3.06834	0.0139379	0.0238712	0.742178	0.78504	0.14024
11.53	2.12417	1.93941	2.16924	1.51358	3.06552	0.0139378	0.0238712	0.742178	0.78504	0.140235
11.54	2.12037	1.93539	2.16649	1.51022	3.0627	0.0139377	0.0238712	0.742177	0.78504	0.140231
11.55	2.11657	1.93137	2.16373	1.50686	3.05987	0.0139376	0.0238711	0.742177	0.785039	0.140227
11.56	2.11278	1.92735	2.16098	1.5035	3.05705	0.0139375	0.0238711	0.742176	0.785039	0.140223
11.57	2.10898	1.92333	2.15823	1.50014	3.05423	0.0139374	0.0238711	0.742175	0.785039	0.140218
11.58	2.10518	1.91931	2.15548	1.49678	3.0514	0.0139373	0.0238711	0.742175	0.785039	0.140214
11.59	2.10138	1.91529	2.15273	1.49342	3.04858	0.0139372	0.0238711	0.742174	0.785039	0.14021
11.6	2.09758	1.91127	2.14997	1.49006	3.04576	0.0139371	0.0238711	0.742174	0.785039	0.140206
11.61	2.09378	1.90725	2.14722	1.4867	3.04293	0.013937	0.0238711	0.742173	0.785039	0.140202
11.62	2.08998	1.90323	2.14447	1.48334	3.04011	0.0139369	0.0238711	0.742173	0.785039	0.140198
11.63	2.08618	1.89921	2.14172	1.47998	3.03728	0.0139369	0.0238711	0.742172	0.785039	0.140194
11.64	2.08238	1.89519	2.13896	1.47662	3.03446	0.0139368	0.0238711	0.742172	0.785039	0.14019
11.65	2.07858	1.89117	2.13621	1.47326	3.03164	0.0139367	0.0238711	0.742171	0.785039	0.140186
11.66	2.07478	1.88715	2.13346	1.4699	3.02881	0.0139366	0.0238711	0.74217	0.785039	0.140182
11.67	2.07098	1.88313	2.13071	1.46654	3.02599	0.0139365	0.0238711	0.74217	0.785039	0.140178
11.68	2.06719	1.87911	2.12795	1.46318	3.02316	0.0139364	0.0238711	0.742169	0.785039	0.140174
11.69	2.06339	1.87509	2.1252	1.45982	3.02034	0.0139363	0.0238711	0.742169	0.785039	0.140171
11.7	2.05959	1.87107	2.12245	1.45646	3.01752	0.0139363	0.0238711	0.742168	0.785039	0.140167
11.71	2.05579	1.86705	2.1197	1.4531	3.01469	0.0139362	0.0238711	0.742168	0.785038	0.140163
11.72	2.05199	1.86302	2.11695	1.44974	3.01187	0.0139361	0.0238711	0.742167	0.785038	0.140159
11.73	2.04819	1.859	2.11419	1.44638	3.00904	0.013936	0.0238711	0.742167	0.785038	0.140155
11.74	2.04439	1.85498	2.11144	1.44303	3.00622	0.0139359	0.0238711	0.742166	0.785038	0.140152
11.75	2.04059	1.85096	2.10869	1.43967	3.00339	0.0139358	0.0238711	0.742166	0.785038	0.140148
11.76	2.03679	1.84694	2.10594	1.43631	3.00057	0.0139358	0.023871	0.742165	0.785038	0.140144
11.77	2.03299	1.84292	2.10318	1.43295	2.99775	0.0139357	0.023871	0.742165	0.785038	0.140141
11.78	2.02919	1.8389	2.10043	1.42959	2.99492	0.0139356	0.023871	0.742164	0.785038	0.140137
11.79	2.02539	1.83488	2.09768	1.42623	2.9921	0.0139355	0.023871	0.742164	0.785038	0.140133
11.8	2.0216	1.83086	2.09493	1.42287	2.98927	0.0139355	0.023871	0.742163	0.785038	0.14013
11.81	2.0178	1.82684	2.09217	1.41951	2.98645	0.0139354	0.023871	0.742163	0.785038	0.140126
11.82	2.014	1.82282	2.08942	1.41615	2.98362	0.0139353	0.023871	0.742162	0.785038	0.140123
11.83	2.0102	1.8188	2.08667	1.41279	2.9808	0.0139352	0.023871	0.742162	0.785038	0.140119
11.84	2.0064	1.81478	2.08392	1.40943	2.97798	0.0139352	0.023871	0.742162	0.785038	0.140116
11.85	2.0026	1.81076	2.08117	1.40607	2.97515	0.0139351	0.023871	0.742161	0.785038	0.140112
11.86	1.9988	1.80674	2.07841	1.40271	2.97233	0.013935	0.023871	0.742161	0.785038	0.140109
11.87	1.995	1.80272	2.07566	1.39935	2.9695	0.0139349	0.023871	0.74216	0.785038	0.140106
11.88	1.9912	1.7987	2.07291	1.39599	2.96668	0.0139349	0.023871	0.74216	0.785038	0.140102
11.89	1.9874	1.79468	2.07016	1.39263	2.96385	0.0139348	0.023871	0.742159	0.785037	0.140099
11.9	1.9836	1.79066	2.0674	1.38927	2.96103	0.0139347	0.023871	0.742159	0.785037	0.140095
11.91	1.9798	1.78664	2.06465	1.38591	2.9582	0.0139346	0.023871	0.742158	0.785037	0.140092
11.92	1.97601	1.78262	2.0619	1.38255	2.95538	0.0139346	0.023871	0.742158	0.785037	0.140089
11.93	1.97221	1.7786	2.05915	1.37919	2.95255	0.0139345	0.023871	0.742157	0.785037	0.140085
11.94	1.96841	1.77457	2.05639	1.37583	2.94973	0.0139344	0.023871	0.742157	0.785037	0.140082
11.95	1.96461	1.77055	2.05364	1.37248	2.9469	0.0139344	0.023871	0.742157	0.785037	0.140079
11.96	1.96081	1.76653	2.05089	1.36912	2.94408	0.0139343	0.023871	0.742156	0.785037	0.140076
11.97	1.95701	1.76251	2.04814	1.36576	2.94125	0.0139342	0.023871	0.742156	0.785037	0.140073
11.98	1.95321	1.75849	2.04538	1.3624	2.93843	0.0139342	0.0238709	0.742155	0.785037	0.140069
11.99	1.94941	1.75447	2.04263	1.35904	2.9356	0.0139341	0.0238709	0.742155	0.785037	0.140066
12	1.94561	1.75045	2.03988	1.35568	2.93278	0.013934	0.0238709	0.742154	0.785037	0.140063
12.01	1.94181	1.74643	2.03713	1.35232	2.92995	0.013934	0.0238709	0.742154	0.785037	0.14006
12.02	1.93801	1.74241	2.03438	1.34896	2.92713	0.0139339	0.0238709	0.742154	0.785037	0.140057
12.03	1.93421	1.73839	2.03162	1.3456	2.9243	0.0139339	0.0238709	0.742153	0.785037	0.140054
12.04	1.93042	1.73437	2.02887	1.34224	2.92148	0.0139338	0.0238709	0.742153	0.785037	0.140051
12.05	1.92662	1.73035	2.02612	1.33888	2.91865	0.0139337	0.0238709	0.742152	0.785037	0.140048
12.06	1.92282	1.72633	2.02337	1.33552	2.91583	0.0139337	0.0238709	0.742152	0.785037	0.140045
12.07	1.91902	1.72231	2.02061	1.33216	2.913	0.0139336	0.0238709	0.742151	0.785037	0.140042
12.08	1.91522	1.71829	2.01786	1.3288	2.91018	0.0139335	0.0238709	0.742151	0.785037	0.140039
12.09	1.91142	1.71427	2.01511	1.32544	2.90735	0.0139335	0.0238709	0.742151	0.785037	0.140036
12.1	1.90762	1.71025	2.01236	1.32208	2.90453	0.0139334	0.0238709	0.74215	0.785037	0.140033
12.11	1.90382	1.70623	2.0096	1.31872	2.9017	0.0139334	0.0238709	0.74215	0.785036	0.14003
12.12	1.90002	1.70221	2.00685	1.31536	2.89888	0.0139333	0.0238709	0.742149	0.785036	0.140027
12.13	1.89622	1.69819	2.0041	1.312	2.89605	0.0139333	0.0238709	0.742149	0.785036	0.140024
12.14	1.89242	1.69417	2.00135	1.30864	2.89323	0.0139332	0.0238709	0.742149	0.785036	0.140021
12.15	1.88862	1.69015	1.9986	1.30528	2.8904	0.0139332	0.0238709	0.742148	0.785036	0.140018
12.16	1.88482	1.68612	1.99584	1.30193	2.88758	0.0139331	0.0238709	0.742148	0.785036	0.140015
12.17	1.88103	1.6821	1.99309	1.29857	2.88475	0.013933	0.0238709	0.742148	0.785036	0.140013
12.18	1.87723	1.67808	1.99034	1.29521	2.88192	0.013933	0.0238709	0.742147	0.785036	0.14001
12.19	1.87343	1.67406	1.98759	1.29185	2.8791	0.0139329	0.0238709	0.742147	0.785036	0.140007
12.2	1.86963	1.67004	1.98483	1.28849	2.87627	0.0139329	0.0238709	0.742146	0.785036	0.140004
12.21	1.86583	1.66602	1.98208	1.28513	2.87345	0.0139328	0.0238709	0.742146	0.785036	0.140002
12.22	1.86203	1.662	1.97933	1.28177	2.87062	0.0139328	0.0238709	0.742146	0.785036	0.139999
12.23	1.85823	1.65798	1.97658	1.27841	2.8678	0.0139327	0.0238709	0.742145	0.785036	0.139996
12.24	1.85443	1.65396	1.97382	1.27505	2.86497	0.0139327	0.0238709	0.742145	0.785036	0.139993
12.25	1.85063	1.64994	1.97107	1.27169	2.86215	0.0139326	0.0238709	0.742145	0.785036	0.139991
12.26	1.84683	1.64592	1.96832	1.26833	2.85932	0.0139326	0.0238709	0.742144	0.785036	0.139988
12.27	1.84303	1.6419	1.96557	1.26497	2.85649	0.0139325	0.0238709	0.742144	0.785036	0.139986
12.28	1.83923	1.63788	1.96281	1.26161	2.85367	0.0139325	0.0238709	0.742143	0.785036	0.139983
12.29	1.83543	1.63386	1.96006	1.25825	2.85084	0.0139324	0.0238709	0.742143	0.785036	0.13998
12.3	1.83164	1.62984	1.95731	1.25489	2.84802	0.0139323	0.0238709	0.742143	0.785036	0.139978
12.31	1.82784	1.62582	1.95456	1.25153	2.84519	0.0139323	0.0238708	0.742142	0.785036	0.139975
12.32	1.82404	1.6218	1.9518	1.24817	2.84237	0.0139323	0.0238708	0.742142	0.785036	0.139973
12.33	1.82024	1.61778	1.94905	1.24481	2.83954	0.0139322	0.0238708	0.742142	0.785036	0.13997
12.34	1.81644	1.61376	1.9463	1.24145	2.83671	0.0139322	0.0238708	0.742141	0.785036	0.139968
12.35	1.81264	1.60974	1.94355	1.23809	2.83389	0.0139321	0.0238708	0.742141	0.785036	0.139965
12.36	1.80884	1.60572	1.9408	1.23473	2.83106	0.0139321	0.0238708	0.742141	0.785035	0.139963
12.37	1.80504	1.6017	1.93804	1.23138	2.82824	0.013932	0.0238708	0.74214	0.785035	0.13996
12.38	1.80124	1.59767	1.93529	1.22802	2.82541	0.013932	0.0238708	0.74214	0.785035	0.139958
12.39	1.79744	1.59365	1.93254	1.22466	2.82258	0.0139319	0.0238708	0.74214	0.785035	0.139955
12.4	1.79364	1.58963	1.92979	1.2213	2.81976	0.0139319	0.0238708	0.742139	0.785035	0.139953
12.41	1.78984	1.58561	1.92703	1.21794	2.81693	0.0139318	0.0238708	0.742139	0.785035	0.13995
12.42	1.78604	1.58159	1.92428	1.21458	2.81411	0.0139318	0.0238708	0.742139	0.785035	0.139948
12.43	1.78225	1.57757	1.92153	1.21122	2.81128	0.0139317	0.0238708	0.742138	0.785035	0.139946
12.44	1.77845	1.57355	1.91878	1.20786	2.80845	0.0139317	0.0238708	0.742138	0.785035	0.139943
12.45	1.77465	1.56953	1.91602	1.2045	2.80563	0.0139317	0.0238708	0.742138	0.785035	0.139941
12.46	1.77085	1.56551	1.91327	1.20114	2.8028	0.0139316	0.0238708	0.742137	0.785035	0.139939
12.47	1.76705	1.56149	1.91052	1.19778	2.79998	0.0139316	0.0238708	0.742137	0.785035	0.139936
12.48	1.76325	1.55747	1.90777	1.19442	2.79715	0.0139315	0.0238708	0.742137	0.785035	0.139934
12.49	1.75945	1.55345	1.90501	1.19106	2.79432	0.0139315	0.0238708	0.742137	0.785035	0.139932
12.5	1.75565	1.54943	1.90226	1.1877	2.7915	0.0139314	0.0238708	0.742136	0.785035	0.139929
12.51	1.75185	1.54541	1.89951	1.18434	2.78867	0.0139314	0.0238708	0.742136	0.785035	0.139927
12.52	1.74805	1.54139	1.89676	1.18098	2.78585	0.0139314	0.0238708	0.742136	0.785035	0.139925
12.53	1.74425	1.53737	1.89401	1.17762	2.78302	0.0139313	0.0238708	0.742135	0.785035	0.139923
12.54	1.74045	1.53335	1.89125	1.17426	2.78019	0.0139313	0.0238708	0.742135	0.785035	0.139921
12.55	1.73665	1.52933	1.8885	1.1709	2.77737	0.0139312	0.0238708	0.742135	0.785035	0.139918
12.56	1.73286	1.52531	1.88575	1.16754	2.77454	0.0139312	0.0238708	0.742134	0.785035	0.139916
12.57	1.72906	1.52129	1.883	1.16418	2.77171	0.0139312	0.0238708	0.742134	0.785035	0.139914
12.58	1.72526	1.51727	1.88024	1.16082	2.76889	0.0139311	0.0238708	0.742134	0.785035	0.139912
12.59	1.72146	1.51325	1.87749	1.15747	2.76606	0.0139311	0.0238708	0.742134	0.785035	0.13991
12.6	1.71766	1.50922	1.87474	1.15411	2.76324	0.0139311	0.0238708	0.742133	0.785035	0.139908
12.61	1.71386	1.5052	1.87199	1.15075	2.76041	0.013931	0.0238708	0.742133	0.785035	0.139905
12.62	1.71006	1.50118	1.86923	1.14739	2.75758	0.013931	0.0238708	0.742133	0.785035	0.139903
12.63	1.70626	1.49716	1.86648	1.14403	2.75476	0.0139309	0.0238708	0.742132	0.785035	0.139901
12.64	1.70246	1.49314	1.86373	1.14067	2.75193	0.0139309	0.0238708	0.742132	0.785035	0.139899
12.65	1.69866	1.48912	1.86098	1.13731	2.7491	0.0139309	0.0238708	0.742132	0.785035	0.139897
12.66	1.69486	1.4851	1.85822	1.13395	2.74628	0.0139308	0.0238708	0.742132	0.785035	0.139895
12.67	1.69106	1.48108	1.85547	1.13059	2.74345	0.0139308	0.0238708	0.742131	0.785035	0.139893
12.68	1.68726	1.47706	1.85272	1.12723	2.74062	0.0139308	0.0238708	0.742131	0.785034	0.139891
12.69	1.68346	1.47304	1.84997	1.12387	2.7378	0.0139307	0.0238708	0.742131	0.785034	0.139889
12.7	1.67967	1.46902	1.84721	1.12051	2.73497	0.0139307	0.0238708	0.74213	0.785034	0.139887
12.71	1.67587	1.465	1.84446	1.11715	2.73214	0.0139306	0.0238708	0.74213	0.785034	0.139885
12.72	1.67207	1.46098	1.84171	1.11379	2.72932	0.0139306	0.0238708	0.74213	0.785034	0.139883
12.73	1.66827	1.45696	1.83896	1.11043	2.72649	0.0139306	0.0238708	0.74213	0.785034	0.139881
12.74	1.66447	1.45294	1.83621	1.10707	2.72366	0.0139305	0.0238708	0.742129	0.785034	0.139879
12.75	1.66067	1.44892	1.83345	1.10371	2.72084	0.0139305	0.0238708	0.742129	0.785034	0.139877
12.76	1.65687	1.4449	1.8307	1.10035	2.71801	0.0139305	0.0238708	0.742129	0.785034	0.139875
12.77	1.65307	1.44088	1.82795	1.09699	2.71518	0.0139305	0.0238707	0.742129	0.785034	0.139874
12.78	1.64927	1.43686	1.8252	1.09363	2.71236	0.0139304	0.0238707	0.742128	0.785034	0.139872
12.79	1.64547	1.43284	1.82244	1.09027	2.70953	0.0139304	0.0238707	0.742128	0.785034	0.13987
12.8	1.64167	1.42882	1.81969	1.08692	2.7067	0.0139304	0.0238707	0.742128	0.785034	0.139868
12.81	1.63787	1.4248	1.81694	1.08356	2.70388	0.0139303	0.0238707	0.742128	0.785034	0.139866
12.82	1.63407	1.42077	1.81419	1.0802	2.70105	0.0139303	0.0238707	0.742127	0.785034	0.139864
12.83	1.63028	1.41675	1.81143	1.07684	2.69822	0.0139303	0.0238707	0.742127	0.785034	0.139862
12.84	1.62648	1.41273	1.80868	1.07348	2.6954	0.0139302	0.0238707	0.742127	0.785034	0.139861
12.85	1.62268	1.40871	1.80593	1.07012	2.69257	0.0139302	0.0238707	0.742127	0.785034	0.139859
12.86	1.61888	1.40469	1.80318	1.06676	2.68974	0.0139302	0.0238707	0.742126	0.785034	0.139857
12.87	1.61508	1.40067	1.80042	1.0634	2.68692	0.0139301	0.0238707	0.742126	0.785034	0.139855
12.88	1.61128	1.39665	1.79767	1.06004	2.68409	0.0139301	0.0238707	0.742126	0.785034	0.139853
12.89	1.60748	1.39263	1.79492	1.05668	2.68126	0.0139301	0.0238707	0.742126	0.785034	0.139852
12.9	1.60368	1.38861	1.79217	1.05332	2.67844	0.01393	0.0238707	0.742125	0.785034	0.13985
12.91	1.59988	1.38459	1.78941	1.04996	2.67561	0.01393	0.0238707	0.742125	0.785034	0.139848
12.92	1.59608	1.38057	1.78666	1.0466	2.67278	0.01393	0.0238707	0.742125	0.785034	0.139846
12.93	1.59228	1.37655	1.78391	1.04324	2.66996	0.01393	0.0238707	0.742125	0.785034	0.139845
12.94	1.58848	1.37253	1.78116	1.03988	2.66713	0.0139299	0.0238707	0.742124	0.785034	0.139843
12.95	1.58468	1.36851	1.7784	1.03652	2.6643	0.0139299	0.0238707	0.742124	0.785034	0.139841
12.96	1.58088	1.36449	1.77565	1.03316	2.66148	0.0139299	0.0238707	0.742124	0.785034	0.13984
12.97	1.57709	1.36047	1.7729	1.0298	2.65865	0.0139299	0.0238707	0.742124	0.785034	0.139838
12.98	1.57329	1.35645	1.77015	1.02644	2.65582	0.0139298	0.0238707	0.742123	0.785034	0.139836
12.99	1.56949	1.35243	1.7674	1.02308	2.65299	0.0139298	0.0238707	0.742123	0.785034	0.139835
13	1.56569	1.34841	1.76464	1.01972	2.65017	0.0139298	0.0238707	0.742123	0.785034	0.139833
13.01	1.56189	1.34439	1.76189	1.01637	2.64734	0.0139297	0.0238707	0.742123	0.785034	0.139831
13.02	1.55809	1.34037	1.75914	1.01301	2.64451	0.0139297	0.0238707	0.742123	0.785034	0.13983
13.03	1.55429	1.33635	1.75639	1.00965	2.64169	0.0139297	0.0238707	0.742122	0.785034	0.139828
13.04	1.55049	1.33232	1.75363	1.00629	2.63886	0.0139297	0.0238707	0.742122	0.785034	0.139827
13.05	1.54669	1.3283	1.75088	1.00293	2.63603	0.0139296	0.0238707	0.742122	0.785034	0.139825
13.06	1.54289	1.32428	1.74813	0.999567	2.63321	0.0139296	0.0238707	0.742122	0.785034	0.139823
13.07	1.53909	1.32026	1.74538	0.996208	2.63038	0.0139296	0.0238707	0.742121	0.785034	0.139822
13.08	1.53529	1.31624	1.74262	0.992848	2.62755	0.0139296	0.0238707	0.742121	0.785034	0.13982
13.09	1.53149	1.31222	1.73987	0.989489	2.62472	0.0139295	0.0238707	0.742121	0.785034	0.139819
13.1	1.52769	1.3082	1.73712	0.986129	2.6219	0.0139295	0.0238707	0.742121	0.785034	0.139817
13.11	1.5239	1.30418	1.73437	0.98277	2.61907	0.0139295	0.0238707	0.742121	0.785034	0.139816
13.12	1.5201	1.30016	1.73161	0.97941	2.61624	0.0139295	0.0238707	0.74212	0.785033	0.139814
13.13	1.5163	1.29614	1.72886	0.976051	2.61342	0.0139294	0.0238707	0.74212	0.785033	0.139813
13.14	1.5125	1.29212	1.72611	0.972691	2.61059	0.0139294	0.0238707	0.74212	0.785033	0.139811
13.15	1.5087	1.2881	1.72336	0.969332	2.60776	0.0139294	0.0238707	0.74212	0.785033	0.13981
13.16	1.5049	1.28408	1.7206	0.965972	2.60493	0.0139294	0.0238707	0.74212	0.785033	0.139808
13.17	1.5011	1.28006	1.71785	0.962613	2.60211	0.0139294	0.0238707	0.742119	0.785033	0.139807
13.18	1.4973	1.27604	1.7151	0.959253	2.59928	0.0139293	0.0238707	0.742119	0.785033	0.139805
13.19	1.4935	1.27202	1.71235	0.955893	2.59645	0.0139293	0.0238707	0.742119	0.785033	0.139804
13.2	1.4897	1.268	1.70959	0.952534	2.59363	0.0139293	0.0238707	0.742119	0.785033	0.139803
13.21	1.4859	1.26398	1.70684	0.949174	2.5908	0.0139293	0.0238707	0.742119	0.785033	0.139801
13.22	1.4821	1.25996	1.70409	0.945815	2.58797	0.0139292	0.0238707	0.742118	0.785033	0.1398
13.23	1.4783	1.25594	1.70134	0.942455	2.58514	0.0139292	0.0238707	0.742118	0.785033	0.139798
13.24	1.4745	1.25192	1.69859	0.939096	2.58232	0.0139292	0.0238707	0.742118	0.785033	0.139797
13.25	1.47071	1.24789	1.69583	0.935736	2.57949	0.0139292	0.0238707	0.742118	0.785033	0.139795
13.26	1.46691	1.24387	1.69308	0.932377	2.57666	0.0139291	0.0238707	0.742118	0.785033	0.139794
13.27	1.46311	1.23985	1.69033	0.929017	2.57383	0.0139291	0.0238707	0.742117	0.785033	0.139793
13.28	1.45931	1.23583	1.68758	0.925658	2.57101	0.0139291	0.0238707	0.742117	0.785033	0.139791
13.29	1.45551	1.23181	1.68482	0.922298	2.56818	0.0139291	0.0238707	0.742117	0.785033	0.13979
13.3	1.45171	1.22779	1.68207	0.918939	2.56535	0.0139291	0.0238707	0.742117	0.785033	0.139789
13.31	1.44791	1.22377	1.67932	0.915579	2.56252	0.0139291	0.0238707	0.742117	0.785033	0.139787
13.32	1.44411	1.21975	1.67657	0.91222	2.5597	0.013929	0.0238707	0.742116	0.785033	0.139786
13.33	1.44031	1.21573	1.67381	0.90886	2.55687	0.013929	0.0238707	0.742116	0.785033	0.139785
13.34	1.43651	1.21171	1.67106	0.905501	2.55404	0.013929	0.0238707	0.742116	0.785033	0.139783
13.35	1.43271	1.20769	1.66831	0.902141	2.55121	0.013929	0.0238707	0.742116	0.785033	0.139782
13.36	1.42891	1.20367	1.66556	0.898781	2.54839	0.013929	0.0238707	0.742116	0.785033	0.139781
13.37	1.42511	1.19965	1.6628	0.895422	2.54556	0.0139289	0.0238707	0.742116	0.785033	0.139779
13.38	1.42131	1.19563	1.66005	0.892062	2.54273	0.0139289	0.0238707	0.742115	0.785033	0.139778
13.39	1.41752	1.19161	1.6573	0.888703	2.5399	0.0139289	0.0238707	0.742115	0.785033	0.139777
13.4	1.41372	1.18759	1.65455	0.885343	2.53708	0.0139289	0.0238707	0.742115	0.785033	0.139776
13.41	1.40992	1.18357	1.65179	0.881984	2.53425	0.0139288	0.0238707	0.742115	0.785033	0.139774
13.42	1.40612	1.17955	1.64904	0.878624	2.53142	0.0139288	0.0238707	0.742115	0.785033	0.139773
13.43	1.40232	1.17553	1.64629	0.875265	2.52859	0.0139288	0.0238707	0.742114	0.785033	0.139772
13.44	1.39852	1.17151	1.64354	0.871905	2.52577	0.0139288	0.0238707	0.742114	0.785033	0.139771
13.45	1.39472	1.16749	1.64078	0.868546	2.52294	0.0139288	0.0238707	0.742114	0.785033	0.139769
13.46	1.39092	1.16347	1.63803	0.865186	2.52011	0.0139288	0.0238707	0.742114	0.785033	0.139768
13.47	1.38712	1.15944	1.63528	0.861827	2.51728	0.0139287	0.0238707	0.742114	0.785033	0.139767
13.48	1.38332	1.15542	1.63253	0.858467	2.51446	0.0139287	0.0238707	0.742114	0.785033	0.139766
13.49	1.37952	1.1514	1.62977	0.855108	2.51163	0.0139287	0.0238707	0.742113	0.785033	0.139765
13.5	1.37572	1.14738	1.62702	0.851748	2.5088	0.0139287	0.0238707	0.742113	0.785033	0.139764
13.51	1.37192	1.14336	1.62427	0.848388	2.50597	0.0139287	0.0238707	0.742113	0.785033	0.139762
13.52	1.36812	1.13934	1.62152	0.845029	2.50315	0.0139287	0.0238707	0.742113	0.785033	0.139761
13.53	1.36433	1.13532	1.61877	0.841669	2.50032	0.0139286	0.0238707	0.742113	0.785033	0.13976
13.54	1.36053	1.1313	1.61601	0.83831	2.49749	0.0139286	0.0238707	0.742113	0.785033	0.139759
13.55	1.35673	1.12728	1.61326	0.83495	2.49466	0.0139286	0.0238707	0.742112	0.785033	0.139758
13.56	1.35293	1.12326	1.61051	0.831591	2.49184	0.0139286	0.0238707	0.742112	0.785033	0.139757
13.57	1.34913	1.11924	1.60776	0.828231	2.48901	0.0139286	0.0238707	0.742112	0.785033	0.139755
13.58	1.34533	1.11522	1.605	0.824872	2.48618	0.0139286	0.0238707	0.742112	0.785033	0.139754
13.59	1.34153	1.1112	1.60225	0.821512	2.48335	0.0139285	0.0238707	0.742112	0.785033	0.139753
13.6	1.33773	1.10718	1.5995	0.818153	2.48053	0.0139285	0.0238707	0.742112	0.785033	0.139752
13.61	1.33393	1.10316	1.59675	0.814793	2.4777	0.0139285	0.0238707	0.742112	0.785033	0.139751
13.62	1.33013	1.09914	1.59399	0.811434	2.47487	0.0139285	0.0238707	0.742111	0.785033	0.13975
13.63	1.32633	1.09512	1.59124	0.808074	2.47204	0.0139285	0.0238707	0.742111	0.785033	0.139749
13.64	1.32253	1.0911	1.58849	0.804715	2.46921	0.0139285	0.0238707	0.742111	0.785033	0.139748
13.65	1.31873	1.08708	1.58574	0.801355	2.46639	0.0139285	0.0238707	0.742111	0.785033	0.139747
13.66	1.31493	1.08306	1.58298	0.797996	2.46356	0.0139284	0.0238707	0.742111	0.785033	0.139746
13.67	1.31114	1.07904	1.58023	0.794636	2.46073	0.0139284	0.0238707	0.742111	0.785033	0.139745
13.68	1.30734	1.07502	1.57748	0.791276	2.4579	0.0139284	0.0238707	0.742111	0.785033	0.139744
13.69	1.30354	1.07099	1.57473	0.787917	2.45508	0.0139284	0.0238707	0.74211	0.785033	0.139742
13.7	1.29974	1.06697	1.57197	0.784557	2.45225	0.0139284	0.0238707	0.74211	0.785033	0.139741
13.71	1.29594	1.06295	1.56922	0.781198	2.44942	0.0139284	0.0238707	0.74211	0.785033	0.13974
13.72	1.29214	1.05893	1.56647	0.777838	2.44659	0.0139283	0.0238707	0.74211	0.785033	0.139739
13.73	1.28834	1.05491	1.56372	0.774479	2.44376	0.0139283	0.0238707	0.74211	0.785033	0.139738
13.74	1.28454	1.05089	1.56096	0.771119	2.44094	0.0139283	0.0238706	0.74211	0.785033	0.139737
13.75	1.28074	1.04687	1.55821	0.76776	2.43811	0.0139283	0.0238706	0.74211	0.785033	0.139736
13.76	1.27694	1.04285	1.55546	0.7644	2.43528	0.0139283	0.0238706	0.742109	0.785032	0.139735
13.77	1.27314	1.03883	1.55271	0.761041	2.43245	0.0139283	0.0238706	0.742109	0.785032	0.139734
13.78	1.26934	1.03481	1.54995	0.757681	2.42963	0.0139283	0.0238706	0.742109	0.785032	0.139733
13.79	1.26554	1.03079	1.5472	0.754322	2.4268	0.0139282	0.0238706	0.742109	0.785032	0.139732
13.8	1.26174	1.02677	1.54445	0.750962	2.42397	0.0139282	0.0238706	0.742109	0.785032	0.139731
13.81	1.25794	1.02275	1.5417	0.747603	2.42114	0.0139282	0.0238706	0.742109	0.785032	0.13973
13.82	1.25415	1.01873	1.53895	0.744243	2.41831	0.0139282	0.0238706	0.742109	0.785032	0.13973
13.83	1.25035	1.01471	1.53619	0.740883	2.41549	0.0139282	0.0238706	0.742108	0.785032	0.139729
13.84	1.24655	1.01069	1.53344	0.737524	2.41266	0.0139282	0.0238706	0.742108	0.785032	0.139728
13.85	1.24275	1.00667	1.53069	0.734164	2.40983	0.0139282	0.0238706	0.742108	0.785032	0.139727
13.86	1.23895	1.00265	1.52794	0.730805	2.407	0.0139282	0.0238706	0.742108	0.785032	0.139726
13.87	1.23515	0.998627	1.52518	0.727445	2.40417	0.0139281	0.0238706	0.742108	0.785032	0.139725
13.88	1.23135	0.994606	1.52243	0.724086	2.40135	0.0139281	0.0238706	0.742108	0.785032	0.139724
13.89	1.22755	0.990586	1.51968	0.720726	2.39852	0.0139281	0.0238706	0.742108	0.785032	0.139723
13.9	1.22375	0.986565	1.51693	0.717367	2.39569	0.0139281	0.0238706	0.742108	0.785032	0.139722
13.91	1.21995	0.982545	1.51417	0.714007	2.39286	0.0139281	0.0238706	0.742107	0.785032	0.139721
13.92	1.21615	0.978524	1.51142	0.710648	2.39003	0.0139281	0.0238706	0.742107	0.785032	0.13972
13.93	1.21235	0.974504	1.50867	0.707288	2.38721	0.0139281	0.0238706	0.742107	0.785032	0.139719
13.94	1.20855	0.970484	1.50592	0.703929	2.38438	0.0139281	0.0238706	0.742107	0.785032	0.139718
13.95	1.20475	0.966463	1.50316	0.700569	2.38155	0.0139281	0.0238706	0.742107	0.785032	0.139718
13.96	1.20096	0.962443	1.50041	0.69721	2.37872	0.013928	0.0238706	0.742107	0.785032	0.139717
13.97	1.19716	0.958422	1.49766	0.69385	2.37589	0.013928	0.0238706	0.742107	0.785032	0.139716
13.98	1.19336	0.954402	1.49491	0.69049	2.37307	0.013928	0.0238706	0.742107	0.785032	0.139715
13.99	1.18956	0.950381	1.49215	0.687131	2.37024	0.013928	0.0238706	0.742106	0.785032	0.139714
14	1.18576	0.946361	1.4894	0.683771	2.36741	0.013928	0.0238706	0.742106	0.785032	0.139713
14.01	1.18196	0.94234	1.48665	0.680412	2.36458	0.013928	0.0238706	0.742106	0.785032	0.139712
14.02	1.17816	0.93832	1.4839	0.677052	2.36175	0.013928	0.0238706	0.742106	0.785032	0.139712
14.03	1.17436	0.934299	1.48114	0.673693	2.35893	0.013928	0.0238706	0.742106	0.785032	0.139711
14.04	1.17056	0.930279	1.47839	0.670333	2.3561	0.0139279	0.0238706	0.742106	0.785032	0.13971
14.05	1.16676	0.926259	1.47564	0.666974	2.35327	0.0139279	0.0238706	0.742106	0.785032	0.139709
14.06	1.16296	0.922238	1.47289	0.663614	2.35044	0.0139279	0.0238706	0.742106	0.785032	0.139708
14.07	1.15916	0.918218	1.47013	0.660255	2.34761	0.0139279	0.0238706	0.742105	0.785032	0.139707
14.08	1.15536	0.914197	1.46738	0.656895	2.34479	0.0139279	0.0238706	0.742105	0.785032	0.139707
14.09	1.15156	0.910177	1.46463	0.653536	2.34196	0.0139279	0.0238706	0.742105	0.785032	0.139706
14.1	1.14777	0.906156	1.46188	0.650176	2.33913	0.0139279	0.0238706	0.742105	0.785032	0.139705
14.11	1.14397	0.902136	1.45912	0.646817	2.3363	0.0139279	0.0238706	0.742105	0.785032	0.139704
14.12	1.14017	0.898115	1.45637	0.643457	2.33347	0.0139279	0.0238706	0.742105	0.785032	0.139704
14.13	1.13637	0.894095	1.45362	0.640097	2.33065	0.0139279	0.0238706	0.742105	0.785032	0.139703
14.14	1.13257	0.890074	1.45087	0.636738	2.32782	0.0139278	0.0238706	0.742105	0.785032	0.139702
14.15	1.12877	0.886054	1.44811	0.633378	2.32499	0.0139278	0.0238706	0.742105	0.785032	0.139701
14.16	1.12497	0.882033	1.44536	0.630019	2.32216	0.0139278	0.0238706	0.742104	0.785032	0.1397
14.17	1.12117	0.878013	1.44261	0.626659	2.31933	0.0139278	0.0238706	0.742104	0.785032	0.1397
14.18	1.11737	0.873993	1.43986	0.6233	2.3165	0.0139278	0.0238706	0.742104	0.785032	0.139699
14.19	1.11357	0.869972	1.43711	0.61994	2.31368	0.0139278	0.0238706	0.742104	0.785032	0.139698
14.2	1.10977	0.865952	1.43435	0.616581	2.31085	0.0139278	0.0238706	0.742104	0.785032	0.139697
14.21	1.10597	0.861931	1.4316	0.613221	2.30802	0.0139278	0.0238706	0.742104	0.785032	0.139697
14.22	1.10217	0.857911	1.42885	0.609862	2.30519	0.0139278	0.0238706	0.742104	0.785032	0.139696
14.23	1.09837	0.85389	1.4261	0.606502	2.30236	0.0139278	0.0238706	0.742104	0.785032	0.139695
14.24	1.09457	0.84987	1.42334	0.603143	2.29954	0.0139277	0.0238706	0.742104	0.785032	0.139694
14.25	1.09078	0.845849	1.42059	0.599783	2.29671	0.0139277	0.0238706	0.742104	0.785032	0.139694
14.26	1.08698	0.841829	1.41784	0.596424	2.29388	0.0139277	0.0238706	0.742103	0.785032	0.139693
14.27	1.08318	0.837808	1.41509	0.593064	2.29105	0.0139277	0.0238706	0.742103	0.785032	0.139692
14.28	1.07938	0.833788	1.41233	0.589705	2.28822	0.0139277	0.0238706	0.742103	0.785032	0.139692
14.29	1.07558	0.829768	1.40958	0.586345	2.28539	0.0139277	0.0238706	0.742103	0.785032	0.139691
14.3	1.07178	0.825747	1.40683	0.582985	2.28257	0.0139277	0.0238706	0.742103	0.785032	0.13969
14.31	1.06798	0.821727	1.40408	0.579626	2.27974	0.0139277	0.0238706	0.742103	0.785032	0.139689
14.32	1.06418	0.817706	1.40132	0.576266	2.27691	0.0139277	0.0238706	0.742103	0.785032	0.139689
14.33	1.06038	0.813686	1.39857	0.572907	2.27408	0.0139277	0.0238706	0.742103	0.785032	0.139688
14.34	1.05658	0.809665	1.39582	0.569547	2.27125	0.0139277	0.0238706	0.742103	0.785032	0.139687
14.35	1.05278	0.805645	1.39307	0.566188	2.26842	0.0139276	0.0238706	0.742103	0.785032	0.139687
14.36	1.04898	0.801624	1.39031	0.562828	2.2656	0.0139276	0.0238706	0.742102	0.785032	0.139686
14.37	1.04518	0.797604	1.38756	0.559469	2.26277	0.0139276	0.0238706	0.742102	0.785032	0.139685
14.38	1.04138	0.793583	1.38481	0.556109	2.25994	0.0139276	0.0238706	0.742102	0.785032	0.139685
14.39	1.03758	0.789563	1.38206	0.55275	2.25711	0.0139276	0.0238706	0.742102	0.785032	0.139684
14.4	1.03379	0.785543	1.3793	0.54939	2.25428	0.0139276	0.0238706	0.742102	0.785032	0.139683
14.41	1.02999	0.781522	1.37655	0.546031	2.25145	0.0139276	0.0238706	0.742102	0.785032	0.139683
14.42	1.02619	0.777502	1.3738	0.542671	2.24863	0.0139276	0.0238706	0.742102	0.785032	0.139682
14.43	1.02239	0.773481	1.37105	0.539312	2.2458	0.0139276	0.0238706	0.742102	0.785032	0.139681
14.44	1.01859	0.769461	1.36829	0.535952	2.24297	0.0139276	0.0238706	0.742102	0.785032	0.139681
14.45	1.01479	0.76544	1.36554	0.532592	2.24014	0.0139276	0.0238706	0.742102	0.785032	0.13968
14.46	1.01099	0.76142	1.36279	0.529233	2.23731	0.0139276	0.0238706	0.742101	0.785032	0.13968
14.47	1.00719	0.757399	1.36004	0.525873	2.23449	0.0139276	0.0238706	0.742101	0.785032	0.139679
14.48	1.00339	0.753379	1.35728	0.522514	2.23166	0.0139276	0.0238706	0.742101	0.785032	0.139678
14.49	0.999592	0.749358	1.35453	0.519154	2.22883	0.0139276	0.0238706	0.742101	0.785032	0.139678
14.5	0.995793	0.745338	1.35178	0.515795	2.226	0.0139275	0.0238706	0.742101	0.785032	0.139677
14.51	0.991993	0.741318	1.34903	0.512435	2.22317	0.0139275	0.0238706	0.742101	0.785032	0.139676
14.52	0.988194	0.737297	1.34627	0.509076	2.22034	0.0139275	0.0238706	0.742101	0.785032	0.139676
14.53	0.984395	0.733277	1.34352	0.505716	2.21751	0.0139275	0.0238706	0.742101	0.785032	0.139675
14.54	0.980595	0.729256	1.34077	0.502357	2.21469	0.0139275	0.0238706	0.742101	0.785032	0.139675
14.55	0.976796	0.725236	1.33802	0.498997	2.21186	0.0139275	0.0238706	0.742101	0.785032	0.139674
14.56	0.972997	0.721215	1.33527	0.495638	2.20903	0.0139275	0.0238706	0.742101	0.785032	0.139673
14.57	0.969197	0.717195	1.33251	0.492278	2.2062	0.0139275	0.0238706	0.742101	0.785032	0.139673
14.58	0.965398	0.713174	1.32976	0.488919	2.20337	0.0139275	0.0238706	0.7421	0.785032	0.139672
14.59	0.961599	0.709154	1.32701	0.485559	2.20054	0.0139275	0.0238706	0.7421	0.785032	0.139672
14.6	0.957799	0.705133	1.32426	0.482199	2.19772	0.0139275	0.0238706	0.7421	0.785032	0.139671
14.61	0.954	0.701113	1.3215	0.47884	2.19489	0.0139275	0.0238706	0.7421	0.785032	0.139671
14.62	0.950201	0.697093	1.31875	0.47548	2.19206	0.0139275	0.0238706	0.7421	0.785032	0.13967
14.63	0.946401	0.693072	1.316	0.472121	2.18923	0.0139274	0.0238706	0.7421	0.785032	0.139669
14.64	0.942602	0.689052	1.31325	0.468761	2.1864	0.0139274	0.0238706	0.7421	0.785032	0.139669
14.65	0.938803	0.685031	1.31049	0.465402	2.18357	0.0139274	0.0238706	0.7421	0.785032	0.139668
14.66	0.935003	0.681011	1.30774	0.462042	2.18075	0.0139274	0.0238706	0.7421	0.785032	0.139668
14.67	0.931204	0.67699	1.30499	0.458683	2.17792	0.0139274	0.0238706	0.7421	0.785032	0.139667
14.68	0.927405	0.67297	1.30224	0.455323	2.17509	0.0139274	0.0238706	0.7421	0.785032	0.139667
14.69	0.923606	0.668949	1.29948	0.451964	2.17226	0.0139274	0.0238706	0.7421	0.785032	0.139666
14.7	0.919806	0.664929	1.29673	0.448604	2.16943	0.0139274	0.0238706	0.7421	0.785032	0.139666
14.71	0.916007	0.660908	1.29398	0.445245	2.1666	0.0139274	0.0238706	0.742099	0.785032	0.139665
14.72	0.912208	0.656888	1.29123	0.441885	2.16377	0.0139274	0.0238706	0.742099	0.785032	0.139664
14.73	0.908408	0.652868	1.28847	0.438526	2.16095	0.0139274	0.0238706	0.742099	0.785032	0.139664
14.74	0.904609	0.648847	1.28572	0.435166	2.15812	0.0139274	0.0238706	0.742099	0.785032	0.139663
14.75	0.90081	0.644827	1.28297	0.431806	2.15529	0.0139274	0.0238706	0.742099	0.785032	0.139663
14.76	0.89701	0.640806	1.28022	0.428447	2.15246	0.0139274	0.0238706	0.742099	0.785032	0.139662
14.77	0.893211	0.636786	1.27746	0.425087	2.14963	0.0139274	0.0238706	0.742099	0.785032	0.139662
14.78	0.889412	0.632765	1.27471	0.421728	2.1468	0.0139274	0.0238706	0.742099	0.785032	0.139661
14.79	0.885612	0.628745	1.27196	0.418368	2.14398	0.0139273	0.0238706	0.742099	0.785032	0.139661
14.8	0.881813	0.624724	1.26921	0.415009	2.14115	0.0139273	0.0238706	0.742099	0.785032	0.13966
14.81	0.878014	0.620704	1.26645	0.411649	2.13832	0.0139273	0.0238706	0.742099	0.785032	0.13966
14.82	0.874214	0.616683	1.2637	0.40829	2.13549	0.0139273	0.0238706	0.742099	0.785032	0.139659
14.83	0.870415	0.612663	1.26095	0.40493	2.13266	0.0139273	0.0238706	0.742099	0.785032	0.139659
14.84	0.866616	0.608642	1.2582	0.401571	2.12983	0.0139273	0.0238706	0.742098	0.785032	0.139658
14.85	0.862816	0.604622	1.25544	0.398211	2.127	0.0139273	0.0238706	0.742098	0.785032	0.139658
14.86	0.859017	0.600602	1.25269	0.394852	2.12418	0.0139273	0.0238706	0.742098	0.785032	0.139657
14.87	0.855218	0.596581	1.24994	0.391492	2.12135	0.0139273	0.0238706	0.742098	0.785032	0.139657
14.88	0.851418	0.592561	1.24719	0.388133	2.11852	0.0139273	0.0238706	0.742098	0.785032	0.139656
14.89	0.847619	0.58854	1.24443	0.384773	2.11569	0.0139273	0.0238706	0.742098	0.785032	0.139656
14.9	0.84382	0.58452	1.24168	0.381413	2.11286	0.0139273	0.0238706	0.742098	0.785032	0.139655
14.91	0.840021	0.580499	1.23893	0.378054	2.11003	0.0139273	0.0238706	0.742098	0.785032	0.139655
14.92	0.836221	0.576479	1.23618	0.374694	2.1072	0.0139273	0.0238706	0.742098	0.785032	0.139655
14.93	0.832422	0.572458	1.23342	0.371335	2.10438	0.0139273	0.0238706	0.742098	0.785032	0.139654
14.94	0.828623	0.568438	1.23067	0.367975	2.10155	0.0139273	0.0238706	0.742098	0.785032	0.139654
14.95	0.824823	0.564417	1.22792	0.364616	2.09872	0.0139273	0.0238706	0.742098	0.785032	0.139653
14.96	0.821024	0.560397	1.22517	0.361256	2.09589	0.0139273	0.0238706	0.742098	0.785032	0.139653
14.97	0.817225	0.556377	1.22242	0.357897	2.09306	0.0139273	0.0238706	0.742098	0.785032	0.139652
14.98	0.813425	0.552356	1.21966	0.354537	2.09023	0.0139273	0.0238706	0.742098	0.785032	0.139652
14.99	0.809626	0.548336	1.21691	0.351178	2.0874	0.0139273	0.0238706	0.742097	0.785032	0.139651
15	0.805827	0.544315	1.21416	0.347818	2.08458	0.0139273	0.0238706	0.742097	0.785032	0.139651
15.01	0.802027	0.540295	1.21141	0.344459	2.08175	0.0139272	0.0238706	0.742097	0.785032	0.13965
15.02	0.798228	0.536274	1.20865	0.341099	2.07892	0.0139272	0.0238706	0.742097	0.785032	0.13965
15.03	0.794429	0.532254	1.2059	0.33774	2.07609	0.0139272	0.0238706	0.742097	0.785032	0.13965
15.04	0.790629	0.528233	1.20315	0.33438	2.07326	0.0139272	0.0238706	0.742097	0.785032	0.139649
15.05	0.78683	0.524213	1.2004	0.33102	2.07043	0.0139272	0.0238706	0.742097	0.785032	0.139649
15.06	0.783031	0.520192	1.19764	0.327661	2.0676	0.0139272	0.0238706	0.742097	0.785032	0.139648
15.07	0.779231	0.516172	1.19489	0.324301	2.06478	0.0139272	0.0238706	0.742097	0.785032	0.139648
15.08	0.775432	0.512152	1.19214	0.320942	2.06195	0.0139272	0.0238706	0.742097	0.785032	0.139647
15.09	0.771633	0.508131	1.18939	0.317582	2.05912	0.0139272	0.0238706	0.742097	0.785031	0.139647
15.1	0.767833	0.504111	1.18663	0.314223	2.05629	0.0139272	0.0238706	0.742097	0.785031	0.139647
15.11	0.764034	0.50009	1.18388	0.310863	2.05346	0.0139272	0.0238706	0.742097	0.785031	0.139646
15.12	0.760235	0.49607	1.18113	0.307504	2.05063	0.0139272	0.0238706	0.742097	0.785031	0.139646
15.13	0.756435	0.492049	1.17838	0.304144	2.0478	0.0139272	0.0238706	0.742097	0.785031	0.139645
15.14	0.752636	0.488029	1.17562	0.300785	2.04498	0.0139272	0.0238706	0.742097	0.785031	0.139645
15.15	0.748837	0.484008	1.17287	0.297425	2.04215	0.0139272	0.0238706	0.742097	0.785031	0.139645
15.16	0.745038	0.479988	1.17012	0.294066	2.03932	0.0139272	0.0238706	0.742096	0.785031	0.139644
15.17	0.741238	0.475967	1.16737	0.290706	2.03649	0.0139272	0.0238706	0.742096	0.785031	0.139644
15.18	0.737439	0.471947	1.16461	0.287347	2.03366	0.0139272	0.0238706	0.742096	0.785031	0.139643
15.19	0.73364	0.467927	1.16186	0.283987	2.03083	0.0139272	0.0238706	0.742096	0.785031	0.139643
15.2	0.72984	0.463906	1.15911	0.280627	2.028	0.0139272	0.0238706	0.742096	0.785031	0.139643
15.21	0.726041	0.459886	1.15636	0.277268	2.02518	0.0139272	0.0238706	0.742096	0.785031	0.139642
15.22	0.722242	0.455865	1.1536	0.273908	2.02235	0.0139271	0.0238706	0.742096	0.785031	0.139642
15.23	0.718442	0.451845	1.15085	0.270549	2.01952	0.0139271	0.0238706	0.742096	0.785031	0.139641
15.24	0.714643	0.447824	1.1481	0.267189	2.01669	0.0139271	0.0238706	0.742096	0.785031	0.139641
15.25	0.710844	0.443804	1.14535	0.26383	2.01386	0.0139271	0.0238706	0.742096	0.785031	0.139641
15.26	0.707044	0.439783	1.14259	0.26047	2.01103	0.0139271	0.0238706	0.742096	0.785031	0.13964
15.27	0.703245	0.435763	1.13984	0.257111	2.0082	0.0139271	0.0238706	0.742096	0.785031	0.13964
15.28	0.699446	0.431742	1.13709	0.253751	2.00537	0.0139271	0.0238706	0.742096	0.785031	0.13964
15.29	0.695646	0.427722	1.13434	0.250392	2.00255	0.0139271	0.0238706	0.742096	0.785031	0.139639
15.3	0.691847	0.423702	1.13158	0.247032	1.99972	0.0139271	0.0238706	0.742096	0.785031	0.139639
15.31	0.688048	0.419681	1.12883	0.243673	1.99689	0.0139271	0.0238706	0.742096	0.785031	0.139638
15.32	0.684248	0.415661	1.12608	0.240313	1.99406	0.0139271	0.0238706	0.742096	0.785031	0.139638
15.33	0.680449	0.41164	1.12333	0.236954	1.99123	0.0139271	0.0238706	0.742096	0.785031	0.139638
15.34	0.67665	0.40762	1.12057	0.233594	1.9884	0.0139271	0.0238706	0.742095	0.785031	0.139637
15.35	0.67285	0.403599	1.11782	0.230234	1.98557	0.0139271	0.0238706	0.742095	0.785031	0.139637
15.36	0.669051	0.399579	1.11507	0.226875	1.98275	0.0139271	0.0238706	0.742095	0.785031	0.139637
15.37	0.665252	0.395558	1.11232	0.223515	1.97992	0.0139271	0.0238706	0.742095	0.785031	0.139636
15.38	0.661452	0.391538	1.10956	0.220156	1.97709	0.0139271	0.0238706	0.742095	0.785031	0.139636
15.39	0.657653	0.387517	1.10681	0.216796	1.97426	0.0139271	0.0238706	0.742095	0.785031	0.139636
15.4	0.653854	0.383497	1.10406	0.213437	1.97143	0.0139271	0.0238706	0.742095	0.785031	0.139635
15.41	0.650054	0.379477	1.10131	0.210077	1.9686	0.0139271	0.0238706	0.742095	0.785031	0.139635
15.42	0.646255	0.375456	1.09856	0.206718	1.96577	0.0139271	0.0238706	0.742095	0.785031	0.139635
15.43	0.642456	0.371436	1.0958	0.203358	1.96294	0.0139271	0.0238706	0.742095	0.785031	0.139634
15.44	0.638657	0.367415	1.09305	0.199999	1.96012	0.0139271	0.0238706	0.742095	0.785031	0.139634
15.45	0.634857	0.363395	1.0903	0.196639	1.95729	0.0139271	0.0238706	0.742095	0.785031	0.139634
15.46	0.631058	0.359374	1.08755	0.19328	1.95446	0.0139271	0.0238706	0.742095	0.785031	0.139633
15.47	0.627259	0.355354	1.08479	0.18992	1.95163	0.0139271	0.0238706	0.742095	0.785031	0.139633
15.48	0.623459	0.351333	1.08204	0.186561	1.9488	0.0139271	0.0238706	0.742095	0.785031	0.139633
15.49	0.61966	0.347313	1.07929	0.183201	1.94597	0.0139271	0.0238706	0.742095	0.785031	0.139632
15.5	0.615861	0.343292	1.07654	0.179841	1.94314	0.0139271	0.0238706	0.742095	0.785031	0.139632
15.51	0.612061	0.339272	1.07378	0.176482	1.94031	0.0139271	0.0238706	0.742095	0.785031	0.139632
15.52	0.608262	0.335251	1.07103	0.173122	1.93749	0.013927	0.0238706	0.742095	0.785031	0.139631
15.53	0.604463	0.331231	1.06828	0.169763	1.93466	0.013927	0.0238706	0.742095	0.785031	0.139631
15.54	0.600663	0.327211	1.06553	0.166403	1.93183	0.013927	0.0238706	0.742095	0.785031	0.139631
15.55	0.596864	0.32319	1.06277	0.163044	1.929	0.013927	0.0238706	0.742094	0.785031	0.13963
15.56	0.593065	0.31917	1.06002	0.159684	1.92617	0.013927	0.0238706	0.742094	0.785031	0.13963
15.57	0.589265	0.315149	1.05727	0.156325	1.92334	0.013927	0.0238706	0.742094	0.785031	0.13963
15.58	0.585466	0.311129	1.05452	0.152965	1.92051	0.013927	0.0238706	0.742094	0.785031	0.139629
15.59	0.581667	0.307108	1.05176	0.149606	1.91768	0.013927	0.0238706	0.742094	0.785031	0.139629
15.6	0.577867	0.303088	1.04901	0.146246	1.91486	0.013927	0.0238706	0.742094	0.785031	0.139629
15.61	0.574068	0.299067	1.04626	0.142887	1.91203	0.013927	0.0238706	0.742094	0.785031	0.139629
15.62	0.570269	0.295047	1.04351	0.139527	1.9092	0.013927	0.0238706	0.742094	0.785031	0.139628
15.63	0.566469	0.291026	1.04075	0.136168	1.90637	0.013927	0.0238706	0.742094	0.785031	0.139628
15.64	0.56267	0.287006	1.038	0.132808	1.90354	0.013927	0.0238706	0.742094	0.785031	0.139628
15.65	0.558871	0.282986	1.03525	0.129449	1.90071	0.013927	0.0238706	0.742094	0.785031	0.139627
15.66	0.555071	0.278965	1.0325	0.126089	1.89788	0.013927	0.0238706	0.742094	0.785031	0.139627
15.67	0.551272	0.274945	1.02974	0.122729	1.89505	0.013927	0.0238706	0.742094	0.785031	0.139627
15.68	0.547473	0.270924	1.02699	0.11937	1.89223	0.013927	0.0238706	0.742094	0.785031	0.139627
15.69	0.543673	0.266904	1.02424	0.11601	1.8894	0.013927	0.0238706	0.742094	0.785031	0.139626
15.7	0.539874	0.262883	1.02149	0.112651	1.88657	0.013927	0.0238706	0.742094	0.785031	0.139626
15.71	0.536075	0.258863	1.01873	0.109291	1.88374	0.013927	0.0238706	0.742094	0.785031	0.139626
15.72	0.532275	0.254842	1.01598	0.105932	1.88091	0.013927	0.0238706	0.742094	0.785031	0.139625
15.73	0.528476	0.250822	1.01323	0.102572	1.87808	0.013927	0.0238706	0.742094	0.785031	0.139625
15.74	0.524677	0.246801	1.01048	0.0992127	1.87525	0.013927	0.0238706	0.742094	0.785031	0.139625
15.75	0.520877	0.242781	1.00772	0.0958532	1.87242	0.013927	0.0238706	0.742094	0.785031	0.139625
15.76	0.517078	0.238761	1.00497	0.0924936	1.86959	0.013927	0.0238706	0.742094	0.785031	0.139624
15.77	0.513279	0.23474	1.00222	0.0891341	1.86677	0.013927	0.0238706	0.742094	0.785031	0.139624
15.78	0.50948	0.23072	0.999467	0.0857746	1.86394	0.013927	0.0238706	0.742094	0.785031	0.139624
15.79	0.50568	0.226699	0.996715	0.082415	1.86111	0.013927	0.0238706	0.742093	0.785031	0.139624
15.8	0.501881	0.222679	0.993962	0.0790555	1.85828	0.013927	0.0238706	0.742093	0.785031	0.139623
15.81	0.498082	0.218658	0.99121	0.075696	1.85545	0.013927	0.0238706	0.742093	0.785031	0.139623
15.82	0.494282	0.214638	0.988457	0.0723364	1.85262	0.013927	0.0238706	0.742093	0.785031	0.139623
15.83	0.490483	0.210617	0.985705	0.0689769	1.84979	0.013927	0.0238706	0.742093	0.785031	0.139623
15.84	0.486684	0.206597	0.982952	0.0656174	1.84696	0.013927	0.0238706	0.742093	0.785031	0.139622
15.85	0.482884	0.202576	0.9802	0.0622578	1.84414	0.013927	0.0238706	0.742093	0.785031	0.139622
15.86	0.479085	0.198556	0.977447	0.0588983	1.84131	0.013927	0.0238706	0.742093	0.785031	0.139622
15.87	0.475286	0.194536	0.974695	0.0555388	1.83848	0.013927	0.0238706	0.742093	0.785031	0.139621
15.88	0.471486	0.190515	0.971942	0.0521792	1.83565	0.013927	0.0238706	0.742093	0.785031	0.139621
15.89	0.467687	0.186495	0.96919	0.0488197	1.83282	0.013927	0.0238706	0.742093	0.785031	0.139621
15.9	0.463888	0.182474	0.966438	0.0454602	1.82999	0.013927	0.0238706	0.742093	0.785031	0.139621
15.91	0.460088	0.178454	0.963685	0.0421006	1.82716	0.013927	0.0238706	0.742093	0.785031	0.13962
15.92	0.456289	0.174433	0.960933	0.0387411	1.82433	0.013927	0.0238706	0.742093	0.785031	0.13962
15.93	0.45249	0.170413	0.95818	0.0353816	1.8215	0.013927	0.0238706	0.742093	0.785031	0.13962
15.94	0.44869	0.166392	0.955428	0.032022	1.81868	0.013927	0.0238706	0.742093	0.785031	0.13962
15.95	0.444891	0.162372	0.952675	0.0286625	1.81585	0.013927	0.0238706	0.742093	0.785031	0.13962
15.96	0.441092	0.158351	0.949923	0.025303	1.81302	0.0139269	0.0238706	0.742093	0.785031	0.139619
15.97	0.437292	0.154331	0.94717	0.0219434	1.81019	0.0139269	0.0238706	0.742093	0.785031	0.139619
15.98	0.433493	0.150311	0.944418	0.0185839	1.80736	0.0139269	0.0238706	0.742093	0.785031	0.139619
15.99	0.429694	0.14629	0.941665	0.0152244	1.80453	0.0139269	0.0238706	0.742093	0.785031	0.139619
16	0.425894	0.14227	0.938913	0.0118648	1.8017	0.0139269	0.0238706	0.742093	0.785031	0.139618
16.01	0.422095	0.138249	0.936161	0.00850531	1.79887	0.0139269	0.0238706	0.742093	0.785031	0.139618
16.02	0.418296	0.134229	0.933408	0.00514577	1.79604	0.0139269	0.0238706	0.742093	0.785031	0.139618
16.03	0.414496	0.130208	0.930656	0.00178624	1.79322	0.0139269	0.0238706	0.742093	0.785031	0.139618
16.04	0.410697	0.126188	0.927903	-0.00157329	1.79039	0.0139269	0.0238706	0.742093	0.785031	0.139617
16.05	0.406898	0.122167	0.925151	-0.00493283	1.78756	0.0139269	0.0238706	0.742093	0.785031	0.139617
16.06	0.403098	0.118147	0.922398	-0.00829236	1.78473	0.0139269	0.0238706	0.742093	0.785031	0.139617
16.07	0.399299	0.114126	0.919646	-0.0116519	1.7819	0.0139269	0.0238706	0.742092	0.785031	0.139617
16.08	0.3955	0.110106	0.916893	-0.0150114	1.77907	0.0139269	0.0238706	0.742092	0.785031	0.139617
16.09	0.3917	0.106085	0.914141	-0.018371	1.77624	0.0139269	0.0238706	0.742092	0.785031	0.139616
16.1	0.387901	0.102065	0.911389	-0.0217305	1.77341	0.0139269	0.0238706	0.742092	0.785031	0.139616
16.11	0.384102	0.0980446	0.908636	-0.02509	1.77058	0.0139269	0.0238706	0.742092	0.785031	0.139616
16.12	0.380302	0.0940241	0.905884	-0.0284496	1.76776	0.0139269	0.0238706	0.742092	0.785031	0.139616
16.13	0.376503	0.0900037	0.903131	-0.0318091	1.76493	0.0139269	0.0238706	0.742092	0.785031	0.139615
16.14	0.372704	0.0859832	0.900379	-0.0351686	1.7621	0.0139269	0.0238706	0.742092	0.785031	0.139615
16.15	0.368904	0.0819628	0.897626	-0.0385282	1.75927	0.0139269	0.0238706	0.742092	0.785031	0.139615
16.16	0.365105	0.0779423	0.894874	-0.0418877	1.75644	0.0139269	0.0238706	0.742092	0.785031	0.139615
16.17	0.361306	0.0739219	0.892121	-0.0452472	1.75361	0.0139269	0.0238706	0.742092	0.785031	0.139615
16.18	0.357507	0.0699014	0.889369	-0.0486068	1.75078	0.0139269	0.0238706	0.742092	0.785031	0.139614
16.19	0.353707	0.0658809	0.886616	-0.0519663	1.74795	0.0139269	0.0238706	0.742092	0.785031	0.139614
16.2	0.349908	0.0618605	0.883864	-0.0553258	1.74512	0.0139269	0.0238706	0.742092	0.785031	0.139614
16.21	0.346109	0.05784	0.881112	-0.0586854	1.7423	0.0139269	0.0238706	0.742092	0.785031	0.139614
16.22	0.342309	0.0538196	0.878359	-0.0620449	1.73947	0.0139269	0.0238706	0.742092	0.785031	0.139614
16.23	0.33851	0.0497991	0.875607	-0.0654044	1.73664	0.0139269	0.0238706	0.742092	0.785031	0.139613
16.24	0.334711	0.0457787	0.872854	-0.068764	1.73381	0.0139269	0.0238706	0.742092	0.785031	0.139613
16.25	0.330911	0.0417582	0.870102	-0.0721235	1.73098	0.0139269	0.0238706	0.742092	0.785031	0.139613
16.26	0.327112	0.0377377	0.867349	-0.075483	1.72815	0.0139269	0.0238706	0.742092	0.785031	0.139613
16.27	0.323313	0.0337173	0.864597	-0.0788426	1.72532	0.0139269	0.0238706	0.742092	0.785031	0.139613
16.28	0.319513	0.0296968	0.861844	-0.0822021	1.72249	0.0139269	0.0238706	0.742092	0.785031	0.139612
16.29	0.315714	0.0256764	0.859092	-0.0855616	1.71966	0.0139269	0.0238706	0.742092	0.785031	0.139612
16.3	0.311915	0.0216559	0.856339	-0.0889212	1.71684	0.0139269	0.0238706	0.742092	0.785031	0.139612
16.31	0.308115	0.0176355	0.853587	-0.0922807	1.71401	0.0139269	0.0238706	0.742092	0.785031	0.139612
16.32	0.304316	0.013615	0.850835	-0.0956402	1.71118	0.0139269	0.0238706	0.742092	0.785031	0.139612
16.33	0.300517	0.00959456	0.848082	-0.0989998	1.70835	0.0139269	0.0238706	0.742092	0.785031	0.139611
16.34	0.296717	0.0055741	0.84533	-0.102359	1.70552	0.0139269	0.0238706	0.742092	0.785031	0.139611
16.35	0.292918	0.00155364	0.842577	-0.105719	1.70269	0.0139269	0.0238706	0.742092	0.785031	0.139611
16.36	0.289119	-0.00246681	0.839825	-0.109078	1.69986	0.0139269	0.0238706	0.742092	0.785031	0.139611
16.37	0.285319	-0.00648727	0.837072	-0.112438	1.69703	0.0139269	0.0238706	0.742092	0.785031	0.139611
16.38	0.28152	-0.0105077	0.83432	-0.115797	1.6942	0.0139269	0.0238706	0.742092	0.785031	0.139611
16.39	0.277721	-0.0145282	0.831567	-0.119157	1.69138	0.0139269	0.0238706	0.742092	0.785031	0.13961
16.4	0.273921	-0.0185486	0.828815	-0.122516	1.68855	0.0139269	0.0238706	0.742092	0.785031	0.13961
16.41	0.270122	-0.0225691	0.826062	-0.125876	1.68572	0.0139269	0.0238706	0.742092	0.785031	0.13961
16.42	0.266323	-0.0265895	0.82331	-0.129236	1.68289	0.0139269	0.0238706	0.742091	0.785031	0.13961
16.43	0.262523	-0.03061	0.820558	-0.132595	1.68006	0.0139269	0.0238706	0.742091	0.785031	0.13961
16.44	0.258724	-0.0346305	0.817805	-0.135955	1.67723	0.0139269	0.0238706	0.742091	0.785031	0.13961
16.45	0.254925	-0.0386509	0.815053	-0.139314	1.6744	0.0139269	0.0238706	0.742091	0.785031	0.139609
16.46	0.251125	-0.0426714	0.8123	-0.142674	1.67157	0.0139269	0.0238706	0.742091	0.785031	0.139609
16.47	0.247326	-0.0466918	0.809548	-0.146033	1.66874	0.0139269	0.0238706	0.742091	0.785031	0.139609
16.48	0.243527	-0.0507123	0.806795	-0.149393	1.66591	0.0139269	0.0238706	0.742091	0.785031	0.139609
16.49	0.239727	-0.0547327	0.804043	-0.152752	1.66309	0.0139269	0.0238706	0.742091	0.785031	0.139609
16.5	0.235928	-0.0587532	0.80129	-0.156112	1.66026	0.0139269	0.0238706	0.742091	0.785031	0.139609
16.51	0.232129	-0.0627737	0.798538	-0.159471	1.65743	0.0139269	0.0238706	0.742091	0.785031	0.139608
16.52	0.228329	-0.0667941	0.795786	-0.162831	1.6546	0.0139269	0.0238706	0.742091	0.785031	0.139608
16.53	0.22453	-0.0708146	0.793033	-0.16619	1.65177	0.0139268	0.0238706	0.742091	0.785031	0.139608
16.54	0.220731	-0.074835	0.790281	-0.16955	1.64894	0.0139268	0.0238706	0.742091	0.785031	0.139608
16.55	0.216931	-0.0788555	0.787528	-0.172909	1.64611	0.0139268	0.0238706	0.742091	0.785031	0.139608
16.56	0.213132	-0.0828759	0.784776	-0.176269	1.64328	0.0139268	0.0238706	0.742091	0.785031	0.139608
16.57	0.209333	-0.0868964	0.782023	-0.179629	1.64045	0.0139268	0.0238706	0.742091	0.785031	0.139607
16.58	0.205533	-0.0909168	0.779271	-0.182988	1.63763	0.0139268	0.0238706	0.742091	0.785031	0.139607
16.59	0.201734	-0.0949373	0.776518	-0.186348	1.6348	0.0139268	0.0238706	0.742091	0.785031	0.139607
16.6	0.197935	-0.0989578	0.773766	-0.189707	1.63197	0.0139268	0.0238706	0.742091	0.785031	0.139607
16.61	0.194135	-0.102978	0.771013	-0.193067	1.62914	0.0139268	0.0238706	0.742091	0.785031	0.139607
16.62	0.190336	-0.106999	0.768261	-0.196426	1.62631	0.0139268	0.0238706	0.742091	0.785031	0.139607
16.63	0.186537	-0.111019	0.765509	-0.199786	1.62348	0.0139268	0.0238706	0.742091	0.785031	0.139606
16.64	0.182737	-0.11504	0.762756	-0.203145	1.62065	0.0139268	0.0238706	0.742091	0.785031	0.139606
16.65	0.178938	-0.11906	0.760004	-0.206505	1.61782	0.0139268	0.0238706	0.742091	0.785031	0.139606
16.66	0.175139	-0.12308	0.757251	-0.209864	1.61499	0.0139268	0.0238706	0.742091	0.785031	0.139606
16.67	0.17134	-0.127101	0.754499	-0.213224	1.61216	0.0139268	0.0238706	0.742091	0.785031	0.139606
16.68	0.16754	-0.131121	0.751746	-0.216583	1.60934	0.0139268	0.0238706	0.742091	0.785031	0.139606
16.69	0.163741	-0.135142	0.748994	-0.219943	1.60651	0.0139268	0.0238706	0.742091	0.785031	0.139606
16.7	0.159942	-0.139162	0.746241	-0.223302	1.60368	0.0139268	0.0238706	0.742091	0.785031	0.139605
16.71	0.156142	-0.143183	0.743489	-0.226662	1.60085	0.0139268	0.0238706	0.742091	0.785031	0.139605
16.72	0.152343	-0.147203	0.740736	-0.230022	1.59802	0.0139268	0.0238706	0.742091	0.785031	0.139605
16.73	0.148544	-0.151224	0.737984	-0.233381	1.59519	0.0139268	0.0238706	0.742091	0.785031	0.139605
16.74	0.144744	-0.155244	0.735232	-0.236741	1.59236	0.0139268	0.0238706	0.742091	0.785031	0.139605
16.75	0.140945	-0.159265	0.732479	-0.2401	1.58953	0.0139268	0.0238706	0.742091	0.785031	0.139605
16.76	0.137146	-0.163285	0.729727	-0.24346	1.5867	0.0139268	0.0238706	0.742091	0.785031	0.139605
16.77	0.133346	-0.167306	0.726974	-0.246819	1.58387	0.0139268	0.0238706	0.742091	0.785031	0.139604
16.78	0.129547	-0.171326	0.724222	-0.250179	1.58105	0.0139268	0.0238706	0.742091	0.785031	0.139604
16.79	0.125748	-0.175346	0.721469	-0.253538	1.57822	0.0139268	0.0238706	0.742091	0.785031	0.139604
16.8	0.121948	-0.179367	0.718717	-0.256898	1.57539	0.0139268	0.0238706	0.742091	0.785031	0.139604
16.81	0.118149	-0.183387	0.715964	-0.260257	1.57256	0.0139268	0.0238706	0.742091	0.785031	0.139604
16.82	0.11435	-0.187408	0.713212	-0.263617	1.56973	0.0139268	0.0238706	0.742091	0.785031	0.139604
16.83	0.11055	-0.191428	0.710459	-0.266976	1.5669	0.0139268	0.0238706	0.742091	0.785031	0.139604
16.84	0.106751	-0.195449	0.707707	-0.270336	1.56407	0.0139268	0.0238706	0.742091	0.785031	0.139603
16.85	0.102952	-0.199469	0.704955	-0.273695	1.56124	0.0139268	0.0238706	0.742091	0.785031	0.139603
16.86	0.0991523	-0.20349	0.702202	-0.277055	1.55841	0.0139268	0.0238706	0.74209	0.785031	0.139603
16.87	0.095353	-0.20751	0.69945	-0.280415	1.55558	0.0139268	0.0238706	0.74209	0.785031	0.139603
16.88	0.0915536	-0.211531	0.696697	-0.283774	1.55276	0.0139268	0.0238706	0.74209	0.785031	0.139603
16.89	0.0877543	-0.215551	0.693945	-0.287134	1.54993	0.0139268	0.0238706	0.74209	0.785031	0.139603
16.9	0.083955	-0.219571	0.691192	-0.290493	1.5471	0.0139268	0.0238706	0.74209	0.785031	0.139603
16.91	0.0801557	-0.223592	0.68844	-0.293853	1.54427	0.0139268	0.0238706	0.74209	0.785031	0.139603
16.92	0.0763563	-0.227612	0.685687	-0.297212	1.54144	0.0139268	0.0238706	0.74209	0.785031	0.139602
16.93	0.072557	-0.231633	0.682935	-0.300572	1.53861	0.0139268	0.0238706	0.74209	0.785031	0.139602
16.94	0.0687577	-0.235653	0.680182	-0.303931	1.53578	0.0139268	0.0238706	0.74209	0.785031	0.139602
16.95	0.0649583	-0.239674	0.67743	-0.307291	1.53295	0.0139268	0.0238706	0.74209	0.785031	0.139602
16.96	0.061159	-0.243694	0.674678	-0.31065	1.53012	0.0139268	0.0238706	0.74209	0.785031	0.139602
16.97	0.0573597	-0.247715	0.671925	-0.31401	1.52729	0.0139268	0.0238706	0.74209	0.785031	0.139602
16.98	0.0535604	-0.251735	0.669173	-0.317369	1.52447	0.0139268	0.0238706	0.74209	0.785031	0.139602
16.99	0.049761	-0.255756	0.66642	-0.320729	1.52164	0.0139268	0.0238706	0.74209	0.785031	0.139602
17	0.0459617	-0.259776	0.663668	-0.324088	1.51881	0.0139268	0.0238706	0.74209	0.785031	0.139601
17.01	0.0421624	-0.263796	0.660915	-0.327448	1.51598	0.0139268	0.0238706	0.74209	0.785031	0.139601
17.02	0.0383631	-0.267817	0.658163	-0.330808	1.51315	0.0139268	0.0238706	0.74209	0.785031	0.139601
17.03	0.0345637	-0.271837	0.65541	-0.334167	1.51032	0.0139268	0.0238706	0.74209	0.785031	0.139601
17.04	0.0307644	-0.275858	0.652658	-0.337527	1.50749	0.0139268	0.0238706	0.74209	0.785031	0.139601
17.05	0.0269651	-0.279878	0.649905	-0.340886	1.50466	0.0139268	0.0238706	0.74209	0.785031	0.139601
17.06	0.0231657	-0.283899	0.647153	-0.344246	1.50183	0.0139268	0.0238706	0.74209	0.785031	0.139601
17.07	0.0193664	-0.287919	0.6444	-0.347605	1.499	0.0139268	0.0238706	0.74209	0.785031	0.139601
17.08	0.0155671	-0.29194	0.641648	-0.350965	1.49618	0.0139268	0.0238706	0.74209	0.785031	0.1396
17.09	0.0117678	-0.29596	0.638896	-0.354324	1.49335	0.0139268	0.0238706	0.74209	0.785031	0.1396
17.1	0.00796843	-0.299981	0.636143	-0.357684	1.49052	0.0139268	0.0238706	0.74209	0.785031	0.1396
17.11	0.00416911	-0.304001	0.633391	-0.361043	1.48769	0.0139268	0.0238706	0.74209	0.785031	0.1396
17.12	0.000369779	-0.308021	0.630638	-0.364403	1.48486	0.0139268	0.0238706	0.74209	0.785031	0.1396
17.13	-0.00342955	-0.312042	0.627886	-0.367762	1.48203	0.0139268	0.0238706	0.74209	0.785031	0.1396
17.14	-0.00722888	-0.316062	0.625133	-0.371122	1.4792	0.0139268	0.0238706	0.74209	0.785031	0.1396
17.15	-0.0110282	-0.320083	0.622381	-0.374481	1.47637	0.0139268	0.0238706	0.74209	0.785031	0.1396
17.16	-0.0148275	-0.324103	0.619628	-0.377841	1.47354	0.0139268	0.0238706	0.74209	0.785031	0.1396
17.17	-0.0186269	-0.328124	0.616876	-0.381201	1.47071	0.0139268	0.0238706	0.74209	0.785031	0.139599
17.18	-0.0224262	-0.332144	0.614123	-0.38456	1.46789	0.0139268	0.0238706	0.74209	0.785031	0.139599
17.19	-0.0262255	-0.336165	0.611371	-0.38792	1.46506	0.0139268	0.0238706	0.74209	0.785031	0.139599
17.2	-0.0300248	-0.340185	0.608619	-0.391279	1.46223	0.0139268	0.0238706	0.74209	0.785031	0.139599
17.21	-0.0338242	-0.344206	0.605866	-0.394639	1.4594	0.0139268	0.0238706	0.74209	0.785031	0.139599
17.22	-0.0376235	-0.348226	0.603114	-0.397998	1.45657	0.0139268	0.0238706	0.74209	0.785031	0.139599
17.23	-0.0414228	-0.352246	0.600361	-0.401358	1.45374	0.0139268	0.0238706	0.74209	0.785031	0.139599
17.24	-0.0452222	-0.356267	0.597609	-0.404717	1.45091	0.0139268	0.0238706	0.74209	0.785031	0.139599
17.25	-0.0490215	-0.360287	0.594856	-0.408077	1.44808	0.0139268	0.0238706	0.74209	0.785031	0.139599
17.26	-0.0528208	-0.364308	0.592104	-0.411436	1.44525	0.0139268	0.0238706	0.74209	0.785031	0.139599
17.27	-0.0566201	-0.368328	0.589351	-0.414796	1.44242	0.0139268	0.0238706	0.74209	0.785031	0.139598
17.28	-0.0604195	-0.372349	0.586599	-0.418155	1.4396	0.0139268	0.0238706	0.74209	0.785031	0.139598
17.29	-0.0642188	-0.376369	0.583846	-0.421515	1.43677	0.0139268	0.0238706	0.74209	0.785031	0.139598
17.3	-0.0680181	-0.38039	0.581094	-0.424874	1.43394	0.0139268	0.0238706	0.74209	0.785031	0.139598
17.31	-0.0718174	-0.38441	0.578342	-0.428234	1.43111	0.0139268	0.0238706	0.74209	0.785031	0.139598
17.32	-0.0756168	-0.388431	0.575589	-0.431594	1.42828	0.0139268	0.0238706	0.74209	0.785031	0.139598
17.33	-0.0794161	-0.392451	0.572837	-0.434953	1.42545	0.0139268	0.0238706	0.74209	0.785031	0.139598
17.34	-0.0832154	-0.396471	0.570084	-0.438313	1.42262	0.0139268	0.0238706	0.74209	0.785031	0.139598
17.35	-0.0870148	-0.400492	0.567332	-0.441672	1.41979	0.0139268	0.0238706	0.74209	0.785031	0.139598
17.36	-0.0908141	-0.404512	0.564579	-0.445032	1.41696	0.0139268	0.0238706	0.74209	0.785031	0.139598
17.37	-0.0946134	-0.408533	0.561827	-0.448391	1.41413	0.0139268	0.0238706	0.74209	0.785031	0.139597
17.38	-0.0984127	-0.412553	0.559074	-0.451751	1.4113	0.0139268	0.0238706	0.74209	0.785031	0.139597
17.39	-0.102212	-0.416574	0.556322	-0.45511	1.40848	0.0139268	0.0238706	0.74209	0.785031	0.139597
17.4	-0.106011	-0.420594	0.553569	-0.45847	1.40565	0.0139268	0.0238706	0.74209	0.785031	0.139597
17.41	-0.109811	-0.424615	0.550817	-0.461829	1.40282	0.0139268	0.0238706	0.74209	0.785031	0.139597
17.42	-0.11361	-0.428635	0.548065	-0.465189	1.39999	0.0139268	0.0238706	0.74209	0.785031	0.139597
17.43	-0.117409	-0.432656	0.545312	-0.468548	1.39716	0.0139268	0.0238706	0.74209	0.785031	0.139597
17.44	-0.121209	-0.436676	0.54256	-0.471908	1.39433	0.0139268	0.0238706	0.74209	0.785031	0.139597
17.45	-0.125008	-0.440697	0.539807	-0.475267	1.3915	0.0139268	0.0238706	0.74209	0.785031	0.139597
17.46	-0.128807	-0.444717	0.537055	-0.478627	1.38867	0.0139268	0.0238706	0.74209	0.785031	0.139597
17.47	-0.132607	-0.448737	0.534302	-0.481987	1.38584	0.0139268	0.0238706	0.742089	0.785031	0.139597
17.48	-0.136406	-0.452758	0.53155	-0.485346	1.38301	0.0139268	0.0238706	0.742089	0.785031	0.139596
17.49	-0.140205	-0.456778	0.528797	-0.488706	1.38019	0.0139268	0.0238706	0.742089	0.785031	0.139596
17.5	-0.144005	-0.460799	0.526045	-0.492065	1.37736	0.0139268	0.0238706	0.742089	0.785031	0.139596
17.51	-0.147804	-0.464819	0.523292	-0.495425	1.37453	0.0139268	0.0238706	0.742089	0.785031	0.139596
17.52	-0.151603	-0.46884	0.52054	-0.498784	1.3717	0.0139268	0.0238706	0.742089	0.785031	0.139596
17.53	-0.155403	-0.47286	0.517788	-0.502144	1.36887	0.0139268	0.0238706	0.742089	0.785031	0.139596
17.54	-0.159202	-0.476881	0.515035	-0.505503	1.36604	0.0139268	0.0238706	0.742089	0.785031	0.139596
17.55	-0.163001	-0.480901	0.512283	-0.508863	1.36321	0.0139268	0.0238706	0.742089	0.785031	0.139596
17.56	-0.166801	-0.484922	0.50953	-0.512222	1.36038	0.0139268	0.0238706	0.742089	0.785031	0.139596
17.57	-0.1706	-0.488942	0.506778	-0.515582	1.35755	0.0139268	0.0238706	0.742089	0.785031	0.139596
17.58	-0.174399	-0.492962	0.504025	-0.518941	1.35472	0.0139268	0.0238706	0.742089	0.785031	0.139596
17.59	-0.178199	-0.496983	0.501273	-0.522301	1.35189	0.0139268	0.0238706	0.742089	0.785031	0.139596
17.6	-0.181998	-0.501003	0.49852	-0.52566	1.34907	0.0139268	0.0238706	0.742089	0.785031	0.139595
17.61	-0.185797	-0.505024	0.495768	-0.52902	1.34624	0.0139268	0.0238706	0.742089	0.785031	0.139595
17.62	-0.189597	-0.509044	0.493015	-0.53238	1.34341	0.0139268	0.0238706	0.742089	0.785031	0.139595
17.63	-0.193396	-0.513065	0.490263	-0.535739	1.34058	0.0139268	0.0238706	0.742089	0.785031	0.139595
17.64	-0.197195	-0.517085	0.48751	-0.539099	1.33775	0.0139268	0.0238706	0.742089	0.785031	0.139595
17.65	-0.200995	-0.521106	0.484758	-0.542458	1.33492	0.0139268	0.0238706	0.742089	0.785031	0.139595
17.66	-0.204794	-0.525126	0.482006	-0.545818	1.33209	0.0139268	0.0238706	0.742089	0.785031	0.139595
17.67	-0.208593	-0.529147	0.479253	-0.549177	1.32926	0.0139268	0.0238706	0.742089	0.785031	0.139595
17.68	-0.212393	-0.533167	0.476501	-0.552537	1.32643	0.0139268	0.0238706	0.742089	0.785031	0.139595
17.69	-0.216192	-0.537187	0.473748	-0.555896	1.3236	0.0139268	0.0238706	0.742089	0.785031	0.139595
17.7	-0.219991	-0.541208	0.470996	-0.559256	1.32077	0.0139268	0.0238706	0.742089	0.785031	0.139595
17.71	-0.223791	-0.545228	0.468243	-0.562615	1.31795	0.0139268	0.0238706	0.742089	0.785031	0.139595
17.72	-0.22759	-0.549249	0.465491	-0.565975	1.31512	0.0139268	0.0238706	0.742089	0.785031	0.139594
17.73	-0.231389	-0.553269	0.462738	-0.569334	1.31229	0.0139268	0.0238706	0.742089	0.785031	0.139594
17.74	-0.235189	-0.55729	0.459986	-0.572694	1.30946	0.0139268	0.0238706	0.742089	0.785031	0.139594
17.75	-0.238988	-0.56131	0.457233	-0.576053	1.30663	0.0139268	0.0238706	0.742089	0.785031	0.139594
17.76	-0.242787	-0.565331	0.454481	-0.579413	1.3038	0.0139268	0.0238706	0.742089	0.785031	0.139594
17.77	-0.246587	-0.569351	0.451729	-0.582773	1.30097	0.0139268	0.0238706	0.742089	0.785031	0.139594
17.78	-0.250386	-0.573372	0.448976	-0.586132	1.29814	0.0139268	0.0238706	0.742089	0.785031	0.139594
17.79	-0.254185	-0.577392	0.446224	-0.589492	1.29531	0.0139268	0.0238706	0.742089	0.785031	0.139594
17.8	-0.257985	-0.581412	0.443471	-0.592851	1.29248	0.0139268	0.0238706	0.742089	0.785031	0.139594
17.81	-0.261784	-0.585433	0.440719	-0.596211	1.28966	0.0139268	0.0238706	0.742089	0.785031	0.139594
17.82	-0.265583	-0.589453	0.437966	-0.59957	1.28683	0.0139268	0.0238706	0.742089	0.785031	0.139594
17.83	-0.269383	-0.593474	0.435214	-0.60293	1.284	0.0139268	0.0238706	0.742089	0.785031	0.139594
17.84	-0.273182	-0.597494	0.432461	-0.606289	1.28117	0.0139268	0.0238706	0.742089	0.785031	0.139594
17.85	-0.276981	-0.601515	0.429709	-0.609649	1.27834	0.0139268	0.0238706	0.742089	0.785031	0.139594
17.86	-0.28078	-0.605535	0.426956	-0.613008	1.27551	0.0139268	0.0238706	0.742089	0.785031	0.139593
17.87	-0.28458	-0.609556	0.424204	-0.616368	1.27268	0.0139268	0.0238706	0.742089	0.785031	0.139593
17.88	-0.288379	-0.613576	0.421451	-0.619727	1.26985	0.0139268	0.0238706	0.742089	0.785031	0.139593
17.89	-0.292178	-0.617597	0.418699	-0.623087	1.26702	0.0139268	0.0238706	0.742089	0.785031	0.139593
17.9	-0.295978	-0.621617	0.415947	-0.626446	1.26419	0.0139268	0.0238706	0.742089	0.785031	0.139593
17.91	-0.299777	-0.625637	0.413194	-0.629806	1.26136	0.0139268	0.0238706	0.742089	0.785031	0.139593
17.92	-0.303576	-0.629658	0.410442	-0.633166	1.25854	0.0139268	0.0238706	0.742089	0.785031	0.139593
17.93	-0.307376	-0.633678	0.407689	-0.636525	1.25571	0.0139268	0.0238706	0.742089	0.785031	0.139593
17.94	-0.311175	-0.637699	0.404937	-0.639885	1.25288	0.0139268	0.0238706	0.742089	0.785031	0.139593
17.95	-0.314974	-0.641719	0.402184	-0.643244	1.25005	0.0139268	0.0238706	0.742089	0.785031	0.139593
17.96	-0.318774	-0.64574	0.399432	-0.646604	1.24722	0.0139268	0.0238706	0.742089	0.785031	0.139593
17.97	-0.322573	-0.64976	0.396679	-0.649963	1.24439	0.0139268	0.0238706	0.742089	0.785031	0.139593
17.98	-0.326372	-0.653781	0.393927	-0.653323	1.24156	0.0139267	0.0238706	0.742089	0.785031	0.139593
17.99	-0.330172	-0.657801	0.391174	-0.656682	1.23873	0.0139267	0.0238706	0.742089	0.785031	0.139593
18	-0.333971	-0.661822	0.388422	-0.660042	1.2359	0.0139267	0.0238706	0.742089	0.785031	0.139593
18.01	-0.33777	-0.665842	0.38567	-0.663401	1.23307	0.0139267	0.0238706	0.742089	0.785031	0.139593
18.02	-0.34157	-0.669863	0.382917	-0.666761	1.23024	0.0139267	0.0238706	0.742089	0.785031	0.139592
18.03	-0.345369	-0.673883	0.380165	-0.67012	1.22742	0.0139267	0.0238706	0.742089	0.785031	0.139592
18.04	-0.349168	-0.677903	0.377412	-0.67348	1.22459	0.0139267	0.0238706	0.742089	0.785031	0.139592
18.05	-0.352968	-0.681924	0.37466	-0.676839	1.22176	0.0139267	0.0238706	0.742089	0.785031	0.139592
18.06	-0.356767	-0.685944	0.371907	-0.680199	1.21893	0.0139267	0.0238706	0.742089	0.785031	0.139592
18.07	-0.360566	-0.689965	0.369155	-0.683559	1.2161	0.0139267	0.0238706	0.742089	0.785031	0.139592
18.08	-0.364366	-0.693985	0.366402	-0.686918	1.21327	0.0139267	0.0238706	0.742089	0.785031	0.139592
18.09	-0.368165	-0.698006	0.36365	-0.690278	1.21044	0.0139267	0.0238706	0.742089	0.785031	0.139592
18.1	-0.371964	-0.702026	0.360897	-0.693637	1.20761	0.0139267	0.0238706	0.742089	0.785031	0.139592
18.11	-0.375764	-0.706047	0.358145	-0.696997	1.20478	0.0139267	0.0238706	0.742089	0.785031	0.139592
18.12	-0.379563	-0.710067	0.355393	-0.700356	1.20195	0.0139267	0.0238706	0.742089	0.785031	0.139592
18.13	-0.383362	-0.714088	0.35264	-0.703716	1.19912	0.0139267	0.0238706	0.742089	0.785031	0.139592
18.14	-0.387162	-0.718108	0.349888	-0.707075	1.1963	0.0139267	0.0238706	0.742089	0.785031	0.139592
18.15	-0.390961	-0.722128	0.347135	-0.710435	1.19347	0.0139267	0.0238706	0.742089	0.785031	0.139592
18.16	-0.39476	-0.726149	0.344383	-0.713794	1.19064	0.0139267	0.0238706	0.742089	0.785031	0.139592
18.17	-0.39856	-0.730169	0.34163	-0.717154	1.18781	0.0139267	0.0238706	0.742089	0.785031	0.139592
18.18	-0.402359	-0.73419	0.338878	-0.720513	1.18498	0.0139267	0.0238706	0.742089	0.785031	0.139591
18.19	-0.406158	-0.73821	0.336125	-0.723873	1.18215	0.0139267	0.0238706	0.742089	0.785031	0.139591
18.2	-0.409958	-0.742231	0.333373	-0.727232	1.17932	0.0139267	0.0238706	0.742089	0.785031	0.139591
18.21	-0.413757	-0.746251	0.33062	-0.730592	1.17649	0.0139267	0.0238706	0.742089	0.785031	0.139591
18.22	-0.417556	-0.750272	0.327868	-0.733952	1.17366	0.0139267	0.0238706	0.742089	0.785031	0.139591
18.23	-0.421356	-0.754292	0.325115	-0.737311	1.17083	0.0139267	0.0238706	0.742089	0.785031	0.139591
18.24	-0.425155	-0.758313	0.322363	-0.740671	1.168	0.0139267	0.0238706	0.742089	0.785031	0.139591
18.25	-0.428954	-0.762333	0.319611	-0.74403	1.16518	0.0139267	0.0238706	0.742089	0.785031	0.139591
18.26	-0.432754	-0.766353	0.316858	-0.74739	1.16235	0.0139267	0.0238706	0.742089	0.785031	0.139591
18.27	-0.436553	-0.770374	0.314106	-0.750749	1.15952	0.0139267	0.0238706	0.742089	0.785031	0.139591
18.28	-0.440352	-0.774394	0.311353	-0.754109	1.15669	0.0139267	0.0238706	0.742089	0.785031	0.139591
18.29	-0.444152	-0.778415	0.308601	-0.757468	1.15386	0.0139267	0.0238706	0.742089	0.785031	0.139591
18.3	-0.447951	-0.782435	0.305848	-0.760828	1.15103	0.0139267	0.0238706	0.742089	0.785031	0.139591
18.31	-0.45175	-0.786456	0.303096	-0.764187	1.1482	0.0139267	0.0238706	0.742089	0.785031	0.139591
18.32	-0.45555	-0.790476	0.300343	-0.767547	1.14537	0.0139267	0.0238706	0.742089	0.785031	0.139591
18.33	-0.459349	-0.794497	0.297591	-0.770906	1.14254	0.0139267	0.0238706	0.742089	0.785031	0.139591
18.34	-0.463148	-0.798517	0.294838	-0.774266	1.13971	0.0139267	0.0238706	0.742089	0.785031	0.139591
18.35	-0.466948	-0.802538	0.292086	-0.777625	1.13688	0.0139267	0.0238706	0.742089	0.785031	0.139591
18.36	-0.470747	-0.806558	0.289334	-0.780985	1.13406	0.0139267	0.0238706	0.742089	0.785031	0.139591
18.37	-0.474546	-0.810578	0.286581	-0.784345	1.13123	0.0139267	0.0238706	0.742089	0.785031	0.139591
18.38	-0.478346	-0.814599	0.283829	-0.787704	1.1284	0.0139267	0.0238706	0.742089	0.785031	0.13959
18.39	-0.482145	-0.818619	0.281076	-0.791064	1.12557	0.0139267	0.0238706	0.742089	0.785031	0.13959
18.4	-0.485944	-0.82264	0.278324	-0.794423	1.12274	0.0139267	0.0238706	0.742089	0.785031	0.13959
18.41	-0.489744	-0.82666	0.275571	-0.797783	1.11991	0.0139267	0.0238706	0.742089	0.785031	0.13959
18.42	-0.493543	-0.830681	0.272819	-0.801142	1.11708	0.0139267	0.0238706	0.742089	0.785031	0.13959
18.43	-0.497342	-0.834701	0.270066	-0.804502	1.11425	0.0139267	0.0238706	0.742089	0.785031	0.13959
18.44	-0.501142	-0.838722	0.267314	-0.807861	1.11142	0.0139267	0.0238706	0.742089	0.785031	0.13959
18.45	-0.504941	-0.842742	0.264561	-0.811221	1.10859	0.0139267	0.0238706	0.742089	0.785031	0.13959
18.46	-0.50874	-0.846763	0.261809	-0.81458	1.10576	0.0139267	0.0238706	0.742089	0.785031	0.13959
18.47	-0.51254	-0.850783	0.259056	-0.81794	1.10293	0.0139267	0.0238706	0.742089	0.785031	0.13959
18.48	-0.516339	-0.854803	0.256304	-0.821299	1.10011	0.0139267	0.0238706	0.742089	0.785031	0.13959
18.49	-0.520138	-0.858824	0.253552	-0.824659	1.09728	0.0139267	0.0238706	0.742089	0.785031	0.13959
18.5	-0.523938	-0.862844	0.250799	-0.828018	1.09445	0.0139267	0.0238706	0.742089	0.785031	0.13959
18.51	-0.527737	-0.866865	0.248047	-0.831378	1.09162	0.0139267	0.0238706	0.742088	0.785031	0.13959
18.52	-0.531536	-0.870885	0.245294	-0.834738	1.08879	0.0139267	0.0238706	0.742088	0.785031	0.13959
18.53	-0.535336	-0.874906	0.242542	-0.838097	1.08596	0.0139267	0.0238706	0.742088	0.785031	0.13959
18.54	-0.539135	-0.878926	0.239789	-0.841457	1.08313	0.0139267	0.0238706	0.742088	0.785031	0.13959
18.55	-0.542934	-0.882947	0.237037	-0.844816	1.0803	0.0139267	0.0238706	0.742088	0.785031	0.13959
18.56	-0.546733	-0.886967	0.234284	-0.848176	1.07747	0.0139267	0.0238706	0.742088	0.785031	0.13959
18.57	-0.550533	-0.890988	0.231532	-0.851535	1.07464	0.0139267	0.0238706	0.742088	0.785031	0.13959
18.58	-0.554332	-0.895008	0.228779	-0.854895	1.07181	0.0139267	0.0238706	0.742088	0.785031	0.13959
18.59	-0.558131	-0.899028	0.226027	-0.858254	1.06899	0.0139267	0.0238706	0.742088	0.785031	0.139589
18.6	-0.561931	-0.903049	0.223275	-0.861614	1.06616	0.0139267	0.0238706	0.742088	0.785031	0.139589
18.61	-0.56573	-0.907069	0.220522	-0.864973	1.06333	0.0139267	0.0238706	0.742088	0.785031	0.139589
18.62	-0.569529	-0.91109	0.21777	-0.868333	1.0605	0.0139267	0.0238706	0.742088	0.785031	0.139589
18.63	-0.573329	-0.91511	0.215017	-0.871692	1.05767	0.0139267	0.0238706	0.742088	0.785031	0.139589
18.64	-0.577128	-0.919131	0.212265	-0.875052	1.05484	0.0139267	0.0238706	0.742088	0.785031	0.139589
18.65	-0.580927	-0.923151	0.209512	-0.878411	1.05201	0.0139267	0.0238706	0.742088	0.785031	0.139589
18.66	-0.584727	-0.927172	0.20676	-0.881771	1.04918	0.0139267	0.0238706	0.742088	0.785031	0.139589
18.67	-0.588526	-0.931192	0.204007	-0.885131	1.04635	0.0139267	0.0238706	0.742088	0.785031	0.139589
18.68	-0.592325	-0.935213	0.201255	-0.88849	1.04352	0.0139267	0.0238706	0.742088	0.785031	0.139589
18.69	-0.596125	-0.939233	0.198502	-0.89185	1.04069	0.0139267	0.0238706	0.742088	0.785031	0.139589
18.7	-0.599924	-0.943254	0.19575	-0.895209	1.03787	0.0139267	0.0238706	0.742088	0.785031	0.139589
18.71	-0.603723	-0.947274	0.192997	-0.898569	1.03504	0.0139267	0.0238706	0.742088	0.785031	0.139589
18.72	-0.607523	-0.951294	0.190245	-0.901928	1.03221	0.0139267	0.0238706	0.742088	0.785031	0.139589
18.73	-0.611322	-0.955315	0.187493	-0.905288	1.02938	0.0139267	0.0238706	0.742088	0.785031	0.139589
18.74	-0.615121	-0.959335	0.18474	-0.908647	1.02655	0.0139267	0.0238706	0.742088	0.785031	0.139589
18.75	-0.618921	-0.963356	0.181988	-0.912007	1.02372	0.0139267	0.0238706	0.742088	0.785031	0.139589
18.76	-0.62272	-0.967376	0.179235	-0.915366	1.02089	0.0139267	0.0238706	0.742088	0.785031	0.139589
18.77	-0.626519	-0.971397	0.176483	-0.918726	1.01806	0.0139267	0.0238706	0.742088	0.785031	0.139589
18.78	-0.630319	-0.975417	0.17373	-0.922085	1.01523	0.0139267	0.0238706	0.742088	0.785031	0.139589
18.79	-0.634118	-0.979438	0.170978	-0.925445	1.0124	0.0139267	0.0238706	0.742088	0.785031	0.139589
18.8	-0.637917	-0.983458	0.168225	-0.928804	1.00957	0.0139267	0.0238706	0.742088	0.785031	0.139589
18.81	-0.641717	-0.987479	0.165473	-0.932164	1.00674	0.0139267	0.0238706	0.742088	0.785031	0.139589
18.82	-0.645516	-0.991499	0.16272	-0.935524	1.00392	0.0139267	0.0238706	0.742088	0.785031	0.139589
18.83	-0.649315	-0.995519	0.159968	-0.938883	1.00109	0.0139267	0.0238706	0.742088	0.785031	0.139589
18.84	-0.653115	-0.99954	0.157215	-0.942243	0.998258	0.0139267	0.0238706	0.742088	0.785031	0.139589
18.85	-0.656914	-1.00356	0.154463	-0.945602	0.995428	0.0139267	0.0238706	0.742088	0.785031	0.139588
18.86	-0.660713	-1.00758	0.151711	-0.948962	0.992599	0.0139267	0.0238706	0.742088	0.785031	0.139588
18.87	-0.664513	-1.0116	0.148958	-0.952321	0.98977	0.0139267	0.0238706	0.742088	0.785031	0.139588
18.88	-0.668312	-1.01562	0.146206	-0.955681	0.986941	0.0139267	0.0238706	0.742088	0.785031	0.139588
18.89	-0.672111	-1.01964	0.143453	-0.95904	0.984112	0.0139267	0.0238706	0.742088	0.785031	0.139588
18.9	-0.675911	-1.02366	0.140701	-0.9624	0.981283	0.0139267	0.0238706	0.742088	0.785031	0.139588
18.91	-0.67971	-1.02768	0.137948	-0.965759	0.978454	0.0139267	0.0238706	0.742088	0.785031	0.139588
18.92	-0.683509	-1.0317	0.135196	-0.969119	0.975625	0.0139267	0.0238706	0.742088	0.785031	0.139588
18.93	-0.687309	-1.03572	0.132443	-0.972478	0.972795	0.0139267	0.0238706	0.742088	0.785031	0.139588
18.94	-0.691108	-1.03974	0.129691	-0.975838	0.969966	0.0139267	0.0238706	0.742088	0.785031	0.139588
18.95	-0.694907	-1.04376	0.126938	-0.979197	0.967137	0.0139267	0.0238706	0.742088	0.785031	0.139588
18.96	-0.698707	-1.04779	0.124186	-0.982557	0.964308	0.0139267	0.0238706	0.742088	0.785031	0.139588
18.97	-0.702506	-1.05181	0.121434	-0.985917	0.961479	0.0139267	0.0238706	0.742088	0.785031	0.139588
18.98	-0.706305	-1.05583	0.118681	-0.989276	0.95865	0.0139267	0.0238706	0.742088	0.785031	0.139588
18.99	-0.710105	-1.05985	0.115929	-0.992636	0.955821	0.0139267	0.0238706	0.742088	0.785031	0.139588
19	-0.713904	-1.06387	0.113176	-0.995995	0.952992	0.0139267	0.0238706	0.742088	0.785031	0.139588
19.01	-0.717703	-1.06789	0.110424	-0.999355	0.950162	0.0139267	0.0238706	0.742088	0.785031	0.139588
19.02	-0.721503	-1.07191	0.107671	-1.00271	0.947333	0.0139267	0.0238706	0.742088	0.785031	0.139588
19.03	-0.725302	-1.07593	0.104919	-1.00607	0.944504	0.0139267	0.0238706	0.742088	0.785031	0.139588
19.04	-0.729101	-1.07995	0.102166	-1.00943	0.941675	0.0139267	0.0238706	0.742088	0.785031	0.139588
19.05	-0.732901	-1.08397	0.0994139	-1.01279	0.938846	0.0139267	0.0238706	0.742088	0.785031	0.139588
19.06	-0.7367	-1.08799	0.0966614	-1.01615	0.936017	0.0139267	0.0238706	0.742088	0.785031	0.139588
19.07	-0.740499	-1.09201	0.0939089	-1.01951	0.933188	0.0139267	0.0238706	0.742088	0.785031	0.139588
19.08	-0.744299	-1.09603	0.0911565	-1.02287	0.930358	0.0139267	0.0238706	0.742088	0.785031	0.139588
19.09	-0.748098	-1.10005	0.088404	-1.02623	0.927529	0.0139267	0.0238706	0.742088	0.785031	0.139588
19.1	-0.751897	-1.10407	0.0856516	-1.02959	0.9247	0.0139267	0.0238706	0.742088	0.785031	0.139588
19.11	-0.755697	-1.10809	0.0828991	-1.03295	0.921871	0.0139267	0.0238706	0.742088	0.785031	0.139588
19.12	-0.759496	-1.11211	0.0801466	-1.03631	0.919042	0.0139267	0.0238706	0.742088	0.785031	0.139588
19.13	-0.763295	-1.11613	0.0773942	-1.03967	0.916213	0.0139267	0.0238706	0.742088	0.785031	0.139588
19.14	-0.767095	-1.12015	0.0746417	-1.04303	0.913384	0.0139267	0.0238706	0.742088	0.785031	0.139588
19.15	-0.770894	-1.12417	0.0718893	-1.04639	0.910555	0.0139267	0.0238706	0.742088	0.785031	0.139587
19.16	-0.774693	-1.12819	0.0691368	-1.04975	0.907725	0.0139267	0.0238706	0.742088	0.785031	0.139587
19.17	-0.778493	-1.13221	0.0663843	-1.05311	0.904896	0.0139267	0.0238706	0.742088	0.785031	0.139587
19.18	-0.782292	-1.13624	0.0636319	-1.05647	0.902067	0.0139267	0.0238706	0.742088	0.785031	0.139587
19.19	-0.786091	-1.14026	0.0608794	-1.05983	0.899238	0.0139267	0.0238706	0.742088	0.785031	0.139587
19.2	-0.789891	-1.14428	0.058127	-1.06319	0.896409	0.0139267	0.0238706	0.742088	0.785031	0.139587
19.21	-0.79369	-1.1483	0.0553745	-1.06655	0.89358	0.0139267	0.0238706	0.742088	0.785031	0.139587
19.22	-0.797489	-1.15232	0.0526221	-1.0699	0.890751	0.0139267	0.0238706	0.742088	0.785031	0.139587
19.23	-0.801289	-1.15634	0.0498696	-1.07326	0.887921	0.0139267	0.0238706	0.742088	0.785031	0.139587
19.24	-0.805088	-1.16036	0.0471171	-1.07662	0.885092	0.0139267	0.0238706	0.742088	0.785031	0.139587
19.25	-0.808887	-1.16438	0.0443647	-1.07998	0.882263	0.0139267	0.0238706	0.742088	0.785031	0.139587
19.26	-0.812687	-1.1684	0.0416122	-1.08334	0.879434	0.0139267	0.0238706	0.742088	0.785031	0.139587
19.27	-0.816486	-1.17242	0.0388598	-1.0867	0.876605	0.0139267	0.0238706	0.742088	0.785031	0.139587
19.28	-0.820285	-1.17644	0.0361073	-1.09006	0.873776	0.0139267	0.0238706	0.742088	0.785031	0.139587
19.29	-0.824085	-1.18046	0.0333548	-1.09342	0.870947	0.0139267	0.0238706	0.742088	0.785031	0.139587
19.3	-0.827884	-1.18448	0.0306024	-1.09678	0.868118	0.0139267	0.0238706	0.742088	0.785031	0.139587
19.31	-0.831683	-1.1885	0.0278499	-1.10014	0.865288	0.0139267	0.0238706	0.742088	0.785031	0.139587
19.32	-0.835482	-1.19252	0.0250975	-1.1035	0.862459	0.0139267	0.0238706	0.742088	0.785031	0.139587
19.33	-0.839282	-1.19654	0.022345	-1.10686	0.85963	0.0139267	0.0238706	0.742088	0.785031	0.139587
19.34	-0.843081	-1.20056	0.0195925	-1.11022	0.856801	0.0139267	0.0238706	0.742088	0.785031	0.139587
19.35	-0.84688	-1.20458	0.0168401	-1.11358	0.853972	0.0139267	0.0238706	0.742088	0.785031	0.139587
19.36	-0.85068	-1.2086	0.0140876	-1.11694	0.851143	0.0139267	0.0238706	0.742088	0.785031	0.139587
19.37	-0.854479	-1.21262	0.0113352	-1.1203	0.848314	0.0139267	0.0238706	0.742088	0.785031	0.139587
19.38	-0.858278	-1.21664	0.0085827	-1.12366	0.845484	0.0139267	0.0238706	0.742088	0.785031	0.139587
19.39	-0.862078	-1.22066	0.00583025	-1.12702	0.842655	0.0139267	0.0238706	0.742088	0.785031	0.139587
19.4	-0.865877	-1.22469	0.00307779	-1.13038	0.839826	0.0139267	0.0238706	0.742088	0.785031	0.139587
19.41	-0.869676	-1.22871	0.000325326	-1.13374	0.836997	0.0139267	0.0238706	0.742088	0.785031	0.139587
19.42	-0.873476	-1.23273	-0.00242713	-1.1371	0.834168	0.0139267	0.0238706	0.742088	0.785031	0.139587
19.43	-0.877275	-1.23675	-0.00517959	-1.14046	0.831339	0.0139267	0.0238706	0.742088	0.785031	0.139587
19.44	-0.881074	-1.24077	-0.00793205	-1.14381	0.82851	0.0139267	0.0238706	0.742088	0.785031	0.139587
19.45	-0.884874	-1.24479	-0.0106845	-1.14717	0.82568	0.0139267	0.0238706	0.742088	0.785031	0.139587
19.46	-0.888673	-1.24881	-0.013437	-1.15053	0.822851	0.0139267	0.0238706	0.742088	0.785031	0.139587
19.47	-0.892472	-1.25283	-0.0161894	-1.15389	0.820022	0.0139267	0.0238706	0.742088	0.785031	0.139587
19.48	-0.896272	-1.25685	-0.0189419	-1.15725	0.817193	0.0139267	0.0238706	0.742088	0.785031	0.139587
19.49	-0.900071	-1.26087	-0.0216943	-1.16061	0.814364	0.0139267	0.0238706	0.742088	0.785031	0.139587
19.5	-0.90387	-1.26489	-0.0244468	-1.16397	0.811535	0.0139267	0.0238706	0.742088	0.785031	0.139587
19.51	-0.90767	-1.26891	-0.0271993	-1.16733	0.808706	0.0139267	0.0238706	0.742088	0.785031	0.139587
19.52	-0.911469	-1.27293	-0.0299517	-1.17069	0.805877	0.0139267	0.0238706	0.742088	0.785031	0.139587
19.53	-0.915268	-1.27695	-0.0327042	-1.17405	0.803047	0.0139267	0.0238706	0.742088	0.785031	0.139586
19.54	-0.919068	-1.28097	-0.0354566	-1.17741	0.800218	0.0139267	0.0238706	0.742088	0.785031	0.139586
19.55	-0.922867	-1.28499	-0.0382091	-1.18077	0.797389	0.0139267	0.0238706	0.742088	0.785031	0.139586
19.56	-0.926666	-1.28901	-0.0409616	-1.18413	0.79456	0.0139267	0.0238706	0.742088	0.785031	0.139586
19.57	-0.930466	-1.29303	-0.043714	-1.18749	0.791731	0.0139267	0.0238706	0.742088	0.785031	0.139586
19.58	-0.934265	-1.29705	-0.0464665	-1.19085	0.788902	0.0139267	0.0238706	0.742088	0.785031	0.139586
19.59	-0.938064	-1.30107	-0.0492189	-1.19421	0.786073	0.0139267	0.0238706	0.742088	0.785031	0.139586
19.6	-0.941864	-1.30509	-0.0519714	-1.19757	0.783243	0.0139267	0.0238706	0.742088	0.785031	0.139586
19.61	-0.945663	-1.30912	-0.0547239	-1.20093	0.780414	0.0139267	0.0238706	0.742088	0.785031	0.139586
19.62	-0.949462	-1.31314	-0.0574763	-1.20429	0.777585	0.0139267	0.0238706	0.742088	0.785031	0.139586
19.63	-0.953262	-1.31716	-0.0602288	-1.20765	0.774756	0.0139267	0.0238706	0.742088	0.785031	0.139586
19.64	-0.957061	-1.32118	-0.0629812	-1.21101	0.771927	0.0139267	0.0238706	0.742088	0.785031	0.139586
19.65	-0.96086	-1.3252	-0.0657337	-1.21436	0.769098	0.0139267	0.0238706	0.742088	0.785031	0.139586
19.66	-0.96466	-1.32922	-0.0684862	-1.21772	0.766269	0.0139267	0.0238706	0.742088	0.785031	0.139586
19.67	-0.968459	-1.33324	-0.0712386	-1.22108	0.763439	0.0139267	0.0238706	0.742088	0.785031	0.139586
19.68	-0.972258	-1.33726	-0.0739911	-1.22444	0.76061	0.0139267	0.0238706	0.742088	0.785031	0.139586
19.69	-0.976058	-1.34128	-0.0767435	-1.2278	0.757781	0.0139267	0.0238706	0.742088	0.785031	0.139586
19.7	-0.979857	-1.3453	-0.079496	-1.23116	0.754952	0.0139267	0.0238706	0.742088	0.785031	0.139586
19.71	-0.983656	-1.34932	-0.0822485	-1.23452	0.752123	0.0139267	0.0238706	0.742088	0.785031	0.139586
19.72	-0.987456	-1.35334	-0.0850009	-1.23788	0.749294	0.0139267	0.0238706	0.742088	0.785031	0.139586
19.73	-0.991255	-1.35736	-0.0877534	-1.24124	0.746465	0.0139267	0.0238706	0.742088	0.785031	0.139586
19.74	-0.995054	-1.36138	-0.0905058	-1.2446	0.743635	0.0139267	0.0238706	0.742088	0.785031	0.139586
19.75	-0.998854	-1.3654	-0.0932583	-1.24796	0.740806	0.0139267	0.0238706	0.742088	0.785031	0.139586
19.76	-1.00265	-1.36942	-0.0960108	-1.25132	0.737977	0.0139267	0.0238706	0.742088	0.785031	0.139586
19.77	-1.00645	-1.37344	-0.0987632	-1.25468	0.735148	0.0139267	0.0238706	0.742088	0.785031	0.139586
19.78	-1.01025	-1.37746	-0.101516	-1.25804	0.732319	0.0139267	0.0238706	0.742088	0.785031	0.139586
19.79	-1.01405	-1.38148	-0.104268	-1.2614	0.72949	0.0139267	0.0238706	0.742088	0.785031	0.139586
19.8	-1.01785	-1.3855	-0.107021	-1.26476	0.72666	0.0139267	0.0238706	0.742088	0.785031	0.139586
19.81	-1.02165	-1.38952	-0.109773	-1.26812	0.723831	0.0139267	0.0238706	0.742088	0.785031	0.139586
19.82	-1.02545	-1.39354	-0.112526	-1.27148	0.721002	0.0139267	0.0238706	0.742088	0.785031	0.139586
19.83	-1.02925	-1.39757	-0.115278	-1.27484	0.718173	0.0139267	0.0238706	0.742088	0.785031	0.139586
19.84	-1.03305	-1.40159	-0.11803	-1.2782	0.715344	0.0139267	0.0238706	0.742088	0.785031	0.139586
19.85	-1.03685	-1.40561	-0.120783	-1.28156	0.712515	0.0139267	0.0238706	0.742088	0.785031	0.139586
19.86	-1.04065	-1.40963	-0.123535	-1.28492	0.709686	0.0139267	0.0238706	0.742088	0.785031	0.139586
19.87	-1.04445	-1.41365	-0.126288	-1.28827	0.706856	0.0139267	0.0238706	0.742088	0.785031	0.139586
19.88	-1.04824	-1.41767	-0.12904	-1.29163	0.704027	0.0139267	0.0238706	0.742088	0.785031	0.139586
19.89	-1.05204	-1.42169	-0.131793	-1.29499	0.701198	0.0139267	0.0238706	0.742088	0.785031	0.139586
19.9	-1.05584	-1.42571	-0.134545	-1.29835	0.698369	0.0139267	0.0238706	0.742088	0.785031	0.139586
19.91	-1.05964	-1.42973	-0.137298	-1.30171	0.69554	0.0139267	0.0238706	0.742088	0.785031	0.139586
19.92	-1.06344	-1.43375	-0.14005	-1.30507	0.692711	0.0139267	0.0238706	0.742088	0.785031	0.139586
19.93	-1.06724	-1.43777	-0.142803	-1.30843	0.689882	0.0139267	0.0238706	0.742088	0.785031	0.139586
19.94	-1.07104	-1.44179	-0.145555	-1.31179	0.687052	0.0139267	0.0238706	0.742088	0.785031	0.139586
19.95	-1.07484	-1.44581	-0.148307	-1.31515	0.684223	0.0139267	0.0238706	0.742088	0.785031	0.139586
19.96	-1.07864	-1.44983	-0.15106	-1.31851	0.681394	0.0139267	0.0238706	0.742088	0.785031	0.139586
19.97	-1.08244	-1.45385	-0.153812	-1.32187	0.678565	0.0139267	0.0238706	0.742088	0.785031	0.139586
[truncated: 803 more rows]

## Sheet: B
	Viral load					Target cell
time	black	blue	green	red	orange	black	blue	green	red	orange
0	3.81336	3.81336	3.81336	3.81336	3.81336	1	1	1	1	1
0.01	3.82668	3.82668	3.82668	3.82668	3.82668	0.999655	0.999655	0.999655	0.999655	0.999655
0.02	3.84	3.84	3.84	3.84	3.84	0.9993	0.9993	0.9993	0.9993	0.9993
0.03	3.85331	3.85331	3.85331	3.85331	3.85331	0.998934	0.998934	0.998934	0.998934	0.998934
0.04	3.86661	3.86661	3.86661	3.86661	3.86661	0.998556	0.998556	0.998556	0.998556	0.998556
0.05	3.87991	3.87991	3.87991	3.87991	3.87991	0.998167	0.998167	0.998167	0.998167	0.998167
0.06	3.8932	3.8932	3.8932	3.8932	3.8932	0.997766	0.997766	0.997766	0.997766	0.997766
0.07	3.90648	3.90648	3.90648	3.90648	3.90648	0.997352	0.997352	0.997352	0.997352	0.997352
0.08	3.91975	3.91975	3.91975	3.91975	3.91975	0.996926	0.996926	0.996926	0.996926	0.996926
0.09	3.93302	3.93302	3.93302	3.93302	3.93302	0.996487	0.996487	0.996487	0.996487	0.996487
0.1	3.94628	3.94628	3.94628	3.94628	3.94628	0.996035	0.996035	0.996035	0.996035	0.996035
0.11	3.95953	3.95953	3.95953	3.95953	3.95953	0.995568	0.995568	0.995568	0.995568	0.995568
0.12	3.97278	3.97278	3.97278	3.97278	3.97278	0.995088	0.995088	0.995088	0.995088	0.995088
0.13	3.98601	3.98601	3.98601	3.98601	3.98601	0.994593	0.994593	0.994593	0.994593	0.994593
0.14	3.99924	3.99924	3.99924	3.99924	3.99924	0.994083	0.994083	0.994083	0.994083	0.994083
0.15	4.01246	4.01246	4.01246	4.01246	4.01246	0.993557	0.993557	0.993557	0.993557	0.993557
0.16	4.02567	4.02567	4.02567	4.02567	4.02567	0.993015	0.993015	0.993015	0.993015	0.993015
0.17	4.03887	4.03887	4.03887	4.03887	4.03887	0.992457	0.992457	0.992457	0.992457	0.992457
0.18	4.05205	4.05205	4.05205	4.05205	4.05205	0.991882	0.991882	0.991882	0.991882	0.991882
0.19	4.06523	4.06523	4.06523	4.06523	4.06523	0.99129	0.99129	0.99129	0.99129	0.99129
0.2	4.0784	4.0784	4.0784	4.0784	4.0784	0.99068	0.99068	0.99068	0.99068	0.99068
0.21	4.09156	4.09156	4.09156	4.09156	4.09156	0.990051	0.990051	0.990051	0.990051	0.990051
0.22	4.10471	4.10471	4.10471	4.10471	4.10471	0.989404	0.989404	0.989404	0.989404	0.989404
0.23	4.11784	4.11784	4.11784	4.11784	4.11784	0.988737	0.988737	0.988737	0.988737	0.988737
0.24	4.13097	4.13097	4.13097	4.13097	4.13097	0.98805	0.98805	0.98805	0.98805	0.98805
0.25	4.14408	4.14408	4.14408	4.14408	4.14408	0.987342	0.987342	0.987342	0.987342	0.987342
0.26	4.15718	4.15718	4.15718	4.15718	4.15718	0.986614	0.986614	0.986614	0.986614	0.986614
0.27	4.17026	4.17026	4.17026	4.17026	4.17026	0.985863	0.985863	0.985863	0.985863	0.985863
0.28	4.18333	4.18333	4.18333	4.18333	4.18333	0.985091	0.985091	0.985091	0.985091	0.985091
0.29	4.19639	4.19639	4.19639	4.19639	4.19639	0.984295	0.984295	0.984295	0.984295	0.984295
0.3	4.20944	4.20944	4.20944	4.20944	4.20944	0.983476	0.983476	0.983476	0.983476	0.983476
0.31	4.22247	4.22247	4.22247	4.22247	4.22247	0.982632	0.982632	0.982632	0.982632	0.982632
0.32	4.23549	4.23549	4.23549	4.23549	4.23549	0.981764	0.981764	0.981764	0.981764	0.981764
0.33	4.24849	4.24849	4.24849	4.24849	4.24849	0.98087	0.98087	0.98087	0.98087	0.98087
0.34	4.26147	4.26147	4.26147	4.26147	4.26147	0.979949	0.979949	0.979949	0.979949	0.979949
0.35	4.27444	4.27444	4.27444	4.27444	4.27444	0.979002	0.979002	0.979002	0.979002	0.979002
0.36	4.28739	4.28739	4.28739	4.28739	4.28739	0.978027	0.978027	0.978027	0.978027	0.978027
0.37	4.30033	4.30033	4.30033	4.30033	4.30033	0.977023	0.977023	0.977023	0.977023	0.977023
0.38	4.31324	4.31324	4.31324	4.31324	4.31324	0.97599	0.97599	0.97599	0.97599	0.97599
0.39	4.32614	4.32614	4.32614	4.32614	4.32614	0.974927	0.974927	0.974927	0.974927	0.974927
0.4	4.33902	4.33902	4.33902	4.33902	4.33902	0.973834	0.973834	0.973834	0.973834	0.973834
0.41	4.35188	4.35188	4.35188	4.35188	4.35188	0.972708	0.972708	0.972708	0.972708	0.972708
0.42	4.36472	4.36472	4.36472	4.36472	4.36472	0.971551	0.971551	0.971551	0.971551	0.971551
0.43	4.37754	4.37754	4.37754	4.37754	4.37754	0.97036	0.97036	0.97036	0.97036	0.97036
0.44	4.39034	4.39034	4.39034	4.39034	4.39034	0.969135	0.969135	0.969135	0.969135	0.969135
0.45	4.40312	4.40312	4.40312	4.40312	4.40312	0.967875	0.967875	0.967875	0.967875	0.967875
0.46	4.41588	4.41588	4.41588	4.41588	4.41588	0.966579	0.966579	0.966579	0.966579	0.966579
0.47	4.42861	4.42861	4.42861	4.42861	4.42861	0.965246	0.965246	0.965246	0.965246	0.965246
0.48	4.44132	4.44132	4.44132	4.44132	4.44132	0.963875	0.963875	0.963875	0.963875	0.963875
0.49	4.45401	4.45401	4.45401	4.45401	4.45401	0.962466	0.962466	0.962466	0.962466	0.962466
0.5	4.46667	4.46667	4.46667	4.46667	4.46667	0.961017	0.961017	0.961017	0.961017	0.961017
0.51	4.4793	4.4793	4.4793	4.4793	4.4793	0.959528	0.959528	0.959528	0.959528	0.959528
0.52	4.49191	4.49191	4.49191	4.49191	4.49191	0.957998	0.957998	0.957998	0.957998	0.957998
0.53	4.50449	4.50449	4.50449	4.50449	4.50449	0.956424	0.956424	0.956424	0.956424	0.956424
0.54	4.51705	4.51705	4.51705	4.51705	4.51705	0.954808	0.954808	0.954808	0.954808	0.954808
0.55	4.52957	4.52957	4.52957	4.52957	4.52957	0.953146	0.953146	0.953146	0.953146	0.953146
0.56	4.54207	4.54207	4.54207	4.54207	4.54207	0.95144	0.95144	0.95144	0.95144	0.95144
0.57	4.55454	4.55454	4.55454	4.55454	4.55454	0.949686	0.949686	0.949686	0.949686	0.949686
0.58	4.56697	4.56697	4.56697	4.56697	4.56697	0.947885	0.947885	0.947885	0.947885	0.947885
0.59	4.57938	4.57938	4.57938	4.57938	4.57938	0.946036	0.946036	0.946036	0.946036	0.946036
0.6	4.59175	4.59175	4.59175	4.59175	4.59175	0.944136	0.944136	0.944136	0.944136	0.944136
0.61	4.60409	4.60409	4.60409	4.60409	4.60409	0.942186	0.942186	0.942186	0.942186	0.942186
0.62	4.61639	4.61639	4.61639	4.61639	4.61639	0.940184	0.940184	0.940184	0.940184	0.940184
0.63	4.62866	4.62866	4.62866	4.62866	4.62866	0.938129	0.938129	0.938129	0.938129	0.938129
0.64	4.64089	4.64089	4.64089	4.64089	4.64089	0.93602	0.93602	0.93602	0.93602	0.93602
0.65	4.65309	4.65309	4.65309	4.65309	4.65309	0.933855	0.933855	0.933855	0.933855	0.933855
0.66	4.66524	4.66524	4.66524	4.66524	4.66524	0.931635	0.931635	0.931635	0.931635	0.931635
0.67	4.67736	4.67736	4.67736	4.67736	4.67736	0.929356	0.929356	0.929356	0.929356	0.929356
0.68	4.68944	4.68944	4.68944	4.68944	4.68944	0.92702	0.92702	0.92702	0.92702	0.92702
0.69	4.70148	4.70148	4.70148	4.70148	4.70148	0.924623	0.924623	0.924623	0.924623	0.924623
0.7	4.71347	4.71347	4.71347	4.71347	4.71347	0.922166	0.922166	0.922166	0.922166	0.922166
0.71	4.72542	4.72542	4.72542	4.72542	4.72542	0.919647	0.919647	0.919647	0.919647	0.919647
0.72	4.73733	4.73733	4.73733	4.73733	4.73733	0.917065	0.917065	0.917065	0.917065	0.917065
0.73	4.74919	4.74919	4.74919	4.74919	4.74919	0.914419	0.914419	0.914419	0.914419	0.914419
0.74	4.76101	4.76101	4.76101	4.76101	4.76101	0.911708	0.911708	0.911708	0.911708	0.911708
0.75	4.77277	4.77277	4.77277	4.77277	4.77277	0.90893	0.90893	0.90893	0.90893	0.90893
0.76	4.78449	4.78449	4.78449	4.78449	4.78449	0.906085	0.906085	0.906085	0.906085	0.906085
0.77	4.79616	4.79616	4.79616	4.79616	4.79616	0.903172	0.903172	0.903172	0.903172	0.903172
0.78	4.80778	4.80778	4.80778	4.80778	4.80778	0.900189	0.900189	0.900189	0.900189	0.900189
0.79	4.81934	4.81934	4.81934	4.81934	4.81934	0.897136	0.897136	0.897136	0.897136	0.897136
0.8	4.83086	4.83086	4.83086	4.83086	4.83086	0.894012	0.894012	0.894012	0.894012	0.894012
0.81	4.84231	4.84231	4.84231	4.84231	4.84231	0.890815	0.890815	0.890815	0.890815	0.890815
0.82	4.85371	4.85371	4.85371	4.85371	4.85371	0.887545	0.887545	0.887545	0.887545	0.887545
0.83	4.86506	4.86506	4.86506	4.86506	4.86506	0.8842	0.8842	0.8842	0.8842	0.8842
0.84	4.87634	4.87634	4.87634	4.87634	4.87634	0.88078	0.88078	0.88078	0.88078	0.88078
0.85	4.88757	4.88757	4.88757	4.88757	4.88757	0.877285	0.877285	0.877285	0.877285	0.877285
0.86	4.89873	4.89873	4.89873	4.89873	4.89873	0.873712	0.873712	0.873712	0.873712	0.873712
0.87	4.90983	4.90983	4.90983	4.90983	4.90983	0.870062	0.870062	0.870062	0.870062	0.870062
0.88	4.92086	4.92086	4.92086	4.92086	4.92086	0.866333	0.866333	0.866333	0.866333	0.866333
0.89	4.93184	4.93184	4.93184	4.93184	4.93184	0.862526	0.862526	0.862526	0.862526	0.862526
0.9	4.94274	4.94274	4.94274	4.94274	4.94274	0.858638	0.858638	0.858638	0.858638	0.858638
0.91	4.95358	4.95358	4.95358	4.95358	4.95358	0.854671	0.854671	0.854671	0.854671	0.854671
0.92	4.96434	4.96434	4.96434	4.96434	4.96434	0.850622	0.850622	0.850622	0.850622	0.850622
0.93	4.97504	4.97504	4.97504	4.97504	4.97504	0.846492	0.846492	0.846492	0.846492	0.846492
0.94	4.98566	4.98566	4.98566	4.98566	4.98566	0.84228	0.84228	0.84228	0.84228	0.84228
0.95	4.99621	4.99621	4.99621	4.99621	4.99621	0.837987	0.837987	0.837987	0.837987	0.837987
0.96	5.00668	5.00668	5.00668	5.00668	5.00668	0.83361	0.83361	0.83361	0.83361	0.83361
0.97	5.01708	5.01708	5.01708	5.01708	5.01708	0.829151	0.829151	0.829151	0.829151	0.829151
0.98	5.0274	5.0274	5.0274	5.0274	5.0274	0.824609	0.824609	0.824609	0.824609	0.824609
0.99	5.03764	5.03764	5.03764	5.03764	5.03764	0.819984	0.819984	0.819984	0.819984	0.819984
1	5.04779	5.04779	5.04779	5.04779	5.04779	0.815276	0.815276	0.815276	0.815276	0.815276
1.01	5.05787	5.05787	5.04516	5.04446	5.05081	0.810485	0.810485	0.810554	0.810558	0.810523
1.02	5.06786	5.06786	5.04253	5.04112	5.05379	0.805611	0.805611	0.805888	0.805903	0.805766
1.03	5.07777	5.07777	5.03988	5.03778	5.05672	0.800654	0.800654	0.801277	0.801311	0.801005
1.04	5.08759	5.08759	5.03723	5.03443	5.05962	0.795615	0.795615	0.79672	0.796779	0.796239
1.05	5.09732	5.09732	5.03457	5.03108	5.06247	0.790495	0.790495	0.792217	0.792308	0.791471
1.06	5.10696	5.10696	5.0319	5.02772	5.06528	0.785293	0.785293	0.787766	0.787896	0.786701
1.07	5.11651	5.11651	5.02922	5.02436	5.06805	0.78001	0.78001	0.783368	0.783542	0.781929
1.08	5.12597	5.12597	5.02654	5.021	5.07077	0.774646	0.774646	0.779021	0.779246	0.777156
1.09	5.13533	5.13533	5.02384	5.01764	5.07346	0.769204	0.769204	0.774725	0.775005	0.772382
1.1	5.1446	5.1446	5.02114	5.01427	5.07611	0.763683	0.763683	0.770478	0.770821	0.767608
1.11	5.15377	5.15377	5.01844	5.01089	5.07871	0.758084	0.758084	0.766281	0.766691	0.762836
1.12	5.16285	5.16285	5.01572	5.00751	5.08127	0.752409	0.752409	0.762133	0.762615	0.758065
1.13	5.17183	5.17183	5.013	5.00413	5.08379	0.746659	0.746659	0.758033	0.758592	0.753296
1.14	5.1807	5.1807	5.01027	5.00075	5.08627	0.740834	0.740834	0.753981	0.754622	0.748529
1.15	5.18947	5.18947	5.00754	4.99736	5.08871	0.734937	0.734937	0.749975	0.750702	0.743766
1.16	5.19814	5.19814	5.0048	4.99397	5.0911	0.728968	0.728968	0.746016	0.746833	0.739007
1.17	5.20671	5.20671	5.00205	4.99058	5.09346	0.72293	0.72293	0.742102	0.743015	0.734253
1.18	5.21517	5.21517	4.99929	4.98718	5.09577	0.716824	0.716824	0.738233	0.739245	0.729504
1.19	5.22352	5.22352	4.99653	4.98378	5.09805	0.710652	0.710652	0.734409	0.735523	0.72476
1.2	5.23177	5.23177	4.99376	4.98037	5.10028	0.704415	0.704415	0.730629	0.731849	0.720024
1.21	5.23991	5.23991	4.99098	4.97697	5.10247	0.698116	0.698116	0.726892	0.728222	0.715294
1.22	5.24793	5.24793	4.9882	4.97356	5.10462	0.691756	0.691756	0.723198	0.724641	0.710571
1.23	5.25585	5.25585	4.98541	4.97014	5.10673	0.685338	0.685338	0.719546	0.721105	0.705857
1.24	5.26365	5.26365	4.98262	4.96673	5.10879	0.678864	0.678864	0.715936	0.717614	0.701152
1.25	5.27135	5.27135	4.97982	4.96331	5.11082	0.672336	0.672336	0.712366	0.714167	0.696456
1.26	5.27892	5.27892	4.97701	4.95988	5.11281	0.665757	0.665757	0.708838	0.710764	0.69177
1.27	5.28639	5.28639	4.9742	4.95646	5.11475	0.659129	0.659129	0.705349	0.707403	0.687094
1.28	5.29373	5.29373	4.97138	4.95303	5.11666	0.652455	0.652455	0.7019	0.704084	0.68243
1.29	5.30097	5.30097	4.96855	4.9496	5.11852	0.645737	0.645737	0.69849	0.700807	0.677777
1.3	5.30808	5.30808	4.96572	4.94616	5.12034	0.638978	0.638978	0.695119	0.697571	0.673136
1.31	5.31508	5.31508	4.96289	4.94273	5.12213	0.632181	0.632181	0.691786	0.694375	0.668508
1.32	5.32195	5.32195	4.96004	4.93929	5.12387	0.625349	0.625349	0.68849	0.691219	0.663893
1.33	5.32871	5.32871	4.95719	4.93585	5.12557	0.618484	0.618484	0.685231	0.688102	0.659292
1.34	5.33535	5.33535	4.95434	4.9324	5.12724	0.61159	0.61159	0.682009	0.685023	0.654705
1.35	5.34187	5.34187	4.95148	4.92895	5.12886	0.604668	0.604668	0.678823	0.681982	0.650133
1.36	5.34827	5.34827	4.94862	4.9255	5.13045	0.597724	0.597724	0.675673	0.678979	0.645576
1.37	5.35455	5.35455	4.94575	4.92205	5.13199	0.590758	0.590758	0.672558	0.676013	0.641034
1.38	5.36071	5.36071	4.94287	4.91859	5.1335	0.583776	0.583776	0.669477	0.673082	0.636509
1.39	5.36674	5.36674	4.93999	4.91514	5.13496	0.576778	0.576778	0.666431	0.670188	0.632
1.4	5.37266	5.37266	4.9371	4.91168	5.13639	0.56977	0.56977	0.663419	0.667329	0.627508
1.41	5.37845	5.37845	4.93421	4.90821	5.13778	0.562753	0.562753	0.66044	0.664504	0.623034
1.42	5.38412	5.38412	4.93131	4.90475	5.13913	0.555731	0.555731	0.657495	0.661714	0.618578
1.43	5.38967	5.38967	4.92841	4.90128	5.14044	0.548707	0.548707	0.654582	0.658958	0.61414
1.44	5.3951	5.3951	4.9255	4.89781	5.14171	0.541684	0.541684	0.651701	0.656235	0.609721
1.45	5.4004	5.4004	4.92259	4.89434	5.14294	0.534666	0.534666	0.648852	0.653545	0.605321
1.46	5.40559	5.40559	4.91968	4.89086	5.14414	0.527655	0.527655	0.646034	0.650887	0.600941
1.47	5.41065	5.41065	4.91675	4.88739	5.1453	0.520654	0.520654	0.643247	0.64826	0.59658
1.48	5.41559	5.41559	4.91383	4.88391	5.14642	0.513667	0.513667	0.640491	0.645666	0.59224
1.49	5.42041	5.42041	4.9109	4.88042	5.1475	0.506696	0.506696	0.637765	0.643102	0.587921
1.5	5.4251	5.4251	4.90796	4.87694	5.14854	0.499745	0.499745	0.635069	0.640569	0.583622
1.51	5.42968	5.42968	4.90502	4.87345	5.14955	0.492816	0.492816	0.632403	0.638066	0.579345
1.52	5.43414	5.43414	4.90207	4.86997	5.15052	0.485911	0.485911	0.629765	0.635592	0.57509
1.53	5.43848	5.43848	4.89912	4.86648	5.15146	0.479035	0.479035	0.627156	0.633148	0.570856
1.54	5.44269	5.44269	4.89617	4.86298	5.15235	0.47219	0.47219	0.624576	0.630733	0.566645
1.55	5.44679	5.44679	4.89321	4.85949	5.15322	0.465378	0.465378	0.622024	0.628346	0.562457
1.56	5.45078	5.45078	4.89025	4.85599	5.15404	0.458602	0.458602	0.619499	0.625987	0.558292
1.57	5.45464	5.45464	4.88728	4.85249	5.15483	0.451864	0.451864	0.617001	0.623656	0.554149
1.58	5.45839	5.45839	4.88431	4.84899	5.15558	0.445168	0.445168	0.614531	0.621353	0.55003
1.59	5.46202	5.46202	4.88133	4.84549	5.1563	0.438514	0.438514	0.612087	0.619076	0.545935
1.6	5.46554	5.46554	4.87835	4.84199	5.15698	0.431907	0.431907	0.60967	0.616825	0.541864
1.61	5.46894	5.46894	4.87537	4.83848	5.15763	0.425347	0.425347	0.607278	0.614601	0.537817
1.62	5.47223	5.47223	4.87238	4.83497	5.15824	0.418838	0.418838	0.604913	0.612403	0.533795
1.63	5.4754	5.4754	4.86939	4.83146	5.15881	0.41238	0.41238	0.602572	0.61023	0.529797
1.64	5.47847	5.47847	4.86639	4.82795	5.15936	0.405977	0.405977	0.600257	0.608082	0.525824
1.65	5.48142	5.48142	4.86339	4.82443	5.15986	0.399629	0.399629	0.597966	0.605959	0.521876
1.66	5.48427	5.48427	4.86038	4.82092	5.16034	0.39334	0.39334	0.5957	0.60386	0.517953
1.67	5.487	5.487	4.85738	4.8174	5.16078	0.387109	0.387109	0.593458	0.601786	0.514056
1.68	5.48963	5.48963	4.85436	4.81388	5.16118	0.38094	0.38094	0.59124	0.599735	0.510184
1.69	5.49215	5.49215	4.85135	4.81036	5.16155	0.374833	0.374833	0.589045	0.597708	0.506338
1.7	5.49457	5.49457	4.84833	4.80684	5.16189	0.368791	0.368791	0.586873	0.595704	0.502518
1.71	5.49688	5.49688	4.8453	4.80331	5.1622	0.362813	0.362813	0.584725	0.593723	0.498724
1.72	5.49909	5.49909	4.84228	4.79978	5.16247	0.356902	0.356902	0.582599	0.591764	0.494956
1.73	5.50119	5.50119	4.83924	4.79626	5.16271	0.351058	0.351058	0.580496	0.589827	0.491214
1.74	5.5032	5.5032	4.83621	4.79273	5.16292	0.345283	0.345283	0.578415	0.587913	0.487499
1.75	5.5051	5.5051	4.83317	4.7892	5.16309	0.339578	0.339578	0.576356	0.58602	0.48381
1.76	5.50691	5.50691	4.83013	4.78566	5.16324	0.333943	0.333943	0.574318	0.584148	0.480147
1.77	5.50862	5.50862	4.82708	4.78213	5.16335	0.32838	0.32838	0.572302	0.582298	0.476512
1.78	5.51023	5.51023	4.82403	4.77859	5.16343	0.322888	0.322888	0.570306	0.580468	0.472903
1.79	5.51175	5.51175	4.82098	4.77505	5.16348	0.317469	0.317469	0.568332	0.578659	0.469321
1.8	5.51318	5.51318	4.81793	4.77151	5.1635	0.312122	0.312122	0.566378	0.57687	0.465765
1.81	5.51451	5.51451	4.81487	4.76797	5.16349	0.30685	0.30685	0.564445	0.575101	0.462237
1.82	5.51575	5.51575	4.8118	4.76443	5.16344	0.301651	0.301651	0.562532	0.573352	0.458736
1.83	5.51691	5.51691	4.80874	4.76089	5.16337	0.296526	0.296526	0.560638	0.571622	0.455261
1.84	5.51797	5.51797	4.80567	4.75734	5.16327	0.291475	0.291475	0.558764	0.569912	0.451814
1.85	5.51895	5.51895	4.8026	4.75379	5.16313	0.286499	0.286499	0.55691	0.56822	0.448393
1.86	5.51984	5.51984	4.79952	4.75024	5.16297	0.281597	0.281597	0.555075	0.566547	0.445
1.87	5.52065	5.52065	4.79644	4.74669	5.16278	0.27677	0.27677	0.553259	0.564893	0.441634
1.88	5.52137	5.52137	4.79336	4.74314	5.16256	0.272018	0.272018	0.551461	0.563257	0.438295
1.89	5.52201	5.52201	4.79027	4.73959	5.16231	0.267339	0.267339	0.549682	0.561639	0.434982
1.9	5.52257	5.52257	4.78719	4.73604	5.16203	0.262735	0.262735	0.547921	0.560038	0.431697
1.91	5.52305	5.52305	4.7841	4.73248	5.16172	0.258205	0.258205	0.546178	0.558455	0.428439
1.92	5.52346	5.52346	4.781	4.72892	5.16139	0.253748	0.253748	0.544454	0.55689	0.425208
1.93	5.52379	5.52379	4.7779	4.72537	5.16103	0.249365	0.249365	0.542746	0.555342	0.422004
1.94	5.52404	5.52404	4.7748	4.72181	5.16064	0.245054	0.245054	0.541057	0.55381	0.418826
1.95	5.52422	5.52422	4.7717	4.71824	5.16022	0.240816	0.240816	0.539384	0.552295	0.415676
1.96	5.52432	5.52432	4.76859	4.71468	5.15977	0.23665	0.23665	0.537728	0.550797	0.412552
1.97	5.52435	5.52435	4.76549	4.71112	5.1593	0.232555	0.232555	0.53609	0.549315	0.409455
1.98	5.52432	5.52432	4.76237	4.70755	5.1588	0.228531	0.228531	0.534468	0.547849	0.406385
1.99	5.52421	5.52421	4.75926	4.70399	5.15827	0.224578	0.224578	0.532862	0.546399	0.403341
2	5.52403	5.52403	4.75614	4.70042	5.15772	0.220694	0.220694	0.531273	0.544964	0.400324
2.01	5.52379	5.52379	4.75302	4.69685	5.15714	0.216879	0.216879	0.529699	0.543545	0.397333
2.02	5.52348	5.52348	4.7499	4.69328	5.15654	0.213132	0.213132	0.528142	0.542141	0.394369
2.03	5.52311	5.52311	4.74677	4.68971	5.15591	0.209453	0.209453	0.5266	0.540753	0.391431
2.04	5.52268	5.52268	4.74365	4.68614	5.15526	0.205841	0.205841	0.525074	0.539379	0.388519
2.05	5.52218	5.52218	4.74052	4.68257	5.15458	0.202295	0.202295	0.523563	0.53802	0.385633
2.06	5.52162	5.52162	4.73738	4.67899	5.15387	0.198814	0.198814	0.522067	0.536675	0.382773
2.07	5.521	5.521	4.73425	4.67542	5.15314	0.195398	0.195398	0.520586	0.535345	0.379939
2.08	5.52033	5.52033	4.73111	4.67184	5.15239	0.192045	0.192045	0.519121	0.534029	0.377131
2.09	5.51959	5.51959	4.72797	4.66826	5.15161	0.188755	0.188755	0.517669	0.532727	0.374348
2.1	5.5188	5.5188	4.72482	4.66468	5.15081	0.185527	0.185527	0.516232	0.531438	0.371591
2.11	5.51795	5.51795	4.72168	4.6611	5.14998	0.18236	0.18236	0.51481	0.530164	0.36886
2.12	5.51705	5.51705	4.71853	4.65752	5.14913	0.179254	0.179254	0.513401	0.528903	0.366153
2.13	5.5161	5.5161	4.71538	4.65394	5.14826	0.176207	0.176207	0.512007	0.527655	0.363472
2.14	5.51509	5.51509	4.71223	4.65035	5.14736	0.173218	0.173218	0.510627	0.52642	0.360816
2.15	5.51403	5.51403	4.70907	4.64677	5.14644	0.170287	0.170287	0.50926	0.525199	0.358185
2.16	5.51292	5.51292	4.70591	4.64318	5.1455	0.167413	0.167413	0.507906	0.52399	0.355578
2.17	5.51176	5.51176	4.70275	4.6396	5.14453	0.164594	0.164594	0.506566	0.522794	0.352996
2.18	5.51056	5.51056	4.69959	4.63601	5.14354	0.161831	0.161831	0.50524	0.52161	0.350439
2.19	5.5093	5.5093	4.69642	4.63242	5.14253	0.159121	0.159121	0.503926	0.520439	0.347906
2.2	5.508	5.508	4.69326	4.62883	5.1415	0.156465	0.156465	0.502625	0.51928	0.345397
2.21	5.50665	5.50665	4.69009	4.62524	5.14045	0.153861	0.153861	0.501337	0.518133	0.342912
2.22	5.50526	5.50526	4.68692	4.62165	5.13938	0.151308	0.151308	0.500062	0.516998	0.340452
2.23	5.50383	5.50383	4.68374	4.61805	5.13828	0.148806	0.148806	0.498799	0.515875	0.338014
2.24	5.50235	5.50235	4.68057	4.61446	5.13716	0.146353	0.146353	0.497548	0.514763	0.335601
2.25	5.50083	5.50083	4.67739	4.61087	5.13603	0.143949	0.143949	0.49631	0.513663	0.333211
2.26	5.49927	5.49927	4.67421	4.60727	5.13487	0.141592	0.141592	0.495084	0.512575	0.330844
2.27	5.49766	5.49766	4.67103	4.60367	5.13369	0.139283	0.139283	0.493869	0.511498	0.3285
2.28	5.49602	5.49602	4.66784	4.60008	5.13249	0.137019	0.137019	0.492667	0.510431	0.326179
2.29	5.49434	5.49434	4.66465	4.59648	5.13127	0.134801	0.134801	0.491476	0.509376	0.323881
2.3	5.49262	5.49262	4.66147	4.59288	5.13003	0.132628	0.132628	0.490297	0.508332	0.321606
2.31	5.49087	5.49087	4.65827	4.58928	5.12877	0.130497	0.130497	0.489129	0.507298	0.319353
2.32	5.48907	5.48907	4.65508	4.58568	5.1275	0.12841	0.12841	0.487973	0.506275	0.317122
2.33	5.48724	5.48724	4.65189	4.58208	5.1262	0.126364	0.126364	0.486827	0.505263	0.314913
2.34	5.48538	5.48538	4.64869	4.57847	5.12488	0.12436	0.12436	0.485693	0.504261	0.312727
2.35	5.48348	5.48348	4.64549	4.57487	5.12355	0.122395	0.122395	0.48457	0.503269	0.310562
2.36	5.48155	5.48155	4.64229	4.57126	5.12219	0.12047	0.12047	0.483457	0.502287	0.308418
2.37	5.47958	5.47958	4.63909	4.56766	5.12082	0.118584	0.118584	0.482355	0.501315	0.306297
2.38	5.47759	5.47759	4.63588	4.56405	5.11943	0.116736	0.116736	0.481264	0.500354	0.304196
2.39	5.47556	5.47556	4.63268	4.56045	5.11802	0.114925	0.114925	0.480183	0.499402	0.302117
2.4	5.47349	5.47349	4.62947	4.55684	5.1166	0.11315	0.11315	0.479113	0.498459	0.300058
2.41	5.4714	5.4714	4.62626	4.55323	5.11515	0.111411	0.111411	0.478053	0.497526	0.29802
2.42	5.46928	5.46928	4.62305	4.54962	5.11369	0.109707	0.109707	0.477003	0.496603	0.296003
2.43	5.46713	5.46713	4.61983	4.54601	5.11221	0.108037	0.108037	0.475963	0.495689	0.294006
2.44	5.46495	5.46495	4.61662	4.5424	5.11071	0.106401	0.106401	0.474932	0.494784	0.29203
2.45	5.46274	5.46274	4.6134	4.53879	5.1092	0.104797	0.104797	0.473912	0.493888	0.290073
2.46	5.46051	5.46051	4.61018	4.53517	5.10767	0.103226	0.103226	0.472902	0.493001	0.288136
2.47	5.45825	5.45825	4.60696	4.53156	5.10612	0.101686	0.101686	0.4719	0.492124	0.286219
2.48	5.45596	5.45596	4.60374	4.52795	5.10456	0.100177	0.100177	0.470909	0.491255	0.284322
2.49	5.45365	5.45365	4.60051	4.52433	5.10298	0.0986983	0.0986983	0.469927	0.490394	0.282444
2.5	5.45131	5.45131	4.59729	4.52071	5.10138	0.0972491	0.0972491	0.468954	0.489543	0.280585
2.51	5.44894	5.44894	4.59406	4.5171	5.09977	0.0958288	0.0958288	0.46799	0.4887	0.278745
2.52	5.44655	5.44655	4.59083	4.51348	5.09814	0.0944368	0.0944368	0.467036	0.487865	0.276925
2.53	5.44414	5.44414	4.5876	4.50986	5.09649	0.0930726	0.0930726	0.46609	0.487039	0.275122
2.54	5.4417	5.4417	4.58437	4.50624	5.09483	0.0917355	0.0917355	0.465154	0.486221	0.273339
2.55	5.43924	5.43924	4.58113	4.50262	5.09316	0.0904249	0.0904249	0.464226	0.485411	0.271573
2.56	5.43676	5.43676	4.5779	4.499	5.09147	0.0891404	0.0891404	0.463307	0.484609	0.269826
2.57	5.43426	5.43426	4.57466	4.49538	5.08976	0.0878813	0.0878813	0.462396	0.483815	0.268097
2.58	5.43173	5.43173	4.57142	4.49176	5.08804	0.0866471	0.0866471	0.461494	0.483029	0.266385
2.59	5.42918	5.42918	4.56818	4.48814	5.0863	0.0854373	0.0854373	0.460601	0.48225	0.264691
2.6	5.42662	5.42662	4.56494	4.48452	5.08455	0.0842513	0.0842513	0.459715	0.48148	0.263015
2.61	5.42403	5.42403	4.5617	4.48089	5.08279	0.0830887	0.0830887	0.458839	0.480717	0.261356
2.62	5.42142	5.42142	4.55845	4.47727	5.08101	0.0819489	0.0819489	0.45797	0.479961	0.259714
2.63	5.41879	5.41879	4.5552	4.47365	5.07922	0.0808314	0.0808314	0.457109	0.479213	0.258089
2.64	5.41614	5.41614	4.55196	4.47002	5.07741	0.0797358	0.0797358	0.456257	0.478473	0.256481
2.65	5.41348	5.41348	4.54871	4.46639	5.07559	0.0786616	0.0786616	0.455412	0.47774	0.25489
2.66	5.41079	5.41079	4.54546	4.46277	5.07375	0.0776083	0.0776083	0.454575	0.477013	0.253315
2.67	5.40809	5.40809	4.5422	4.45914	5.07191	0.0765756	0.0765756	0.453746	0.476294	0.251757
2.68	5.40537	5.40537	4.53895	4.45551	5.07004	0.0755628	0.0755628	0.452925	0.475583	0.250214
2.69	5.40263	5.40263	4.53569	4.45188	5.06817	0.0745697	0.0745697	0.452111	0.474878	0.248688
2.7	5.39988	5.39988	4.53244	4.44825	5.06628	0.0735958	0.0735958	0.451304	0.47418	0.247177
2.71	5.39711	5.39711	4.52918	4.44462	5.06438	0.0726406	0.0726406	0.450506	0.473488	0.245683
2.72	5.39432	5.39432	4.52592	4.44099	5.06246	0.0717038	0.0717038	0.449714	0.472804	0.244203
2.73	5.39152	5.39152	4.52266	4.43736	5.06054	0.070785	0.070785	0.44893	0.472126	0.24274
2.74	5.3887	5.3887	4.5194	4.43373	5.0586	0.0698838	0.0698838	0.448153	0.471455	0.241291
2.75	5.38586	5.38586	4.51613	4.4301	5.05665	0.0689998	0.0689998	0.447383	0.47079	0.239857
2.76	5.38301	5.38301	4.51287	4.42647	5.05468	0.0681326	0.0681326	0.446621	0.470132	0.238439
2.77	5.38015	5.38015	4.5096	4.42283	5.0527	0.067282	0.067282	0.445865	0.46948	0.237035
2.78	5.37727	5.37727	4.50633	4.4192	5.05072	0.0664474	0.0664474	0.445116	0.468835	0.235645
2.79	5.37437	5.37437	4.50306	4.41557	5.04871	0.0656286	0.0656286	0.444374	0.468195	0.23427
2.8	5.37146	5.37146	4.49979	4.41193	5.0467	0.0648253	0.0648253	0.443639	0.467562	0.23291
2.81	5.36854	5.36854	4.49652	4.4083	5.04468	0.064037	0.064037	0.44291	0.466935	0.231563
2.82	5.3656	5.3656	4.49325	4.40466	5.04264	0.0632636	0.0632636	0.442189	0.466314	0.230231
2.83	5.36266	5.36266	4.48998	4.40102	5.04059	0.0625046	0.0625046	0.441473	0.4657	0.228912
2.84	5.35969	5.35969	4.4867	4.39739	5.03853	0.0617598	0.0617598	0.440765	0.465091	0.227608
2.85	5.35672	5.35672	4.48343	4.39375	5.03646	0.0610289	0.0610289	0.440063	0.464488	0.226316
2.86	5.35373	5.35373	4.48015	4.39011	5.03438	0.0603115	0.0603115	0.439367	0.46389	0.225039
2.87	5.35073	5.35073	4.47687	4.38647	5.03229	0.0596074	0.0596074	0.438677	0.463299	0.223774
2.88	5.34772	5.34772	4.47359	4.38283	5.03018	0.0589162	0.0589162	0.437994	0.462713	0.222523
2.89	5.34469	5.34469	4.47031	4.37919	5.02807	0.0582378	0.0582378	0.437317	0.462133	0.221284
2.9	5.34166	5.34166	4.46703	4.37555	5.02595	0.0575719	0.0575719	0.436646	0.461558	0.220059
2.91	5.33861	5.33861	4.46374	4.37191	5.02381	0.0569181	0.0569181	0.435981	0.460989	0.218846
2.92	5.33555	5.33555	4.46046	4.36827	5.02166	0.0562762	0.0562762	0.435322	0.460425	0.217646
2.93	5.33248	5.33248	4.45717	4.36463	5.01951	0.0556461	0.0556461	0.434669	0.459867	0.216458
2.94	5.3294	5.3294	4.45388	4.36099	5.01734	0.0550273	0.0550273	0.434022	0.459314	0.215283
2.95	5.32631	5.32631	4.4506	4.35734	5.01516	0.0544198	0.0544198	0.433381	0.458766	0.21412
2.96	5.32321	5.32321	4.44731	4.3537	5.01298	0.0538231	0.0538231	0.432746	0.458223	0.212969
2.97	5.3201	5.3201	4.44402	4.35006	5.01078	0.0532373	0.0532373	0.432116	0.457686	0.211829
2.98	5.31698	5.31698	4.44073	4.34641	5.00857	0.0526619	0.0526619	0.431492	0.457154	0.210702
2.99	5.31385	5.31385	4.43743	4.34277	5.00636	0.0520968	0.0520968	0.430873	0.456627	0.209586
3	5.31071	5.31071	4.43414	4.33912	5.00413	0.0515417	0.0515417	0.43026	0.456104	0.208482
3.01	5.30755	5.30755	4.43085	4.33548	5.00189	0.0509965	0.0509965	0.429653	0.455587	0.207389
3.02	5.30439	5.30439	4.42755	4.33183	4.99965	0.050461	0.050461	0.429051	0.455075	0.206308
3.03	5.30123	5.30123	4.42425	4.32819	4.99739	0.0499349	0.0499349	0.428455	0.454567	0.205238
3.04	5.29805	5.29805	4.42096	4.32454	4.99513	0.0494181	0.0494181	0.427863	0.454065	0.204179
3.05	5.29486	5.29486	4.41766	4.32089	4.99286	0.0489103	0.0489103	0.427277	0.453567	0.20313
3.06	5.29166	5.29166	4.41436	4.31725	4.99058	0.0484115	0.0484115	0.426697	0.453074	0.202093
3.07	5.28846	5.28846	4.41106	4.3136	4.98829	0.0479213	0.0479213	0.426121	0.452585	0.201066
3.08	5.28525	5.28525	4.40776	4.30995	4.98599	0.0474396	0.0474396	0.425551	0.452101	0.20005
3.09	5.28202	5.28202	4.40445	4.3063	4.98368	0.0469663	0.0469663	0.424985	0.451622	0.199045
3.1	5.27879	5.27879	4.40115	4.30265	4.98136	0.0465011	0.0465011	0.424425	0.451147	0.198049
3.11	5.27556	5.27556	4.39784	4.299	4.97903	0.046044	0.046044	0.423869	0.450676	0.197064
3.12	5.27231	5.27231	4.39454	4.29535	4.9767	0.0455947	0.0455947	0.423319	0.45021	0.196089
3.13	5.26906	5.26906	4.39123	4.2917	4.97436	0.0451531	0.0451531	0.422774	0.449749	0.195125
3.14	5.2658	5.2658	4.38792	4.28805	4.97201	0.044719	0.044719	0.422233	0.449292	0.19417
3.15	5.26253	5.26253	4.38462	4.2844	4.96965	0.0442923	0.0442923	0.421697	0.448839	0.193224
3.16	5.25925	5.25925	4.38131	4.28075	4.96728	0.0438728	0.0438728	0.421166	0.44839	0.192289
3.17	5.25597	5.25597	4.378	4.27709	4.9649	0.0434604	0.0434604	0.420639	0.447945	0.191363
3.18	5.25268	5.25268	4.37469	4.27344	4.96252	0.0430549	0.0430549	0.420117	0.447505	0.190447
3.19	5.24938	5.24938	4.37137	4.26979	4.96013	0.0426563	0.0426563	0.4196	0.447069	0.18954
3.2	5.24608	5.24608	4.36806	4.26614	4.95773	0.0422643	0.0422643	0.419087	0.446636	0.188642
3.21	5.24277	5.24277	4.36475	4.26248	4.95532	0.0418788	0.0418788	0.418579	0.446208	0.187753
3.22	5.23945	5.23945	4.36143	4.25883	4.95291	0.0414998	0.0414998	0.418076	0.445784	0.186874
3.23	5.23613	5.23613	4.35812	4.25517	4.95049	0.041127	0.041127	0.417576	0.445364	0.186003
3.24	5.2328	5.2328	4.3548	4.25152	4.94806	0.0407604	0.0407604	0.417081	0.444947	0.185142
3.25	5.22946	5.22946	4.35148	4.24786	4.94562	0.0403998	0.0403998	0.416591	0.444535	0.184289
3.26	5.22612	5.22612	4.34816	4.24421	4.94317	0.0400452	0.0400452	0.416105	0.444126	0.183444
3.27	5.22277	5.22277	4.34485	4.24055	4.94072	0.0396963	0.0396963	0.415623	0.443722	0.182609
3.28	5.21941	5.21941	4.34153	4.2369	4.93826	0.0393531	0.0393531	0.415145	0.443321	0.181782
3.29	5.21605	5.21605	4.33821	4.23324	4.9358	0.0390155	0.0390155	0.414671	0.442923	0.180963
3.3	5.21269	5.21269	4.33488	4.22958	4.93332	0.0386834	0.0386834	0.414202	0.44253	0.180152
3.31	5.20932	5.20932	4.33156	4.22593	4.93084	0.0383566	0.0383566	0.413737	0.44214	0.17935
3.32	5.20594	5.20594	4.32824	4.22227	4.92836	0.0380351	0.0380351	0.413275	0.441753	0.178556
3.33	5.20255	5.20255	4.32491	4.21861	4.92586	0.0377187	0.0377187	0.412818	0.44137	0.17777
3.34	5.19917	5.19917	4.32159	4.21495	4.92336	0.0374074	0.0374074	0.412365	0.440991	0.176992
3.35	5.19577	5.19577	4.31826	4.2113	4.92085	0.0371011	0.0371011	0.411916	0.440615	0.176221
3.36	5.19237	5.19237	4.31494	4.20764	4.91834	0.0367996	0.0367996	0.41147	0.440243	0.175459
3.37	5.18897	5.18897	4.31161	4.20398	4.91582	0.0365029	0.0365029	0.411029	0.439874	0.174704
3.38	5.18556	5.18556	4.30828	4.20032	4.91329	0.0362109	0.0362109	0.410591	0.439509	0.173957
3.39	5.18214	5.18214	4.30495	4.19666	4.91076	0.0359235	0.0359235	0.410157	0.439147	0.173217
3.4	5.17872	5.17872	4.30163	4.193	4.90822	0.0356406	0.0356406	0.409727	0.438788	0.172485
3.41	5.1753	5.1753	4.2983	4.18934	4.90567	0.0353621	0.0353621	0.409301	0.438432	0.17176
3.42	5.17187	5.17187	4.29496	4.18568	4.90312	0.0350879	0.0350879	0.408878	0.43808	0.171042
3.43	5.16843	5.16843	4.29163	4.18202	4.90056	0.034818	0.034818	0.408459	0.437731	0.170331
3.44	5.165	5.165	4.2883	4.17836	4.89799	0.0345523	0.0345523	0.408044	0.437385	0.169628
3.45	5.16155	5.16155	4.28497	4.17469	4.89542	0.0342907	0.0342907	0.407632	0.437043	0.168931
3.46	5.1581	5.1581	4.28163	4.17103	4.89284	0.0340331	0.0340331	0.407224	0.436703	0.168242
3.47	5.15465	5.15465	4.2783	4.16737	4.89026	0.0337795	0.0337795	0.406819	0.436367	0.167559
3.48	5.15119	5.15119	4.27497	4.16371	4.88767	0.0335297	0.0335297	0.406418	0.436034	0.166884
3.49	5.14773	5.14773	4.27163	4.16004	4.88508	0.0332837	0.0332837	0.40602	0.435703	0.166214
3.5	5.14427	5.14427	4.26829	4.15638	4.88247	0.0330415	0.0330415	0.405626	0.435376	0.165552
3.51	5.1408	5.1408	4.26496	4.15272	4.87987	0.032803	0.032803	0.405235	0.435052	0.164896
3.52	5.13733	5.13733	4.26162	4.14906	4.87726	0.032568	0.032568	0.404847	0.434731	0.164247
3.53	5.13385	5.13385	4.25828	4.14539	4.87464	0.0323366	0.0323366	0.404463	0.434413	0.163604
3.54	5.13037	5.13037	4.25494	4.14173	4.87201	0.0321087	0.0321087	0.404082	0.434097	0.162967
3.55	5.12688	5.12688	4.2516	4.13806	4.86939	0.0318841	0.0318841	0.403704	0.433785	0.162337
3.56	5.12339	5.12339	4.24826	4.1344	4.86675	0.0316629	0.0316629	0.40333	0.433475	0.161713
3.57	5.1199	5.1199	4.24492	4.13073	4.86411	0.031445	0.031445	0.402959	0.433168	0.161095
3.58	5.1164	5.1164	4.24158	4.12707	4.86147	0.0312304	0.0312304	0.402591	0.432864	0.160483
3.59	5.1129	5.1129	4.23824	4.1234	4.85882	0.0310189	0.0310189	0.402226	0.432563	0.159878
3.6	5.1094	5.1094	4.23489	4.11974	4.85616	0.0308105	0.0308105	0.401864	0.432264	0.159278
3.61	5.10589	5.10589	4.23155	4.11607	4.8535	0.0306052	0.0306052	0.401505	0.431968	0.158684
3.62	5.10238	5.10238	4.2282	4.1124	4.85083	0.0304028	0.0304028	0.40115	0.431675	0.158096
3.63	5.09886	5.09886	4.22486	4.10874	4.84816	0.0302035	0.0302035	0.400797	0.431385	0.157513
3.64	5.09534	5.09534	4.22151	4.10507	4.84549	0.030007	0.030007	0.400448	0.431097	0.156937
3.65	5.09182	5.09182	4.21817	4.1014	4.84281	0.0298134	0.0298134	0.400101	0.430812	0.156366
3.66	5.0883	5.0883	4.21482	4.09774	4.84012	0.0296225	0.0296225	0.399758	0.430529	0.1558
3.67	5.08477	5.08477	4.21147	4.09407	4.83743	0.0294345	0.0294345	0.399417	0.430249	0.15524
3.68	5.08124	5.08124	4.20813	4.0904	4.83473	0.0292491	0.0292491	0.399079	0.429971	0.154686
3.69	5.0777	5.0777	4.20478	4.08673	4.83203	0.0290664	0.0290664	0.398744	0.429696	0.154137
3.7	5.07416	5.07416	4.20143	4.08307	4.82933	0.0288863	0.0288863	0.398412	0.429424	0.153593
3.71	5.07062	5.07062	4.19808	4.0794	4.82662	0.0287087	0.0287087	0.398083	0.429153	0.153055
3.72	5.06708	5.06708	4.19473	4.07573	4.8239	0.0285337	0.0285337	0.397757	0.428886	0.152522
3.73	5.06353	5.06353	4.19138	4.07206	4.82119	0.0283611	0.0283611	0.397433	0.428621	0.151993
3.74	5.05998	5.05998	4.18803	4.06839	4.81846	0.028191	0.028191	0.397112	0.428358	0.151471
3.75	5.05643	5.05643	4.18468	4.06472	4.81573	0.0280233	0.0280233	0.396794	0.428097	0.150953
3.76	5.05287	5.05287	4.18132	4.06105	4.813	0.0278579	0.0278579	0.396478	0.427839	0.15044
3.77	5.04931	5.04931	4.17797	4.05738	4.81026	0.0276949	0.0276949	0.396166	0.427583	0.149932
3.78	5.04575	5.04575	4.17462	4.05371	4.80752	0.0275341	0.0275341	0.395856	0.42733	0.149429
3.79	5.04219	5.04219	4.17126	4.05004	4.80478	0.0273756	0.0273756	0.395548	0.427078	0.14893
3.8	5.03862	5.03862	4.16791	4.04637	4.80203	0.0272192	0.0272192	0.395243	0.426829	0.148437
3.81	5.03505	5.03505	4.16455	4.0427	4.79927	0.027065	0.027065	0.394941	0.426583	0.147948
3.82	5.03148	5.03148	4.1612	4.03903	4.79651	0.026913	0.026913	0.394641	0.426338	0.147464
3.83	5.0279	5.0279	4.15784	4.03536	4.79375	0.026763	0.026763	0.394344	0.426096	0.146985
3.84	5.02433	5.02433	4.15448	4.03169	4.79098	0.0266151	0.0266151	0.394049	0.425856	0.14651
3.85	5.02074	5.02074	4.15113	4.02802	4.78821	0.0264692	0.0264692	0.393757	0.425618	0.14604
3.86	5.01716	5.01716	4.14777	4.02434	4.78544	0.0263253	0.0263253	0.393467	0.425382	0.145574
3.87	5.01358	5.01358	4.14441	4.02067	4.78266	0.0261834	0.0261834	0.39318	0.425148	0.145113
3.88	5.00999	5.00999	4.14105	4.017	4.77987	0.0260433	0.0260433	0.392895	0.424917	0.144656
3.89	5.0064	5.0064	4.13769	4.01333	4.77709	0.0259052	0.0259052	0.392612	0.424687	0.144203
3.9	5.00281	5.00281	4.13433	4.00966	4.7743	0.0257689	0.0257689	0.392332	0.424459	0.143755
3.91	4.99921	4.99921	4.13097	4.00598	4.7715	0.0256345	0.0256345	0.392054	0.424234	0.143311
3.92	4.99561	4.99561	4.12761	4.00231	4.7687	0.0255018	0.0255018	0.391779	0.424011	0.142871
3.93	4.99202	4.99202	4.12425	3.99864	4.7659	0.025371	0.025371	0.391506	0.423789	0.142436
3.94	4.98841	4.98841	4.12089	3.99496	4.76309	0.0252419	0.0252419	0.391235	0.42357	0.142004
3.95	4.98481	4.98481	4.11753	3.99129	4.76028	0.0251145	0.0251145	0.390966	0.423352	0.141577
3.96	4.9812	4.9812	4.11417	3.98762	4.75747	0.0249887	0.0249887	0.3907	0.423137	0.141153
3.97	4.9776	4.9776	4.1108	3.98394	4.75465	0.0248647	0.0248647	0.390436	0.422923	0.140734
3.98	4.97398	4.97398	4.10744	3.98027	4.75183	0.0247423	0.0247423	0.390174	0.422711	0.140318
3.99	4.97037	4.97037	4.10408	3.97659	4.74901	0.0246214	0.0246214	0.389914	0.422501	0.139907
4	4.96676	4.96676	4.10071	3.97292	4.74618	0.0245022	0.0245022	0.389657	0.422293	0.139499
4.01	4.96314	4.96274	4.09735	3.96924	4.74335	0.0243845	0.0243846	0.389401	0.422087	0.139095
4.02	4.95952	4.95872	4.09398	3.96557	4.74051	0.0242684	0.0242686	0.389148	0.421883	0.138695
4.03	4.9559	4.9547	4.09062	3.9619	4.73767	0.0241538	0.0241543	0.388897	0.42168	0.138299
4.04	4.95228	4.95068	4.08725	3.95822	4.73483	0.0240406	0.0240415	0.388648	0.42148	0.137906
4.05	4.94865	4.94666	4.08388	3.95454	4.73199	0.023929	0.0239303	0.388401	0.421281	0.137517
4.06	4.94503	4.94264	4.08052	3.95087	4.72914	0.0238187	0.0238206	0.388156	0.421084	0.137132
4.07	4.9414	4.93862	4.07715	3.94719	4.72629	0.0237099	0.0237124	0.387914	0.420888	0.13675
4.08	4.93777	4.9346	4.07378	3.94352	4.72343	0.0236025	0.0236057	0.387673	0.420695	0.136372
4.09	4.93414	4.93057	4.07041	3.93984	4.72057	0.0234964	0.0235004	0.387434	0.420503	0.135997
4.1	4.9305	4.92655	4.06705	3.93617	4.71771	0.0233917	0.0233966	0.387197	0.420313	0.135626
4.11	4.92687	4.92253	4.06368	3.93249	4.71484	0.0232884	0.0232942	0.386962	0.420124	0.135258
4.12	4.92323	4.91851	4.06031	3.92881	4.71198	0.0231863	0.0231932	0.38673	0.419937	0.134893
4.13	4.91959	4.91449	4.05694	3.92514	4.7091	0.0230856	0.0230936	0.386499	0.419752	0.134532
4.14	4.91595	4.91047	4.05357	3.92146	4.70623	0.0229861	0.0229952	0.38627	0.419568	0.134175
4.15	4.91231	4.90645	4.0502	3.91778	4.70335	0.0228879	0.0228983	0.386043	0.419386	0.13382
4.16	4.90866	4.90243	4.04683	3.91411	4.70047	0.0227909	0.0228026	0.385817	0.419206	0.133469
4.17	4.90501	4.89841	4.04345	3.91043	4.69759	0.0226951	0.0227081	0.385594	0.419027	0.133122
4.18	4.90137	4.89438	4.04008	3.90675	4.6947	0.0226005	0.022615	0.385373	0.41885	0.132777
4.19	4.89772	4.89036	4.03671	3.90307	4.69181	0.0225071	0.0225231	0.385153	0.418675	0.132435
4.2	4.89407	4.88634	4.03334	3.8994	4.68892	0.0224149	0.0224323	0.384935	0.418501	0.132097
4.21	4.89041	4.88232	4.02997	3.89572	4.68602	0.0223238	0.0223428	0.384719	0.418328	0.131762
4.22	4.88676	4.8783	4.02659	3.89204	4.68312	0.0222339	0.0222545	0.384505	0.418157	0.13143
4.23	4.8831	4.87428	4.02322	3.88836	4.68022	0.022145	0.0221673	0.384292	0.417988	0.1311
4.24	4.87945	4.87025	4.01984	3.88468	4.67732	0.0220573	0.0220813	0.384082	0.41782	0.130774
4.25	4.87579	4.86623	4.01647	3.881	4.67441	0.0219706	0.0219964	0.383873	0.417653	0.130451
4.26	4.87213	4.86221	4.0131	3.87733	4.6715	0.021885	0.0219125	0.383666	0.417489	0.130131
4.27	4.86846	4.85819	4.00972	3.87365	4.66859	0.0218004	0.0218298	0.38346	0.417325	0.129814
4.28	4.8648	4.85416	4.00634	3.86997	4.66567	0.0217169	0.0217482	0.383256	0.417163	0.129499
4.29	4.86114	4.85014	4.00297	3.86629	4.66276	0.0216344	0.0216676	0.383054	0.417002	0.129188
4.3	4.85747	4.84612	3.99959	3.86261	4.65984	0.0215529	0.021588	0.382854	0.416843	0.128879
4.31	4.8538	4.8421	3.99622	3.85893	4.65691	0.0214724	0.0215095	0.382655	0.416685	0.128573
4.32	4.85013	4.83808	3.99284	3.85525	4.65399	0.0213928	0.0214319	0.382458	0.416529	0.12827
4.33	4.84646	4.83405	3.98946	3.85157	4.65106	0.0213143	0.0213554	0.382262	0.416374	0.12797
4.34	4.84279	4.83003	3.98608	3.84789	4.64813	0.0212366	0.0212798	0.382068	0.41622	0.127672
4.35	4.83912	4.82601	3.98271	3.84421	4.64519	0.0211599	0.0212052	0.381876	0.416068	0.127377
4.36	4.83544	4.82198	3.97933	3.84053	4.64226	0.0210841	0.0211315	0.381685	0.415917	0.127085
4.37	4.83177	4.81796	3.97595	3.83685	4.63932	0.0210093	0.0210588	0.381496	0.415767	0.126795
4.38	4.82809	4.81394	3.97257	3.83317	4.63637	0.0209353	0.020987	0.381309	0.415618	0.126508
4.39	4.82441	4.80992	3.96919	3.82949	4.63343	0.0208622	0.0209161	0.381123	0.415471	0.126223
4.4	4.82073	4.80589	3.96581	3.82581	4.63048	0.0207899	0.0208461	0.380938	0.415326	0.125941
4.41	4.81705	4.80187	3.96243	3.82213	4.62754	0.0207186	0.0207769	0.380755	0.415181	0.125662
4.42	4.81337	4.79785	3.95905	3.81845	4.62458	0.020648	0.0207087	0.380574	0.415038	0.125385
4.43	4.80969	4.79382	3.95567	3.81477	4.62163	0.0205783	0.0206412	0.380394	0.414896	0.125111
4.44	4.806	4.7898	3.95229	3.81109	4.61867	0.0205094	0.0205746	0.380215	0.414755	0.124839
4.45	4.80232	4.78578	3.94891	3.80741	4.61572	0.0204414	0.0205089	0.380038	0.414616	0.124569
4.46	4.79863	4.78175	3.94553	3.80373	4.61276	0.0203741	0.0204439	0.379862	0.414477	0.124302
4.47	4.79494	4.77773	3.94215	3.80004	4.60979	0.0203076	0.0203798	0.379688	0.41434	0.124037
4.48	4.79125	4.77371	3.93877	3.79636	4.60683	0.0202419	0.0203164	0.379516	0.414205	0.123775
4.49	4.78756	4.76968	3.93538	3.79268	4.60386	0.020177	0.0202538	0.379344	0.41407	0.123515
4.5	4.78387	4.76566	3.932	3.789	4.60089	0.0201128	0.020192	0.379174	0.413936	0.123257
4.51	4.78018	4.76164	3.92862	3.78532	4.59792	0.0200493	0.020131	0.379006	0.413804	0.123001
4.52	4.77649	4.75761	3.92524	3.78164	4.59494	0.0199866	0.0200707	0.378839	0.413673	0.122748
4.53	4.77279	4.75359	3.92185	3.77795	4.59197	0.0199247	0.0200111	0.378673	0.413543	0.122497
4.54	4.7691	4.74956	3.91847	3.77427	4.58899	0.0198634	0.0199522	0.378509	0.413414	0.122249
4.55	4.7654	4.74554	3.91508	3.77059	4.58601	0.0198028	0.0198941	0.378346	0.413286	0.122002
4.56	4.7617	4.74152	3.9117	3.76691	4.58302	0.019743	0.0198367	0.378184	0.41316	0.121758
4.57	4.758	4.73749	3.90832	3.76322	4.58004	0.0196838	0.0197799	0.378023	0.413034	0.121515
4.58	4.7543	4.73347	3.90493	3.75954	4.57705	0.0196253	0.0197238	0.377864	0.41291	0.121275
4.59	4.7506	4.72944	3.90155	3.75586	4.57406	0.0195674	0.0196685	0.377707	0.412787	0.121037
4.6	4.7469	4.72542	3.89816	3.75218	4.57107	0.0195103	0.0196137	0.37755	0.412664	0.120802
4.61	4.7432	4.7214	3.89477	3.74849	4.56808	0.0194537	0.0195597	0.377395	0.412543	0.120568
4.62	4.73949	4.71737	3.89139	3.74481	4.56508	0.0193979	0.0195063	0.377241	0.412423	0.120336
4.63	4.73579	4.71335	3.888	3.74113	4.56209	0.0193426	0.0194535	0.377088	0.412304	0.120106
4.64	4.73208	4.70932	3.88462	3.73744	4.55909	0.019288	0.0194013	0.376937	0.412186	0.119879
4.65	4.72838	4.7053	3.88123	3.73376	4.55609	0.019234	0.0193498	0.376787	0.412069	0.119653
4.66	4.72467	4.70127	3.87784	3.73008	4.55308	0.0191806	0.0192988	0.376638	0.411953	0.119429
4.67	4.72096	4.69725	3.87445	3.72639	4.55008	0.0191278	0.0192485	0.37649	0.411838	0.119208
4.68	4.71725	4.69323	3.87107	3.72271	4.54707	0.0190756	0.0191988	0.376343	0.411724	0.118988
4.69	4.71354	4.6892	3.86768	3.71903	4.54406	0.0190239	0.0191496	0.376198	0.411611	0.11877
4.7	4.70983	4.68518	3.86429	3.71534	4.54105	0.0189729	0.0191011	0.376054	0.411499	0.118554
4.71	4.70612	4.68115	3.8609	3.71166	4.53804	0.0189224	0.0190531	0.375911	0.411388	0.11834
4.72	4.7024	4.67713	3.85751	3.70797	4.53502	0.0188725	0.0190056	0.375769	0.411278	0.118128
4.73	4.69869	4.6731	3.85413	3.70429	4.53201	0.0188231	0.0189588	0.375628	0.411169	0.117917
4.74	4.69498	4.66908	3.85074	3.70061	4.52899	0.0187743	0.0189124	0.375489	0.411061	0.117709
4.75	4.69126	4.66505	3.84735	3.69692	4.52597	0.0187261	0.0188666	0.37535	0.410954	0.117502
4.76	4.68754	4.66103	3.84396	3.69324	4.52295	0.0186783	0.0188214	0.375213	0.410847	0.117297
4.77	4.68383	4.657	3.84057	3.68955	4.51992	0.0186311	0.0187766	0.375077	0.410742	0.117094
4.78	4.68011	4.65298	3.83718	3.68587	4.5169	0.0185844	0.0187324	0.374942	0.410638	0.116892
4.79	4.67639	4.64895	3.83379	3.68218	4.51387	0.0185382	0.0186887	0.374808	0.410534	0.116693
4.8	4.67267	4.64493	3.8304	3.6785	4.51084	0.0184926	0.0186455	0.374675	0.410431	0.116495
4.81	4.66895	4.6409	3.82701	3.67481	4.50781	0.0184474	0.0186028	0.374543	0.41033	0.116298
4.82	4.66523	4.63688	3.82362	3.67113	4.50478	0.0184027	0.0185605	0.374413	0.410229	0.116104
4.83	4.66151	4.63285	3.82023	3.66744	4.50175	0.0183585	0.0185188	0.374283	0.410129	0.115911
4.84	4.65778	4.62883	3.81683	3.66376	4.49871	0.0183148	0.0184775	0.374154	0.41003	0.11572
4.85	4.65406	4.6248	3.81344	3.66007	4.49567	0.0182716	0.0184367	0.374027	0.409932	0.11553
4.86	4.65034	4.62078	3.81005	3.65639	4.49263	0.0182289	0.0183964	0.3739	0.409834	0.115342
4.87	4.64661	4.61675	3.80666	3.6527	4.48959	0.0181866	0.0183566	0.373775	0.409738	0.115156
4.88	4.64288	4.61273	3.80327	3.64902	4.48655	0.0181447	0.0183171	0.37365	0.409642	0.114971
4.89	4.63916	4.6087	3.79987	3.64533	4.48351	0.0181033	0.0182782	0.373527	0.409547	0.114788
4.9	4.63543	4.60468	3.79648	3.64165	4.48046	0.0180624	0.0182397	0.373404	0.409453	0.114606
4.91	4.6317	4.60065	3.79309	3.63796	4.47742	0.0180219	0.0182016	0.373283	0.40936	0.114426
4.92	4.62797	4.59663	3.7897	3.63428	4.47437	0.0179818	0.0181639	0.373163	0.409267	0.114248
4.93	4.62425	4.5926	3.7863	3.63059	4.47132	0.0179422	0.0181267	0.373043	0.409176	0.114071
4.94	4.62052	4.58857	3.78291	3.6269	4.46827	0.017903	0.0180899	0.372924	0.409085	0.113895
4.95	4.61678	4.58455	3.77952	3.62322	4.46521	0.0178642	0.0180535	0.372807	0.408995	0.113721
4.96	4.61305	4.58052	3.77612	3.61953	4.46216	0.0178259	0.0180175	0.37269	0.408906	0.113549
4.97	4.60932	4.5765	3.77273	3.61585	4.4591	0.0177879	0.0179819	0.372575	0.408817	0.113378
4.98	4.60559	4.57247	3.76933	3.61216	4.45605	0.0177503	0.0179467	0.37246	0.40873	0.113208
4.99	4.60186	4.56845	3.76594	3.60847	4.45299	0.0177132	0.0179119	0.372346	0.408643	0.11304
5	4.59812	4.56442	3.76254	3.60479	4.44993	0.0176764	0.0178775	0.372233	0.408556	0.112874
5.01	4.59439	4.5604	3.75915	3.6011	4.44686	0.01764	0.0178434	0.372121	0.408471	0.112708
5.02	4.59065	4.55637	3.75575	3.59741	4.4438	0.0176041	0.0178098	0.37201	0.408386	0.112544
5.03	4.58692	4.55234	3.75236	3.59373	4.44074	0.0175685	0.0177765	0.3719	0.408302	0.112382
5.04	4.58318	4.54832	3.74896	3.59004	4.43767	0.0175332	0.0177436	0.371791	0.408219	0.112221
5.05	4.57944	4.54429	3.74557	3.58635	4.4346	0.0174984	0.0177111	0.371682	0.408136	0.112061
5.06	4.57571	4.54027	3.74217	3.58267	4.43153	0.0174639	0.0176789	0.371575	0.408055	0.111903
5.07	4.57197	4.53624	3.73878	3.57898	4.42846	0.0174297	0.017647	0.371468	0.407974	0.111746
5.08	4.56823	4.53221	3.73538	3.57529	4.42539	0.017396	0.0176155	0.371362	0.407893	0.11159
5.09	4.56449	4.52819	3.73198	3.57161	4.42232	0.0173626	0.0175844	0.371257	0.407813	0.111435
5.1	4.56075	4.52416	3.72859	3.56792	4.41925	0.0173295	0.0175536	0.371153	0.407734	0.111282
5.11	4.55701	4.52014	3.72519	3.56423	4.41617	0.0172968	0.0175232	0.37105	0.407656	0.11113
5.12	4.55327	4.51611	3.72179	3.56054	4.41309	0.0172644	0.017493	0.370947	0.407578	0.11098
5.13	4.54953	4.51209	3.7184	3.55686	4.41001	0.0172324	0.0174632	0.370846	0.407501	0.11083
5.14	4.54578	4.50806	3.715	3.55317	4.40693	0.0172007	0.0174338	0.370745	0.407425	0.110682
5.15	4.54204	4.50403	3.7116	3.54948	4.40385	0.0171693	0.0174046	0.370645	0.407349	0.110536
5.16	4.5383	4.50001	3.7082	3.54579	4.40077	0.0171382	0.0173758	0.370546	0.407274	0.11039
5.17	4.53455	4.49598	3.70481	3.54211	4.39769	0.0171075	0.0173473	0.370448	0.4072	0.110246
5.18	4.53081	4.49195	3.70141	3.53842	4.3946	0.0170771	0.0173191	0.37035	0.407126	0.110103
5.19	4.52706	4.48793	3.69801	3.53473	4.39152	0.017047	0.0172912	0.370253	0.407053	0.109961
5.2	4.52332	4.4839	3.69461	3.53104	4.38843	0.0170172	0.0172635	0.370157	0.406981	0.10982
5.21	4.51957	4.47988	3.69121	3.52736	4.38534	0.0169877	0.0172362	0.370062	0.406909	0.10968
5.22	4.51583	4.47585	3.68781	3.52367	4.38225	0.0169585	0.0172092	0.369967	0.406838	0.109542
5.23	4.51208	4.47182	3.68442	3.51998	4.37916	0.0169297	0.0171825	0.369874	0.406767	0.109405
5.24	4.50833	4.4678	3.68102	3.51629	4.37607	0.0169011	0.0171561	0.369781	0.406697	0.109268
5.25	4.50458	4.46377	3.67762	3.5126	4.37298	0.0168728	0.0171299	0.369689	0.406628	0.109133
5.26	4.50084	4.45974	3.67422	3.50892	4.36988	0.0168448	0.0171041	0.369597	0.406559	0.109
5.27	4.49709	4.45572	3.67082	3.50523	4.36679	0.0168171	0.0170785	0.369506	0.406491	0.108867
5.28	4.49334	4.45169	3.66742	3.50154	4.36369	0.0167897	0.0170532	0.369416	0.406423	0.108735
5.29	4.48959	4.44767	3.66402	3.49785	4.3606	0.0167625	0.0170281	0.369327	0.406356	0.108605
5.3	4.48584	4.44364	3.66062	3.49416	4.3575	0.0167357	0.0170033	0.369239	0.40629	0.108475
5.31	4.48209	4.43961	3.65722	3.49047	4.3544	0.0167091	0.0169788	0.369151	0.406224	0.108347
5.32	4.47834	4.43559	3.65382	3.48679	4.3513	0.0166827	0.0169546	0.369064	0.406159	0.108219
5.33	4.47458	4.43156	3.65042	3.4831	4.34819	0.0166567	0.0169306	0.368977	0.406094	0.108093
5.34	4.47083	4.42753	3.64702	3.47941	4.34509	0.0166309	0.0169068	0.368891	0.40603	0.107968
5.35	4.46708	4.42351	3.64362	3.47572	4.34199	0.0166053	0.0168834	0.368806	0.405966	0.107844
5.36	4.46333	4.41948	3.64022	3.47203	4.33888	0.0165801	0.0168601	0.368722	0.405903	0.10772
5.37	4.45957	4.41545	3.63682	3.46834	4.33577	0.0165551	0.0168371	0.368638	0.40584	0.107598
5.38	4.45582	4.41143	3.63342	3.46465	4.33267	0.0165303	0.0168144	0.368555	0.405778	0.107477
5.39	4.45206	4.4074	3.63001	3.46096	4.32956	0.0165058	0.0167919	0.368473	0.405717	0.107357
5.4	4.44831	4.40337	3.62661	3.45728	4.32645	0.0164815	0.0167696	0.368391	0.405656	0.107238
5.41	4.44455	4.39935	3.62321	3.45359	4.32334	0.0164575	0.0167476	0.36831	0.405596	0.10712
5.42	4.4408	4.39532	3.61981	3.4499	4.32023	0.0164337	0.0167257	0.36823	0.405536	0.107002
5.43	4.43704	4.39129	3.61641	3.44621	4.31711	0.0164101	0.0167042	0.36815	0.405476	0.106886
5.44	4.43329	4.38727	3.61301	3.44252	4.314	0.0163868	0.0166828	0.368071	0.405417	0.106771
5.45	4.42953	4.38324	3.6096	3.43883	4.31089	0.0163638	0.0166617	0.367992	0.405359	0.106657
5.46	4.42577	4.37921	3.6062	3.43514	4.30777	0.0163409	0.0166408	0.367915	0.405301	0.106543
5.47	4.42202	4.37519	3.6028	3.43145	4.30465	0.0163183	0.0166201	0.367837	0.405244	0.106431
5.48	4.41826	4.37116	3.5994	3.42776	4.30154	0.0162959	0.0165996	0.367761	0.405187	0.106319
5.49	4.4145	4.36713	3.59599	3.42407	4.29842	0.0162737	0.0165794	0.367685	0.405131	0.106208
5.5	4.41074	4.36311	3.59259	3.42038	4.2953	0.0162518	0.0165593	0.367609	0.405075	0.106099
5.51	4.40698	4.35908	3.58919	3.41669	4.29218	0.0162301	0.0165395	0.367535	0.405019	0.10599
5.52	4.40322	4.35505	3.58579	3.413	4.28906	0.0162085	0.0165199	0.36746	0.404964	0.105882
5.53	4.39946	4.35103	3.58238	3.40932	4.28593	0.0161873	0.0165004	0.367387	0.40491	0.105775
5.54	4.3957	4.347	3.57898	3.40563	4.28281	0.0161662	0.0164812	0.367314	0.404856	0.105669
5.55	4.39194	4.34297	3.57558	3.40194	4.27969	0.0161453	0.0164622	0.367241	0.404802	0.105563
5.56	4.38818	4.33895	3.57217	3.39825	4.27656	0.0161246	0.0164434	0.367169	0.404749	0.105459
5.57	4.38442	4.33492	3.56877	3.39456	4.27344	0.0161041	0.0164247	0.367098	0.404697	0.105355
5.58	4.38066	4.33089	3.56537	3.39087	4.27031	0.0160839	0.0164063	0.367028	0.404645	0.105252
5.59	4.37689	4.32687	3.56196	3.38718	4.26718	0.0160638	0.0163881	0.366957	0.404593	0.105151
5.6	4.37313	4.32284	3.55856	3.38349	4.26405	0.0160439	0.01637	0.366888	0.404542	0.105049
5.61	4.36937	4.31881	3.55515	3.3798	4.26092	0.0160243	0.0163521	0.366819	0.404491	0.104949
5.62	4.36561	4.31478	3.55175	3.37611	4.25779	0.0160048	0.0163344	0.36675	0.40444	0.10485
5.63	4.36184	4.31076	3.54835	3.37242	4.25466	0.0159855	0.0163169	0.366682	0.40439	0.104751
5.64	4.35808	4.30673	3.54494	3.36873	4.25153	0.0159664	0.0162996	0.366615	0.404341	0.104653
5.65	4.35432	4.3027	3.54154	3.36504	4.2484	0.0159475	0.0162825	0.366548	0.404292	0.104556
5.66	4.35055	4.29868	3.53813	3.36135	4.24526	0.0159288	0.0162655	0.366482	0.404243	0.10446
5.67	4.34679	4.29465	3.53473	3.35766	4.24213	0.0159102	0.0162487	0.366416	0.404195	0.104364
5.68	4.34302	4.29062	3.53132	3.35397	4.23899	0.0158919	0.0162321	0.366351	0.404147	0.10427
5.69	4.33926	4.28659	3.52792	3.35028	4.23586	0.0158737	0.0162156	0.366286	0.4041	0.104176
5.7	4.33549	4.28257	3.52451	3.34659	4.23272	0.0158557	0.0161993	0.366222	0.404052	0.104082
5.71	4.33172	4.27854	3.52111	3.3429	4.22958	0.0158379	0.0161832	0.366158	0.404006	0.10399
5.72	4.32796	4.27451	3.5177	3.33921	4.22644	0.0158202	0.0161672	0.366095	0.40396	0.103898
5.73	4.32419	4.27049	3.5143	3.33551	4.2233	0.0158027	0.0161514	0.366032	0.403914	0.103807
5.74	4.32042	4.26646	3.51089	3.33182	4.22016	0.0157854	0.0161358	0.36597	0.403868	0.103717
5.75	4.31666	4.26243	3.50748	3.32813	4.21702	0.0157683	0.0161203	0.365909	0.403823	0.103628
5.76	4.31289	4.2584	3.50408	3.32444	4.21388	0.0157513	0.016105	0.365847	0.403779	0.103539
5.77	4.30912	4.25438	3.50067	3.32075	4.21074	0.0157345	0.0160899	0.365787	0.403734	0.103451
5.78	4.30535	4.25035	3.49727	3.31706	4.2076	0.0157178	0.0160749	0.365727	0.40369	0.103363
5.79	4.30159	4.24632	3.49386	3.31337	4.20445	0.0157013	0.01606	0.365667	0.403647	0.103277
5.8	4.29782	4.2423	3.49045	3.30968	4.20131	0.015685	0.0160453	0.365608	0.403604	0.103191
5.81	4.29405	4.23827	3.48705	3.30599	4.19816	0.0156688	0.0160307	0.365549	0.403561	0.103106
5.82	4.29028	4.23424	3.48364	3.3023	4.19502	0.0156528	0.0160163	0.36549	0.403518	0.103021
5.83	4.28651	4.23021	3.48024	3.29861	4.19187	0.015637	0.0160021	0.365433	0.403476	0.102937
5.84	4.28274	4.22619	3.47683	3.29492	4.18872	0.0156212	0.015988	0.365375	0.403435	0.102854
5.85	4.27897	4.22216	3.47342	3.29123	4.18557	0.0156057	0.015974	0.365318	0.403393	0.102771
5.86	4.2752	4.21813	3.47001	3.28754	4.18242	0.0155903	0.0159602	0.365262	0.403352	0.102689
5.87	4.27143	4.2141	3.46661	3.28384	4.17927	0.015575	0.0159465	0.365206	0.403312	0.102608
5.88	4.26766	4.21008	3.4632	3.28015	4.17612	0.0155599	0.0159329	0.36515	0.403271	0.102528
5.89	4.26389	4.20605	3.45979	3.27646	4.17297	0.0155449	0.0159195	0.365095	0.403232	0.102448
5.9	4.26011	4.20202	3.45639	3.27277	4.16982	0.0155301	0.0159062	0.36504	0.403192	0.102368
5.91	4.25634	4.198	3.45298	3.26908	4.16667	0.0155154	0.015893	0.364986	0.403153	0.10229
5.92	4.25257	4.19397	3.44957	3.26539	4.16351	0.0155009	0.01588	0.364932	0.403114	0.102212
5.93	4.2488	4.18994	3.44616	3.2617	4.16036	0.0154865	0.0158671	0.364879	0.403075	0.102134
5.94	4.24503	4.18591	3.44276	3.25801	4.1572	0.0154722	0.0158544	0.364826	0.403037	0.102057
5.95	4.24125	4.18189	3.43935	3.25432	4.15405	0.0154581	0.0158417	0.364773	0.402999	0.101981
5.96	4.23748	4.17786	3.43594	3.25062	4.15089	0.0154441	0.0158292	0.364721	0.402961	0.101906
5.97	4.23371	4.17383	3.43253	3.24693	4.14774	0.0154303	0.0158169	0.364669	0.402924	0.101831
5.98	4.22994	4.1698	3.42913	3.24324	4.14458	0.0154165	0.0158046	0.364618	0.402887	0.101756
5.99	4.22616	4.16578	3.42572	3.23955	4.14142	0.0154029	0.0157925	0.364567	0.40285	0.101682
6	4.22239	4.16175	3.42231	3.23586	4.13826	0.0153895	0.0157805	0.364517	0.402814	0.101609
6.01	4.21861	4.15772	3.4189	3.23217	4.1351	0.0153761	0.0157686	0.364467	0.402778	0.101537
6.02	4.21484	4.15369	3.41549	3.22848	4.13194	0.0153629	0.0157568	0.364417	0.402742	0.101465
6.03	4.21106	4.14967	3.41208	3.22478	4.12878	0.0153498	0.0157451	0.364368	0.402707	0.101393
6.04	4.20729	4.14564	3.40868	3.22109	4.12562	0.0153369	0.0157336	0.364319	0.402672	0.101322
6.05	4.20352	4.14161	3.40527	3.2174	4.12246	0.015324	0.0157222	0.36427	0.402637	0.101252
6.06	4.19974	4.13758	3.40186	3.21371	4.1193	0.0153113	0.0157109	0.364222	0.402602	0.101182
6.07	4.19596	4.13356	3.39845	3.21002	4.11614	0.0152987	0.0156997	0.364174	0.402568	0.101113
6.08	4.19219	4.12953	3.39504	3.20633	4.11297	0.0152862	0.0156886	0.364127	0.402534	0.101044
6.09	4.18841	4.1255	3.39163	3.20263	4.10981	0.0152739	0.0156776	0.36408	0.402501	0.100976
6.1	4.18464	4.12147	3.38822	3.19894	4.10664	0.0152616	0.0156667	0.364033	0.402467	0.100909
6.11	4.18086	4.11745	3.38481	3.19525	4.10348	0.0152495	0.015656	0.363987	0.402434	0.100842
6.12	4.17708	4.11342	3.38141	3.19156	4.10031	0.0152375	0.0156453	0.363941	0.402401	0.100775
6.13	4.17331	4.10939	3.378	3.18787	4.09715	0.0152256	0.0156348	0.363895	0.402369	0.100709
6.14	4.16953	4.10536	3.37459	3.18418	4.09398	0.0152138	0.0156243	0.36385	0.402337	0.100644
6.15	4.16575	4.10134	3.37118	3.18048	4.09081	0.0152021	0.015614	0.363806	0.402305	0.100579
6.16	4.16198	4.09731	3.36777	3.17679	4.08764	0.0151906	0.0156037	0.363761	0.402273	0.100514
6.17	4.1582	4.09328	3.36436	3.1731	4.08447	0.0151791	0.0155936	0.363717	0.402242	0.10045
6.18	4.15442	4.08925	3.36095	3.16941	4.0813	0.0151678	0.0155836	0.363673	0.402211	0.100387
6.19	4.15064	4.08522	3.35754	3.16572	4.07813	0.0151565	0.0155736	0.36363	0.40218	0.100324
6.2	4.14687	4.0812	3.35413	3.16202	4.07496	0.0151454	0.0155638	0.363587	0.402149	0.100261
6.21	4.14309	4.07717	3.35072	3.15833	4.07179	0.0151344	0.015554	0.363544	0.402119	0.100199
6.22	4.13931	4.07314	3.34731	3.15464	4.06862	0.0151234	0.0155444	0.363502	0.402089	0.100138
6.23	4.13553	4.06911	3.3439	3.15095	4.06545	0.0151126	0.0155348	0.36346	0.402059	0.100077
6.24	4.13175	4.06509	3.34049	3.14726	4.06228	0.0151019	0.0155254	0.363418	0.402029	0.100017
6.25	4.12797	4.06106	3.33708	3.14356	4.0591	0.0150913	0.015516	0.363377	0.402	0.0999566
6.26	4.12419	4.05703	3.33367	3.13987	4.05593	0.0150807	0.0155067	0.363336	0.401971	0.099897
6.27	4.12041	4.053	3.33026	3.13618	4.05276	0.0150703	0.0154976	0.363295	0.401942	0.099838
6.28	4.11663	4.04898	3.32685	3.13249	4.04958	0.01506	0.0154885	0.363254	0.401913	0.0997794
6.29	4.11285	4.04495	3.32344	3.1288	4.04641	0.0150497	0.0154795	0.363214	0.401885	0.0997212
6.3	4.10907	4.04092	3.32003	3.1251	4.04323	0.0150396	0.0154706	0.363175	0.401857	0.0996636
6.31	4.10529	4.03689	3.31662	3.12141	4.04006	0.0150296	0.0154617	0.363135	0.401829	0.0996063
6.32	4.10151	4.03286	3.31321	3.11772	4.03688	0.0150196	0.015453	0.363096	0.401802	0.0995496
6.33	4.09773	4.02884	3.3098	3.11403	4.0337	0.0150098	0.0154443	0.363057	0.401774	0.0994932
6.34	4.09395	4.02481	3.30639	3.11033	4.03052	0.015	0.0154358	0.363019	0.401747	0.0994373
6.35	4.09017	4.02078	3.30298	3.10664	4.02735	0.0149903	0.0154273	0.36298	0.40172	0.0993819
6.36	4.08639	4.01675	3.29956	3.10295	4.02417	0.0149807	0.0154189	0.362943	0.401693	0.0993269
6.37	4.08261	4.01273	3.29615	3.09926	4.02099	0.0149712	0.0154105	0.362905	0.401667	0.0992723
6.38	4.07883	4.0087	3.29274	3.09556	4.01781	0.0149618	0.0154023	0.362868	0.401641	0.0992181
6.39	4.07505	4.00467	3.28933	3.09187	4.01463	0.0149525	0.0153941	0.362831	0.401615	0.0991644
6.4	4.07127	4.00064	3.28592	3.08818	4.01145	0.0149433	0.0153861	0.362794	0.401589	0.0991111
6.41	4.06748	3.99661	3.28251	3.08449	4.00827	0.0149341	0.0153781	0.362757	0.401563	0.0990582
6.42	4.0637	3.99259	3.2791	3.08079	4.00509	0.0149251	0.0153701	0.362721	0.401538	0.0990057
6.43	4.05992	3.98856	3.27569	3.0771	4.00191	0.0149161	0.0153623	0.362685	0.401513	0.0989536
6.44	4.05614	3.98453	3.27228	3.07341	3.99872	0.0149072	0.0153545	0.36265	0.401488	0.0989019
6.45	4.05236	3.9805	3.26886	3.06972	3.99554	0.0148984	0.0153468	0.362615	0.401463	0.0988507
6.46	4.04857	3.97647	3.26545	3.06602	3.99236	0.0148897	0.0153392	0.36258	0.401439	0.0987998
6.47	4.04479	3.97245	3.26204	3.06233	3.98917	0.014881	0.0153317	0.362545	0.401415	0.0987494
6.48	4.04101	3.96842	3.25863	3.05864	3.98599	0.0148724	0.0153242	0.36251	0.40139	0.0986993
6.49	4.03722	3.96439	3.25522	3.05495	3.98281	0.014864	0.0153168	0.362476	0.401367	0.0986496
6.5	4.03344	3.96036	3.25181	3.05125	3.97962	0.0148555	0.0153095	0.362442	0.401343	0.0986003
6.51	4.02966	3.95634	3.24839	3.04756	3.97644	0.0148472	0.0153022	0.362409	0.401319	0.0985514
6.52	4.02587	3.95231	3.24498	3.04387	3.97325	0.014839	0.015295	0.362375	0.401296	0.0985029
6.53	4.02209	3.94828	3.24157	3.04018	3.97006	0.0148308	0.0152879	0.362342	0.401273	0.0984548
6.54	4.01831	3.94425	3.23816	3.03648	3.96688	0.0148227	0.0152808	0.362309	0.40125	0.098407
6.55	4.01452	3.94022	3.23475	3.03279	3.96369	0.0148146	0.0152739	0.362277	0.401228	0.0983596
6.56	4.01074	3.9362	3.23133	3.0291	3.9605	0.0148067	0.015267	0.362244	0.401205	0.0983126
6.57	4.00696	3.93217	3.22792	3.0254	3.95732	0.0147988	0.0152601	0.362212	0.401183	0.0982659
6.58	4.00317	3.92814	3.22451	3.02171	3.95413	0.014791	0.0152533	0.362181	0.401161	0.0982196
6.59	3.99939	3.92411	3.2211	3.01802	3.95094	0.0147832	0.0152466	0.362149	0.401139	0.0981737
6.6	3.9956	3.92008	3.21769	3.01433	3.94775	0.0147756	0.01524	0.362118	0.401117	0.0981281
6.61	3.99182	3.91606	3.21427	3.01063	3.94456	0.014768	0.0152334	0.362087	0.401095	0.0980828
6.62	3.98803	3.91203	3.21086	3.00694	3.94137	0.0147604	0.0152269	0.362056	0.401074	0.098038
6.63	3.98425	3.908	3.20745	3.00325	3.93818	0.014753	0.0152204	0.362025	0.401053	0.0979934
6.64	3.98046	3.90397	3.20404	2.99955	3.93499	0.0147456	0.015214	0.361995	0.401032	0.0979493
6.65	3.97668	3.89994	3.20062	2.99586	3.9318	0.0147383	0.0152077	0.361965	0.401011	0.0979054
6.66	3.97289	3.89592	3.19721	2.99217	3.92861	0.014731	0.0152014	0.361935	0.40099	0.0978619
6.67	3.96911	3.89189	3.1938	2.98848	3.92542	0.0147238	0.0151952	0.361905	0.40097	0.0978188
6.68	3.96532	3.88786	3.19038	2.98478	3.92223	0.0147167	0.015189	0.361876	0.40095	0.0977759
6.69	3.96154	3.88383	3.18697	2.98109	3.91903	0.0147096	0.0151829	0.361847	0.40093	0.0977334
6.7	3.95775	3.8798	3.18356	2.9774	3.91584	0.0147027	0.0151769	0.361818	0.40091	0.0976913
6.71	3.95396	3.87578	3.18015	2.9737	3.91265	0.0146957	0.0151709	0.361789	0.40089	0.0976494
6.72	3.95018	3.87175	3.17673	2.97001	3.90945	0.0146889	0.015165	0.361761	0.40087	0.0976079
6.73	3.94639	3.86772	3.17332	2.96632	3.90626	0.0146821	0.0151592	0.361732	0.400851	0.0975667
6.74	3.94261	3.86369	3.16991	2.96262	3.90307	0.0146753	0.0151533	0.361704	0.400832	0.0975259
6.75	3.93882	3.85966	3.16649	2.95893	3.89987	0.0146686	0.0151476	0.361677	0.400812	0.0974853
6.76	3.93503	3.85564	3.16308	2.95524	3.89668	0.014662	0.0151419	0.361649	0.400794	0.0974451
6.77	3.93125	3.85161	3.15967	2.95154	3.89348	0.0146555	0.0151363	0.361622	0.400775	0.0974051
6.78	3.92746	3.84758	3.15626	2.94785	3.89029	0.014649	0.0151307	0.361594	0.400756	0.0973655
6.79	3.92367	3.84355	3.15284	2.94416	3.88709	0.0146425	0.0151251	0.361567	0.400738	0.0973262
6.8	3.91989	3.83952	3.14943	2.94046	3.88389	0.0146361	0.0151197	0.361541	0.400719	0.0972872
6.81	3.9161	3.8355	3.14602	2.93677	3.8807	0.0146298	0.0151142	0.361514	0.400701	0.0972485
6.82	3.91231	3.83147	3.1426	2.93308	3.8775	0.0146235	0.0151089	0.361488	0.400683	0.0972101
6.83	3.90852	3.82744	3.13919	2.92938	3.8743	0.0146173	0.0151035	0.361462	0.400665	0.0971719
6.84	3.90474	3.82341	3.13577	2.92569	3.8711	0.0146112	0.0150983	0.361436	0.400648	0.0971341
6.85	3.90095	3.81938	3.13236	2.922	3.86791	0.0146051	0.015093	0.36141	0.40063	0.0970966
6.86	3.89716	3.81536	3.12895	2.9183	3.86471	0.0145991	0.0150879	0.361385	0.400613	0.0970594
6.87	3.89337	3.81133	3.12553	2.91461	3.86151	0.0145931	0.0150828	0.36136	0.400595	0.0970224
6.88	3.88959	3.8073	3.12212	2.91092	3.85831	0.0145871	0.0150777	0.361334	0.400578	0.0969857
6.89	3.8858	3.80327	3.11871	2.90722	3.85511	0.0145813	0.0150727	0.36131	0.400561	0.0969494
6.9	3.88201	3.79924	3.11529	2.90353	3.85191	0.0145754	0.0150677	0.361285	0.400545	0.0969133
6.91	3.87822	3.79522	3.11188	2.89984	3.84871	0.0145697	0.0150627	0.36126	0.400528	0.0968774
6.92	3.87443	3.79119	3.10847	2.89614	3.84551	0.0145639	0.0150579	0.361236	0.400511	0.0968419
6.93	3.87065	3.78716	3.10505	2.89245	3.84231	0.0145583	0.015053	0.361212	0.400495	0.0968066
6.94	3.86686	3.78313	3.10164	2.88876	3.83911	0.0145527	0.0150482	0.361188	0.400479	0.0967716
6.95	3.86307	3.7791	3.09822	2.88506	3.83591	0.0145471	0.0150435	0.361164	0.400463	0.0967369
6.96	3.85928	3.77507	3.09481	2.88137	3.83271	0.0145416	0.0150388	0.361141	0.400447	0.0967024
6.97	3.85549	3.77105	3.0914	2.87768	3.82951	0.0145361	0.0150341	0.361117	0.400431	0.0966682
6.98	3.8517	3.76702	3.08798	2.87398	3.82631	0.0145307	0.0150295	0.361094	0.400415	0.0966343
6.99	3.84791	3.76299	3.08457	2.87029	3.8231	0.0145253	0.015025	0.361071	0.4004	0.0966006
7	3.84412	3.75896	3.08115	2.8666	3.8199	0.01452	0.0150205	0.361049	0.400384	0.0965672
7.01	3.84034	3.75493	3.07774	2.8629	3.8167	0.0145148	0.015016	0.361026	0.400369	0.096534
7.02	3.83655	3.75091	3.07432	2.85921	3.81349	0.0145095	0.0150115	0.361003	0.400354	0.0965011
7.03	3.83276	3.74688	3.07091	2.85552	3.81029	0.0145044	0.0150071	0.360981	0.400339	0.0964685
7.04	3.82897	3.74285	3.0675	2.85182	3.80709	0.0144992	0.0150028	0.360959	0.400324	0.0964361
7.05	3.82518	3.73882	3.06408	2.84813	3.80388	0.0144942	0.0149985	0.360937	0.400309	0.0964039
7.06	3.82139	3.73479	3.06067	2.84444	3.80068	0.0144891	0.0149942	0.360915	0.400294	0.096372
7.07	3.8176	3.73077	3.05725	2.84074	3.79747	0.0144841	0.01499	0.360894	0.40028	0.0963403
7.08	3.81381	3.72674	3.05384	2.83705	3.79427	0.0144792	0.0149858	0.360872	0.400265	0.0963089
7.09	3.81002	3.72271	3.05042	2.83335	3.79106	0.0144743	0.0149816	0.360851	0.400251	0.0962777
7.1	3.80623	3.71868	3.04701	2.82966	3.78786	0.0144694	0.0149775	0.36083	0.400237	0.0962468
7.11	3.80244	3.71465	3.04359	2.82597	3.78465	0.0144646	0.0149735	0.360809	0.400223	0.0962161
7.12	3.79865	3.71062	3.04018	2.82227	3.78145	0.0144599	0.0149694	0.360789	0.400209	0.0961856
7.13	3.79486	3.7066	3.03677	2.81858	3.77824	0.0144551	0.0149654	0.360768	0.400195	0.0961554
7.14	3.79107	3.70257	3.03335	2.81489	3.77504	0.0144505	0.0149615	0.360748	0.400181	0.0961254
7.15	3.78728	3.69854	3.02994	2.81119	3.77183	0.0144458	0.0149576	0.360727	0.400168	0.0960956
7.16	3.78349	3.69451	3.02652	2.8075	3.76862	0.0144412	0.0149537	0.360707	0.400154	0.0960661
7.17	3.7797	3.69048	3.02311	2.80381	3.76541	0.0144367	0.0149498	0.360687	0.400141	0.0960368
7.18	3.77591	3.68645	3.01969	2.80011	3.76221	0.0144321	0.014946	0.360667	0.400128	0.0960077
7.19	3.77212	3.68243	3.01628	2.79642	3.759	0.0144277	0.0149423	0.360648	0.400115	0.0959788
7.2	3.76833	3.6784	3.01286	2.79272	3.75579	0.0144232	0.0149385	0.360628	0.400102	0.0959502
7.21	3.76454	3.67437	3.00945	2.78903	3.75258	0.0144188	0.0149348	0.360609	0.400089	0.0959218
7.22	3.76075	3.67034	3.00603	2.78534	3.74938	0.0144145	0.0149312	0.36059	0.400076	0.0958936
7.23	3.75695	3.66631	3.00262	2.78164	3.74617	0.0144102	0.0149275	0.360571	0.400063	0.0958656
7.24	3.75316	3.66229	2.9992	2.77795	3.74296	0.0144059	0.0149239	0.360552	0.400051	0.0958378
7.25	3.74937	3.65826	2.99579	2.77425	3.73975	0.0144016	0.0149204	0.360533	0.400038	0.0958102
7.26	3.74558	3.65423	2.99237	2.77056	3.73654	0.0143974	0.0149169	0.360515	0.400026	0.0957829
7.27	3.74179	3.6502	2.98896	2.76687	3.73333	0.0143933	0.0149134	0.360496	0.400014	0.0957557
7.28	3.738	3.64617	2.98554	2.76317	3.73012	0.0143892	0.0149099	0.360478	0.400001	0.0957288
7.29	3.73421	3.64214	2.98213	2.75948	3.72691	0.0143851	0.0149065	0.36046	0.399989	0.095702
7.3	3.73042	3.63812	2.97871	2.75579	3.7237	0.014381	0.0149031	0.360442	0.399977	0.0956755
7.31	3.72662	3.63409	2.9753	2.75209	3.72049	0.014377	0.0148997	0.360424	0.399966	0.0956492
7.32	3.72283	3.63006	2.97188	2.7484	3.71728	0.014373	0.0148964	0.360406	0.399954	0.0956231
7.33	3.71904	3.62603	2.96847	2.7447	3.71407	0.0143691	0.0148931	0.360389	0.399942	0.0955971
7.34	3.71525	3.622	2.96505	2.74101	3.71086	0.0143652	0.0148898	0.360372	0.399931	0.0955714
7.35	3.71146	3.61798	2.96163	2.73732	3.70764	0.0143613	0.0148866	0.360354	0.399919	0.0955459
7.36	3.70767	3.61395	2.95822	2.73362	3.70443	0.0143574	0.0148834	0.360337	0.399908	0.0955205
7.37	3.70387	3.60992	2.9548	2.72993	3.70122	0.0143536	0.0148802	0.36032	0.399897	0.0954954
7.38	3.70008	3.60589	2.95139	2.72623	3.69801	0.0143499	0.014877	0.360303	0.399885	0.0954704
7.39	3.69629	3.60186	2.94797	2.72254	3.6948	0.0143461	0.0148739	0.360286	0.399874	0.0954457
7.4	3.6925	3.59783	2.94456	2.71885	3.69158	0.0143424	0.0148708	0.36027	0.399863	0.0954211
7.41	3.68871	3.59381	2.94114	2.71515	3.68837	0.0143388	0.0148678	0.360253	0.399852	0.0953967
7.42	3.68491	3.58978	2.93773	2.71146	3.68516	0.0143351	0.0148647	0.360237	0.399842	0.0953725
7.43	3.68112	3.58575	2.93431	2.70776	3.68194	0.0143315	0.0148617	0.360221	0.399831	0.0953485
7.44	3.67733	3.58172	2.9309	2.70407	3.67873	0.0143279	0.0148588	0.360205	0.39982	0.0953247
7.45	3.67354	3.57769	2.92748	2.70038	3.67552	0.0143244	0.0148558	0.360189	0.39981	0.095301
7.46	3.66974	3.57366	2.92406	2.69668	3.6723	0.0143209	0.0148529	0.360173	0.399799	0.0952776
7.47	3.66595	3.56964	2.92065	2.69299	3.66909	0.0143174	0.01485	0.360157	0.399789	0.0952543
7.48	3.66216	3.56561	2.91723	2.68929	3.66588	0.014314	0.0148471	0.360142	0.399779	0.0952311
7.49	3.65837	3.56158	2.91382	2.6856	3.66266	0.0143106	0.0148443	0.360126	0.399769	0.0952082
7.5	3.65457	3.55755	2.9104	2.68191	3.65945	0.0143072	0.0148415	0.360111	0.399759	0.0951854
7.51	3.65078	3.55352	2.90699	2.67821	3.65623	0.0143038	0.0148387	0.360095	0.399749	0.0951629
7.52	3.64699	3.54949	2.90357	2.67452	3.65302	0.0143005	0.014836	0.36008	0.399739	0.0951404
7.53	3.6432	3.54547	2.90015	2.67082	3.6498	0.0142972	0.0148332	0.360065	0.399729	0.0951182
7.54	3.6394	3.54144	2.89674	2.66713	3.64659	0.0142939	0.0148305	0.360051	0.399719	0.0950961
7.55	3.63561	3.53741	2.89332	2.66344	3.64337	0.0142907	0.0148278	0.360036	0.39971	0.0950742
7.56	3.63182	3.53338	2.88991	2.65974	3.64016	0.0142875	0.0148252	0.360021	0.3997	0.0950525
7.57	3.62802	3.52935	2.88649	2.65605	3.63694	0.0142843	0.0148226	0.360007	0.399691	0.0950309
7.58	3.62423	3.52532	2.88307	2.65235	3.63372	0.0142811	0.0148199	0.359992	0.399681	0.0950095
7.59	3.62044	3.5213	2.87966	2.64866	3.63051	0.014278	0.0148174	0.359978	0.399672	0.0949882
7.6	3.61664	3.51727	2.87624	2.64496	3.62729	0.0142749	0.0148148	0.359964	0.399663	0.0949671
7.61	3.61285	3.51324	2.87283	2.64127	3.62407	0.0142719	0.0148123	0.35995	0.399653	0.0949462
7.62	3.60906	3.50921	2.86941	2.63758	3.62086	0.0142688	0.0148098	0.359936	0.399644	0.0949254
7.63	3.60526	3.50518	2.86599	2.63388	3.61764	0.0142658	0.0148073	0.359922	0.399635	0.0949048
7.64	3.60147	3.50115	2.86258	2.63019	3.61442	0.0142628	0.0148048	0.359908	0.399626	0.0948844
7.65	3.59768	3.49713	2.85916	2.62649	3.61121	0.0142599	0.0148024	0.359894	0.399617	0.094864
7.66	3.59388	3.4931	2.85574	2.6228	3.60799	0.0142569	0.0148	0.359881	0.399609	0.0948439
7.67	3.59009	3.48907	2.85233	2.61911	3.60477	0.014254	0.0147976	0.359868	0.3996	0.0948239
7.68	3.5863	3.48504	2.84891	2.61541	3.60155	0.0142511	0.0147952	0.359854	0.399591	0.0948041
7.69	3.5825	3.48101	2.8455	2.61172	3.59833	0.0142483	0.0147929	0.359841	0.399583	0.0947844
7.7	3.57871	3.47698	2.84208	2.60802	3.59512	0.0142455	0.0147905	0.359828	0.399574	0.0947648
7.71	3.57491	3.47296	2.83866	2.60433	3.5919	0.0142426	0.0147882	0.359815	0.399566	0.0947454
7.72	3.57112	3.46893	2.83525	2.60063	3.58868	0.0142399	0.0147859	0.359802	0.399558	0.0947262
7.73	3.56733	3.4649	2.83183	2.59694	3.58546	0.0142371	0.0147837	0.359789	0.399549	0.0947071
7.74	3.56353	3.46087	2.82841	2.59325	3.58224	0.0142344	0.0147814	0.359776	0.399541	0.0946881
7.75	3.55974	3.45684	2.825	2.58955	3.57902	0.0142317	0.0147792	0.359764	0.399533	0.0946693
7.76	3.55594	3.45281	2.82158	2.58586	3.5758	0.014229	0.014777	0.359751	0.399525	0.0946507
7.77	3.55215	3.44879	2.81817	2.58216	3.57258	0.0142263	0.0147749	0.359739	0.399517	0.0946321
7.78	3.54836	3.44476	2.81475	2.57847	3.56936	0.0142237	0.0147727	0.359727	0.399509	0.0946137
7.79	3.54456	3.44073	2.81133	2.57477	3.56614	0.0142211	0.0147706	0.359714	0.399501	0.0945955
7.8	3.54077	3.4367	2.80792	2.57108	3.56292	0.0142185	0.0147684	0.359702	0.399493	0.0945774
7.81	3.53697	3.43267	2.8045	2.56739	3.5597	0.0142159	0.0147663	0.35969	0.399485	0.0945594
7.82	3.53318	3.42864	2.80108	2.56369	3.55648	0.0142134	0.0147643	0.359678	0.399478	0.0945416
7.83	3.52939	3.42462	2.79767	2.56	3.55326	0.0142109	0.0147622	0.359667	0.39947	0.0945239
7.84	3.52559	3.42059	2.79425	2.5563	3.55004	0.0142084	0.0147602	0.359655	0.399463	0.0945063
7.85	3.5218	3.41656	2.79083	2.55261	3.54682	0.0142059	0.0147582	0.359643	0.399455	0.0944889
7.86	3.518	3.41253	2.78742	2.54891	3.5436	0.0142034	0.0147562	0.359632	0.399448	0.0944716
7.87	3.51421	3.4085	2.784	2.54522	3.54038	0.014201	0.0147542	0.35962	0.39944	0.0944544
7.88	3.51041	3.40447	2.78058	2.54153	3.53716	0.0141986	0.0147522	0.359609	0.399433	0.0944373
7.89	3.50662	3.40045	2.77717	2.53783	3.53394	0.0141962	0.0147503	0.359598	0.399426	0.0944204
7.9	3.50282	3.39642	2.77375	2.53414	3.53072	0.0141938	0.0147483	0.359586	0.399419	0.0944036
7.91	3.49903	3.39239	2.77033	2.53044	3.5275	0.0141915	0.0147464	0.359575	0.399412	0.094387
7.92	3.49523	3.38836	2.76692	2.52675	3.52427	0.0141892	0.0147445	0.359564	0.399405	0.0943705
7.93	3.49144	3.38433	2.7635	2.52305	3.52105	0.0141869	0.0147427	0.359553	0.399398	0.0943541
7.94	3.48764	3.3803	2.76008	2.51936	3.51783	0.0141846	0.0147408	0.359543	0.399391	0.0943378
7.95	3.48385	3.37628	2.75667	2.51567	3.51461	0.0141823	0.014739	0.359532	0.399384	0.0943216
7.96	3.48005	3.37225	2.75325	2.51197	3.51139	0.0141801	0.0147372	0.359521	0.399377	0.0943056
7.97	3.47626	3.36822	2.74983	2.50828	3.50816	0.0141778	0.0147353	0.35951	0.39937	0.0942897
7.98	3.47246	3.36419	2.74642	2.50458	3.50494	0.0141756	0.0147336	0.3595	0.399364	0.0942739
7.99	3.46867	3.36016	2.743	2.50089	3.50172	0.0141734	0.0147318	0.35949	0.399357	0.0942582
8	3.46487	3.35613	2.73958	2.49719	3.4985	0.0141713	0.01473	0.359479	0.39935	0.0942426
8.01	3.46108	3.35211	2.73616	2.4935	3.49527	0.0141691	0.0147283	0.359469	0.399344	0.0942272
8.02	3.45728	3.34808	2.73275	2.4898	3.49205	0.014167	0.0147266	0.359459	0.399337	0.0942119
8.03	3.45349	3.34405	2.72933	2.48611	3.48883	0.0141649	0.0147249	0.359449	0.399331	0.0941967
8.04	3.44969	3.34002	2.72591	2.48242	3.4856	0.0141628	0.0147232	0.359439	0.399325	0.0941816
8.05	3.4459	3.33599	2.7225	2.47872	3.48238	0.0141607	0.0147215	0.359429	0.399318	0.0941666
8.06	3.4421	3.33196	2.71908	2.47503	3.47916	0.0141587	0.0147199	0.359419	0.399312	0.0941517
8.07	3.43831	3.32793	2.71566	2.47133	3.47593	0.0141566	0.0147182	0.359409	0.399306	0.094137
8.08	3.43451	3.32391	2.71225	2.46764	3.47271	0.0141546	0.0147166	0.359399	0.3993	0.0941223
8.09	3.43072	3.31988	2.70883	2.46394	3.46948	0.0141526	0.014715	0.35939	0.399294	0.0941078
8.1	3.42692	3.31585	2.70541	2.46025	3.46626	0.0141506	0.0147134	0.35938	0.399288	0.0940934
8.11	3.42313	3.31182	2.70199	2.45655	3.46304	0.0141487	0.0147118	0.359371	0.399282	0.0940791
8.12	3.41933	3.30779	2.69858	2.45286	3.45981	0.0141467	0.0147102	0.359361	0.399276	0.0940648
8.13	3.41554	3.30376	2.69516	2.44917	3.45659	0.0141448	0.0147087	0.359352	0.39927	0.0940508
8.14	3.41174	3.29974	2.69174	2.44547	3.45336	0.0141429	0.0147071	0.359343	0.399264	0.0940368
8.15	3.40794	3.29571	2.68833	2.44178	3.45014	0.014141	0.0147056	0.359334	0.399258	0.0940229
8.16	3.40415	3.29168	2.68491	2.43808	3.44691	0.0141391	0.0147041	0.359324	0.399252	0.0940091
8.17	3.40035	3.28765	2.68149	2.43439	3.44369	0.0141372	0.0147026	0.359315	0.399247	0.0939954
8.18	3.39656	3.28362	2.67807	2.43069	3.44046	0.0141354	0.0147011	0.359306	0.399241	0.0939818
8.19	3.39276	3.27959	2.67466	2.427	3.43724	0.0141336	0.0146997	0.359297	0.399236	0.0939684
8.2	3.38897	3.27557	2.67124	2.4233	3.43401	0.0141318	0.0146982	0.359289	0.39923	0.093955
8.21	3.38517	3.27154	2.66782	2.41961	3.43079	0.01413	0.0146968	0.35928	0.399225	0.0939417
8.22	3.38137	3.26751	2.66441	2.41591	3.42756	0.0141282	0.0146953	0.359271	0.399219	0.0939286
8.23	3.37758	3.26348	2.66099	2.41222	3.42434	0.0141264	0.0146939	0.359263	0.399214	0.0939155
8.24	3.37378	3.25945	2.65757	2.40853	3.42111	0.0141247	0.0146925	0.359254	0.399208	0.0939025
8.25	3.36999	3.25542	2.65415	2.40483	3.41788	0.0141229	0.0146911	0.359246	0.399203	0.0938896
8.26	3.36619	3.25139	2.65074	2.40114	3.41466	0.0141212	0.0146898	0.359237	0.399198	0.0938769
8.27	3.36239	3.24737	2.64732	2.39744	3.41143	0.0141195	0.0146884	0.359229	0.399193	0.0938642
8.28	3.3586	3.24334	2.6439	2.39375	3.40821	0.0141178	0.0146871	0.35922	0.399187	0.0938516
8.29	3.3548	3.23931	2.64048	2.39005	3.40498	0.0141161	0.0146857	0.359212	0.399182	0.0938391
8.3	3.35101	3.23528	2.63707	2.38636	3.40175	0.0141145	0.0146844	0.359204	0.399177	0.0938267
8.31	3.34721	3.23125	2.63365	2.38266	3.39853	0.0141128	0.0146831	0.359196	0.399172	0.0938144
8.32	3.34341	3.22722	2.63023	2.37897	3.3953	0.0141112	0.0146818	0.359188	0.399167	0.0938022
8.33	3.33962	3.2232	2.62681	2.37527	3.39207	0.0141096	0.0146805	0.35918	0.399162	0.0937901
8.34	3.33582	3.21917	2.6234	2.37158	3.38885	0.014108	0.0146792	0.359172	0.399157	0.0937781
8.35	3.33203	3.21514	2.61998	2.36789	3.38562	0.0141064	0.014678	0.359164	0.399152	0.0937661
8.36	3.32823	3.21111	2.61656	2.36419	3.38239	0.0141048	0.0146767	0.359156	0.399147	0.0937543
8.37	3.32443	3.20708	2.61314	2.3605	3.37917	0.0141033	0.0146755	0.359149	0.399143	0.0937425
8.38	3.32064	3.20305	2.60973	2.3568	3.37594	0.0141017	0.0146742	0.359141	0.399138	0.0937309
8.39	3.31684	3.19903	2.60631	2.35311	3.37271	0.0141002	0.014673	0.359133	0.399133	0.0937193
8.4	3.31304	3.195	2.60289	2.34941	3.36948	0.0140987	0.0146718	0.359126	0.399128	0.0937078
8.41	3.30925	3.19097	2.59947	2.34572	3.36626	0.0140971	0.0146706	0.359118	0.399124	0.0936964
8.42	3.30545	3.18694	2.59606	2.34202	3.36303	0.0140957	0.0146694	0.359111	0.399119	0.093685
8.43	3.30166	3.18291	2.59264	2.33833	3.3598	0.0140942	0.0146683	0.359104	0.399115	0.0936738
8.44	3.29786	3.17888	2.58922	2.33463	3.35657	0.0140927	0.0146671	0.359096	0.39911	0.0936627
8.45	3.29406	3.17485	2.5858	2.33094	3.35334	0.0140913	0.014666	0.359089	0.399106	0.0936516
8.46	3.29027	3.17083	2.58239	2.32724	3.35012	0.0140898	0.0146648	0.359082	0.399101	0.0936406
8.47	3.28647	3.1668	2.57897	2.32355	3.34689	0.0140884	0.0146637	0.359075	0.399097	0.0936297
8.48	3.28267	3.16277	2.57555	2.31985	3.34366	0.014087	0.0146626	0.359068	0.399092	0.0936189
8.49	3.27888	3.15874	2.57213	2.31616	3.34043	0.0140856	0.0146615	0.359061	0.399088	0.0936081
8.5	3.27508	3.15471	2.56872	2.31247	3.3372	0.0140842	0.0146604	0.359054	0.399084	0.0935975
8.51	3.27128	3.15068	2.5653	2.30877	3.33397	0.0140828	0.0146593	0.359047	0.39908	0.0935869
8.52	3.26749	3.14666	2.56188	2.30508	3.33075	0.0140814	0.0146582	0.35904	0.399075	0.0935764
8.53	3.26369	3.14263	2.55846	2.30138	3.32752	0.0140801	0.0146571	0.359033	0.399071	0.093566
8.54	3.25989	3.1386	2.55505	2.29769	3.32429	0.0140787	0.0146561	0.359026	0.399067	0.0935557
8.55	3.2561	3.13457	2.55163	2.29399	3.32106	0.0140774	0.014655	0.35902	0.399063	0.0935454
8.56	3.2523	3.13054	2.54821	2.2903	3.31783	0.0140761	0.014654	0.359013	0.399059	0.0935352
8.57	3.2485	3.12651	2.54479	2.2866	3.3146	0.0140748	0.014653	0.359006	0.399055	0.0935251
8.58	3.24471	3.12248	2.54137	2.28291	3.31137	0.0140735	0.014652	0.359	0.399051	0.0935151
8.59	3.24091	3.11846	2.53796	2.27921	3.30814	0.0140722	0.0146509	0.358993	0.399047	0.0935051
8.6	3.23711	3.11443	2.53454	2.27552	3.30491	0.0140709	0.0146499	0.358987	0.399043	0.0934952
8.61	3.23332	3.1104	2.53112	2.27182	3.30168	0.0140697	0.014649	0.358981	0.399039	0.0934854
8.62	3.22952	3.10637	2.5277	2.26813	3.29846	0.0140684	0.014648	0.358974	0.399035	0.0934757
8.63	3.22572	3.10234	2.52429	2.26443	3.29523	0.0140672	0.014647	0.358968	0.399031	0.093466
8.64	3.22193	3.09831	2.52087	2.26074	3.292	0.0140659	0.014646	0.358962	0.399027	0.0934564
8.65	3.21813	3.09429	2.51745	2.25705	3.28877	0.0140647	0.0146451	0.358956	0.399024	0.0934469
8.66	3.21433	3.09026	2.51403	2.25335	3.28554	0.0140635	0.0146441	0.358949	0.39902	0.0934375
8.67	3.21053	3.08623	2.51061	2.24966	3.28231	0.0140623	0.0146432	0.358943	0.399016	0.0934281
8.68	3.20674	3.0822	2.5072	2.24596	3.27908	0.0140611	0.0146423	0.358937	0.399012	0.0934188
8.69	3.20294	3.07817	2.50378	2.24227	3.27585	0.01406	0.0146414	0.358931	0.399009	0.0934095
8.7	3.19914	3.07414	2.50036	2.23857	3.27262	0.0140588	0.0146404	0.358925	0.399005	0.0934004
8.71	3.19535	3.07011	2.49694	2.23488	3.26939	0.0140576	0.0146395	0.358919	0.399002	0.0933913
8.72	3.19155	3.06609	2.49353	2.23118	3.26616	0.0140565	0.0146386	0.358914	0.398998	0.0933823
8.73	3.18775	3.06206	2.49011	2.22749	3.26293	0.0140554	0.0146378	0.358908	0.398995	0.0933733
8.74	3.18396	3.05803	2.48669	2.22379	3.2597	0.0140542	0.0146369	0.358902	0.398991	0.0933644
8.75	3.18016	3.054	2.48327	2.2201	3.25646	0.0140531	0.014636	0.358896	0.398988	0.0933556
8.76	3.17636	3.04997	2.47985	2.2164	3.25323	0.014052	0.0146352	0.358891	0.398984	0.0933468
8.77	3.17256	3.04594	2.47644	2.21271	3.25	0.0140509	0.0146343	0.358885	0.398981	0.0933381
8.78	3.16877	3.04192	2.47302	2.20901	3.24677	0.0140498	0.0146335	0.358879	0.398977	0.0933295
8.79	3.16497	3.03789	2.4696	2.20532	3.24354	0.0140487	0.0146326	0.358874	0.398974	0.0933209
8.8	3.16117	3.03386	2.46618	2.20162	3.24031	0.0140477	0.0146318	0.358868	0.398971	0.0933124
8.81	3.15737	3.02983	2.46276	2.19793	3.23708	0.0140466	0.014631	0.358863	0.398967	0.093304
8.82	3.15358	3.0258	2.45935	2.19423	3.23385	0.0140456	0.0146302	0.358857	0.398964	0.0932956
8.83	3.14978	3.02177	2.45593	2.19054	3.23062	0.0140445	0.0146294	0.358852	0.398961	0.0932873
8.84	3.14598	3.01774	2.45251	2.18685	3.22739	0.0140435	0.0146286	0.358847	0.398958	0.0932791
8.85	3.14219	3.01372	2.44909	2.18315	3.22416	0.0140425	0.0146278	0.358841	0.398954	0.0932709
8.86	3.13839	3.00969	2.44567	2.17946	3.22092	0.0140415	0.014627	0.358836	0.398951	0.0932627
8.87	3.13459	3.00566	2.44226	2.17576	3.21769	0.0140405	0.0146262	0.358831	0.398948	0.0932547
8.88	3.13079	3.00163	2.43884	2.17207	3.21446	0.0140395	0.0146254	0.358826	0.398945	0.0932467
8.89	3.127	2.9976	2.43542	2.16837	3.21123	0.0140385	0.0146247	0.358821	0.398942	0.0932387
8.9	3.1232	2.99357	2.432	2.16468	3.208	0.0140375	0.0146239	0.358816	0.398939	0.0932308
8.91	3.1194	2.98954	2.42858	2.16098	3.20477	0.0140365	0.0146232	0.358811	0.398936	0.093223
8.92	3.1156	2.98552	2.42517	2.15729	3.20153	0.0140356	0.0146224	0.358806	0.398933	0.0932153
8.93	3.11181	2.98149	2.42175	2.15359	3.1983	0.0140346	0.0146217	0.358801	0.39893	0.0932075
8.94	3.10801	2.97746	2.41833	2.1499	3.19507	0.0140337	0.014621	0.358796	0.398927	0.0931999
8.95	3.10421	2.97343	2.41491	2.1462	3.19184	0.0140328	0.0146202	0.358791	0.398924	0.0931923
8.96	3.10041	2.9694	2.41149	2.14251	3.18861	0.0140318	0.0146195	0.358786	0.398921	0.0931848
8.97	3.09662	2.96537	2.40808	2.13881	3.18537	0.0140309	0.0146188	0.358781	0.398918	0.0931773
8.98	3.09282	2.96135	2.40466	2.13512	3.18214	0.01403	0.0146181	0.358776	0.398915	0.0931699
8.99	3.08902	2.95732	2.40124	2.13142	3.17891	0.0140291	0.0146174	0.358772	0.398913	0.0931625
9	3.08522	2.95329	2.39782	2.12773	3.17568	0.0140282	0.0146167	0.358767	0.39891	0.0931552
9.01	3.08143	2.94926	2.3944	2.12403	3.17245	0.0140273	0.014616	0.358762	0.398907	0.0931479
9.02	3.07763	2.94523	2.39098	2.12034	3.16921	0.0140264	0.0146154	0.358758	0.398904	0.0931407
9.03	3.07383	2.9412	2.38757	2.11664	3.16598	0.0140256	0.0146147	0.358753	0.398901	0.0931336
9.04	3.07003	2.93717	2.38415	2.11295	3.16275	0.0140247	0.014614	0.358748	0.398899	0.0931265
9.05	3.06624	2.93315	2.38073	2.10925	3.15952	0.0140238	0.0146134	0.358744	0.398896	0.0931194
9.06	3.06244	2.92912	2.37731	2.10556	3.15628	0.014023	0.0146127	0.358739	0.398893	0.0931124
9.07	3.05864	2.92509	2.37389	2.10187	3.15305	0.0140221	0.0146121	0.358735	0.398891	0.0931055
9.08	3.05484	2.92106	2.37048	2.09817	3.14982	0.0140213	0.0146115	0.358731	0.398888	0.0930986
9.09	3.05105	2.91703	2.36706	2.09448	3.14658	0.0140205	0.0146108	0.358726	0.398886	0.0930918
9.1	3.04725	2.913	2.36364	2.09078	3.14335	0.0140197	0.0146102	0.358722	0.398883	0.093085
9.11	3.04345	2.90898	2.36022	2.08709	3.14012	0.0140189	0.0146096	0.358718	0.39888	0.0930783
9.12	3.03965	2.90495	2.3568	2.08339	3.13689	0.0140181	0.014609	0.358713	0.398878	0.0930716
9.13	3.03585	2.90092	2.35338	2.0797	3.13365	0.0140173	0.0146083	0.358709	0.398875	0.093065
9.14	3.03206	2.89689	2.34997	2.076	3.13042	0.0140165	0.0146077	0.358705	0.398873	0.0930584
9.15	3.02826	2.89286	2.34655	2.07231	3.12719	0.0140157	0.0146071	0.358701	0.39887	0.0930518
9.16	3.02446	2.88883	2.34313	2.06861	3.12395	0.0140149	0.0146065	0.358697	0.398868	0.0930454
9.17	3.02066	2.8848	2.33971	2.06492	3.12072	0.0140141	0.014606	0.358692	0.398866	0.0930389
9.18	3.01687	2.88078	2.33629	2.06122	3.11749	0.0140134	0.0146054	0.358688	0.398863	0.0930325
9.19	3.01307	2.87675	2.33287	2.05753	3.11425	0.0140126	0.0146048	0.358684	0.398861	0.0930262
9.2	3.00927	2.87272	2.32946	2.05383	3.11102	0.0140119	0.0146042	0.35868	0.398858	0.0930199
9.21	3.00547	2.86869	2.32604	2.05014	3.10779	0.0140111	0.0146037	0.358676	0.398856	0.0930137
9.22	3.00167	2.86466	2.32262	2.04644	3.10455	0.0140104	0.0146031	0.358672	0.398854	0.0930075
9.23	2.99788	2.86063	2.3192	2.04275	3.10132	0.0140096	0.0146025	0.358668	0.398851	0.0930013
9.24	2.99408	2.8566	2.31578	2.03905	3.09809	0.0140089	0.014602	0.358665	0.398849	0.0929952
9.25	2.99028	2.85258	2.31236	2.03536	3.09485	0.0140082	0.0146015	0.358661	0.398847	0.0929891
9.26	2.98648	2.84855	2.30895	2.03166	3.09162	0.0140075	0.0146009	0.358657	0.398845	0.0929831
9.27	2.98268	2.84452	2.30553	2.02797	3.08838	0.0140068	0.0146004	0.358653	0.398842	0.0929772
9.28	2.97889	2.84049	2.30211	2.02427	3.08515	0.0140061	0.0145998	0.358649	0.39884	0.0929712
9.29	2.97509	2.83646	2.29869	2.02058	3.08192	0.0140054	0.0145993	0.358646	0.398838	0.0929654
9.3	2.97129	2.83243	2.29527	2.01688	3.07868	0.0140047	0.0145988	0.358642	0.398836	0.0929595
9.31	2.96749	2.82841	2.29185	2.01319	3.07545	0.014004	0.0145983	0.358638	0.398834	0.0929537
9.32	2.96369	2.82438	2.28844	2.00949	3.07221	0.0140034	0.0145978	0.358635	0.398831	0.092948
9.33	2.9599	2.82035	2.28502	2.0058	3.06898	0.0140027	0.0145973	0.358631	0.398829	0.0929423
9.34	2.9561	2.81632	2.2816	2.0021	3.06575	0.014002	0.0145968	0.358627	0.398827	0.0929366
9.35	2.9523	2.81229	2.27818	1.99841	3.06251	0.0140014	0.0145963	0.358624	0.398825	0.092931
9.36	2.9485	2.80826	2.27476	1.99471	3.05928	0.0140007	0.0145958	0.35862	0.398823	0.0929254
9.37	2.9447	2.80423	2.27134	1.99102	3.05604	0.0140001	0.0145953	0.358617	0.398821	0.0929199
9.38	2.94091	2.80021	2.26793	1.98732	3.05281	0.0139994	0.0145948	0.358613	0.398819	0.0929144
9.39	2.93711	2.79618	2.26451	1.98363	3.04957	0.0139988	0.0145943	0.35861	0.398817	0.0929089
9.4	2.93331	2.79215	2.26109	1.97993	3.04634	0.0139982	0.0145939	0.358606	0.398815	0.0929035
9.41	2.92951	2.78812	2.25767	1.97624	3.04311	0.0139975	0.0145934	0.358603	0.398813	0.0928981
9.42	2.92571	2.78409	2.25425	1.97255	3.03987	0.0139969	0.0145929	0.3586	0.398811	0.0928928
9.43	2.92192	2.78006	2.25083	1.96885	3.03664	0.0139963	0.0145925	0.358596	0.398809	0.0928875
9.44	2.91812	2.77603	2.24742	1.96516	3.0334	0.0139957	0.014592	0.358593	0.398807	0.0928822
9.45	2.91432	2.77201	2.244	1.96146	3.03017	0.0139951	0.0145916	0.35859	0.398805	0.092877
9.46	2.91052	2.76798	2.24058	1.95777	3.02693	0.0139945	0.0145911	0.358586	0.398803	0.0928719
9.47	2.90672	2.76395	2.23716	1.95407	3.0237	0.0139939	0.0145907	0.358583	0.398802	0.0928667
9.48	2.90293	2.75992	2.23374	1.95038	3.02046	0.0139933	0.0145902	0.35858	0.3988	0.0928616
9.49	2.89913	2.75589	2.23032	1.94668	3.01723	0.0139927	0.0145898	0.358577	0.398798	0.0928566
9.5	2.89533	2.75186	2.2269	1.94299	3.01399	0.0139922	0.0145894	0.358574	0.398796	0.0928515
9.51	2.89153	2.74783	2.22349	1.93929	3.01076	0.0139916	0.0145889	0.35857	0.398794	0.0928465
9.52	2.88773	2.74381	2.22007	1.9356	3.00752	0.013991	0.0145885	0.358567	0.398792	0.0928416
9.53	2.88393	2.73978	2.21665	1.9319	3.00429	0.0139905	0.0145881	0.358564	0.398791	0.0928367
9.54	2.88014	2.73575	2.21323	1.92821	3.00105	0.0139899	0.0145877	0.358561	0.398789	0.0928318
9.55	2.87634	2.73172	2.20981	1.92451	2.99782	0.0139894	0.0145873	0.358558	0.398787	0.092827
9.56	2.87254	2.72769	2.20639	1.92082	2.99458	0.0139888	0.0145868	0.358555	0.398785	0.0928222
9.57	2.86874	2.72366	2.20298	1.91712	2.99135	0.0139883	0.0145864	0.358552	0.398784	0.0928174
9.58	2.86494	2.71964	2.19956	1.91343	2.98811	0.0139877	0.014586	0.358549	0.398782	0.0928127
9.59	2.86114	2.71561	2.19614	1.90973	2.98488	0.0139872	0.0145856	0.358546	0.39878	0.092808
9.6	2.85735	2.71158	2.19272	1.90604	2.98164	0.0139867	0.0145852	0.358543	0.398778	0.0928033
9.61	2.85355	2.70755	2.1893	1.90234	2.97841	0.0139861	0.0145849	0.35854	0.398777	0.0927987
9.62	2.84975	2.70352	2.18588	1.89865	2.97517	0.0139856	0.0145845	0.358537	0.398775	0.0927941
9.63	2.84595	2.69949	2.18246	1.89495	2.97193	0.0139851	0.0145841	0.358535	0.398774	0.0927895
9.64	2.84215	2.69546	2.17905	1.89126	2.9687	0.0139846	0.0145837	0.358532	0.398772	0.092785
9.65	2.83835	2.69144	2.17563	1.88756	2.96546	0.0139841	0.0145833	0.358529	0.39877	0.0927805
9.66	2.83456	2.68741	2.17221	1.88387	2.96223	0.0139836	0.014583	0.358526	0.398769	0.0927761
9.67	2.83076	2.68338	2.16879	1.88017	2.95899	0.0139831	0.0145826	0.358523	0.398767	0.0927717
9.68	2.82696	2.67935	2.16537	1.87648	2.95576	0.0139826	0.0145822	0.358521	0.398766	0.0927673
9.69	2.82316	2.67532	2.16195	1.87278	2.95252	0.0139821	0.0145819	0.358518	0.398764	0.0927629
9.7	2.81936	2.67129	2.15853	1.86909	2.94929	0.0139816	0.0145815	0.358515	0.398762	0.0927586
9.71	2.81556	2.66726	2.15512	1.86539	2.94605	0.0139812	0.0145811	0.358512	0.398761	0.0927543
9.72	2.81177	2.66324	2.1517	1.8617	2.94281	0.0139807	0.0145808	0.35851	0.398759	0.09275
9.73	2.80797	2.65921	2.14828	1.858	2.93958	0.0139802	0.0145804	0.358507	0.398758	0.0927458
9.74	2.80417	2.65518	2.14486	1.85431	2.93634	0.0139797	0.0145801	0.358505	0.398756	0.0927416
9.75	2.80037	2.65115	2.14144	1.85061	2.93311	0.0139793	0.0145798	0.358502	0.398755	0.0927375
9.76	2.79657	2.64712	2.13802	1.84692	2.92987	0.0139788	0.0145794	0.358499	0.398753	0.0927333
9.77	2.79277	2.64309	2.1346	1.84322	2.92663	0.0139784	0.0145791	0.358497	0.398752	0.0927292
9.78	2.78898	2.63906	2.13119	1.83953	2.9234	0.0139779	0.0145788	0.358494	0.39875	0.0927251
9.79	2.78518	2.63504	2.12777	1.83583	2.92016	0.0139775	0.0145784	0.358492	0.398749	0.0927211
9.8	2.78138	2.63101	2.12435	1.83214	2.91693	0.013977	0.0145781	0.358489	0.398748	0.0927171
9.81	2.77758	2.62698	2.12093	1.82844	2.91369	0.0139766	0.0145778	0.358487	0.398746	0.0927131
9.82	2.77378	2.62295	2.11751	1.82475	2.91045	0.0139762	0.0145775	0.358484	0.398745	0.0927092
9.83	2.76998	2.61892	2.11409	1.82105	2.90722	0.0139757	0.0145771	0.358482	0.398743	0.0927052
9.84	2.76619	2.61489	2.11067	1.81736	2.90398	0.0139753	0.0145768	0.358479	0.398742	0.0927013
9.85	2.76239	2.61087	2.10726	1.81366	2.90075	0.0139749	0.0145765	0.358477	0.398741	0.0926975
9.86	2.75859	2.60684	2.10384	1.80997	2.89751	0.0139745	0.0145762	0.358475	0.398739	0.0926936
9.87	2.75479	2.60281	2.10042	1.80627	2.89427	0.013974	0.0145759	0.358472	0.398738	0.0926898
9.88	2.75099	2.59878	2.097	1.80258	2.89104	0.0139736	0.0145756	0.35847	0.398737	0.0926861
9.89	2.74719	2.59475	2.09358	1.79888	2.8878	0.0139732	0.0145753	0.358468	0.398735	0.0926823
9.9	2.74339	2.59072	2.09016	1.79519	2.88456	0.0139728	0.014575	0.358465	0.398734	0.0926786
9.91	2.7396	2.58669	2.08674	1.79149	2.88133	0.0139724	0.0145747	0.358463	0.398733	0.0926749
9.92	2.7358	2.58267	2.08332	1.7878	2.87809	0.013972	0.0145744	0.358461	0.398732	0.0926712
9.93	2.732	2.57864	2.07991	1.7841	2.87485	0.0139716	0.0145741	0.358458	0.39873	0.0926676
9.94	2.7282	2.57461	2.07649	1.78041	2.87162	0.0139712	0.0145738	0.358456	0.398729	0.092664
9.95	2.7244	2.57058	2.07307	1.77671	2.86838	0.0139708	0.0145735	0.358454	0.398728	0.0926604
9.96	2.7206	2.56655	2.06965	1.77302	2.86514	0.0139704	0.0145733	0.358452	0.398726	0.0926568
9.97	2.7168	2.56252	2.06623	1.76932	2.86191	0.0139701	0.014573	0.35845	0.398725	0.0926533
9.98	2.71301	2.55849	2.06281	1.76563	2.85867	0.0139697	0.0145727	0.358447	0.398724	0.0926498
9.99	2.70921	2.55447	2.05939	1.76193	2.85543	0.0139693	0.0145724	0.358445	0.398723	0.0926463
10	2.70541	2.55044	2.05597	1.75824	2.8522	0.0139689	0.0145722	0.358443	0.398722	0.0926429
10.01	2.70161	2.54641	2.05256	1.75454	2.84896	0.0139686	0.0145719	0.358441	0.39872	0.0926394
10.02	2.69781	2.54238	2.04914	1.75085	2.84572	0.0139682	0.0145716	0.358439	0.398719	0.092636
10.03	2.69401	2.53835	2.04572	1.74715	2.84249	0.0139678	0.0145714	0.358437	0.398718	0.0926327
10.04	2.69021	2.53432	2.0423	1.74346	2.83925	0.0139675	0.0145711	0.358435	0.398717	0.0926293
10.05	2.68642	2.53029	2.03888	1.73976	2.83601	0.0139671	0.0145708	0.358433	0.398716	0.092626
10.06	2.68262	2.52627	2.03546	1.73607	2.83278	0.0139668	0.0145706	0.358431	0.398715	0.0926227
10.07	2.67882	2.52224	2.03204	1.73237	2.82954	0.0139664	0.0145703	0.358429	0.398714	0.0926194
10.08	2.67502	2.51821	2.02863	1.72868	2.8263	0.0139661	0.0145701	0.358427	0.398712	0.0926162
10.09	2.67122	2.51418	2.02521	1.72498	2.82307	0.0139657	0.0145698	0.358425	0.398711	0.0926129
10.1	2.66742	2.51015	2.02179	1.72129	2.81983	0.0139654	0.0145696	0.358423	0.39871	0.0926097
10.11	2.66362	2.50612	2.01837	1.71759	2.81659	0.0139651	0.0145693	0.358421	0.398709	0.0926065
10.12	2.65982	2.50209	2.01495	1.7139	2.81335	0.0139647	0.0145691	0.358419	0.398708	0.0926034
10.13	2.65603	2.49807	2.01153	1.7102	2.81012	0.0139644	0.0145689	0.358417	0.398707	0.0926003
10.14	2.65223	2.49404	2.00811	1.70651	2.80688	0.0139641	0.0145686	0.358415	0.398706	0.0925971
10.15	2.64843	2.49001	2.00469	1.70281	2.80364	0.0139637	0.0145684	0.358413	0.398705	0.0925941
10.16	2.64463	2.48598	2.00128	1.69912	2.80041	0.0139634	0.0145681	0.358411	0.398704	0.092591
10.17	2.64083	2.48195	1.99786	1.69542	2.79717	0.0139631	0.0145679	0.358409	0.398703	0.092588
10.18	2.63703	2.47792	1.99444	1.69173	2.79393	0.0139628	0.0145677	0.358407	0.398702	0.0925849
10.19	2.63323	2.4739	1.99102	1.68803	2.79069	0.0139625	0.0145675	0.358406	0.398701	0.0925819
10.2	2.62944	2.46987	1.9876	1.68434	2.78746	0.0139622	0.0145672	0.358404	0.3987	0.092579
10.21	2.62564	2.46584	1.98418	1.68064	2.78422	0.0139618	0.014567	0.358402	0.398699	0.092576
10.22	2.62184	2.46181	1.98076	1.67695	2.78098	0.0139615	0.0145668	0.3584	0.398698	0.0925731
10.23	2.61804	2.45778	1.97734	1.67325	2.77774	0.0139612	0.0145666	0.358398	0.398697	0.0925702
10.24	2.61424	2.45375	1.97393	1.66956	2.77451	0.0139609	0.0145663	0.358397	0.398696	0.0925673
10.25	2.61044	2.44972	1.97051	1.66586	2.77127	0.0139606	0.0145661	0.358395	0.398695	0.0925644
10.26	2.60664	2.4457	1.96709	1.66217	2.76803	0.0139603	0.0145659	0.358393	0.398694	0.0925616
10.27	2.60284	2.44167	1.96367	1.65847	2.76479	0.01396	0.0145657	0.358391	0.398693	0.0925588
10.28	2.59905	2.43764	1.96025	1.65478	2.76156	0.0139598	0.0145655	0.35839	0.398692	0.092556
10.29	2.59525	2.43361	1.95683	1.65108	2.75832	0.0139595	0.0145653	0.358388	0.398691	0.0925532
10.3	2.59145	2.42958	1.95341	1.64739	2.75508	0.0139592	0.0145651	0.358386	0.39869	0.0925504
10.31	2.58765	2.42555	1.94999	1.64369	2.75184	0.0139589	0.0145649	0.358385	0.398689	0.0925477
10.32	2.58385	2.42152	1.94657	1.64	2.74861	0.0139586	0.0145647	0.358383	0.398688	0.092545
10.33	2.58005	2.4175	1.94316	1.6363	2.74537	0.0139583	0.0145645	0.358381	0.398687	0.0925423
10.34	2.57625	2.41347	1.93974	1.63261	2.74213	0.0139581	0.0145643	0.35838	0.398686	0.0925396
10.35	2.57245	2.40944	1.93632	1.62891	2.73889	0.0139578	0.0145641	0.358378	0.398686	0.092537
10.36	2.56866	2.40541	1.9329	1.62522	2.73566	0.0139575	0.0145639	0.358376	0.398685	0.0925343
10.37	2.56486	2.40138	1.92948	1.62152	2.73242	0.0139573	0.0145637	0.358375	0.398684	0.0925317
10.38	2.56106	2.39735	1.92606	1.61783	2.72918	0.013957	0.0145635	0.358373	0.398683	0.0925291
10.39	2.55726	2.39332	1.92264	1.61413	2.72594	0.0139567	0.0145633	0.358372	0.398682	0.0925265
10.4	2.55346	2.3893	1.91922	1.61044	2.72271	0.0139565	0.0145631	0.35837	0.398681	0.092524
10.41	2.54966	2.38527	1.91581	1.60674	2.71947	0.0139562	0.0145629	0.358369	0.39868	0.0925214
10.42	2.54586	2.38124	1.91239	1.60305	2.71623	0.0139559	0.0145628	0.358367	0.39868	0.0925189
10.43	2.54206	2.37721	1.90897	1.59935	2.71299	0.0139557	0.0145626	0.358366	0.398679	0.0925164
10.44	2.53826	2.37318	1.90555	1.59566	2.70975	0.0139554	0.0145624	0.358364	0.398678	0.0925139
10.45	2.53447	2.36915	1.90213	1.59196	2.70652	0.0139552	0.0145622	0.358363	0.398677	0.0925114
10.46	2.53067	2.36512	1.89871	1.58827	2.70328	0.0139549	0.014562	0.358361	0.398676	0.092509
10.47	2.52687	2.3611	1.89529	1.58457	2.70004	0.0139547	0.0145619	0.35836	0.398675	0.0925066
10.48	2.52307	2.35707	1.89187	1.58088	2.6968	0.0139544	0.0145617	0.358358	0.398675	0.0925042
10.49	2.51927	2.35304	1.88845	1.57718	2.69356	0.0139542	0.0145615	0.358357	0.398674	0.0925018
10.5	2.51547	2.34901	1.88504	1.57349	2.69033	0.013954	0.0145614	0.358355	0.398673	0.0924994
10.51	2.51167	2.34498	1.88162	1.56979	2.68709	0.0139537	0.0145612	0.358354	0.398672	0.092497
10.52	2.50787	2.34095	1.8782	1.5661	2.68385	0.0139535	0.014561	0.358352	0.398672	0.0924947
10.53	2.50408	2.33692	1.87478	1.5624	2.68061	0.0139533	0.0145609	0.358351	0.398671	0.0924924
10.54	2.50028	2.3329	1.87136	1.55871	2.67737	0.013953	0.0145607	0.35835	0.39867	0.0924901
10.55	2.49648	2.32887	1.86794	1.55501	2.67414	0.0139528	0.0145605	0.358348	0.398669	0.0924878
10.56	2.49268	2.32484	1.86452	1.55132	2.6709	0.0139526	0.0145604	0.358347	0.398669	0.0924855
10.57	2.48888	2.32081	1.8611	1.54762	2.66766	0.0139523	0.0145602	0.358345	0.398668	0.0924833
10.58	2.48508	2.31678	1.85768	1.54393	2.66442	0.0139521	0.01456	0.358344	0.398667	0.092481
10.59	2.48128	2.31275	1.85427	1.54023	2.66118	0.0139519	0.0145599	0.358343	0.398666	0.0924788
10.6	2.47748	2.30873	1.85085	1.53654	2.65795	0.0139517	0.0145597	0.358341	0.398666	0.0924766
10.61	2.47368	2.3047	1.84743	1.53284	2.65471	0.0139515	0.0145596	0.35834	0.398665	0.0924744
10.62	2.46989	2.30067	1.84401	1.52915	2.65147	0.0139512	0.0145594	0.358339	0.398664	0.0924722
10.63	2.46609	2.29664	1.84059	1.52545	2.64823	0.013951	0.0145593	0.358337	0.398663	0.0924701
10.64	2.46229	2.29261	1.83717	1.52176	2.64499	0.0139508	0.0145591	0.358336	0.398663	0.0924679
10.65	2.45849	2.28858	1.83375	1.51806	2.64175	0.0139506	0.014559	0.358335	0.398662	0.0924658
10.66	2.45469	2.28455	1.83033	1.51437	2.63852	0.0139504	0.0145588	0.358334	0.398661	0.0924637
10.67	2.45089	2.28053	1.82691	1.51067	2.63528	0.0139502	0.0145587	0.358332	0.398661	0.0924616
10.68	2.44709	2.2765	1.8235	1.50698	2.63204	0.01395	0.0145585	0.358331	0.39866	0.0924595
10.69	2.44329	2.27247	1.82008	1.50328	2.6288	0.0139498	0.0145584	0.35833	0.398659	0.0924575
10.7	2.43949	2.26844	1.81666	1.49959	2.62556	0.0139496	0.0145583	0.358329	0.398659	0.0924554
10.71	2.43569	2.26441	1.81324	1.49589	2.62232	0.0139494	0.0145581	0.358327	0.398658	0.0924534
10.72	2.4319	2.26038	1.80982	1.4922	2.61909	0.0139492	0.014558	0.358326	0.398657	0.0924514
10.73	2.4281	2.25635	1.8064	1.4885	2.61585	0.013949	0.0145578	0.358325	0.398657	0.0924494
10.74	2.4243	2.25233	1.80298	1.48481	2.61261	0.0139488	0.0145577	0.358324	0.398656	0.0924474
10.75	2.4205	2.2483	1.79956	1.48111	2.60937	0.0139486	0.0145576	0.358323	0.398656	0.0924454
10.76	2.4167	2.24427	1.79614	1.47742	2.60613	0.0139484	0.0145574	0.358321	0.398655	0.0924435
10.77	2.4129	2.24024	1.79273	1.47372	2.60289	0.0139482	0.0145573	0.35832	0.398654	0.0924415
10.78	2.4091	2.23621	1.78931	1.47003	2.59965	0.013948	0.0145572	0.358319	0.398654	0.0924396
10.79	2.4053	2.23218	1.78589	1.46633	2.59642	0.0139479	0.014557	0.358318	0.398653	0.0924377
10.8	2.4015	2.22815	1.78247	1.46264	2.59318	0.0139477	0.0145569	0.358317	0.398652	0.0924358
10.81	2.39771	2.22413	1.77905	1.45894	2.58994	0.0139475	0.0145568	0.358316	0.398652	0.0924339
10.82	2.39391	2.2201	1.77563	1.45525	2.5867	0.0139473	0.0145567	0.358315	0.398651	0.0924321
10.83	2.39011	2.21607	1.77221	1.45155	2.58346	0.0139471	0.0145565	0.358314	0.398651	0.0924302
10.84	2.38631	2.21204	1.76879	1.44786	2.58022	0.013947	0.0145564	0.358312	0.39865	0.0924284
10.85	2.38251	2.20801	1.76537	1.44416	2.57698	0.0139468	0.0145563	0.358311	0.398649	0.0924265
10.86	2.37871	2.20398	1.76196	1.44047	2.57375	0.0139466	0.0145562	0.35831	0.398649	0.0924247
10.87	2.37491	2.19995	1.75854	1.43677	2.57051	0.0139464	0.014556	0.358309	0.398648	0.0924229
10.88	2.37111	2.19593	1.75512	1.43308	2.56727	0.0139463	0.0145559	0.358308	0.398648	0.0924211
10.89	2.36731	2.1919	1.7517	1.42938	2.56403	0.0139461	0.0145558	0.358307	0.398647	0.0924194
10.9	2.36351	2.18787	1.74828	1.42569	2.56079	0.0139459	0.0145557	0.358306	0.398647	0.0924176
10.91	2.35972	2.18384	1.74486	1.42199	2.55755	0.0139457	0.0145556	0.358305	0.398646	0.0924158
10.92	2.35592	2.17981	1.74144	1.4183	2.55431	0.0139456	0.0145555	0.358304	0.398646	0.0924141
10.93	2.35212	2.17578	1.73802	1.4146	2.55108	0.0139454	0.0145553	0.358303	0.398645	0.0924124
10.94	2.34832	2.17175	1.7346	1.41091	2.54784	0.0139453	0.0145552	0.358302	0.398644	0.0924107
10.95	2.34452	2.16773	1.73118	1.40721	2.5446	0.0139451	0.0145551	0.358301	0.398644	0.092409
10.96	2.34072	2.1637	1.72777	1.40352	2.54136	0.0139449	0.014555	0.3583	0.398643	0.0924073
10.97	2.33692	2.15967	1.72435	1.39982	2.53812	0.0139448	0.0145549	0.358299	0.398643	0.0924056
10.98	2.33312	2.15564	1.72093	1.39613	2.53488	0.0139446	0.0145548	0.358298	0.398642	0.092404
10.99	2.32932	2.15161	1.71751	1.39243	2.53164	0.0139445	0.0145547	0.358297	0.398642	0.0924023
11	2.32552	2.14758	1.71409	1.38874	2.5284	0.0139443	0.0145546	0.358296	0.398641	0.0924007
11.01	2.32173	2.14355	1.71067	1.38504	2.52516	0.0139442	0.0145545	0.358295	0.398641	0.0923991
11.02	2.31793	2.13953	1.70725	1.38135	2.52193	0.013944	0.0145544	0.358294	0.39864	0.0923975
11.03	2.31413	2.1355	1.70383	1.37765	2.51869	0.0139439	0.0145543	0.358293	0.39864	0.0923959
11.04	2.31033	2.13147	1.70041	1.37396	2.51545	0.0139437	0.0145541	0.358292	0.398639	0.0923943
11.05	2.30653	2.12744	1.697	1.37026	2.51221	0.0139436	0.014554	0.358291	0.398639	0.0923927
11.06	2.30273	2.12341	1.69358	1.36657	2.50897	0.0139434	0.0145539	0.35829	0.398638	0.0923911
11.07	2.29893	2.11938	1.69016	1.36287	2.50573	0.0139433	0.0145538	0.358289	0.398638	0.0923896
11.08	2.29513	2.11535	1.68674	1.35918	2.50249	0.0139431	0.0145537	0.358288	0.398637	0.0923881
11.09	2.29133	2.11133	1.68332	1.35548	2.49925	0.013943	0.0145536	0.358287	0.398637	0.0923865
11.1	2.28753	2.1073	1.6799	1.35179	2.49601	0.0139428	0.0145535	0.358287	0.398636	0.092385
11.11	2.28374	2.10327	1.67648	1.34809	2.49278	0.0139427	0.0145535	0.358286	0.398636	0.0923835
11.12	2.27994	2.09924	1.67306	1.3444	2.48954	0.0139426	0.0145534	0.358285	0.398636	0.092382
11.13	2.27614	2.09521	1.66964	1.3407	2.4863	0.0139424	0.0145533	0.358284	0.398635	0.0923805
11.14	2.27234	2.09118	1.66622	1.33701	2.48306	0.0139423	0.0145532	0.358283	0.398635	0.0923791
11.15	2.26854	2.08716	1.66281	1.33331	2.47982	0.0139421	0.0145531	0.358282	0.398634	0.0923776
11.16	2.26474	2.08313	1.65939	1.32962	2.47658	0.013942	0.014553	0.358281	0.398634	0.0923761
11.17	2.26094	2.0791	1.65597	1.32592	2.47334	0.0139419	0.0145529	0.35828	0.398633	0.0923747
11.18	2.25714	2.07507	1.65255	1.32223	2.4701	0.0139417	0.0145528	0.35828	0.398633	0.0923733
11.19	2.25334	2.07104	1.64913	1.31853	2.46686	0.0139416	0.0145527	0.358279	0.398632	0.0923719
11.2	2.24954	2.06701	1.64571	1.31484	2.46362	0.0139415	0.0145526	0.358278	0.398632	0.0923705
11.21	2.24574	2.06298	1.64229	1.31114	2.46038	0.0139414	0.0145525	0.358277	0.398632	0.0923691
11.22	2.24195	2.05896	1.63887	1.30745	2.45715	0.0139412	0.0145524	0.358276	0.398631	0.0923677
11.23	2.23815	2.05493	1.63545	1.30375	2.45391	0.0139411	0.0145524	0.358276	0.398631	0.0923663
11.24	2.23435	2.0509	1.63203	1.30006	2.45067	0.013941	0.0145523	0.358275	0.39863	0.0923649
11.25	2.23055	2.04687	1.62862	1.29636	2.44743	0.0139408	0.0145522	0.358274	0.39863	0.0923636
11.26	2.22675	2.04284	1.6252	1.29267	2.44419	0.0139407	0.0145521	0.358273	0.398629	0.0923622
11.27	2.22295	2.03881	1.62178	1.28897	2.44095	0.0139406	0.014552	0.358272	0.398629	0.0923609
11.28	2.21915	2.03478	1.61836	1.28528	2.43771	0.0139405	0.0145519	0.358272	0.398629	0.0923596
11.29	2.21535	2.03076	1.61494	1.28158	2.43447	0.0139404	0.0145519	0.358271	0.398628	0.0923582
11.3	2.21155	2.02673	1.61152	1.27789	2.43123	0.0139402	0.0145518	0.35827	0.398628	0.0923569
11.31	2.20775	2.0227	1.6081	1.27419	2.42799	0.0139401	0.0145517	0.358269	0.398627	0.0923556
11.32	2.20395	2.01867	1.60468	1.2705	2.42475	0.01394	0.0145516	0.358269	0.398627	0.0923544
11.33	2.20016	2.01464	1.60126	1.2668	2.42151	0.0139399	0.0145515	0.358268	0.398627	0.0923531
11.34	2.19636	2.01061	1.59784	1.26311	2.41827	0.0139398	0.0145515	0.358267	0.398626	0.0923518
11.35	2.19256	2.00658	1.59443	1.25941	2.41504	0.0139397	0.0145514	0.358266	0.398626	0.0923506
11.36	2.18876	2.00256	1.59101	1.25572	2.4118	0.0139396	0.0145513	0.358266	0.398626	0.0923493
11.37	2.18496	1.99853	1.58759	1.25202	2.40856	0.0139394	0.0145512	0.358265	0.398625	0.0923481
11.38	2.18116	1.9945	1.58417	1.24833	2.40532	0.0139393	0.0145512	0.358264	0.398625	0.0923468
11.39	2.17736	1.99047	1.58075	1.24463	2.40208	0.0139392	0.0145511	0.358263	0.398624	0.0923456
11.4	2.17356	1.98644	1.57733	1.24094	2.39884	0.0139391	0.014551	0.358263	0.398624	0.0923444
11.41	2.16976	1.98241	1.57391	1.23724	2.3956	0.013939	0.0145509	0.358262	0.398624	0.0923432
11.42	2.16596	1.97838	1.57049	1.23355	2.39236	0.0139389	0.0145509	0.358261	0.398623	0.092342
11.43	2.16216	1.97436	1.56707	1.22985	2.38912	0.0139388	0.0145508	0.358261	0.398623	0.0923408
11.44	2.15837	1.97033	1.56365	1.22616	2.38588	0.0139387	0.0145507	0.35826	0.398623	0.0923397
11.45	2.15457	1.9663	1.56024	1.22246	2.38264	0.0139386	0.0145506	0.358259	0.398622	0.0923385
11.46	2.15077	1.96227	1.55682	1.21877	2.3794	0.0139385	0.0145506	0.358259	0.398622	0.0923373
11.47	2.14697	1.95824	1.5534	1.21507	2.37616	0.0139384	0.0145505	0.358258	0.398622	0.0923362
11.48	2.14317	1.95421	1.54998	1.21138	2.37292	0.0139383	0.0145504	0.358257	0.398621	0.092335
11.49	2.13937	1.95018	1.54656	1.20768	2.36968	0.0139382	0.0145504	0.358257	0.398621	0.0923339
11.5	2.13557	1.94616	1.54314	1.20399	2.36644	0.0139381	0.0145503	0.358256	0.398621	0.0923328
11.51	2.13177	1.94213	1.53972	1.20029	2.36321	0.013938	0.0145502	0.358255	0.39862	0.0923317
11.52	2.12797	1.9381	1.5363	1.1966	2.35997	0.0139379	0.0145502	0.358255	0.39862	0.0923306
11.53	2.12417	1.93407	1.53288	1.1929	2.35673	0.0139378	0.0145501	0.358254	0.39862	0.0923295
11.54	2.12037	1.93004	1.52946	1.18921	2.35349	0.0139377	0.01455	0.358253	0.398619	0.0923284
11.55	2.11657	1.92601	1.52605	1.18551	2.35025	0.0139376	0.01455	0.358253	0.398619	0.0923273
11.56	2.11278	1.92198	1.52263	1.18182	2.34701	0.0139375	0.0145499	0.358252	0.398619	0.0923262
11.57	2.10898	1.91796	1.51921	1.17812	2.34377	0.0139374	0.0145498	0.358251	0.398618	0.0923251
11.58	2.10518	1.91393	1.51579	1.17443	2.34053	0.0139373	0.0145498	0.358251	0.398618	0.0923241
11.59	2.10138	1.9099	1.51237	1.17073	2.33729	0.0139372	0.0145497	0.35825	0.398618	0.092323
11.6	2.09758	1.90587	1.50895	1.16704	2.33405	0.0139371	0.0145497	0.35825	0.398617	0.092322
11.61	2.09378	1.90184	1.50553	1.16334	2.33081	0.013937	0.0145496	0.358249	0.398617	0.0923209
11.62	2.08998	1.89781	1.50211	1.15964	2.32757	0.0139369	0.0145495	0.358248	0.398617	0.0923199
11.63	2.08618	1.89378	1.49869	1.15595	2.32433	0.0139369	0.0145495	0.358248	0.398617	0.0923189
11.64	2.08238	1.88976	1.49527	1.15225	2.32109	0.0139368	0.0145494	0.358247	0.398616	0.0923179
11.65	2.07858	1.88573	1.49185	1.14856	2.31785	0.0139367	0.0145494	0.358247	0.398616	0.0923169
11.66	2.07478	1.8817	1.48844	1.14486	2.31461	0.0139366	0.0145493	0.358246	0.398616	0.0923159
11.67	2.07098	1.87767	1.48502	1.14117	2.31137	0.0139365	0.0145492	0.358245	0.398615	0.0923149
11.68	2.06719	1.87364	1.4816	1.13747	2.30813	0.0139364	0.0145492	0.358245	0.398615	0.0923139
11.69	2.06339	1.86961	1.47818	1.13378	2.30489	0.0139363	0.0145491	0.358244	0.398615	0.0923129
11.7	2.05959	1.86558	1.47476	1.13008	2.30165	0.0139362	0.0145491	0.358244	0.398614	0.092312
11.71	2.05579	1.86156	1.47134	1.12639	2.29841	0.0139362	0.014549	0.358243	0.398614	0.092311
11.72	2.05199	1.85753	1.46792	1.12269	2.29517	0.0139361	0.014549	0.358243	0.398614	0.09231
11.73	2.04819	1.8535	1.4645	1.119	2.29194	0.013936	0.0145489	0.358242	0.398614	0.0923091
11.74	2.04439	1.84947	1.46108	1.1153	2.2887	0.0139359	0.0145489	0.358242	0.398613	0.0923082
11.75	2.04059	1.84544	1.45766	1.11161	2.28546	0.0139358	0.0145488	0.358241	0.398613	0.0923072
11.76	2.03679	1.84141	1.45425	1.10791	2.28222	0.0139358	0.0145487	0.358241	0.398613	0.0923063
11.77	2.03299	1.83739	1.45083	1.10422	2.27898	0.0139357	0.0145487	0.35824	0.398613	0.0923054
11.78	2.02919	1.83336	1.44741	1.10052	2.27574	0.0139356	0.0145486	0.358239	0.398612	0.0923045
11.79	2.02539	1.82933	1.44399	1.09683	2.2725	0.0139355	0.0145486	0.358239	0.398612	0.0923036
11.8	2.0216	1.8253	1.44057	1.09313	2.26926	0.0139354	0.0145485	0.358238	0.398612	0.0923027
11.81	2.0178	1.82127	1.43715	1.08944	2.26602	0.0139354	0.0145485	0.358238	0.398612	0.0923018
11.82	2.014	1.81724	1.43373	1.08574	2.26278	0.0139353	0.0145484	0.358237	0.398611	0.0923009
11.83	2.0102	1.81321	1.43031	1.08205	2.25954	0.0139352	0.0145484	0.358237	0.398611	0.0923
11.84	2.0064	1.80919	1.42689	1.07835	2.2563	0.0139351	0.0145483	0.358236	0.398611	0.0922991
11.85	2.0026	1.80516	1.42347	1.07466	2.25306	0.0139351	0.0145483	0.358236	0.398611	0.0922983
11.86	1.9988	1.80113	1.42005	1.07096	2.24982	0.013935	0.0145482	0.358235	0.39861	0.0922974
11.87	1.995	1.7971	1.41664	1.06727	2.24658	0.0139349	0.0145482	0.358235	0.39861	0.0922966
11.88	1.9912	1.79307	1.41322	1.06357	2.24334	0.0139349	0.0145482	0.358234	0.39861	0.0922957
11.89	1.9874	1.78904	1.4098	1.05988	2.2401	0.0139348	0.0145481	0.358234	0.39861	0.0922949
11.9	1.9836	1.78501	1.40638	1.05618	2.23686	0.0139347	0.0145481	0.358233	0.398609	0.092294
11.91	1.9798	1.78099	1.40296	1.05249	2.23362	0.0139346	0.014548	0.358233	0.398609	0.0922932
11.92	1.97601	1.77696	1.39954	1.04879	2.23038	0.0139346	0.014548	0.358233	0.398609	0.0922924
11.93	1.97221	1.77293	1.39612	1.0451	2.22714	0.0139345	0.0145479	0.358232	0.398609	0.0922916
11.94	1.96841	1.7689	1.3927	1.0414	2.2239	0.0139344	0.0145479	0.358232	0.398608	0.0922908
11.95	1.96461	1.76487	1.38928	1.03771	2.22066	0.0139344	0.0145478	0.358231	0.398608	0.09229
11.96	1.96081	1.76084	1.38586	1.03401	2.21742	0.0139343	0.0145478	0.358231	0.398608	0.0922892
11.97	1.95701	1.75681	1.38244	1.03032	2.21418	0.0139342	0.0145477	0.35823	0.398608	0.0922884
11.98	1.95321	1.75279	1.37903	1.02662	2.21094	0.0139342	0.0145477	0.35823	0.398607	0.0922876
11.99	1.94941	1.74876	1.37561	1.02293	2.2077	0.0139341	0.0145477	0.358229	0.398607	0.0922868
12	1.94561	1.74473	1.37219	1.01923	2.20446	0.013934	0.0145476	0.358229	0.398607	0.092286
12.01	1.94181	1.7407	1.36877	1.01554	2.20122	0.013934	0.0145476	0.358228	0.398607	0.0922853
12.02	1.93801	1.73667	1.36535	1.01184	2.19798	0.0139339	0.0145475	0.358228	0.398607	0.0922845
12.03	1.93421	1.73264	1.36193	1.00815	2.19474	0.0139339	0.0145475	0.358228	0.398606	0.0922837
12.04	1.93042	1.72861	1.35851	1.00445	2.1915	0.0139338	0.0145475	0.358227	0.398606	0.092283
12.05	1.92662	1.72459	1.35509	1.00076	2.18826	0.0139337	0.0145474	0.358227	0.398606	0.0922822
12.06	1.92282	1.72056	1.35167	0.997062	2.18502	0.0139337	0.0145474	0.358226	0.398606	0.0922815
12.07	1.91902	1.71653	1.34825	0.993367	2.18178	0.0139336	0.0145473	0.358226	0.398606	0.0922808
12.08	1.91522	1.7125	1.34483	0.989672	2.17854	0.0139336	0.0145473	0.358225	0.398605	0.09228
12.09	1.91142	1.70847	1.34142	0.985977	2.1753	0.0139335	0.0145473	0.358225	0.398605	0.0922793
12.1	1.90762	1.70444	1.338	0.982282	2.17206	0.0139334	0.0145472	0.358225	0.398605	0.0922786
12.11	1.90382	1.70041	1.33458	0.978587	2.16882	0.0139334	0.0145472	0.358224	0.398605	0.0922779
12.12	1.90002	1.69639	1.33116	0.974892	2.16558	0.0139333	0.0145471	0.358224	0.398605	0.0922772
12.13	1.89622	1.69236	1.32774	0.971197	2.16234	0.0139333	0.0145471	0.358223	0.398604	0.0922765
12.14	1.89242	1.68833	1.32432	0.967501	2.1591	0.0139332	0.0145471	0.358223	0.398604	0.0922758
12.15	1.88862	1.6843	1.3209	0.963806	2.15586	0.0139331	0.014547	0.358223	0.398604	0.0922751
12.16	1.88482	1.68027	1.31748	0.960111	2.15262	0.0139331	0.014547	0.358222	0.398604	0.0922744
12.17	1.88103	1.67624	1.31406	0.956416	2.14938	0.013933	0.014547	0.358222	0.398604	0.0922737
12.18	1.87723	1.67221	1.31064	0.952721	2.14614	0.013933	0.0145469	0.358222	0.398603	0.092273
12.19	1.87343	1.66819	1.30722	0.949026	2.1429	0.0139329	0.0145469	0.358221	0.398603	0.0922724
12.2	1.86963	1.66416	1.30381	0.945331	2.13966	0.0139329	0.0145468	0.358221	0.398603	0.0922717
12.21	1.86583	1.66013	1.30039	0.941636	2.13642	0.0139328	0.0145468	0.35822	0.398603	0.092271
12.22	1.86203	1.6561	1.29697	0.937941	2.13318	0.0139328	0.0145468	0.35822	0.398603	0.0922704
12.23	1.85823	1.65207	1.29355	0.934246	2.12994	0.0139327	0.0145467	0.35822	0.398603	0.0922697
12.24	1.85443	1.64804	1.29013	0.930551	2.1267	0.0139327	0.0145467	0.358219	0.398602	0.0922691
12.25	1.85063	1.64401	1.28671	0.926856	2.12346	0.0139326	0.0145467	0.358219	0.398602	0.0922684
12.26	1.84683	1.63999	1.28329	0.923161	2.12022	0.0139326	0.0145466	0.358219	0.398602	0.0922678
12.27	1.84303	1.63596	1.27987	0.919466	2.11698	0.0139325	0.0145466	0.358218	0.398602	0.0922672
12.28	1.83923	1.63193	1.27645	0.91577	2.11374	0.0139325	0.0145466	0.358218	0.398602	0.0922665
12.29	1.83543	1.6279	1.27303	0.912075	2.1105	0.0139324	0.0145465	0.358217	0.398601	0.0922659
12.3	1.83164	1.62387	1.26961	0.90838	2.10726	0.0139324	0.0145465	0.358217	0.398601	0.0922653
12.31	1.82784	1.61984	1.2662	0.904685	2.10402	0.0139323	0.0145465	0.358217	0.398601	0.0922647
12.32	1.82404	1.61581	1.26278	0.90099	2.10078	0.0139323	0.0145464	0.358216	0.398601	0.0922641
12.33	1.82024	1.61179	1.25936	0.897295	2.09754	0.0139322	0.0145464	0.358216	0.398601	0.0922635
12.34	1.81644	1.60776	1.25594	0.8936	2.0943	0.0139322	0.0145464	0.358216	0.398601	0.0922629
12.35	1.81264	1.60373	1.25252	0.889905	2.09106	0.0139321	0.0145464	0.358215	0.3986	0.0922623
12.36	1.80884	1.5997	1.2491	0.88621	2.08782	0.0139321	0.0145463	0.358215	0.3986	0.0922617
12.37	1.80504	1.59567	1.24568	0.882515	2.08458	0.013932	0.0145463	0.358215	0.3986	0.0922611
12.38	1.80124	1.59164	1.24226	0.87882	2.08134	0.013932	0.0145463	0.358214	0.3986	0.0922605
12.39	1.79744	1.58761	1.23884	0.875125	2.0781	0.0139319	0.0145462	0.358214	0.3986	0.0922599
12.4	1.79364	1.58359	1.23542	0.87143	2.07486	0.0139319	0.0145462	0.358214	0.3986	0.0922594
12.41	1.78984	1.57956	1.232	0.867734	2.07162	0.0139318	0.0145462	0.358213	0.3986	0.0922588
12.42	1.78604	1.57553	1.22859	0.864039	2.06838	0.0139318	0.0145461	0.358213	0.398599	0.0922582
12.43	1.78225	1.5715	1.22517	0.860344	2.06514	0.0139317	0.0145461	0.358213	0.398599	0.0922577
12.44	1.77845	1.56747	1.22175	0.856649	2.0619	0.0139317	0.0145461	0.358213	0.398599	0.0922571
12.45	1.77465	1.56344	1.21833	0.852954	2.05866	0.0139317	0.0145461	0.358212	0.398599	0.0922566
12.46	1.77085	1.55942	1.21491	0.849259	2.05542	0.0139316	0.014546	0.358212	0.398599	0.092256
12.47	1.76705	1.55539	1.21149	0.845564	2.05218	0.0139316	0.014546	0.358212	0.398599	0.0922555
12.48	1.76325	1.55136	1.20807	0.841869	2.04894	0.0139315	0.014546	0.358211	0.398598	0.0922549
12.49	1.75945	1.54733	1.20465	0.838174	2.0457	0.0139315	0.014546	0.358211	0.398598	0.0922544
12.5	1.75565	1.5433	1.20123	0.834479	2.04246	0.0139314	0.0145459	0.358211	0.398598	0.0922539
12.51	1.75185	1.53927	1.19781	0.830784	2.03922	0.0139314	0.0145459	0.35821	0.398598	0.0922533
12.52	1.74805	1.53524	1.19439	0.827089	2.03598	0.0139314	0.0145459	0.35821	0.398598	0.0922528
12.53	1.74425	1.53122	1.19098	0.823394	2.03274	0.0139313	0.0145459	0.35821	0.398598	0.0922523
12.54	1.74045	1.52719	1.18756	0.819698	2.0295	0.0139313	0.0145458	0.35821	0.398598	0.0922518
12.55	1.73665	1.52316	1.18414	0.816003	2.02626	0.0139312	0.0145458	0.358209	0.398598	0.0922512
12.56	1.73286	1.51913	1.18072	0.812308	2.02302	0.0139312	0.0145458	0.358209	0.398597	0.0922507
12.57	1.72906	1.5151	1.1773	0.808613	2.01978	0.0139312	0.0145457	0.358209	0.398597	0.0922502
12.58	1.72526	1.51107	1.17388	0.804918	2.01654	0.0139311	0.0145457	0.358208	0.398597	0.0922497
12.59	1.72146	1.50704	1.17046	0.801223	2.0133	0.0139311	0.0145457	0.358208	0.398597	0.0922492
12.6	1.71766	1.50302	1.16704	0.797528	2.01006	0.0139311	0.0145457	0.358208	0.398597	0.0922487
12.61	1.71386	1.49899	1.16362	0.793833	2.00682	0.013931	0.0145457	0.358208	0.398597	0.0922482
12.62	1.71006	1.49496	1.1602	0.790138	2.00358	0.013931	0.0145456	0.358207	0.398597	0.0922478
12.63	1.70626	1.49093	1.15678	0.786443	2.00034	0.0139309	0.0145456	0.358207	0.398596	0.0922473
12.64	1.70246	1.4869	1.15337	0.782748	1.9971	0.0139309	0.0145456	0.358207	0.398596	0.0922468
12.65	1.69866	1.48287	1.14995	0.779053	1.99386	0.0139309	0.0145456	0.358206	0.398596	0.0922463
12.66	1.69486	1.47884	1.14653	0.775358	1.99062	0.0139308	0.0145455	0.358206	0.398596	0.0922458
12.67	1.69106	1.47482	1.14311	0.771662	1.98738	0.0139308	0.0145455	0.358206	0.398596	0.0922454
12.68	1.68726	1.47079	1.13969	0.767967	1.98414	0.0139308	0.0145455	0.358206	0.398596	0.0922449
12.69	1.68346	1.46676	1.13627	0.764272	1.9809	0.0139307	0.0145455	0.358205	0.398596	0.0922444
12.7	1.67967	1.46273	1.13285	0.760577	1.97766	0.0139307	0.0145454	0.358205	0.398596	0.092244
12.71	1.67587	1.4587	1.12943	0.756882	1.97442	0.0139307	0.0145454	0.358205	0.398595	0.0922435
12.72	1.67207	1.45467	1.12601	0.753187	1.97118	0.0139306	0.0145454	0.358205	0.398595	0.0922431
12.73	1.66827	1.45064	1.12259	0.749492	1.96794	0.0139306	0.0145454	0.358204	0.398595	0.0922426
12.74	1.66447	1.44662	1.11917	0.745797	1.9647	0.0139306	0.0145454	0.358204	0.398595	0.0922422
12.75	1.66067	1.44259	1.11576	0.742102	1.96146	0.0139305	0.0145453	0.358204	0.398595	0.0922417
12.76	1.65687	1.43856	1.11234	0.738407	1.95822	0.0139305	0.0145453	0.358204	0.398595	0.0922413
12.77	1.65307	1.43453	1.10892	0.734712	1.95498	0.0139305	0.0145453	0.358203	0.398595	0.0922409
12.78	1.64927	1.4305	1.1055	0.731017	1.95174	0.0139304	0.0145453	0.358203	0.398595	0.0922404
12.79	1.64547	1.42647	1.10208	0.727322	1.9485	0.0139304	0.0145453	0.358203	0.398595	0.09224
12.8	1.64167	1.42244	1.09866	0.723626	1.94526	0.0139304	0.0145452	0.358203	0.398594	0.0922396
12.81	1.63787	1.41842	1.09524	0.719931	1.94202	0.0139303	0.0145452	0.358203	0.398594	0.0922392
12.82	1.63407	1.41439	1.09182	0.716236	1.93877	0.0139303	0.0145452	0.358202	0.398594	0.0922387
12.83	1.63028	1.41036	1.0884	0.712541	1.93553	0.0139303	0.0145452	0.358202	0.398594	0.0922383
12.84	1.62648	1.40633	1.08498	0.708846	1.93229	0.0139302	0.0145452	0.358202	0.398594	0.0922379
12.85	1.62268	1.4023	1.08156	0.705151	1.92905	0.0139302	0.0145451	0.358202	0.398594	0.0922375
12.86	1.61888	1.39827	1.07814	0.701456	1.92581	0.0139302	0.0145451	0.358201	0.398594	0.0922371
12.87	1.61508	1.39424	1.07473	0.697761	1.92257	0.0139301	0.0145451	0.358201	0.398594	0.0922367
12.88	1.61128	1.39022	1.07131	0.694066	1.91933	0.0139301	0.0145451	0.358201	0.398594	0.0922363
12.89	1.60748	1.38619	1.06789	0.690371	1.91609	0.0139301	0.0145451	0.358201	0.398593	0.0922359
12.9	1.60368	1.38216	1.06447	0.686676	1.91285	0.0139301	0.014545	0.3582	0.398593	0.0922355
12.91	1.59988	1.37813	1.06105	0.682981	1.90961	0.01393	0.014545	0.3582	0.398593	0.0922351
12.92	1.59608	1.3741	1.05763	0.679285	1.90637	0.01393	0.014545	0.3582	0.398593	0.0922347
12.93	1.59228	1.37007	1.05421	0.67559	1.90313	0.01393	0.014545	0.3582	0.398593	0.0922343
12.94	1.58848	1.36604	1.05079	0.671895	1.89989	0.0139299	0.014545	0.3582	0.398593	0.0922339
12.95	1.58468	1.36202	1.04737	0.6682	1.89665	0.0139299	0.014545	0.358199	0.398593	0.0922336
12.96	1.58088	1.35799	1.04395	0.664505	1.89341	0.0139299	0.0145449	0.358199	0.398593	0.0922332
12.97	1.57709	1.35396	1.04053	0.66081	1.89017	0.0139299	0.0145449	0.358199	0.398593	0.0922328
12.98	1.57329	1.34993	1.03712	0.657115	1.88693	0.0139298	0.0145449	0.358199	0.398593	0.0922324
12.99	1.56949	1.3459	1.0337	0.65342	1.88369	0.0139298	0.0145449	0.358199	0.398593	0.0922321
13	1.56569	1.34187	1.03028	0.649725	1.88045	0.0139298	0.0145449	0.358198	0.398592	0.0922317
13.01	1.56189	1.33784	1.02686	0.64603	1.87721	0.0139297	0.0145449	0.358198	0.398592	0.0922313
13.02	1.55809	1.33382	1.02344	0.642335	1.87397	0.0139297	0.0145448	0.358198	0.398592	0.092231
13.03	1.55429	1.32979	1.02002	0.63864	1.87073	0.0139297	0.0145448	0.358198	0.398592	0.0922306
13.04	1.55049	1.32576	1.0166	0.634944	1.86749	0.0139297	0.0145448	0.358198	0.398592	0.0922303
13.05	1.54669	1.32173	1.01318	0.631249	1.86425	0.0139296	0.0145448	0.358197	0.398592	0.0922299
13.06	1.54289	1.3177	1.00976	0.627554	1.86101	0.0139296	0.0145448	0.358197	0.398592	0.0922296
13.07	1.53909	1.31367	1.00634	0.623859	1.85777	0.0139296	0.0145448	0.358197	0.398592	0.0922292
13.08	1.53529	1.30964	1.00292	0.620164	1.85453	0.0139296	0.0145447	0.358197	0.398592	0.0922289
13.09	1.53149	1.30562	0.999505	0.616469	1.85129	0.0139295	0.0145447	0.358197	0.398592	0.0922285
13.1	1.52769	1.30159	0.996086	0.612774	1.84805	0.0139295	0.0145447	0.358196	0.398592	0.0922282
13.11	1.5239	1.29756	0.992666	0.609079	1.84481	0.0139295	0.0145447	0.358196	0.398591	0.0922278
13.12	1.5201	1.29353	0.989247	0.605384	1.84157	0.0139295	0.0145447	0.358196	0.398591	0.0922275
13.13	1.5163	1.2895	0.985828	0.601689	1.83833	0.0139294	0.0145447	0.358196	0.398591	0.0922272
13.14	1.5125	1.28547	0.982409	0.597994	1.83508	0.0139294	0.0145446	0.358196	0.398591	0.0922268
13.15	1.5087	1.28144	0.97899	0.594299	1.83184	0.0139294	0.0145446	0.358196	0.398591	0.0922265
13.16	1.5049	1.27742	0.975571	0.590604	1.8286	0.0139294	0.0145446	0.358195	0.398591	0.0922262
13.17	1.5011	1.27339	0.972152	0.586908	1.82536	0.0139293	0.0145446	0.358195	0.398591	0.0922259
13.18	1.4973	1.26936	0.968733	0.583213	1.82212	0.0139293	0.0145446	0.358195	0.398591	0.0922255
13.19	1.4935	1.26533	0.965313	0.579518	1.81888	0.0139293	0.0145446	0.358195	0.398591	0.0922252
13.2	1.4897	1.2613	0.961894	0.575823	1.81564	0.0139293	0.0145446	0.358195	0.398591	0.0922249
13.21	1.4859	1.25727	0.958475	0.572128	1.8124	0.0139293	0.0145445	0.358195	0.398591	0.0922246
13.22	1.4821	1.25324	0.955056	0.568433	1.80916	0.0139292	0.0145445	0.358194	0.398591	0.0922243
13.23	1.4783	1.24922	0.951637	0.564738	1.80592	0.0139292	0.0145445	0.358194	0.39859	0.092224
13.24	1.4745	1.24519	0.948218	0.561043	1.80268	0.0139292	0.0145445	0.358194	0.39859	0.0922237
13.25	1.47071	1.24116	0.944799	0.557348	1.79944	0.0139292	0.0145445	0.358194	0.39859	0.0922234
13.26	1.46691	1.23713	0.941379	0.553653	1.7962	0.0139292	0.0145445	0.358194	0.39859	0.0922231
13.27	1.46311	1.2331	0.93796	0.549958	1.79296	0.0139291	0.0145445	0.358194	0.39859	0.0922228
13.28	1.45931	1.22907	0.934541	0.546263	1.78972	0.0139291	0.0145445	0.358193	0.39859	0.0922225
13.29	1.45551	1.22505	0.931122	0.542567	1.78648	0.0139291	0.0145444	0.358193	0.39859	0.0922222
13.3	1.45171	1.22102	0.927703	0.538872	1.78324	0.0139291	0.0145444	0.358193	0.39859	0.0922219
13.31	1.44791	1.21699	0.924284	0.535177	1.78	0.013929	0.0145444	0.358193	0.39859	0.0922216
13.32	1.44411	1.21296	0.920865	0.531482	1.77676	0.013929	0.0145444	0.358193	0.39859	0.0922213
13.33	1.44031	1.20893	0.917445	0.527787	1.77352	0.013929	0.0145444	0.358193	0.39859	0.092221
13.34	1.43651	1.2049	0.914026	0.524092	1.77028	0.013929	0.0145444	0.358192	0.39859	0.0922207
13.35	1.43271	1.20087	0.910607	0.520397	1.76704	0.013929	0.0145444	0.358192	0.39859	0.0922204
13.36	1.42891	1.19685	0.907188	0.516702	1.7638	0.0139289	0.0145444	0.358192	0.39859	0.0922202
13.37	1.42511	1.19282	0.903769	0.513007	1.76056	0.0139289	0.0145443	0.358192	0.398589	0.0922199
13.38	1.42131	1.18879	0.90035	0.509312	1.75732	0.0139289	0.0145443	0.358192	0.398589	0.0922196
13.39	1.41752	1.18476	0.896931	0.505617	1.75407	0.0139289	0.0145443	0.358192	0.398589	0.0922193
13.4	1.41372	1.18073	0.893511	0.501922	1.75083	0.0139289	0.0145443	0.358192	0.398589	0.0922191
13.41	1.40992	1.1767	0.890092	0.498226	1.74759	0.0139289	0.0145443	0.358191	0.398589	0.0922188
13.42	1.40612	1.17267	0.886673	0.494531	1.74435	0.0139288	0.0145443	0.358191	0.398589	0.0922185
13.43	1.40232	1.16865	0.883254	0.490836	1.74111	0.0139288	0.0145443	0.358191	0.398589	0.0922183
13.44	1.39852	1.16462	0.879835	0.487141	1.73787	0.0139288	0.0145443	0.358191	0.398589	0.092218
13.45	1.39472	1.16059	0.876416	0.483446	1.73463	0.0139288	0.0145443	0.358191	0.398589	0.0922177
13.46	1.39092	1.15656	0.872997	0.479751	1.73139	0.0139288	0.0145442	0.358191	0.398589	0.0922175
13.47	1.38712	1.15253	0.869577	0.476056	1.72815	0.0139287	0.0145442	0.358191	0.398589	0.0922172
13.48	1.38332	1.1485	0.866158	0.472361	1.72491	0.0139287	0.0145442	0.35819	0.398589	0.092217
13.49	1.37952	1.14447	0.862739	0.468666	1.72167	0.0139287	0.0145442	0.35819	0.398589	0.0922167
13.5	1.37572	1.14045	0.85932	0.464971	1.71843	0.0139287	0.0145442	0.35819	0.398589	0.0922164
13.51	1.37192	1.13642	0.855901	0.461276	1.71519	0.0139287	0.0145442	0.35819	0.398589	0.0922162
13.52	1.36812	1.13239	0.852482	0.45758	1.71195	0.0139287	0.0145442	0.35819	0.398589	0.0922159
13.53	1.36433	1.12836	0.849063	0.453885	1.70871	0.0139286	0.0145442	0.35819	0.398588	0.0922157
13.54	1.36053	1.12433	0.845643	0.45019	1.70547	0.0139286	0.0145442	0.35819	0.398588	0.0922155
13.55	1.35673	1.1203	0.842224	0.446495	1.70223	0.0139286	0.0145441	0.358189	0.398588	0.0922152
13.56	1.35293	1.11627	0.838805	0.4428	1.69899	0.0139286	0.0145441	0.358189	0.398588	0.092215
13.57	1.34913	1.11225	0.835386	0.439105	1.69575	0.0139286	0.0145441	0.358189	0.398588	0.0922147
13.58	1.34533	1.10822	0.831967	0.43541	1.69251	0.0139286	0.0145441	0.358189	0.398588	0.0922145
13.59	1.34153	1.10419	0.828548	0.431715	1.68927	0.0139285	0.0145441	0.358189	0.398588	0.0922143
13.6	1.33773	1.10016	0.825129	0.42802	1.68603	0.0139285	0.0145441	0.358189	0.398588	0.092214
13.61	1.33393	1.09613	0.821709	0.424325	1.68278	0.0139285	0.0145441	0.358189	0.398588	0.0922138
13.62	1.33013	1.0921	0.81829	0.42063	1.67954	0.0139285	0.0145441	0.358189	0.398588	0.0922136
13.63	1.32633	1.08807	0.814871	0.416935	1.6763	0.0139285	0.0145441	0.358188	0.398588	0.0922133
13.64	1.32253	1.08405	0.811452	0.413239	1.67306	0.0139285	0.0145441	0.358188	0.398588	0.0922131
13.65	1.31873	1.08002	0.808033	0.409544	1.66982	0.0139284	0.0145441	0.358188	0.398588	0.0922129
13.66	1.31493	1.07599	0.804614	0.405849	1.66658	0.0139284	0.014544	0.358188	0.398588	0.0922127
13.67	1.31114	1.07196	0.801195	0.402154	1.66334	0.0139284	0.014544	0.358188	0.398588	0.0922124
13.68	1.30734	1.06793	0.797775	0.398459	1.6601	0.0139284	0.014544	0.358188	0.398588	0.0922122
13.69	1.30354	1.0639	0.794356	0.394764	1.65686	0.0139284	0.014544	0.358188	0.398588	0.092212
13.7	1.29974	1.05987	0.790937	0.391069	1.65362	0.0139284	0.014544	0.358188	0.398588	0.0922118
13.71	1.29594	1.05585	0.787518	0.387374	1.65038	0.0139284	0.014544	0.358188	0.398587	0.0922116
13.72	1.29214	1.05182	0.784099	0.383679	1.64714	0.0139283	0.014544	0.358187	0.398587	0.0922113
13.73	1.28834	1.04779	0.78068	0.379984	1.6439	0.0139283	0.014544	0.358187	0.398587	0.0922111
13.74	1.28454	1.04376	0.777261	0.376289	1.64066	0.0139283	0.014544	0.358187	0.398587	0.0922109
13.75	1.28074	1.03973	0.773841	0.372594	1.63742	0.0139283	0.014544	0.358187	0.398587	0.0922107
13.76	1.27694	1.0357	0.770422	0.368898	1.63418	0.0139283	0.014544	0.358187	0.398587	0.0922105
13.77	1.27314	1.03167	0.767003	0.365203	1.63094	0.0139283	0.0145439	0.358187	0.398587	0.0922103
13.78	1.26934	1.02765	0.763584	0.361508	1.6277	0.0139283	0.0145439	0.358187	0.398587	0.0922101
13.79	1.26554	1.02362	0.760165	0.357813	1.62446	0.0139282	0.0145439	0.358187	0.398587	0.0922099
13.8	1.26174	1.01959	0.756746	0.354118	1.62122	0.0139282	0.0145439	0.358187	0.398587	0.0922097
13.81	1.25794	1.01556	0.753327	0.350423	1.61797	0.0139282	0.0145439	0.358186	0.398587	0.0922095
13.82	1.25415	1.01153	0.749907	0.346728	1.61473	0.0139282	0.0145439	0.358186	0.398587	0.0922093
13.83	1.25035	1.0075	0.746488	0.343033	1.61149	0.0139282	0.0145439	0.358186	0.398587	0.0922091
13.84	1.24655	1.00347	0.743069	0.339338	1.60825	0.0139282	0.0145439	0.358186	0.398587	0.0922089
13.85	1.24275	0.999446	0.73965	0.335643	1.60501	0.0139282	0.0145439	0.358186	0.398587	0.0922087
13.86	1.23895	0.995418	0.736231	0.331948	1.60177	0.0139282	0.0145439	0.358186	0.398587	0.0922085
13.87	1.23515	0.991389	0.732812	0.328252	1.59853	0.0139281	0.0145439	0.358186	0.398587	0.0922083
13.88	1.23135	0.98736	0.729392	0.324557	1.59529	0.0139281	0.0145439	0.358186	0.398587	0.0922081
13.89	1.22755	0.983332	0.725973	0.320862	1.59205	0.0139281	0.0145439	0.358186	0.398587	0.0922079
13.9	1.22375	0.979303	0.722554	0.317167	1.58881	0.0139281	0.0145438	0.358185	0.398587	0.0922077
13.91	1.21995	0.975275	0.719135	0.313472	1.58557	0.0139281	0.0145438	0.358185	0.398587	0.0922076
13.92	1.21615	0.971246	0.715716	0.309777	1.58233	0.0139281	0.0145438	0.358185	0.398586	0.0922074
13.93	1.21235	0.967218	0.712297	0.306082	1.57909	0.0139281	0.0145438	0.358185	0.398586	0.0922072
13.94	1.20855	0.963189	0.708878	0.302387	1.57585	0.0139281	0.0145438	0.358185	0.398586	0.092207
13.95	1.20475	0.959161	0.705458	0.298692	1.57261	0.013928	0.0145438	0.358185	0.398586	0.0922068
13.96	1.20096	0.955132	0.702039	0.294997	1.56937	0.013928	0.0145438	0.358185	0.398586	0.0922066
13.97	1.19716	0.951103	0.69862	0.291302	1.56613	0.013928	0.0145438	0.358185	0.398586	0.0922065
13.98	1.19336	0.947075	0.695201	0.287607	1.56289	0.013928	0.0145438	0.358185	0.398586	0.0922063
13.99	1.18956	0.943046	0.691782	0.283911	1.55964	0.013928	0.0145438	0.358185	0.398586	0.0922061
14	1.18576	0.939018	0.688363	0.280216	1.5564	0.013928	0.0145438	0.358185	0.398586	0.0922059
14.01	1.18196	0.934989	0.684943	0.276521	1.55316	0.013928	0.0145438	0.358184	0.398586	0.0922058
14.02	1.17816	0.930961	0.681524	0.272826	1.54992	0.013928	0.0145438	0.358184	0.398586	0.0922056
14.03	1.17436	0.926932	0.678105	0.269131	1.54668	0.013928	0.0145438	0.358184	0.398586	0.0922054
14.04	1.17056	0.922904	0.674686	0.265436	1.54344	0.0139279	0.0145438	0.358184	0.398586	0.0922053
14.05	1.16676	0.918875	0.671267	0.261741	1.5402	0.0139279	0.0145437	0.358184	0.398586	0.0922051
14.06	1.16296	0.914846	0.667848	0.258046	1.53696	0.0139279	0.0145437	0.358184	0.398586	0.0922049
14.07	1.15916	0.910818	0.664429	0.254351	1.53372	0.0139279	0.0145437	0.358184	0.398586	0.0922048
14.08	1.15536	0.906789	0.661009	0.250656	1.53048	0.0139279	0.0145437	0.358184	0.398586	0.0922046
14.09	1.15156	0.902761	0.65759	0.246961	1.52724	0.0139279	0.0145437	0.358184	0.398586	0.0922044
14.1	1.14777	0.898732	0.654171	0.243265	1.524	0.0139279	0.0145437	0.358184	0.398586	0.0922043
14.11	1.14397	0.894704	0.650752	0.23957	1.52076	0.0139279	0.0145437	0.358184	0.398586	0.0922041
14.12	1.14017	0.890675	0.647333	0.235875	1.51752	0.0139279	0.0145437	0.358183	0.398586	0.092204
14.13	1.13637	0.886647	0.643914	0.23218	1.51428	0.0139279	0.0145437	0.358183	0.398586	0.0922038
14.14	1.13257	0.882618	0.640494	0.228485	1.51104	0.0139278	0.0145437	0.358183	0.398586	0.0922036
14.15	1.12877	0.878589	0.637075	0.22479	1.5078	0.0139278	0.0145437	0.358183	0.398586	0.0922035
14.16	1.12497	0.874561	0.633656	0.221095	1.50456	0.0139278	0.0145437	0.358183	0.398586	0.0922033
14.17	1.12117	0.870532	0.630237	0.2174	1.50131	0.0139278	0.0145437	0.358183	0.398586	0.0922032
14.18	1.11737	0.866504	0.626818	0.213705	1.49807	0.0139278	0.0145437	0.358183	0.398586	0.092203
14.19	1.11357	0.862475	0.623399	0.21001	1.49483	0.0139278	0.0145437	0.358183	0.398585	0.0922029
14.2	1.10977	0.858447	0.61998	0.206315	1.49159	0.0139278	0.0145437	0.358183	0.398585	0.0922027
14.21	1.10597	0.854418	0.61656	0.20262	1.48835	0.0139278	0.0145437	0.358183	0.398585	0.0922026
14.22	1.10217	0.85039	0.613141	0.198924	1.48511	0.0139278	0.0145436	0.358183	0.398585	0.0922024
14.23	1.09837	0.846361	0.609722	0.195229	1.48187	0.0139278	0.0145436	0.358183	0.398585	0.0922023
14.24	1.09457	0.842332	0.606303	0.191534	1.47863	0.0139277	0.0145436	0.358183	0.398585	0.0922021
14.25	1.09078	0.838304	0.602884	0.187839	1.47539	0.0139277	0.0145436	0.358182	0.398585	0.092202
14.26	1.08698	0.834275	0.599465	0.184144	1.47215	0.0139277	0.0145436	0.358182	0.398585	0.0922018
14.27	1.08318	0.830247	0.596045	0.180449	1.46891	0.0139277	0.0145436	0.358182	0.398585	0.0922017
14.28	1.07938	0.826218	0.592626	0.176754	1.46567	0.0139277	0.0145436	0.358182	0.398585	0.0922016
14.29	1.07558	0.82219	0.589207	0.173059	1.46243	0.0139277	0.0145436	0.358182	0.398585	0.0922014
14.3	1.07178	0.818161	0.585788	0.169364	1.45919	0.0139277	0.0145436	0.358182	0.398585	0.0922013
14.31	1.06798	0.814133	0.582369	0.165669	1.45595	0.0139277	0.0145436	0.358182	0.398585	0.0922011
14.32	1.06418	0.810104	0.57895	0.161974	1.45271	0.0139277	0.0145436	0.358182	0.398585	0.092201
14.33	1.06038	0.806075	0.575531	0.158278	1.44947	0.0139277	0.0145436	0.358182	0.398585	0.0922009
14.34	1.05658	0.802047	0.572111	0.154583	1.44622	0.0139277	0.0145436	0.358182	0.398585	0.0922007
14.35	1.05278	0.798018	0.568692	0.150888	1.44298	0.0139277	0.0145436	0.358182	0.398585	0.0922006
14.36	1.04898	0.79399	0.565273	0.147193	1.43974	0.0139276	0.0145436	0.358182	0.398585	0.0922005
14.37	1.04518	0.789961	0.561854	0.143498	1.4365	0.0139276	0.0145436	0.358182	0.398585	0.0922003
14.38	1.04138	0.785933	0.558435	0.139803	1.43326	0.0139276	0.0145436	0.358182	0.398585	0.0922002
14.39	1.03758	0.781904	0.555016	0.136108	1.43002	0.0139276	0.0145436	0.358181	0.398585	0.0922001
14.4	1.03379	0.777876	0.551596	0.132413	1.42678	0.0139276	0.0145436	0.358181	0.398585	0.0922
14.41	1.02999	0.773847	0.548177	0.128718	1.42354	0.0139276	0.0145436	0.358181	0.398585	0.0921998
14.42	1.02619	0.769818	0.544758	0.125023	1.4203	0.0139276	0.0145436	0.358181	0.398585	0.0921997
14.43	1.02239	0.76579	0.541339	0.121328	1.41706	0.0139276	0.0145435	0.358181	0.398585	0.0921996
14.44	1.01859	0.761761	0.53792	0.117633	1.41382	0.0139276	0.0145435	0.358181	0.398585	0.0921994
14.45	1.01479	0.757733	0.534501	0.113937	1.41058	0.0139276	0.0145435	0.358181	0.398585	0.0921993
14.46	1.01099	0.753704	0.531081	0.110242	1.40734	0.0139276	0.0145435	0.358181	0.398585	0.0921992
14.47	1.00719	0.749676	0.527662	0.106547	1.4041	0.0139276	0.0145435	0.358181	0.398585	0.0921991
14.48	1.00339	0.745647	0.524243	0.102852	1.40086	0.0139276	0.0145435	0.358181	0.398585	0.092199
14.49	0.999592	0.741619	0.520824	0.0991571	1.39762	0.0139275	0.0145435	0.358181	0.398585	0.0921988
14.5	0.995793	0.73759	0.517405	0.095462	1.39438	0.0139275	0.0145435	0.358181	0.398585	0.0921987
14.51	0.991993	0.733561	0.513986	0.0917669	1.39113	0.0139275	0.0145435	0.358181	0.398585	0.0921986
14.52	0.988194	0.729533	0.510566	0.0880718	1.38789	0.0139275	0.0145435	0.358181	0.398584	0.0921985
14.53	0.984395	0.725504	0.507147	0.0843767	1.38465	0.0139275	0.0145435	0.358181	0.398584	0.0921984
14.54	0.980595	0.721476	0.503728	0.0806816	1.38141	0.0139275	0.0145435	0.358181	0.398584	0.0921982
14.55	0.976796	0.717447	0.500309	0.0769865	1.37817	0.0139275	0.0145435	0.35818	0.398584	0.0921981
14.56	0.972997	0.713419	0.49689	0.0732914	1.37493	0.0139275	0.0145435	0.35818	0.398584	0.092198
14.57	0.969197	0.70939	0.493471	0.0695964	1.37169	0.0139275	0.0145435	0.35818	0.398584	0.0921979
14.58	0.965398	0.705362	0.490052	0.0659013	1.36845	0.0139275	0.0145435	0.35818	0.398584	0.0921978
14.59	0.961599	0.701333	0.486632	0.0622062	1.36521	0.0139275	0.0145435	0.35818	0.398584	0.0921977
14.6	0.957799	0.697304	0.483213	0.0585111	1.36197	0.0139275	0.0145435	0.35818	0.398584	0.0921976
14.61	0.954	0.693276	0.479794	0.054816	1.35873	0.0139275	0.0145435	0.35818	0.398584	0.0921975
14.62	0.950201	0.689247	0.476375	0.0511209	1.35549	0.0139275	0.0145435	0.35818	0.398584	0.0921973
14.63	0.946401	0.685219	0.472956	0.0474258	1.35225	0.0139274	0.0145435	0.35818	0.398584	0.0921972
14.64	0.942602	0.68119	0.469537	0.0437307	1.34901	0.0139274	0.0145435	0.35818	0.398584	0.0921971
14.65	0.938803	0.677162	0.466117	0.0400356	1.34577	0.0139274	0.0145435	0.35818	0.398584	0.092197
14.66	0.935003	0.673133	0.462698	0.0363406	1.34253	0.0139274	0.0145435	0.35818	0.398584	0.0921969
14.67	0.931204	0.669105	0.459279	0.0326455	1.33928	0.0139274	0.0145435	0.35818	0.398584	0.0921968
14.68	0.927405	0.665076	0.45586	0.0289504	1.33604	0.0139274	0.0145434	0.35818	0.398584	0.0921967
14.69	0.923606	0.661047	0.452441	0.0252553	1.3328	0.0139274	0.0145434	0.35818	0.398584	0.0921966
14.7	0.919806	0.657019	0.449022	0.0215602	1.32956	0.0139274	0.0145434	0.35818	0.398584	0.0921965
14.71	0.916007	0.65299	0.445602	0.0178651	1.32632	0.0139274	0.0145434	0.35818	0.398584	0.0921964
14.72	0.912208	0.648962	0.442183	0.01417	1.32308	0.0139274	0.0145434	0.35818	0.398584	0.0921963
14.73	0.908408	0.644933	0.438764	0.0104749	1.31984	0.0139274	0.0145434	0.358179	0.398584	0.0921962
14.74	0.904609	0.640905	0.435345	0.00677985	1.3166	0.0139274	0.0145434	0.358179	0.398584	0.0921961
14.75	0.90081	0.636876	0.431926	0.00308476	1.31336	0.0139274	0.0145434	0.358179	0.398584	0.092196
14.76	0.89701	0.632848	0.428507	-0.000610333	1.31012	0.0139274	0.0145434	0.358179	0.398584	0.0921959
14.77	0.893211	0.628819	0.425087	-0.00430542	1.30688	0.0139274	0.0145434	0.358179	0.398584	0.0921958
14.78	0.889412	0.62479	0.421668	-0.00800051	1.30364	0.0139274	0.0145434	0.358179	0.398584	0.0921957
14.79	0.885612	0.620762	0.418249	-0.0116956	1.3004	0.0139274	0.0145434	0.358179	0.398584	0.0921956
14.8	0.881813	0.616733	0.41483	-0.0153907	1.29716	0.0139273	0.0145434	0.358179	0.398584	0.0921955
14.81	0.878014	0.612705	0.411411	-0.0190858	1.29392	0.0139273	0.0145434	0.358179	0.398584	0.0921954
14.82	0.874214	0.608676	0.407992	-0.0227809	1.29068	0.0139273	0.0145434	0.358179	0.398584	0.0921953
14.83	0.870415	0.604648	0.404572	-0.026476	1.28743	0.0139273	0.0145434	0.358179	0.398584	0.0921952
14.84	0.866616	0.600619	0.401153	-0.030171	1.28419	0.0139273	0.0145434	0.358179	0.398584	0.0921951
14.85	0.862816	0.596591	0.397734	-0.0338661	1.28095	0.0139273	0.0145434	0.358179	0.398584	0.092195
14.86	0.859017	0.592562	0.394315	-0.0375612	1.27771	0.0139273	0.0145434	0.358179	0.398584	0.0921949
14.87	0.855218	0.588533	0.390896	-0.0412563	1.27447	0.0139273	0.0145434	0.358179	0.398584	0.0921949
14.88	0.851418	0.584505	0.387477	-0.0449514	1.27123	0.0139273	0.0145434	0.358179	0.398584	0.0921948
14.89	0.847619	0.580476	0.384057	-0.0486465	1.26799	0.0139273	0.0145434	0.358179	0.398584	0.0921947
14.9	0.84382	0.576448	0.380638	-0.0523416	1.26475	0.0139273	0.0145434	0.358179	0.398584	0.0921946
14.91	0.840021	0.572419	0.377219	-0.0560367	1.26151	0.0139273	0.0145434	0.358179	0.398584	0.0921945
14.92	0.836221	0.568391	0.3738	-0.0597318	1.25827	0.0139273	0.0145434	0.358179	0.398584	0.0921944
14.93	0.832422	0.564362	0.370381	-0.0634268	1.25503	0.0139273	0.0145434	0.358179	0.398584	0.0921943
14.94	0.828623	0.560334	0.366962	-0.0671219	1.25179	0.0139273	0.0145434	0.358178	0.398584	0.0921942
14.95	0.824823	0.556305	0.363543	-0.070817	1.24855	0.0139273	0.0145434	0.358178	0.398584	0.0921942
14.96	0.821024	0.552277	0.360123	-0.0745121	1.24531	0.0139273	0.0145434	0.358178	0.398584	0.0921941
14.97	0.817225	0.548248	0.356704	-0.0782072	1.24207	0.0139273	0.0145434	0.358178	0.398584	0.092194
14.98	0.813425	0.544219	0.353285	-0.0819023	1.23882	0.0139273	0.0145434	0.358178	0.398584	0.0921939
14.99	0.809626	0.540191	0.349866	-0.0855974	1.23558	0.0139273	0.0145434	0.358178	0.398584	0.0921938
15	0.805827	0.536162	0.346447	-0.0892925	1.23234	0.0139272	0.0145434	0.358178	0.398583	0.0921937
15.01	0.802027	0.532134	0.343028	-0.0929876	1.2291	0.0139272	0.0145433	0.358178	0.398583	0.0921937
15.02	0.798228	0.528105	0.339608	-0.0966827	1.22586	0.0139272	0.0145433	0.358178	0.398583	0.0921936
15.03	0.794429	0.524077	0.336189	-0.100378	1.22262	0.0139272	0.0145433	0.358178	0.398583	0.0921935
15.04	0.790629	0.520048	0.33277	-0.104073	1.21938	0.0139272	0.0145433	0.358178	0.398583	0.0921934
15.05	0.78683	0.51602	0.329351	-0.107768	1.21614	0.0139272	0.0145433	0.358178	0.398583	0.0921933
15.06	0.783031	0.511991	0.325932	-0.111463	1.2129	0.0139272	0.0145433	0.358178	0.398583	0.0921933
15.07	0.779231	0.507962	0.322513	-0.115158	1.20966	0.0139272	0.0145433	0.358178	0.398583	0.0921932
15.08	0.775432	0.503934	0.319093	-0.118853	1.20642	0.0139272	0.0145433	0.358178	0.398583	0.0921931
15.09	0.771633	0.499905	0.315674	-0.122548	1.20318	0.0139272	0.0145433	0.358178	0.398583	0.092193
15.1	0.767833	0.495877	0.312255	-0.126243	1.19994	0.0139272	0.0145433	0.358178	0.398583	0.0921929
15.11	0.764034	0.491848	0.308836	-0.129938	1.1967	0.0139272	0.0145433	0.358178	0.398583	0.0921929
15.12	0.760235	0.48782	0.305417	-0.133634	1.19346	0.0139272	0.0145433	0.358178	0.398583	0.0921928
15.13	0.756435	0.483791	0.301998	-0.137329	1.19021	0.0139272	0.0145433	0.358178	0.398583	0.0921927
15.14	0.752636	0.479763	0.298578	-0.141024	1.18697	0.0139272	0.0145433	0.358178	0.398583	0.0921926
15.15	0.748837	0.475734	0.295159	-0.144719	1.18373	0.0139272	0.0145433	0.358178	0.398583	0.0921926
15.16	0.745038	0.471705	0.29174	-0.148414	1.18049	0.0139272	0.0145433	0.358178	0.398583	0.0921925
15.17	0.741238	0.467677	0.288321	-0.152109	1.17725	0.0139272	0.0145433	0.358178	0.398583	0.0921924
15.18	0.737439	0.463648	0.284902	-0.155804	1.17401	0.0139272	0.0145433	0.358178	0.398583	0.0921924
15.19	0.73364	0.45962	0.281483	-0.159499	1.17077	0.0139272	0.0145433	0.358177	0.398583	0.0921923
15.2	0.72984	0.455591	0.278063	-0.163194	1.16753	0.0139272	0.0145433	0.358177	0.398583	0.0921922
15.21	0.726041	0.451563	0.274644	-0.166889	1.16429	0.0139272	0.0145433	0.358177	0.398583	0.0921921
15.22	0.722242	0.447534	0.271225	-0.170584	1.16105	0.0139272	0.0145433	0.358177	0.398583	0.0921921
15.23	0.718442	0.443506	0.267806	-0.17428	1.15781	0.0139271	0.0145433	0.358177	0.398583	0.092192
15.24	0.714643	0.439477	0.264387	-0.177975	1.15457	0.0139271	0.0145433	0.358177	0.398583	0.0921919
15.25	0.710844	0.435448	0.260968	-0.18167	1.15133	0.0139271	0.0145433	0.358177	0.398583	0.0921919
15.26	0.707044	0.43142	0.257548	-0.185365	1.14809	0.0139271	0.0145433	0.358177	0.398583	0.0921918
15.27	0.703245	0.427391	0.254129	-0.18906	1.14485	0.0139271	0.0145433	0.358177	0.398583	0.0921917
15.28	0.699446	0.423363	0.25071	-0.192755	1.1416	0.0139271	0.0145433	0.358177	0.398583	0.0921917
15.29	0.695646	0.419334	0.247291	-0.19645	1.13836	0.0139271	0.0145433	0.358177	0.398583	0.0921916
15.3	0.691847	0.415306	0.243872	-0.200145	1.13512	0.0139271	0.0145433	0.358177	0.398583	0.0921915
15.31	0.688048	0.411277	0.240453	-0.20384	1.13188	0.0139271	0.0145433	0.358177	0.398583	0.0921915
15.32	0.684248	0.407249	0.237033	-0.207535	1.12864	0.0139271	0.0145433	0.358177	0.398583	0.0921914
15.33	0.680449	0.40322	0.233614	-0.21123	1.1254	0.0139271	0.0145433	0.358177	0.398583	0.0921913
15.34	0.67665	0.399191	0.230195	-0.214926	1.12216	0.0139271	0.0145433	0.358177	0.398583	0.0921913
15.35	0.67285	0.395163	0.226776	-0.218621	1.11892	0.0139271	0.0145433	0.358177	0.398583	0.0921912
15.36	0.669051	0.391134	0.223357	-0.222316	1.11568	0.0139271	0.0145433	0.358177	0.398583	0.0921911
15.37	0.665252	0.387106	0.219938	-0.226011	1.11244	0.0139271	0.0145433	0.358177	0.398583	0.0921911
15.38	0.661452	0.383077	0.216518	-0.229706	1.1092	0.0139271	0.0145433	0.358177	0.398583	0.092191
15.39	0.657653	0.379049	0.213099	-0.233401	1.10596	0.0139271	0.0145433	0.358177	0.398583	0.092191
15.4	0.653854	0.37502	0.20968	-0.237096	1.10272	0.0139271	0.0145433	0.358177	0.398583	0.0921909
15.41	0.650054	0.370992	0.206261	-0.240791	1.09948	0.0139271	0.0145433	0.358177	0.398583	0.0921908
15.42	0.646255	0.366963	0.202842	-0.244486	1.09624	0.0139271	0.0145433	0.358177	0.398583	0.0921908
15.43	0.642456	0.362934	0.199423	-0.248181	1.09299	0.0139271	0.0145433	0.358177	0.398583	0.0921907
15.44	0.638657	0.358906	0.196003	-0.251876	1.08975	0.0139271	0.0145433	0.358177	0.398583	0.0921907
15.45	0.634857	0.354877	0.192584	-0.255572	1.08651	0.0139271	0.0145433	0.358177	0.398583	0.0921906
15.46	0.631058	0.350849	0.189165	-0.259267	1.08327	0.0139271	0.0145433	0.358177	0.398583	0.0921905
15.47	0.627259	0.34682	0.185746	-0.262962	1.08003	0.0139271	0.0145433	0.358177	0.398583	0.0921905
15.48	0.623459	0.342792	0.182327	-0.266657	1.07679	0.0139271	0.0145432	0.358177	0.398583	0.0921904
15.49	0.61966	0.338763	0.178908	-0.270352	1.07355	0.0139271	0.0145432	0.358177	0.398583	0.0921904
15.5	0.615861	0.334735	0.175488	-0.274047	1.07031	0.0139271	0.0145432	0.358177	0.398583	0.0921903
15.51	0.612061	0.330706	0.172069	-0.277742	1.06707	0.0139271	0.0145432	0.358176	0.398583	0.0921903
15.52	0.608262	0.326677	0.16865	-0.281437	1.06383	0.0139271	0.0145432	0.358176	0.398583	0.0921902
15.53	0.604463	0.322649	0.165231	-0.285132	1.06059	0.013927	0.0145432	0.358176	0.398583	0.0921901
15.54	0.600663	0.31862	0.161812	-0.288827	1.05735	0.013927	0.0145432	0.358176	0.398583	0.0921901
15.55	0.596864	0.314592	0.158393	-0.292522	1.05411	0.013927	0.0145432	0.358176	0.398583	0.09219
15.56	0.593065	0.310563	0.154973	-0.296217	1.05087	0.013927	0.0145432	0.358176	0.398583	0.09219
15.57	0.589265	0.306535	0.151554	-0.299913	1.04762	0.013927	0.0145432	0.358176	0.398583	0.0921899
15.58	0.585466	0.302506	0.148135	-0.303608	1.04438	0.013927	0.0145432	0.358176	0.398583	0.0921899
15.59	0.581667	0.298478	0.144716	-0.307303	1.04114	0.013927	0.0145432	0.358176	0.398583	0.0921898
15.6	0.577867	0.294449	0.141297	-0.310998	1.0379	0.013927	0.0145432	0.358176	0.398583	0.0921898
15.61	0.574068	0.29042	0.137878	-0.314693	1.03466	0.013927	0.0145432	0.358176	0.398583	0.0921897
15.62	0.570269	0.286392	0.134458	-0.318388	1.03142	0.013927	0.0145432	0.358176	0.398583	0.0921897
15.63	0.566469	0.282363	0.131039	-0.322083	1.02818	0.013927	0.0145432	0.358176	0.398583	0.0921896
15.64	0.56267	0.278335	0.12762	-0.325778	1.02494	0.013927	0.0145432	0.358176	0.398583	0.0921896
15.65	0.558871	0.274306	0.124201	-0.329473	1.0217	0.013927	0.0145432	0.358176	0.398583	0.0921895
15.66	0.555071	0.270278	0.120782	-0.333168	1.01846	0.013927	0.0145432	0.358176	0.398583	0.0921895
15.67	0.551272	0.266249	0.117363	-0.336863	1.01522	0.013927	0.0145432	0.358176	0.398583	0.0921894
15.68	0.547473	0.262221	0.113943	-0.340559	1.01198	0.013927	0.0145432	0.358176	0.398583	0.0921894
15.69	0.543673	0.258192	0.110524	-0.344254	1.00874	0.013927	0.0145432	0.358176	0.398583	0.0921893
15.7	0.539874	0.254163	0.107105	-0.347949	1.0055	0.013927	0.0145432	0.358176	0.398583	0.0921893
15.71	0.536075	0.250135	0.103686	-0.351644	1.00226	0.013927	0.0145432	0.358176	0.398583	0.0921892
15.72	0.532275	0.246106	0.100267	-0.355339	0.999015	0.013927	0.0145432	0.358176	0.398583	0.0921892
15.73	0.528476	0.242078	0.0968476	-0.359034	0.995774	0.013927	0.0145432	0.358176	0.398583	0.0921891
15.74	0.524677	0.238049	0.0934284	-0.362729	0.992533	0.013927	0.0145432	0.358176	0.398583	0.0921891
15.75	0.520877	0.234021	0.0900092	-0.366424	0.989292	0.013927	0.0145432	0.358176	0.398583	0.092189
15.76	0.517078	0.229992	0.0865901	-0.370119	0.986052	0.013927	0.0145432	0.358176	0.398583	0.092189
15.77	0.513279	0.225964	0.0831709	-0.373814	0.982811	0.013927	0.0145432	0.358176	0.398583	0.0921889
15.78	0.50948	0.221935	0.0797517	-0.377509	0.97957	0.013927	0.0145432	0.358176	0.398583	0.0921889
15.79	0.50568	0.217906	0.0763325	-0.381205	0.97633	0.013927	0.0145432	0.358176	0.398583	0.0921888
15.8	0.501881	0.213878	0.0729134	-0.3849	0.973089	0.013927	0.0145432	0.358176	0.398583	0.0921888
15.81	0.498082	0.209849	0.0694942	-0.388595	0.969848	0.013927	0.0145432	0.358176	0.398583	0.0921887
15.82	0.494282	0.205821	0.066075	-0.39229	0.966608	0.013927	0.0145432	0.358176	0.398582	0.0921887
15.83	0.490483	0.201792	0.0626559	-0.395985	0.963367	0.013927	0.0145432	0.358176	0.398582	0.0921887
15.84	0.486684	0.197764	0.0592367	-0.39968	0.960126	0.013927	0.0145432	0.358176	0.398582	0.0921886
15.85	0.482884	0.193735	0.0558175	-0.403375	0.956885	0.013927	0.0145432	0.358176	0.398582	0.0921886
15.86	0.479085	0.189707	0.0523984	-0.40707	0.953645	0.013927	0.0145432	0.358176	0.398582	0.0921885
15.87	0.475286	0.185678	0.0489792	-0.410765	0.950404	0.013927	0.0145432	0.358176	0.398582	0.0921885
15.88	0.471486	0.181649	0.04556	-0.41446	0.947163	0.013927	0.0145432	0.358176	0.398582	0.0921884
15.89	0.467687	0.177621	0.0421409	-0.418155	0.943923	0.013927	0.0145432	0.358176	0.398582	0.0921884
15.9	0.463888	0.173592	0.0387217	-0.421851	0.940682	0.013927	0.0145432	0.358176	0.398582	0.0921884
15.91	0.460088	0.169564	0.0353025	-0.425546	0.937441	0.013927	0.0145432	0.358176	0.398582	0.0921883
15.92	0.456289	0.165535	0.0318834	-0.429241	0.934201	0.013927	0.0145432	0.358176	0.398582	0.0921883
15.93	0.45249	0.161507	0.0284642	-0.432936	0.93096	0.013927	0.0145432	0.358175	0.398582	0.0921882
15.94	0.44869	0.157478	0.025045	-0.436631	0.927719	0.0139269	0.0145432	0.358175	0.398582	0.0921882
15.95	0.444891	0.15345	0.0216258	-0.440326	0.924478	0.0139269	0.0145432	0.358175	0.398582	0.0921881
15.96	0.441092	0.149421	0.0182067	-0.444021	0.921238	0.0139269	0.0145432	0.358175	0.398582	0.0921881
15.97	0.437292	0.145392	0.0147875	-0.447716	0.917997	0.0139269	0.0145432	0.358175	0.398582	0.0921881
15.98	0.433493	0.141364	0.0113683	-0.451411	0.914756	0.0139269	0.0145432	0.358175	0.398582	0.092188
15.99	0.429694	0.137335	0.00794917	-0.455106	0.911516	0.0139269	0.0145432	0.358175	0.398582	0.092188
16	0.425894	0.133307	0.00453	-0.458801	0.908275	0.0139269	0.0145432	0.358175	0.398582	0.0921879
16.01	0.422095	0.129278	0.00111083	-0.462497	0.905034	0.0139269	0.0145432	0.358175	0.398582	0.0921879
16.02	0.418296	0.12525	-0.00230834	-0.466192	0.901793	0.0139269	0.0145432	0.358175	0.398582	0.0921879
16.03	0.414496	0.121221	-0.00572751	-0.469887	0.898553	0.0139269	0.0145432	0.358175	0.398582	0.0921878
16.04	0.410697	0.117193	-0.00914667	-0.473582	0.895312	0.0139269	0.0145432	0.358175	0.398582	0.0921878
16.05	0.406898	0.113164	-0.0125658	-0.477277	0.892071	0.0139269	0.0145432	0.358175	0.398582	0.0921878
16.06	0.403098	0.109135	-0.015985	-0.480972	0.888831	0.0139269	0.0145432	0.358175	0.398582	0.0921877
16.07	0.399299	0.105107	-0.0194042	-0.484667	0.88559	0.0139269	0.0145432	0.358175	0.398582	0.0921877
16.08	0.3955	0.101078	-0.0228234	-0.488362	0.882349	0.0139269	0.0145432	0.358175	0.398582	0.0921876
16.09	0.3917	0.0970498	-0.0262425	-0.492057	0.879108	0.0139269	0.0145432	0.358175	0.398582	0.0921876
16.1	0.387901	0.0930212	-0.0296617	-0.495752	0.875868	0.0139269	0.0145432	0.358175	0.398582	0.0921876
16.11	0.384102	0.0889927	-0.0330809	-0.499447	0.872627	0.0139269	0.0145432	0.358175	0.398582	0.0921875
16.12	0.380302	0.0849641	-0.0365	-0.503143	0.869386	0.0139269	0.0145432	0.358175	0.398582	0.0921875
16.13	0.376503	0.0809356	-0.0399192	-0.506838	0.866146	0.0139269	0.0145432	0.358175	0.398582	0.0921875
16.14	0.372704	0.076907	-0.0433384	-0.510533	0.862905	0.0139269	0.0145432	0.358175	0.398582	0.0921874
16.15	0.368904	0.0728785	-0.0467575	-0.514228	0.859664	0.0139269	0.0145432	0.358175	0.398582	0.0921874
16.16	0.365105	0.0688499	-0.0501767	-0.517923	0.856424	0.0139269	0.0145432	0.358175	0.398582	0.0921874
16.17	0.361306	0.0648214	-0.0535959	-0.521618	0.853183	0.0139269	0.0145432	0.358175	0.398582	0.0921873
16.18	0.357507	0.0607928	-0.057015	-0.525313	0.849942	0.0139269	0.0145432	0.358175	0.398582	0.0921873
16.19	0.353707	0.0567642	-0.0604342	-0.529008	0.846701	0.0139269	0.0145432	0.358175	0.398582	0.0921873
16.2	0.349908	0.0527357	-0.0638534	-0.532703	0.843461	0.0139269	0.0145432	0.358175	0.398582	0.0921872
16.21	0.346109	0.0487071	-0.0672726	-0.536398	0.84022	0.0139269	0.0145432	0.358175	0.398582	0.0921872
16.22	0.342309	0.0446786	-0.0706917	-0.540093	0.836979	0.0139269	0.0145432	0.358175	0.398582	0.0921872
16.23	0.33851	0.04065	-0.0741109	-0.543789	0.833739	0.0139269	0.0145432	0.358175	0.398582	0.0921871
16.24	0.334711	0.0366215	-0.0775301	-0.547484	0.830498	0.0139269	0.0145432	0.358175	0.398582	0.0921871
16.25	0.330911	0.0325929	-0.0809492	-0.551179	0.827257	0.0139269	0.0145432	0.358175	0.398582	0.0921871
16.26	0.327112	0.0285644	-0.0843684	-0.554874	0.824016	0.0139269	0.0145432	0.358175	0.398582	0.092187
16.27	0.323313	0.0245358	-0.0877876	-0.558569	0.820776	0.0139269	0.0145432	0.358175	0.398582	0.092187
16.28	0.319513	0.0205072	-0.0912067	-0.562264	0.817535	0.0139269	0.0145432	0.358175	0.398582	0.092187
16.29	0.315714	0.0164787	-0.0946259	-0.565959	0.814294	0.0139269	0.0145432	0.358175	0.398582	0.0921869
16.3	0.311915	0.0124501	-0.0980451	-0.569654	0.811054	0.0139269	0.0145432	0.358175	0.398582	0.0921869
16.31	0.308115	0.00842158	-0.101464	-0.573349	0.807813	0.0139269	0.0145432	0.358175	0.398582	0.0921869
16.32	0.304316	0.00439302	-0.104883	-0.577044	0.804572	0.0139269	0.0145432	0.358175	0.398582	0.0921868
16.33	0.300517	0.000364469	-0.108303	-0.580739	0.801331	0.0139269	0.0145432	0.358175	0.398582	0.0921868
16.34	0.296717	-0.00366409	-0.111722	-0.584435	0.798091	0.0139269	0.0145432	0.358175	0.398582	0.0921868
16.35	0.292918	-0.00769264	-0.115141	-0.58813	0.79485	0.0139269	0.0145432	0.358175	0.398582	0.0921867
16.36	0.289119	-0.0117212	-0.11856	-0.591825	0.791609	0.0139269	0.0145431	0.358175	0.398582	0.0921867
16.37	0.285319	-0.0157498	-0.121979	-0.59552	0.788369	0.0139269	0.0145431	0.358175	0.398582	0.0921867
16.38	0.28152	-0.0197783	-0.125398	-0.599215	0.785128	0.0139269	0.0145431	0.358175	0.398582	0.0921867
16.39	0.277721	-0.0238069	-0.128818	-0.60291	0.781887	0.0139269	0.0145431	0.358175	0.398582	0.0921866
16.4	0.273921	-0.0278354	-0.132237	-0.606605	0.778646	0.0139269	0.0145431	0.358175	0.398582	0.0921866
16.41	0.270122	-0.031864	-0.135656	-0.6103	0.775406	0.0139269	0.0145431	0.358175	0.398582	0.0921866
16.42	0.266323	-0.0358925	-0.139075	-0.613995	0.772165	0.0139269	0.0145431	0.358175	0.398582	0.0921865
16.43	0.262523	-0.0399211	-0.142494	-0.61769	0.768924	0.0139269	0.0145431	0.358175	0.398582	0.0921865
16.44	0.258724	-0.0439496	-0.145913	-0.621385	0.765683	0.0139269	0.0145431	0.358175	0.398582	0.0921865
16.45	0.254925	-0.0479782	-0.149333	-0.625081	0.762443	0.0139269	0.0145431	0.358175	0.398582	0.0921865
16.46	0.251125	-0.0520067	-0.152752	-0.628776	0.759202	0.0139269	0.0145431	0.358175	0.398582	0.0921864
16.47	0.247326	-0.0560353	-0.156171	-0.632471	0.755961	0.0139269	0.0145431	0.358175	0.398582	0.0921864
16.48	0.243527	-0.0600639	-0.15959	-0.636166	0.752721	0.0139269	0.0145431	0.358175	0.398582	0.0921864
16.49	0.239727	-0.0640924	-0.163009	-0.639861	0.74948	0.0139269	0.0145431	0.358175	0.398582	0.0921863
16.5	0.235928	-0.068121	-0.166428	-0.643556	0.746239	0.0139269	0.0145431	0.358175	0.398582	0.0921863
16.51	0.232129	-0.0721495	-0.169848	-0.647251	0.742998	0.0139269	0.0145431	0.358175	0.398582	0.0921863
16.52	0.228329	-0.0761781	-0.173267	-0.650946	0.739758	0.0139269	0.0145431	0.358175	0.398582	0.0921863
16.53	0.22453	-0.0802066	-0.176686	-0.654641	0.736517	0.0139269	0.0145431	0.358175	0.398582	0.0921862
16.54	0.220731	-0.0842352	-0.180105	-0.658336	0.733276	0.0139269	0.0145431	0.358175	0.398582	0.0921862
16.55	0.216931	-0.0882637	-0.183524	-0.662031	0.730036	0.0139269	0.0145431	0.358175	0.398582	0.0921862
16.56	0.213132	-0.0922923	-0.186944	-0.665727	0.726795	0.0139269	0.0145431	0.358174	0.398582	0.0921862
16.57	0.209333	-0.0963209	-0.190363	-0.669422	0.723554	0.0139269	0.0145431	0.358174	0.398582	0.0921861
16.58	0.205533	-0.100349	-0.193782	-0.673117	0.720313	0.0139268	0.0145431	0.358174	0.398582	0.0921861
16.59	0.201734	-0.104378	-0.197201	-0.676812	0.717073	0.0139268	0.0145431	0.358174	0.398582	0.0921861
16.6	0.197935	-0.108407	-0.20062	-0.680507	0.713832	0.0139268	0.0145431	0.358174	0.398582	0.0921861
16.61	0.194135	-0.112435	-0.204039	-0.684202	0.710591	0.0139268	0.0145431	0.358174	0.398582	0.092186
16.62	0.190336	-0.116464	-0.207459	-0.687897	0.70735	0.0139268	0.0145431	0.358174	0.398582	0.092186
16.63	0.186537	-0.120492	-0.210878	-0.691592	0.70411	0.0139268	0.0145431	0.358174	0.398582	0.092186
16.64	0.182737	-0.124521	-0.214297	-0.695287	0.700869	0.0139268	0.0145431	0.358174	0.398582	0.092186
16.65	0.178938	-0.128549	-0.217716	-0.698982	0.697628	0.0139268	0.0145431	0.358174	0.398582	0.0921859
16.66	0.175139	-0.132578	-0.221135	-0.702677	0.694388	0.0139268	0.0145431	0.358174	0.398582	0.0921859
16.67	0.17134	-0.136606	-0.224554	-0.706373	0.691147	0.0139268	0.0145431	0.358174	0.398582	0.0921859
16.68	0.16754	-0.140635	-0.227974	-0.710068	0.687906	0.0139268	0.0145431	0.358174	0.398582	0.0921859
16.69	0.163741	-0.144664	-0.231393	-0.713763	0.684665	0.0139268	0.0145431	0.358174	0.398582	0.0921858
16.7	0.159942	-0.148692	-0.234812	-0.717458	0.681425	0.0139268	0.0145431	0.358174	0.398582	0.0921858
16.71	0.156142	-0.152721	-0.238231	-0.721153	0.678184	0.0139268	0.0145431	0.358174	0.398582	0.0921858
16.72	0.152343	-0.156749	-0.24165	-0.724848	0.674943	0.0139268	0.0145431	0.358174	0.398582	0.0921858
16.73	0.148544	-0.160778	-0.245069	-0.728543	0.671703	0.0139268	0.0145431	0.358174	0.398582	0.0921858
16.74	0.144744	-0.164806	-0.248489	-0.732238	0.668462	0.0139268	0.0145431	0.358174	0.398582	0.0921857
16.75	0.140945	-0.168835	-0.251908	-0.735933	0.665221	0.0139268	0.0145431	0.358174	0.398582	0.0921857
16.76	0.137146	-0.172863	-0.255327	-0.739628	0.66198	0.0139268	0.0145431	0.358174	0.398582	0.0921857
16.77	0.133346	-0.176892	-0.258746	-0.743323	0.65874	0.0139268	0.0145431	0.358174	0.398582	0.0921857
16.78	0.129547	-0.180921	-0.262165	-0.747019	0.655499	0.0139268	0.0145431	0.358174	0.398582	0.0921856
16.79	0.125748	-0.184949	-0.265584	-0.750714	0.652258	0.0139268	0.0145431	0.358174	0.398582	0.0921856
16.8	0.121948	-0.188978	-0.269004	-0.754409	0.649017	0.0139268	0.0145431	0.358174	0.398582	0.0921856
16.81	0.118149	-0.193006	-0.272423	-0.758104	0.645777	0.0139268	0.0145431	0.358174	0.398582	0.0921856
16.82	0.11435	-0.197035	-0.275842	-0.761799	0.642536	0.0139268	0.0145431	0.358174	0.398582	0.0921856
16.83	0.11055	-0.201063	-0.279261	-0.765494	0.639295	0.0139268	0.0145431	0.358174	0.398582	0.0921855
16.84	0.106751	-0.205092	-0.28268	-0.769189	0.636055	0.0139268	0.0145431	0.358174	0.398582	0.0921855
16.85	0.102952	-0.20912	-0.286099	-0.772884	0.632814	0.0139268	0.0145431	0.358174	0.398582	0.0921855
16.86	0.0991523	-0.213149	-0.289519	-0.776579	0.629573	0.0139268	0.0145431	0.358174	0.398582	0.0921855
16.87	0.095353	-0.217178	-0.292938	-0.780274	0.626332	0.0139268	0.0145431	0.358174	0.398582	0.0921855
16.88	0.0915536	-0.221206	-0.296357	-0.783969	0.623092	0.0139268	0.0145431	0.358174	0.398582	0.0921854
16.89	0.0877543	-0.225235	-0.299776	-0.787665	0.619851	0.0139268	0.0145431	0.358174	0.398582	0.0921854
16.9	0.083955	-0.229263	-0.303195	-0.79136	0.61661	0.0139268	0.0145431	0.358174	0.398582	0.0921854
16.91	0.0801557	-0.233292	-0.306614	-0.795055	0.613369	0.0139268	0.0145431	0.358174	0.398582	0.0921854
16.92	0.0763563	-0.23732	-0.310034	-0.79875	0.610129	0.0139268	0.0145431	0.358174	0.398582	0.0921854
16.93	0.072557	-0.241349	-0.313453	-0.802445	0.606888	0.0139268	0.0145431	0.358174	0.398582	0.0921853
16.94	0.0687577	-0.245377	-0.316872	-0.80614	0.603647	0.0139268	0.0145431	0.358174	0.398582	0.0921853
16.95	0.0649583	-0.249406	-0.320291	-0.809835	0.600407	0.0139268	0.0145431	0.358174	0.398582	0.0921853
16.96	0.061159	-0.253435	-0.32371	-0.81353	0.597166	0.0139268	0.0145431	0.358174	0.398582	0.0921853
16.97	0.0573597	-0.257463	-0.32713	-0.817225	0.593925	0.0139268	0.0145431	0.358174	0.398582	0.0921853
16.98	0.0535604	-0.261492	-0.330549	-0.82092	0.590684	0.0139268	0.0145431	0.358174	0.398582	0.0921852
16.99	0.049761	-0.26552	-0.333968	-0.824615	0.587444	0.0139268	0.0145431	0.358174	0.398582	0.0921852
17	0.0459617	-0.269549	-0.337387	-0.828311	0.584203	0.0139268	0.0145431	0.358174	0.398582	0.0921852
17.01	0.0421624	-0.273577	-0.340806	-0.832006	0.580962	0.0139268	0.0145431	0.358174	0.398582	0.0921852
17.02	0.0383631	-0.277606	-0.344225	-0.835701	0.577721	0.0139268	0.0145431	0.358174	0.398582	0.0921852
17.03	0.0345637	-0.281634	-0.347645	-0.839396	0.574481	0.0139268	0.0145431	0.358174	0.398582	0.0921851
17.04	0.0307644	-0.285663	-0.351064	-0.843091	0.57124	0.0139268	0.0145431	0.358174	0.398582	0.0921851
17.05	0.0269651	-0.289691	-0.354483	-0.846786	0.567999	0.0139268	0.0145431	0.358174	0.398582	0.0921851
17.06	0.0231657	-0.29372	-0.357902	-0.850481	0.564758	0.0139268	0.0145431	0.358174	0.398582	0.0921851
17.07	0.0193664	-0.297749	-0.361321	-0.854176	0.561518	0.0139268	0.0145431	0.358174	0.398582	0.0921851
17.08	0.0155671	-0.301777	-0.36474	-0.857871	0.558277	0.0139268	0.0145431	0.358174	0.398582	0.0921851
17.09	0.0117678	-0.305806	-0.36816	-0.861566	0.555036	0.0139268	0.0145431	0.358174	0.398582	0.092185
17.1	0.00796843	-0.309834	-0.371579	-0.865261	0.551796	0.0139268	0.0145431	0.358174	0.398582	0.092185
17.11	0.00416911	-0.313863	-0.374998	-0.868957	0.548555	0.0139268	0.0145431	0.358174	0.398582	0.092185
17.12	0.000369779	-0.317891	-0.378417	-0.872652	0.545314	0.0139268	0.0145431	0.358174	0.398582	0.092185
17.13	-0.00342955	-0.32192	-0.381836	-0.876347	0.542073	0.0139268	0.0145431	0.358174	0.398582	0.092185
17.14	-0.00722888	-0.325948	-0.385255	-0.880042	0.538833	0.0139268	0.0145431	0.358174	0.398582	0.092185
17.15	-0.0110282	-0.329977	-0.388675	-0.883737	0.535592	0.0139268	0.0145431	0.358174	0.398582	0.0921849
17.16	-0.0148275	-0.334006	-0.392094	-0.887432	0.532351	0.0139268	0.0145431	0.358174	0.398582	0.0921849
17.17	-0.0186269	-0.338034	-0.395513	-0.891127	0.52911	0.0139268	0.0145431	0.358174	0.398582	0.0921849
17.18	-0.0224262	-0.342063	-0.398932	-0.894822	0.52587	0.0139268	0.0145431	0.358174	0.398582	0.0921849
17.19	-0.0262255	-0.346091	-0.402351	-0.898517	0.522629	0.0139268	0.0145431	0.358174	0.398582	0.0921849
17.2	-0.0300248	-0.35012	-0.40577	-0.902212	0.519388	0.0139268	0.0145431	0.358174	0.398582	0.0921849
17.21	-0.0338242	-0.354148	-0.40919	-0.905907	0.516147	0.0139268	0.0145431	0.358174	0.398582	0.0921848
17.22	-0.0376235	-0.358177	-0.412609	-0.909603	0.512907	0.0139268	0.0145431	0.358174	0.398582	0.0921848
17.23	-0.0414228	-0.362205	-0.416028	-0.913298	0.509666	0.0139268	0.0145431	0.358174	0.398582	0.0921848
17.24	-0.0452222	-0.366234	-0.419447	-0.916993	0.506425	0.0139268	0.0145431	0.358174	0.398582	0.0921848
17.25	-0.0490215	-0.370263	-0.422866	-0.920688	0.503185	0.0139268	0.0145431	0.358174	0.398582	0.0921848
17.26	-0.0528208	-0.374291	-0.426286	-0.924383	0.499944	0.0139268	0.0145431	0.358174	0.398582	0.0921848
17.27	-0.0566201	-0.37832	-0.429705	-0.928078	0.496703	0.0139268	0.0145431	0.358174	0.398582	0.0921848
17.28	-0.0604195	-0.382348	-0.433124	-0.931773	0.493462	0.0139268	0.0145431	0.358174	0.398582	0.0921847
17.29	-0.0642188	-0.386377	-0.436543	-0.935468	0.490222	0.0139268	0.0145431	0.358174	0.398582	0.0921847
17.3	-0.0680181	-0.390405	-0.439962	-0.939163	0.486981	0.0139268	0.0145431	0.358174	0.398582	0.0921847
17.31	-0.0718174	-0.394434	-0.443381	-0.942858	0.48374	0.0139268	0.0145431	0.358174	0.398582	0.0921847
17.32	-0.0756168	-0.398462	-0.446801	-0.946553	0.480499	0.0139268	0.0145431	0.358174	0.398582	0.0921847
17.33	-0.0794161	-0.402491	-0.45022	-0.950249	0.477259	0.0139268	0.0145431	0.358174	0.398582	0.0921847
17.34	-0.0832154	-0.40652	-0.453639	-0.953944	0.474018	0.0139268	0.0145431	0.358174	0.398582	0.0921846
17.35	-0.0870148	-0.410548	-0.457058	-0.957639	0.470777	0.0139268	0.0145431	0.358174	0.398582	0.0921846
17.36	-0.0908141	-0.414577	-0.460477	-0.961334	0.467536	0.0139268	0.0145431	0.358174	0.398582	0.0921846
17.37	-0.0946134	-0.418605	-0.463896	-0.965029	0.464296	0.0139268	0.0145431	0.358174	0.398582	0.0921846
17.38	-0.0984127	-0.422634	-0.467316	-0.968724	0.461055	0.0139268	0.0145431	0.358174	0.398582	0.0921846
17.39	-0.102212	-0.426662	-0.470735	-0.972419	0.457814	0.0139268	0.0145431	0.358174	0.398582	0.0921846
17.4	-0.106011	-0.430691	-0.474154	-0.976114	0.454574	0.0139268	0.0145431	0.358174	0.398582	0.0921846
17.41	-0.109811	-0.434719	-0.477573	-0.979809	0.451333	0.0139268	0.0145431	0.358174	0.398582	0.0921845
17.42	-0.11361	-0.438748	-0.480992	-0.983504	0.448092	0.0139268	0.0145431	0.358174	0.398582	0.0921845
17.43	-0.117409	-0.442777	-0.484411	-0.987199	0.444851	0.0139268	0.0145431	0.358174	0.398582	0.0921845
17.44	-0.121209	-0.446805	-0.487831	-0.990895	0.441611	0.0139268	0.0145431	0.358174	0.398582	0.0921845
17.45	-0.125008	-0.450834	-0.49125	-0.99459	0.43837	0.0139268	0.0145431	0.358174	0.398582	0.0921845
17.46	-0.128807	-0.454862	-0.494669	-0.998285	0.435129	0.0139268	0.0145431	0.358174	0.398582	0.0921845
17.47	-0.132607	-0.458891	-0.498088	-1.00198	0.431888	0.0139268	0.0145431	0.358174	0.398582	0.0921845
17.48	-0.136406	-0.462919	-0.501507	-1.00567	0.428648	0.0139268	0.0145431	0.358174	0.398582	0.0921845
17.49	-0.140205	-0.466948	-0.504926	-1.00937	0.425407	0.0139268	0.0145431	0.358174	0.398582	0.0921844
17.5	-0.144005	-0.470976	-0.508346	-1.01307	0.422166	0.0139268	0.0145431	0.358174	0.398582	0.0921844
17.51	-0.147804	-0.475005	-0.511765	-1.01676	0.418925	0.0139268	0.0145431	0.358174	0.398582	0.0921844
17.52	-0.151603	-0.479034	-0.515184	-1.02046	0.415685	0.0139268	0.0145431	0.358174	0.398582	0.0921844
17.53	-0.155403	-0.483062	-0.518603	-1.02415	0.412444	0.0139268	0.0145431	0.358174	0.398582	0.0921844
17.54	-0.159202	-0.487091	-0.522022	-1.02785	0.409203	0.0139268	0.0145431	0.358174	0.398582	0.0921844
17.55	-0.163001	-0.491119	-0.525441	-1.03154	0.405962	0.0139268	0.0145431	0.358174	0.398582	0.0921844
17.56	-0.166801	-0.495148	-0.528861	-1.03524	0.402722	0.0139268	0.0145431	0.358174	0.398582	0.0921844
17.57	-0.1706	-0.499176	-0.53228	-1.03893	0.399481	0.0139268	0.0145431	0.358174	0.398582	0.0921843
17.58	-0.174399	-0.503205	-0.535699	-1.04263	0.39624	0.0139268	0.0145431	0.358174	0.398582	0.0921843
17.59	-0.178199	-0.507233	-0.539118	-1.04632	0.393	0.0139268	0.0145431	0.358174	0.398582	0.0921843
17.6	-0.181998	-0.511262	-0.542537	-1.05002	0.389759	0.0139268	0.0145431	0.358174	0.398582	0.0921843
17.61	-0.185797	-0.515291	-0.545957	-1.05371	0.386518	0.0139268	0.0145431	0.358174	0.398582	0.0921843
17.62	-0.189597	-0.519319	-0.549376	-1.05741	0.383277	0.0139268	0.0145431	0.358174	0.398582	0.0921843
17.63	-0.193396	-0.523348	-0.552795	-1.0611	0.380037	0.0139268	0.0145431	0.358174	0.398582	0.0921843
17.64	-0.197195	-0.527376	-0.556214	-1.0648	0.376796	0.0139268	0.0145431	0.358174	0.398582	0.0921843
17.65	-0.200995	-0.531405	-0.559633	-1.06849	0.373555	0.0139268	0.0145431	0.358174	0.398582	0.0921843
17.66	-0.204794	-0.535433	-0.563052	-1.07219	0.370314	0.0139268	0.0145431	0.358174	0.398582	0.0921842
17.67	-0.208593	-0.539462	-0.566472	-1.07588	0.367074	0.0139268	0.0145431	0.358174	0.398582	0.0921842
17.68	-0.212393	-0.54349	-0.569891	-1.07958	0.363833	0.0139268	0.0145431	0.358174	0.398582	0.0921842
17.69	-0.216192	-0.547519	-0.57331	-1.08327	0.360592	0.0139268	0.0145431	0.358174	0.398582	0.0921842
17.7	-0.219991	-0.551548	-0.576729	-1.08697	0.357351	0.0139268	0.0145431	0.358174	0.398582	0.0921842
17.71	-0.223791	-0.555576	-0.580148	-1.09066	0.354111	0.0139268	0.0145431	0.358174	0.398582	0.0921842
17.72	-0.22759	-0.559605	-0.583567	-1.09436	0.35087	0.0139268	0.0145431	0.358174	0.398582	0.0921842
17.73	-0.231389	-0.563633	-0.586987	-1.09805	0.347629	0.0139268	0.0145431	0.358174	0.398582	0.0921842
17.74	-0.235189	-0.567662	-0.590406	-1.10175	0.344388	0.0139268	0.0145431	0.358174	0.398582	0.0921842
17.75	-0.238988	-0.57169	-0.593825	-1.10544	0.341148	0.0139268	0.0145431	0.358174	0.398582	0.0921841
17.76	-0.242787	-0.575719	-0.597244	-1.10914	0.337907	0.0139268	0.0145431	0.358174	0.398582	0.0921841
17.77	-0.246587	-0.579747	-0.600663	-1.11283	0.334666	0.0139268	0.0145431	0.358174	0.398582	0.0921841
17.78	-0.250386	-0.583776	-0.604082	-1.11653	0.331425	0.0139268	0.0145431	0.358174	0.398582	0.0921841
17.79	-0.254185	-0.587805	-0.607502	-1.12022	0.328185	0.0139268	0.0145431	0.358174	0.398582	0.0921841
17.8	-0.257985	-0.591833	-0.610921	-1.12392	0.324944	0.0139268	0.0145431	0.358174	0.398582	0.0921841
17.81	-0.261784	-0.595862	-0.61434	-1.12761	0.321703	0.0139268	0.0145431	0.358174	0.398582	0.0921841
17.82	-0.265583	-0.59989	-0.617759	-1.13131	0.318463	0.0139268	0.0145431	0.358174	0.398582	0.0921841
17.83	-0.269383	-0.603919	-0.621178	-1.135	0.315222	0.0139268	0.0145431	0.358174	0.398582	0.0921841
17.84	-0.273182	-0.607947	-0.624597	-1.1387	0.311981	0.0139268	0.0145431	0.358174	0.398582	0.092184
17.85	-0.276981	-0.611976	-0.628017	-1.14239	0.30874	0.0139268	0.0145431	0.358174	0.398582	0.092184
17.86	-0.28078	-0.616004	-0.631436	-1.14609	0.3055	0.0139268	0.0145431	0.358174	0.398582	0.092184
17.87	-0.28458	-0.620033	-0.634855	-1.14978	0.302259	0.0139268	0.0145431	0.358174	0.398582	0.092184
17.88	-0.288379	-0.624062	-0.638274	-1.15348	0.299018	0.0139268	0.0145431	0.358173	0.398582	0.092184
17.89	-0.292178	-0.62809	-0.641693	-1.15717	0.295777	0.0139268	0.0145431	0.358173	0.398582	0.092184
17.9	-0.295978	-0.632119	-0.645113	-1.16087	0.292537	0.0139268	0.0145431	0.358173	0.398582	0.092184
17.91	-0.299777	-0.636147	-0.648532	-1.16456	0.289296	0.0139268	0.0145431	0.358173	0.398582	0.092184
17.92	-0.303576	-0.640176	-0.651951	-1.16826	0.286055	0.0139268	0.0145431	0.358173	0.398582	0.092184
17.93	-0.307376	-0.644204	-0.65537	-1.17195	0.282814	0.0139268	0.0145431	0.358173	0.398582	0.092184
17.94	-0.311175	-0.648233	-0.658789	-1.17565	0.279574	0.0139268	0.0145431	0.358173	0.398582	0.092184
17.95	-0.314974	-0.652261	-0.662208	-1.17934	0.276333	0.0139268	0.0145431	0.358173	0.398582	0.0921839
17.96	-0.318774	-0.65629	-0.665628	-1.18304	0.273092	0.0139268	0.0145431	0.358173	0.398582	0.0921839
17.97	-0.322573	-0.660319	-0.669047	-1.18673	0.269851	0.0139268	0.0145431	0.358173	0.398582	0.0921839
17.98	-0.326372	-0.664347	-0.672466	-1.19043	0.266611	0.0139268	0.0145431	0.358173	0.398582	0.0921839
17.99	-0.330172	-0.668376	-0.675885	-1.19412	0.26337	0.0139268	0.0145431	0.358173	0.398582	0.0921839
18	-0.333971	-0.672404	-0.679304	-1.19782	0.260129	0.0139268	0.0145431	0.358173	0.398582	0.0921839
18.01	-0.33777	-0.676433	-0.682723	-1.20151	0.256888	0.0139268	0.0145431	0.358173	0.398582	0.0921839
18.02	-0.34157	-0.680461	-0.686143	-1.20521	0.253648	0.0139268	0.0145431	0.358173	0.398582	0.0921839
18.03	-0.345369	-0.68449	-0.689562	-1.2089	0.250407	0.0139268	0.0145431	0.358173	0.398582	0.0921839
18.04	-0.349168	-0.688518	-0.692981	-1.2126	0.247166	0.0139268	0.0145431	0.358173	0.398582	0.0921839
18.05	-0.352968	-0.692547	-0.6964	-1.2163	0.243925	0.0139268	0.0145431	0.358173	0.398582	0.0921839
18.06	-0.356767	-0.696576	-0.699819	-1.21999	0.240685	0.0139268	0.0145431	0.358173	0.398582	0.0921838
18.07	-0.360566	-0.700604	-0.703238	-1.22369	0.237444	0.0139268	0.0145431	0.358173	0.398582	0.0921838
18.08	-0.364366	-0.704633	-0.706658	-1.22738	0.234203	0.0139268	0.0145431	0.358173	0.398582	0.0921838
18.09	-0.368165	-0.708661	-0.710077	-1.23108	0.230963	0.0139268	0.0145431	0.358173	0.398582	0.0921838
18.1	-0.371964	-0.71269	-0.713496	-1.23477	0.227722	0.0139268	0.0145431	0.358173	0.398582	0.0921838
18.11	-0.375764	-0.716718	-0.716915	-1.23847	0.224481	0.0139268	0.0145431	0.358173	0.398582	0.0921838
18.12	-0.379563	-0.720747	-0.720334	-1.24216	0.22124	0.0139268	0.0145431	0.358173	0.398582	0.0921838
18.13	-0.383362	-0.724775	-0.723753	-1.24586	0.218	0.0139267	0.0145431	0.358173	0.398582	0.0921838
18.14	-0.387162	-0.728804	-0.727173	-1.24955	0.214759	0.0139267	0.0145431	0.358173	0.398582	0.0921838
18.15	-0.390961	-0.732833	-0.730592	-1.25325	0.211518	0.0139267	0.0145431	0.358173	0.398582	0.0921838
18.16	-0.39476	-0.736861	-0.734011	-1.25694	0.208277	0.0139267	0.0145431	0.358173	0.398582	0.0921838
18.17	-0.39856	-0.74089	-0.73743	-1.26064	0.205037	0.0139267	0.0145431	0.358173	0.398582	0.0921838
18.18	-0.402359	-0.744918	-0.740849	-1.26433	0.201796	0.0139267	0.0145431	0.358173	0.398582	0.0921838
18.19	-0.406158	-0.748947	-0.744269	-1.26803	0.198555	0.0139267	0.0145431	0.358173	0.398582	0.0921837
18.2	-0.409958	-0.752975	-0.747688	-1.27172	0.195314	0.0139267	0.0145431	0.358173	0.398582	0.0921837
18.21	-0.413757	-0.757004	-0.751107	-1.27542	0.192074	0.0139267	0.0145431	0.358173	0.398582	0.0921837
18.22	-0.417556	-0.761032	-0.754526	-1.27911	0.188833	0.0139267	0.0145431	0.358173	0.398582	0.0921837
18.23	-0.421356	-0.765061	-0.757945	-1.28281	0.185592	0.0139267	0.0145431	0.358173	0.398582	0.0921837
18.24	-0.425155	-0.76909	-0.761364	-1.2865	0.182351	0.0139267	0.0145431	0.358173	0.398582	0.0921837
18.25	-0.428954	-0.773118	-0.764784	-1.2902	0.179111	0.0139267	0.0145431	0.358173	0.398582	0.0921837
18.26	-0.432754	-0.777147	-0.768203	-1.29389	0.17587	0.0139267	0.0145431	0.358173	0.398582	0.0921837
18.27	-0.436553	-0.781175	-0.771622	-1.29759	0.172629	0.0139267	0.0145431	0.358173	0.398582	0.0921837
18.28	-0.440352	-0.785204	-0.775041	-1.30128	0.169388	0.0139267	0.0145431	0.358173	0.398582	0.0921837
18.29	-0.444152	-0.789232	-0.77846	-1.30498	0.166148	0.0139267	0.0145431	0.358173	0.398582	0.0921837
18.3	-0.447951	-0.793261	-0.781879	-1.30867	0.162907	0.0139267	0.0145431	0.358173	0.398582	0.0921837
18.31	-0.45175	-0.797289	-0.785299	-1.31237	0.159666	0.0139267	0.0145431	0.358173	0.398582	0.0921837
18.32	-0.45555	-0.801318	-0.788718	-1.31606	0.156425	0.0139267	0.0145431	0.358173	0.398582	0.0921837
18.33	-0.459349	-0.805347	-0.792137	-1.31976	0.153185	0.0139267	0.0145431	0.358173	0.398582	0.0921836
18.34	-0.463148	-0.809375	-0.795556	-1.32345	0.149944	0.0139267	0.0145431	0.358173	0.398582	0.0921836
18.35	-0.466948	-0.813404	-0.798975	-1.32715	0.146703	0.0139267	0.0145431	0.358173	0.398582	0.0921836
18.36	-0.470747	-0.817432	-0.802394	-1.33084	0.143462	0.0139267	0.0145431	0.358173	0.398582	0.0921836
18.37	-0.474546	-0.821461	-0.805814	-1.33454	0.140222	0.0139267	0.0145431	0.358173	0.398582	0.0921836
18.38	-0.478346	-0.825489	-0.809233	-1.33823	0.136981	0.0139267	0.0145431	0.358173	0.398582	0.0921836
18.39	-0.482145	-0.829518	-0.812652	-1.34193	0.13374	0.0139267	0.0145431	0.358173	0.398582	0.0921836
18.4	-0.485944	-0.833546	-0.816071	-1.34562	0.130499	0.0139267	0.0145431	0.358173	0.398582	0.0921836
18.41	-0.489744	-0.837575	-0.81949	-1.34932	0.127259	0.0139267	0.0145431	0.358173	0.398582	0.0921836
18.42	-0.493543	-0.841604	-0.822909	-1.35301	0.124018	0.0139267	0.0145431	0.358173	0.398582	0.0921836
18.43	-0.497342	-0.845632	-0.826329	-1.35671	0.120777	0.0139267	0.0145431	0.358173	0.398582	0.0921836
18.44	-0.501142	-0.849661	-0.829748	-1.3604	0.117536	0.0139267	0.0145431	0.358173	0.398582	0.0921836
18.45	-0.504941	-0.853689	-0.833167	-1.3641	0.114296	0.0139267	0.0145431	0.358173	0.398582	0.0921836
18.46	-0.50874	-0.857718	-0.836586	-1.36779	0.111055	0.0139267	0.0145431	0.358173	0.398582	0.0921836
18.47	-0.51254	-0.861746	-0.840005	-1.37149	0.107814	0.0139267	0.0145431	0.358173	0.398582	0.0921836
18.48	-0.516339	-0.865775	-0.843425	-1.37518	0.104574	0.0139267	0.0145431	0.358173	0.398582	0.0921835
18.49	-0.520138	-0.869803	-0.846844	-1.37888	0.101333	0.0139267	0.0145431	0.358173	0.398582	0.0921835
18.5	-0.523938	-0.873832	-0.850263	-1.38257	0.098092	0.0139267	0.0145431	0.358173	0.398582	0.0921835
18.51	-0.527737	-0.877861	-0.853682	-1.38627	0.0948513	0.0139267	0.0145431	0.358173	0.398582	0.0921835
18.52	-0.531536	-0.881889	-0.857101	-1.38996	0.0916105	0.0139267	0.0145431	0.358173	0.398582	0.0921835
18.53	-0.535336	-0.885918	-0.86052	-1.39366	0.0883698	0.0139267	0.0145431	0.358173	0.398582	0.0921835
18.54	-0.539135	-0.889946	-0.86394	-1.39735	0.085129	0.0139267	0.0145431	0.358173	0.398582	0.0921835
18.55	-0.542934	-0.893975	-0.867359	-1.40105	0.0818883	0.0139267	0.0145431	0.358173	0.398582	0.0921835
18.56	-0.546733	-0.898003	-0.870778	-1.40474	0.0786475	0.0139267	0.0145431	0.358173	0.398582	0.0921835
18.57	-0.550533	-0.902032	-0.874197	-1.40844	0.0754068	0.0139267	0.0145431	0.358173	0.398582	0.0921835
18.58	-0.554332	-0.90606	-0.877616	-1.41213	0.0721661	0.0139267	0.0145431	0.358173	0.398582	0.0921835
18.59	-0.558131	-0.910089	-0.881035	-1.41583	0.0689253	0.0139267	0.0145431	0.358173	0.398582	0.0921835
18.6	-0.561931	-0.914118	-0.884455	-1.41953	0.0656846	0.0139267	0.0145431	0.358173	0.398582	0.0921835
18.61	-0.56573	-0.918146	-0.887874	-1.42322	0.0624438	0.0139267	0.0145431	0.358173	0.398582	0.0921835
18.62	-0.569529	-0.922175	-0.891293	-1.42692	0.0592031	0.0139267	0.0145431	0.358173	0.398582	0.0921835
18.63	-0.573329	-0.926203	-0.894712	-1.43061	0.0559623	0.0139267	0.0145431	0.358173	0.398582	0.0921835
18.64	-0.577128	-0.930232	-0.898131	-1.43431	0.0527216	0.0139267	0.0145431	0.358173	0.398582	0.0921835
18.65	-0.580927	-0.93426	-0.90155	-1.438	0.0494808	0.0139267	0.0145431	0.358173	0.398582	0.0921834
18.66	-0.584727	-0.938289	-0.90497	-1.4417	0.0462401	0.0139267	0.0145431	0.358173	0.398582	0.0921834
18.67	-0.588526	-0.942317	-0.908389	-1.44539	0.0429993	0.0139267	0.0145431	0.358173	0.398582	0.0921834
18.68	-0.592325	-0.946346	-0.911808	-1.44909	0.0397586	0.0139267	0.0145431	0.358173	0.398582	0.0921834
18.69	-0.596125	-0.950375	-0.915227	-1.45278	0.0365179	0.0139267	0.0145431	0.358173	0.398582	0.0921834
18.7	-0.599924	-0.954403	-0.918646	-1.45648	0.0332771	0.0139267	0.0145431	0.358173	0.398582	0.0921834
18.71	-0.603723	-0.958432	-0.922065	-1.46017	0.0300364	0.0139267	0.0145431	0.358173	0.398582	0.0921834
18.72	-0.607523	-0.96246	-0.925485	-1.46387	0.0267956	0.0139267	0.0145431	0.358173	0.398582	0.0921834
18.73	-0.611322	-0.966489	-0.928904	-1.46756	0.0235549	0.0139267	0.0145431	0.358173	0.398582	0.0921834
18.74	-0.615121	-0.970517	-0.932323	-1.47126	0.0203141	0.0139267	0.0145431	0.358173	0.398582	0.0921834
18.75	-0.618921	-0.974546	-0.935742	-1.47495	0.0170734	0.0139267	0.0145431	0.358173	0.398582	0.0921834
18.76	-0.62272	-0.978574	-0.939161	-1.47865	0.0138326	0.0139267	0.0145431	0.358173	0.398582	0.0921834
18.77	-0.626519	-0.982603	-0.942581	-1.48234	0.0105919	0.0139267	0.0145431	0.358173	0.398582	0.0921834
18.78	-0.630319	-0.986632	-0.946	-1.48604	0.00735114	0.0139267	0.0145431	0.358173	0.398582	0.0921834
18.79	-0.634118	-0.99066	-0.949419	-1.48973	0.00411039	0.0139267	0.0145431	0.358173	0.398582	0.0921834
18.8	-0.637917	-0.994689	-0.952838	-1.49343	0.000869647	0.0139267	0.0145431	0.358173	0.398582	0.0921834
18.81	-0.641717	-0.998717	-0.956257	-1.49712	-0.0023711	0.0139267	0.0145431	0.358173	0.398582	0.0921834
18.82	-0.645516	-1.00275	-0.959676	-1.50082	-0.00561185	0.0139267	0.0145431	0.358173	0.398582	0.0921834
18.83	-0.649315	-1.00677	-0.963096	-1.50451	-0.00885259	0.0139267	0.0145431	0.358173	0.398582	0.0921834
18.84	-0.653115	-1.0108	-0.966515	-1.50821	-0.0120933	0.0139267	0.0145431	0.358173	0.398582	0.0921834
18.85	-0.656914	-1.01483	-0.969934	-1.5119	-0.0153341	0.0139267	0.0145431	0.358173	0.398582	0.0921833
18.86	-0.660713	-1.01886	-0.973353	-1.5156	-0.0185748	0.0139267	0.0145431	0.358173	0.398582	0.0921833
18.87	-0.664513	-1.02289	-0.976772	-1.51929	-0.0218156	0.0139267	0.0145431	0.358173	0.398582	0.0921833
18.88	-0.668312	-1.02692	-0.980191	-1.52299	-0.0250563	0.0139267	0.0145431	0.358173	0.398582	0.0921833
18.89	-0.672111	-1.03095	-0.983611	-1.52668	-0.0282971	0.0139267	0.0145431	0.358173	0.398582	0.0921833
18.9	-0.675911	-1.03497	-0.98703	-1.53038	-0.0315378	0.0139267	0.0145431	0.358173	0.398582	0.0921833
18.91	-0.67971	-1.039	-0.990449	-1.53407	-0.0347786	0.0139267	0.0145431	0.358173	0.398582	0.0921833
18.92	-0.683509	-1.04303	-0.993868	-1.53777	-0.0380193	0.0139267	0.0145431	0.358173	0.398582	0.0921833
18.93	-0.687309	-1.04706	-0.997287	-1.54146	-0.0412601	0.0139267	0.0145431	0.358173	0.398582	0.0921833
18.94	-0.691108	-1.05109	-1.00071	-1.54516	-0.0445008	0.0139267	0.0145431	0.358173	0.398582	0.0921833
18.95	-0.694907	-1.05512	-1.00413	-1.54885	-0.0477416	0.0139267	0.0145431	0.358173	0.398582	0.0921833
18.96	-0.698707	-1.05915	-1.00754	-1.55255	-0.0509823	0.0139267	0.0145431	0.358173	0.398582	0.0921833
18.97	-0.702506	-1.06317	-1.01096	-1.55624	-0.054223	0.0139267	0.0145431	0.358173	0.398582	0.0921833
18.98	-0.706305	-1.0672	-1.01438	-1.55994	-0.0574638	0.0139267	0.0145431	0.358173	0.398582	0.0921833
18.99	-0.710105	-1.07123	-1.0178	-1.56363	-0.0607045	0.0139267	0.0145431	0.358173	0.398582	0.0921833
19	-0.713904	-1.07526	-1.02122	-1.56733	-0.0639453	0.0139267	0.0145431	0.358173	0.398582	0.0921833
19.01	-0.717703	-1.07929	-1.02464	-1.57102	-0.067186	0.0139267	0.0145431	0.358173	0.398582	0.0921833
19.02	-0.721503	-1.08332	-1.02806	-1.57472	-0.0704268	0.0139267	0.0145431	0.358173	0.398582	0.0921833
19.03	-0.725302	-1.08735	-1.03148	-1.57841	-0.0736675	0.0139267	0.0145431	0.358173	0.398582	0.0921833
19.04	-0.729101	-1.09137	-1.0349	-1.58211	-0.0769083	0.0139267	0.0145431	0.358173	0.398582	0.0921833
19.05	-0.732901	-1.0954	-1.03832	-1.5858	-0.080149	0.0139267	0.0145431	0.358173	0.398582	0.0921833
19.06	-0.7367	-1.09943	-1.04174	-1.5895	-0.0833898	0.0139267	0.0145431	0.358173	0.398582	0.0921833
19.07	-0.740499	-1.10346	-1.04516	-1.59319	-0.0866305	0.0139267	0.0145431	0.358173	0.398582	0.0921833
19.08	-0.744299	-1.10749	-1.04857	-1.59689	-0.0898713	0.0139267	0.0145431	0.358173	0.398582	0.0921833
19.09	-0.748098	-1.11152	-1.05199	-1.60058	-0.093112	0.0139267	0.0145431	0.358173	0.398582	0.0921832
19.1	-0.751897	-1.11555	-1.05541	-1.60428	-0.0963528	0.0139267	0.0145431	0.358173	0.398582	0.0921832
19.11	-0.755697	-1.11957	-1.05883	-1.60797	-0.0995935	0.0139267	0.0145431	0.358173	0.398582	0.0921832
19.12	-0.759496	-1.1236	-1.06225	-1.61167	-0.102834	0.0139267	0.0145431	0.358173	0.398582	0.0921832
19.13	-0.763295	-1.12763	-1.06567	-1.61536	-0.106075	0.0139267	0.0145431	0.358173	0.398582	0.0921832
19.14	-0.767095	-1.13166	-1.06909	-1.61906	-0.109316	0.0139267	0.0145431	0.358173	0.398582	0.0921832
19.15	-0.770894	-1.13569	-1.07251	-1.62276	-0.112556	0.0139267	0.0145431	0.358173	0.398582	0.0921832
19.16	-0.774693	-1.13972	-1.07593	-1.62645	-0.115797	0.0139267	0.0145431	0.358173	0.398582	0.0921832
19.17	-0.778493	-1.14375	-1.07935	-1.63015	-0.119038	0.0139267	0.0145431	0.358173	0.398582	0.0921832
19.18	-0.782292	-1.14777	-1.08277	-1.63384	-0.122279	0.0139267	0.0145431	0.358173	0.398582	0.0921832
19.19	-0.786091	-1.1518	-1.08619	-1.63754	-0.125519	0.0139267	0.0145431	0.358173	0.398582	0.0921832
19.2	-0.789891	-1.15583	-1.0896	-1.64123	-0.12876	0.0139267	0.0145431	0.358173	0.398582	0.0921832
19.21	-0.79369	-1.15986	-1.09302	-1.64493	-0.132001	0.0139267	0.0145431	0.358173	0.398582	0.0921832
19.22	-0.797489	-1.16389	-1.09644	-1.64862	-0.135242	0.0139267	0.0145431	0.358173	0.398582	0.0921832
19.23	-0.801289	-1.16792	-1.09986	-1.65232	-0.138482	0.0139267	0.0145431	0.358173	0.398582	0.0921832
19.24	-0.805088	-1.17195	-1.10328	-1.65601	-0.141723	0.0139267	0.0145431	0.358173	0.398582	0.0921832
19.25	-0.808887	-1.17597	-1.1067	-1.65971	-0.144964	0.0139267	0.0145431	0.358173	0.398582	0.0921832
19.26	-0.812687	-1.18	-1.11012	-1.6634	-0.148205	0.0139267	0.0145431	0.358173	0.398582	0.0921832
19.27	-0.816486	-1.18403	-1.11354	-1.6671	-0.151445	0.0139267	0.0145431	0.358173	0.398582	0.0921832
19.28	-0.820285	-1.18806	-1.11696	-1.67079	-0.154686	0.0139267	0.0145431	0.358173	0.398582	0.0921832
19.29	-0.824085	-1.19209	-1.12038	-1.67449	-0.157927	0.0139267	0.0145431	0.358173	0.398582	0.0921832
19.3	-0.827884	-1.19612	-1.1238	-1.67818	-0.161168	0.0139267	0.0145431	0.358173	0.398582	0.0921832
19.31	-0.831683	-1.20014	-1.12722	-1.68188	-0.164408	0.0139267	0.0145431	0.358173	0.398582	0.0921832
19.32	-0.835482	-1.20417	-1.13064	-1.68557	-0.167649	0.0139267	0.0145431	0.358173	0.398582	0.0921832
19.33	-0.839282	-1.2082	-1.13405	-1.68927	-0.17089	0.0139267	0.0145431	0.358173	0.398582	0.0921832
19.34	-0.843081	-1.21223	-1.13747	-1.69296	-0.174131	0.0139267	0.0145431	0.358173	0.398582	0.0921832
19.35	-0.84688	-1.21626	-1.14089	-1.69666	-0.177371	0.0139267	0.0145431	0.358173	0.398582	0.0921832
19.36	-0.85068	-1.22029	-1.14431	-1.70035	-0.180612	0.0139267	0.0145431	0.358173	0.398582	0.0921832
19.37	-0.854479	-1.22432	-1.14773	-1.70405	-0.183853	0.0139267	0.0145431	0.358173	0.398582	0.0921831
19.38	-0.858278	-1.22834	-1.15115	-1.70774	-0.187094	0.0139267	0.0145431	0.358173	0.398582	0.0921831
19.39	-0.862078	-1.23237	-1.15457	-1.71144	-0.190334	0.0139267	0.0145431	0.358173	0.398582	0.0921831
19.4	-0.865877	-1.2364	-1.15799	-1.71513	-0.193575	0.0139267	0.0145431	0.358173	0.398582	0.0921831
19.41	-0.869676	-1.24043	-1.16141	-1.71883	-0.196816	0.0139267	0.0145431	0.358173	0.398582	0.0921831
19.42	-0.873476	-1.24446	-1.16483	-1.72252	-0.200057	0.0139267	0.0145431	0.358173	0.398582	0.0921831
19.43	-0.877275	-1.24849	-1.16825	-1.72622	-0.203297	0.0139267	0.0145431	0.358173	0.398582	0.0921831
19.44	-0.881074	-1.25252	-1.17167	-1.72991	-0.206538	0.0139267	0.0145431	0.358173	0.398582	0.0921831
19.45	-0.884874	-1.25654	-1.17508	-1.73361	-0.209779	0.0139267	0.0145431	0.358173	0.398582	0.0921831
19.46	-0.888673	-1.26057	-1.1785	-1.7373	-0.21302	0.0139267	0.0145431	0.358173	0.398582	0.0921831
19.47	-0.892472	-1.2646	-1.18192	-1.741	-0.21626	0.0139267	0.0145431	0.358173	0.398582	0.0921831
19.48	-0.896272	-1.26863	-1.18534	-1.74469	-0.219501	0.0139267	0.0145431	0.358173	0.398582	0.0921831
19.49	-0.900071	-1.27266	-1.18876	-1.74839	-0.222742	0.0139267	0.0145431	0.358173	0.398582	0.0921831
19.5	-0.90387	-1.27669	-1.19218	-1.75208	-0.225983	0.0139267	0.0145431	0.358173	0.398582	0.0921831
19.51	-0.90767	-1.28072	-1.1956	-1.75578	-0.229223	0.0139267	0.0145431	0.358173	0.398582	0.0921831
19.52	-0.911469	-1.28474	-1.19902	-1.75947	-0.232464	0.0139267	0.0145431	0.358173	0.398582	0.0921831
19.53	-0.915268	-1.28877	-1.20244	-1.76317	-0.235705	0.0139267	0.0145431	0.358173	0.398582	0.0921831
19.54	-0.919068	-1.2928	-1.20586	-1.76686	-0.238946	0.0139267	0.0145431	0.358173	0.398582	0.0921831
19.55	-0.922867	-1.29683	-1.20928	-1.77056	-0.242186	0.0139267	0.0145431	0.358173	0.398582	0.0921831
19.56	-0.926666	-1.30086	-1.2127	-1.77425	-0.245427	0.0139267	0.0145431	0.358173	0.398582	0.0921831
19.57	-0.930466	-1.30489	-1.21611	-1.77795	-0.248668	0.0139267	0.0145431	0.358173	0.398582	0.0921831
19.58	-0.934265	-1.30892	-1.21953	-1.78164	-0.251909	0.0139267	0.0145431	0.358173	0.398582	0.0921831
19.59	-0.938064	-1.31294	-1.22295	-1.78534	-0.255149	0.0139267	0.0145431	0.358173	0.398582	0.0921831
19.6	-0.941864	-1.31697	-1.22637	-1.78903	-0.25839	0.0139267	0.0145431	0.358173	0.398582	0.0921831
19.61	-0.945663	-1.321	-1.22979	-1.79273	-0.261631	0.0139267	0.0145431	0.358173	0.398582	0.0921831
19.62	-0.949462	-1.32503	-1.23321	-1.79642	-0.264872	0.0139267	0.0145431	0.358173	0.398582	0.0921831
19.63	-0.953262	-1.32906	-1.23663	-1.80012	-0.268112	0.0139267	0.0145431	0.358173	0.398582	0.0921831
19.64	-0.957061	-1.33309	-1.24005	-1.80381	-0.271353	0.0139267	0.0145431	0.358173	0.398582	0.0921831
19.65	-0.96086	-1.33712	-1.24347	-1.80751	-0.274594	0.0139267	0.0145431	0.358173	0.398582	0.0921831
19.66	-0.96466	-1.34114	-1.24689	-1.8112	-0.277835	0.0139267	0.0145431	0.358173	0.398582	0.0921831
19.67	-0.968459	-1.34517	-1.25031	-1.8149	-0.281075	0.0139267	0.0145431	0.358173	0.398582	0.0921831
19.68	-0.972258	-1.3492	-1.25373	-1.81859	-0.284316	0.0139267	0.0145431	0.358173	0.398582	0.0921831
19.69	-0.976058	-1.35323	-1.25714	-1.82229	-0.287557	0.0139267	0.0145431	0.358173	0.398582	0.0921831
19.7	-0.979857	-1.35726	-1.26056	-1.82599	-0.290798	0.0139267	0.0145431	0.358173	0.398582	0.0921831
19.71	-0.983656	-1.36129	-1.26398	-1.82968	-0.294038	0.0139267	0.0145431	0.358173	0.398582	0.0921831
19.72	-0.987456	-1.36532	-1.2674	-1.83338	-0.297279	0.0139267	0.0145431	0.358173	0.398582	0.0921831
19.73	-0.991255	-1.36934	-1.27082	-1.83707	-0.30052	0.0139267	0.0145431	0.358173	0.398582	0.092183
19.74	-0.995054	-1.37337	-1.27424	-1.84077	-0.303761	0.0139267	0.0145431	0.358173	0.398582	0.092183
19.75	-0.998854	-1.3774	-1.27766	-1.84446	-0.307001	0.0139267	0.0145431	0.358173	0.398582	0.092183
19.76	-1.00265	-1.38143	-1.28108	-1.84816	-0.310242	0.0139267	0.0145431	0.358173	0.398582	0.092183
19.77	-1.00645	-1.38546	-1.2845	-1.85185	-0.313483	0.0139267	0.0145431	0.358173	0.398582	0.092183
19.78	-1.01025	-1.38949	-1.28792	-1.85555	-0.316724	0.0139267	0.0145431	0.358173	0.398582	0.092183
19.79	-1.01405	-1.39352	-1.29134	-1.85924	-0.319964	0.0139267	0.0145431	0.358173	0.398582	0.092183
19.8	-1.01785	-1.39754	-1.29476	-1.86294	-0.323205	0.0139267	0.0145431	0.358173	0.398582	0.092183
19.81	-1.02165	-1.40157	-1.29817	-1.86663	-0.326446	0.0139267	0.0145431	0.358173	0.398582	0.092183
19.82	-1.02545	-1.4056	-1.30159	-1.87033	-0.329687	0.0139267	0.0145431	0.358173	0.398582	0.092183
19.83	-1.02925	-1.40963	-1.30501	-1.87402	-0.332927	0.0139267	0.0145431	0.358173	0.398582	0.092183
19.84	-1.03305	-1.41366	-1.30843	-1.87772	-0.336168	0.0139267	0.0145431	0.358173	0.398582	0.092183
19.85	-1.03685	-1.41769	-1.31185	-1.88141	-0.339409	0.0139267	0.0145431	0.358173	0.398582	0.092183
19.86	-1.04065	-1.42172	-1.31527	-1.88511	-0.34265	0.0139267	0.0145431	0.358173	0.398582	0.092183
19.87	-1.04445	-1.42574	-1.31869	-1.8888	-0.34589	0.0139267	0.0145431	0.358173	0.398582	0.092183
19.88	-1.04824	-1.42977	-1.32211	-1.8925	-0.349131	0.0139267	0.0145431	0.358173	0.398582	0.092183
19.89	-1.05204	-1.4338	-1.32553	-1.89619	-0.352372	0.0139267	0.0145431	0.358173	0.398582	0.092183
19.9	-1.05584	-1.43783	-1.32895	-1.89989	-0.355613	0.0139267	0.0145431	0.358173	0.398582	0.092183
19.91	-1.05964	-1.44186	-1.33237	-1.90358	-0.358853	0.0139267	0.0145431	0.358173	0.398582	0.092183
19.92	-1.06344	-1.44589	-1.33579	-1.90728	-0.362094	0.0139267	0.0145431	0.358173	0.398582	0.092183
19.93	-1.06724	-1.44992	-1.3392	-1.91097	-0.365335	0.0139267	0.0145431	0.358173	0.398582	0.092183
19.94	-1.07104	-1.45394	-1.34262	-1.91467	-0.368576	0.0139267	0.0145431	0.358173	0.398582	0.092183
19.95	-1.07484	-1.45797	-1.34604	-1.91836	-0.371816	0.0139267	0.0145431	0.358173	0.398582	0.092183
19.96	-1.07864	-1.462	-1.34946	-1.92206	-0.375057	0.0139267	0.0145431	0.358173	0.398582	0.092183
19.97	-1.08244	-1.46603	-1.35288	-1.92575	-0.378298	0.0139267	0.0145431	0.358173	0.398582	0.092183
[truncated: 803 more rows]

## Sheet: C
	Viral load					Target cell
time	black	blue	green	red	orange	black	blue	green	red	orange
0	3.81336	3.81336	3.81336	3.81336	3.81336	1	1	1	1	1
0.01	3.82668	3.82668	3.82668	3.82668	3.82668	0.999655	0.999655	0.999655	0.999655	0.999655
0.02	3.84	3.84	3.84	3.84	3.84	0.9993	0.9993	0.9993	0.9993	0.9993
0.03	3.85331	3.85331	3.85331	3.85331	3.85331	0.998934	0.998934	0.998934	0.998934	0.998934
0.04	3.86661	3.86661	3.86661	3.86661	3.86661	0.998556	0.998556	0.998556	0.998556	0.998556
0.05	3.87991	3.87991	3.87991	3.87991	3.87991	0.998167	0.998167	0.998167	0.998167	0.998167
0.06	3.8932	3.8932	3.8932	3.8932	3.8932	0.997766	0.997766	0.997766	0.997766	0.997766
0.07	3.90648	3.90648	3.90648	3.90648	3.90648	0.997352	0.997352	0.997352	0.997352	0.997352
0.08	3.91975	3.91975	3.91975	3.91975	3.91975	0.996926	0.996926	0.996926	0.996926	0.996926
0.09	3.93302	3.93302	3.93302	3.93302	3.93302	0.996487	0.996487	0.996487	0.996487	0.996487
0.1	3.94628	3.94628	3.94628	3.94628	3.94628	0.996035	0.996035	0.996035	0.996035	0.996035
0.11	3.95953	3.95953	3.95953	3.95953	3.95953	0.995568	0.995568	0.995568	0.995568	0.995568
0.12	3.97278	3.97278	3.97278	3.97278	3.97278	0.995088	0.995088	0.995088	0.995088	0.995088
0.13	3.98601	3.98601	3.98601	3.98601	3.98601	0.994593	0.994593	0.994593	0.994593	0.994593
0.14	3.99924	3.99924	3.99924	3.99924	3.99924	0.994083	0.994083	0.994083	0.994083	0.994083
0.15	4.01246	4.01246	4.01246	4.01246	4.01246	0.993557	0.993557	0.993557	0.993557	0.993557
0.16	4.02567	4.02567	4.02567	4.02567	4.02567	0.993015	0.993015	0.993015	0.993015	0.993015
0.17	4.03887	4.03887	4.03887	4.03887	4.03887	0.992457	0.992457	0.992457	0.992457	0.992457
0.18	4.05205	4.05205	4.05205	4.05205	4.05205	0.991882	0.991882	0.991882	0.991882	0.991882
0.19	4.06523	4.06523	4.06523	4.06523	4.06523	0.99129	0.99129	0.99129	0.99129	0.99129
0.2	4.0784	4.0784	4.0784	4.0784	4.0784	0.99068	0.99068	0.99068	0.99068	0.99068
0.21	4.09156	4.09156	4.09156	4.09156	4.09156	0.990051	0.990051	0.990051	0.990051	0.990051
0.22	4.10471	4.10471	4.10471	4.10471	4.10471	0.989404	0.989404	0.989404	0.989404	0.989404
0.23	4.11784	4.11784	4.11784	4.11784	4.11784	0.988737	0.988737	0.988737	0.988737	0.988737
0.24	4.13097	4.13097	4.13097	4.13097	4.13097	0.98805	0.98805	0.98805	0.98805	0.98805
0.25	4.14408	4.14408	4.14408	4.14408	4.14408	0.987342	0.987342	0.987342	0.987342	0.987342
0.26	4.15718	4.15718	4.15718	4.15718	4.15718	0.986614	0.986614	0.986614	0.986614	0.986614
0.27	4.17026	4.17026	4.17026	4.17026	4.17026	0.985863	0.985863	0.985863	0.985863	0.985863
0.28	4.18333	4.18333	4.18333	4.18333	4.18333	0.985091	0.985091	0.985091	0.985091	0.985091
0.29	4.19639	4.19639	4.19639	4.19639	4.19639	0.984295	0.984295	0.984295	0.984295	0.984295
0.3	4.20944	4.20944	4.20944	4.20944	4.20944	0.983476	0.983476	0.983476	0.983476	0.983476
0.31	4.22247	4.22247	4.22247	4.22247	4.22247	0.982632	0.982632	0.982632	0.982632	0.982632
0.32	4.23549	4.23549	4.23549	4.23549	4.23549	0.981764	0.981764	0.981764	0.981764	0.981764
0.33	4.24849	4.24849	4.24849	4.24849	4.24849	0.98087	0.98087	0.98087	0.98087	0.98087
0.34	4.26147	4.26147	4.26147	4.26147	4.26147	0.979949	0.979949	0.979949	0.979949	0.979949
0.35	4.27444	4.27444	4.27444	4.27444	4.27444	0.979002	0.979002	0.979002	0.979002	0.979002
0.36	4.28739	4.28739	4.28739	4.28739	4.28739	0.978027	0.978027	0.978027	0.978027	0.978027
0.37	4.30033	4.30033	4.30033	4.30033	4.30033	0.977023	0.977023	0.977023	0.977023	0.977023
0.38	4.31324	4.31324	4.31324	4.31324	4.31324	0.97599	0.97599	0.97599	0.97599	0.97599
0.39	4.32614	4.32614	4.32614	4.32614	4.32614	0.974927	0.974927	0.974927	0.974927	0.974927
0.4	4.33902	4.33902	4.33902	4.33902	4.33902	0.973834	0.973834	0.973834	0.973834	0.973834
0.41	4.35188	4.35188	4.35188	4.35188	4.35188	0.972708	0.972708	0.972708	0.972708	0.972708
0.42	4.36472	4.36472	4.36472	4.36472	4.36472	0.971551	0.971551	0.971551	0.971551	0.971551
0.43	4.37754	4.37754	4.37754	4.37754	4.37754	0.97036	0.97036	0.97036	0.97036	0.97036
0.44	4.39034	4.39034	4.39034	4.39034	4.39034	0.969135	0.969135	0.969135	0.969135	0.969135
0.45	4.40312	4.40312	4.40312	4.40312	4.40312	0.967875	0.967875	0.967875	0.967875	0.967875
0.46	4.41588	4.41588	4.41588	4.41588	4.41588	0.966579	0.966579	0.966579	0.966579	0.966579
0.47	4.42861	4.42861	4.42861	4.42861	4.42861	0.965246	0.965246	0.965246	0.965246	0.965246
0.48	4.44132	4.44132	4.44132	4.44132	4.44132	0.963875	0.963875	0.963875	0.963875	0.963875
0.49	4.45401	4.45401	4.45401	4.45401	4.45401	0.962466	0.962466	0.962466	0.962466	0.962466
0.5	4.46667	4.46667	4.46667	4.46667	4.46667	0.961017	0.961017	0.961017	0.961017	0.961017
0.51	4.4793	4.4793	4.4793	4.4793	4.4793	0.959528	0.959528	0.959528	0.959528	0.959528
0.52	4.49191	4.49191	4.49191	4.49191	4.49191	0.957998	0.957998	0.957998	0.957998	0.957998
0.53	4.50449	4.50449	4.50449	4.50449	4.50449	0.956424	0.956424	0.956424	0.956424	0.956424
0.54	4.51705	4.51705	4.51705	4.51705	4.51705	0.954808	0.954808	0.954808	0.954808	0.954808
0.55	4.52957	4.52957	4.52957	4.52957	4.52957	0.953146	0.953146	0.953146	0.953146	0.953146
0.56	4.54207	4.54207	4.54207	4.54207	4.54207	0.95144	0.95144	0.95144	0.95144	0.95144
0.57	4.55454	4.55454	4.55454	4.55454	4.55454	0.949686	0.949686	0.949686	0.949686	0.949686
0.58	4.56697	4.56697	4.56697	4.56697	4.56697	0.947885	0.947885	0.947885	0.947885	0.947885
0.59	4.57938	4.57938	4.57938	4.57938	4.57938	0.946036	0.946036	0.946036	0.946036	0.946036
0.6	4.59175	4.59175	4.59175	4.59175	4.59175	0.944136	0.944136	0.944136	0.944136	0.944136
0.61	4.60409	4.60409	4.60409	4.60409	4.60409	0.942186	0.942186	0.942186	0.942186	0.942186
0.62	4.61639	4.61639	4.61639	4.61639	4.61639	0.940184	0.940184	0.940184	0.940184	0.940184
0.63	4.62866	4.62866	4.62866	4.62866	4.62866	0.938129	0.938129	0.938129	0.938129	0.938129
0.64	4.64089	4.64089	4.64089	4.64089	4.64089	0.93602	0.93602	0.93602	0.93602	0.93602
0.65	4.65309	4.65309	4.65309	4.65309	4.65309	0.933855	0.933855	0.933855	0.933855	0.933855
0.66	4.66524	4.66524	4.66524	4.66524	4.66524	0.931635	0.931635	0.931635	0.931635	0.931635
0.67	4.67736	4.67736	4.67736	4.67736	4.67736	0.929356	0.929356	0.929356	0.929356	0.929356
0.68	4.68944	4.68944	4.68944	4.68944	4.68944	0.92702	0.92702	0.92702	0.92702	0.92702
0.69	4.70148	4.70148	4.70148	4.70148	4.70148	0.924623	0.924623	0.924623	0.924623	0.924623
0.7	4.71347	4.71347	4.71347	4.71347	4.71347	0.922166	0.922166	0.922166	0.922166	0.922166
0.71	4.72542	4.72542	4.72542	4.72542	4.72542	0.919647	0.919647	0.919647	0.919647	0.919647
0.72	4.73733	4.73733	4.73733	4.73733	4.73733	0.917065	0.917065	0.917065	0.917065	0.917065
0.73	4.74919	4.74919	4.74919	4.74919	4.74919	0.914419	0.914419	0.914419	0.914419	0.914419
0.74	4.76101	4.76101	4.76101	4.76101	4.76101	0.911708	0.911708	0.911708	0.911708	0.911708
0.75	4.77277	4.77277	4.77277	4.77277	4.77277	0.90893	0.90893	0.90893	0.90893	0.90893
0.76	4.78449	4.78449	4.78449	4.78449	4.78449	0.906085	0.906085	0.906085	0.906085	0.906085
0.77	4.79616	4.79616	4.79616	4.79616	4.79616	0.903172	0.903172	0.903172	0.903172	0.903172
0.78	4.80778	4.80778	4.80778	4.80778	4.80778	0.900189	0.900189	0.900189	0.900189	0.900189
0.79	4.81934	4.81934	4.81934	4.81934	4.81934	0.897136	0.897136	0.897136	0.897136	0.897136
0.8	4.83086	4.83086	4.83086	4.83086	4.83086	0.894012	0.894012	0.894012	0.894012	0.894012
0.81	4.84231	4.84231	4.84231	4.84231	4.84231	0.890815	0.890815	0.890815	0.890815	0.890815
0.82	4.85371	4.85371	4.85371	4.85371	4.85371	0.887545	0.887545	0.887545	0.887545	0.887545
0.83	4.86506	4.86506	4.86506	4.86506	4.86506	0.8842	0.8842	0.8842	0.8842	0.8842
0.84	4.87634	4.87634	4.87634	4.87634	4.87634	0.88078	0.88078	0.88078	0.88078	0.88078
0.85	4.88757	4.88757	4.88757	4.88757	4.88757	0.877285	0.877285	0.877285	0.877285	0.877285
0.86	4.89873	4.89873	4.89873	4.89873	4.89873	0.873712	0.873712	0.873712	0.873712	0.873712
0.87	4.90983	4.90983	4.90983	4.90983	4.90983	0.870062	0.870062	0.870062	0.870062	0.870062
0.88	4.92086	4.92086	4.92086	4.92086	4.92086	0.866333	0.866333	0.866333	0.866333	0.866333
0.89	4.93184	4.93184	4.93184	4.93184	4.93184	0.862526	0.862526	0.862526	0.862526	0.862526
0.9	4.94274	4.94274	4.94274	4.94274	4.94274	0.858638	0.858638	0.858638	0.858638	0.858638
0.91	4.95358	4.95358	4.95358	4.95358	4.95358	0.854671	0.854671	0.854671	0.854671	0.854671
0.92	4.96434	4.96434	4.96434	4.96434	4.96434	0.850622	0.850622	0.850622	0.850622	0.850622
0.93	4.97504	4.97504	4.97504	4.97504	4.97504	0.846492	0.846492	0.846492	0.846492	0.846492
0.94	4.98566	4.98566	4.98566	4.98566	4.98566	0.84228	0.84228	0.84228	0.84228	0.84228
0.95	4.99621	4.99621	4.99621	4.99621	4.99621	0.837987	0.837987	0.837987	0.837987	0.837987
0.96	5.00668	5.00668	5.00668	5.00668	5.00668	0.83361	0.83361	0.83361	0.83361	0.83361
0.97	5.01708	5.01708	5.01708	5.01708	5.01708	0.829151	0.829151	0.829151	0.829151	0.829151
0.98	5.0274	5.0274	5.0274	5.0274	5.0274	0.824609	0.824609	0.824609	0.824609	0.824609
0.99	5.03764	5.03764	5.03764	5.03764	5.03764	0.819984	0.819984	0.819984	0.819984	0.819984
1	5.04779	5.04779	5.04779	5.04779	5.04779	0.815276	0.815276	0.815276	0.815276	0.815276
1.01	5.05787	5.05787	5.0215	4.98109	5.05383	0.810485	0.810485	0.81068	0.810885	0.810507
1.02	5.06786	5.06786	4.99513	4.91431	5.05978	0.805611	0.805611	0.806378	0.807138	0.8057
1.03	5.07777	5.07777	4.96869	4.84748	5.06565	0.800654	0.800654	0.802351	0.803939	0.800857
1.04	5.08759	5.08759	4.94217	4.78059	5.07143	0.795615	0.795615	0.79858	0.801207	0.795978
1.05	5.09732	5.09732	4.9156	4.71366	5.07713	0.790495	0.790495	0.79505	0.798872	0.791064
1.06	5.10696	5.10696	4.88897	4.64669	5.08274	0.785293	0.785293	0.791743	0.796877	0.786117
1.07	5.11651	5.11651	4.86228	4.57969	5.08827	0.78001	0.78001	0.788645	0.79517	0.781137
1.08	5.12597	5.12597	4.83554	4.51267	5.09371	0.774646	0.774646	0.785744	0.79371	0.776127
1.09	5.13533	5.13533	4.80874	4.44562	5.09906	0.769204	0.769204	0.783026	0.792462	0.771086
1.1	5.1446	5.1446	4.78191	4.37854	5.10432	0.763683	0.763683	0.780479	0.791393	0.766017
1.11	5.15377	5.15377	4.75503	4.31146	5.1095	0.758084	0.758084	0.778092	0.790479	0.760921
1.12	5.16285	5.16285	4.72811	4.24435	5.11459	0.752409	0.752409	0.775855	0.789696	0.755798
1.13	5.17183	5.17183	4.70115	4.17724	5.11959	0.746659	0.746659	0.773759	0.789026	0.750651
1.14	5.1807	5.1807	4.67416	4.11011	5.1245	0.740834	0.740834	0.771794	0.788453	0.74548
1.15	5.18947	5.18947	4.64714	4.04297	5.12931	0.734937	0.734937	0.769952	0.787962	0.740287
1.16	5.19814	5.19814	4.62008	3.97583	5.13404	0.728968	0.728968	0.768225	0.787541	0.735074
1.17	5.20671	5.20671	4.593	3.90868	5.13868	0.72293	0.72293	0.766607	0.787181	0.729842
1.18	5.21517	5.21517	4.56588	3.84152	5.14323	0.716824	0.716824	0.765089	0.786873	0.724591
1.19	5.22352	5.22352	4.53875	3.77436	5.14768	0.710652	0.710652	0.763666	0.786608	0.719325
1.2	5.23177	5.23177	4.51159	3.7072	5.15205	0.704415	0.704415	0.762331	0.786382	0.714043
1.21	5.23991	5.23991	4.4844	3.64003	5.15632	0.698116	0.698116	0.76108	0.786189	0.708748
1.22	5.24793	5.24793	4.4572	3.57286	5.1605	0.691756	0.691756	0.759906	0.786023	0.703441
1.23	5.25585	5.25585	4.42997	3.50568	5.16458	0.685338	0.685338	0.758805	0.785881	0.698124
1.24	5.26365	5.26365	4.40273	3.43851	5.16858	0.678864	0.678864	0.757773	0.785759	0.692798
1.25	5.27135	5.27135	4.37547	3.37133	5.17248	0.672336	0.672336	0.756805	0.785655	0.687464
1.26	5.27892	5.27892	4.34819	3.30415	5.17629	0.665757	0.665757	0.755897	0.785565	0.682125
1.27	5.28639	5.28639	4.3209	3.23696	5.18001	0.659129	0.659129	0.755045	0.785489	0.67678
1.28	5.29373	5.29373	4.29359	3.16978	5.18363	0.652455	0.652455	0.754246	0.785423	0.671433
1.29	5.30097	5.30097	4.26627	3.1026	5.18717	0.645737	0.645737	0.753496	0.785367	0.666085
1.3	5.30808	5.30808	4.23894	3.03541	5.1906	0.638978	0.638978	0.752793	0.785319	0.660736
1.31	5.31508	5.31508	4.21159	2.96823	5.19395	0.632181	0.632181	0.752133	0.785278	0.655389
1.32	5.32195	5.32195	4.18424	2.90104	5.1972	0.625349	0.625349	0.751514	0.785242	0.650045
1.33	5.32871	5.32871	4.15687	2.83385	5.20036	0.618484	0.618484	0.750933	0.785212	0.644706
1.34	5.33535	5.33535	4.1295	2.76666	5.20343	0.61159	0.61159	0.750388	0.785186	0.639372
1.35	5.34187	5.34187	4.10211	2.69948	5.2064	0.604668	0.604668	0.749877	0.785164	0.634046
1.36	5.34827	5.34827	4.07472	2.63229	5.20929	0.597724	0.597724	0.749398	0.785145	0.628728
1.37	5.35455	5.35455	4.04732	2.5651	5.21208	0.590758	0.590758	0.748948	0.785129	0.623421
1.38	5.36071	5.36071	4.01991	2.49791	5.21478	0.583776	0.583776	0.748525	0.785115	0.618125
1.39	5.36674	5.36674	3.99249	2.43072	5.21738	0.576778	0.576778	0.748129	0.785103	0.612843
1.4	5.37266	5.37266	3.96507	2.36353	5.2199	0.56977	0.56977	0.747757	0.785093	0.607574
1.41	5.37845	5.37845	3.93764	2.29634	5.22232	0.562753	0.562753	0.747408	0.785084	0.602321
1.42	5.38412	5.38412	3.9102	2.22915	5.22465	0.555731	0.555731	0.747081	0.785076	0.597086
1.43	5.38967	5.38967	3.88276	2.16196	5.22689	0.548707	0.548707	0.746774	0.78507	0.591868
1.44	5.3951	5.3951	3.85532	2.09477	5.22904	0.541684	0.541684	0.746486	0.785065	0.58667
1.45	5.4004	5.4004	3.82787	2.02758	5.2311	0.534666	0.534666	0.746215	0.78506	0.581492
1.46	5.40559	5.40559	3.80041	1.96039	5.23308	0.527655	0.527655	0.745961	0.785056	0.576337
1.47	5.41065	5.41065	3.77295	1.8932	5.23496	0.520654	0.520654	0.745723	0.785052	0.571205
1.48	5.41559	5.41559	3.74549	1.82601	5.23675	0.513667	0.513667	0.7455	0.785049	0.566096
1.49	5.42041	5.42041	3.71802	1.75882	5.23845	0.506696	0.506696	0.74529	0.785047	0.561014
1.5	5.4251	5.4251	3.69055	1.69163	5.24007	0.499745	0.499745	0.745093	0.785045	0.555957
1.51	5.42968	5.42968	3.66308	1.62444	5.2416	0.492816	0.492816	0.744908	0.785043	0.550928
1.52	5.43414	5.43414	3.6356	1.55725	5.24304	0.485911	0.485911	0.744735	0.785041	0.545928
1.53	5.43848	5.43848	3.60812	1.49006	5.2444	0.479035	0.479035	0.744572	0.78504	0.540957
1.54	5.44269	5.44269	3.58064	1.42287	5.24567	0.47219	0.47219	0.744419	0.785039	0.536017
1.55	5.44679	5.44679	3.55315	1.35568	5.24685	0.465378	0.465378	0.744276	0.785038	0.531107
1.56	5.45078	5.45078	3.52566	1.28849	5.24795	0.458602	0.458602	0.744142	0.785037	0.52623
1.57	5.45464	5.45464	3.49817	1.22129	5.24896	0.451864	0.451864	0.744015	0.785036	0.521387
1.58	5.45839	5.45839	3.47068	1.1541	5.24989	0.445168	0.445168	0.743897	0.785035	0.516577
1.59	5.46202	5.46202	3.44319	1.08691	5.25074	0.438514	0.438514	0.743786	0.785035	0.511801
1.6	5.46554	5.46554	3.41569	1.01972	5.2515	0.431907	0.431907	0.743681	0.785034	0.507061
1.61	5.46894	5.46894	3.38819	0.952532	5.25219	0.425347	0.425347	0.743583	0.785034	0.502358
1.62	5.47223	5.47223	3.36069	0.885342	5.25279	0.418838	0.418838	0.743491	0.785034	0.497691
1.63	5.4754	5.4754	3.33319	0.818151	5.25331	0.41238	0.41238	0.743405	0.785033	0.493061
1.64	5.47847	5.47847	3.30569	0.75096	5.25375	0.405977	0.405977	0.743324	0.785033	0.488469
1.65	5.48142	5.48142	3.27819	0.68377	5.25411	0.399629	0.399629	0.743248	0.785033	0.483916
1.66	5.48427	5.48427	3.25068	0.616579	5.25439	0.39334	0.39334	0.743177	0.785033	0.479402
1.67	5.487	5.487	3.22318	0.549388	5.2546	0.387109	0.387109	0.74311	0.785033	0.474928
1.68	5.48963	5.48963	3.19567	0.482198	5.25472	0.38094	0.38094	0.743047	0.785032	0.470494
1.69	5.49215	5.49215	3.16816	0.415007	5.25477	0.374833	0.374833	0.742988	0.785032	0.4661
1.7	5.49457	5.49457	3.14065	0.347816	5.25475	0.368791	0.368791	0.742933	0.785032	0.461747
1.71	5.49688	5.49688	3.11314	0.280626	5.25465	0.362813	0.362813	0.742881	0.785032	0.457436
1.72	5.49909	5.49909	3.08563	0.213435	5.25447	0.356902	0.356902	0.742832	0.785032	0.453166
1.73	5.50119	5.50119	3.05812	0.146244	5.25422	0.351058	0.351058	0.742786	0.785032	0.448938
1.74	5.5032	5.5032	3.0306	0.0790538	5.2539	0.345283	0.345283	0.742744	0.785032	0.444752
1.75	5.5051	5.5051	3.00309	0.0118632	5.2535	0.339578	0.339578	0.742703	0.785032	0.440609
1.76	5.50691	5.50691	2.97558	-0.0553275	5.25304	0.333943	0.333943	0.742665	0.785032	0.436508
1.77	5.50862	5.50862	2.94806	-0.122518	5.2525	0.32838	0.32838	0.74263	0.785032	0.43245
1.78	5.51023	5.51023	2.92055	-0.189709	5.25189	0.322888	0.322888	0.742597	0.785032	0.428435
1.79	5.51175	5.51175	2.89303	-0.2569	5.25122	0.317469	0.317469	0.742565	0.785032	0.424464
1.8	5.51318	5.51318	2.86551	-0.32409	5.25047	0.312122	0.312122	0.742536	0.785032	0.420535
1.81	5.51451	5.51451	2.838	-0.391281	5.24966	0.30685	0.30685	0.742508	0.785032	0.41665
1.82	5.51575	5.51575	2.81048	-0.458472	5.24878	0.301651	0.301651	0.742483	0.785032	0.412808
1.83	5.51691	5.51691	2.78296	-0.525662	5.24783	0.296526	0.296526	0.742458	0.785032	0.409009
1.84	5.51797	5.51797	2.75544	-0.592853	5.24682	0.291475	0.291475	0.742435	0.785032	0.405254
1.85	5.51895	5.51895	2.72792	-0.660044	5.24574	0.286499	0.286499	0.742414	0.785032	0.401543
1.86	5.51984	5.51984	2.70041	-0.727234	5.2446	0.281597	0.281597	0.742394	0.785032	0.397874
1.87	5.52065	5.52065	2.67289	-0.794425	5.2434	0.27677	0.27677	0.742375	0.785032	0.394249
1.88	5.52137	5.52137	2.64537	-0.861616	5.24213	0.272018	0.272018	0.742358	0.785032	0.390667
1.89	5.52201	5.52201	2.61785	-0.928806	5.2408	0.267339	0.267339	0.742341	0.785032	0.387128
1.9	5.52257	5.52257	2.59033	-0.995997	5.23941	0.262735	0.262735	0.742325	0.785032	0.383632
1.91	5.52305	5.52305	2.5628	-1.06319	5.23796	0.258205	0.258205	0.742311	0.785032	0.380179
1.92	5.52346	5.52346	2.53528	-1.13038	5.23645	0.253748	0.253748	0.742297	0.785032	0.376769
1.93	5.52379	5.52379	2.50776	-1.19757	5.23488	0.249365	0.249365	0.742284	0.785032	0.373401
1.94	5.52404	5.52404	2.48024	-1.26476	5.23326	0.245054	0.245054	0.742272	0.785032	0.370076
1.95	5.52422	5.52422	2.45272	-1.33195	5.23157	0.240816	0.240816	0.742261	0.785032	0.366792
1.96	5.52432	5.52432	2.4252	-1.39914	5.22983	0.23665	0.23665	0.74225	0.785032	0.36355
1.97	5.52435	5.52435	2.39768	-1.46633	5.22803	0.232555	0.232555	0.74224	0.785032	0.360351
1.98	5.52432	5.52432	2.37015	-1.53352	5.22618	0.228531	0.228531	0.742231	0.785032	0.357192
1.99	5.52421	5.52421	2.34263	-1.60071	5.22428	0.224578	0.224578	0.742222	0.785032	0.354075
2	5.52403	5.52403	2.31511	-1.6679	5.22232	0.220694	0.220694	0.742214	0.785032	0.350998
2.01	5.52379	5.52379	2.28759	-1.73509	5.2203	0.216879	0.216879	0.742206	0.785032	0.347962
2.02	5.52348	5.52348	2.26006	-1.80228	5.21824	0.213132	0.213132	0.742199	0.785032	0.344967
2.03	5.52311	5.52311	2.23254	-1.86948	5.21612	0.209453	0.209453	0.742192	0.785032	0.342011
2.04	5.52268	5.52268	2.20502	-1.93667	5.21395	0.205841	0.205841	0.742185	0.785032	0.339095
2.05	5.52218	5.52218	2.1775	-2.00386	5.21173	0.202295	0.202295	0.742179	0.785032	0.336218
2.06	5.52162	5.52162	2.14997	-2.07105	5.20946	0.198814	0.198814	0.742174	0.785032	0.333381
2.07	5.521	5.521	2.12245	-2.13824	5.20715	0.195398	0.195398	0.742168	0.785032	0.330582
2.08	5.52033	5.52033	2.09493	-2.20543	5.20478	0.192045	0.192045	0.742163	0.785032	0.327821
2.09	5.51959	5.51959	2.0674	-2.27262	5.20237	0.188755	0.188755	0.742159	0.785032	0.325099
2.1	5.5188	5.5188	2.03988	-2.33981	5.19991	0.185527	0.185527	0.742154	0.785032	0.322414
2.11	5.51795	5.51795	2.01236	-2.407	5.1974	0.18236	0.18236	0.74215	0.785032	0.319767
2.12	5.51705	5.51705	1.98483	-2.47419	5.19485	0.179254	0.179254	0.742146	0.785032	0.317156
2.13	5.5161	5.5161	1.95731	-2.54138	5.19225	0.176207	0.176207	0.742143	0.785032	0.314582
2.14	5.51509	5.51509	1.92979	-2.60857	5.18961	0.173218	0.173218	0.742139	0.785032	0.312044
2.15	5.51403	5.51403	1.90226	-2.67576	5.18693	0.170287	0.170287	0.742136	0.785032	0.309542
2.16	5.51292	5.51292	1.87474	-2.74295	5.1842	0.167413	0.167413	0.742133	0.785032	0.307075
2.17	5.51176	5.51176	1.84721	-2.81014	5.18143	0.164594	0.164594	0.74213	0.785032	0.304644
2.18	5.51056	5.51056	1.81969	-2.87733	5.17861	0.161831	0.161831	0.742128	0.785032	0.302247
2.19	5.5093	5.5093	1.79217	-2.94452	5.17576	0.159121	0.159121	0.742125	0.785032	0.299884
2.2	5.508	5.508	1.76464	-3.01171	5.17287	0.156465	0.156465	0.742123	0.785032	0.297555
2.21	5.50665	5.50665	1.73712	-3.07891	5.16993	0.153861	0.153861	0.742121	0.785032	0.29526
2.22	5.50526	5.50526	1.70959	-3.1461	5.16696	0.151308	0.151308	0.742119	0.785032	0.292998
2.23	5.50383	5.50383	1.68207	-3.21329	5.16394	0.148806	0.148806	0.742117	0.785032	0.290768
2.24	5.50235	5.50235	1.65455	-3.28048	5.16089	0.146353	0.146353	0.742115	0.785032	0.288571
2.25	5.50083	5.50083	1.62702	-3.34767	5.1578	0.143949	0.143949	0.742113	0.785032	0.286405
2.26	5.49927	5.49927	1.5995	-3.41486	5.15467	0.141592	0.141592	0.742112	0.785032	0.284272
2.27	5.49766	5.49766	1.57197	-3.48206	5.15151	0.139283	0.139283	0.74211	0.785032	0.282169
2.28	5.49602	5.49602	1.54445	-3.54925	5.14831	0.137019	0.137019	0.742109	0.785032	0.280097
2.29	5.49434	5.49434	1.51693	-3.61644	5.14507	0.134801	0.134801	0.742108	0.785032	0.278055
2.3	5.49262	5.49262	1.4894	-3.68363	5.1418	0.132628	0.132628	0.742106	0.785032	0.276044
2.31	5.49087	5.49087	1.46188	-3.75082	5.1385	0.130497	0.130497	0.742105	0.785032	0.274061
2.32	5.48907	5.48907	1.43435	-3.81801	5.13516	0.12841	0.12841	0.742104	0.785032	0.272109
2.33	5.48724	5.48724	1.40683	-3.88521	5.13178	0.126364	0.126364	0.742103	0.785032	0.270184
2.34	5.48538	5.48538	1.3793	-3.95241	5.12838	0.12436	0.12436	0.742102	0.785032	0.268289
2.35	5.48348	5.48348	1.35178	-4.01959	5.12494	0.122395	0.122395	0.742101	0.785032	0.266421
2.36	5.48155	5.48155	1.32426	-4.08677	5.12147	0.12047	0.12047	0.7421	0.785032	0.264581
2.37	5.47958	5.47958	1.29673	-4.15395	5.11796	0.118584	0.118584	0.7421	0.785032	0.262768
2.38	5.47759	5.47759	1.26921	-4.22113	5.11443	0.116736	0.116736	0.742099	0.785032	0.260982
2.39	5.47556	5.47556	1.24168	-4.28831	5.11086	0.114925	0.114925	0.742098	0.785032	0.259223
2.4	5.47349	5.47349	1.21416	-4.3555	5.10727	0.11315	0.11315	0.742097	0.785032	0.25749
2.41	5.4714	5.4714	1.18663	-4.42268	5.10364	0.111411	0.111411	0.742097	0.785032	0.255782
2.42	5.46928	5.46928	1.15911	-4.49013	5.09999	0.109707	0.109707	0.742096	0.785032	0.2541
2.43	5.46713	5.46713	1.13158	-4.55704	5.0963	0.108037	0.108037	0.742096	0.785032	0.252444
2.44	5.46495	5.46495	1.10406	-4.62436	5.09259	0.106401	0.106401	0.742095	0.785032	0.250811
2.45	5.46274	5.46274	1.07654	-4.69168	5.08885	0.104797	0.104797	0.742095	0.785032	0.249204
2.46	5.46051	5.46051	1.04901	-4.75899	5.08508	0.103226	0.103226	0.742094	0.785032	0.24762
2.47	5.45825	5.45825	1.02149	-4.82631	5.08128	0.101686	0.101686	0.742094	0.785032	0.24606
2.48	5.45596	5.45596	0.993962	-4.89362	5.07746	0.100177	0.100177	0.742093	0.785032	0.244523
[truncated: 2,552 more rows]

## Sheet: D
Antiviral effect of therapy	Initialtion of therapy	Reduced AUC%
30	4	0.2721
[truncated: 80 more rows]

## Sheet: E
Antiviral effect of therapy	Initialtion of therapy	Reduced AUC%
[truncated: 81 more rows]

[truncated: 1 more sheets: F]
