# Supplementary material for: A quantitative model used to compare within-host SARS-CoV-2, MERS-CoV, and SARS-CoV dynamics provides insights into the pathogenesis and treatment of SARS-CoV-2
Source: PLoS Biol. 2021 Mar 22;19(3):e3001128. doi: 10.1371/journal.pbio.3001128 (PMC7984623; doi:10.1371/journal.pbio.3001128)
Supplement: S3 Data — (XLSX) [file pbio.3001128.s003.xlsx]

## Sheet: A
	Viral load					Target cell
time	black	blue	green	red	orange	black	blue	green	red	orange
0	3.81336	3.81336	3.81336	3.81336	3.81336	1	1	1	1	1
0.01	3.82668	3.82668	3.82668	3.82668	3.82668	0.999655	0.999655	0.999655	0.999655	0.999655
0.02	3.84	3.84	3.84	3.84	3.84	0.9993	0.9993	0.9993	0.9993	0.9993
0.03	3.85331	3.85331	3.85331	3.85331	3.85331	0.998934	0.998934	0.998934	0.998934	0.998934
0.04	3.86661	3.86661	3.86661	3.86661	3.86661	0.998556	0.998556	0.998556	0.998556	0.998556
0.05	3.87991	3.87991	3.87991	3.87991	3.87991	0.998167	0.998167	0.998167	0.998167	0.998167
0.06	3.8932	3.8932	3.8932	3.8932	3.8932	0.997766	0.997766	0.997766	0.997766	0.997766
0.07	3.90648	3.90648	3.90648	3.90648	3.90648	0.997352	0.997352	0.997352	0.997352	0.997352
0.08	3.91975	3.91975	3.91975	3.91975	3.91975	0.996926	0.996926	0.996926	0.996926	0.996926
0.09	3.93302	3.93302	3.93302	3.93302	3.93302	0.996487	0.996487	0.996487	0.996487	0.996487
0.1	3.94628	3.94628	3.94628	3.94628	3.94628	0.996035	0.996035	0.996035	0.996035	0.996035
0.11	3.95953	3.95953	3.95953	3.95953	3.95953	0.995568	0.995568	0.995568	0.995568	0.995568
0.12	3.97278	3.97278	3.97278	3.97278	3.97278	0.995088	0.995088	0.995088	0.995088	0.995088
0.13	3.98601	3.98601	3.98601	3.98601	3.98601	0.994593	0.994593	0.994593	0.994593	0.994593
0.14	3.99924	3.99924	3.99924	3.99924	3.99924	0.994083	0.994083	0.994083	0.994083	0.994083
0.15	4.01246	4.01246	4.01246	4.01246	4.01246	0.993557	0.993557	0.993557	0.993557	0.993557
0.16	4.02567	4.02567	4.02567	4.02567	4.02567	0.993015	0.993015	0.993015	0.993015	0.993015
0.17	4.03887	4.03887	4.03887	4.03887	4.03887	0.992457	0.992457	0.992457	0.992457	0.992457
0.18	4.05205	4.05205	4.05205	4.05205	4.05205	0.991882	0.991882	0.991882	0.991882	0.991882
0.19	4.06523	4.06523	4.06523	4.06523	4.06523	0.99129	0.99129	0.99129	0.99129	0.99129
0.2	4.0784	4.0784	4.0784	4.0784	4.0784	0.99068	0.99068	0.99068	0.99068	0.99068
0.21	4.09156	4.09156	4.09156	4.09156	4.09156	0.990051	0.990051	0.990051	0.990051	0.990051
0.22	4.10471	4.10471	4.10471	4.10471	4.10471	0.989404	0.989404	0.989404	0.989404	0.989404
0.23	4.11784	4.11784	4.11784	4.11784	4.11784	0.988737	0.988737	0.988737	0.988737	0.988737
0.24	4.13097	4.13097	4.13097	4.13097	4.13097	0.98805	0.98805	0.98805	0.98805	0.98805
0.25	4.14408	4.14408	4.14408	4.14408	4.14408	0.987342	0.987342	0.987342	0.987342	0.987342
0.26	4.15718	4.15718	4.15718	4.15718	4.15718	0.986614	0.986614	0.986614	0.986614	0.986614
0.27	4.17026	4.17026	4.17026	4.17026	4.17026	0.985863	0.985863	0.985863	0.985863	0.985863
0.28	4.18333	4.18333	4.18333	4.18333	4.18333	0.985091	0.985091	0.985091	0.985091	0.985091
0.29	4.19639	4.19639	4.19639	4.19639	4.19639	0.984295	0.984295	0.984295	0.984295	0.984295
0.3	4.20944	4.20944	4.20944	4.20944	4.20944	0.983476	0.983476	0.983476	0.983476	0.983476
0.31	4.22247	4.22247	4.22247	4.22247	4.22247	0.982632	0.982632	0.982632	0.982632	0.982632
0.32	4.23549	4.23549	4.23549	4.23549	4.23549	0.981764	0.981764	0.981764	0.981764	0.981764
0.33	4.24849	4.24849	4.24849	4.24849	4.24849	0.98087	0.98087	0.98087	0.98087	0.98087
0.34	4.26147	4.26147	4.26147	4.26147	4.26147	0.979949	0.979949	0.979949	0.979949	0.979949
0.35	4.27444	4.27444	4.27444	4.27444	4.27444	0.979002	0.979002	0.979002	0.979002	0.979002
0.36	4.28739	4.28739	4.28739	4.28739	4.28739	0.978027	0.978027	0.978027	0.978027	0.978027
0.37	4.30033	4.30033	4.30033	4.30033	4.30033	0.977023	0.977023	0.977023	0.977023	0.977023
0.38	4.31324	4.31324	4.31324	4.31324	4.31324	0.97599	0.97599	0.97599	0.97599	0.97599
0.39	4.32614	4.32614	4.32614	4.32614	4.32614	0.974927	0.974927	0.974927	0.974927	0.974927
0.4	4.33902	4.33902	4.33902	4.33902	4.33902	0.973834	0.973834	0.973834	0.973834	0.973834
0.41	4.35188	4.35188	4.35188	4.35188	4.35188	0.972708	0.972708	0.972708	0.972708	0.972708
0.42	4.36472	4.36472	4.36472	4.36472	4.36472	0.971551	0.971551	0.971551	0.971551	0.971551
0.43	4.37754	4.37754	4.37754	4.37754	4.37754	0.97036	0.97036	0.97036	0.97036	0.97036
0.44	4.39034	4.39034	4.39034	4.39034	4.39034	0.969135	0.969135	0.969135	0.969135	0.969135
0.45	4.40312	4.40312	4.40312	4.40312	4.40312	0.967874	0.967874	0.967874	0.967874	0.967874
0.46	4.41588	4.41588	4.41588	4.41588	4.41588	0.966579	0.966579	0.966579	0.966579	0.966579
0.47	4.42861	4.42861	4.42861	4.42861	4.42861	0.965246	0.965246	0.965246	0.965246	0.965246
0.48	4.44132	4.44132	4.44132	4.44132	4.44132	0.963875	0.963875	0.963875	0.963875	0.963875
0.49	4.45401	4.45401	4.45401	4.45401	4.45401	0.962466	0.962466	0.962466	0.962466	0.962466
0.5	4.46667	4.46667	4.46667	4.46667	4.46667	0.961017	0.961017	0.961017	0.961017	0.961017
0.51	4.4793	4.4793	4.4793	4.4793	4.4793	0.959528	0.959528	0.959528	0.959528	0.959528
0.52	4.49191	4.49191	4.49191	4.49191	4.49191	0.957998	0.957998	0.957998	0.957998	0.957998
0.53	4.50449	4.50449	4.50449	4.50449	4.50449	0.956424	0.956424	0.956424	0.956424	0.956424
0.54	4.51705	4.51705	4.51705	4.51705	4.51705	0.954808	0.954808	0.954808	0.954808	0.954808
0.55	4.52957	4.52957	4.52957	4.52957	4.52957	0.953146	0.953146	0.953146	0.953146	0.953146
0.56	4.54207	4.54207	4.54207	4.54207	4.54207	0.95144	0.95144	0.95144	0.95144	0.95144
0.57	4.55454	4.55454	4.55454	4.55454	4.55454	0.949686	0.949686	0.949686	0.949686	0.949686
0.58	4.56697	4.56697	4.56697	4.56697	4.56697	0.947885	0.947885	0.947885	0.947885	0.947885
0.59	4.57938	4.57938	4.57938	4.57938	4.57938	0.946036	0.946036	0.946036	0.946036	0.946036
0.6	4.59175	4.59175	4.59175	4.59175	4.59175	0.944136	0.944136	0.944136	0.944136	0.944136
0.61	4.60409	4.60409	4.60409	4.60409	4.60409	0.942186	0.942186	0.942186	0.942186	0.942186
0.62	4.61639	4.61639	4.61639	4.61639	4.61639	0.940184	0.940184	0.940184	0.940184	0.940184
0.63	4.62866	4.62866	4.62866	4.62866	4.62866	0.938129	0.938129	0.938129	0.938129	0.938129
0.64	4.64089	4.64089	4.64089	4.64089	4.64089	0.93602	0.93602	0.93602	0.93602	0.93602
0.65	4.65309	4.65309	4.65309	4.65309	4.65309	0.933855	0.933855	0.933855	0.933855	0.933855
0.66	4.66524	4.66524	4.66524	4.66524	4.66524	0.931635	0.931635	0.931635	0.931635	0.931635
0.67	4.67736	4.67736	4.67736	4.67736	4.67736	0.929356	0.929356	0.929356	0.929356	0.929356
0.68	4.68944	4.68944	4.68944	4.68944	4.68944	0.92702	0.92702	0.92702	0.92702	0.92702
0.69	4.70148	4.70148	4.70148	4.70148	4.70148	0.924623	0.924623	0.924623	0.924623	0.924623
0.7	4.71347	4.71347	4.71347	4.71347	4.71347	0.922166	0.922166	0.922166	0.922166	0.922166
0.71	4.72542	4.72542	4.72542	4.72542	4.72542	0.919647	0.919647	0.919647	0.919647	0.919647
0.72	4.73733	4.73733	4.73733	4.73733	4.73733	0.917065	0.917065	0.917065	0.917065	0.917065
0.73	4.74919	4.74919	4.74919	4.74919	4.74919	0.914419	0.914419	0.914419	0.914419	0.914419
0.74	4.76101	4.76101	4.76101	4.76101	4.76101	0.911708	0.911708	0.911708	0.911708	0.911708
0.75	4.77277	4.77277	4.77277	4.77277	4.77277	0.90893	0.90893	0.90893	0.90893	0.90893
0.76	4.78449	4.78449	4.78449	4.78449	4.78449	0.906085	0.906085	0.906085	0.906085	0.906085
0.77	4.79616	4.79616	4.79616	4.79616	4.79616	0.903172	0.903172	0.903172	0.903172	0.903172
0.78	4.80778	4.80778	4.80778	4.80778	4.80778	0.900189	0.900189	0.900189	0.900189	0.900189
0.79	4.81934	4.81934	4.81934	4.81934	4.81934	0.897136	0.897136	0.897136	0.897136	0.897136
0.8	4.83086	4.83086	4.83086	4.83086	4.83086	0.894012	0.894012	0.894012	0.894012	0.894012
0.81	4.84231	4.84231	4.84231	4.84231	4.84231	0.890815	0.890815	0.890815	0.890815	0.890815
0.82	4.85371	4.85371	4.85371	4.85371	4.85371	0.887545	0.887545	0.887545	0.887545	0.887545
0.83	4.86506	4.86506	4.86506	4.86506	4.86506	0.8842	0.8842	0.8842	0.8842	0.8842
0.84	4.87634	4.87634	4.87634	4.87634	4.87634	0.88078	0.88078	0.88078	0.88078	0.88078
0.85	4.88757	4.88757	4.88757	4.88757	4.88757	0.877285	0.877285	0.877285	0.877285	0.877285
0.86	4.89873	4.89873	4.89873	4.89873	4.89873	0.873712	0.873712	0.873712	0.873712	0.873712
0.87	4.90983	4.90983	4.90983	4.90983	4.90983	0.870062	0.870062	0.870062	0.870062	0.870062
0.88	4.92086	4.92086	4.92086	4.92086	4.92086	0.866333	0.866333	0.866333	0.866333	0.866333
0.89	4.93184	4.93184	4.93184	4.93184	4.93184	0.862526	0.862526	0.862526	0.862526	0.862526
0.9	4.94274	4.94274	4.94274	4.94274	4.94274	0.858638	0.858638	0.858638	0.858638	0.858638
0.91	4.95358	4.95358	4.95358	4.95358	4.95358	0.854671	0.854671	0.854671	0.854671	0.854671
0.92	4.96434	4.96434	4.96434	4.96434	4.96434	0.850622	0.850622	0.850622	0.850622	0.850622
0.93	4.97504	4.97504	4.97504	4.97504	4.97504	0.846492	0.846492	0.846492	0.846492	0.846492
0.94	4.98566	4.98566	4.98566	4.98566	4.98566	0.84228	0.84228	0.84228	0.84228	0.84228
0.95	4.99621	4.99621	4.99621	4.99621	4.99621	0.837987	0.837987	0.837987	0.837987	0.837987
0.96	5.00668	5.00668	5.00668	5.00668	5.00668	0.83361	0.83361	0.83361	0.83361	0.83361
0.97	5.01708	5.01708	5.01708	5.01708	5.01708	0.829151	0.829151	0.829151	0.829151	0.829151
0.98	5.0274	5.0274	5.0274	5.0274	5.0274	0.824609	0.824609	0.824609	0.824609	0.824609
0.99	5.03764	5.03764	5.03764	5.03764	5.03764	0.819984	0.819984	0.819984	0.819984	0.819984
1	5.04779	5.04779	5.04779	5.04779	5.04779	0.815276	0.815276	0.815276	0.815276	0.815276
1.01	5.05787	5.05787	5.04389	5.04379	5.04729	0.810485	0.810485	0.814803	0.81504	0.812906
1.02	5.06786	5.06786	5.03999	5.03978	5.04677	0.805611	0.805611	0.814335	0.814806	0.810545
1.03	5.07777	5.07777	5.03609	5.03578	5.04624	0.800654	0.800654	0.813871	0.814574	0.808195
1.04	5.08759	5.08759	5.03219	5.03177	5.04571	0.795615	0.795615	0.813412	0.814344	0.805854
1.05	5.09732	5.09732	5.02829	5.02776	5.04516	0.790495	0.790495	0.812957	0.814117	0.803522
1.06	5.10696	5.10696	5.02439	5.02376	5.0446	0.785293	0.785293	0.812506	0.813891	0.801201
1.07	5.11651	5.11651	5.02049	5.01975	5.04403	0.78001	0.78001	0.81206	0.813668	0.798889
1.08	5.12597	5.12597	5.01659	5.01575	5.04346	0.774646	0.774646	0.811618	0.813447	0.796587
1.09	5.13533	5.13533	5.01269	5.01174	5.04287	0.769204	0.769204	0.81118	0.813228	0.794294
1.1	5.1446	5.1446	5.00879	5.00773	5.04227	0.763683	0.763683	0.810746	0.813011	0.792012
1.11	5.15377	5.15377	5.00489	5.00373	5.04166	0.758084	0.758084	0.810316	0.812796	0.789739
1.12	5.16285	5.16285	5.00099	4.99972	5.04104	0.752409	0.752409	0.809891	0.812583	0.787475
1.13	5.17183	5.17183	4.99709	4.99572	5.04042	0.746659	0.746659	0.809469	0.812372	0.785222
1.14	5.1807	5.1807	4.99319	4.99171	5.03978	0.740834	0.740834	0.809051	0.812163	0.782978
1.15	5.18947	5.18947	4.98929	4.9877	5.03913	0.734937	0.734937	0.808638	0.811956	0.780744
1.16	5.19814	5.19814	4.98539	4.9837	5.03848	0.728968	0.728968	0.808228	0.811751	0.778519
1.17	5.20671	5.20671	4.98149	4.97969	5.03781	0.72293	0.72293	0.807822	0.811548	0.776304
1.18	5.21517	5.21517	4.97759	4.97569	5.03714	0.716824	0.716824	0.80742	0.811347	0.774099
1.19	5.22352	5.22352	4.97369	4.97168	5.03645	0.710652	0.710652	0.807022	0.811148	0.771904
1.2	5.23177	5.23177	4.96979	4.96767	5.03576	0.704415	0.704415	0.806627	0.81095	0.769718
1.21	5.23991	5.23991	4.96588	4.96367	5.03505	0.698116	0.698116	0.806236	0.810755	0.767542
1.22	5.24793	5.24793	4.96198	4.95966	5.03434	0.691756	0.691756	0.805849	0.810561	0.765376
1.23	5.25585	5.25585	4.95808	4.95566	5.03362	0.685338	0.685338	0.805466	0.810369	0.76322
1.24	5.26365	5.26365	4.95418	4.95165	5.03288	0.678864	0.678864	0.805086	0.810179	0.761073
1.25	5.27135	5.27135	4.95028	4.94764	5.03214	0.672336	0.672336	0.80471	0.809991	0.758935
1.26	5.27892	5.27892	4.94638	4.94364	5.03139	0.665757	0.665757	0.804337	0.809805	0.756808
1.27	5.28639	5.28639	4.94248	4.93963	5.03063	0.659129	0.659129	0.803968	0.80962	0.75469
1.28	5.29373	5.29373	4.93857	4.93563	5.02986	0.652455	0.652455	0.803602	0.809437	0.752581
1.29	5.30097	5.30097	4.93467	4.93162	5.02908	0.645737	0.645737	0.803239	0.809256	0.750483
1.3	5.30808	5.30808	4.93077	4.92761	5.0283	0.638978	0.638978	0.80288	0.809076	0.748394
1.31	5.31508	5.31508	4.92687	4.92361	5.0275	0.632181	0.632181	0.802525	0.808898	0.746314
1.32	5.32195	5.32195	4.92297	4.9196	5.02669	0.625349	0.625349	0.802173	0.808722	0.744244
1.33	5.32871	5.32871	4.91907	4.9156	5.02588	0.618484	0.618484	0.801824	0.808548	0.742184
1.34	5.33535	5.33535	4.91516	4.91159	5.02506	0.61159	0.61159	0.801478	0.808375	0.740133
1.35	5.34187	5.34187	4.91126	4.90758	5.02422	0.604668	0.604668	0.801136	0.808203	0.738092
1.36	5.34827	5.34827	4.90736	4.90358	5.02338	0.597724	0.597724	0.800796	0.808034	0.736061
1.37	5.35455	5.35455	4.90346	4.89957	5.02253	0.590758	0.590758	0.80046	0.807866	0.734038
1.38	5.36071	5.36071	4.89956	4.89557	5.02167	0.583776	0.583776	0.800127	0.807699	0.732026
1.39	5.36674	5.36674	4.89565	4.89156	5.02081	0.576778	0.576778	0.799798	0.807534	0.730023
1.4	5.37266	5.37266	4.89175	4.88755	5.01993	0.56977	0.56977	0.799471	0.807371	0.728029
1.41	5.37845	5.37845	4.88785	4.88355	5.01905	0.562753	0.562753	0.799147	0.807209	0.726045
1.42	5.38412	5.38412	4.88395	4.87954	5.01815	0.555731	0.555731	0.798827	0.807049	0.72407
1.43	5.38967	5.38967	4.88004	4.87554	5.01725	0.548707	0.548707	0.798509	0.80689	0.722105
1.44	5.3951	5.3951	4.87614	4.87153	5.01634	0.541684	0.541684	0.798194	0.806733	0.720149
1.45	5.4004	5.4004	4.87224	4.86752	5.01542	0.534666	0.534666	0.797883	0.806577	0.718203
1.46	5.40559	5.40559	4.86834	4.86352	5.01449	0.527655	0.527655	0.797574	0.806422	0.716266
1.47	5.41065	5.41065	4.86443	4.85951	5.01356	0.520654	0.520654	0.797268	0.806269	0.714338
1.48	5.41559	5.41559	4.86053	4.8555	5.01261	0.513667	0.513667	0.796965	0.806118	0.71242
1.49	5.42041	5.42041	4.85663	4.8515	5.01166	0.506696	0.506696	0.796665	0.805968	0.71051
1.5	5.4251	5.4251	4.85272	4.84749	5.0107	0.499745	0.499745	0.796367	0.805819	0.708611
1.51	5.42968	5.42968	4.84882	4.84349	5.00973	0.492816	0.492816	0.796072	0.805672	0.70672
1.52	5.43414	5.43414	4.84492	4.83948	5.00876	0.485911	0.485911	0.79578	0.805526	0.704839
1.53	5.43848	5.43848	4.84102	4.83547	5.00777	0.479035	0.479035	0.795491	0.805381	0.702967
1.54	5.44269	5.44269	4.83711	4.83147	5.00678	0.47219	0.47219	0.795205	0.805238	0.701104
1.55	5.44679	5.44679	4.83321	4.82746	5.00578	0.465378	0.465378	0.794921	0.805096	0.699251
1.56	5.45078	5.45078	4.82931	4.82345	5.00477	0.458602	0.458602	0.79464	0.804956	0.697406
1.57	5.45464	5.45464	4.8254	4.81945	5.00375	0.451864	0.451864	0.794361	0.804816	0.695571
1.58	5.45839	5.45839	4.8215	4.81544	5.00272	0.445168	0.445168	0.794085	0.804678	0.693745
1.59	5.46202	5.46202	4.8176	4.81144	5.00169	0.438514	0.438514	0.793811	0.804542	0.691928
1.6	5.46554	5.46554	4.81369	4.80743	5.00065	0.431907	0.431907	0.793541	0.804406	0.69012
1.61	5.46894	5.46894	4.80979	4.80342	4.9996	0.425347	0.425347	0.793272	0.804272	0.688321
1.62	5.47223	5.47223	4.80589	4.79942	4.99854	0.418838	0.418838	0.793006	0.80414	0.686531
1.63	5.4754	5.4754	4.80198	4.79541	4.99748	0.41238	0.41238	0.792743	0.804008	0.68475
1.64	5.47847	5.47847	4.79808	4.7914	4.99641	0.405977	0.405977	0.792482	0.803878	0.682978
1.65	5.48142	5.48142	4.79418	4.7874	4.99533	0.399629	0.399629	0.792223	0.803748	0.681215
1.66	5.48427	5.48427	4.79027	4.78339	4.99424	0.39334	0.39334	0.791967	0.80362	0.679461
1.67	5.487	5.487	4.78637	4.77939	4.99314	0.387109	0.387109	0.791713	0.803494	0.677716
1.68	5.48963	5.48963	4.78246	4.77538	4.99204	0.38094	0.38094	0.791462	0.803368	0.67598
1.69	5.49215	5.49215	4.77856	4.77137	4.99093	0.374833	0.374833	0.791213	0.803244	0.674252
1.7	5.49457	5.49457	4.77466	4.76737	4.98981	0.368791	0.368791	0.790966	0.803121	0.672534
1.71	5.49688	5.49688	4.77075	4.76336	4.98869	0.362813	0.362813	0.790721	0.802998	0.670824
1.72	5.49909	5.49909	4.76685	4.75935	4.98756	0.356902	0.356902	0.790479	0.802878	0.669123
1.73	5.50119	5.50119	4.76295	4.75535	4.98642	0.351058	0.351058	0.790239	0.802758	0.667431
1.74	5.5032	5.5032	4.75904	4.75134	4.98527	0.345283	0.345283	0.790001	0.802639	0.665747
1.75	5.5051	5.5051	4.75514	4.74734	4.98412	0.339578	0.339578	0.789765	0.802521	0.664072
1.76	5.50691	5.50691	4.75123	4.74333	4.98295	0.333943	0.333943	0.789532	0.802405	0.662406
1.77	5.50862	5.50862	4.74733	4.73932	4.98178	0.32838	0.32838	0.789301	0.80229	0.660748
1.78	5.51023	5.51023	4.74343	4.73532	4.98061	0.322888	0.322888	0.789072	0.802175	0.659099
1.79	5.51175	5.51175	4.73952	4.73131	4.97943	0.317469	0.317469	0.788845	0.802062	0.657459
1.8	5.51318	5.51318	4.73562	4.7273	4.97823	0.312122	0.312122	0.78862	0.80195	0.655827
1.81	5.51451	5.51451	4.73171	4.7233	4.97704	0.30685	0.30685	0.788397	0.801839	0.654204
1.82	5.51575	5.51575	4.72781	4.71929	4.97583	0.301651	0.301651	0.788176	0.801728	0.652589
1.83	5.51691	5.51691	4.7239	4.71528	4.97462	0.296526	0.296526	0.787957	0.801619	0.650982
1.84	5.51797	5.51797	4.72	4.71128	4.9734	0.291475	0.291475	0.78774	0.801511	0.649384
1.85	5.51895	5.51895	4.7161	4.70727	4.97218	0.286499	0.286499	0.787526	0.801404	0.647795
1.86	5.51984	5.51984	4.71219	4.70327	4.97095	0.281597	0.281597	0.787313	0.801298	0.646214
1.87	5.52065	5.52065	4.70829	4.69926	4.96971	0.27677	0.27677	0.787102	0.801193	0.644641
1.88	5.52137	5.52137	4.70438	4.69525	4.96846	0.272018	0.272018	0.786893	0.801089	0.643076
1.89	5.52201	5.52201	4.70048	4.69125	4.96721	0.267339	0.267339	0.786686	0.800986	0.64152
1.9	5.52257	5.52257	4.69657	4.68724	4.96595	0.262735	0.262735	0.786481	0.800884	0.639972
1.91	5.52305	5.52305	4.69267	4.68323	4.96468	0.258205	0.258205	0.786278	0.800782	0.638432
1.92	5.52346	5.52346	4.68876	4.67923	4.96341	0.253748	0.253748	0.786077	0.800682	0.6369
1.93	5.52379	5.52379	4.68486	4.67522	4.96213	0.249365	0.249365	0.785877	0.800583	0.635377
1.94	5.52404	5.52404	4.68095	4.67121	4.96084	0.245054	0.245054	0.78568	0.800484	0.633861
1.95	5.52422	5.52422	4.67705	4.66721	4.95955	0.240816	0.240816	0.785484	0.800387	0.632354
1.96	5.52432	5.52432	4.67314	4.6632	4.95825	0.23665	0.23665	0.78529	0.80029	0.630855
1.97	5.52435	5.52435	4.66924	4.65919	4.95695	0.232555	0.232555	0.785098	0.800194	0.629363
1.98	5.52432	5.52432	4.66533	4.65519	4.95564	0.228531	0.228531	0.784907	0.8001	0.62788
1.99	5.52421	5.52421	4.66143	4.65118	4.95432	0.224578	0.224578	0.784719	0.800006	0.626405
2	5.52403	5.52403	4.65752	4.64718	4.95299	0.220694	0.220694	0.784532	0.799913	0.624937
2.01	5.52379	5.52379	4.65362	4.64317	4.95166	0.216879	0.216879	0.784347	0.79982	0.623478
2.02	5.52348	5.52348	4.64971	4.63916	4.95032	0.213132	0.213132	0.784163	0.799729	0.622026
2.03	5.52311	5.52311	4.64581	4.63516	4.94898	0.209453	0.209453	0.783981	0.799639	0.620583
2.04	5.52268	5.52268	4.6419	4.63115	4.94763	0.205841	0.205841	0.783801	0.799549	0.619147
2.05	5.52218	5.52218	4.638	4.62714	4.94627	0.202295	0.202295	0.783623	0.79946	0.617719
2.06	5.52162	5.52162	4.63409	4.62314	4.94491	0.198814	0.198814	0.783446	0.799372	0.616298
2.07	5.521	5.521	4.63019	4.61913	4.94354	0.195398	0.195398	0.78327	0.799285	0.614886
2.08	5.52033	5.52033	4.62628	4.61512	4.94217	0.192045	0.192045	0.783097	0.799199	0.61348
2.09	5.51959	5.51959	4.62238	4.61112	4.94079	0.188755	0.188755	0.782925	0.799113	0.612083
2.1	5.5188	5.5188	4.61847	4.60711	4.9394	0.185527	0.185527	0.782754	0.799028	0.610693
2.11	5.51795	5.51795	4.61457	4.6031	4.93801	0.18236	0.18236	0.782585	0.798944	0.609311
2.12	5.51705	5.51705	4.61066	4.5991	4.93661	0.179254	0.179254	0.782418	0.798861	0.607937
2.13	5.5161	5.5161	4.60676	4.59509	4.9352	0.176207	0.176207	0.782252	0.798779	0.606569
2.14	5.51509	5.51509	4.60285	4.59108	4.93379	0.173218	0.173218	0.782088	0.798697	0.60521
2.15	5.51403	5.51403	4.59895	4.58708	4.93238	0.170287	0.170287	0.781925	0.798616	0.603858
2.16	5.51292	5.51292	4.59504	4.58307	4.93095	0.167413	0.167413	0.781764	0.798536	0.602513
2.17	5.51176	5.51176	4.59114	4.57906	4.92953	0.164594	0.164594	0.781604	0.798457	0.601175
2.18	5.51056	5.51056	4.58723	4.57506	4.92809	0.161831	0.161831	0.781446	0.798378	0.599845
2.19	5.5093	5.5093	4.58333	4.57105	4.92665	0.159121	0.159121	0.781289	0.7983	0.598523
2.2	5.508	5.508	4.57942	4.56705	4.92521	0.156465	0.156465	0.781133	0.798223	0.597207
2.21	5.50665	5.50665	4.57551	4.56304	4.92376	0.153861	0.153861	0.780979	0.798146	0.595899
2.22	5.50526	5.50526	4.57161	4.55903	4.9223	0.151308	0.151308	0.780826	0.79807	0.594598
2.23	5.50383	5.50383	4.5677	4.55503	4.92084	0.148806	0.148806	0.780675	0.797995	0.593304
2.24	5.50235	5.50235	4.5638	4.55102	4.91937	0.146353	0.146353	0.780525	0.797921	0.592018
2.25	5.50083	5.50083	4.55989	4.54701	4.91789	0.143949	0.143949	0.780377	0.797847	0.590738
2.26	5.49927	5.49927	4.55599	4.54301	4.91642	0.141592	0.141592	0.78023	0.797774	0.589466
2.27	5.49766	5.49766	4.55208	4.539	4.91493	0.139283	0.139283	0.780084	0.797702	0.588201
2.28	5.49602	5.49602	4.54817	4.53499	4.91344	0.137019	0.137019	0.779939	0.79763	0.586943
2.29	5.49434	5.49434	4.54427	4.53099	4.91194	0.134801	0.134801	0.779796	0.797559	0.585691
2.3	5.49262	5.49262	4.54036	4.52698	4.91044	0.132628	0.132628	0.779654	0.797489	0.584447
2.31	5.49087	5.49087	4.53646	4.52297	4.90894	0.130497	0.130497	0.779514	0.797419	0.58321
2.32	5.48907	5.48907	4.53255	4.51897	4.90743	0.12841	0.12841	0.779374	0.79735	0.581979
2.33	5.48724	5.48724	4.52865	4.51496	4.90591	0.126364	0.126364	0.779236	0.797282	0.580755
2.34	5.48538	5.48538	4.52474	4.51095	4.90439	0.124359	0.124359	0.7791	0.797214	0.579539
2.35	5.48348	5.48348	4.52083	4.50695	4.90286	0.122395	0.122395	0.778964	0.797147	0.578329
2.36	5.48155	5.48155	4.51693	4.50294	4.90132	0.12047	0.12047	0.77883	0.79708	0.577125
2.37	5.47958	5.47958	4.51302	4.49893	4.89979	0.118584	0.118584	0.778697	0.797014	0.575929
2.38	5.47759	5.47759	4.50912	4.49493	4.89824	0.116736	0.116736	0.778565	0.796949	0.574739
2.39	5.47556	5.47556	4.50521	4.49092	4.89669	0.114925	0.114925	0.778435	0.796884	0.573556
2.4	5.47349	5.47349	4.5013	4.48691	4.89514	0.11315	0.11315	0.778305	0.79682	0.57238
2.41	5.4714	5.4714	4.4974	4.48291	4.89358	0.111411	0.111411	0.778177	0.796757	0.57121
2.42	5.46928	5.46928	4.49349	4.4789	4.89202	0.109707	0.109707	0.77805	0.796694	0.570046
2.43	5.46713	5.46713	4.48959	4.47489	4.89045	0.108037	0.108037	0.777924	0.796632	0.56889
2.44	5.46495	5.46495	4.48568	4.47089	4.88888	0.106401	0.106401	0.777799	0.79657	0.56774
2.45	5.46274	5.46274	4.48177	4.46688	4.8873	0.104797	0.104797	0.777676	0.796509	0.566596
2.46	5.46051	5.46051	4.47787	4.46287	4.88571	0.103226	0.103226	0.777553	0.796448	0.565458
2.47	5.45825	5.45825	4.47396	4.45887	4.88412	0.101686	0.101686	0.777432	0.796388	0.564328
2.48	5.45596	5.45596	4.47006	4.45486	4.88253	0.100177	0.100177	0.777311	0.796328	0.563203
2.49	5.45365	5.45365	4.46615	4.45085	4.88093	0.0986983	0.0986983	0.777192	0.796269	0.562085
2.5	5.45131	5.45131	4.46224	4.44685	4.87933	0.0972491	0.0972491	0.777074	0.796211	0.560973
2.51	5.44894	5.44894	4.45834	4.44284	4.87772	0.0958288	0.0958288	0.776957	0.796153	0.559868
2.52	5.44655	5.44655	4.45443	4.43883	4.87611	0.0944368	0.0944368	0.776841	0.796096	0.558768
2.53	5.44414	5.44414	4.45052	4.43483	4.87449	0.0930726	0.0930726	0.776726	0.796039	0.557675
2.54	5.4417	5.4417	4.44662	4.43082	4.87287	0.0917355	0.0917355	0.776612	0.795983	0.556588
2.55	5.43924	5.43924	4.44271	4.42682	4.87124	0.0904249	0.0904249	0.7765	0.795927	0.555508
2.56	5.43676	5.43676	4.43881	4.42281	4.86961	0.0891404	0.0891404	0.776388	0.795872	0.554433
2.57	5.43426	5.43426	4.4349	4.4188	4.86797	0.0878813	0.0878813	0.776277	0.795817	0.553365
2.58	5.43173	5.43173	4.43099	4.4148	4.86633	0.0866471	0.0866471	0.776167	0.795763	0.552302
2.59	5.42918	5.42918	4.42709	4.41079	4.86469	0.0854373	0.0854373	0.776058	0.795709	0.551246
2.6	5.42662	5.42662	4.42318	4.40678	4.86304	0.0842513	0.0842513	0.775951	0.795656	0.550196
2.61	5.42403	5.42403	4.41927	4.40278	4.86138	0.0830887	0.0830887	0.775844	0.795603	0.549151
2.62	5.42142	5.42142	4.41537	4.39877	4.85972	0.0819489	0.0819489	0.775738	0.795551	0.548113
2.63	5.41879	5.41879	4.41146	4.39476	4.85806	0.0808314	0.0808314	0.775633	0.795499	0.547081
2.64	5.41614	5.41614	4.40755	4.39076	4.85639	0.0797358	0.0797358	0.775529	0.795448	0.546054
2.65	5.41348	5.41348	4.40365	4.38675	4.85472	0.0786616	0.0786616	0.775426	0.795397	0.545033
2.66	5.41079	5.41079	4.39974	4.38274	4.85304	0.0776083	0.0776083	0.775324	0.795347	0.544018
2.67	5.40809	5.40809	4.39583	4.37874	4.85136	0.0765756	0.0765756	0.775223	0.795297	0.543009
2.68	5.40537	5.40537	4.39193	4.37473	4.84967	0.0755628	0.0755628	0.775123	0.795248	0.542006
2.69	5.40263	5.40263	4.38802	4.37072	4.84798	0.0745697	0.0745697	0.775024	0.795199	0.541008
2.7	5.39988	5.39988	4.38411	4.36672	4.84629	0.0735958	0.0735958	0.774925	0.79515	0.540016
2.71	5.39711	5.39711	4.38021	4.36271	4.84459	0.0726406	0.0726406	0.774828	0.795102	0.53903
2.72	5.39432	5.39432	4.3763	4.3587	4.84289	0.0717038	0.0717038	0.774731	0.795054	0.53805
2.73	5.39152	5.39152	4.37239	4.3547	4.84118	0.070785	0.070785	0.774635	0.795007	0.537075
2.74	5.3887	5.3887	4.36849	4.35069	4.83947	0.0698838	0.0698838	0.77454	0.794961	0.536105
2.75	5.38586	5.38586	4.36458	4.34668	4.83775	0.0689998	0.0689998	0.774447	0.794914	0.535141
2.76	5.38301	5.38301	4.36067	4.34268	4.83603	0.0681326	0.0681326	0.774353	0.794868	0.534183
2.77	5.38015	5.38015	4.35677	4.33867	4.83431	0.0672819	0.0672819	0.774261	0.794823	0.53323
2.78	5.37727	5.37727	4.35286	4.33466	4.83258	0.0664474	0.0664474	0.77417	0.794778	0.532283
2.79	5.37437	5.37437	4.34895	4.33066	4.83085	0.0656286	0.0656286	0.774079	0.794733	0.531341
2.8	5.37146	5.37146	4.34505	4.32665	4.82911	0.0648253	0.0648253	0.773989	0.794689	0.530405
2.81	5.36854	5.36854	4.34114	4.32264	4.82737	0.064037	0.064037	0.7739	0.794645	0.529473
2.82	5.3656	5.3656	4.33723	4.31864	4.82563	0.0632636	0.0632636	0.773812	0.794602	0.528548
2.83	5.36266	5.36266	4.33333	4.31463	4.82388	0.0625046	0.0625046	0.773725	0.794559	0.527627
2.84	5.35969	5.35969	4.32942	4.31062	4.82213	0.0617598	0.0617598	0.773638	0.794516	0.526712
2.85	5.35672	5.35672	4.32551	4.30662	4.82037	0.0610289	0.0610289	0.773552	0.794474	0.525802
2.86	5.35373	5.35373	4.32161	4.30261	4.81861	0.0603115	0.0603115	0.773467	0.794432	0.524898
2.87	5.35073	5.35073	4.3177	4.2986	4.81684	0.0596074	0.0596074	0.773383	0.794391	0.523998
2.88	5.34772	5.34772	4.31379	4.2946	4.81508	0.0589162	0.0589162	0.773299	0.79435	0.523104
2.89	5.34469	5.34469	4.30989	4.29059	4.8133	0.0582378	0.0582378	0.773217	0.794309	0.522215
2.9	5.34166	5.34166	4.30598	4.28658	4.81153	0.0575719	0.0575719	0.773135	0.794269	0.521331
2.91	5.33861	5.33861	4.30207	4.28258	4.80975	0.0569181	0.0569181	0.773053	0.794229	0.520452
2.92	5.33555	5.33555	4.29817	4.27857	4.80796	0.0562762	0.0562762	0.772973	0.79419	0.519578
2.93	5.33248	5.33248	4.29426	4.27456	4.80618	0.0556461	0.0556461	0.772893	0.79415	0.51871
2.94	5.3294	5.3294	4.29035	4.27056	4.80439	0.0550273	0.0550273	0.772814	0.794112	0.517846
2.95	5.32631	5.32631	4.28644	4.26655	4.80259	0.0544198	0.0544198	0.772736	0.794073	0.516987
2.96	5.32321	5.32321	4.28254	4.26254	4.80079	0.0538232	0.0538232	0.772658	0.794035	0.516133
2.97	5.3201	5.3201	4.27863	4.25853	4.79899	0.0532373	0.0532373	0.772581	0.793997	0.515285
2.98	5.31698	5.31698	4.27472	4.25453	4.79719	0.0526619	0.0526619	0.772505	0.79396	0.514441
2.99	5.31385	5.31385	4.27082	4.25052	4.79538	0.0520968	0.0520968	0.772429	0.793923	0.513602
3	5.31071	5.31071	4.26691	4.24651	4.79356	0.0515417	0.0515417	0.772354	0.793886	0.512767
3.01	5.30755	5.30755	4.263	4.24251	4.79175	0.0509966	0.0509966	0.77228	0.79385	0.511938
3.02	5.30439	5.30439	4.2591	4.2385	4.78993	0.050461	0.050461	0.772207	0.793814	0.511113
3.03	5.30123	5.30123	4.25519	4.23449	4.7881	0.0499349	0.0499349	0.772134	0.793778	0.510294
3.04	5.29805	5.29805	4.25128	4.23049	4.78627	0.0494181	0.0494181	0.772062	0.793743	0.509479
3.05	5.29486	5.29486	4.24737	4.22648	4.78444	0.0489103	0.0489103	0.77199	0.793708	0.508668
3.06	5.29166	5.29166	4.24347	4.22247	4.78261	0.0484115	0.0484115	0.771919	0.793673	0.507863
3.07	5.28846	5.28846	4.23956	4.21847	4.78077	0.0479213	0.0479213	0.771849	0.793638	0.507062
3.08	5.28525	5.28525	4.23565	4.21446	4.77893	0.0474396	0.0474396	0.771779	0.793604	0.506265
3.09	5.28202	5.28202	4.23175	4.21045	4.77708	0.0469663	0.0469663	0.77171	0.793571	0.505473
3.1	5.27879	5.27879	4.22784	4.20645	4.77524	0.0465011	0.0465011	0.771642	0.793537	0.504686
3.11	5.27556	5.27556	4.22393	4.20244	4.77338	0.046044	0.046044	0.771574	0.793504	0.503904
3.12	5.27231	5.27231	4.22002	4.19843	4.77153	0.0455947	0.0455947	0.771507	0.793471	0.503126
3.13	5.26906	5.26906	4.21612	4.19443	4.76967	0.0451531	0.0451531	0.771441	0.793439	0.502352
3.14	5.2658	5.2658	4.21221	4.19042	4.76781	0.044719	0.044719	0.771375	0.793406	0.501583
3.15	5.26253	5.26253	4.2083	4.18641	4.76594	0.0442923	0.0442923	0.77131	0.793374	0.500819
3.16	5.25925	5.25925	4.20439	4.18241	4.76407	0.0438728	0.0438728	0.771245	0.793343	0.500058
3.17	5.25597	5.25597	4.20049	4.1784	4.7622	0.0434604	0.0434604	0.771181	0.793311	0.499303
3.18	5.25268	5.25268	4.19658	4.17439	4.76033	0.0430549	0.0430549	0.771117	0.79328	0.498551
3.19	5.24938	5.24938	4.19267	4.17039	4.75845	0.0426563	0.0426563	0.771054	0.793249	0.497804
3.2	5.24608	5.24608	4.18877	4.16638	4.75657	0.0422643	0.0422643	0.770992	0.793219	0.497062
3.21	5.24277	5.24277	4.18486	4.16237	4.75468	0.0418788	0.0418788	0.77093	0.793189	0.496324
3.22	5.23945	5.23945	4.18095	4.15837	4.7528	0.0414998	0.0414998	0.770868	0.793159	0.49559
3.23	5.23613	5.23613	4.17704	4.15436	4.7509	0.041127	0.041127	0.770808	0.793129	0.49486
3.24	5.2328	5.2328	4.17314	4.15035	4.74901	0.0407604	0.0407604	0.770748	0.7931	0.494134
3.25	5.22946	5.22946	4.16923	4.14635	4.74711	0.0403998	0.0403998	0.770688	0.793071	0.493413
3.26	5.22612	5.22612	4.16532	4.14234	4.74521	0.0400452	0.0400452	0.770629	0.793042	0.492696
3.27	5.22277	5.22277	4.16141	4.13833	4.74331	0.0396963	0.0396963	0.77057	0.793013	0.491983
3.28	5.21941	5.21941	4.15751	4.13433	4.7414	0.0393531	0.0393531	0.770512	0.792985	0.491274
3.29	5.21605	5.21605	4.1536	4.13032	4.73949	0.0390155	0.0390155	0.770455	0.792957	0.490569
3.3	5.21269	5.21269	4.14969	4.12631	4.73758	0.0386834	0.0386834	0.770398	0.792929	0.489869
3.31	5.20932	5.20932	4.14578	4.12231	4.73566	0.0383566	0.0383566	0.770341	0.792901	0.489172
3.32	5.20594	5.20594	4.14188	4.1183	4.73374	0.0380351	0.0380351	0.770285	0.792874	0.48848
3.33	5.20255	5.20255	4.13797	4.11429	4.73182	0.0377187	0.0377187	0.77023	0.792847	0.487791
3.34	5.19917	5.19917	4.13406	4.11029	4.7299	0.0374074	0.0374074	0.770175	0.79282	0.487107
3.35	5.19577	5.19577	4.13016	4.10628	4.72797	0.0371011	0.0371011	0.77012	0.792794	0.486427
3.36	5.19237	5.19237	4.12625	4.10227	4.72604	0.0367996	0.0367996	0.770066	0.792767	0.48575
3.37	5.18897	5.18897	4.12234	4.09827	4.7241	0.0365029	0.0365029	0.770013	0.792741	0.485078
3.38	5.18556	5.18556	4.11843	4.09426	4.72217	0.0362109	0.0362109	0.76996	0.792716	0.484409
3.39	5.18214	5.18214	4.11453	4.09025	4.72023	0.0359235	0.0359235	0.769907	0.79269	0.483744
3.4	5.17872	5.17872	4.11062	4.08624	4.71829	0.0356406	0.0356406	0.769855	0.792665	0.483083
3.41	5.1753	5.1753	4.10671	4.08224	4.71634	0.0353621	0.0353621	0.769803	0.79264	0.482426
3.42	5.17187	5.17187	4.1028	4.07823	4.71439	0.0350879	0.0350879	0.769752	0.792615	0.481773
3.43	5.16843	5.16843	4.0989	4.07422	4.71244	0.034818	0.034818	0.769702	0.79259	0.481124
3.44	5.165	5.165	4.09499	4.07022	4.71049	0.0345523	0.0345523	0.769651	0.792566	0.480478
3.45	5.16155	5.16155	4.09108	4.06621	4.70853	0.0342907	0.0342907	0.769602	0.792541	0.479836
3.46	5.1581	5.1581	4.08717	4.0622	4.70657	0.0340331	0.0340331	0.769552	0.792517	0.479198
3.47	5.15465	5.15465	4.08327	4.0582	4.70461	0.0337795	0.0337795	0.769504	0.792494	0.478564
3.48	5.15119	5.15119	4.07936	4.05419	4.70264	0.0335297	0.0335297	0.769455	0.79247	0.477933
3.49	5.14773	5.14773	4.07545	4.05018	4.70068	0.0332838	0.0332838	0.769407	0.792447	0.477306
3.5	5.14427	5.14427	4.07154	4.04618	4.69871	0.0330415	0.0330415	0.76936	0.792424	0.476683
3.51	5.1408	5.1408	4.06763	4.04217	4.69673	0.032803	0.032803	0.769312	0.792401	0.476063
3.52	5.13733	5.13733	4.06373	4.03816	4.69476	0.032568	0.032568	0.769266	0.792378	0.475447
3.53	5.13385	5.13385	4.05982	4.03416	4.69278	0.0323366	0.0323366	0.769219	0.792356	0.474835
3.54	5.13037	5.13037	4.05591	4.03015	4.6908	0.0321087	0.0321087	0.769174	0.792333	0.474226
3.55	5.12688	5.12688	4.052	4.02614	4.68882	0.0318841	0.0318841	0.769128	0.792311	0.47362
3.56	5.12339	5.12339	4.0481	4.02214	4.68683	0.031663	0.031663	0.769083	0.79229	0.473018
3.57	5.1199	5.1199	4.04419	4.01813	4.68484	0.0314451	0.0314451	0.769038	0.792268	0.47242
3.58	5.1164	5.1164	4.04028	4.01412	4.68285	0.0312304	0.0312304	0.768994	0.792246	0.471825
3.59	5.1129	5.1129	4.03637	4.01012	4.68085	0.0310189	0.0310189	0.76895	0.792225	0.471234
3.6	5.1094	5.1094	4.03247	4.00611	4.67886	0.0308105	0.0308105	0.768907	0.792204	0.470646
3.61	5.10589	5.10589	4.02856	4.0021	4.67686	0.0306052	0.0306052	0.768864	0.792183	0.470061
3.62	5.10238	5.10238	4.02465	3.9981	4.67486	0.0304028	0.0304028	0.768821	0.792163	0.46948
3.63	5.09886	5.09886	4.02074	3.99409	4.67285	0.0302035	0.0302035	0.768779	0.792142	0.468902
3.64	5.09534	5.09534	4.01684	3.99008	4.67085	0.030007	0.030007	0.768737	0.792122	0.468328
3.65	5.09182	5.09182	4.01293	3.98608	4.66884	0.0298134	0.0298134	0.768696	0.792102	0.467757
3.66	5.0883	5.0883	4.00902	3.98207	4.66683	0.0296225	0.0296225	0.768654	0.792082	0.467189
3.67	5.08477	5.08477	4.00511	3.97806	4.66481	0.0294345	0.0294345	0.768614	0.792062	0.466625
3.68	5.08124	5.08124	4.0012	3.97406	4.6628	0.0292491	0.0292491	0.768573	0.792042	0.466064
3.69	5.0777	5.0777	3.9973	3.97005	4.66078	0.0290664	0.0290664	0.768533	0.792023	0.465506
3.7	5.07416	5.07416	3.99339	3.96604	4.65875	0.0288863	0.0288863	0.768494	0.792004	0.464951
3.71	5.07062	5.07062	3.98948	3.96203	4.65673	0.0287087	0.0287087	0.768454	0.791985	0.4644
3.72	5.06708	5.06708	3.98557	3.95803	4.6547	0.0285337	0.0285337	0.768415	0.791966	0.463852
3.73	5.06353	5.06353	3.98167	3.95402	4.65268	0.0283611	0.0283611	0.768377	0.791947	0.463307
3.74	5.05998	5.05998	3.97776	3.95001	4.65065	0.028191	0.028191	0.768338	0.791929	0.462765
3.75	5.05643	5.05643	3.97385	3.94601	4.64861	0.0280233	0.0280233	0.7683	0.79191	0.462227
3.76	5.05287	5.05287	3.96994	3.942	4.64658	0.0278579	0.0278579	0.768263	0.791892	0.461691
3.77	5.04931	5.04931	3.96604	3.93799	4.64454	0.0276949	0.0276949	0.768226	0.791874	0.461159
3.78	5.04575	5.04575	3.96213	3.93399	4.6425	0.0275341	0.0275341	0.768189	0.791856	0.460629
3.79	5.04219	5.04219	3.95822	3.92998	4.64046	0.0273756	0.0273756	0.768152	0.791839	0.460103
3.8	5.03862	5.03862	3.95431	3.92597	4.63841	0.0272192	0.0272192	0.768116	0.791821	0.45958
3.81	5.03505	5.03505	3.9504	3.92197	4.63636	0.027065	0.027065	0.76808	0.791804	0.45906
3.82	5.03148	5.03148	3.9465	3.91796	4.63432	0.026913	0.026913	0.768044	0.791787	0.458543
3.83	5.0279	5.0279	3.94259	3.91395	4.63226	0.026763	0.026763	0.768009	0.79177	0.458029
3.84	5.02433	5.02433	3.93868	3.90995	4.63021	0.0266151	0.0266151	0.767974	0.791753	0.457518
3.85	5.02074	5.02074	3.93477	3.90594	4.62815	0.0264692	0.0264692	0.767939	0.791736	0.45701
3.86	5.01716	5.01716	3.93087	3.90193	4.6261	0.0263253	0.0263253	0.767905	0.79172	0.456505
3.87	5.01358	5.01358	3.92696	3.89793	4.62404	0.0261834	0.0261834	0.767871	0.791703	0.456003
3.88	5.00999	5.00999	3.92305	3.89392	4.62197	0.0260433	0.0260433	0.767837	0.791687	0.455504
3.89	5.0064	5.0064	3.91914	3.88991	4.61991	0.0259052	0.0259052	0.767804	0.791671	0.455008
3.9	5.00281	5.00281	3.91523	3.88591	4.61784	0.0257689	0.0257689	0.767771	0.791655	0.454514
3.91	4.99921	4.99921	3.91133	3.8819	4.61577	0.0256345	0.0256345	0.767738	0.791639	0.454024
3.92	4.99561	4.99561	3.90742	3.87789	4.6137	0.0255018	0.0255018	0.767706	0.791623	0.453536
3.93	4.99202	4.99202	3.90351	3.87388	4.61163	0.025371	0.025371	0.767673	0.791608	0.453051
3.94	4.98841	4.98841	3.8996	3.86988	4.60955	0.0252419	0.0252419	0.767641	0.791593	0.452569
3.95	4.98481	4.98481	3.89569	3.86587	4.60748	0.0251144	0.0251144	0.76761	0.791577	0.45209
3.96	4.9812	4.9812	3.89179	3.86186	4.6054	0.0249887	0.0249887	0.767578	0.791562	0.451614
3.97	4.9776	4.9776	3.88788	3.85786	4.60331	0.0248647	0.0248647	0.767547	0.791547	0.45114
3.98	4.97398	4.97398	3.88397	3.85385	4.60123	0.0247423	0.0247423	0.767517	0.791532	0.450669
3.99	4.97037	4.97037	3.88006	3.84984	4.59915	0.0246214	0.0246214	0.767486	0.791518	0.450201
4	4.96676	4.96676	3.87615	3.84584	4.59706	0.0245022	0.0245022	0.767456	0.791503	0.449736
4.01	4.96314	4.96272	3.87225	3.84183	4.59497	0.0243845	0.0244962	0.767426	0.791489	0.449273
4.02	4.95952	4.95868	3.86834	3.83782	4.59288	0.0242684	0.0244903	0.767396	0.791474	0.448813
4.03	4.9559	4.95464	3.86443	3.83382	4.59078	0.0241538	0.0244846	0.767367	0.79146	0.448356
4.04	4.95228	4.9506	3.86052	3.82981	4.58869	0.0240406	0.0244788	0.767337	0.791446	0.447901
4.05	4.94865	4.94656	3.85662	3.8258	4.58659	0.023929	0.0244731	0.767309	0.791432	0.447449
4.06	4.94503	4.94252	3.85271	3.8218	4.58449	0.0238187	0.0244675	0.76728	0.791419	0.447
4.07	4.9414	4.93848	3.8488	3.81779	4.58239	0.0237099	0.024462	0.767251	0.791405	0.446553
4.08	4.93777	4.93444	3.84489	3.81378	4.58029	0.0236025	0.0244565	0.767223	0.791392	0.446109
4.09	4.93414	4.9304	3.84098	3.80978	4.57818	0.0234964	0.024451	0.767195	0.791378	0.445667
4.1	4.9305	4.92636	3.83708	3.80577	4.57607	0.0233917	0.0244456	0.767168	0.791365	0.445228
4.11	4.92687	4.92232	3.83317	3.80176	4.57396	0.0232884	0.0244402	0.76714	0.791352	0.444792
4.12	4.92323	4.91828	3.82926	3.79776	4.57185	0.0231863	0.0244349	0.767113	0.791339	0.444358
4.13	4.91959	4.91424	3.82535	3.79375	4.56974	0.0230856	0.0244297	0.767086	0.791326	0.443927
4.14	4.91595	4.9102	3.82144	3.78974	4.56762	0.0229861	0.0244245	0.76706	0.791313	0.443498
4.15	4.91231	4.90616	3.81754	3.78573	4.56551	0.0228879	0.0244193	0.767033	0.7913	0.443071
4.16	4.90866	4.90212	3.81363	3.78173	4.56339	0.0227909	0.0244142	0.767007	0.791288	0.442647
4.17	4.90501	4.89808	3.80972	3.77772	4.56127	0.0226951	0.0244091	0.766981	0.791275	0.442226
4.18	4.90137	4.89404	3.80581	3.77371	4.55915	0.0226005	0.0244041	0.766955	0.791263	0.441807
4.19	4.89772	4.89	3.8019	3.76971	4.55702	0.0225072	0.0243991	0.76693	0.791251	0.441391
4.2	4.89407	4.88596	3.798	3.7657	4.5549	0.0224149	0.0243942	0.766905	0.791239	0.440976
4.21	4.89041	4.88192	3.79409	3.76169	4.55277	0.0223238	0.0243894	0.76688	0.791227	0.440565
4.22	4.88676	4.87788	3.79018	3.75769	4.55064	0.0222339	0.0243845	0.766855	0.791215	0.440155
4.23	4.8831	4.87384	3.78627	3.75368	4.54851	0.022145	0.0243797	0.76683	0.791203	0.439749
4.24	4.87945	4.8698	3.78236	3.74967	4.54638	0.0220573	0.024375	0.766806	0.791191	0.439344
4.25	4.87579	4.86575	3.77846	3.74567	4.54424	0.0219706	0.0243703	0.766782	0.79118	0.438942
4.26	4.87213	4.86171	3.77455	3.74166	4.54211	0.021885	0.0243657	0.766758	0.791168	0.438542
4.27	4.86846	4.85767	3.77064	3.73765	4.53997	0.0218004	0.0243611	0.766734	0.791157	0.438144
4.28	4.8648	4.85363	3.76673	3.73365	4.53783	0.0217169	0.0243565	0.766711	0.791146	0.437749
4.29	4.86114	4.84959	3.76282	3.72964	4.53569	0.0216344	0.024352	0.766687	0.791135	0.437356
4.3	4.85747	4.84555	3.75892	3.72563	4.53354	0.0215529	0.0243475	0.766664	0.791124	0.436966
4.31	4.8538	4.84151	3.75501	3.72163	4.5314	0.0214724	0.0243431	0.766642	0.791113	0.436577
4.32	4.85013	4.83747	3.7511	3.71762	4.52925	0.0213928	0.0243387	0.766619	0.791102	0.436191
4.33	4.84646	4.83343	3.74719	3.71361	4.5271	0.0213142	0.0243344	0.766596	0.791091	0.435807
4.34	4.84279	4.82939	3.74328	3.7096	4.52495	0.0212366	0.02433	0.766574	0.791081	0.435426
4.35	4.83912	4.82535	3.73938	3.7056	4.5228	0.0211599	0.0243258	0.766552	0.79107	0.435046
4.36	4.83544	4.82131	3.73547	3.70159	4.52065	0.0210841	0.0243216	0.76653	0.79106	0.434669
4.37	4.83177	4.81727	3.73156	3.69758	4.51849	0.0210093	0.0243174	0.766509	0.791049	0.434294
4.38	4.82809	4.81323	3.72765	3.69358	4.51634	0.0209353	0.0243132	0.766487	0.791039	0.433921
4.39	4.82441	4.80919	3.72374	3.68957	4.51418	0.0208622	0.0243091	0.766466	0.791029	0.43355
4.4	4.82073	4.80515	3.71983	3.68556	4.51202	0.0207899	0.0243051	0.766445	0.791019	0.433182
4.41	4.81705	4.80111	3.71593	3.68156	4.50986	0.0207186	0.024301	0.766424	0.791009	0.432815
4.42	4.81337	4.79707	3.71202	3.67755	4.50769	0.020648	0.024297	0.766403	0.790999	0.432451
4.43	4.80969	4.79303	3.70811	3.67354	4.50553	0.0205783	0.0242931	0.766383	0.790989	0.432089
4.44	4.806	4.78899	3.7042	3.66954	4.50336	0.0205094	0.0242892	0.766362	0.79098	0.431729
4.45	4.80232	4.78495	3.70029	3.66553	4.5012	0.0204414	0.0242853	0.766342	0.79097	0.431371
4.46	4.79863	4.78091	3.69639	3.66152	4.49903	0.0203741	0.0242814	0.766322	0.790961	0.431015
4.47	4.79494	4.77687	3.69248	3.65752	4.49686	0.0203076	0.0242776	0.766302	0.790951	0.430661
4.48	4.79125	4.77283	3.68857	3.65351	4.49468	0.0202419	0.0242738	0.766283	0.790942	0.430309
4.49	4.78756	4.76879	3.68466	3.6495	4.49251	0.020177	0.0242701	0.766263	0.790933	0.42996
4.5	4.78387	4.76475	3.68075	3.6455	4.49034	0.0201128	0.0242664	0.766244	0.790923	0.429612
4.51	4.78018	4.76071	3.67685	3.64149	4.48816	0.0200493	0.0242627	0.766225	0.790914	0.429266
4.52	4.77649	4.75667	3.67294	3.63748	4.48598	0.0199866	0.0242591	0.766206	0.790905	0.428923
4.53	4.77279	4.75263	3.66903	3.63347	4.4838	0.0199246	0.0242555	0.766187	0.790896	0.428581
4.54	4.7691	4.74859	3.66512	3.62947	4.48162	0.0198634	0.024252	0.766169	0.790888	0.428241
4.55	4.7654	4.74455	3.66121	3.62546	4.47944	0.0198028	0.0242484	0.76615	0.790879	0.427904
4.56	4.7617	4.74051	3.65731	3.62145	4.47725	0.019743	0.0242449	0.766132	0.79087	0.427568
4.57	4.758	4.73647	3.6534	3.61745	4.47507	0.0196838	0.0242415	0.766114	0.790862	0.427234
4.58	4.7543	4.73243	3.64949	3.61344	4.47288	0.0196253	0.024238	0.766096	0.790853	0.426902
4.59	4.7506	4.72839	3.64558	3.60943	4.47069	0.0195674	0.0242346	0.766078	0.790845	0.426572
4.6	4.7469	4.72435	3.64167	3.60543	4.4685	0.0195103	0.0242313	0.766061	0.790836	0.426244
4.61	4.7432	4.72031	3.63776	3.60142	4.46631	0.0194537	0.0242279	0.766043	0.790828	0.425918
4.62	4.73949	4.71627	3.63386	3.59741	4.46412	0.0193979	0.0242246	0.766026	0.79082	0.425594
4.63	4.73579	4.71223	3.62995	3.59341	4.46192	0.0193426	0.0242213	0.766009	0.790812	0.425271
4.64	4.73208	4.70819	3.62604	3.5894	4.45973	0.019288	0.0242181	0.765992	0.790804	0.424951
4.65	4.72838	4.70415	3.62213	3.58539	4.45753	0.019234	0.0242149	0.765975	0.790796	0.424632
4.66	4.72467	4.70011	3.61822	3.58139	4.45533	0.0191806	0.0242117	0.765959	0.790788	0.424315
4.67	4.72096	4.69607	3.61432	3.57738	4.45313	0.0191278	0.0242086	0.765942	0.79078	0.424
4.68	4.71725	4.69203	3.61041	3.57337	4.45093	0.0190756	0.0242054	0.765926	0.790772	0.423687
4.69	4.71354	4.68799	3.6065	3.56937	4.44873	0.0190239	0.0242024	0.765909	0.790764	0.423376
4.7	4.70983	4.68395	3.60259	3.56536	4.44653	0.0189729	0.0241993	0.765893	0.790757	0.423066
4.71	4.70612	4.67991	3.59868	3.56135	4.44432	0.0189224	0.0241962	0.765877	0.790749	0.422758
4.72	4.7024	4.67587	3.59477	3.55734	4.44211	0.0188725	0.0241932	0.765862	0.790742	0.422452
4.73	4.69869	4.67183	3.59087	3.55334	4.43991	0.0188231	0.0241903	0.765846	0.790734	0.422148
4.74	4.69498	4.66779	3.58696	3.54933	4.4377	0.0187743	0.0241873	0.76583	0.790727	0.421846
4.75	4.69126	4.66375	3.58305	3.54532	4.43549	0.0187261	0.0241844	0.765815	0.79072	0.421545
4.76	4.68754	4.65971	3.57914	3.54132	4.43328	0.0186783	0.0241815	0.7658	0.790712	0.421246
4.77	4.68383	4.65567	3.57523	3.53731	4.43106	0.0186311	0.0241786	0.765785	0.790705	0.420949
4.78	4.68011	4.65163	3.57133	3.5333	4.42885	0.0185844	0.0241758	0.76577	0.790698	0.420653
4.79	4.67639	4.64759	3.56742	3.5293	4.42663	0.0185382	0.024173	0.765755	0.790691	0.42036
4.8	4.67267	4.64355	3.56351	3.52529	4.42442	0.0184926	0.0241702	0.76574	0.790684	0.420068
4.81	4.66895	4.63951	3.5596	3.52128	4.4222	0.0184474	0.0241674	0.765726	0.790677	0.419777
4.82	4.66523	4.63547	3.55569	3.51728	4.41998	0.0184027	0.0241647	0.765711	0.790671	0.419488
4.83	4.66151	4.63143	3.55178	3.51327	4.41776	0.0183586	0.024162	0.765697	0.790664	0.419201
4.84	4.65778	4.62739	3.54788	3.50926	4.41554	0.0183148	0.0241593	0.765683	0.790657	0.418916
4.85	4.65406	4.62335	3.54397	3.50526	4.41331	0.0182716	0.0241566	0.765669	0.790651	0.418632
4.86	4.65034	4.61931	3.54006	3.50125	4.41109	0.0182289	0.024154	0.765655	0.790644	0.41835
4.87	4.64661	4.61527	3.53615	3.49724	4.40886	0.0181866	0.0241514	0.765641	0.790637	0.41807
4.88	4.64288	4.61123	3.53224	3.49324	4.40664	0.0181447	0.0241488	0.765627	0.790631	0.417791
4.89	4.63916	4.60719	3.52834	3.48923	4.40441	0.0181033	0.0241462	0.765614	0.790625	0.417513
4.9	4.63543	4.60315	3.52443	3.48522	4.40218	0.0180624	0.0241437	0.7656	0.790618	0.417238
4.91	4.6317	4.59911	3.52052	3.48121	4.39995	0.0180219	0.0241412	0.765587	0.790612	0.416964
4.92	4.62797	4.59507	3.51661	3.47721	4.39772	0.0179819	0.0241387	0.765574	0.790606	0.416691
4.93	4.62425	4.59103	3.5127	3.4732	4.39549	0.0179422	0.0241362	0.765561	0.7906	0.41642
4.94	4.62052	4.58699	3.50879	3.46919	4.39325	0.017903	0.0241338	0.765548	0.790593	0.416151
4.95	4.61678	4.58295	3.50489	3.46519	4.39102	0.0178642	0.0241313	0.765535	0.790587	0.415883
4.96	4.61305	4.57891	3.50098	3.46118	4.38878	0.0178259	0.0241289	0.765522	0.790581	0.415617
4.97	4.60932	4.57487	3.49707	3.45717	4.38654	0.0177879	0.0241266	0.76551	0.790575	0.415352
4.98	4.60559	4.57083	3.49316	3.45317	4.3843	0.0177503	0.0241242	0.765497	0.79057	0.415089
4.99	4.60186	4.56679	3.48925	3.44916	4.38206	0.0177132	0.0241219	0.765485	0.790564	0.414828
5	4.59812	4.56275	3.48534	3.44515	4.37982	0.0176764	0.0241196	0.765473	0.790558	0.414567
5.01	4.59439	4.5587	3.48144	3.44115	4.37758	0.0176401	0.0241173	0.76546	0.790552	0.414309
5.02	4.59065	4.55466	3.47753	3.43714	4.37534	0.0176041	0.024115	0.765448	0.790547	0.414052
5.03	4.58692	4.55062	3.47362	3.43313	4.37309	0.0175685	0.0241128	0.765436	0.790541	0.413796
5.04	4.58318	4.54658	3.46971	3.42913	4.37085	0.0175332	0.0241106	0.765425	0.790535	0.413542
5.05	4.57944	4.54254	3.4658	3.42512	4.3686	0.0174984	0.0241083	0.765413	0.79053	0.413289
5.06	4.57571	4.5385	3.4619	3.42111	4.36636	0.0174639	0.0241062	0.765401	0.790524	0.413038
5.07	4.57197	4.53446	3.45799	3.4171	4.36411	0.0174298	0.024104	0.76539	0.790519	0.412788
5.08	4.56823	4.53042	3.45408	3.4131	4.36186	0.017396	0.0241019	0.765378	0.790514	0.41254
5.09	4.56449	4.52638	3.45017	3.40909	4.35961	0.0173626	0.0240997	0.765367	0.790508	0.412293
5.1	4.56075	4.52234	3.44626	3.40508	4.35736	0.0173295	0.0240976	0.765356	0.790503	0.412047
5.11	4.55701	4.5183	3.44235	3.40108	4.3551	0.0172968	0.0240955	0.765345	0.790498	0.411803
5.12	4.55327	4.51426	3.43845	3.39707	4.35285	0.0172644	0.0240935	0.765334	0.790493	0.41156
5.13	4.54953	4.51022	3.43454	3.39306	4.35059	0.0172324	0.0240914	0.765323	0.790488	0.411319
5.14	4.54578	4.50618	3.43063	3.38906	4.34834	0.0172007	0.0240894	0.765312	0.790483	0.411079
5.15	4.54204	4.50214	3.42672	3.38505	4.34608	0.0171693	0.0240874	0.765301	0.790477	0.410841
5.16	4.5383	4.4981	3.42281	3.38104	4.34382	0.0171382	0.0240854	0.765291	0.790472	0.410603
5.17	4.53455	4.49406	3.4189	3.37704	4.34156	0.0171075	0.0240834	0.76528	0.790468	0.410368
5.18	4.53081	4.49002	3.415	3.37303	4.3393	0.0170771	0.0240815	0.76527	0.790463	0.410133
5.19	4.52706	4.48598	3.41109	3.36902	4.33704	0.017047	0.0240796	0.765259	0.790458	0.4099
5.2	4.52332	4.48194	3.40718	3.36502	4.33478	0.0170172	0.0240776	0.765249	0.790453	0.409668
5.21	4.51957	4.4779	3.40327	3.36101	4.33252	0.0169877	0.0240757	0.765239	0.790448	0.409438
5.22	4.51583	4.47386	3.39936	3.357	4.33025	0.0169585	0.0240739	0.765229	0.790444	0.409209
5.23	4.51208	4.46982	3.39545	3.353	4.32799	0.0169297	0.024072	0.765219	0.790439	0.408981
5.24	4.50833	4.46578	3.39155	3.34899	4.32572	0.0169011	0.0240702	0.765209	0.790434	0.408755
5.25	4.50458	4.46174	3.38764	3.34498	4.32346	0.0168728	0.0240683	0.765199	0.79043	0.40853
5.26	4.50084	4.4577	3.38373	3.34097	4.32119	0.0168448	0.0240665	0.765189	0.790425	0.408306
5.27	4.49709	4.45366	3.37982	3.33697	4.31892	0.0168171	0.0240647	0.76518	0.790421	0.408083
5.28	4.49334	4.44962	3.37591	3.33296	4.31665	0.0167897	0.024063	0.76517	0.790416	0.407862
5.29	4.48959	4.44558	3.372	3.32895	4.31438	0.0167625	0.0240612	0.765161	0.790412	0.407642
5.3	4.48584	4.44154	3.3681	3.32495	4.31211	0.0167357	0.0240594	0.765152	0.790407	0.407423
5.31	4.48209	4.4375	3.36419	3.32094	4.30983	0.0167091	0.0240577	0.765142	0.790403	0.407206
5.32	4.47834	4.43346	3.36028	3.31693	4.30756	0.0166827	0.024056	0.765133	0.790399	0.406989
5.33	4.47458	4.42942	3.35637	3.31293	4.30528	0.0166567	0.0240543	0.765124	0.790394	0.406774
5.34	4.47083	4.42538	3.35246	3.30892	4.30301	0.0166309	0.0240526	0.765115	0.79039	0.406561
5.35	4.46708	4.42134	3.34855	3.30491	4.30073	0.0166053	0.024051	0.765106	0.790386	0.406348
5.36	4.46333	4.4173	3.34465	3.30091	4.29845	0.0165801	0.0240493	0.765097	0.790382	0.406137
5.37	4.45957	4.41326	3.34074	3.2969	4.29618	0.0165551	0.0240477	0.765088	0.790378	0.405927
5.38	4.45582	4.40922	3.33683	3.29289	4.2939	0.0165303	0.0240461	0.76508	0.790374	0.405718
5.39	4.45206	4.40518	3.33292	3.28889	4.29162	0.0165058	0.0240445	0.765071	0.79037	0.40551
5.4	4.44831	4.40114	3.32901	3.28488	4.28934	0.0164815	0.0240429	0.765062	0.790366	0.405304
5.41	4.44455	4.3971	3.3251	3.28087	4.28705	0.0164575	0.0240413	0.765054	0.790362	0.405098
5.42	4.4408	4.39306	3.3212	3.27686	4.28477	0.0164337	0.0240398	0.765046	0.790358	0.404894
5.43	4.43704	4.38902	3.31729	3.27286	4.28249	0.0164101	0.0240382	0.765037	0.790354	0.404691
5.44	4.43329	4.38498	3.31338	3.26885	4.2802	0.0163868	0.0240367	0.765029	0.79035	0.40449
5.45	4.42953	4.38094	3.30947	3.26484	4.27792	0.0163638	0.0240352	0.765021	0.790346	0.404289
5.46	4.42577	4.3769	3.30556	3.26084	4.27563	0.0163409	0.0240337	0.765013	0.790343	0.404089
5.47	4.42202	4.37286	3.30165	3.25683	4.27334	0.0163183	0.0240322	0.765005	0.790339	0.403891
5.48	4.41826	4.36882	3.29775	3.25282	4.27106	0.0162959	0.0240307	0.764997	0.790335	0.403694
5.49	4.4145	4.36478	3.29384	3.24882	4.26877	0.0162737	0.0240292	0.764989	0.790331	0.403498
5.5	4.41074	4.36074	3.28993	3.24481	4.26648	0.0162518	0.0240278	0.764981	0.790328	0.403303
5.51	4.40698	4.3567	3.28602	3.2408	4.26419	0.0162301	0.0240264	0.764973	0.790324	0.403109
5.52	4.40322	4.35266	3.28211	3.2368	4.26189	0.0162085	0.024025	0.764966	0.790321	0.402916
5.53	4.39946	4.34862	3.2782	3.23279	4.2596	0.0161873	0.0240236	0.764958	0.790317	0.402725
5.54	4.3957	4.34458	3.2743	3.22878	4.25731	0.0161662	0.0240222	0.76495	0.790314	0.402534
5.55	4.39194	4.34054	3.27039	3.22478	4.25502	0.0161453	0.0240208	0.764943	0.79031	0.402345
5.56	4.38818	4.3365	3.26648	3.22077	4.25272	0.0161246	0.0240194	0.764936	0.790307	0.402157
5.57	4.38442	4.33246	3.26257	3.21676	4.25042	0.0161041	0.0240181	0.764928	0.790303	0.401969
5.58	4.38066	4.32842	3.25866	3.21275	4.24813	0.0160839	0.0240167	0.764921	0.7903	0.401783
5.59	4.37689	4.32438	3.25475	3.20875	4.24583	0.0160638	0.0240154	0.764914	0.790296	0.401598
5.6	4.37313	4.32034	3.25085	3.20474	4.24353	0.0160439	0.0240141	0.764907	0.790293	0.401414
5.61	4.36937	4.3163	3.24694	3.20073	4.24123	0.0160243	0.0240128	0.764899	0.79029	0.401231
5.62	4.36561	4.31226	3.24303	3.19673	4.23893	0.0160048	0.0240115	0.764892	0.790287	0.401049
5.63	4.36184	4.30822	3.23912	3.19272	4.23663	0.0159855	0.0240102	0.764885	0.790283	0.400868
5.64	4.35808	4.30418	3.23521	3.18871	4.23433	0.0159664	0.0240089	0.764879	0.79028	0.400688
5.65	4.35432	4.30014	3.2313	3.18471	4.23203	0.0159475	0.0240077	0.764872	0.790277	0.40051
5.66	4.35055	4.2961	3.2274	3.1807	4.22973	0.0159288	0.0240064	0.764865	0.790274	0.400332
5.67	4.34679	4.29206	3.22349	3.17669	4.22742	0.0159102	0.0240052	0.764858	0.790271	0.400155
5.68	4.34302	4.28802	3.21958	3.17269	4.22512	0.0158919	0.024004	0.764852	0.790268	0.399979
5.69	4.33926	4.28398	3.21567	3.16868	4.22282	0.0158737	0.0240028	0.764845	0.790265	0.399804
5.7	4.33549	4.27994	3.21176	3.16467	4.22051	0.0158557	0.0240016	0.764839	0.790262	0.399631
5.71	4.33172	4.2759	3.20785	3.16067	4.2182	0.0158379	0.0240004	0.764832	0.790259	0.399458
5.72	4.32796	4.27186	3.20395	3.15666	4.2159	0.0158202	0.0239992	0.764826	0.790256	0.399286
5.73	4.32419	4.26781	3.20004	3.15265	4.21359	0.0158027	0.023998	0.764819	0.790253	0.399115
5.74	4.32042	4.26377	3.19613	3.14864	4.21128	0.0157854	0.0239969	0.764813	0.79025	0.398946
5.75	4.31666	4.25973	3.19222	3.14464	4.20897	0.0157683	0.0239957	0.764807	0.790247	0.398777
5.76	4.31289	4.25569	3.18831	3.14063	4.20666	0.0157513	0.0239946	0.764801	0.790244	0.398609
5.77	4.30912	4.25165	3.1844	3.13662	4.20435	0.0157345	0.0239935	0.764794	0.790241	0.398442
5.78	4.30535	4.24761	3.1805	3.13262	4.20204	0.0157178	0.0239924	0.764788	0.790238	0.398276
5.79	4.30159	4.24357	3.17659	3.12861	4.19972	0.0157013	0.0239913	0.764782	0.790236	0.398111
5.8	4.29782	4.23953	3.17268	3.1246	4.19741	0.015685	0.0239902	0.764776	0.790233	0.397947
5.81	4.29405	4.23549	3.16877	3.1206	4.1951	0.0156688	0.0239891	0.76477	0.79023	0.397784
5.82	4.29028	4.23145	3.16486	3.11659	4.19278	0.0156528	0.023988	0.764765	0.790227	0.397622
5.83	4.28651	4.22741	3.16095	3.11258	4.19047	0.015637	0.023987	0.764759	0.790225	0.39746
5.84	4.28274	4.22337	3.15705	3.10858	4.18815	0.0156212	0.0239859	0.764753	0.790222	0.3973
5.85	4.27897	4.21933	3.15314	3.10457	4.18583	0.0156057	0.0239849	0.764747	0.790219	0.397141
5.86	4.2752	4.21529	3.14923	3.10056	4.18352	0.0155903	0.0239838	0.764742	0.790217	0.396982
5.87	4.27143	4.21125	3.14532	3.09656	4.1812	0.015575	0.0239828	0.764736	0.790214	0.396824
5.88	4.26766	4.20721	3.14141	3.09255	4.17888	0.0155599	0.0239818	0.764731	0.790212	0.396668
5.89	4.26389	4.20317	3.1375	3.08854	4.17656	0.0155449	0.0239808	0.764725	0.790209	0.396512
5.9	4.26011	4.19913	3.1336	3.08453	4.17424	0.0155301	0.0239798	0.76472	0.790207	0.396357
5.91	4.25634	4.19509	3.12969	3.08053	4.17192	0.0155154	0.0239788	0.764714	0.790204	0.396203
5.92	4.25257	4.19105	3.12578	3.07652	4.1696	0.0155009	0.0239778	0.764709	0.790202	0.39605
5.93	4.2488	4.18701	3.12187	3.07251	4.16728	0.0154865	0.0239769	0.764703	0.790199	0.395898
5.94	4.24503	4.18297	3.11796	3.06851	4.16495	0.0154722	0.0239759	0.764698	0.790197	0.395746
5.95	4.24125	4.17893	3.11405	3.0645	4.16263	0.0154581	0.023975	0.764693	0.790194	0.395596
5.96	4.23748	4.17489	3.11015	3.06049	4.16031	0.0154441	0.023974	0.764688	0.790192	0.395446
5.97	4.23371	4.17085	3.10624	3.05649	4.15798	0.0154303	0.0239731	0.764683	0.79019	0.395297
5.98	4.22994	4.16681	3.10233	3.05248	4.15566	0.0154165	0.0239722	0.764678	0.790187	0.395149
5.99	4.22616	4.16277	3.09842	3.04847	4.15333	0.0154029	0.0239713	0.764673	0.790185	0.395002
6	4.22239	4.15873	3.09451	3.04447	4.151	0.0153895	0.0239704	0.764668	0.790183	0.394856
6.01	4.21861	4.15469	3.0906	3.04046	4.14868	0.0153761	0.0239694	0.764663	0.79018	0.39471
6.02	4.21484	4.15065	3.08669	3.03645	4.14635	0.0153629	0.0239686	0.764658	0.790178	0.394566
6.03	4.21106	4.14661	3.08279	3.03245	4.14402	0.0153498	0.0239677	0.764653	0.790176	0.394422
6.04	4.20729	4.14257	3.07888	3.02844	4.14169	0.0153369	0.0239668	0.764648	0.790174	0.394279
6.05	4.20352	4.13853	3.07497	3.02443	4.13936	0.015324	0.0239659	0.764643	0.790171	0.394137
6.06	4.19974	4.13449	3.07106	3.02042	4.13703	0.0153113	0.0239651	0.764639	0.790169	0.393995
6.07	4.19596	4.13045	3.06715	3.01642	4.1347	0.0152987	0.0239642	0.764634	0.790167	0.393855
6.08	4.19219	4.12641	3.06324	3.01241	4.13237	0.0152862	0.0239634	0.764629	0.790165	0.393715
6.09	4.18841	4.12237	3.05934	3.0084	4.13004	0.0152739	0.0239626	0.764625	0.790163	0.393576
6.1	4.18464	4.11833	3.05543	3.0044	4.1277	0.0152616	0.0239617	0.76462	0.790161	0.393438
6.11	4.18086	4.11429	3.05152	3.00039	4.12537	0.0152495	0.0239609	0.764616	0.790159	0.393301
6.12	4.17708	4.11025	3.04761	2.99638	4.12304	0.0152375	0.0239601	0.764611	0.790157	0.393164
6.13	4.17331	4.10621	3.0437	2.99238	4.1207	0.0152256	0.0239593	0.764607	0.790155	0.393028
6.14	4.16953	4.10217	3.03979	2.98837	4.11837	0.0152138	0.0239585	0.764602	0.790153	0.392893
6.15	4.16575	4.09813	3.03589	2.98436	4.11603	0.0152021	0.0239577	0.764598	0.790151	0.392759
6.16	4.16198	4.09409	3.03198	2.98036	4.1137	0.0151906	0.023957	0.764594	0.790149	0.392625
6.17	4.1582	4.09005	3.02807	2.97635	4.11136	0.0151791	0.0239562	0.764589	0.790147	0.392493
6.18	4.15442	4.08601	3.02416	2.97234	4.10902	0.0151678	0.0239554	0.764585	0.790145	0.392361
6.19	4.15064	4.08197	3.02025	2.96834	4.10668	0.0151565	0.0239547	0.764581	0.790143	0.39223
6.2	4.14687	4.07793	3.01634	2.96433	4.10434	0.0151454	0.0239539	0.764577	0.790141	0.392099
6.21	4.14309	4.07389	3.01244	2.96032	4.10201	0.0151344	0.0239532	0.764573	0.790139	0.391969
6.22	4.13931	4.06985	3.00853	2.95631	4.09967	0.0151234	0.0239524	0.764569	0.790137	0.39184
6.23	4.13553	4.06581	3.00462	2.95231	4.09733	0.0151126	0.0239517	0.764565	0.790135	0.391712
6.24	4.13175	4.06177	3.00071	2.9483	4.09498	0.0151019	0.023951	0.764561	0.790133	0.391585
6.25	4.12797	4.05773	2.9968	2.94429	4.09264	0.0150913	0.0239502	0.764557	0.790132	0.391458
6.26	4.12419	4.05369	2.99289	2.94029	4.0903	0.0150807	0.0239495	0.764553	0.79013	0.391332
6.27	4.12041	4.04965	2.98898	2.93628	4.08796	0.0150703	0.0239488	0.764549	0.790128	0.391206
6.28	4.11663	4.04561	2.98508	2.93227	4.08562	0.01506	0.0239481	0.764545	0.790126	0.391082
6.29	4.11285	4.04157	2.98117	2.92827	4.08327	0.0150497	0.0239474	0.764541	0.790125	0.390958
6.3	4.10907	4.03753	2.97726	2.92426	4.08093	0.0150396	0.0239468	0.764537	0.790123	0.390835
6.31	4.10529	4.03349	2.97335	2.92025	4.07858	0.0150296	0.0239461	0.764533	0.790121	0.390712
6.32	4.10151	4.02945	2.96944	2.91625	4.07624	0.0150196	0.0239454	0.76453	0.790119	0.39059
6.33	4.09773	4.02541	2.96553	2.91224	4.07389	0.0150098	0.0239448	0.764526	0.790118	0.390469
6.34	4.09395	4.02137	2.96163	2.90823	4.07155	0.015	0.0239441	0.764522	0.790116	0.390349
6.35	4.09017	4.01733	2.95772	2.90423	4.0692	0.0149903	0.0239434	0.764519	0.790114	0.390229
6.36	4.08639	4.01329	2.95381	2.90022	4.06685	0.0149807	0.0239428	0.764515	0.790113	0.39011
6.37	4.08261	4.00925	2.9499	2.89621	4.06451	0.0149712	0.0239421	0.764512	0.790111	0.389991
6.38	4.07883	4.00521	2.94599	2.8922	4.06216	0.0149618	0.0239415	0.764508	0.790109	0.389874
6.39	4.07505	4.00117	2.94208	2.8882	4.05981	0.0149525	0.0239409	0.764505	0.790108	0.389757
6.4	4.07127	3.99713	2.93818	2.88419	4.05746	0.0149433	0.0239403	0.764501	0.790106	0.38964
6.41	4.06748	3.99309	2.93427	2.88018	4.05511	0.0149341	0.0239396	0.764498	0.790105	0.389525
6.42	4.0637	3.98905	2.93036	2.87618	4.05276	0.0149251	0.023939	0.764494	0.790103	0.389409
6.43	4.05992	3.985	2.92645	2.87217	4.05041	0.0149161	0.0239384	0.764491	0.790102	0.389295
6.44	4.05614	3.98096	2.92254	2.86816	4.04806	0.0149072	0.0239378	0.764487	0.7901	0.389181
6.45	4.05236	3.97692	2.91863	2.86416	4.0457	0.0148984	0.0239372	0.764484	0.790099	0.389068
6.46	4.04857	3.97288	2.91472	2.86015	4.04335	0.0148897	0.0239366	0.764481	0.790097	0.388956
6.47	4.04479	3.96884	2.91082	2.85614	4.041	0.014881	0.0239361	0.764478	0.790096	0.388844
6.48	4.04101	3.9648	2.90691	2.85214	4.03865	0.0148725	0.0239355	0.764474	0.790094	0.388733
6.49	4.03722	3.96076	2.903	2.84813	4.03629	0.014864	0.0239349	0.764471	0.790093	0.388622
6.5	4.03344	3.95672	2.89909	2.84412	4.03394	0.0148555	0.0239343	0.764468	0.790091	0.388512
6.51	4.02966	3.95268	2.89518	2.84012	4.03158	0.0148472	0.0239338	0.764465	0.79009	0.388403
6.52	4.02587	3.94864	2.89127	2.83611	4.02923	0.014839	0.0239332	0.764462	0.790088	0.388294
6.53	4.02209	3.9446	2.88737	2.8321	4.02687	0.0148308	0.0239327	0.764459	0.790087	0.388186
6.54	4.01831	3.94056	2.88346	2.82809	4.02452	0.0148227	0.0239321	0.764456	0.790085	0.388079
6.55	4.01452	3.93652	2.87955	2.82409	4.02216	0.0148146	0.0239316	0.764452	0.790084	0.387972
6.56	4.01074	3.93248	2.87564	2.82008	4.0198	0.0148067	0.023931	0.764449	0.790083	0.387866
6.57	4.00696	3.92844	2.87173	2.81607	4.01745	0.0147988	0.0239305	0.764446	0.790081	0.38776
6.58	4.00317	3.9244	2.86782	2.81207	4.01509	0.014791	0.02393	0.764444	0.79008	0.387655
6.59	3.99939	3.92036	2.86392	2.80806	4.01273	0.0147832	0.0239295	0.764441	0.790079	0.387551
6.6	3.9956	3.91632	2.86001	2.80405	4.01037	0.0147756	0.0239289	0.764438	0.790077	0.387447
6.61	3.99182	3.91228	2.8561	2.80005	4.00801	0.014768	0.0239284	0.764435	0.790076	0.387344
6.62	3.98803	3.90824	2.85219	2.79604	4.00565	0.0147604	0.0239279	0.764432	0.790075	0.387241
6.63	3.98425	3.9042	2.84828	2.79203	4.00329	0.014753	0.0239274	0.764429	0.790074	0.387139
6.64	3.98046	3.90016	2.84437	2.78803	4.00093	0.0147456	0.0239269	0.764426	0.790072	0.387037
6.65	3.97668	3.89612	2.84046	2.78402	3.99857	0.0147383	0.0239264	0.764424	0.790071	0.386936
6.66	3.97289	3.89208	2.83656	2.78001	3.99621	0.014731	0.0239259	0.764421	0.79007	0.386836
6.67	3.96911	3.88804	2.83265	2.776	3.99385	0.0147238	0.0239255	0.764418	0.790068	0.386736
6.68	3.96532	3.884	2.82874	2.772	3.99148	0.0147167	0.023925	0.764415	0.790067	0.386637
6.69	3.96154	3.87996	2.82483	2.76799	3.98912	0.0147096	0.0239245	0.764413	0.790066	0.386538
6.7	3.95775	3.87592	2.82092	2.76398	3.98676	0.0147026	0.023924	0.76441	0.790065	0.38644
6.71	3.95396	3.87188	2.81701	2.75998	3.98439	0.0146957	0.0239235	0.764407	0.790064	0.386343
6.72	3.95018	3.86784	2.81311	2.75597	3.98203	0.0146889	0.0239231	0.764405	0.790062	0.386246
6.73	3.94639	3.8638	2.8092	2.75196	3.97967	0.0146821	0.0239226	0.764402	0.790061	0.386149
6.74	3.94261	3.85976	2.80529	2.74796	3.9773	0.0146753	0.0239222	0.7644	0.79006	0.386053
6.75	3.93882	3.85572	2.80138	2.74395	3.97494	0.0146686	0.0239217	0.764397	0.790059	0.385958
6.76	3.93503	3.85168	2.79747	2.73994	3.97257	0.014662	0.0239213	0.764395	0.790058	0.385863
6.77	3.93125	3.84764	2.79356	2.73594	3.9702	0.0146555	0.0239208	0.764392	0.790057	0.385769
6.78	3.92746	3.8436	2.78966	2.73193	3.96784	0.014649	0.0239204	0.76439	0.790056	0.385675
6.79	3.92367	3.83956	2.78575	2.72792	3.96547	0.0146425	0.02392	0.764387	0.790055	0.385582
6.8	3.91989	3.83552	2.78184	2.72392	3.9631	0.0146361	0.0239195	0.764385	0.790053	0.38549
6.81	3.9161	3.83148	2.77793	2.71991	3.96074	0.0146298	0.0239191	0.764382	0.790052	0.385397
6.82	3.91231	3.82744	2.77402	2.7159	3.95837	0.0146236	0.0239187	0.76438	0.790051	0.385306
6.83	3.90852	3.8234	2.77011	2.71189	3.956	0.0146173	0.0239183	0.764378	0.79005	0.385215
6.84	3.90474	3.81936	2.7662	2.70789	3.95363	0.0146112	0.0239179	0.764375	0.790049	0.385124
6.85	3.90095	3.81532	2.7623	2.70388	3.95126	0.0146051	0.0239174	0.764373	0.790048	0.385034
6.86	3.89716	3.81128	2.75839	2.69987	3.94889	0.0145991	0.023917	0.764371	0.790047	0.384945
6.87	3.89337	3.80724	2.75448	2.69587	3.94652	0.0145931	0.0239167	0.764368	0.790046	0.384856
6.88	3.88959	3.8032	2.75057	2.69186	3.94415	0.0145871	0.0239163	0.764366	0.790045	0.384767
6.89	3.8858	3.79916	2.74666	2.68785	3.94178	0.0145813	0.0239158	0.764364	0.790044	0.384679
6.9	3.88201	3.79512	2.74275	2.68385	3.93941	0.0145754	0.0239155	0.764362	0.790043	0.384591
6.91	3.87822	3.79108	2.73885	2.67984	3.93704	0.0145697	0.0239151	0.76436	0.790042	0.384504
6.92	3.87443	3.78704	2.73494	2.67583	3.93466	0.014564	0.0239147	0.764357	0.790041	0.384418
6.93	3.87065	3.783	2.73103	2.67183	3.93229	0.0145583	0.0239143	0.764355	0.79004	0.384332
6.94	3.86686	3.77896	2.72712	2.66782	3.92992	0.0145527	0.0239139	0.764353	0.790039	0.384246
6.95	3.86307	3.77492	2.72321	2.66381	3.92755	0.0145471	0.0239136	0.764351	0.790038	0.384161
6.96	3.85928	3.77088	2.7193	2.65981	3.92517	0.0145416	0.0239132	0.764349	0.790037	0.384077
6.97	3.85549	3.76684	2.71539	2.6558	3.9228	0.0145361	0.0239128	0.764347	0.790036	0.383992
6.98	3.8517	3.7628	2.71149	2.65179	3.92042	0.0145307	0.0239125	0.764345	0.790035	0.383909
6.99	3.84791	3.75876	2.70758	2.64778	3.91805	0.0145253	0.0239121	0.764343	0.790034	0.383826
7	3.84412	3.75472	2.70367	2.64378	3.91567	0.01452	0.0239117	0.764341	0.790033	0.383743
7.01	3.84034	3.75068	2.69976	2.63977	3.9133	0.0145148	0.0239114	0.764339	0.790033	0.383661
7.02	3.83655	3.74664	2.69585	2.63576	3.91092	0.0145095	0.023911	0.764337	0.790032	0.383579
7.03	3.83276	3.7426	2.69194	2.63176	3.90855	0.0145044	0.0239107	0.764335	0.790031	0.383498
7.04	3.82897	3.73856	2.68804	2.62775	3.90617	0.0144992	0.0239104	0.764333	0.79003	0.383417
7.05	3.82518	3.73452	2.68413	2.62374	3.90379	0.0144942	0.02391	0.764331	0.790029	0.383336
7.06	3.82139	3.73048	2.68022	2.61974	3.90142	0.0144891	0.0239097	0.764329	0.790028	0.383256
7.07	3.8176	3.72644	2.67631	2.61573	3.89904	0.0144841	0.0239093	0.764327	0.790027	0.383177
7.08	3.81381	3.7224	2.6724	2.61172	3.89666	0.0144792	0.023909	0.764325	0.790026	0.383098
7.09	3.81002	3.71836	2.66849	2.60772	3.89428	0.0144743	0.0239087	0.764323	0.790026	0.383019
7.1	3.80623	3.71432	2.66458	2.60371	3.89191	0.0144694	0.0239084	0.764321	0.790025	0.382941
7.11	3.80244	3.71028	2.66068	2.5997	3.88953	0.0144646	0.023908	0.76432	0.790024	0.382864
7.12	3.79865	3.70624	2.65677	2.5957	3.88715	0.0144599	0.0239077	0.764318	0.790023	0.382786
7.13	3.79486	3.70219	2.65286	2.59169	3.88477	0.0144551	0.0239074	0.764316	0.790022	0.38271
7.14	3.79107	3.69815	2.64895	2.58768	3.88239	0.0144505	0.0239071	0.764314	0.790022	0.382633
7.15	3.78728	3.69411	2.64504	2.58367	3.88001	0.0144458	0.0239068	0.764312	0.790021	0.382557
7.16	3.78349	3.69007	2.64113	2.57967	3.87763	0.0144412	0.0239065	0.764311	0.79002	0.382482
7.17	3.7797	3.68603	2.63723	2.57566	3.87525	0.0144367	0.0239062	0.764309	0.790019	0.382407
7.18	3.77591	3.68199	2.63332	2.57165	3.87287	0.0144321	0.0239059	0.764307	0.790018	0.382332
7.19	3.77212	3.67795	2.62941	2.56765	3.87048	0.0144277	0.0239056	0.764305	0.790018	0.382258
7.2	3.76833	3.67391	2.6255	2.56364	3.8681	0.0144232	0.0239053	0.764304	0.790017	0.382184
7.21	3.76454	3.66987	2.62159	2.55963	3.86572	0.0144188	0.023905	0.764302	0.790016	0.382111
7.22	3.76075	3.66583	2.61768	2.55563	3.86334	0.0144145	0.0239047	0.7643	0.790015	0.382038
7.23	3.75695	3.66179	2.61378	2.55162	3.86096	0.0144102	0.0239044	0.764299	0.790015	0.381965
7.24	3.75316	3.65775	2.60987	2.54761	3.85857	0.0144059	0.0239041	0.764297	0.790014	0.381893
7.25	3.74937	3.65371	2.60596	2.54361	3.85619	0.0144016	0.0239038	0.764296	0.790013	0.381821
7.26	3.74558	3.64967	2.60205	2.5396	3.85381	0.0143974	0.0239035	0.764294	0.790013	0.38175
7.27	3.74179	3.64563	2.59814	2.53559	3.85142	0.0143933	0.0239033	0.764292	0.790012	0.381679
7.28	3.738	3.64159	2.59423	2.53159	3.84904	0.0143891	0.023903	0.764291	0.790011	0.381608
7.29	3.73421	3.63755	2.59032	2.52758	3.84665	0.0143851	0.0239027	0.764289	0.79001	0.381538
7.3	3.73042	3.63351	2.58642	2.52357	3.84427	0.014381	0.0239025	0.764288	0.79001	0.381468
7.31	3.72662	3.62947	2.58251	2.51956	3.84188	0.014377	0.0239022	0.764286	0.790009	0.381399
7.32	3.72283	3.62543	2.5786	2.51556	3.8395	0.014373	0.0239019	0.764285	0.790008	0.38133
7.33	3.71904	3.62139	2.57469	2.51155	3.83711	0.0143691	0.0239017	0.764283	0.790008	0.381262
7.34	3.71525	3.61735	2.57078	2.50754	3.83473	0.0143652	0.0239014	0.764282	0.790007	0.381193
7.35	3.71146	3.61331	2.56687	2.50354	3.83234	0.0143613	0.0239011	0.76428	0.790006	0.381126
7.36	3.70767	3.60927	2.56297	2.49953	3.82995	0.0143575	0.0239009	0.764279	0.790006	0.381058
7.37	3.70387	3.60523	2.55906	2.49552	3.82757	0.0143536	0.0239006	0.764277	0.790005	0.380991
7.38	3.70008	3.60119	2.55515	2.49152	3.82518	0.0143499	0.0239004	0.764276	0.790004	0.380924
7.39	3.69629	3.59715	2.55124	2.48751	3.82279	0.0143461	0.0239001	0.764274	0.790004	0.380858
7.4	3.6925	3.59311	2.54733	2.4835	3.8204	0.0143424	0.0238999	0.764273	0.790003	0.380792
7.41	3.68871	3.58907	2.54342	2.4795	3.81801	0.0143388	0.0238997	0.764272	0.790003	0.380727
7.42	3.68491	3.58503	2.53951	2.47549	3.81563	0.0143351	0.0238994	0.76427	0.790002	0.380662
7.43	3.68112	3.58099	2.53561	2.47148	3.81324	0.0143315	0.0238992	0.764269	0.790001	0.380597
7.44	3.67733	3.57695	2.5317	2.46747	3.81085	0.014328	0.0238989	0.764267	0.790001	0.380532
7.45	3.67354	3.57291	2.52779	2.46347	3.80846	0.0143244	0.0238987	0.764266	0.79	0.380468
7.46	3.66974	3.56887	2.52388	2.45946	3.80607	0.0143209	0.0238985	0.764265	0.789999	0.380405
7.47	3.66595	3.56483	2.51997	2.45545	3.80368	0.0143174	0.0238982	0.764263	0.789999	0.380341
7.48	3.66216	3.56079	2.51606	2.45145	3.80129	0.014314	0.023898	0.764262	0.789998	0.380278
7.49	3.65837	3.55675	2.51216	2.44744	3.7989	0.0143106	0.0238978	0.764261	0.789998	0.380216
7.5	3.65457	3.55271	2.50825	2.44343	3.79651	0.0143072	0.0238976	0.764259	0.789997	0.380154
7.51	3.65078	3.54867	2.50434	2.43943	3.79412	0.0143038	0.0238974	0.764258	0.789997	0.380092
7.52	3.64699	3.54463	2.50043	2.43542	3.79173	0.0143005	0.0238971	0.764257	0.789996	0.38003
7.53	3.6432	3.54059	2.49652	2.43141	3.78934	0.0142972	0.0238969	0.764256	0.789995	0.379969
7.54	3.6394	3.53655	2.49261	2.42741	3.78694	0.0142939	0.0238967	0.764254	0.789995	0.379908
7.55	3.63561	3.53251	2.4887	2.4234	3.78455	0.0142907	0.0238965	0.764253	0.789994	0.379847
7.56	3.63182	3.52847	2.4848	2.41939	3.78216	0.0142875	0.0238963	0.764252	0.789994	0.379787
7.57	3.62802	3.52443	2.48089	2.41539	3.77977	0.0142843	0.0238961	0.764251	0.789993	0.379727
7.58	3.62423	3.52039	2.47698	2.41138	3.77737	0.0142811	0.0238958	0.76425	0.789993	0.379668
7.59	3.62044	3.51635	2.47307	2.40737	3.77498	0.014278	0.0238956	0.764248	0.789992	0.379609
7.6	3.61664	3.51231	2.46916	2.40336	3.77259	0.0142749	0.0238954	0.764247	0.789992	0.37955
7.61	3.61285	3.50827	2.46525	2.39936	3.7702	0.0142719	0.0238952	0.764246	0.789991	0.379491
7.62	3.60906	3.50423	2.46135	2.39535	3.7678	0.0142688	0.023895	0.764245	0.789991	0.379433
7.63	3.60526	3.50019	2.45744	2.39134	3.76541	0.0142658	0.0238948	0.764244	0.78999	0.379375
7.64	3.60147	3.49615	2.45353	2.38734	3.76301	0.0142628	0.0238946	0.764243	0.78999	0.379318
7.65	3.59768	3.49211	2.44962	2.38333	3.76062	0.0142599	0.0238945	0.764241	0.789989	0.379261
7.66	3.59388	3.48807	2.44571	2.37932	3.75822	0.0142569	0.0238943	0.76424	0.789989	0.379204
7.67	3.59009	3.48403	2.4418	2.37532	3.75583	0.014254	0.0238941	0.764239	0.789988	0.379147
7.68	3.5863	3.47999	2.43789	2.37131	3.75343	0.0142511	0.0238939	0.764238	0.789988	0.379091
7.69	3.5825	3.47595	2.43399	2.3673	3.75104	0.0142483	0.0238937	0.764237	0.789987	0.379035
7.7	3.57871	3.47191	2.43008	2.3633	3.74864	0.0142454	0.0238935	0.764236	0.789987	0.37898
7.71	3.57491	3.46787	2.42617	2.35929	3.74625	0.0142427	0.0238933	0.764235	0.789986	0.378924
7.72	3.57112	3.46383	2.42226	2.35528	3.74385	0.0142399	0.0238931	0.764234	0.789986	0.378869
7.73	3.56733	3.45979	2.41835	2.35128	3.74145	0.0142371	0.023893	0.764233	0.789985	0.378815
7.74	3.56353	3.45575	2.41444	2.34727	3.73906	0.0142344	0.0238928	0.764232	0.789985	0.37876
7.75	3.55974	3.45171	2.41054	2.34326	3.73666	0.0142317	0.0238926	0.764231	0.789984	0.378706
7.76	3.55594	3.44767	2.40663	2.33925	3.73426	0.014229	0.0238924	0.76423	0.789984	0.378653
7.77	3.55215	3.44363	2.40272	2.33525	3.73187	0.0142263	0.0238923	0.764229	0.789983	0.378599
7.78	3.54836	3.43959	2.39881	2.33124	3.72947	0.0142237	0.0238921	0.764228	0.789983	0.378546
7.79	3.54456	3.43555	2.3949	2.32723	3.72707	0.0142211	0.0238919	0.764227	0.789983	0.378493
7.8	3.54077	3.43151	2.39099	2.32323	3.72467	0.0142185	0.0238917	0.764226	0.789982	0.378441
7.81	3.53697	3.42746	2.38708	2.31922	3.72227	0.0142159	0.0238916	0.764225	0.789982	0.378388
7.82	3.53318	3.42342	2.38318	2.31521	3.71988	0.0142134	0.0238914	0.764224	0.789981	0.378336
7.83	3.52939	3.41938	2.37927	2.31121	3.71748	0.0142109	0.0238912	0.764223	0.789981	0.378285
7.84	3.52559	3.41534	2.37536	2.3072	3.71508	0.0142084	0.0238911	0.764222	0.78998	0.378233
7.85	3.5218	3.4113	2.37145	2.30319	3.71268	0.0142059	0.0238909	0.764221	0.78998	0.378182
7.86	3.518	3.40726	2.36754	2.29919	3.71028	0.0142034	0.0238908	0.76422	0.78998	0.378132
7.87	3.51421	3.40322	2.36363	2.29518	3.70788	0.014201	0.0238906	0.764219	0.789979	0.378081
7.88	3.51041	3.39918	2.35973	2.29117	3.70548	0.0141986	0.0238904	0.764218	0.789979	0.378031
7.89	3.50662	3.39514	2.35582	2.28717	3.70308	0.0141962	0.0238903	0.764217	0.789978	0.377981
7.9	3.50282	3.3911	2.35191	2.28316	3.70068	0.0141938	0.0238901	0.764216	0.789978	0.377931
7.91	3.49903	3.38706	2.348	2.27915	3.69828	0.0141915	0.02389	0.764215	0.789978	0.377882
7.92	3.49523	3.38302	2.34409	2.27514	3.69588	0.0141892	0.0238898	0.764215	0.789977	0.377833
7.93	3.49144	3.37898	2.34018	2.27114	3.69348	0.0141869	0.0238897	0.764214	0.789977	0.377784
7.94	3.48764	3.37494	2.33627	2.26713	3.69108	0.0141846	0.0238895	0.764213	0.789976	0.377736
7.95	3.48385	3.3709	2.33237	2.26312	3.68868	0.0141823	0.0238894	0.764212	0.789976	0.377687
7.96	3.48005	3.36686	2.32846	2.25912	3.68627	0.0141801	0.0238892	0.764211	0.789976	0.377639
7.97	3.47626	3.36282	2.32455	2.25511	3.68387	0.0141778	0.0238891	0.76421	0.789975	0.377592
7.98	3.47246	3.35878	2.32064	2.2511	3.68147	0.0141756	0.0238889	0.764209	0.789975	0.377544
7.99	3.46867	3.35474	2.31673	2.2471	3.67907	0.0141734	0.0238888	0.764209	0.789975	0.377497
8	3.46487	3.3507	2.31282	2.24309	3.67667	0.0141713	0.0238887	0.764208	0.789974	0.37745
8.01	3.46108	3.34666	2.30892	2.23908	3.67426	0.0141691	0.0238885	0.764207	0.789974	0.377403
8.02	3.45728	3.34262	2.30501	2.23508	3.67186	0.014167	0.0238884	0.764206	0.789973	0.377357
8.03	3.45349	3.33858	2.3011	2.23107	3.66946	0.0141649	0.0238882	0.764205	0.789973	0.377311
8.04	3.44969	3.33454	2.29719	2.22706	3.66705	0.0141628	0.0238881	0.764204	0.789973	0.377265
8.05	3.4459	3.3305	2.29328	2.22305	3.66465	0.0141607	0.023888	0.764204	0.789972	0.377219
8.06	3.4421	3.32646	2.28937	2.21905	3.66225	0.0141587	0.0238878	0.764203	0.789972	0.377174
8.07	3.43831	3.32242	2.28546	2.21504	3.65984	0.0141566	0.0238877	0.764202	0.789972	0.377129
8.08	3.43451	3.31838	2.28156	2.21103	3.65744	0.0141546	0.0238876	0.764201	0.789971	0.377084
8.09	3.43072	3.31434	2.27765	2.20703	3.65504	0.0141526	0.0238875	0.764201	0.789971	0.37704
8.1	3.42692	3.3103	2.27374	2.20302	3.65263	0.0141506	0.0238873	0.7642	0.789971	0.376995
8.11	3.42313	3.30626	2.26983	2.19901	3.65023	0.0141487	0.0238872	0.764199	0.78997	0.376951
8.12	3.41933	3.30222	2.26592	2.19501	3.64782	0.0141467	0.0238871	0.764198	0.78997	0.376907
8.13	3.41554	3.29818	2.26201	2.191	3.64542	0.0141448	0.023887	0.764198	0.78997	0.376864
8.14	3.41174	3.29414	2.2581	2.18699	3.64301	0.0141429	0.0238868	0.764197	0.789969	0.37682
8.15	3.40794	3.2901	2.2542	2.18299	3.64061	0.014141	0.0238867	0.764196	0.789969	0.376777
8.16	3.40415	3.28606	2.25029	2.17898	3.6382	0.0141391	0.0238866	0.764195	0.789969	0.376734
8.17	3.40035	3.28202	2.24638	2.17497	3.6358	0.0141372	0.0238865	0.764195	0.789969	0.376692
8.18	3.39656	3.27798	2.24247	2.17097	3.63339	0.0141354	0.0238864	0.764194	0.789968	0.376649
8.19	3.39276	3.27394	2.23856	2.16696	3.63098	0.0141336	0.0238862	0.764193	0.789968	0.376607
8.2	3.38897	3.2699	2.23465	2.16295	3.62858	0.0141318	0.0238861	0.764193	0.789968	0.376565
8.21	3.38517	3.26586	2.23075	2.15894	3.62617	0.01413	0.023886	0.764192	0.789967	0.376524
8.22	3.38137	3.26182	2.22684	2.15494	3.62376	0.0141282	0.0238859	0.764191	0.789967	0.376482
8.23	3.37758	3.25778	2.22293	2.15093	3.62136	0.0141264	0.0238858	0.764191	0.789967	0.376441
8.24	3.37378	3.25374	2.21902	2.14692	3.61895	0.0141247	0.0238857	0.76419	0.789966	0.3764
8.25	3.36999	3.2497	2.21511	2.14292	3.61654	0.0141229	0.0238855	0.764189	0.789966	0.376359
8.26	3.36619	3.24566	2.2112	2.13891	3.61414	0.0141212	0.0238854	0.764189	0.789966	0.376319
8.27	3.36239	3.24162	2.20729	2.1349	3.61173	0.0141195	0.0238853	0.764188	0.789966	0.376279
8.28	3.3586	3.23758	2.20339	2.1309	3.60932	0.0141178	0.0238852	0.764187	0.789965	0.376239
8.29	3.3548	3.23354	2.19948	2.12689	3.60691	0.0141161	0.0238851	0.764187	0.789965	0.376199
8.3	3.35101	3.2295	2.19557	2.12288	3.6045	0.0141145	0.023885	0.764186	0.789965	0.376159
8.31	3.34721	3.22546	2.19166	2.11888	3.6021	0.0141128	0.0238849	0.764186	0.789964	0.37612
8.32	3.34341	3.22142	2.18775	2.11487	3.59969	0.0141112	0.0238848	0.764185	0.789964	0.376081
8.33	3.33962	3.21738	2.18384	2.11086	3.59728	0.0141096	0.0238847	0.764184	0.789964	0.376042
8.34	3.33582	3.21334	2.17994	2.10686	3.59487	0.014108	0.0238846	0.764184	0.789964	0.376003
8.35	3.33203	3.2093	2.17603	2.10285	3.59246	0.0141064	0.0238845	0.764183	0.789963	0.375965
8.36	3.32823	3.20526	2.17212	2.09884	3.59005	0.0141048	0.0238844	0.764182	0.789963	0.375926
8.37	3.32443	3.20122	2.16821	2.09483	3.58764	0.0141032	0.0238843	0.764182	0.789963	0.375888
8.38	3.32064	3.19718	2.1643	2.09083	3.58524	0.0141017	0.0238842	0.764181	0.789963	0.37585
8.39	3.31684	3.19314	2.16039	2.08682	3.58283	0.0141002	0.0238841	0.764181	0.789962	0.375813
8.4	3.31304	3.1891	2.15648	2.08281	3.58042	0.0140987	0.023884	0.76418	0.789962	0.375775
8.41	3.30925	3.18506	2.15258	2.07881	3.57801	0.0140971	0.0238839	0.76418	0.789962	0.375738
8.42	3.30545	3.18102	2.14867	2.0748	3.5756	0.0140956	0.0238838	0.764179	0.789962	0.375701
8.43	3.30166	3.17698	2.14476	2.07079	3.57319	0.0140942	0.0238837	0.764178	0.789961	0.375664
8.44	3.29786	3.17294	2.14085	2.06679	3.57078	0.0140927	0.0238836	0.764178	0.789961	0.375628
8.45	3.29406	3.1689	2.13694	2.06278	3.56837	0.0140912	0.0238835	0.764177	0.789961	0.375591
8.46	3.29027	3.16486	2.13303	2.05877	3.56595	0.0140898	0.0238834	0.764177	0.789961	0.375555
8.47	3.28647	3.16082	2.12913	2.05477	3.56354	0.0140884	0.0238834	0.764176	0.78996	0.375519
8.48	3.28267	3.15678	2.12522	2.05076	3.56113	0.014087	0.0238833	0.764176	0.78996	0.375483
8.49	3.27888	3.15274	2.12131	2.04675	3.55872	0.0140856	0.0238832	0.764175	0.78996	0.375448
8.5	3.27508	3.14869	2.1174	2.04275	3.55631	0.0140842	0.0238831	0.764175	0.78996	0.375413
8.51	3.27128	3.14465	2.11349	2.03874	3.5539	0.0140828	0.023883	0.764174	0.78996	0.375377
8.52	3.26749	3.14061	2.10958	2.03473	3.55149	0.0140814	0.0238829	0.764174	0.789959	0.375342
8.53	3.26369	3.13657	2.10567	2.03072	3.54908	0.0140801	0.0238828	0.764173	0.789959	0.375308
8.54	3.25989	3.13253	2.10177	2.02672	3.54666	0.0140787	0.0238827	0.764173	0.789959	0.375273
8.55	3.2561	3.12849	2.09786	2.02271	3.54425	0.0140774	0.0238826	0.764172	0.789959	0.375239
8.56	3.2523	3.12445	2.09395	2.0187	3.54184	0.0140761	0.0238826	0.764172	0.789958	0.375205
8.57	3.2485	3.12041	2.09004	2.0147	3.53943	0.0140748	0.0238825	0.764171	0.789958	0.375171
8.58	3.24471	3.11637	2.08613	2.01069	3.53702	0.0140735	0.0238824	0.764171	0.789958	0.375137
8.59	3.24091	3.11233	2.08222	2.00668	3.5346	0.0140722	0.0238823	0.76417	0.789958	0.375103
8.6	3.23711	3.10829	2.07832	2.00268	3.53219	0.0140709	0.0238822	0.76417	0.789958	0.37507
8.61	3.23332	3.10425	2.07441	1.99867	3.52978	0.0140697	0.0238822	0.764169	0.789957	0.375036
8.62	3.22952	3.10021	2.0705	1.99466	3.52736	0.0140684	0.0238821	0.764169	0.789957	0.375003
8.63	3.22572	3.09617	2.06659	1.99066	3.52495	0.0140672	0.023882	0.764168	0.789957	0.374971
8.64	3.22193	3.09213	2.06268	1.98665	3.52254	0.0140659	0.0238819	0.764168	0.789957	0.374938
8.65	3.21813	3.08809	2.05877	1.98264	3.52012	0.0140647	0.0238818	0.764167	0.789957	0.374905
8.66	3.21433	3.08405	2.05486	1.97863	3.51771	0.0140635	0.0238818	0.764167	0.789956	0.374873
8.67	3.21053	3.08001	2.05096	1.97463	3.5153	0.0140623	0.0238817	0.764166	0.789956	0.374841
8.68	3.20674	3.07597	2.04705	1.97062	3.51288	0.0140611	0.0238816	0.764166	0.789956	0.374809
8.69	3.20294	3.07193	2.04314	1.96661	3.51047	0.0140599	0.0238816	0.764166	0.789956	0.374777
8.7	3.19914	3.06789	2.03923	1.96261	3.50805	0.0140588	0.0238815	0.764165	0.789956	0.374746
8.71	3.19535	3.06385	2.03532	1.9586	3.50564	0.0140576	0.0238814	0.764165	0.789955	0.374714
8.72	3.19155	3.05981	2.03141	1.95459	3.50323	0.0140565	0.0238813	0.764164	0.789955	0.374683
8.73	3.18775	3.05577	2.0275	1.95059	3.50081	0.0140553	0.0238813	0.764164	0.789955	0.374652
8.74	3.18396	3.05173	2.0236	1.94658	3.4984	0.0140542	0.0238812	0.764163	0.789955	0.374621
8.75	3.18016	3.04769	2.01969	1.94257	3.49598	0.0140531	0.0238811	0.764163	0.789955	0.37459
8.76	3.17636	3.04365	2.01578	1.93857	3.49357	0.014052	0.0238811	0.764163	0.789955	0.37456
8.77	3.17256	3.03961	2.01187	1.93456	3.49115	0.0140509	0.023881	0.764162	0.789954	0.374529
8.78	3.16877	3.03557	2.00796	1.93055	3.48874	0.0140498	0.0238809	0.764162	0.789954	0.374499
8.79	3.16497	3.03153	2.00405	1.92655	3.48632	0.0140488	0.0238808	0.764161	0.789954	0.374469
8.8	3.16117	3.02749	2.00015	1.92254	3.48391	0.0140477	0.0238808	0.764161	0.789954	0.374439
8.81	3.15737	3.02345	1.99624	1.91853	3.48149	0.0140466	0.0238807	0.764161	0.789954	0.37441
8.82	3.15358	3.01941	1.99233	1.91452	3.47907	0.0140456	0.0238806	0.76416	0.789953	0.37438
8.83	3.14978	3.01537	1.98842	1.91052	3.47666	0.0140445	0.0238806	0.76416	0.789953	0.374351
8.84	3.14598	3.01133	1.98451	1.90651	3.47424	0.0140435	0.0238805	0.764159	0.789953	0.374322
8.85	3.14219	3.00729	1.9806	1.9025	3.47183	0.0140425	0.0238805	0.764159	0.789953	0.374293
8.86	3.13839	3.00325	1.97669	1.8985	3.46941	0.0140415	0.0238804	0.764159	0.789953	0.374264
8.87	3.13459	2.99921	1.97279	1.89449	3.46699	0.0140405	0.0238803	0.764158	0.789953	0.374235
8.88	3.13079	2.99517	1.96888	1.89048	3.46458	0.0140395	0.0238803	0.764158	0.789952	0.374206
8.89	3.127	2.99113	1.96497	1.88648	3.46216	0.0140385	0.0238802	0.764158	0.789952	0.374178
8.9	3.1232	2.98709	1.96106	1.88247	3.45974	0.0140375	0.0238801	0.764157	0.789952	0.37415
8.91	3.1194	2.98305	1.95715	1.87846	3.45733	0.0140365	0.0238801	0.764157	0.789952	0.374122
8.92	3.1156	2.97901	1.95324	1.87446	3.45491	0.0140356	0.02388	0.764156	0.789952	0.374094
8.93	3.11181	2.97497	1.94934	1.87045	3.45249	0.0140346	0.02388	0.764156	0.789952	0.374066
8.94	3.10801	2.97093	1.94543	1.86644	3.45008	0.0140337	0.0238799	0.764156	0.789952	0.374039
8.95	3.10421	2.96689	1.94152	1.86244	3.44766	0.0140328	0.0238799	0.764155	0.789951	0.374011
8.96	3.10041	2.96285	1.93761	1.85843	3.44524	0.0140318	0.0238798	0.764155	0.789951	0.373984
8.97	3.09662	2.95881	1.9337	1.85442	3.44282	0.0140309	0.0238797	0.764155	0.789951	0.373957
8.98	3.09282	2.95477	1.92979	1.85041	3.44041	0.01403	0.0238797	0.764154	0.789951	0.37393
8.99	3.08902	2.95073	1.92588	1.84641	3.43799	0.0140291	0.0238796	0.764154	0.789951	0.373903
9	3.08522	2.94669	1.92198	1.8424	3.43557	0.0140282	0.0238796	0.764154	0.789951	0.373876
9.01	3.08143	2.94265	1.91807	1.83839	3.43315	0.0140273	0.0238795	0.764153	0.78995	0.37385
9.02	3.07763	2.93861	1.91416	1.83439	3.43073	0.0140264	0.0238795	0.764153	0.78995	0.373823
9.03	3.07383	2.93457	1.91025	1.83038	3.42832	0.0140256	0.0238794	0.764153	0.78995	0.373797
9.04	3.07003	2.93053	1.90634	1.82637	3.4259	0.0140247	0.0238794	0.764152	0.78995	0.373771
9.05	3.06624	2.92649	1.90243	1.82237	3.42348	0.0140238	0.0238793	0.764152	0.78995	0.373745
9.06	3.06244	2.92245	1.89853	1.81836	3.42106	0.014023	0.0238793	0.764152	0.78995	0.373719
9.07	3.05864	2.91841	1.89462	1.81435	3.41864	0.0140222	0.0238792	0.764151	0.78995	0.373694
9.08	3.05484	2.91437	1.89071	1.81035	3.41622	0.0140213	0.0238791	0.764151	0.78995	0.373668
9.09	3.05105	2.91033	1.8868	1.80634	3.4138	0.0140205	0.0238791	0.764151	0.789949	0.373643
9.1	3.04725	2.90629	1.88289	1.80233	3.41138	0.0140197	0.023879	0.76415	0.789949	0.373618
9.11	3.04345	2.90225	1.87898	1.79832	3.40897	0.0140189	0.023879	0.76415	0.789949	0.373593
9.12	3.03965	2.89821	1.87507	1.79432	3.40655	0.0140181	0.0238789	0.76415	0.789949	0.373568
9.13	3.03585	2.89417	1.87117	1.79031	3.40413	0.0140173	0.0238789	0.76415	0.789949	0.373543
9.14	3.03206	2.89013	1.86726	1.7863	3.40171	0.0140165	0.0238789	0.764149	0.789949	0.373518
9.15	3.02826	2.88609	1.86335	1.7823	3.39929	0.0140157	0.0238788	0.764149	0.789949	0.373494
9.16	3.02446	2.88205	1.85944	1.77829	3.39687	0.0140149	0.0238788	0.764149	0.789949	0.373469
9.17	3.02066	2.87801	1.85553	1.77428	3.39445	0.0140141	0.0238787	0.764148	0.789948	0.373445
9.18	3.01687	2.87396	1.85162	1.77028	3.39203	0.0140134	0.0238787	0.764148	0.789948	0.373421
9.19	3.01307	2.86992	1.84771	1.76627	3.38961	0.0140126	0.0238786	0.764148	0.789948	0.373397
9.2	3.00927	2.86588	1.84381	1.76226	3.38719	0.0140119	0.0238786	0.764148	0.789948	0.373373
9.21	3.00547	2.86184	1.8399	1.75826	3.38477	0.0140111	0.0238785	0.764147	0.789948	0.37335
9.22	3.00167	2.8578	1.83599	1.75425	3.38235	0.0140104	0.0238785	0.764147	0.789948	0.373326
9.23	2.99788	2.85376	1.83208	1.75024	3.37993	0.0140097	0.0238784	0.764147	0.789948	0.373303
9.24	2.99408	2.84972	1.82817	1.74624	3.37751	0.0140089	0.0238784	0.764146	0.789948	0.373279
9.25	2.99028	2.84568	1.82426	1.74223	3.37509	0.0140082	0.0238783	0.764146	0.789947	0.373256
9.26	2.98648	2.84164	1.82036	1.73822	3.37267	0.0140075	0.0238783	0.764146	0.789947	0.373233
9.27	2.98268	2.8376	1.81645	1.73421	3.37024	0.0140068	0.0238783	0.764146	0.789947	0.37321
9.28	2.97889	2.83356	1.81254	1.73021	3.36782	0.0140061	0.0238782	0.764145	0.789947	0.373187
9.29	2.97509	2.82952	1.80863	1.7262	3.3654	0.0140054	0.0238782	0.764145	0.789947	0.373165
9.3	2.97129	2.82548	1.80472	1.72219	3.36298	0.0140047	0.0238781	0.764145	0.789947	0.373142
9.31	2.96749	2.82144	1.80081	1.71819	3.36056	0.014004	0.0238781	0.764145	0.789947	0.37312
9.32	2.96369	2.8174	1.7969	1.71418	3.35814	0.0140033	0.023878	0.764144	0.789947	0.373097
9.33	2.9599	2.81336	1.793	1.71017	3.35572	0.0140027	0.023878	0.764144	0.789947	0.373075
9.34	2.9561	2.80932	1.78909	1.70617	3.3533	0.014002	0.023878	0.764144	0.789946	0.373053
9.35	2.9523	2.80528	1.78518	1.70216	3.35087	0.0140014	0.0238779	0.764144	0.789946	0.373031
9.36	2.9485	2.80124	1.78127	1.69815	3.34845	0.0140007	0.0238779	0.764143	0.789946	0.37301
9.37	2.9447	2.7972	1.77736	1.69415	3.34603	0.0140001	0.0238778	0.764143	0.789946	0.372988
9.38	2.94091	2.79316	1.77345	1.69014	3.34361	0.0139994	0.0238778	0.764143	0.789946	0.372966
9.39	2.93711	2.78912	1.76955	1.68613	3.34119	0.0139988	0.0238778	0.764143	0.789946	0.372945
9.4	2.93331	2.78508	1.76564	1.68213	3.33877	0.0139982	0.0238777	0.764142	0.789946	0.372924
9.41	2.92951	2.78104	1.76173	1.67812	3.33634	0.0139975	0.0238777	0.764142	0.789946	0.372903
9.42	2.92571	2.777	1.75782	1.67411	3.33392	0.0139969	0.0238777	0.764142	0.789946	0.372882
9.43	2.92192	2.77296	1.75391	1.6701	3.3315	0.0139963	0.0238776	0.764142	0.789946	0.372861
9.44	2.91812	2.76892	1.75	1.6661	3.32908	0.0139957	0.0238776	0.764142	0.789945	0.37284
9.45	2.91432	2.76488	1.74609	1.66209	3.32665	0.0139951	0.0238775	0.764141	0.789945	0.372819
9.46	2.91052	2.76084	1.74219	1.65808	3.32423	0.0139945	0.0238775	0.764141	0.789945	0.372799
9.47	2.90672	2.7568	1.73828	1.65408	3.32181	0.0139939	0.0238775	0.764141	0.789945	0.372778
9.48	2.90293	2.75276	1.73437	1.65007	3.31939	0.0139933	0.0238774	0.764141	0.789945	0.372758
9.49	2.89913	2.74872	1.73046	1.64606	3.31696	0.0139927	0.0238774	0.76414	0.789945	0.372737
9.5	2.89533	2.74468	1.72655	1.64206	3.31454	0.0139922	0.0238774	0.76414	0.789945	0.372717
9.51	2.89153	2.74064	1.72264	1.63805	3.31212	0.0139916	0.0238773	0.76414	0.789945	0.372697
9.52	2.88773	2.7366	1.71874	1.63404	3.30969	0.013991	0.0238773	0.76414	0.789945	0.372677
9.53	2.88393	2.73256	1.71483	1.63004	3.30727	0.0139905	0.0238773	0.76414	0.789945	0.372658
9.54	2.88014	2.72852	1.71092	1.62603	3.30485	0.0139899	0.0238772	0.764139	0.789945	0.372638
9.55	2.87634	2.72448	1.70701	1.62202	3.30242	0.0139894	0.0238772	0.764139	0.789944	0.372618
9.56	2.87254	2.72044	1.7031	1.61801	3.3	0.0139888	0.0238772	0.764139	0.789944	0.372599
9.57	2.86874	2.7164	1.69919	1.61401	3.29758	0.0139883	0.0238771	0.764139	0.789944	0.37258
9.58	2.86494	2.71236	1.69528	1.61	3.29515	0.0139877	0.0238771	0.764139	0.789944	0.37256
9.59	2.86114	2.70832	1.69138	1.60599	3.29273	0.0139872	0.0238771	0.764138	0.789944	0.372541
9.6	2.85735	2.70428	1.68747	1.60199	3.29031	0.0139867	0.023877	0.764138	0.789944	0.372522
9.61	2.85355	2.70024	1.68356	1.59798	3.28788	0.0139861	0.023877	0.764138	0.789944	0.372503
9.62	2.84975	2.6962	1.67965	1.59397	3.28546	0.0139856	0.023877	0.764138	0.789944	0.372485
9.63	2.84595	2.69216	1.67574	1.58997	3.28303	0.0139851	0.0238769	0.764138	0.789944	0.372466
9.64	2.84215	2.68812	1.67183	1.58596	3.28061	0.0139846	0.0238769	0.764137	0.789944	0.372447
9.65	2.83835	2.68408	1.66792	1.58195	3.27818	0.0139841	0.0238769	0.764137	0.789944	0.372429
9.66	2.83456	2.68004	1.66402	1.57795	3.27576	0.0139836	0.0238769	0.764137	0.789944	0.37241
9.67	2.83076	2.676	1.66011	1.57394	3.27334	0.0139831	0.0238768	0.764137	0.789943	0.372392
9.68	2.82696	2.67196	1.6562	1.56993	3.27091	0.0139826	0.0238768	0.764137	0.789943	0.372374
9.69	2.82316	2.66792	1.65229	1.56593	3.26849	0.0139821	0.0238768	0.764137	0.789943	0.372356
9.7	2.81936	2.66388	1.64838	1.56192	3.26606	0.0139816	0.0238767	0.764136	0.789943	0.372338
9.71	2.81556	2.65984	1.64447	1.55791	3.26364	0.0139812	0.0238767	0.764136	0.789943	0.37232
9.72	2.81177	2.6558	1.64057	1.5539	3.26121	0.0139807	0.0238767	0.764136	0.789943	0.372302
9.73	2.80797	2.65176	1.63666	1.5499	3.25879	0.0139802	0.0238766	0.764136	0.789943	0.372285
9.74	2.80417	2.64772	1.63275	1.54589	3.25636	0.0139798	0.0238766	0.764136	0.789943	0.372267
9.75	2.80037	2.64368	1.62884	1.54188	3.25394	0.0139793	0.0238766	0.764135	0.789943	0.372249
9.76	2.79657	2.63964	1.62493	1.53788	3.25151	0.0139788	0.0238766	0.764135	0.789943	0.372232
9.77	2.79277	2.6356	1.62102	1.53387	3.24909	0.0139784	0.0238765	0.764135	0.789943	0.372215
9.78	2.78898	2.63156	1.61711	1.52986	3.24666	0.0139779	0.0238765	0.764135	0.789943	0.372198
9.79	2.78518	2.62752	1.61321	1.52586	3.24424	0.0139775	0.0238765	0.764135	0.789943	0.372181
9.8	2.78138	2.62348	1.6093	1.52185	3.24181	0.013977	0.0238765	0.764135	0.789943	0.372164
9.81	2.77758	2.61944	1.60539	1.51784	3.23939	0.0139766	0.0238764	0.764135	0.789942	0.372147
9.82	2.77378	2.6154	1.60148	1.51384	3.23696	0.0139762	0.0238764	0.764134	0.789942	0.37213
9.83	2.76998	2.61136	1.59757	1.50983	3.23454	0.0139757	0.0238764	0.764134	0.789942	0.372113
9.84	2.76619	2.60732	1.59366	1.50582	3.23211	0.0139753	0.0238764	0.764134	0.789942	0.372096
9.85	2.76239	2.60328	1.58976	1.50182	3.22968	0.0139749	0.0238763	0.764134	0.789942	0.37208
9.86	2.75859	2.59923	1.58585	1.49781	3.22726	0.0139744	0.0238763	0.764134	0.789942	0.372064
9.87	2.75479	2.59519	1.58194	1.4938	3.22483	0.013974	0.0238763	0.764134	0.789942	0.372047
9.88	2.75099	2.59115	1.57803	1.48979	3.22241	0.0139736	0.0238763	0.764133	0.789942	0.372031
9.89	2.74719	2.58711	1.57412	1.48579	3.21998	0.0139732	0.0238762	0.764133	0.789942	0.372015
9.9	2.74339	2.58307	1.57021	1.48178	3.21755	0.0139728	0.0238762	0.764133	0.789942	0.371999
9.91	2.7396	2.57903	1.5663	1.47777	3.21513	0.0139724	0.0238762	0.764133	0.789942	0.371983
9.92	2.7358	2.57499	1.5624	1.47377	3.2127	0.013972	0.0238762	0.764133	0.789942	0.371967
9.93	2.732	2.57095	1.55849	1.46976	3.21028	0.0139716	0.0238761	0.764133	0.789942	0.371951
9.94	2.7282	2.56691	1.55458	1.46575	3.20785	0.0139712	0.0238761	0.764133	0.789942	0.371935
9.95	2.7244	2.56287	1.55067	1.46175	3.20542	0.0139708	0.0238761	0.764132	0.789942	0.37192
9.96	2.7206	2.55883	1.54676	1.45774	3.203	0.0139705	0.0238761	0.764132	0.789942	0.371904
9.97	2.7168	2.55479	1.54285	1.45373	3.20057	0.0139701	0.023876	0.764132	0.789941	0.371889
9.98	2.71301	2.55075	1.53894	1.44973	3.19814	0.0139697	0.023876	0.764132	0.789941	0.371873
9.99	2.70921	2.54671	1.53504	1.44572	3.19572	0.0139693	0.023876	0.764132	0.789941	0.371858
10	2.70541	2.54267	1.53113	1.44171	3.19329	0.0139689	0.023876	0.764132	0.789941	0.371843
10.01	2.70161	2.53863	1.52722	1.43771	3.19086	0.0139686	0.023876	0.764132	0.789941	0.371828
10.02	2.69781	2.53459	1.52331	1.4337	3.18844	0.0139682	0.0238759	0.764131	0.789941	0.371813
10.03	2.69401	2.53055	1.5194	1.42969	3.18601	0.0139679	0.0238759	0.764131	0.789941	0.371798
10.04	2.69021	2.52651	1.51549	1.42568	3.18358	0.0139675	0.0238759	0.764131	0.789941	0.371783
10.05	2.68642	2.52247	1.51159	1.42168	3.18115	0.0139671	0.0238759	0.764131	0.789941	0.371768
10.06	2.68262	2.51843	1.50768	1.41767	3.17873	0.0139668	0.0238759	0.764131	0.789941	0.371754
10.07	2.67882	2.51439	1.50377	1.41366	3.1763	0.0139664	0.0238758	0.764131	0.789941	0.371739
10.08	2.67502	2.51035	1.49986	1.40966	3.17387	0.0139661	0.0238758	0.764131	0.789941	0.371725
10.09	2.67122	2.50631	1.49595	1.40565	3.17145	0.0139657	0.0238758	0.764131	0.789941	0.37171
10.1	2.66742	2.50227	1.49204	1.40164	3.16902	0.0139654	0.0238758	0.76413	0.789941	0.371696
10.11	2.66362	2.49823	1.48813	1.39764	3.16659	0.0139651	0.0238758	0.76413	0.789941	0.371681
10.12	2.65982	2.49419	1.48423	1.39363	3.16416	0.0139647	0.0238757	0.76413	0.789941	0.371667
10.13	2.65603	2.49015	1.48032	1.38962	3.16174	0.0139644	0.0238757	0.76413	0.789941	0.371653
10.14	2.65223	2.48611	1.47641	1.38562	3.15931	0.0139641	0.0238757	0.76413	0.789941	0.371639
10.15	2.64843	2.48207	1.4725	1.38161	3.15688	0.0139637	0.0238757	0.76413	0.78994	0.371625
10.16	2.64463	2.47803	1.46859	1.3776	3.15445	0.0139634	0.0238757	0.76413	0.78994	0.371611
10.17	2.64083	2.47399	1.46468	1.37359	3.15202	0.0139631	0.0238756	0.76413	0.78994	0.371597
10.18	2.63703	2.46995	1.46078	1.36959	3.1496	0.0139628	0.0238756	0.764129	0.78994	0.371584
10.19	2.63323	2.46591	1.45687	1.36558	3.14717	0.0139625	0.0238756	0.764129	0.78994	0.37157
10.2	2.62944	2.46187	1.45296	1.36157	3.14474	0.0139622	0.0238756	0.764129	0.78994	0.371557
10.21	2.62564	2.45783	1.44905	1.35757	3.14231	0.0139618	0.0238756	0.764129	0.78994	0.371543
10.22	2.62184	2.45379	1.44514	1.35356	3.13988	0.0139615	0.0238755	0.764129	0.78994	0.37153
10.23	2.61804	2.44975	1.44123	1.34955	3.13746	0.0139612	0.0238755	0.764129	0.78994	0.371516
10.24	2.61424	2.44571	1.43732	1.34555	3.13503	0.0139609	0.0238755	0.764129	0.78994	0.371503
10.25	2.61044	2.44167	1.43342	1.34154	3.1326	0.0139606	0.0238755	0.764129	0.78994	0.37149
10.26	2.60664	2.43763	1.42951	1.33753	3.13017	0.0139603	0.0238755	0.764129	0.78994	0.371477
10.27	2.60284	2.43359	1.4256	1.33353	3.12774	0.01396	0.0238755	0.764128	0.78994	0.371464
10.28	2.59905	2.42955	1.42169	1.32952	3.12531	0.0139598	0.0238754	0.764128	0.78994	0.371451
10.29	2.59525	2.42551	1.41778	1.32551	3.12289	0.0139595	0.0238754	0.764128	0.78994	0.371438
10.3	2.59145	2.42147	1.41387	1.32151	3.12046	0.0139592	0.0238754	0.764128	0.78994	0.371425
10.31	2.58765	2.41743	1.40996	1.3175	3.11803	0.0139589	0.0238754	0.764128	0.78994	0.371412
10.32	2.58385	2.41339	1.40606	1.31349	3.1156	0.0139586	0.0238754	0.764128	0.78994	0.3714
10.33	2.58005	2.40935	1.40215	1.30948	3.11317	0.0139583	0.0238754	0.764128	0.78994	0.371387
10.34	2.57625	2.40531	1.39824	1.30548	3.11074	0.0139581	0.0238754	0.764128	0.78994	0.371374
10.35	2.57245	2.40127	1.39433	1.30147	3.10831	0.0139578	0.0238753	0.764128	0.78994	0.371362
10.36	2.56866	2.39723	1.39042	1.29746	3.10588	0.0139575	0.0238753	0.764128	0.78994	0.37135
10.37	2.56486	2.39319	1.38651	1.29346	3.10346	0.0139572	0.0238753	0.764127	0.789939	0.371337
10.38	2.56106	2.38915	1.38261	1.28945	3.10103	0.013957	0.0238753	0.764127	0.789939	0.371325
10.39	2.55726	2.38511	1.3787	1.28544	3.0986	0.0139567	0.0238753	0.764127	0.789939	0.371313
10.4	2.55346	2.38107	1.37479	1.28144	3.09617	0.0139565	0.0238753	0.764127	0.789939	0.371301
10.41	2.54966	2.37703	1.37088	1.27743	3.09374	0.0139562	0.0238752	0.764127	0.789939	0.371289
10.42	2.54586	2.37299	1.36697	1.27342	3.09131	0.0139559	0.0238752	0.764127	0.789939	0.371277
10.43	2.54206	2.36895	1.36306	1.26942	3.08888	0.0139557	0.0238752	0.764127	0.789939	0.371265
10.44	2.53826	2.36491	1.35915	1.26541	3.08645	0.0139554	0.0238752	0.764127	0.789939	0.371253
10.45	2.53447	2.36087	1.35525	1.2614	3.08402	0.0139552	0.0238752	0.764127	0.789939	0.371241
10.46	2.53067	2.35683	1.35134	1.2574	3.08159	0.0139549	0.0238752	0.764127	0.789939	0.371229
10.47	2.52687	2.35279	1.34743	1.25339	3.07916	0.0139547	0.0238752	0.764127	0.789939	0.371218
10.48	2.52307	2.34875	1.34352	1.24938	3.07673	0.0139545	0.0238751	0.764126	0.789939	0.371206
10.49	2.51927	2.34471	1.33961	1.24537	3.0743	0.0139542	0.0238751	0.764126	0.789939	0.371195
10.5	2.51547	2.34067	1.3357	1.24137	3.07187	0.013954	0.0238751	0.764126	0.789939	0.371183
10.51	2.51167	2.33663	1.3318	1.23736	3.06944	0.0139537	0.0238751	0.764126	0.789939	0.371172
10.52	2.50787	2.33259	1.32789	1.23335	3.06701	0.0139535	0.0238751	0.764126	0.789939	0.37116
10.53	2.50408	2.32855	1.32398	1.22935	3.06458	0.0139533	0.0238751	0.764126	0.789939	0.371149
10.54	2.50028	2.32451	1.32007	1.22534	3.06215	0.013953	0.0238751	0.764126	0.789939	0.371138
10.55	2.49648	2.32046	1.31616	1.22133	3.05973	0.0139528	0.023875	0.764126	0.789939	0.371127
10.56	2.49268	2.31642	1.31225	1.21733	3.0573	0.0139526	0.023875	0.764126	0.789939	0.371116
10.57	2.48888	2.31238	1.30834	1.21332	3.05487	0.0139524	0.023875	0.764126	0.789939	0.371105
10.58	2.48508	2.30834	1.30444	1.20931	3.05244	0.0139521	0.023875	0.764126	0.789939	0.371094
10.59	2.48128	2.3043	1.30053	1.20531	3.05001	0.0139519	0.023875	0.764125	0.789939	0.371083
10.6	2.47748	2.30026	1.29662	1.2013	3.04757	0.0139517	0.023875	0.764125	0.789939	0.371072
10.61	2.47368	2.29622	1.29271	1.19729	3.04514	0.0139515	0.023875	0.764125	0.789939	0.371061
10.62	2.46989	2.29218	1.2888	1.19328	3.04271	0.0139513	0.023875	0.764125	0.789939	0.37105
10.63	2.46609	2.28814	1.28489	1.18928	3.04028	0.013951	0.0238749	0.764125	0.789939	0.37104
10.64	2.46229	2.2841	1.28099	1.18527	3.03785	0.0139508	0.0238749	0.764125	0.789939	0.371029
10.65	2.45849	2.28006	1.27708	1.18126	3.03542	0.0139506	0.0238749	0.764125	0.789938	0.371019
10.66	2.45469	2.27602	1.27317	1.17726	3.03299	0.0139504	0.0238749	0.764125	0.789938	0.371008
10.67	2.45089	2.27198	1.26926	1.17325	3.03056	0.0139502	0.0238749	0.764125	0.789938	0.370998
10.68	2.44709	2.26794	1.26535	1.16924	3.02813	0.01395	0.0238749	0.764125	0.789938	0.370987
10.69	2.44329	2.2639	1.26144	1.16524	3.0257	0.0139498	0.0238749	0.764125	0.789938	0.370977
10.7	2.43949	2.25986	1.25753	1.16123	3.02327	0.0139496	0.0238749	0.764125	0.789938	0.370967
10.71	2.43569	2.25582	1.25363	1.15722	3.02084	0.0139494	0.0238748	0.764125	0.789938	0.370957
10.72	2.4319	2.25178	1.24972	1.15322	3.01841	0.0139492	0.0238748	0.764125	0.789938	0.370947
10.73	2.4281	2.24774	1.24581	1.14921	3.01598	0.013949	0.0238748	0.764124	0.789938	0.370937
10.74	2.4243	2.2437	1.2419	1.1452	3.01355	0.0139488	0.0238748	0.764124	0.789938	0.370926
10.75	2.4205	2.23966	1.23799	1.1412	3.01112	0.0139486	0.0238748	0.764124	0.789938	0.370917
10.76	2.4167	2.23562	1.23408	1.13719	3.00869	0.0139484	0.0238748	0.764124	0.789938	0.370907
10.77	2.4129	2.23158	1.23017	1.13318	3.00626	0.0139482	0.0238748	0.764124	0.789938	0.370897
10.78	2.4091	2.22754	1.22627	1.12917	3.00382	0.013948	0.0238748	0.764124	0.789938	0.370887
10.79	2.4053	2.2235	1.22236	1.12517	3.00139	0.0139479	0.0238748	0.764124	0.789938	0.370877
10.8	2.4015	2.21946	1.21845	1.12116	2.99896	0.0139477	0.0238748	0.764124	0.789938	0.370868
10.81	2.39771	2.21542	1.21454	1.11715	2.99653	0.0139475	0.0238748	0.764124	0.789938	0.370858
10.82	2.39391	2.21138	1.21063	1.11315	2.9941	0.0139473	0.0238747	0.764124	0.789938	0.370848
10.83	2.39011	2.20734	1.20672	1.10914	2.99167	0.0139471	0.0238747	0.764124	0.789938	0.370839
10.84	2.38631	2.2033	1.20282	1.10513	2.98924	0.0139469	0.0238747	0.764124	0.789938	0.370829
10.85	2.38251	2.19926	1.19891	1.10113	2.98681	0.0139468	0.0238747	0.764124	0.789938	0.37082
10.86	2.37871	2.19522	1.195	1.09712	2.98438	0.0139466	0.0238747	0.764124	0.789938	0.370811
10.87	2.37491	2.19118	1.19109	1.09311	2.98194	0.0139464	0.0238747	0.764124	0.789938	0.370801
10.88	2.37111	2.18714	1.18718	1.08911	2.97951	0.0139463	0.0238747	0.764123	0.789938	0.370792
10.89	2.36731	2.1831	1.18327	1.0851	2.97708	0.0139461	0.0238747	0.764123	0.789938	0.370783
10.9	2.36351	2.17906	1.17936	1.08109	2.97465	0.0139459	0.0238747	0.764123	0.789938	0.370774
10.91	2.35972	2.17502	1.17546	1.07709	2.97222	0.0139457	0.0238747	0.764123	0.789938	0.370765
10.92	2.35592	2.17098	1.17155	1.07308	2.96979	0.0139456	0.0238746	0.764123	0.789938	0.370756
10.93	2.35212	2.16694	1.16764	1.06907	2.96736	0.0139454	0.0238746	0.764123	0.789938	0.370747
10.94	2.34832	2.1629	1.16373	1.06506	2.96492	0.0139453	0.0238746	0.764123	0.789938	0.370738
10.95	2.34452	2.15886	1.15982	1.06106	2.96249	0.0139451	0.0238746	0.764123	0.789938	0.370729
10.96	2.34072	2.15482	1.15591	1.05705	2.96006	0.0139449	0.0238746	0.764123	0.789938	0.37072
10.97	2.33692	2.15078	1.15201	1.05304	2.95763	0.0139448	0.0238746	0.764123	0.789938	0.370711
10.98	2.33312	2.14674	1.1481	1.04904	2.9552	0.0139446	0.0238746	0.764123	0.789938	0.370702
10.99	2.32932	2.1427	1.14419	1.04503	2.95277	0.0139445	0.0238746	0.764123	0.789938	0.370694
11	2.32552	2.13866	1.14028	1.04102	2.95033	0.0139443	0.0238746	0.764123	0.789938	0.370685
11.01	2.32173	2.13462	1.13637	1.03702	2.9479	0.0139442	0.0238746	0.764123	0.789938	0.370676
11.02	2.31793	2.13058	1.13246	1.03301	2.94547	0.013944	0.0238746	0.764123	0.789938	0.370668
11.03	2.31413	2.12654	1.12855	1.029	2.94304	0.0139439	0.0238745	0.764123	0.789937	0.370659
11.04	2.31033	2.1225	1.12465	1.025	2.94061	0.0139437	0.0238745	0.764123	0.789937	0.370651
11.05	2.30653	2.11846	1.12074	1.02099	2.93817	0.0139436	0.0238745	0.764122	0.789937	0.370642
11.06	2.30273	2.11442	1.11683	1.01698	2.93574	0.0139434	0.0238745	0.764122	0.789937	0.370634
11.07	2.29893	2.11038	1.11292	1.01297	2.93331	0.0139433	0.0238745	0.764122	0.789937	0.370626
11.08	2.29513	2.10634	1.10901	1.00897	2.93088	0.0139431	0.0238745	0.764122	0.789937	0.370617
11.09	2.29133	2.1023	1.1051	1.00496	2.92845	0.013943	0.0238745	0.764122	0.789937	0.370609
11.1	2.28753	2.09826	1.10119	1.00095	2.92601	0.0139428	0.0238745	0.764122	0.789937	0.370601
11.11	2.28374	2.09422	1.09729	0.996947	2.92358	0.0139427	0.0238745	0.764122	0.789937	0.370593
11.12	2.27994	2.09018	1.09338	0.992941	2.92115	0.0139425	0.0238745	0.764122	0.789937	0.370585
11.13	2.27614	2.08614	1.08947	0.988934	2.91872	0.0139424	0.0238745	0.764122	0.789937	0.370577
11.14	2.27234	2.0821	1.08556	0.984927	2.91628	0.0139423	0.0238745	0.764122	0.789937	0.370569
11.15	2.26854	2.07806	1.08165	0.98092	2.91385	0.0139421	0.0238744	0.764122	0.789937	0.370561
11.16	2.26474	2.07402	1.07774	0.976913	2.91142	0.013942	0.0238744	0.764122	0.789937	0.370553
11.17	2.26094	2.06998	1.07384	0.972906	2.90899	0.0139419	0.0238744	0.764122	0.789937	0.370545
11.18	2.25714	2.06594	1.06993	0.968899	2.90655	0.0139417	0.0238744	0.764122	0.789937	0.370537
11.19	2.25334	2.0619	1.06602	0.964892	2.90412	0.0139416	0.0238744	0.764122	0.789937	0.370529
11.2	2.24954	2.05786	1.06211	0.960885	2.90169	0.0139415	0.0238744	0.764122	0.789937	0.370522
11.21	2.24574	2.05382	1.0582	0.956879	2.89926	0.0139413	0.0238744	0.764122	0.789937	0.370514
11.22	2.24195	2.04978	1.05429	0.952872	2.89682	0.0139412	0.0238744	0.764122	0.789937	0.370506
11.23	2.23815	2.04573	1.05038	0.948865	2.89439	0.0139411	0.0238744	0.764122	0.789937	0.370499
11.24	2.23435	2.04169	1.04648	0.944858	2.89196	0.013941	0.0238744	0.764122	0.789937	0.370491
11.25	2.23055	2.03765	1.04257	0.940851	2.88953	0.0139408	0.0238744	0.764122	0.789937	0.370484
11.26	2.22675	2.03361	1.03866	0.936844	2.88709	0.0139407	0.0238744	0.764121	0.789937	0.370476
11.27	2.22295	2.02957	1.03475	0.932837	2.88466	0.0139406	0.0238744	0.764121	0.789937	0.370469
11.28	2.21915	2.02553	1.03084	0.92883	2.88223	0.0139405	0.0238744	0.764121	0.789937	0.370461
11.29	2.21535	2.02149	1.02693	0.924823	2.8798	0.0139404	0.0238743	0.764121	0.789937	0.370454
11.3	2.21155	2.01745	1.02303	0.920817	2.87736	0.0139402	0.0238743	0.764121	0.789937	0.370447
11.31	2.20775	2.01341	1.01912	0.91681	2.87493	0.0139401	0.0238743	0.764121	0.789937	0.37044
11.32	2.20395	2.00937	1.01521	0.912803	2.8725	0.01394	0.0238743	0.764121	0.789937	0.370432
11.33	2.20016	2.00533	1.0113	0.908796	2.87006	0.0139399	0.0238743	0.764121	0.789937	0.370425
11.34	2.19636	2.00129	1.00739	0.904789	2.86763	0.0139398	0.0238743	0.764121	0.789937	0.370418
11.35	2.19256	1.99725	1.00348	0.900782	2.8652	0.0139397	0.0238743	0.764121	0.789937	0.370411
11.36	2.18876	1.99321	0.999574	0.896775	2.86276	0.0139396	0.0238743	0.764121	0.789937	0.370404
11.37	2.18496	1.98917	0.995666	0.892768	2.86033	0.0139394	0.0238743	0.764121	0.789937	0.370397
11.38	2.18116	1.98513	0.991757	0.888761	2.8579	0.0139393	0.0238743	0.764121	0.789937	0.37039
11.39	2.17736	1.98109	0.987849	0.884755	2.85547	0.0139392	0.0238743	0.764121	0.789937	0.370383
11.4	2.17356	1.97705	0.98394	0.880748	2.85303	0.0139391	0.0238743	0.764121	0.789937	0.370376
11.41	2.16976	1.97301	0.980032	0.876741	2.8506	0.013939	0.0238743	0.764121	0.789937	0.370369
11.42	2.16596	1.96897	0.976123	0.872734	2.84817	0.0139389	0.0238743	0.764121	0.789937	0.370362
11.43	2.16216	1.96493	0.972215	0.868727	2.84573	0.0139388	0.0238743	0.764121	0.789937	0.370355
11.44	2.15837	1.96089	0.968306	0.86472	2.8433	0.0139387	0.0238743	0.764121	0.789937	0.370349
11.45	2.15457	1.95685	0.964398	0.860713	2.84087	0.0139386	0.0238742	0.764121	0.789937	0.370342
11.46	2.15077	1.95281	0.960489	0.856706	2.83843	0.0139385	0.0238742	0.764121	0.789937	0.370335
11.47	2.14697	1.94877	0.956581	0.852699	2.836	0.0139384	0.0238742	0.764121	0.789937	0.370329
11.48	2.14317	1.94473	0.952672	0.848693	2.83357	0.0139383	0.0238742	0.764121	0.789937	0.370322
11.49	2.13937	1.94069	0.948764	0.844686	2.83113	0.0139382	0.0238742	0.764121	0.789937	0.370315
11.5	2.13557	1.93665	0.944855	0.840679	2.8287	0.0139381	0.0238742	0.764121	0.789937	0.370309
11.51	2.13177	1.93261	0.940947	0.836672	2.82627	0.013938	0.0238742	0.764121	0.789937	0.370302
11.52	2.12797	1.92857	0.937038	0.832665	2.82383	0.0139379	0.0238742	0.76412	0.789937	0.370296
11.53	2.12417	1.92453	0.93313	0.828658	2.8214	0.0139378	0.0238742	0.76412	0.789937	0.37029
11.54	2.12037	1.92049	0.929221	0.824651	2.81897	0.0139377	0.0238742	0.76412	0.789937	0.370283
11.55	2.11657	1.91645	0.925313	0.820644	2.81653	0.0139376	0.0238742	0.76412	0.789937	0.370277
11.56	2.11278	1.91241	0.921404	0.816637	2.8141	0.0139375	0.0238742	0.76412	0.789937	0.37027
11.57	2.10898	1.90837	0.917496	0.812631	2.81166	0.0139374	0.0238742	0.76412	0.789937	0.370264
11.58	2.10518	1.90433	0.913587	0.808624	2.80923	0.0139373	0.0238742	0.76412	0.789937	0.370258
11.59	2.10138	1.90029	0.909679	0.804617	2.8068	0.0139372	0.0238742	0.76412	0.789937	0.370252
11.6	2.09758	1.89625	0.905771	0.80061	2.80436	0.0139371	0.0238742	0.76412	0.789937	0.370246
11.61	2.09378	1.89221	0.901862	0.796603	2.80193	0.013937	0.0238742	0.76412	0.789937	0.370239
11.62	2.08998	1.88817	0.897954	0.792596	2.7995	0.0139369	0.0238742	0.76412	0.789936	0.370233
11.63	2.08618	1.88413	0.894045	0.788589	2.79706	0.0139369	0.0238742	0.76412	0.789936	0.370227
11.64	2.08238	1.88009	0.890137	0.784582	2.79463	0.0139368	0.0238742	0.76412	0.789936	0.370221
11.65	2.07858	1.87605	0.886228	0.780576	2.79219	0.0139367	0.0238742	0.76412	0.789936	0.370215
11.66	2.07478	1.87201	0.88232	0.776569	2.78976	0.0139366	0.0238742	0.76412	0.789936	0.370209
11.67	2.07098	1.86797	0.878411	0.772562	2.78733	0.0139365	0.0238741	0.76412	0.789936	0.370203
11.68	2.06719	1.86393	0.874503	0.768555	2.78489	0.0139364	0.0238741	0.76412	0.789936	0.370197
11.69	2.06339	1.85989	0.870594	0.764548	2.78246	0.0139363	0.0238741	0.76412	0.789936	0.370192
11.7	2.05959	1.85585	0.866686	0.760541	2.78002	0.0139363	0.0238741	0.76412	0.789936	0.370186
11.71	2.05579	1.85181	0.862777	0.756534	2.77759	0.0139362	0.0238741	0.76412	0.789936	0.37018
11.72	2.05199	1.84777	0.858869	0.752527	2.77516	0.0139361	0.0238741	0.76412	0.789936	0.370174
11.73	2.04819	1.84373	0.85496	0.74852	2.77272	0.013936	0.0238741	0.76412	0.789936	0.370168
11.74	2.04439	1.83969	0.851052	0.744514	2.77029	0.0139359	0.0238741	0.76412	0.789936	0.370163
11.75	2.04059	1.83565	0.847143	0.740507	2.76785	0.0139358	0.0238741	0.76412	0.789936	0.370157
11.76	2.03679	1.83161	0.843235	0.7365	2.76542	0.0139358	0.0238741	0.76412	0.789936	0.370151
11.77	2.03299	1.82757	0.839326	0.732493	2.76299	0.0139357	0.0238741	0.76412	0.789936	0.370146
11.78	2.02919	1.82353	0.835418	0.728486	2.76055	0.0139356	0.0238741	0.76412	0.789936	0.37014
11.79	2.02539	1.81949	0.831509	0.724479	2.75812	0.0139355	0.0238741	0.76412	0.789936	0.370135
11.8	2.0216	1.81545	0.827601	0.720472	2.75568	0.0139355	0.0238741	0.76412	0.789936	0.370129
11.81	2.0178	1.81141	0.823692	0.716465	2.75325	0.0139354	0.0238741	0.76412	0.789936	0.370124
11.82	2.014	1.80737	0.819784	0.712458	2.75081	0.0139353	0.0238741	0.76412	0.789936	0.370118
11.83	2.0102	1.80333	0.815875	0.708452	2.74838	0.0139352	0.0238741	0.76412	0.789936	0.370113
11.84	2.0064	1.79929	0.811967	0.704445	2.74595	0.0139352	0.0238741	0.76412	0.789936	0.370107
11.85	2.0026	1.79525	0.808058	0.700438	2.74351	0.0139351	0.0238741	0.764119	0.789936	0.370102
11.86	1.9988	1.79121	0.80415	0.696431	2.74108	0.013935	0.0238741	0.764119	0.789936	0.370097
11.87	1.995	1.78717	0.800241	0.692424	2.73864	0.0139349	0.0238741	0.764119	0.789936	0.370091
11.88	1.9912	1.78313	0.796333	0.688417	2.73621	0.0139349	0.0238741	0.764119	0.789936	0.370086
11.89	1.9874	1.77909	0.792424	0.68441	2.73377	0.0139348	0.0238741	0.764119	0.789936	0.370081
11.9	1.9836	1.77505	0.788516	0.680403	2.73134	0.0139347	0.0238741	0.764119	0.789936	0.370076
11.91	1.9798	1.771	0.784608	0.676396	2.7289	0.0139346	0.023874	0.764119	0.789936	0.37007
11.92	1.97601	1.76696	0.780699	0.67239	2.72647	0.0139346	0.023874	0.764119	0.789936	0.370065
11.93	1.97221	1.76292	0.776791	0.668383	2.72404	0.0139345	0.023874	0.764119	0.789936	0.37006
11.94	1.96841	1.75888	0.772882	0.664376	2.7216	0.0139344	0.023874	0.764119	0.789936	0.370055
11.95	1.96461	1.75484	0.768974	0.660369	2.71917	0.0139344	0.023874	0.764119	0.789936	0.37005
11.96	1.96081	1.7508	0.765065	0.656362	2.71673	0.0139343	0.023874	0.764119	0.789936	0.370045
11.97	1.95701	1.74676	0.761157	0.652355	2.7143	0.0139342	0.023874	0.764119	0.789936	0.37004
11.98	1.95321	1.74272	0.757248	0.648348	2.71186	0.0139342	0.023874	0.764119	0.789936	0.370035
11.99	1.94941	1.73868	0.75334	0.644341	2.70943	0.0139341	0.023874	0.764119	0.789936	0.37003
12	1.94561	1.73464	0.749431	0.640334	2.70699	0.013934	0.023874	0.764119	0.789936	0.370025
12.01	1.94181	1.7306	0.745523	0.636328	2.70456	0.013934	0.023874	0.764119	0.789936	0.37002
12.02	1.93801	1.72656	0.741614	0.632321	2.70212	0.0139339	0.023874	0.764119	0.789936	0.370015
12.03	1.93421	1.72252	0.737706	0.628314	2.69969	0.0139339	0.023874	0.764119	0.789936	0.37001
12.04	1.93042	1.71848	0.733797	0.624307	2.69725	0.0139338	0.023874	0.764119	0.789936	0.370006
12.05	1.92662	1.71444	0.729889	0.6203	2.69482	0.0139337	0.023874	0.764119	0.789936	0.370001
12.06	1.92282	1.7104	0.72598	0.616293	2.69238	0.0139337	0.023874	0.764119	0.789936	0.369996
12.07	1.91902	1.70636	0.722072	0.612286	2.68995	0.0139336	0.023874	0.764119	0.789936	0.369991
12.08	1.91522	1.70232	0.718163	0.608279	2.68752	0.0139335	0.023874	0.764119	0.789936	0.369987
12.09	1.91142	1.69828	0.714255	0.604272	2.68508	0.0139335	0.023874	0.764119	0.789936	0.369982
12.1	1.90762	1.69424	0.710346	0.600266	2.68265	0.0139334	0.023874	0.764119	0.789936	0.369977
12.11	1.90382	1.6902	0.706438	0.596259	2.68021	0.0139334	0.023874	0.764119	0.789936	0.369973
12.12	1.90002	1.68616	0.702529	0.592252	2.67778	0.0139333	0.023874	0.764119	0.789936	0.369968
12.13	1.89622	1.68212	0.698621	0.588245	2.67534	0.0139333	0.023874	0.764119	0.789936	0.369963
12.14	1.89242	1.67808	0.694712	0.584238	2.67291	0.0139332	0.023874	0.764119	0.789936	0.369959
12.15	1.88862	1.67404	0.690804	0.580231	2.67047	0.0139332	0.023874	0.764119	0.789936	0.369954
12.16	1.88482	1.67	0.686895	0.576224	2.66804	0.0139331	0.023874	0.764119	0.789936	0.36995
12.17	1.88103	1.66596	0.682987	0.572217	2.6656	0.013933	0.023874	0.764119	0.789936	0.369945
12.18	1.87723	1.66192	0.679078	0.56821	2.66317	0.013933	0.023874	0.764119	0.789936	0.369941
12.19	1.87343	1.65788	0.67517	0.564204	2.66073	0.0139329	0.023874	0.764119	0.789936	0.369936
12.2	1.86963	1.65384	0.671261	0.560197	2.6583	0.0139329	0.023874	0.764119	0.789936	0.369932
12.21	1.86583	1.6498	0.667353	0.55619	2.65586	0.0139328	0.023874	0.764119	0.789936	0.369928
12.22	1.86203	1.64576	0.663444	0.552183	2.65342	0.0139328	0.0238739	0.764119	0.789936	0.369923
12.23	1.85823	1.64172	0.659536	0.548176	2.65099	0.0139327	0.0238739	0.764119	0.789936	0.369919
12.24	1.85443	1.63768	0.655628	0.544169	2.64855	0.0139327	0.0238739	0.764119	0.789936	0.369915
12.25	1.85063	1.63364	0.651719	0.540162	2.64612	0.0139326	0.0238739	0.764119	0.789936	0.36991
12.26	1.84683	1.6296	0.647811	0.536155	2.64368	0.0139326	0.0238739	0.764119	0.789936	0.369906
12.27	1.84303	1.62556	0.643902	0.532148	2.64125	0.0139325	0.0238739	0.764119	0.789936	0.369902
12.28	1.83923	1.62152	0.639994	0.528142	2.63881	0.0139325	0.0238739	0.764119	0.789936	0.369898
12.29	1.83543	1.61748	0.636085	0.524135	2.63638	0.0139324	0.0238739	0.764119	0.789936	0.369893
12.3	1.83164	1.61344	0.632177	0.520128	2.63394	0.0139323	0.0238739	0.764119	0.789936	0.369889
12.31	1.82784	1.6094	0.628268	0.516121	2.63151	0.0139323	0.0238739	0.764119	0.789936	0.369885
12.32	1.82404	1.60536	0.62436	0.512114	2.62907	0.0139323	0.0238739	0.764119	0.789936	0.369881
12.33	1.82024	1.60132	0.620451	0.508107	2.62664	0.0139322	0.0238739	0.764118	0.789936	0.369877
12.34	1.81644	1.59728	0.616543	0.5041	2.6242	0.0139322	0.0238739	0.764118	0.789936	0.369873
12.35	1.81264	1.59324	0.612634	0.500093	2.62177	0.0139321	0.0238739	0.764118	0.789936	0.369869
12.36	1.80884	1.5892	0.608726	0.496086	2.61933	0.0139321	0.0238739	0.764118	0.789936	0.369865
12.37	1.80504	1.58516	0.604817	0.49208	2.6169	0.013932	0.0238739	0.764118	0.789936	0.369861
12.38	1.80124	1.58112	0.600909	0.488073	2.61446	0.013932	0.0238739	0.764118	0.789936	0.369857
12.39	1.79744	1.57708	0.597	0.484066	2.61202	0.0139319	0.0238739	0.764118	0.789936	0.369853
12.4	1.79364	1.57304	0.593092	0.480059	2.60959	0.0139319	0.0238739	0.764118	0.789936	0.369849
12.41	1.78984	1.569	0.589183	0.476052	2.60715	0.0139318	0.0238739	0.764118	0.789936	0.369845
12.42	1.78604	1.56496	0.585275	0.472045	2.60472	0.0139318	0.0238739	0.764118	0.789936	0.369841
12.43	1.78225	1.56092	0.581366	0.468038	2.60228	0.0139317	0.0238739	0.764118	0.789936	0.369837
12.44	1.77845	1.55688	0.577458	0.464031	2.59985	0.0139317	0.0238739	0.764118	0.789936	0.369833
12.45	1.77465	1.55284	0.573549	0.460025	2.59741	0.0139317	0.0238739	0.764118	0.789936	0.369829
12.46	1.77085	1.5488	0.569641	0.456018	2.59498	0.0139316	0.0238739	0.764118	0.789936	0.369826
12.47	1.76705	1.54476	0.565732	0.452011	2.59254	0.0139316	0.0238739	0.764118	0.789936	0.369822
12.48	1.76325	1.54072	0.561824	0.448004	2.59011	0.0139315	0.0238739	0.764118	0.789936	0.369818
12.49	1.75945	1.53668	0.557915	0.443997	2.58767	0.0139315	0.0238739	0.764118	0.789936	0.369814
12.5	1.75565	1.53264	0.554007	0.43999	2.58523	0.0139314	0.0238739	0.764118	0.789936	0.369811
12.51	1.75185	1.5286	0.550098	0.435983	2.5828	0.0139314	0.0238739	0.764118	0.789936	0.369807
12.52	1.74805	1.52456	0.54619	0.431976	2.58036	0.0139314	0.0238739	0.764118	0.789936	0.369803
12.53	1.74425	1.52052	0.542281	0.427969	2.57793	0.0139313	0.0238739	0.764118	0.789936	0.3698
12.54	1.74045	1.51648	0.538373	0.423963	2.57549	0.0139313	0.0238739	0.764118	0.789936	0.369796
12.55	1.73665	1.51244	0.534464	0.419956	2.57306	0.0139312	0.0238739	0.764118	0.789936	0.369792
12.56	1.73286	1.5084	0.530556	0.415949	2.57062	0.0139312	0.0238739	0.764118	0.789936	0.369789
12.57	1.72906	1.50436	0.526648	0.411942	2.56818	0.0139312	0.0238739	0.764118	0.789936	0.369785
12.58	1.72526	1.50032	0.522739	0.407935	2.56575	0.0139311	0.0238739	0.764118	0.789936	0.369782
12.59	1.72146	1.49628	0.518831	0.403928	2.56331	0.0139311	0.0238739	0.764118	0.789936	0.369778
12.6	1.71766	1.49223	0.514922	0.399921	2.56088	0.0139311	0.0238738	0.764118	0.789936	0.369775
12.61	1.71386	1.48819	0.511014	0.395914	2.55844	0.013931	0.0238738	0.764118	0.789936	0.369771
12.62	1.71006	1.48415	0.507105	0.391907	2.55601	0.013931	0.0238738	0.764118	0.789936	0.369768
12.63	1.70626	1.48011	0.503197	0.387901	2.55357	0.0139309	0.0238738	0.764118	0.789936	0.369764
12.64	1.70246	1.47607	0.499288	0.383894	2.55113	0.0139309	0.0238738	0.764118	0.789936	0.369761
12.65	1.69866	1.47203	0.49538	0.379887	2.5487	0.0139309	0.0238738	0.764118	0.789936	0.369757
12.66	1.69486	1.46799	0.491471	0.37588	2.54626	0.0139308	0.0238738	0.764118	0.789936	0.369754
12.67	1.69106	1.46395	0.487563	0.371873	2.54383	0.0139308	0.0238738	0.764118	0.789936	0.36975
12.68	1.68726	1.45991	0.483654	0.367866	2.54139	0.0139308	0.0238738	0.764118	0.789936	0.369747
12.69	1.68346	1.45587	0.479746	0.363859	2.53895	0.0139307	0.0238738	0.764118	0.789936	0.369744
12.7	1.67967	1.45183	0.475837	0.359852	2.53652	0.0139307	0.0238738	0.764118	0.789936	0.36974
12.71	1.67587	1.44779	0.471929	0.355845	2.53408	0.0139306	0.0238738	0.764118	0.789936	0.369737
12.72	1.67207	1.44375	0.46802	0.351839	2.53165	0.0139306	0.0238738	0.764118	0.789936	0.369734
12.73	1.66827	1.43971	0.464112	0.347832	2.52921	0.0139306	0.0238738	0.764118	0.789936	0.369731
12.74	1.66447	1.43567	0.460203	0.343825	2.52677	0.0139305	0.0238738	0.764118	0.789936	0.369727
12.75	1.66067	1.43163	0.456295	0.339818	2.52434	0.0139305	0.0238738	0.764118	0.789936	0.369724
12.76	1.65687	1.42759	0.452386	0.335811	2.5219	0.0139305	0.0238738	0.764118	0.789936	0.369721
12.77	1.65307	1.42355	0.448478	0.331804	2.51947	0.0139305	0.0238738	0.764118	0.789936	0.369718
12.78	1.64927	1.41951	0.444569	0.327797	2.51703	0.0139304	0.0238738	0.764118	0.789936	0.369714
12.79	1.64547	1.41547	0.440661	0.32379	2.51459	0.0139304	0.0238738	0.764118	0.789936	0.369711
12.8	1.64167	1.41143	0.436752	0.319783	2.51216	0.0139304	0.0238738	0.764118	0.789936	0.369708
12.81	1.63787	1.40739	0.432844	0.315777	2.50972	0.0139303	0.0238738	0.764118	0.789936	0.369705
12.82	1.63407	1.40335	0.428935	0.31177	2.50729	0.0139303	0.0238738	0.764118	0.789936	0.369702
12.83	1.63028	1.39931	0.425027	0.307763	2.50485	0.0139303	0.0238738	0.764118	0.789936	0.369699
12.84	1.62648	1.39527	0.421118	0.303756	2.50241	0.0139302	0.0238738	0.764118	0.789936	0.369696
12.85	1.62268	1.39123	0.41721	0.299749	2.49998	0.0139302	0.0238738	0.764118	0.789936	0.369693
12.86	1.61888	1.38719	0.413301	0.295742	2.49754	0.0139302	0.0238738	0.764118	0.789936	0.36969
12.87	1.61508	1.38315	0.409393	0.291735	2.49511	0.0139301	0.0238738	0.764118	0.789936	0.369687
12.88	1.61128	1.37911	0.405484	0.287728	2.49267	0.0139301	0.0238738	0.764118	0.789936	0.369684
12.89	1.60748	1.37507	0.401576	0.283721	2.49023	0.0139301	0.0238738	0.764118	0.789936	0.369681
12.9	1.60368	1.37103	0.397668	0.279715	2.4878	0.01393	0.0238738	0.764118	0.789936	0.369678
12.91	1.59988	1.36699	0.393759	0.275708	2.48536	0.01393	0.0238738	0.764118	0.789936	0.369675
12.92	1.59608	1.36295	0.389851	0.271701	2.48292	0.01393	0.0238738	0.764118	0.789936	0.369672
12.93	1.59228	1.35891	0.385942	0.267694	2.48049	0.01393	0.0238738	0.764118	0.789936	0.369669
12.94	1.58848	1.35487	0.382034	0.263687	2.47805	0.0139299	0.0238738	0.764118	0.789936	0.369666
12.95	1.58468	1.35083	0.378125	0.25968	2.47562	0.0139299	0.0238738	0.764118	0.789936	0.369663
12.96	1.58088	1.34679	0.374217	0.255673	2.47318	0.0139299	0.0238738	0.764118	0.789936	0.36966
12.97	1.57709	1.34275	0.370308	0.251666	2.47074	0.0139299	0.0238738	0.764118	0.789936	0.369657
12.98	1.57329	1.33871	0.3664	0.247659	2.46831	0.0139298	0.0238738	0.764118	0.789936	0.369654
12.99	1.56949	1.33467	0.362491	0.243653	2.46587	0.0139298	0.0238738	0.764118	0.789935	0.369652
13	1.56569	1.33063	0.358583	0.239646	2.46343	0.0139298	0.0238738	0.764118	0.789935	0.369649
13.01	1.56189	1.32659	0.354674	0.235639	2.461	0.0139297	0.0238738	0.764118	0.789935	0.369646
13.02	1.55809	1.32255	0.350766	0.231632	2.45856	0.0139297	0.0238738	0.764118	0.789935	0.369643
13.03	1.55429	1.31851	0.346857	0.227625	2.45612	0.0139297	0.0238738	0.764118	0.789935	0.36964
13.04	1.55049	1.31447	0.342949	0.223618	2.45369	0.0139297	0.0238738	0.764118	0.789935	0.369638
13.05	1.54669	1.31043	0.33904	0.219611	2.45125	0.0139296	0.0238738	0.764118	0.789935	0.369635
13.06	1.54289	1.30639	0.335132	0.215604	2.44882	0.0139296	0.0238738	0.764118	0.789935	0.369632
13.07	1.53909	1.30235	0.331223	0.211597	2.44638	0.0139296	0.0238738	0.764118	0.789935	0.36963
13.08	1.53529	1.29831	0.327315	0.207591	2.44394	0.0139296	0.0238738	0.764118	0.789935	0.369627
13.09	1.53149	1.29427	0.323406	0.203584	2.44151	0.0139295	0.0238738	0.764118	0.789935	0.369624
13.1	1.52769	1.29023	0.319498	0.199577	2.43907	0.0139295	0.0238738	0.764118	0.789935	0.369622
13.11	1.5239	1.28619	0.315589	0.19557	2.43663	0.0139295	0.0238738	0.764118	0.789935	0.369619
13.12	1.5201	1.28215	0.311681	0.191563	2.4342	0.0139295	0.0238738	0.764118	0.789935	0.369616
13.13	1.5163	1.27811	0.307772	0.187556	2.43176	0.0139294	0.0238738	0.764118	0.789935	0.369614
13.14	1.5125	1.27407	0.303864	0.183549	2.42932	0.0139294	0.0238738	0.764118	0.789935	0.369611
13.15	1.5087	1.27003	0.299955	0.179542	2.42689	0.0139294	0.0238738	0.764118	0.789935	0.369608
13.16	1.5049	1.26599	0.296047	0.175535	2.42445	0.0139294	0.0238738	0.764118	0.789935	0.369606
13.17	1.5011	1.26195	0.292138	0.171529	2.42201	0.0139294	0.0238738	0.764118	0.789935	0.369603
13.18	1.4973	1.25791	0.28823	0.167522	2.41958	0.0139293	0.0238738	0.764118	0.789935	0.369601
13.19	1.4935	1.25387	0.284321	0.163515	2.41714	0.0139293	0.0238738	0.764117	0.789935	0.369598
13.2	1.4897	1.24983	0.280413	0.159508	2.4147	0.0139293	0.0238738	0.764117	0.789935	0.369596
13.21	1.4859	1.24579	0.276504	0.155501	2.41227	0.0139293	0.0238738	0.764117	0.789935	0.369593
13.22	1.4821	1.24175	0.272596	0.151494	2.40983	0.0139292	0.0238738	0.764117	0.789935	0.369591
13.23	1.4783	1.23771	0.268688	0.147487	2.4074	0.0139292	0.0238738	0.764117	0.789935	0.369588
13.24	1.4745	1.23367	0.264779	0.14348	2.40496	0.0139292	0.0238738	0.764117	0.789935	0.369586
13.25	1.47071	1.22963	0.260871	0.139473	2.40252	0.0139292	0.0238738	0.764117	0.789935	0.369583
13.26	1.46691	1.22559	0.256962	0.135467	2.40009	0.0139291	0.0238738	0.764117	0.789935	0.369581
13.27	1.46311	1.22155	0.253054	0.13146	2.39765	0.0139291	0.0238738	0.764117	0.789935	0.369579
13.28	1.45931	1.2175	0.249145	0.127453	2.39521	0.0139291	0.0238738	0.764117	0.789935	0.369576
13.29	1.45551	1.21346	0.245237	0.123446	2.39278	0.0139291	0.0238738	0.764117	0.789935	0.369574
13.3	1.45171	1.20942	0.241328	0.119439	2.39034	0.0139291	0.0238738	0.764117	0.789935	0.369571
13.31	1.44791	1.20538	0.23742	0.115432	2.3879	0.0139291	0.0238737	0.764117	0.789935	0.369569
13.32	1.44411	1.20134	0.233511	0.111425	2.38547	0.013929	0.0238737	0.764117	0.789935	0.369567
13.33	1.44031	1.1973	0.229603	0.107418	2.38303	0.013929	0.0238737	0.764117	0.789935	0.369564
13.34	1.43651	1.19326	0.225694	0.103412	2.38059	0.013929	0.0238737	0.764117	0.789935	0.369562
13.35	1.43271	1.18922	0.221786	0.0994046	2.37816	0.013929	0.0238737	0.764117	0.789935	0.36956
13.36	1.42891	1.18518	0.217877	0.0953977	2.37572	0.013929	0.0238737	0.764117	0.789935	0.369557
13.37	1.42511	1.18114	0.213969	0.0913908	2.37328	0.0139289	0.0238737	0.764117	0.789935	0.369555
13.38	1.42131	1.1771	0.21006	0.087384	2.37084	0.0139289	0.0238737	0.764117	0.789935	0.369553
13.39	1.41752	1.17306	0.206152	0.0833771	2.36841	0.0139289	0.0238737	0.764117	0.789935	0.369551
13.4	1.41372	1.16902	0.202243	0.0793702	2.36597	0.0139289	0.0238737	0.764117	0.789935	0.369548
13.41	1.40992	1.16498	0.198335	0.0753633	2.36353	0.0139288	0.0238737	0.764117	0.789935	0.369546
13.42	1.40612	1.16094	0.194426	0.0713564	2.3611	0.0139288	0.0238737	0.764117	0.789935	0.369544
13.43	1.40232	1.1569	0.190518	0.0673495	2.35866	0.0139288	0.0238737	0.764117	0.789935	0.369542
13.44	1.39852	1.15286	0.186609	0.0633426	2.35622	0.0139288	0.0238737	0.764117	0.789935	0.369539
13.45	1.39472	1.14882	0.182701	0.0593357	2.35379	0.0139288	0.0238737	0.764117	0.789935	0.369537
13.46	1.39092	1.14478	0.178792	0.0553289	2.35135	0.0139288	0.0238737	0.764117	0.789935	0.369535
13.47	1.38712	1.14074	0.174884	0.051322	2.34891	0.0139287	0.0238737	0.764117	0.789935	0.369533
13.48	1.38332	1.1367	0.170975	0.0473151	2.34648	0.0139287	0.0238737	0.764117	0.789935	0.369531
13.49	1.37952	1.13266	0.167067	0.0433082	2.34404	0.0139287	0.0238737	0.764117	0.789935	0.369529
13.5	1.37572	1.12862	0.163158	0.0393013	2.3416	0.0139287	0.0238737	0.764117	0.789935	0.369527
13.51	1.37192	1.12458	0.15925	0.0352944	2.33917	0.0139287	0.0238737	0.764117	0.789935	0.369524
13.52	1.36812	1.12054	0.155341	0.0312875	2.33673	0.0139287	0.0238737	0.764117	0.789935	0.369522
13.53	1.36433	1.1165	0.151433	0.0272806	2.33429	0.0139286	0.0238737	0.764117	0.789935	0.36952
13.54	1.36053	1.11246	0.147524	0.0232738	2.33186	0.0139286	0.0238737	0.764117	0.789935	0.369518
13.55	1.35673	1.10842	0.143616	0.0192669	2.32942	0.0139286	0.0238737	0.764117	0.789935	0.369516
13.56	1.35293	1.10438	0.139708	0.01526	2.32698	0.0139286	0.0238737	0.764117	0.789935	0.369514
13.57	1.34913	1.10034	0.135799	0.0112531	2.32454	0.0139286	0.0238737	0.764117	0.789935	0.369512
13.58	1.34533	1.0963	0.131891	0.0072462	2.32211	0.0139286	0.0238737	0.764117	0.789935	0.36951
13.59	1.34153	1.09226	0.127982	0.00323932	2.31967	0.0139285	0.0238737	0.764117	0.789935	0.369508
13.6	1.33773	1.08822	0.124074	-0.000767572	2.31723	0.0139285	0.0238737	0.764117	0.789935	0.369506
13.61	1.33393	1.08418	0.120165	-0.00477446	2.3148	0.0139285	0.0238737	0.764117	0.789935	0.369504
13.62	1.33013	1.08014	0.116257	-0.00878135	2.31236	0.0139285	0.0238737	0.764117	0.789935	0.369502
13.63	1.32633	1.0761	0.112348	-0.0127882	2.30992	0.0139285	0.0238737	0.764117	0.789935	0.3695
13.64	1.32253	1.07206	0.10844	-0.0167951	2.30749	0.0139285	0.0238737	0.764117	0.789935	0.369498
13.65	1.31873	1.06802	0.104531	-0.020802	2.30505	0.0139285	0.0238737	0.764117	0.789935	0.369496
13.66	1.31493	1.06398	0.100623	-0.0248089	2.30261	0.0139284	0.0238737	0.764117	0.789935	0.369494
13.67	1.31114	1.05994	0.0967142	-0.0288158	2.30018	0.0139284	0.0238737	0.764117	0.789935	0.369492
13.68	1.30734	1.0559	0.0928057	-0.0328227	2.29774	0.0139284	0.0238737	0.764117	0.789935	0.36949
13.69	1.30354	1.05186	0.0888972	-0.0368296	2.2953	0.0139284	0.0238737	0.764117	0.789935	0.369488
13.7	1.29974	1.04782	0.0849887	-0.0408364	2.29286	0.0139284	0.0238737	0.764117	0.789935	0.369487
13.71	1.29594	1.04378	0.0810802	-0.0448433	2.29043	0.0139284	0.0238737	0.764117	0.789935	0.369485
13.72	1.29214	1.03974	0.0771717	-0.0488502	2.28799	0.0139283	0.0238737	0.764117	0.789935	0.369483
13.73	1.28834	1.0357	0.0732633	-0.0528571	2.28555	0.0139283	0.0238737	0.764117	0.789935	0.369481
13.74	1.28454	1.03166	0.0693548	-0.056864	2.28312	0.0139283	0.0238737	0.764117	0.789935	0.369479
13.75	1.28074	1.02762	0.0654463	-0.0608709	2.28068	0.0139283	0.0238737	0.764117	0.789935	0.369477
13.76	1.27694	1.02358	0.0615378	-0.0648778	2.27824	0.0139283	0.0238737	0.764117	0.789935	0.369475
13.77	1.27314	1.01954	0.0576293	-0.0688847	2.2758	0.0139283	0.0238737	0.764117	0.789935	0.369474
13.78	1.26934	1.0155	0.0537208	-0.0728915	2.27337	0.0139283	0.0238737	0.764117	0.789935	0.369472
13.79	1.26554	1.01146	0.0498123	-0.0768984	2.27093	0.0139282	0.0238737	0.764117	0.789935	0.36947
13.8	1.26174	1.00742	0.0459039	-0.0809053	2.26849	0.0139282	0.0238737	0.764117	0.789935	0.369468
13.81	1.25794	1.00338	0.0419954	-0.0849122	2.26606	0.0139282	0.0238737	0.764117	0.789935	0.369466
13.82	1.25415	0.999337	0.0380869	-0.0889191	2.26362	0.0139282	0.0238737	0.764117	0.789935	0.369465
13.83	1.25035	0.995297	0.0341784	-0.092926	2.26118	0.0139282	0.0238737	0.764117	0.789935	0.369463
13.84	1.24655	0.991257	0.0302699	-0.0969329	2.25874	0.0139282	0.0238737	0.764117	0.789935	0.369461
13.85	1.24275	0.987217	0.0263614	-0.10094	2.25631	0.0139282	0.0238737	0.764117	0.789935	0.369459
13.86	1.23895	0.983176	0.022453	-0.104947	2.25387	0.0139282	0.0238737	0.764117	0.789935	0.369458
13.87	1.23515	0.979136	0.0185445	-0.108954	2.25143	0.0139281	0.0238737	0.764117	0.789935	0.369456
13.88	1.23135	0.975096	0.014636	-0.11296	2.249	0.0139281	0.0238737	0.764117	0.789935	0.369454
13.89	1.22755	0.971056	0.0107275	-0.116967	2.24656	0.0139281	0.0238737	0.764117	0.789935	0.369452
13.9	1.22375	0.967016	0.00681901	-0.120974	2.24412	0.0139281	0.0238737	0.764117	0.789935	0.369451
13.91	1.21995	0.962976	0.00291053	-0.124981	2.24168	0.0139281	0.0238737	0.764117	0.789935	0.369449
13.92	1.21615	0.958936	-0.000997957	-0.128988	2.23925	0.0139281	0.0238737	0.764117	0.789935	0.369447
13.93	1.21235	0.954895	-0.00490644	-0.132995	2.23681	0.0139281	0.0238737	0.764117	0.789935	0.369446
13.94	1.20855	0.950855	-0.00881493	-0.137002	2.23437	0.0139281	0.0238737	0.764117	0.789935	0.369444
13.95	1.20475	0.946815	-0.0127234	-0.141009	2.23194	0.0139281	0.0238737	0.764117	0.789935	0.369442
13.96	1.20096	0.942775	-0.0166319	-0.145016	2.2295	0.013928	0.0238737	0.764117	0.789935	0.369441
13.97	1.19716	0.938735	-0.0205404	-0.149022	2.22706	0.013928	0.0238737	0.764117	0.789935	0.369439
13.98	1.19336	0.934695	-0.0244489	-0.153029	2.22462	0.013928	0.0238737	0.764117	0.789935	0.369437
13.99	1.18956	0.930654	-0.0283574	-0.157036	2.22219	0.013928	0.0238737	0.764117	0.789935	0.369436
14	1.18576	0.926614	-0.0322658	-0.161043	2.21975	0.013928	0.0238737	0.764117	0.789935	0.369434
14.01	1.18196	0.922574	-0.0361743	-0.16505	2.21731	0.013928	0.0238737	0.764117	0.789935	0.369433
14.02	1.17816	0.918534	-0.0400828	-0.169057	2.21487	0.013928	0.0238737	0.764117	0.789935	0.369431
14.03	1.17436	0.914494	-0.0439913	-0.173064	2.21244	0.013928	0.0238737	0.764117	0.789935	0.36943
14.04	1.17056	0.910454	-0.0478998	-0.177071	2.21	0.0139279	0.0238737	0.764117	0.789935	0.369428
14.05	1.16676	0.906414	-0.0518083	-0.181078	2.20756	0.0139279	0.0238737	0.764117	0.789935	0.369426
14.06	1.16296	0.902373	-0.0557167	-0.185084	2.20513	0.0139279	0.0238737	0.764117	0.789935	0.369425
14.07	1.15916	0.898333	-0.0596252	-0.189091	2.20269	0.0139279	0.0238737	0.764117	0.789935	0.369423
14.08	1.15536	0.894293	-0.0635337	-0.193098	2.20025	0.0139279	0.0238737	0.764117	0.789935	0.369422
14.09	1.15156	0.890253	-0.0674422	-0.197105	2.19781	0.0139279	0.0238737	0.764117	0.789935	0.36942
14.1	1.14777	0.886213	-0.0713507	-0.201112	2.19538	0.0139279	0.0238737	0.764117	0.789935	0.369419
14.11	1.14397	0.882173	-0.0752592	-0.205119	2.19294	0.0139279	0.0238737	0.764117	0.789935	0.369417
14.12	1.14017	0.878133	-0.0791677	-0.209126	2.1905	0.0139279	0.0238737	0.764117	0.789935	0.369416
14.13	1.13637	0.874092	-0.0830761	-0.213133	2.18806	0.0139279	0.0238737	0.764117	0.789935	0.369414
14.14	1.13257	0.870052	-0.0869846	-0.21714	2.18563	0.0139278	0.0238737	0.764117	0.789935	0.369413
14.15	1.12877	0.866012	-0.0908931	-0.221146	2.18319	0.0139278	0.0238737	0.764117	0.789935	0.369411
14.16	1.12497	0.861972	-0.0948016	-0.225153	2.18075	0.0139278	0.0238737	0.764117	0.789935	0.36941
14.17	1.12117	0.857932	-0.0987101	-0.22916	2.17831	0.0139278	0.0238737	0.764117	0.789935	0.369408
14.18	1.11737	0.853892	-0.102619	-0.233167	2.17588	0.0139278	0.0238737	0.764117	0.789935	0.369407
14.19	1.11357	0.849852	-0.106527	-0.237174	2.17344	0.0139278	0.0238737	0.764117	0.789935	0.369405
14.2	1.10977	0.845811	-0.110436	-0.241181	2.171	0.0139278	0.0238737	0.764117	0.789935	0.369404
14.21	1.10597	0.841771	-0.114344	-0.245188	2.16857	0.0139278	0.0238737	0.764117	0.789935	0.369403
14.22	1.10217	0.837731	-0.118253	-0.249195	2.16613	0.0139278	0.0238737	0.764117	0.789935	0.369401
14.23	1.09837	0.833691	-0.122161	-0.253201	2.16369	0.0139278	0.0238737	0.764117	0.789935	0.3694
14.24	1.09457	0.829651	-0.126069	-0.257208	2.16125	0.0139277	0.0238737	0.764117	0.789935	0.369398
14.25	1.09078	0.825611	-0.129978	-0.261215	2.15882	0.0139277	0.0238737	0.764117	0.789935	0.369397
14.26	1.08698	0.821571	-0.133886	-0.265222	2.15638	0.0139277	0.0238737	0.764117	0.789935	0.369396
14.27	1.08318	0.81753	-0.137795	-0.269229	2.15394	0.0139277	0.0238737	0.764117	0.789935	0.369394
14.28	1.07938	0.81349	-0.141703	-0.273236	2.1515	0.0139277	0.0238737	0.764117	0.789935	0.369393
14.29	1.07558	0.80945	-0.145612	-0.277243	2.14907	0.0139277	0.0238737	0.764117	0.789935	0.369391
14.3	1.07178	0.80541	-0.14952	-0.28125	2.14663	0.0139277	0.0238737	0.764117	0.789935	0.36939
14.31	1.06798	0.80137	-0.153429	-0.285257	2.14419	0.0139277	0.0238737	0.764117	0.789935	0.369389
14.32	1.06418	0.79733	-0.157337	-0.289263	2.14175	0.0139277	0.0238737	0.764117	0.789935	0.369387
14.33	1.06038	0.79329	-0.161246	-0.29327	2.13932	0.0139277	0.0238737	0.764117	0.789935	0.369386
14.34	1.05658	0.789249	-0.165154	-0.297277	2.13688	0.0139277	0.0238737	0.764117	0.789935	0.369385
14.35	1.05278	0.785209	-0.169063	-0.301284	2.13444	0.0139276	0.0238737	0.764117	0.789935	0.369383
14.36	1.04898	0.781169	-0.172971	-0.305291	2.132	0.0139276	0.0238737	0.764117	0.789935	0.369382
14.37	1.04518	0.777129	-0.17688	-0.309298	2.12957	0.0139276	0.0238737	0.764117	0.789935	0.369381
14.38	1.04138	0.773089	-0.180788	-0.313305	2.12713	0.0139276	0.0238737	0.764117	0.789935	0.36938
14.39	1.03758	0.769049	-0.184697	-0.317312	2.12469	0.0139276	0.0238737	0.764117	0.789935	0.369378
14.4	1.03379	0.765008	-0.188605	-0.321319	2.12225	0.0139276	0.0238737	0.764117	0.789935	0.369377
14.41	1.02999	0.760968	-0.192514	-0.325325	2.11982	0.0139276	0.0238737	0.764117	0.789935	0.369376
14.42	1.02619	0.756928	-0.196422	-0.329332	2.11738	0.0139276	0.0238737	0.764117	0.789935	0.369374
14.43	1.02239	0.752888	-0.200331	-0.333339	2.11494	0.0139276	0.0238737	0.764117	0.789935	0.369373
14.44	1.01859	0.748848	-0.204239	-0.337346	2.1125	0.0139276	0.0238737	0.764117	0.789935	0.369372
14.45	1.01479	0.744808	-0.208148	-0.341353	2.11007	0.0139276	0.0238737	0.764117	0.789935	0.369371
14.46	1.01099	0.740768	-0.212056	-0.34536	2.10763	0.0139276	0.0238737	0.764117	0.789935	0.369369
14.47	1.00719	0.736727	-0.215965	-0.349367	2.10519	0.0139276	0.0238737	0.764117	0.789935	0.369368
14.48	1.00339	0.732687	-0.219873	-0.353374	2.10275	0.0139276	0.0238737	0.764117	0.789935	0.369367
14.49	0.999592	0.728647	-0.223782	-0.357381	2.10032	0.0139276	0.0238737	0.764117	0.789935	0.369366
14.5	0.995793	0.724607	-0.22769	-0.361387	2.09788	0.0139275	0.0238737	0.764117	0.789935	0.369365
14.51	0.991993	0.720567	-0.231599	-0.365394	2.09544	0.0139275	0.0238737	0.764117	0.789935	0.369363
14.52	0.988194	0.716527	-0.235507	-0.369401	2.093	0.0139275	0.0238737	0.764117	0.789935	0.369362
14.53	0.984395	0.712487	-0.239416	-0.373408	2.09057	0.0139275	0.0238737	0.764117	0.789935	0.369361
14.54	0.980595	0.708446	-0.243324	-0.377415	2.08813	0.0139275	0.0238737	0.764117	0.789935	0.36936
14.55	0.976796	0.704406	-0.247233	-0.381422	2.08569	0.0139275	0.0238737	0.764117	0.789935	0.369359
14.56	0.972997	0.700366	-0.251141	-0.385429	2.08325	0.0139275	0.0238737	0.764117	0.789935	0.369357
14.57	0.969197	0.696326	-0.255049	-0.389436	2.08081	0.0139275	0.0238737	0.764117	0.789935	0.369356
14.58	0.965398	0.692286	-0.258958	-0.393443	2.07838	0.0139275	0.0238737	0.764117	0.789935	0.369355
14.59	0.961599	0.688246	-0.262866	-0.397449	2.07594	0.0139275	0.0238737	0.764117	0.789935	0.369354
14.6	0.957799	0.684206	-0.266775	-0.401456	2.0735	0.0139275	0.0238737	0.764117	0.789935	0.369353
14.61	0.954	0.680165	-0.270683	-0.405463	2.07106	0.0139275	0.0238737	0.764117	0.789935	0.369352
14.62	0.950201	0.676125	-0.274592	-0.40947	2.06863	0.0139275	0.0238737	0.764117	0.789935	0.369351
14.63	0.946401	0.672085	-0.2785	-0.413477	2.06619	0.0139274	0.0238737	0.764117	0.789935	0.369349
14.64	0.942602	0.668045	-0.282409	-0.417484	2.06375	0.0139274	0.0238737	0.764117	0.789935	0.369348
14.65	0.938803	0.664005	-0.286317	-0.421491	2.06131	0.0139274	0.0238737	0.764117	0.789935	0.369347
14.66	0.935003	0.659965	-0.290226	-0.425498	2.05888	0.0139274	0.0238737	0.764117	0.789935	0.369346
14.67	0.931204	0.655925	-0.294134	-0.429505	2.05644	0.0139274	0.0238737	0.764117	0.789935	0.369345
14.68	0.927405	0.651884	-0.298043	-0.433511	2.054	0.0139274	0.0238737	0.764117	0.789935	0.369344
14.69	0.923606	0.647844	-0.301951	-0.437518	2.05156	0.0139274	0.0238737	0.764117	0.789935	0.369343
14.7	0.919806	0.643804	-0.30586	-0.441525	2.04913	0.0139274	0.0238737	0.764117	0.789935	0.369342
14.71	0.916007	0.639764	-0.309768	-0.445532	2.04669	0.0139274	0.0238737	0.764117	0.789935	0.369341
14.72	0.912208	0.635724	-0.313677	-0.449539	2.04425	0.0139274	0.0238737	0.764117	0.789935	0.36934
14.73	0.908408	0.631684	-0.317585	-0.453546	2.04181	0.0139274	0.0238737	0.764117	0.789935	0.369339
14.74	0.904609	0.627643	-0.321494	-0.457553	2.03937	0.0139274	0.0238737	0.764117	0.789935	0.369337
14.75	0.90081	0.623603	-0.325402	-0.46156	2.03694	0.0139274	0.0238737	0.764117	0.789935	0.369336
14.76	0.89701	0.619563	-0.329311	-0.465567	2.0345	0.0139274	0.0238737	0.764117	0.789935	0.369335
14.77	0.893211	0.615523	-0.333219	-0.469573	2.03206	0.0139274	0.0238737	0.764117	0.789935	0.369334
14.78	0.889412	0.611483	-0.337128	-0.47358	2.02962	0.0139274	0.0238737	0.764117	0.789935	0.369333
14.79	0.885612	0.607443	-0.341036	-0.477587	2.02719	0.0139273	0.0238737	0.764117	0.789935	0.369332
14.8	0.881813	0.603403	-0.344945	-0.481594	2.02475	0.0139273	0.0238737	0.764117	0.789935	0.369331
14.81	0.878014	0.599362	-0.348853	-0.485601	2.02231	0.0139273	0.0238737	0.764117	0.789935	0.36933
14.82	0.874214	0.595322	-0.352762	-0.489608	2.01987	0.0139273	0.0238737	0.764117	0.789935	0.369329
14.83	0.870415	0.591282	-0.35667	-0.493615	2.01744	0.0139273	0.0238737	0.764117	0.789935	0.369328
14.84	0.866616	0.587242	-0.360579	-0.497622	2.015	0.0139273	0.0238737	0.764117	0.789935	0.369327
14.85	0.862816	0.583202	-0.364487	-0.501629	2.01256	0.0139273	0.0238737	0.764117	0.789935	0.369326
14.86	0.859017	0.579162	-0.368396	-0.505635	2.01012	0.0139273	0.0238737	0.764117	0.789935	0.369325
14.87	0.855218	0.575122	-0.372304	-0.509642	2.00768	0.0139273	0.0238737	0.764117	0.789935	0.369324
14.88	0.851418	0.571081	-0.376213	-0.513649	2.00525	0.0139273	0.0238737	0.764117	0.789935	0.369323
14.89	0.847619	0.567041	-0.380121	-0.517656	2.00281	0.0139273	0.0238737	0.764117	0.789935	0.369322
14.9	0.84382	0.563001	-0.384029	-0.521663	2.00037	0.0139273	0.0238737	0.764117	0.789935	0.369321
14.91	0.840021	0.558961	-0.387938	-0.52567	1.99793	0.0139273	0.0238737	0.764117	0.789935	0.36932
14.92	0.836221	0.554921	-0.391846	-0.529677	1.9955	0.0139273	0.0238737	0.764117	0.789935	0.369319
14.93	0.832422	0.550881	-0.395755	-0.533684	1.99306	0.0139273	0.0238737	0.764117	0.789935	0.369318
14.94	0.828623	0.546841	-0.399663	-0.537691	1.99062	0.0139273	0.0238737	0.764117	0.789935	0.369318
14.95	0.824823	0.5428	-0.403572	-0.541697	1.98818	0.0139273	0.0238737	0.764117	0.789935	0.369317
14.96	0.821024	0.53876	-0.40748	-0.545704	1.98574	0.0139273	0.0238737	0.764117	0.789935	0.369316
14.97	0.817225	0.53472	-0.411389	-0.549711	1.98331	0.0139273	0.0238737	0.764117	0.789935	0.369315
14.98	0.813425	0.53068	-0.415297	-0.553718	1.98087	0.0139273	0.0238737	0.764117	0.789935	0.369314
14.99	0.809626	0.52664	-0.419206	-0.557725	1.97843	0.0139273	0.0238737	0.764117	0.789935	0.369313
15	0.805827	0.5226	-0.423114	-0.561732	1.97599	0.0139273	0.0238737	0.764117	0.789935	0.369312
15.01	0.802027	0.51856	-0.427023	-0.565739	1.97356	0.0139272	0.0238737	0.764117	0.789935	0.369311
15.02	0.798228	0.514519	-0.430931	-0.569746	1.97112	0.0139272	0.0238737	0.764117	0.789935	0.36931
15.03	0.794429	0.510479	-0.43484	-0.573753	1.96868	0.0139272	0.0238737	0.764117	0.789935	0.369309
15.04	0.790629	0.506439	-0.438748	-0.577759	1.96624	0.0139272	0.0238737	0.764117	0.789935	0.369308
15.05	0.78683	0.502399	-0.442657	-0.581766	1.9638	0.0139272	0.0238737	0.764117	0.789935	0.369307
15.06	0.783031	0.498359	-0.446565	-0.585773	1.96137	0.0139272	0.0238737	0.764117	0.789935	0.369307
15.07	0.779231	0.494319	-0.450474	-0.58978	1.95893	0.0139272	0.0238737	0.764117	0.789935	0.369306
15.08	0.775432	0.490279	-0.454382	-0.593787	1.95649	0.0139272	0.0238737	0.764117	0.789935	0.369305
15.09	0.771633	0.486238	-0.458291	-0.597794	1.95405	0.0139272	0.0238737	0.764117	0.789935	0.369304
15.1	0.767833	0.482198	-0.462199	-0.601801	1.95162	0.0139272	0.0238737	0.764117	0.789935	0.369303
15.11	0.764034	0.478158	-0.466108	-0.605808	1.94918	0.0139272	0.0238737	0.764117	0.789935	0.369302
15.12	0.760235	0.474118	-0.470016	-0.609814	1.94674	0.0139272	0.0238737	0.764117	0.789935	0.369301
15.13	0.756435	0.470078	-0.473925	-0.613821	1.9443	0.0139272	0.0238737	0.764117	0.789935	0.369301
15.14	0.752636	0.466038	-0.477833	-0.617828	1.94186	0.0139272	0.0238737	0.764117	0.789935	0.3693
15.15	0.748837	0.461997	-0.481742	-0.621835	1.93943	0.0139272	0.0238737	0.764117	0.789935	0.369299
15.16	0.745038	0.457957	-0.48565	-0.625842	1.93699	0.0139272	0.0238737	0.764117	0.789935	0.369298
15.17	0.741238	0.453917	-0.489559	-0.629849	1.93455	0.0139272	0.0238737	0.764117	0.789935	0.369297
15.18	0.737439	0.449877	-0.493467	-0.633856	1.93211	0.0139272	0.0238737	0.764117	0.789935	0.369296
15.19	0.73364	0.445837	-0.497376	-0.637863	1.92967	0.0139272	0.0238737	0.764117	0.789935	0.369296
15.2	0.72984	0.441797	-0.501284	-0.64187	1.92724	0.0139272	0.0238737	0.764117	0.789935	0.369295
15.21	0.726041	0.437757	-0.505193	-0.645876	1.9248	0.0139272	0.0238737	0.764117	0.789935	0.369294
15.22	0.722242	0.433716	-0.509101	-0.649883	1.92236	0.0139271	0.0238737	0.764117	0.789935	0.369293
15.23	0.718442	0.429676	-0.51301	-0.65389	1.91992	0.0139271	0.0238737	0.764117	0.789935	0.369292
15.24	0.714643	0.425636	-0.516918	-0.657897	1.91749	0.0139271	0.0238737	0.764117	0.789935	0.369291
15.25	0.710844	0.421596	-0.520826	-0.661904	1.91505	0.0139271	0.0238737	0.764117	0.789935	0.369291
15.26	0.707044	0.417556	-0.524735	-0.665911	1.91261	0.0139271	0.0238737	0.764117	0.789935	0.36929
15.27	0.703245	0.413516	-0.528643	-0.669918	1.91017	0.0139271	0.0238737	0.764117	0.789935	0.369289
15.28	0.699446	0.409476	-0.532552	-0.673925	1.90773	0.0139271	0.0238737	0.764117	0.789935	0.369288
15.29	0.695646	0.405435	-0.53646	-0.677932	1.9053	0.0139271	0.0238737	0.764117	0.789935	0.369288
15.3	0.691847	0.401395	-0.540369	-0.681938	1.90286	0.0139271	0.0238737	0.764117	0.789935	0.369287
15.31	0.688048	0.397355	-0.544277	-0.685945	1.90042	0.0139271	0.0238737	0.764117	0.789935	0.369286
15.32	0.684248	0.393315	-0.548186	-0.689952	1.89798	0.0139271	0.0238737	0.764117	0.789935	0.369285
15.33	0.680449	0.389275	-0.552094	-0.693959	1.89554	0.0139271	0.0238737	0.764117	0.789935	0.369284
15.34	0.67665	0.385235	-0.556003	-0.697966	1.89311	0.0139271	0.0238737	0.764117	0.789935	0.369284
15.35	0.67285	0.381195	-0.559911	-0.701973	1.89067	0.0139271	0.0238737	0.764117	0.789935	0.369283
15.36	0.669051	0.377154	-0.56382	-0.70598	1.88823	0.0139271	0.0238737	0.764117	0.789935	0.369282
15.37	0.665252	0.373114	-0.567728	-0.709987	1.88579	0.0139271	0.0238737	0.764117	0.789935	0.369281
15.38	0.661452	0.369074	-0.571637	-0.713994	1.88335	0.0139271	0.0238737	0.764117	0.789935	0.369281
15.39	0.657653	0.365034	-0.575545	-0.718	1.88092	0.0139271	0.0238737	0.764117	0.789935	0.36928
15.4	0.653854	0.360994	-0.579454	-0.722007	1.87848	0.0139271	0.0238737	0.764117	0.789935	0.369279
15.41	0.650054	0.356954	-0.583362	-0.726014	1.87604	0.0139271	0.0238737	0.764117	0.789935	0.369279
15.42	0.646255	0.352914	-0.587271	-0.730021	1.8736	0.0139271	0.0238737	0.764117	0.789935	0.369278
15.43	0.642456	0.348873	-0.591179	-0.734028	1.87116	0.0139271	0.0238737	0.764117	0.789935	0.369277
15.44	0.638657	0.344833	-0.595088	-0.738035	1.86873	0.0139271	0.0238737	0.764117	0.789935	0.369276
15.45	0.634857	0.340793	-0.598996	-0.742042	1.86629	0.0139271	0.0238737	0.764117	0.789935	0.369276
15.46	0.631058	0.336753	-0.602905	-0.746049	1.86385	0.0139271	0.0238737	0.764117	0.789935	0.369275
15.47	0.627259	0.332713	-0.606813	-0.750056	1.86141	0.0139271	0.0238737	0.764117	0.789935	0.369274
15.48	0.623459	0.328673	-0.610722	-0.754062	1.85898	0.0139271	0.0238737	0.764117	0.789935	0.369274
15.49	0.61966	0.324633	-0.61463	-0.758069	1.85654	0.0139271	0.0238737	0.764117	0.789935	0.369273
15.5	0.615861	0.320592	-0.618539	-0.762076	1.8541	0.0139271	0.0238737	0.764117	0.789935	0.369272
15.51	0.612061	0.316552	-0.622447	-0.766083	1.85166	0.0139271	0.0238737	0.764117	0.789935	0.369271
15.52	0.608262	0.312512	-0.626356	-0.77009	1.84922	0.013927	0.0238737	0.764117	0.789935	0.369271
15.53	0.604463	0.308472	-0.630264	-0.774097	1.84679	0.013927	0.0238737	0.764117	0.789935	0.36927
15.54	0.600663	0.304432	-0.634173	-0.778104	1.84435	0.013927	0.0238737	0.764117	0.789935	0.369269
15.55	0.596864	0.300392	-0.638081	-0.782111	1.84191	0.013927	0.0238737	0.764117	0.789935	0.369269
15.56	0.593065	0.296351	-0.64199	-0.786118	1.83947	0.013927	0.0238737	0.764117	0.789935	0.369268
15.57	0.589265	0.292311	-0.645898	-0.790124	1.83703	0.013927	0.0238737	0.764117	0.789935	0.369267
15.58	0.585466	0.288271	-0.649806	-0.794131	1.8346	0.013927	0.0238737	0.764117	0.789935	0.369267
15.59	0.581667	0.284231	-0.653715	-0.798138	1.83216	0.013927	0.0238737	0.764117	0.789935	0.369266
15.6	0.577867	0.280191	-0.657623	-0.802145	1.82972	0.013927	0.0238737	0.764117	0.789935	0.369265
15.61	0.574068	0.276151	-0.661532	-0.806152	1.82728	0.013927	0.0238737	0.764117	0.789935	0.369265
15.62	0.570269	0.272111	-0.66544	-0.810159	1.82484	0.013927	0.0238737	0.764117	0.789935	0.369264
15.63	0.566469	0.26807	-0.669349	-0.814166	1.82241	0.013927	0.0238737	0.764117	0.789935	0.369264
15.64	0.56267	0.26403	-0.673257	-0.818173	1.81997	0.013927	0.0238737	0.764117	0.789935	0.369263
15.65	0.558871	0.25999	-0.677166	-0.82218	1.81753	0.013927	0.0238737	0.764117	0.789935	0.369262
15.66	0.555071	0.25595	-0.681074	-0.826186	1.81509	0.013927	0.0238737	0.764117	0.789935	0.369262
15.67	0.551272	0.25191	-0.684983	-0.830193	1.81265	0.013927	0.0238737	0.764117	0.789935	0.369261
15.68	0.547473	0.24787	-0.688891	-0.8342	1.81022	0.013927	0.0238737	0.764117	0.789935	0.36926
15.69	0.543673	0.24383	-0.6928	-0.838207	1.80778	0.013927	0.0238737	0.764117	0.789935	0.36926
15.7	0.539874	0.239789	-0.696708	-0.842214	1.80534	0.013927	0.0238737	0.764117	0.789935	0.369259
15.71	0.536075	0.235749	-0.700617	-0.846221	1.8029	0.013927	0.0238737	0.764117	0.789935	0.369259
15.72	0.532275	0.231709	-0.704525	-0.850228	1.80046	0.013927	0.0238737	0.764117	0.789935	0.369258
15.73	0.528476	0.227669	-0.708434	-0.854235	1.79803	0.013927	0.0238737	0.764117	0.789935	0.369257
15.74	0.524677	0.223629	-0.712342	-0.858242	1.79559	0.013927	0.0238737	0.764117	0.789935	0.369257
15.75	0.520877	0.219589	-0.716251	-0.862248	1.79315	0.013927	0.0238737	0.764117	0.789935	0.369256
15.76	0.517078	0.215549	-0.720159	-0.866255	1.79071	0.013927	0.0238737	0.764117	0.789935	0.369256
15.77	0.513279	0.211508	-0.724068	-0.870262	1.78827	0.013927	0.0238737	0.764117	0.789935	0.369255
15.78	0.50948	0.207468	-0.727976	-0.874269	1.78583	0.013927	0.0238737	0.764117	0.789935	0.369254
15.79	0.50568	0.203428	-0.731885	-0.878276	1.7834	0.013927	0.0238737	0.764117	0.789935	0.369254
15.8	0.501881	0.199388	-0.735793	-0.882283	1.78096	0.013927	0.0238737	0.764117	0.789935	0.369253
15.81	0.498082	0.195348	-0.739702	-0.88629	1.77852	0.013927	0.0238737	0.764117	0.789935	0.369253
15.82	0.494282	0.191308	-0.74361	-0.890297	1.77608	0.013927	0.0238737	0.764117	0.789935	0.369252
15.83	0.490483	0.187268	-0.747519	-0.894304	1.77364	0.013927	0.0238737	0.764117	0.789935	0.369251
15.84	0.486684	0.183227	-0.751427	-0.89831	1.77121	0.013927	0.0238737	0.764117	0.789935	0.369251
15.85	0.482884	0.179187	-0.755336	-0.902317	1.76877	0.013927	0.0238737	0.764117	0.789935	0.36925
15.86	0.479085	0.175147	-0.759244	-0.906324	1.76633	0.013927	0.0238737	0.764117	0.789935	0.36925
15.87	0.475286	0.171107	-0.763153	-0.910331	1.76389	0.013927	0.0238737	0.764117	0.789935	0.369249
15.88	0.471486	0.167067	-0.767061	-0.914338	1.76145	0.013927	0.0238737	0.764117	0.789935	0.369249
15.89	0.467687	0.163027	-0.77097	-0.918345	1.75902	0.013927	0.0238737	0.764117	0.789935	0.369248
15.9	0.463888	0.158987	-0.774878	-0.922352	1.75658	0.013927	0.0238737	0.764117	0.789935	0.369248
15.91	0.460088	0.154946	-0.778786	-0.926359	1.75414	0.013927	0.0238737	0.764117	0.789935	0.369247
15.92	0.456289	0.150906	-0.782695	-0.930366	1.7517	0.013927	0.0238737	0.764117	0.789935	0.369246
15.93	0.45249	0.146866	-0.786603	-0.934372	1.74926	0.013927	0.0238737	0.764117	0.789935	0.369246
15.94	0.44869	0.142826	-0.790512	-0.938379	1.74683	0.013927	0.0238737	0.764117	0.789935	0.369245
15.95	0.444891	0.138786	-0.79442	-0.942386	1.74439	0.013927	0.0238737	0.764117	0.789935	0.369245
15.96	0.441092	0.134746	-0.798329	-0.946393	1.74195	0.0139269	0.0238737	0.764117	0.789935	0.369244
15.97	0.437292	0.130705	-0.802237	-0.9504	1.73951	0.0139269	0.0238737	0.764117	0.789935	0.369244
15.98	0.433493	0.126665	-0.806146	-0.954407	1.73707	0.0139269	0.0238737	0.764117	0.789935	0.369243
15.99	0.429694	0.122625	-0.810054	-0.958414	1.73464	0.0139269	0.0238737	0.764117	0.789935	0.369243
16	0.425894	0.118585	-0.813963	-0.962421	1.7322	0.0139269	0.0238737	0.764117	0.789935	0.369242
16.01	0.422095	0.114545	-0.817871	-0.966427	1.72976	0.0139269	0.0238737	0.764117	0.789935	0.369242
16.02	0.418296	0.110505	-0.82178	-0.970434	1.72732	0.0139269	0.0238737	0.764117	0.789935	0.369241
16.03	0.414496	0.106465	-0.825688	-0.974441	1.72488	0.0139269	0.0238737	0.764117	0.789935	0.369241
16.04	0.410697	0.102424	-0.829597	-0.978448	1.72244	0.0139269	0.0238737	0.764117	0.789935	0.36924
16.05	0.406898	0.0983843	-0.833505	-0.982455	1.72001	0.0139269	0.0238737	0.764117	0.789935	0.36924
16.06	0.403098	0.0943442	-0.837414	-0.986462	1.71757	0.0139269	0.0238737	0.764117	0.789935	0.369239
16.07	0.399299	0.090304	-0.841322	-0.990469	1.71513	0.0139269	0.0238736	0.764117	0.789935	0.369239
16.08	0.3955	0.0862639	-0.845231	-0.994476	1.71269	0.0139269	0.0238736	0.764117	0.789935	0.369238
16.09	0.3917	0.0822237	-0.849139	-0.998483	1.71025	0.0139269	0.0238736	0.764117	0.789935	0.369238
16.1	0.387901	0.0781836	-0.853048	-1.00249	1.70782	0.0139269	0.0238736	0.764117	0.789935	0.369237
16.11	0.384102	0.0741434	-0.856956	-1.0065	1.70538	0.0139269	0.0238736	0.764117	0.789935	0.369237
16.12	0.380302	0.0701033	-0.860865	-1.0105	1.70294	0.0139269	0.0238736	0.764117	0.789935	0.369236
16.13	0.376503	0.0660631	-0.864773	-1.01451	1.7005	0.0139269	0.0238736	0.764117	0.789935	0.369236
16.14	0.372704	0.062023	-0.868682	-1.01852	1.69806	0.0139269	0.0238736	0.764117	0.789935	0.369235
16.15	0.368904	0.0579828	-0.87259	-1.02252	1.69563	0.0139269	0.0238736	0.764117	0.789935	0.369235
16.16	0.365105	0.0539427	-0.876499	-1.02653	1.69319	0.0139269	0.0238736	0.764117	0.789935	0.369234
16.17	0.361306	0.0499025	-0.880407	-1.03054	1.69075	0.0139269	0.0238736	0.764117	0.789935	0.369234
16.18	0.357507	0.0458624	-0.884316	-1.03454	1.68831	0.0139269	0.0238736	0.764117	0.789935	0.369233
16.19	0.353707	0.0418223	-0.888224	-1.03855	1.68587	0.0139269	0.0238736	0.764117	0.789935	0.369233
16.2	0.349908	0.0377821	-0.892133	-1.04256	1.68343	0.0139269	0.0238736	0.764117	0.789935	0.369232
16.21	0.346109	0.033742	-0.896041	-1.04657	1.681	0.0139269	0.0238736	0.764117	0.789935	0.369232
16.22	0.342309	0.0297018	-0.89995	-1.05057	1.67856	0.0139269	0.0238736	0.764117	0.789935	0.369231
16.23	0.33851	0.0256617	-0.903858	-1.05458	1.67612	0.0139269	0.0238736	0.764117	0.789935	0.369231
16.24	0.334711	0.0216215	-0.907766	-1.05859	1.67368	0.0139269	0.0238736	0.764117	0.789935	0.36923
16.25	0.330911	0.0175814	-0.911675	-1.06259	1.67124	0.0139269	0.0238736	0.764117	0.789935	0.36923
16.26	0.327112	0.0135412	-0.915583	-1.0666	1.66881	0.0139269	0.0238736	0.764117	0.789935	0.36923
16.27	0.323313	0.00950108	-0.919492	-1.07061	1.66637	0.0139269	0.0238736	0.764117	0.789935	0.369229
16.28	0.319513	0.00546093	-0.9234	-1.07461	1.66393	0.0139269	0.0238736	0.764117	0.789935	0.369229
16.29	0.315714	0.00142079	-0.927309	-1.07862	1.66149	0.0139269	0.0238736	0.764117	0.789935	0.369228
16.3	0.311915	-0.00261936	-0.931217	-1.08263	1.65905	0.0139269	0.0238736	0.764117	0.789935	0.369228
16.31	0.308115	-0.00665951	-0.935126	-1.08663	1.65662	0.0139269	0.0238736	0.764117	0.789935	0.369227
16.32	0.304316	-0.0106997	-0.939034	-1.09064	1.65418	0.0139269	0.0238736	0.764117	0.789935	0.369227
16.33	0.300517	-0.0147398	-0.942943	-1.09465	1.65174	0.0139269	0.0238736	0.764117	0.789935	0.369227
16.34	0.296717	-0.0187799	-0.946851	-1.09865	1.6493	0.0139269	0.0238736	0.764117	0.789935	0.369226
16.35	0.292918	-0.0228201	-0.95076	-1.10266	1.64686	0.0139269	0.0238736	0.764117	0.789935	0.369226
16.36	0.289119	-0.0268602	-0.954668	-1.10667	1.64442	0.0139269	0.0238736	0.764117	0.789935	0.369225
16.37	0.285319	-0.0309004	-0.958577	-1.11068	1.64199	0.0139269	0.0238736	0.764117	0.789935	0.369225
16.38	0.28152	-0.0349405	-0.962485	-1.11468	1.63955	0.0139269	0.0238736	0.764117	0.789935	0.369224
16.39	0.277721	-0.0389807	-0.966394	-1.11869	1.63711	0.0139269	0.0238736	0.764117	0.789935	0.369224
16.4	0.273921	-0.0430208	-0.970302	-1.1227	1.63467	0.0139269	0.0238736	0.764117	0.789935	0.369224
16.41	0.270122	-0.047061	-0.974211	-1.1267	1.63223	0.0139269	0.0238736	0.764117	0.789935	0.369223
16.42	0.266323	-0.0511011	-0.978119	-1.13071	1.6298	0.0139269	0.0238736	0.764117	0.789935	0.369223
16.43	0.262523	-0.0551413	-0.982028	-1.13472	1.62736	0.0139269	0.0238736	0.764117	0.789935	0.369222
16.44	0.258724	-0.0591814	-0.985936	-1.13872	1.62492	0.0139269	0.0238736	0.764117	0.789935	0.369222
16.45	0.254925	-0.0632216	-0.989845	-1.14273	1.62248	0.0139269	0.0238736	0.764117	0.789935	0.369221
16.46	0.251125	-0.0672617	-0.993753	-1.14674	1.62004	0.0139269	0.0238736	0.764117	0.789935	0.369221
16.47	0.247326	-0.0713019	-0.997662	-1.15074	1.6176	0.0139269	0.0238736	0.764117	0.789935	0.369221
16.48	0.243527	-0.075342	-1.00157	-1.15475	1.61517	0.0139269	0.0238736	0.764117	0.789935	0.36922
16.49	0.239727	-0.0793821	-1.00548	-1.15876	1.61273	0.0139269	0.0238736	0.764117	0.789935	0.36922
16.5	0.235928	-0.0834223	-1.00939	-1.16276	1.61029	0.0139269	0.0238736	0.764117	0.789935	0.369219
16.51	0.232129	-0.0874624	-1.0133	-1.16677	1.60785	0.0139269	0.0238736	0.764117	0.789935	0.369219
16.52	0.228329	-0.0915026	-1.0172	-1.17078	1.60541	0.0139269	0.0238736	0.764117	0.789935	0.369219
16.53	0.22453	-0.0955427	-1.02111	-1.17479	1.60298	0.0139268	0.0238736	0.764117	0.789935	0.369218
16.54	0.220731	-0.0995829	-1.02502	-1.17879	1.60054	0.0139268	0.0238736	0.764117	0.789935	0.369218
16.55	0.216931	-0.103623	-1.02893	-1.1828	1.5981	0.0139268	0.0238736	0.764117	0.789935	0.369218
16.56	0.213132	-0.107663	-1.03284	-1.18681	1.59566	0.0139268	0.0238736	0.764117	0.789935	0.369217
16.57	0.209333	-0.111703	-1.03675	-1.19081	1.59322	0.0139268	0.0238736	0.764117	0.789935	0.369217
16.58	0.205533	-0.115743	-1.04065	-1.19482	1.59078	0.0139268	0.0238736	0.764117	0.789935	0.369216
16.59	0.201734	-0.119784	-1.04456	-1.19883	1.58835	0.0139268	0.0238736	0.764117	0.789935	0.369216
16.6	0.197935	-0.123824	-1.04847	-1.20283	1.58591	0.0139268	0.0238736	0.764117	0.789935	0.369216
16.61	0.194135	-0.127864	-1.05238	-1.20684	1.58347	0.0139268	0.0238736	0.764117	0.789935	0.369215
16.62	0.190336	-0.131904	-1.05629	-1.21085	1.58103	0.0139268	0.0238736	0.764117	0.789935	0.369215
16.63	0.186537	-0.135944	-1.0602	-1.21485	1.57859	0.0139268	0.0238736	0.764117	0.789935	0.369215
16.64	0.182737	-0.139984	-1.06411	-1.21886	1.57615	0.0139268	0.0238736	0.764117	0.789935	0.369214
16.65	0.178938	-0.144024	-1.06801	-1.22287	1.57372	0.0139268	0.0238736	0.764117	0.789935	0.369214
16.66	0.175139	-0.148065	-1.07192	-1.22688	1.57128	0.0139268	0.0238736	0.764117	0.789935	0.369213
16.67	0.17134	-0.152105	-1.07583	-1.23088	1.56884	0.0139268	0.0238736	0.764117	0.789935	0.369213
16.68	0.16754	-0.156145	-1.07974	-1.23489	1.5664	0.0139268	0.0238736	0.764117	0.789935	0.369213
16.69	0.163741	-0.160185	-1.08365	-1.2389	1.56396	0.0139268	0.0238736	0.764117	0.789935	0.369212
16.7	0.159942	-0.164225	-1.08756	-1.2429	1.56153	0.0139268	0.0238736	0.764117	0.789935	0.369212
16.71	0.156142	-0.168265	-1.09147	-1.24691	1.55909	0.0139268	0.0238736	0.764117	0.789935	0.369212
16.72	0.152343	-0.172306	-1.09537	-1.25092	1.55665	0.0139268	0.0238736	0.764117	0.789935	0.369211
16.73	0.148544	-0.176346	-1.09928	-1.25492	1.55421	0.0139268	0.0238736	0.764117	0.789935	0.369211
16.74	0.144744	-0.180386	-1.10319	-1.25893	1.55177	0.0139268	0.0238736	0.764117	0.789935	0.369211
16.75	0.140945	-0.184426	-1.1071	-1.26294	1.54933	0.0139268	0.0238736	0.764117	0.789935	0.36921
16.76	0.137146	-0.188466	-1.11101	-1.26694	1.5469	0.0139268	0.0238736	0.764117	0.789935	0.36921
16.77	0.133346	-0.192506	-1.11492	-1.27095	1.54446	0.0139268	0.0238736	0.764117	0.789935	0.36921
16.78	0.129547	-0.196546	-1.11882	-1.27496	1.54202	0.0139268	0.0238736	0.764117	0.789935	0.369209
16.79	0.125748	-0.200587	-1.12273	-1.27896	1.53958	0.0139268	0.0238736	0.764117	0.789935	0.369209
16.8	0.121948	-0.204627	-1.12664	-1.28297	1.53714	0.0139268	0.0238736	0.764117	0.789935	0.369209
16.81	0.118149	-0.208667	-1.13055	-1.28698	1.5347	0.0139268	0.0238736	0.764117	0.789935	0.369208
16.82	0.11435	-0.212707	-1.13446	-1.29099	1.53227	0.0139268	0.0238736	0.764117	0.789935	0.369208
16.83	0.11055	-0.216747	-1.13837	-1.29499	1.52983	0.0139268	0.0238736	0.764117	0.789935	0.369208
16.84	0.106751	-0.220787	-1.14228	-1.299	1.52739	0.0139268	0.0238736	0.764117	0.789935	0.369207
16.85	0.102952	-0.224827	-1.14618	-1.30301	1.52495	0.0139268	0.0238736	0.764117	0.789935	0.369207
16.86	0.0991523	-0.228868	-1.15009	-1.30701	1.52251	0.0139268	0.0238736	0.764117	0.789935	0.369207
16.87	0.095353	-0.232908	-1.154	-1.31102	1.52008	0.0139268	0.0238736	0.764117	0.789935	0.369206
16.88	0.0915536	-0.236948	-1.15791	-1.31503	1.51764	0.0139268	0.0238736	0.764117	0.789935	0.369206
16.89	0.0877543	-0.240988	-1.16182	-1.31903	1.5152	0.0139268	0.0238736	0.764117	0.789935	0.369206
16.9	0.083955	-0.245028	-1.16573	-1.32304	1.51276	0.0139268	0.0238736	0.764117	0.789935	0.369205
16.91	0.0801557	-0.249068	-1.16964	-1.32705	1.51032	0.0139268	0.0238736	0.764117	0.789935	0.369205
16.92	0.0763563	-0.253108	-1.17354	-1.33105	1.50788	0.0139268	0.0238736	0.764117	0.789935	0.369205
16.93	0.072557	-0.257149	-1.17745	-1.33506	1.50545	0.0139268	0.0238736	0.764117	0.789935	0.369204
16.94	0.0687577	-0.261189	-1.18136	-1.33907	1.50301	0.0139268	0.0238736	0.764117	0.789935	0.369204
16.95	0.0649583	-0.265229	-1.18527	-1.34307	1.50057	0.0139268	0.0238736	0.764117	0.789935	0.369204
16.96	0.061159	-0.269269	-1.18918	-1.34708	1.49813	0.0139268	0.0238736	0.764117	0.789935	0.369204
16.97	0.0573597	-0.273309	-1.19309	-1.35109	1.49569	0.0139268	0.0238736	0.764117	0.789935	0.369203
16.98	0.0535604	-0.277349	-1.19699	-1.3551	1.49325	0.0139268	0.0238736	0.764117	0.789935	0.369203
16.99	0.049761	-0.281389	-1.2009	-1.3591	1.49082	0.0139268	0.0238736	0.764117	0.789935	0.369203
17	0.0459617	-0.28543	-1.20481	-1.36311	1.48838	0.0139268	0.0238736	0.764117	0.789935	0.369202
17.01	0.0421624	-0.28947	-1.20872	-1.36712	1.48594	0.0139268	0.0238736	0.764117	0.789935	0.369202
17.02	0.0383631	-0.29351	-1.21263	-1.37112	1.4835	0.0139268	0.0238736	0.764117	0.789935	0.369202
17.03	0.0345637	-0.29755	-1.21654	-1.37513	1.48106	0.0139268	0.0238736	0.764117	0.789935	0.369202
17.04	0.0307644	-0.30159	-1.22045	-1.37914	1.47862	0.0139268	0.0238736	0.764117	0.789935	0.369201
17.05	0.0269651	-0.30563	-1.22435	-1.38314	1.47619	0.0139268	0.0238736	0.764117	0.789935	0.369201
17.06	0.0231657	-0.30967	-1.22826	-1.38715	1.47375	0.0139268	0.0238736	0.764117	0.789935	0.369201
17.07	0.0193664	-0.313711	-1.23217	-1.39116	1.47131	0.0139268	0.0238736	0.764117	0.789935	0.3692
17.08	0.0155671	-0.317751	-1.23608	-1.39516	1.46887	0.0139268	0.0238736	0.764117	0.789935	0.3692
17.09	0.0117678	-0.321791	-1.23999	-1.39917	1.46643	0.0139268	0.0238736	0.764117	0.789935	0.3692
17.1	0.00796843	-0.325831	-1.2439	-1.40318	1.46399	0.0139268	0.0238736	0.764117	0.789935	0.369199
17.11	0.00416911	-0.329871	-1.2478	-1.40719	1.46156	0.0139268	0.0238736	0.764117	0.789935	0.369199
17.12	0.000369779	-0.333911	-1.25171	-1.41119	1.45912	0.0139268	0.0238736	0.764117	0.789935	0.369199
17.13	-0.00342955	-0.337952	-1.25562	-1.4152	1.45668	0.0139268	0.0238736	0.764117	0.789935	0.369199
17.14	-0.00722888	-0.341992	-1.25953	-1.41921	1.45424	0.0139268	0.0238736	0.764117	0.789935	0.369198
17.15	-0.0110282	-0.346032	-1.26344	-1.42321	1.4518	0.0139268	0.0238736	0.764117	0.789935	0.369198
17.16	-0.0148275	-0.350072	-1.26735	-1.42722	1.44937	0.0139268	0.0238736	0.764117	0.789935	0.369198
17.17	-0.0186269	-0.354112	-1.27126	-1.43123	1.44693	0.0139268	0.0238736	0.764117	0.789935	0.369198
17.18	-0.0224262	-0.358152	-1.27516	-1.43523	1.44449	0.0139268	0.0238736	0.764117	0.789935	0.369197
17.19	-0.0262255	-0.362192	-1.27907	-1.43924	1.44205	0.0139268	0.0238736	0.764117	0.789935	0.369197
17.2	-0.0300248	-0.366233	-1.28298	-1.44325	1.43961	0.0139268	0.0238736	0.764117	0.789935	0.369197
17.21	-0.0338242	-0.370273	-1.28689	-1.44725	1.43717	0.0139268	0.0238736	0.764117	0.789935	0.369196
17.22	-0.0376235	-0.374313	-1.2908	-1.45126	1.43474	0.0139268	0.0238736	0.764117	0.789935	0.369196
17.23	-0.0414228	-0.378353	-1.29471	-1.45527	1.4323	0.0139268	0.0238736	0.764117	0.789935	0.369196
17.24	-0.0452222	-0.382393	-1.29862	-1.45927	1.42986	0.0139268	0.0238736	0.764117	0.789935	0.369196
17.25	-0.0490215	-0.386433	-1.30252	-1.46328	1.42742	0.0139268	0.0238736	0.764117	0.789935	0.369195
17.26	-0.0528208	-0.390473	-1.30643	-1.46729	1.42498	0.0139268	0.0238736	0.764117	0.789935	0.369195
17.27	-0.0566201	-0.394514	-1.31034	-1.4713	1.42254	0.0139268	0.0238736	0.764117	0.789935	0.369195
17.28	-0.0604195	-0.398554	-1.31425	-1.4753	1.42011	0.0139268	0.0238736	0.764117	0.789935	0.369195
17.29	-0.0642188	-0.402594	-1.31816	-1.47931	1.41767	0.0139268	0.0238736	0.764117	0.789935	0.369194
17.3	-0.0680181	-0.406634	-1.32207	-1.48332	1.41523	0.0139268	0.0238736	0.764117	0.789935	0.369194
17.31	-0.0718174	-0.410674	-1.32597	-1.48732	1.41279	0.0139268	0.0238736	0.764117	0.789935	0.369194
17.32	-0.0756168	-0.414714	-1.32988	-1.49133	1.41035	0.0139268	0.0238736	0.764117	0.789935	0.369194
17.33	-0.0794161	-0.418754	-1.33379	-1.49534	1.40791	0.0139268	0.0238736	0.764117	0.789935	0.369193
17.34	-0.0832154	-0.422795	-1.3377	-1.49934	1.40548	0.0139268	0.0238736	0.764117	0.789935	0.369193
17.35	-0.0870148	-0.426835	-1.34161	-1.50335	1.40304	0.0139268	0.0238736	0.764117	0.789935	0.369193
17.36	-0.0908141	-0.430875	-1.34552	-1.50736	1.4006	0.0139268	0.0238736	0.764117	0.789935	0.369193
17.37	-0.0946134	-0.434915	-1.34943	-1.51136	1.39816	0.0139268	0.0238736	0.764117	0.789935	0.369192
17.38	-0.0984127	-0.438955	-1.35333	-1.51537	1.39572	0.0139268	0.0238736	0.764117	0.789935	0.369192
17.39	-0.102212	-0.442995	-1.35724	-1.51938	1.39328	0.0139268	0.0238736	0.764117	0.789935	0.369192
17.4	-0.106011	-0.447035	-1.36115	-1.52338	1.39085	0.0139268	0.0238736	0.764117	0.789935	0.369192
17.41	-0.109811	-0.451076	-1.36506	-1.52739	1.38841	0.0139268	0.0238736	0.764117	0.789935	0.369192
17.42	-0.11361	-0.455116	-1.36897	-1.5314	1.38597	0.0139268	0.0238736	0.764117	0.789935	0.369191
17.43	-0.117409	-0.459156	-1.37288	-1.53541	1.38353	0.0139268	0.0238736	0.764117	0.789935	0.369191
17.44	-0.121209	-0.463196	-1.37678	-1.53941	1.38109	0.0139268	0.0238736	0.764117	0.789935	0.369191
17.45	-0.125008	-0.467236	-1.38069	-1.54342	1.37865	0.0139268	0.0238736	0.764117	0.789935	0.369191
17.46	-0.128807	-0.471276	-1.3846	-1.54743	1.37622	0.0139268	0.0238736	0.764117	0.789935	0.36919
17.47	-0.132607	-0.475317	-1.38851	-1.55143	1.37378	0.0139268	0.0238736	0.764117	0.789935	0.36919
17.48	-0.136406	-0.479357	-1.39242	-1.55544	1.37134	0.0139268	0.0238736	0.764117	0.789935	0.36919
17.49	-0.140205	-0.483397	-1.39633	-1.55945	1.3689	0.0139268	0.0238736	0.764117	0.789935	0.36919
17.5	-0.144005	-0.487437	-1.40024	-1.56345	1.36646	0.0139268	0.0238736	0.764117	0.789935	0.369189
17.51	-0.147804	-0.491477	-1.40414	-1.56746	1.36402	0.0139268	0.0238736	0.764117	0.789935	0.369189
17.52	-0.151603	-0.495517	-1.40805	-1.57147	1.36159	0.0139268	0.0238736	0.764117	0.789935	0.369189
17.53	-0.155403	-0.499557	-1.41196	-1.57547	1.35915	0.0139268	0.0238736	0.764117	0.789935	0.369189
17.54	-0.159202	-0.503598	-1.41587	-1.57948	1.35671	0.0139268	0.0238736	0.764117	0.789935	0.369189
17.55	-0.163001	-0.507638	-1.41978	-1.58349	1.35427	0.0139268	0.0238736	0.764117	0.789935	0.369188
17.56	-0.166801	-0.511678	-1.42369	-1.5875	1.35183	0.0139268	0.0238736	0.764117	0.789935	0.369188
17.57	-0.1706	-0.515718	-1.4276	-1.5915	1.34939	0.0139268	0.0238736	0.764117	0.789935	0.369188
17.58	-0.174399	-0.519758	-1.4315	-1.59551	1.34696	0.0139268	0.0238736	0.764117	0.789935	0.369188
17.59	-0.178199	-0.523798	-1.43541	-1.59952	1.34452	0.0139268	0.0238736	0.764117	0.789935	0.369187
17.6	-0.181998	-0.527838	-1.43932	-1.60352	1.34208	0.0139268	0.0238736	0.764117	0.789935	0.369187
17.61	-0.185797	-0.531879	-1.44323	-1.60753	1.33964	0.0139268	0.0238736	0.764117	0.789935	0.369187
17.62	-0.189597	-0.535919	-1.44714	-1.61154	1.3372	0.0139268	0.0238736	0.764117	0.789935	0.369187
17.63	-0.193396	-0.539959	-1.45105	-1.61554	1.33476	0.0139268	0.0238736	0.764117	0.789935	0.369187
17.64	-0.197195	-0.543999	-1.45495	-1.61955	1.33233	0.0139268	0.0238736	0.764117	0.789935	0.369186
17.65	-0.200995	-0.548039	-1.45886	-1.62356	1.32989	0.0139268	0.0238736	0.764117	0.789935	0.369186
17.66	-0.204794	-0.552079	-1.46277	-1.62756	1.32745	0.0139268	0.0238736	0.764117	0.789935	0.369186
17.67	-0.208593	-0.556119	-1.46668	-1.63157	1.32501	0.0139268	0.0238736	0.764117	0.789935	0.369186
17.68	-0.212393	-0.56016	-1.47059	-1.63558	1.32257	0.0139268	0.0238736	0.764117	0.789935	0.369186
17.69	-0.216192	-0.5642	-1.4745	-1.63958	1.32013	0.0139268	0.0238736	0.764117	0.789935	0.369185
17.7	-0.219991	-0.56824	-1.47841	-1.64359	1.3177	0.0139268	0.0238736	0.764117	0.789935	0.369185
17.71	-0.223791	-0.57228	-1.48231	-1.6476	1.31526	0.0139268	0.0238736	0.764117	0.789935	0.369185
17.72	-0.22759	-0.57632	-1.48622	-1.65161	1.31282	0.0139268	0.0238736	0.764117	0.789935	0.369185
17.73	-0.231389	-0.58036	-1.49013	-1.65561	1.31038	0.0139268	0.0238736	0.764117	0.789935	0.369185
17.74	-0.235189	-0.5844	-1.49404	-1.65962	1.30794	0.0139268	0.0238736	0.764117	0.789935	0.369184
17.75	-0.238988	-0.588441	-1.49795	-1.66363	1.3055	0.0139268	0.0238736	0.764117	0.789935	0.369184
17.76	-0.242787	-0.592481	-1.50186	-1.66763	1.30307	0.0139268	0.0238736	0.764117	0.789935	0.369184
17.77	-0.246587	-0.596521	-1.50576	-1.67164	1.30063	0.0139268	0.0238736	0.764117	0.789935	0.369184
17.78	-0.250386	-0.600561	-1.50967	-1.67565	1.29819	0.0139268	0.0238736	0.764117	0.789935	0.369184
17.79	-0.254185	-0.604601	-1.51358	-1.67965	1.29575	0.0139268	0.0238736	0.764117	0.789935	0.369183
17.8	-0.257985	-0.608641	-1.51749	-1.68366	1.29331	0.0139268	0.0238736	0.764117	0.789935	0.369183
17.81	-0.261784	-0.612681	-1.5214	-1.68767	1.29087	0.0139268	0.0238736	0.764117	0.789935	0.369183
17.82	-0.265583	-0.616722	-1.52531	-1.69167	1.28844	0.0139268	0.0238736	0.764117	0.789935	0.369183
17.83	-0.269383	-0.620762	-1.52922	-1.69568	1.286	0.0139268	0.0238736	0.764117	0.789935	0.369183
17.84	-0.273182	-0.624802	-1.53312	-1.69969	1.28356	0.0139268	0.0238736	0.764117	0.789935	0.369183
17.85	-0.276981	-0.628842	-1.53703	-1.70369	1.28112	0.0139268	0.0238736	0.764117	0.789935	0.369182
17.86	-0.28078	-0.632882	-1.54094	-1.7077	1.27868	0.0139268	0.0238736	0.764117	0.789935	0.369182
17.87	-0.28458	-0.636922	-1.54485	-1.71171	1.27624	0.0139268	0.0238736	0.764117	0.789935	0.369182
17.88	-0.288379	-0.640963	-1.54876	-1.71572	1.27381	0.0139268	0.0238736	0.764117	0.789935	0.369182
17.89	-0.292178	-0.645003	-1.55267	-1.71972	1.27137	0.0139268	0.0238736	0.764117	0.789935	0.369182
17.9	-0.295978	-0.649043	-1.55658	-1.72373	1.26893	0.0139268	0.0238736	0.764117	0.789935	0.369181
17.91	-0.299777	-0.653083	-1.56048	-1.72774	1.26649	0.0139268	0.0238736	0.764117	0.789935	0.369181
17.92	-0.303576	-0.657123	-1.56439	-1.73174	1.26405	0.0139268	0.0238736	0.764117	0.789935	0.369181
17.93	-0.307376	-0.661163	-1.5683	-1.73575	1.26161	0.0139268	0.0238736	0.764117	0.789935	0.369181
17.94	-0.311175	-0.665203	-1.57221	-1.73976	1.25918	0.0139268	0.0238736	0.764117	0.789935	0.369181
17.95	-0.314974	-0.669244	-1.57612	-1.74376	1.25674	0.0139268	0.0238736	0.764117	0.789935	0.369181
17.96	-0.318774	-0.673284	-1.58003	-1.74777	1.2543	0.0139268	0.0238736	0.764117	0.789935	0.36918
17.97	-0.322573	-0.677324	-1.58393	-1.75178	1.25186	0.0139268	0.0238736	0.764117	0.789935	0.36918
17.98	-0.326372	-0.681364	-1.58784	-1.75578	1.24942	0.0139267	0.0238736	0.764117	0.789935	0.36918
17.99	-0.330172	-0.685404	-1.59175	-1.75979	1.24698	0.0139267	0.0238736	0.764117	0.789935	0.36918
18	-0.333971	-0.689444	-1.59566	-1.7638	1.24454	0.0139267	0.0238736	0.764117	0.789935	0.36918
18.01	-0.33777	-0.693484	-1.59957	-1.76781	1.24211	0.0139267	0.0238736	0.764117	0.789935	0.36918
18.02	-0.34157	-0.697525	-1.60348	-1.77181	1.23967	0.0139267	0.0238736	0.764117	0.789935	0.369179
18.03	-0.345369	-0.701565	-1.60739	-1.77582	1.23723	0.0139267	0.0238736	0.764117	0.789935	0.369179
18.04	-0.349168	-0.705605	-1.61129	-1.77983	1.23479	0.0139267	0.0238736	0.764117	0.789935	0.369179
18.05	-0.352968	-0.709645	-1.6152	-1.78383	1.23235	0.0139267	0.0238736	0.764117	0.789935	0.369179
18.06	-0.356767	-0.713685	-1.61911	-1.78784	1.22991	0.0139267	0.0238736	0.764117	0.789935	0.369179
18.07	-0.360566	-0.717725	-1.62302	-1.79185	1.22748	0.0139267	0.0238736	0.764117	0.789935	0.369179
18.08	-0.364366	-0.721765	-1.62693	-1.79585	1.22504	0.0139267	0.0238736	0.764117	0.789935	0.369178
18.09	-0.368165	-0.725806	-1.63084	-1.79986	1.2226	0.0139267	0.0238736	0.764117	0.789935	0.369178
18.1	-0.371964	-0.729846	-1.63474	-1.80387	1.22016	0.0139267	0.0238736	0.764117	0.789935	0.369178
18.11	-0.375764	-0.733886	-1.63865	-1.80787	1.21772	0.0139267	0.0238736	0.764117	0.789935	0.369178
18.12	-0.379563	-0.737926	-1.64256	-1.81188	1.21528	0.0139267	0.0238736	0.764117	0.789935	0.369178
18.13	-0.383362	-0.741966	-1.64647	-1.81589	1.21285	0.0139267	0.0238736	0.764117	0.789935	0.369178
18.14	-0.387162	-0.746006	-1.65038	-1.81989	1.21041	0.0139267	0.0238736	0.764117	0.789935	0.369177
18.15	-0.390961	-0.750046	-1.65429	-1.8239	1.20797	0.0139267	0.0238736	0.764117	0.789935	0.369177
18.16	-0.39476	-0.754087	-1.6582	-1.82791	1.20553	0.0139267	0.0238736	0.764117	0.789935	0.369177
18.17	-0.39856	-0.758127	-1.6621	-1.83192	1.20309	0.0139267	0.0238736	0.764117	0.789935	0.369177
18.18	-0.402359	-0.762167	-1.66601	-1.83592	1.20065	0.0139267	0.0238736	0.764117	0.789935	0.369177
18.19	-0.406158	-0.766207	-1.66992	-1.83993	1.19822	0.0139267	0.0238736	0.764117	0.789935	0.369177
18.2	-0.409958	-0.770247	-1.67383	-1.84394	1.19578	0.0139267	0.0238736	0.764117	0.789935	0.369176
18.21	-0.413757	-0.774287	-1.67774	-1.84794	1.19334	0.0139267	0.0238736	0.764117	0.789935	0.369176
18.22	-0.417556	-0.778327	-1.68165	-1.85195	1.1909	0.0139267	0.0238736	0.764117	0.789935	0.369176
18.23	-0.421356	-0.782368	-1.68556	-1.85596	1.18846	0.0139267	0.0238736	0.764117	0.789935	0.369176
18.24	-0.425155	-0.786408	-1.68946	-1.85996	1.18602	0.0139267	0.0238736	0.764117	0.789935	0.369176
18.25	-0.428954	-0.790448	-1.69337	-1.86397	1.18359	0.0139267	0.0238736	0.764117	0.789935	0.369176
18.26	-0.432754	-0.794488	-1.69728	-1.86798	1.18115	0.0139267	0.0238736	0.764117	0.789935	0.369176
18.27	-0.436553	-0.798528	-1.70119	-1.87198	1.17871	0.0139267	0.0238736	0.764117	0.789935	0.369175
18.28	-0.440352	-0.802568	-1.7051	-1.87599	1.17627	0.0139267	0.0238736	0.764117	0.789935	0.369175
18.29	-0.444152	-0.806609	-1.70901	-1.88	1.17383	0.0139267	0.0238736	0.764117	0.789935	0.369175
18.3	-0.447951	-0.810649	-1.71291	-1.884	1.17139	0.0139267	0.0238736	0.764117	0.789935	0.369175
18.31	-0.45175	-0.814689	-1.71682	-1.88801	1.16896	0.0139267	0.0238736	0.764117	0.789935	0.369175
18.32	-0.45555	-0.818729	-1.72073	-1.89202	1.16652	0.0139267	0.0238736	0.764117	0.789935	0.369175
18.33	-0.459349	-0.822769	-1.72464	-1.89603	1.16408	0.0139267	0.0238736	0.764117	0.789935	0.369175
18.34	-0.463148	-0.826809	-1.72855	-1.90003	1.16164	0.0139267	0.0238736	0.764117	0.789935	0.369174
18.35	-0.466948	-0.830849	-1.73246	-1.90404	1.1592	0.0139267	0.0238736	0.764117	0.789935	0.369174
18.36	-0.470747	-0.83489	-1.73637	-1.90805	1.15676	0.0139267	0.0238736	0.764117	0.789935	0.369174
18.37	-0.474546	-0.83893	-1.74027	-1.91205	1.15432	0.0139267	0.0238736	0.764117	0.789935	0.369174
18.38	-0.478346	-0.84297	-1.74418	-1.91606	1.15189	0.0139267	0.0238736	0.764117	0.789935	0.369174
18.39	-0.482145	-0.84701	-1.74809	-1.92007	1.14945	0.0139267	0.0238736	0.764117	0.789935	0.369174
18.4	-0.485944	-0.85105	-1.752	-1.92407	1.14701	0.0139267	0.0238736	0.764117	0.789935	0.369174
18.41	-0.489744	-0.85509	-1.75591	-1.92808	1.14457	0.0139267	0.0238736	0.764117	0.789935	0.369173
18.42	-0.493543	-0.85913	-1.75982	-1.93209	1.14213	0.0139267	0.0238736	0.764117	0.789935	0.369173
18.43	-0.497342	-0.863171	-1.76372	-1.93609	1.13969	0.0139267	0.0238736	0.764117	0.789935	0.369173
18.44	-0.501142	-0.867211	-1.76763	-1.9401	1.13726	0.0139267	0.0238736	0.764117	0.789935	0.369173
18.45	-0.504941	-0.871251	-1.77154	-1.94411	1.13482	0.0139267	0.0238736	0.764117	0.789935	0.369173
18.46	-0.50874	-0.875291	-1.77545	-1.94811	1.13238	0.0139267	0.0238736	0.764117	0.789935	0.369173
18.47	-0.51254	-0.879331	-1.77936	-1.95212	1.12994	0.0139267	0.0238736	0.764117	0.789935	0.369173
18.48	-0.516339	-0.883371	-1.78327	-1.95613	1.1275	0.0139267	0.0238736	0.764117	0.789935	0.369173
18.49	-0.520138	-0.887411	-1.78718	-1.96014	1.12506	0.0139267	0.0238736	0.764117	0.789935	0.369172
18.5	-0.523938	-0.891452	-1.79108	-1.96414	1.12263	0.0139267	0.0238736	0.764117	0.789935	0.369172
18.51	-0.527737	-0.895492	-1.79499	-1.96815	1.12019	0.0139267	0.0238736	0.764117	0.789935	0.369172
18.52	-0.531536	-0.899532	-1.7989	-1.97216	1.11775	0.0139267	0.0238736	0.764117	0.789935	0.369172
18.53	-0.535336	-0.903572	-1.80281	-1.97616	1.11531	0.0139267	0.0238736	0.764117	0.789935	0.369172
18.54	-0.539135	-0.907612	-1.80672	-1.98017	1.11287	0.0139267	0.0238736	0.764117	0.789935	0.369172
18.55	-0.542934	-0.911652	-1.81063	-1.98418	1.11043	0.0139267	0.0238736	0.764117	0.789935	0.369172
18.56	-0.546733	-0.915692	-1.81454	-1.98818	1.108	0.0139267	0.0238736	0.764117	0.789935	0.369172
18.57	-0.550533	-0.919733	-1.81844	-1.99219	1.10556	0.0139267	0.0238736	0.764117	0.789935	0.369171
18.58	-0.554332	-0.923773	-1.82235	-1.9962	1.10312	0.0139267	0.0238736	0.764117	0.789935	0.369171
18.59	-0.558131	-0.927813	-1.82626	-2.0002	1.10068	0.0139267	0.0238736	0.764117	0.789935	0.369171
18.6	-0.561931	-0.931853	-1.83017	-2.00421	1.09824	0.0139267	0.0238736	0.764117	0.789935	0.369171
18.61	-0.56573	-0.935893	-1.83408	-2.00822	1.0958	0.0139267	0.0238736	0.764117	0.789935	0.369171
18.62	-0.569529	-0.939933	-1.83799	-2.01223	1.09336	0.0139267	0.0238736	0.764117	0.789935	0.369171
18.63	-0.573329	-0.943974	-1.84189	-2.01623	1.09093	0.0139267	0.0238736	0.764117	0.789935	0.369171
18.64	-0.577128	-0.948014	-1.8458	-2.02024	1.08849	0.0139267	0.0238736	0.764117	0.789935	0.369171
18.65	-0.580927	-0.952054	-1.84971	-2.02425	1.08605	0.0139267	0.0238736	0.764117	0.789935	0.36917
18.66	-0.584727	-0.956094	-1.85362	-2.02825	1.08361	0.0139267	0.0238736	0.764117	0.789935	0.36917
18.67	-0.588526	-0.960134	-1.85753	-2.03226	1.08117	0.0139267	0.0238736	0.764117	0.789935	0.36917
18.68	-0.592325	-0.964174	-1.86144	-2.03627	1.07873	0.0139267	0.0238736	0.764117	0.789935	0.36917
18.69	-0.596125	-0.968214	-1.86535	-2.04027	1.0763	0.0139267	0.0238736	0.764117	0.789935	0.36917
18.7	-0.599924	-0.972255	-1.86925	-2.04428	1.07386	0.0139267	0.0238736	0.764117	0.789935	0.36917
18.71	-0.603723	-0.976295	-1.87316	-2.04829	1.07142	0.0139267	0.0238736	0.764117	0.789935	0.36917
18.72	-0.607523	-0.980335	-1.87707	-2.05229	1.06898	0.0139267	0.0238736	0.764117	0.789935	0.36917
18.73	-0.611322	-0.984375	-1.88098	-2.0563	1.06654	0.0139267	0.0238736	0.764117	0.789935	0.36917
18.74	-0.615121	-0.988415	-1.88489	-2.06031	1.0641	0.0139267	0.0238736	0.764117	0.789935	0.369169
18.75	-0.618921	-0.992455	-1.8888	-2.06431	1.06167	0.0139267	0.0238736	0.764117	0.789935	0.369169
18.76	-0.62272	-0.996495	-1.8927	-2.06832	1.05923	0.0139267	0.0238736	0.764117	0.789935	0.369169
18.77	-0.626519	-1.00054	-1.89661	-2.07233	1.05679	0.0139267	0.0238736	0.764117	0.789935	0.369169
18.78	-0.630319	-1.00458	-1.90052	-2.07634	1.05435	0.0139267	0.0238736	0.764117	0.789935	0.369169
18.79	-0.634118	-1.00862	-1.90443	-2.08034	1.05191	0.0139267	0.0238736	0.764117	0.789935	0.369169
18.8	-0.637917	-1.01266	-1.90834	-2.08435	1.04947	0.0139267	0.0238736	0.764117	0.789935	0.369169
18.81	-0.641717	-1.0167	-1.91225	-2.08836	1.04703	0.0139267	0.0238736	0.764117	0.789935	0.369169
18.82	-0.645516	-1.02074	-1.91616	-2.09236	1.0446	0.0139267	0.0238736	0.764117	0.789935	0.369169
18.83	-0.649315	-1.02478	-1.92006	-2.09637	1.04216	0.0139267	0.0238736	0.764117	0.789935	0.369168
18.84	-0.653115	-1.02882	-1.92397	-2.10038	1.03972	0.0139267	0.0238736	0.764117	0.789935	0.369168
18.85	-0.656914	-1.03286	-1.92788	-2.10438	1.03728	0.0139267	0.0238736	0.764117	0.789935	0.369168
18.86	-0.660713	-1.0369	-1.93179	-2.10839	1.03484	0.0139267	0.0238736	0.764117	0.789935	0.369168
18.87	-0.664513	-1.04094	-1.9357	-2.1124	1.0324	0.0139267	0.0238736	0.764117	0.789935	0.369168
18.88	-0.668312	-1.04498	-1.93961	-2.1164	1.02997	0.0139267	0.0238736	0.764117	0.789935	0.369168
18.89	-0.672111	-1.04902	-1.94352	-2.12041	1.02753	0.0139267	0.0238736	0.764117	0.789935	0.369168
18.9	-0.675911	-1.05306	-1.94742	-2.12442	1.02509	0.0139267	0.0238736	0.764117	0.789935	0.369168
18.91	-0.67971	-1.0571	-1.95133	-2.12842	1.02265	0.0139267	0.0238736	0.764117	0.789935	0.369168
18.92	-0.683509	-1.06114	-1.95524	-2.13243	1.02021	0.0139267	0.0238736	0.764117	0.789935	0.369168
18.93	-0.687309	-1.06518	-1.95915	-2.13644	1.01777	0.0139267	0.0238736	0.764117	0.789935	0.369167
18.94	-0.691108	-1.06922	-1.96306	-2.14045	1.01534	0.0139267	0.0238736	0.764117	0.789935	0.369167
18.95	-0.694907	-1.07326	-1.96697	-2.14445	1.0129	0.0139267	0.0238736	0.764117	0.789935	0.369167
18.96	-0.698707	-1.0773	-1.97087	-2.14846	1.01046	0.0139267	0.0238736	0.764117	0.789935	0.369167
18.97	-0.702506	-1.08134	-1.97478	-2.15247	1.00802	0.0139267	0.0238736	0.764117	0.789935	0.369167
18.98	-0.706305	-1.08538	-1.97869	-2.15647	1.00558	0.0139267	0.0238736	0.764117	0.789935	0.369167
18.99	-0.710105	-1.08942	-1.9826	-2.16048	1.00314	0.0139267	0.0238736	0.764117	0.789935	0.369167
19	-0.713904	-1.09346	-1.98651	-2.16449	1.0007	0.0139267	0.0238736	0.764117	0.789935	0.369167
19.01	-0.717703	-1.0975	-1.99042	-2.16849	0.998266	0.0139267	0.0238736	0.764117	0.789935	0.369167
19.02	-0.721503	-1.10154	-1.99433	-2.1725	0.995828	0.0139267	0.0238736	0.764117	0.789935	0.369167
19.03	-0.725302	-1.10558	-1.99823	-2.17651	0.993389	0.0139267	0.0238736	0.764117	0.789935	0.369166
19.04	-0.729101	-1.10962	-2.00214	-2.18051	0.990951	0.0139267	0.0238736	0.764117	0.789935	0.369166
19.05	-0.732901	-1.11366	-2.00605	-2.18452	0.988512	0.0139267	0.0238736	0.764117	0.789935	0.369166
19.06	-0.7367	-1.1177	-2.00996	-2.18853	0.986074	0.0139267	0.0238736	0.764117	0.789935	0.369166
19.07	-0.740499	-1.12174	-2.01387	-2.19254	0.983636	0.0139267	0.0238736	0.764117	0.789935	0.369166
19.08	-0.744299	-1.12578	-2.01778	-2.19654	0.981197	0.0139267	0.0238736	0.764117	0.789935	0.369166
19.09	-0.748098	-1.12982	-2.02168	-2.20055	0.978759	0.0139267	0.0238736	0.764117	0.789935	0.369166
19.1	-0.751897	-1.13386	-2.02559	-2.20456	0.97632	0.0139267	0.0238736	0.764117	0.789935	0.369166
19.11	-0.755697	-1.1379	-2.0295	-2.20856	0.973882	0.0139267	0.0238736	0.764117	0.789935	0.369166
19.12	-0.759496	-1.14194	-2.03341	-2.21257	0.971443	0.0139267	0.0238736	0.764117	0.789935	0.369166
19.13	-0.763295	-1.14598	-2.03732	-2.21658	0.969005	0.0139267	0.0238736	0.764117	0.789935	0.369166
19.14	-0.767095	-1.15002	-2.04123	-2.22058	0.966567	0.0139267	0.0238736	0.764117	0.789935	0.369165
19.15	-0.770894	-1.15406	-2.04514	-2.22459	0.964128	0.0139267	0.0238736	0.764117	0.789935	0.369165
19.16	-0.774693	-1.1581	-2.04904	-2.2286	0.96169	0.0139267	0.0238736	0.764117	0.789935	0.369165
19.17	-0.778493	-1.16214	-2.05295	-2.2326	0.959251	0.0139267	0.0238736	0.764117	0.789935	0.369165
19.18	-0.782292	-1.16618	-2.05686	-2.23661	0.956813	0.0139267	0.0238736	0.764117	0.789935	0.369165
19.19	-0.786091	-1.17022	-2.06077	-2.24062	0.954374	0.0139267	0.0238736	0.764117	0.789935	0.369165
19.2	-0.789891	-1.17426	-2.06468	-2.24462	0.951936	0.0139267	0.0238736	0.764117	0.789935	0.369165
19.21	-0.79369	-1.1783	-2.06859	-2.24863	0.949497	0.0139267	0.0238736	0.764117	0.789935	0.369165
19.22	-0.797489	-1.18234	-2.0725	-2.25264	0.947059	0.0139267	0.0238736	0.764117	0.789935	0.369165
19.23	-0.801289	-1.18638	-2.0764	-2.25665	0.944621	0.0139267	0.0238736	0.764117	0.789935	0.369165
19.24	-0.805088	-1.19042	-2.08031	-2.26065	0.942182	0.0139267	0.0238736	0.764117	0.789935	0.369165
19.25	-0.808887	-1.19446	-2.08422	-2.26466	0.939744	0.0139267	0.0238736	0.764117	0.789935	0.369164
19.26	-0.812687	-1.1985	-2.08813	-2.26867	0.937305	0.0139267	0.0238736	0.764117	0.789935	0.369164
19.27	-0.816486	-1.20254	-2.09204	-2.27267	0.934867	0.0139267	0.0238736	0.764117	0.789935	0.369164
19.28	-0.820285	-1.20658	-2.09595	-2.27668	0.932428	0.0139267	0.0238736	0.764117	0.789935	0.369164
19.29	-0.824085	-1.21062	-2.09985	-2.28069	0.92999	0.0139267	0.0238736	0.764117	0.789935	0.369164
19.3	-0.827884	-1.21466	-2.10376	-2.28469	0.927552	0.0139267	0.0238736	0.764117	0.789935	0.369164
19.31	-0.831683	-1.2187	-2.10767	-2.2887	0.925113	0.0139267	0.0238736	0.764117	0.789935	0.369164
19.32	-0.835482	-1.22274	-2.11158	-2.29271	0.922675	0.0139267	0.0238736	0.764117	0.789935	0.369164
19.33	-0.839282	-1.22678	-2.11549	-2.29671	0.920236	0.0139267	0.0238736	0.764117	0.789935	0.369164
19.34	-0.843081	-1.23082	-2.1194	-2.30072	0.917798	0.0139267	0.0238736	0.764117	0.789935	0.369164
19.35	-0.84688	-1.23486	-2.12331	-2.30473	0.915359	0.0139267	0.0238736	0.764117	0.789935	0.369164
19.36	-0.85068	-1.2389	-2.12721	-2.30873	0.912921	0.0139267	0.0238736	0.764117	0.789935	0.369164
19.37	-0.854479	-1.24294	-2.13112	-2.31274	0.910482	0.0139267	0.0238736	0.764117	0.789935	0.369164
19.38	-0.858278	-1.24698	-2.13503	-2.31675	0.908044	0.0139267	0.0238736	0.764117	0.789935	0.369163
19.39	-0.862078	-1.25102	-2.13894	-2.32076	0.905606	0.0139267	0.0238736	0.764117	0.789935	0.369163
19.4	-0.865877	-1.25506	-2.14285	-2.32476	0.903167	0.0139267	0.0238736	0.764117	0.789935	0.369163
19.41	-0.869676	-1.2591	-2.14676	-2.32877	0.900729	0.0139267	0.0238736	0.764117	0.789935	0.369163
19.42	-0.873476	-1.26315	-2.15066	-2.33278	0.89829	0.0139267	0.0238736	0.764117	0.789935	0.369163
19.43	-0.877275	-1.26719	-2.15457	-2.33678	0.895852	0.0139267	0.0238736	0.764117	0.789935	0.369163
19.44	-0.881074	-1.27123	-2.15848	-2.34079	0.893413	0.0139267	0.0238736	0.764117	0.789935	0.369163
19.45	-0.884874	-1.27527	-2.16239	-2.3448	0.890975	0.0139267	0.0238736	0.764117	0.789935	0.369163
19.46	-0.888673	-1.27931	-2.1663	-2.3488	0.888536	0.0139267	0.0238736	0.764117	0.789935	0.369163
19.47	-0.892472	-1.28335	-2.17021	-2.35281	0.886098	0.0139267	0.0238736	0.764117	0.789935	0.369163
19.48	-0.896272	-1.28739	-2.17412	-2.35682	0.88366	0.0139267	0.0238736	0.764117	0.789935	0.369163
19.49	-0.900071	-1.29143	-2.17802	-2.36082	0.881221	0.0139267	0.0238736	0.764117	0.789935	0.369163
19.5	-0.90387	-1.29547	-2.18193	-2.36483	0.878783	0.0139267	0.0238736	0.764117	0.789935	0.369163
19.51	-0.90767	-1.29951	-2.18584	-2.36884	0.876344	0.0139267	0.0238736	0.764117	0.789935	0.369162
19.52	-0.911469	-1.30355	-2.18975	-2.37285	0.873906	0.0139267	0.0238736	0.764117	0.789935	0.369162
19.53	-0.915268	-1.30759	-2.19366	-2.37685	0.871467	0.0139267	0.0238736	0.764117	0.789935	0.369162
19.54	-0.919068	-1.31163	-2.19757	-2.38086	0.869029	0.0139267	0.0238736	0.764117	0.789935	0.369162
19.55	-0.922867	-1.31567	-2.20148	-2.38487	0.86659	0.0139267	0.0238736	0.764117	0.789935	0.369162
19.56	-0.926666	-1.31971	-2.20538	-2.38887	0.864152	0.0139267	0.0238736	0.764117	0.789935	0.369162
19.57	-0.930466	-1.32375	-2.20929	-2.39288	0.861714	0.0139267	0.0238736	0.764117	0.789935	0.369162
19.58	-0.934265	-1.32779	-2.2132	-2.39689	0.859275	0.0139267	0.0238736	0.764117	0.789935	0.369162
19.59	-0.938064	-1.33183	-2.21711	-2.40089	0.856837	0.0139267	0.0238736	0.764117	0.789935	0.369162
19.6	-0.941864	-1.33587	-2.22102	-2.4049	0.854398	0.0139267	0.0238736	0.764117	0.789935	0.369162
19.61	-0.945663	-1.33991	-2.22493	-2.40891	0.85196	0.0139267	0.0238736	0.764117	0.789935	0.369162
19.62	-0.949462	-1.34395	-2.22883	-2.41291	0.849521	0.0139267	0.0238736	0.764117	0.789935	0.369162
19.63	-0.953262	-1.34799	-2.23274	-2.41692	0.847083	0.0139267	0.0238736	0.764117	0.789935	0.369162
19.64	-0.957061	-1.35203	-2.23665	-2.42093	0.844644	0.0139267	0.0238736	0.764117	0.789935	0.369162
19.65	-0.96086	-1.35607	-2.24056	-2.42493	0.842206	0.0139267	0.0238736	0.764117	0.789935	0.369161
19.66	-0.96466	-1.36011	-2.24447	-2.42894	0.839767	0.0139267	0.0238736	0.764117	0.789935	0.369161
19.67	-0.968459	-1.36415	-2.24838	-2.43295	0.837329	0.0139267	0.0238736	0.764117	0.789935	0.369161
19.68	-0.972258	-1.36819	-2.25229	-2.43696	0.834891	0.0139267	0.0238736	0.764117	0.789935	0.369161
19.69	-0.976058	-1.37223	-2.25619	-2.44096	0.832452	0.0139267	0.0238736	0.764117	0.789935	0.369161
19.7	-0.979857	-1.37627	-2.2601	-2.44497	0.830014	0.0139267	0.0238736	0.764117	0.789935	0.369161
19.71	-0.983656	-1.38031	-2.26401	-2.44898	0.827575	0.0139267	0.0238736	0.764117	0.789935	0.369161
19.72	-0.987456	-1.38435	-2.26792	-2.45298	0.825137	0.0139267	0.0238736	0.764117	0.789935	0.369161
19.73	-0.991255	-1.38839	-2.27183	-2.45699	0.822698	0.0139267	0.0238736	0.764117	0.789935	0.369161
19.74	-0.995054	-1.39243	-2.27574	-2.461	0.82026	0.0139267	0.0238736	0.764117	0.789935	0.369161
19.75	-0.998854	-1.39647	-2.27964	-2.465	0.817821	0.0139267	0.0238736	0.764117	0.789935	0.369161
19.76	-1.00265	-1.40051	-2.28355	-2.46901	0.815383	0.0139267	0.0238736	0.764117	0.789935	0.369161
19.77	-1.00645	-1.40455	-2.28746	-2.47302	0.812944	0.0139267	0.0238736	0.764117	0.789935	0.369161
19.78	-1.01025	-1.40859	-2.29137	-2.47702	0.810506	0.0139267	0.0238736	0.764117	0.789935	0.369161
19.79	-1.01405	-1.41263	-2.29528	-2.48103	0.808068	0.0139267	0.0238736	0.764117	0.789935	0.369161
19.8	-1.01785	-1.41667	-2.29919	-2.48504	0.805629	0.0139267	0.0238736	0.764117	0.789935	0.369161
19.81	-1.02165	-1.42071	-2.3031	-2.48904	0.803191	0.0139267	0.0238736	0.764117	0.789935	0.36916
19.82	-1.02545	-1.42475	-2.307	-2.49305	0.800752	0.0139267	0.0238736	0.764117	0.789935	0.36916
19.83	-1.02925	-1.42879	-2.31091	-2.49706	0.798314	0.0139267	0.0238736	0.764117	0.789935	0.36916
19.84	-1.03305	-1.43283	-2.31482	-2.50107	0.795875	0.0139267	0.0238736	0.764117	0.789935	0.36916
19.85	-1.03685	-1.43687	-2.31873	-2.50507	0.793437	0.0139267	0.0238736	0.764117	0.789935	0.36916
19.86	-1.04065	-1.44091	-2.32264	-2.50908	0.790998	0.0139267	0.0238736	0.764117	0.789935	0.36916
19.87	-1.04445	-1.44495	-2.32655	-2.51309	0.78856	0.0139267	0.0238736	0.764117	0.789935	0.36916
19.88	-1.04824	-1.44899	-2.33046	-2.51709	0.786121	0.0139267	0.0238736	0.764117	0.789935	0.36916
19.89	-1.05204	-1.45303	-2.33436	-2.5211	0.783683	0.0139267	0.0238736	0.764117	0.789935	0.36916
19.9	-1.05584	-1.45707	-2.33827	-2.52511	0.781245	0.0139267	0.0238736	0.764117	0.789935	0.36916
19.91	-1.05964	-1.46111	-2.34218	-2.52911	0.778806	0.0139267	0.0238736	0.764117	0.789935	0.36916
19.92	-1.06344	-1.46515	-2.34609	-2.53312	0.776368	0.0139267	0.0238736	0.764117	0.789935	0.36916
19.93	-1.06724	-1.46919	-2.35	-2.53713	0.773929	0.0139267	0.0238736	0.764117	0.789935	0.36916
19.94	-1.07104	-1.47323	-2.35391	-2.54113	0.771491	0.0139267	0.0238736	0.764117	0.789935	0.36916
19.95	-1.07484	-1.47727	-2.35781	-2.54514	0.769052	0.0139267	0.0238736	0.764117	0.789935	0.36916
19.96	-1.07864	-1.48131	-2.36172	-2.54915	0.766614	0.0139267	0.0238736	0.764117	0.789935	0.36916
19.97	-1.08244	-1.48535	-2.36563	-2.55315	0.764175	0.0139267	0.0238736	0.764117	0.789935	0.36916
[truncated: 803 more rows]

## Sheet: B
	Viral load					Target cell
time	black	blue	green	red	orange	black	blue	green	red	orange
0	3.81336	3.81336	3.81336	3.81336	3.81336	1	1	1	1	1
0.01	3.82668	3.82668	3.82668	3.82668	3.82668	0.999655	0.999655	0.999655	0.999655	0.999655
0.02	3.84	3.84	3.84	3.84	3.84	0.9993	0.9993	0.9993	0.9993	0.9993
0.03	3.85331	3.85331	3.85331	3.85331	3.85331	0.998934	0.998934	0.998934	0.998934	0.998934
0.04	3.86661	3.86661	3.86661	3.86661	3.86661	0.998556	0.998556	0.998556	0.998556	0.998556
0.05	3.87991	3.87991	3.87991	3.87991	3.87991	0.998167	0.998167	0.998167	0.998167	0.998167
0.06	3.8932	3.8932	3.8932	3.8932	3.8932	0.997766	0.997766	0.997766	0.997766	0.997766
0.07	3.90648	3.90648	3.90648	3.90648	3.90648	0.997352	0.997352	0.997352	0.997352	0.997352
0.08	3.91975	3.91975	3.91975	3.91975	3.91975	0.996926	0.996926	0.996926	0.996926	0.996926
0.09	3.93302	3.93302	3.93302	3.93302	3.93302	0.996487	0.996487	0.996487	0.996487	0.996487
0.1	3.94628	3.94628	3.94628	3.94628	3.94628	0.996035	0.996035	0.996035	0.996035	0.996035
0.11	3.95953	3.95953	3.95953	3.95953	3.95953	0.995568	0.995568	0.995568	0.995568	0.995568
0.12	3.97278	3.97278	3.97278	3.97278	3.97278	0.995088	0.995088	0.995088	0.995088	0.995088
0.13	3.98601	3.98601	3.98601	3.98601	3.98601	0.994593	0.994593	0.994593	0.994593	0.994593
0.14	3.99924	3.99924	3.99924	3.99924	3.99924	0.994083	0.994083	0.994083	0.994083	0.994083
0.15	4.01246	4.01246	4.01246	4.01246	4.01246	0.993557	0.993557	0.993557	0.993557	0.993557
0.16	4.02567	4.02567	4.02567	4.02567	4.02567	0.993015	0.993015	0.993015	0.993015	0.993015
0.17	4.03887	4.03887	4.03887	4.03887	4.03887	0.992457	0.992457	0.992457	0.992457	0.992457
0.18	4.05205	4.05205	4.05205	4.05205	4.05205	0.991882	0.991882	0.991882	0.991882	0.991882
0.19	4.06523	4.06523	4.06523	4.06523	4.06523	0.99129	0.99129	0.99129	0.99129	0.99129
0.2	4.0784	4.0784	4.0784	4.0784	4.0784	0.99068	0.99068	0.99068	0.99068	0.99068
0.21	4.09156	4.09156	4.09156	4.09156	4.09156	0.990051	0.990051	0.990051	0.990051	0.990051
0.22	4.10471	4.10471	4.10471	4.10471	4.10471	0.989404	0.989404	0.989404	0.989404	0.989404
0.23	4.11784	4.11784	4.11784	4.11784	4.11784	0.988737	0.988737	0.988737	0.988737	0.988737
0.24	4.13097	4.13097	4.13097	4.13097	4.13097	0.98805	0.98805	0.98805	0.98805	0.98805
0.25	4.14408	4.14408	4.14408	4.14408	4.14408	0.987342	0.987342	0.987342	0.987342	0.987342
0.26	4.15718	4.15718	4.15718	4.15718	4.15718	0.986614	0.986614	0.986614	0.986614	0.986614
0.27	4.17026	4.17026	4.17026	4.17026	4.17026	0.985863	0.985863	0.985863	0.985863	0.985863
0.28	4.18333	4.18333	4.18333	4.18333	4.18333	0.985091	0.985091	0.985091	0.985091	0.985091
0.29	4.19639	4.19639	4.19639	4.19639	4.19639	0.984295	0.984295	0.984295	0.984295	0.984295
0.3	4.20944	4.20944	4.20944	4.20944	4.20944	0.983476	0.983476	0.983476	0.983476	0.983476
0.31	4.22247	4.22247	4.22247	4.22247	4.22247	0.982632	0.982632	0.982632	0.982632	0.982632
0.32	4.23549	4.23549	4.23549	4.23549	4.23549	0.981764	0.981764	0.981764	0.981764	0.981764
0.33	4.24849	4.24849	4.24849	4.24849	4.24849	0.98087	0.98087	0.98087	0.98087	0.98087
0.34	4.26147	4.26147	4.26147	4.26147	4.26147	0.979949	0.979949	0.979949	0.979949	0.979949
0.35	4.27444	4.27444	4.27444	4.27444	4.27444	0.979002	0.979002	0.979002	0.979002	0.979002
0.36	4.28739	4.28739	4.28739	4.28739	4.28739	0.978027	0.978027	0.978027	0.978027	0.978027
0.37	4.30033	4.30033	4.30033	4.30033	4.30033	0.977023	0.977023	0.977023	0.977023	0.977023
0.38	4.31324	4.31324	4.31324	4.31324	4.31324	0.97599	0.97599	0.97599	0.97599	0.97599
0.39	4.32614	4.32614	4.32614	4.32614	4.32614	0.974927	0.974927	0.974927	0.974927	0.974927
0.4	4.33902	4.33902	4.33902	4.33902	4.33902	0.973834	0.973834	0.973834	0.973834	0.973834
0.41	4.35188	4.35188	4.35188	4.35188	4.35188	0.972708	0.972708	0.972708	0.972708	0.972708
0.42	4.36472	4.36472	4.36472	4.36472	4.36472	0.971551	0.971551	0.971551	0.971551	0.971551
0.43	4.37754	4.37754	4.37754	4.37754	4.37754	0.97036	0.97036	0.97036	0.97036	0.97036
0.44	4.39034	4.39034	4.39034	4.39034	4.39034	0.969135	0.969135	0.969135	0.969135	0.969135
0.45	4.40312	4.40312	4.40312	4.40312	4.40312	0.967874	0.967874	0.967874	0.967874	0.967874
0.46	4.41588	4.41588	4.41588	4.41588	4.41588	0.966579	0.966579	0.966579	0.966579	0.966579
0.47	4.42861	4.42861	4.42861	4.42861	4.42861	0.965246	0.965246	0.965246	0.965246	0.965246
0.48	4.44132	4.44132	4.44132	4.44132	4.44132	0.963875	0.963875	0.963875	0.963875	0.963875
0.49	4.45401	4.45401	4.45401	4.45401	4.45401	0.962466	0.962466	0.962466	0.962466	0.962466
0.5	4.46667	4.46667	4.46667	4.46667	4.46667	0.961017	0.961017	0.961017	0.961017	0.961017
0.51	4.4793	4.4793	4.4793	4.4793	4.4793	0.959528	0.959528	0.959528	0.959528	0.959528
0.52	4.49191	4.49191	4.49191	4.49191	4.49191	0.957998	0.957998	0.957998	0.957998	0.957998
0.53	4.50449	4.50449	4.50449	4.50449	4.50449	0.956424	0.956424	0.956424	0.956424	0.956424
0.54	4.51705	4.51705	4.51705	4.51705	4.51705	0.954808	0.954808	0.954808	0.954808	0.954808
0.55	4.52957	4.52957	4.52957	4.52957	4.52957	0.953146	0.953146	0.953146	0.953146	0.953146
0.56	4.54207	4.54207	4.54207	4.54207	4.54207	0.95144	0.95144	0.95144	0.95144	0.95144
0.57	4.55454	4.55454	4.55454	4.55454	4.55454	0.949686	0.949686	0.949686	0.949686	0.949686
0.58	4.56697	4.56697	4.56697	4.56697	4.56697	0.947885	0.947885	0.947885	0.947885	0.947885
0.59	4.57938	4.57938	4.57938	4.57938	4.57938	0.946036	0.946036	0.946036	0.946036	0.946036
0.6	4.59175	4.59175	4.59175	4.59175	4.59175	0.944136	0.944136	0.944136	0.944136	0.944136
0.61	4.60409	4.60409	4.60409	4.60409	4.60409	0.942186	0.942186	0.942186	0.942186	0.942186
0.62	4.61639	4.61639	4.61639	4.61639	4.61639	0.940184	0.940184	0.940184	0.940184	0.940184
0.63	4.62866	4.62866	4.62866	4.62866	4.62866	0.938129	0.938129	0.938129	0.938129	0.938129
0.64	4.64089	4.64089	4.64089	4.64089	4.64089	0.93602	0.93602	0.93602	0.93602	0.93602
0.65	4.65309	4.65309	4.65309	4.65309	4.65309	0.933855	0.933855	0.933855	0.933855	0.933855
0.66	4.66524	4.66524	4.66524	4.66524	4.66524	0.931635	0.931635	0.931635	0.931635	0.931635
0.67	4.67736	4.67736	4.67736	4.67736	4.67736	0.929356	0.929356	0.929356	0.929356	0.929356
0.68	4.68944	4.68944	4.68944	4.68944	4.68944	0.92702	0.92702	0.92702	0.92702	0.92702
0.69	4.70148	4.70148	4.70148	4.70148	4.70148	0.924623	0.924623	0.924623	0.924623	0.924623
0.7	4.71347	4.71347	4.71347	4.71347	4.71347	0.922166	0.922166	0.922166	0.922166	0.922166
0.71	4.72542	4.72542	4.72542	4.72542	4.72542	0.919647	0.919647	0.919647	0.919647	0.919647
0.72	4.73733	4.73733	4.73733	4.73733	4.73733	0.917065	0.917065	0.917065	0.917065	0.917065
0.73	4.74919	4.74919	4.74919	4.74919	4.74919	0.914419	0.914419	0.914419	0.914419	0.914419
0.74	4.76101	4.76101	4.76101	4.76101	4.76101	0.911708	0.911708	0.911708	0.911708	0.911708
0.75	4.77277	4.77277	4.77277	4.77277	4.77277	0.90893	0.90893	0.90893	0.90893	0.90893
0.76	4.78449	4.78449	4.78449	4.78449	4.78449	0.906085	0.906085	0.906085	0.906085	0.906085
0.77	4.79616	4.79616	4.79616	4.79616	4.79616	0.903172	0.903172	0.903172	0.903172	0.903172
0.78	4.80778	4.80778	4.80778	4.80778	4.80778	0.900189	0.900189	0.900189	0.900189	0.900189
0.79	4.81934	4.81934	4.81934	4.81934	4.81934	0.897136	0.897136	0.897136	0.897136	0.897136
0.8	4.83086	4.83086	4.83086	4.83086	4.83086	0.894012	0.894012	0.894012	0.894012	0.894012
0.81	4.84231	4.84231	4.84231	4.84231	4.84231	0.890815	0.890815	0.890815	0.890815	0.890815
0.82	4.85371	4.85371	4.85371	4.85371	4.85371	0.887545	0.887545	0.887545	0.887545	0.887545
0.83	4.86506	4.86506	4.86506	4.86506	4.86506	0.8842	0.8842	0.8842	0.8842	0.8842
0.84	4.87634	4.87634	4.87634	4.87634	4.87634	0.88078	0.88078	0.88078	0.88078	0.88078
0.85	4.88757	4.88757	4.88757	4.88757	4.88757	0.877285	0.877285	0.877285	0.877285	0.877285
0.86	4.89873	4.89873	4.89873	4.89873	4.89873	0.873712	0.873712	0.873712	0.873712	0.873712
0.87	4.90983	4.90983	4.90983	4.90983	4.90983	0.870062	0.870062	0.870062	0.870062	0.870062
0.88	4.92086	4.92086	4.92086	4.92086	4.92086	0.866333	0.866333	0.866333	0.866333	0.866333
0.89	4.93184	4.93184	4.93184	4.93184	4.93184	0.862526	0.862526	0.862526	0.862526	0.862526
0.9	4.94274	4.94274	4.94274	4.94274	4.94274	0.858638	0.858638	0.858638	0.858638	0.858638
0.91	4.95358	4.95358	4.95358	4.95358	4.95358	0.854671	0.854671	0.854671	0.854671	0.854671
0.92	4.96434	4.96434	4.96434	4.96434	4.96434	0.850622	0.850622	0.850622	0.850622	0.850622
0.93	4.97504	4.97504	4.97504	4.97504	4.97504	0.846492	0.846492	0.846492	0.846492	0.846492
0.94	4.98566	4.98566	4.98566	4.98566	4.98566	0.84228	0.84228	0.84228	0.84228	0.84228
0.95	4.99621	4.99621	4.99621	4.99621	4.99621	0.837987	0.837987	0.837987	0.837987	0.837987
0.96	5.00668	5.00668	5.00668	5.00668	5.00668	0.83361	0.83361	0.83361	0.83361	0.83361
0.97	5.01708	5.01708	5.01708	5.01708	5.01708	0.829151	0.829151	0.829151	0.829151	0.829151
0.98	5.0274	5.0274	5.0274	5.0274	5.0274	0.824609	0.824609	0.824609	0.824609	0.824609
0.99	5.03764	5.03764	5.03764	5.03764	5.03764	0.819984	0.819984	0.819984	0.819984	0.819984
1	5.04779	5.04779	5.04779	5.04779	5.04779	0.815276	0.815276	0.815276	0.815276	0.815276
1.01	5.05787	5.05787	5.00879	4.96768	5.04677	0.810485	0.810485	0.810746	0.81095	0.810545
1.02	5.06786	5.06786	4.96979	4.88756	5.04571	0.805611	0.805611	0.806627	0.80737	0.805854
1.03	5.07777	5.07777	4.93077	4.80743	5.0446	0.800654	0.800654	0.80288	0.804406	0.801201
1.04	5.08759	5.08759	4.89175	4.7273	5.04346	0.795615	0.795615	0.799471	0.801949	0.796587
1.05	5.09732	5.09732	4.85273	4.64718	5.04227	0.790495	0.790495	0.796367	0.799912	0.792012
1.06	5.10696	5.10696	4.81369	4.56705	5.04105	0.785293	0.785293	0.79354	0.798222	0.787475
1.07	5.11651	5.11651	4.77466	4.48692	5.03978	0.78001	0.78001	0.790965	0.79682	0.782978
1.08	5.12597	5.12597	4.73562	4.40678	5.03848	0.774646	0.774646	0.788619	0.795655	0.778519
1.09	5.13533	5.13533	4.69657	4.32665	5.03714	0.769204	0.769204	0.786481	0.794689	0.774099
1.1	5.1446	5.1446	4.65753	4.24652	5.03576	0.763683	0.763683	0.784531	0.793886	0.769718
1.11	5.15377	5.15377	4.61848	4.16638	5.03434	0.758084	0.758084	0.782754	0.793218	0.765376
1.12	5.16285	5.16285	4.57942	4.08625	5.03288	0.752409	0.752409	0.781133	0.792664	0.761072
1.13	5.17183	5.17183	4.54036	4.00611	5.03139	0.746659	0.746659	0.779654	0.792204	0.756808
1.14	5.1807	5.1807	4.50131	3.92597	5.02986	0.740834	0.740834	0.778305	0.791821	0.752581
1.15	5.18947	5.18947	4.46224	3.84584	5.0283	0.734937	0.734937	0.777074	0.791503	0.748393
1.16	5.19814	5.19814	4.42318	3.7657	5.0267	0.728968	0.728968	0.77595	0.791238	0.744244
1.17	5.20671	5.20671	4.38412	3.68556	5.02506	0.72293	0.72293	0.774925	0.791018	0.740133
1.18	5.21517	5.21517	4.34505	3.60543	5.02338	0.716824	0.716824	0.773989	0.790836	0.73606
1.19	5.22352	5.22352	4.30598	3.52529	5.02168	0.710652	0.710652	0.773134	0.790684	0.732026
1.2	5.23177	5.23177	4.26691	3.44515	5.01993	0.704415	0.704415	0.772354	0.790557	0.728029
1.21	5.23991	5.23991	4.22784	3.36502	5.01815	0.698116	0.698116	0.771642	0.790452	0.72407
1.22	5.24793	5.24793	4.18877	3.28488	5.01634	0.691756	0.691756	0.770991	0.790365	0.720149
1.23	5.25585	5.25585	4.14969	3.20474	5.0145	0.685338	0.685338	0.770397	0.790293	0.716265
1.24	5.26365	5.26365	4.11062	3.1246	5.01262	0.678864	0.678864	0.769855	0.790232	0.712419
1.25	5.27135	5.27135	4.07154	3.04447	5.0107	0.672336	0.672336	0.769359	0.790182	0.70861
1.26	5.27892	5.27892	4.03247	2.96433	5.00876	0.665757	0.665757	0.768907	0.79014	0.704839
1.27	5.28639	5.28639	3.99339	2.88419	5.00678	0.659129	0.659129	0.768493	0.790106	0.701104
1.28	5.29373	5.29373	3.95431	2.80405	5.00477	0.652455	0.652455	0.768115	0.790077	0.697406
1.29	5.30097	5.30097	3.91523	2.72392	5.00272	0.645737	0.645737	0.76777	0.790053	0.693744
1.3	5.30808	5.30808	3.87616	2.64378	5.00065	0.638978	0.638978	0.767455	0.790033	0.690119
1.31	5.31508	5.31508	3.83708	2.56364	4.99855	0.632181	0.632181	0.767167	0.790016	0.68653
1.32	5.32195	5.32195	3.798	2.4835	4.99641	0.625349	0.625349	0.766904	0.790003	0.682978
1.33	5.32871	5.32871	3.75892	2.40336	4.99424	0.618484	0.618484	0.766664	0.789991	0.679461
1.34	5.33535	5.33535	3.71984	2.32323	4.99204	0.61159	0.61159	0.766444	0.789982	0.675979
1.35	5.34187	5.34187	3.68076	2.24309	4.98982	0.604668	0.604668	0.766244	0.789974	0.672533
1.36	5.34827	5.34827	3.64167	2.16295	4.98756	0.597724	0.597724	0.76606	0.789967	0.669122
1.37	5.35455	5.35455	3.60259	2.08281	4.98527	0.590758	0.590758	0.765893	0.789962	0.665747
1.38	5.36071	5.36071	3.56351	2.00268	4.98296	0.583776	0.583776	0.76574	0.789957	0.662405
1.39	5.36674	5.36674	3.52443	1.92254	4.98061	0.576778	0.576778	0.7656	0.789953	0.659099
1.4	5.37266	5.37266	3.48535	1.8424	4.97824	0.56977	0.56977	0.765472	0.78995	0.655827
1.41	5.37845	5.37845	3.44626	1.76226	4.97583	0.562753	0.562753	0.765355	0.789947	0.652588
1.42	5.38412	5.38412	3.40718	1.68212	4.9734	0.555731	0.555731	0.765249	0.789945	0.649384
1.43	5.38967	5.38967	3.3681	1.60199	4.97095	0.548707	0.548707	0.765151	0.789943	0.646213
1.44	5.3951	5.3951	3.32901	1.52185	4.96846	0.541684	0.541684	0.765062	0.789942	0.643075
1.45	5.4004	5.4004	3.28993	1.44171	4.96595	0.534666	0.534666	0.764981	0.789941	0.639971
1.46	5.40559	5.40559	3.25085	1.36157	4.96341	0.527655	0.527655	0.764906	0.78994	0.636899
1.47	5.41065	5.41065	3.21176	1.28144	4.96085	0.520654	0.520654	0.764838	0.789939	0.633861
1.48	5.41559	5.41559	3.17268	1.2013	4.95825	0.513667	0.513667	0.764776	0.789938	0.630854
1.49	5.42041	5.42041	3.1336	1.12116	4.95564	0.506696	0.506696	0.764719	0.789937	0.627879
1.5	5.4251	5.4251	3.09451	1.04102	4.95299	0.499745	0.499745	0.764667	0.789937	0.624937
1.51	5.42968	5.42968	3.05543	0.960885	4.95033	0.492816	0.492816	0.76462	0.789937	0.622026
1.52	5.43414	5.43414	3.01634	0.880747	4.94763	0.485911	0.485911	0.764576	0.789936	0.619146
1.53	5.43848	5.43848	2.97726	0.800609	4.94491	0.479035	0.479035	0.764537	0.789936	0.616298
1.54	5.44269	5.44269	2.93818	0.720471	4.94217	0.47219	0.47219	0.764501	0.789936	0.61348
1.55	5.44679	5.44679	2.89909	0.640334	4.9394	0.465378	0.465378	0.764468	0.789936	0.610693
1.56	5.45078	5.45078	2.86001	0.560196	4.93661	0.458602	0.458602	0.764437	0.789935	0.607936
1.57	5.45464	5.45464	2.82092	0.480058	4.93379	0.451864	0.451864	0.76441	0.789935	0.605209
1.58	5.45839	5.45839	2.78184	0.39992	4.93096	0.445168	0.445168	0.764384	0.789935	0.602512
1.59	5.46202	5.46202	2.74276	0.319783	4.92809	0.438514	0.438514	0.764361	0.789935	0.599845
1.6	5.46554	5.46554	2.70367	0.239645	4.92521	0.431907	0.431907	0.76434	0.789935	0.597207
1.61	5.46894	5.46894	2.66459	0.159507	4.9223	0.425347	0.425347	0.764321	0.789935	0.594598
1.62	5.47223	5.47223	2.6255	0.0793691	4.91937	0.418838	0.418838	0.764303	0.789935	0.592017
1.63	5.4754	5.4754	2.58642	-0.000768656	4.91642	0.41238	0.41238	0.764287	0.789935	0.589465
1.64	5.47847	5.47847	2.54733	-0.0809064	4.91344	0.405977	0.405977	0.764272	0.789935	0.586942
1.65	5.48142	5.48142	2.50825	-0.161044	4.91044	0.399629	0.399629	0.764259	0.789935	0.584446
1.66	5.48427	5.48427	2.46916	-0.241182	4.90743	0.39334	0.39334	0.764247	0.789935	0.581978
1.67	5.487	5.487	2.43008	-0.32132	4.90439	0.387109	0.387109	0.764236	0.789935	0.579538
1.68	5.48963	5.48963	2.39099	-0.401458	4.90133	0.38094	0.38094	0.764225	0.789935	0.577125
1.69	5.49215	5.49215	2.35191	-0.481595	4.89824	0.374833	0.374833	0.764216	0.789935	0.574738
1.7	5.49457	5.49457	2.31282	-0.561733	4.89514	0.368791	0.368791	0.764207	0.789935	0.572379
1.71	5.49688	5.49688	2.27374	-0.641871	4.89202	0.362813	0.362813	0.764199	0.789935	0.570046
1.72	5.49909	5.49909	2.23466	-0.722009	4.88888	0.356902	0.356902	0.764192	0.789935	0.567739
1.73	5.50119	5.50119	2.19557	-0.802147	4.88571	0.351058	0.351058	0.764186	0.789935	0.565458
1.74	5.5032	5.5032	2.15649	-0.882284	4.88253	0.345283	0.345283	0.76418	0.789935	0.563202
1.75	5.5051	5.5051	2.1174	-0.962422	4.87933	0.339578	0.339578	0.764174	0.789935	0.560972
1.76	5.50691	5.50691	2.07832	-1.04256	4.87611	0.333943	0.333943	0.764169	0.789935	0.558768
1.77	5.50862	5.50862	2.03923	-1.1227	4.87287	0.32838	0.32838	0.764165	0.789935	0.556588
1.78	5.51023	5.51023	2.00015	-1.20284	4.86961	0.322888	0.322888	0.764161	0.789935	0.554433
1.79	5.51175	5.51175	1.96106	-1.28297	4.86633	0.317469	0.317469	0.764157	0.789935	0.552302
1.8	5.51318	5.51318	1.92198	-1.36311	4.86304	0.312122	0.312122	0.764153	0.789935	0.550195
1.81	5.51451	5.51451	1.88289	-1.44325	4.85972	0.30685	0.30685	0.76415	0.789935	0.548112
1.82	5.51575	5.51575	1.84381	-1.52339	4.85639	0.301651	0.301651	0.764147	0.789935	0.546053
1.83	5.51691	5.51691	1.80472	-1.60352	4.85304	0.296526	0.296526	0.764144	0.789935	0.544018
1.84	5.51797	5.51797	1.76564	-1.68366	4.84967	0.291475	0.291475	0.764142	0.789935	0.542005
1.85	5.51895	5.51895	1.72655	-1.7638	4.84629	0.286499	0.286499	0.76414	0.789935	0.540016
1.86	5.51984	5.51984	1.68747	-1.84394	4.84289	0.281597	0.281597	0.764138	0.789935	0.538049
1.87	5.52065	5.52065	1.64838	-1.92408	4.83947	0.27677	0.27677	0.764136	0.789935	0.536104
1.88	5.52137	5.52137	1.6093	-2.00421	4.83603	0.272018	0.272018	0.764134	0.789935	0.534182
1.89	5.52201	5.52201	1.57021	-2.08435	4.83258	0.267339	0.267339	0.764133	0.789935	0.532282
1.9	5.52257	5.52257	1.53113	-2.16449	4.82911	0.262735	0.262735	0.764131	0.789935	0.530404
1.91	5.52305	5.52305	1.49204	-2.24462	4.82563	0.258205	0.258205	0.76413	0.789935	0.528547
1.92	5.52346	5.52346	1.45296	-2.32476	4.82213	0.253748	0.253748	0.764129	0.789935	0.526711
1.93	5.52379	5.52379	1.41387	-2.4049	4.81861	0.249365	0.249365	0.764128	0.789935	0.524897
1.94	5.52404	5.52404	1.37479	-2.48504	4.81508	0.245054	0.245054	0.764127	0.789935	0.523103
1.95	5.52422	5.52422	1.3357	-2.56517	4.81153	0.240816	0.240816	0.764126	0.789935	0.52133
1.96	5.52432	5.52432	1.29662	-2.64531	4.80797	0.23665	0.23665	0.764125	0.789935	0.519578
1.97	5.52435	5.52435	1.25754	-2.72545	4.80439	0.232555	0.232555	0.764124	0.789935	0.517845
1.98	5.52432	5.52432	1.21845	-2.80559	4.80079	0.228531	0.228531	0.764124	0.789935	0.516133
1.99	5.52421	5.52421	1.17937	-2.88572	4.79719	0.224578	0.224578	0.764123	0.789935	0.51444
2	5.52403	5.52403	1.14028	-2.96586	4.79356	0.220694	0.220694	0.764122	0.789935	0.512767
2.01	5.52379	5.52379	1.1012	-3.046	4.78993	0.216879	0.216879	0.764122	0.789935	0.511113
2.02	5.52348	5.52348	1.06211	-3.12614	4.78628	0.213132	0.213132	0.764121	0.789935	0.509478
2.03	5.52311	5.52311	1.02303	-3.20627	4.78261	0.209453	0.209453	0.764121	0.789935	0.507862
2.04	5.52268	5.52268	0.983941	-3.28642	4.77893	0.205841	0.205841	0.76412	0.789935	0.506264
2.05	5.52218	5.52218	0.944856	-3.36656	4.77524	0.202295	0.202295	0.76412	0.789935	0.504686
2.06	5.52162	5.52162	0.905772	-3.4467	4.77153	0.198814	0.198814	0.76412	0.789935	0.503125
2.07	5.521	5.521	0.866687	-3.52684	4.76781	0.195398	0.195398	0.764119	0.789935	0.501582
2.08	5.52033	5.52033	0.827602	-3.60697	4.76408	0.192045	0.192045	0.764119	0.789935	0.500058
2.09	5.51959	5.51959	0.788517	-3.68711	4.76033	0.188755	0.188755	0.764119	0.789935	0.498551
2.1	5.5188	5.5188	0.749432	-3.76725	4.75657	0.185527	0.185527	0.764119	0.789935	0.497061
2.11	5.51795	5.51795	0.710347	-3.84739	4.7528	0.18236	0.18236	0.764118	0.789935	0.495589
2.12	5.51705	5.51705	0.671263	-3.92753	4.74901	0.179254	0.179254	0.764118	0.789935	0.494133
2.13	5.5161	5.5161	0.632178	-4.00766	4.74521	0.176207	0.176207	0.764118	0.789935	0.492695
2.14	5.51509	5.51509	0.593093	-4.08778	4.7414	0.173218	0.173218	0.764118	0.789935	0.491273
2.15	5.51403	5.51403	0.554008	-4.1679	4.73758	0.170287	0.170287	0.764118	0.789935	0.489868
2.16	5.51292	5.51292	0.514923	-4.24802	4.73374	0.167413	0.167413	0.764118	0.789935	0.488479
2.17	5.51176	5.51176	0.475838	-4.32814	4.7299	0.164594	0.164594	0.764118	0.789935	0.487106
2.18	5.51056	5.51056	0.436753	-4.40826	4.72604	0.161831	0.161831	0.764117	0.789935	0.485749
2.19	5.5093	5.5093	0.397669	-4.48838	4.72217	0.159121	0.159121	0.764117	0.789935	0.484408
2.2	5.508	5.508	0.358584	-4.5685	4.71829	0.156465	0.156465	0.764117	0.789935	0.483083
2.21	5.50665	5.50665	0.319499	-4.64884	4.71439	0.153861	0.153861	0.764117	0.789935	0.481772
2.22	5.50526	5.50526	0.280414	-4.72919	4.71049	0.151308	0.151308	0.764117	0.789935	0.480477
2.23	5.50383	5.50383	0.241329	-4.80952	4.70657	0.148806	0.148806	0.764117	0.789935	0.479197
2.24	5.50235	5.50235	0.202244	-4.88986	4.70265	0.146353	0.146353	0.764117	0.789935	0.477932
2.25	5.50083	5.50083	0.163159	-4.97019	4.69871	0.143949	0.143949	0.764117	0.789935	0.476682
2.26	5.49927	5.49927	0.124075	-5.05053	4.69476	0.141592	0.141592	0.764117	0.789935	0.475446
2.27	5.49766	5.49766	0.0849898	-5.13086	4.6908	0.139283	0.139283	0.764117	0.789935	0.474225
2.28	5.49602	5.49602	0.0459049	-5.2112	4.68683	0.137019	0.137019	0.764117	0.789935	0.473017
2.29	5.49434	5.49434	0.00682006	-5.29153	4.68285	0.134801	0.134801	0.764117	0.789935	0.471824
2.3	5.49262	5.49262	-0.0322648	-5.37187	4.67886	0.132628	0.132628	0.764117	0.789935	0.470645
2.31	5.49087	5.49087	-0.0713496	-5.4522	4.67486	0.130497	0.130497	0.764117	0.789935	0.469479
2.32	5.48907	5.48907	-0.110434	-5.53254	4.67085	0.12841	0.12841	0.764117	0.789935	0.468327
2.33	5.48724	5.48724	-0.149519	-5.61287	4.66683	0.126364	0.126364	0.764117	0.789935	0.467188
2.34	5.48538	5.48538	-0.188604	-5.69321	4.6628	0.124359	0.124359	0.764116	0.789935	0.466063
2.35	5.48348	5.48348	-0.227689	-5.77354	4.65876	0.122395	0.122395	0.764116	0.789935	0.46495
2.36	5.48155	5.48155	-0.266774	-5.85388	4.65471	0.12047	0.12047	0.764116	0.789935	0.463851
2.37	5.47958	5.47958	-0.305859	-5.93421	4.65065	0.118584	0.118584	0.764116	0.789935	0.462764
2.38	5.47759	5.47759	-0.344944	-6.01455	4.64658	0.116736	0.116736	0.764116	0.789935	0.46169
2.39	5.47556	5.47556	-0.384028	-6.09488	4.6425	0.114925	0.114925	0.764116	0.789935	0.460629
2.4	5.47349	5.47349	-0.423113	-6.17522	4.63841	0.11315	0.11315	0.764116	0.789935	0.459579
2.41	5.4714	5.4714	-0.462198	-6.25555	4.63432	0.111411	0.111411	0.764116	0.789935	0.458542
2.42	5.46928	5.46928	-0.501283	-6.33589	4.63021	0.109707	0.109707	0.764116	0.789935	0.457517
2.43	5.46713	5.46713	-0.540368	-6.41622	4.6261	0.108037	0.108037	0.764116	0.789935	0.456504
2.44	5.46495	5.46495	-0.579453	-6.49656	4.62197	0.106401	0.106401	0.764116	0.789935	0.455503
2.45	5.46274	5.46274	-0.618538	-6.57689	4.61784	0.104797	0.104797	0.764116	0.789935	0.454513
2.46	5.46051	5.46051	-0.657622	-6.65723	4.6137	0.103226	0.103226	0.764116	0.789935	0.453535
2.47	5.45825	5.45825	-0.696707	-6.73756	4.60955	0.101686	0.101686	0.764116	0.789935	0.452568
2.48	5.45596	5.45596	-0.735792	-6.8179	4.6054	0.100177	0.100177	0.764116	0.789935	0.451613
2.49	5.45365	5.45365	-0.774877	-6.89823	4.60123	0.0986983	0.0986983	0.764116	0.789935	0.450668
2.5	5.45131	5.45131	-0.813962	-6.97857	4.59706	0.0972491	0.0972491	0.764116	0.789935	0.449735
2.51	5.44894	5.44894	-0.853047	-7.0589	4.59288	0.0958288	0.0958288	0.764116	0.789935	0.448812
2.52	5.44655	5.44655	-0.892132	-7.13924	4.58869	0.0944368	0.0944368	0.764116	0.789935	0.4479
2.53	5.44414	5.44414	-0.931216	-7.21957	4.58449	0.0930726	0.0930726	0.764116	0.789935	0.446999
2.54	5.4417	5.4417	-0.970301	-7.30039	4.58029	0.0917355	0.0917355	0.764116	0.789935	0.446108
2.55	5.43924	5.43924	-1.00939	-7.38145	4.57607	0.0904249	0.0904249	0.764116	0.789935	0.445227
2.56	5.43676	5.43676	-1.04847	-7.46288	4.57185	0.0891404	0.0891404	0.764116	0.789935	0.444357
2.57	5.43426	5.43426	-1.08756	-7.53643	4.56763	0.0878813	0.0878813	0.764116	0.789935	0.443497
2.58	5.43173	5.43173	-1.12664	-7.60997	4.56339	0.0866471	0.0866471	0.764116	0.789935	0.442647
2.59	5.42918	5.42918	-1.16573	-7.68351	4.55915	0.0854373	0.0854373	0.764116	0.789935	0.441806
2.6	5.42662	5.42662	-1.20481	-7.75706	4.5549	0.0842513	0.0842513	0.764116	0.789935	0.440976
2.61	5.42403	5.42403	-1.2439	-7.8306	4.55064	0.0830887	0.0830887	0.764116	0.789935	0.440155
2.62	5.42142	5.42142	-1.28298	-7.90415	4.54638	0.0819489	0.0819489	0.764116	0.789935	0.439343
2.63	5.41879	5.41879	-1.32206	-7.97769	4.54211	0.0808314	0.0808314	0.764116	0.789935	0.438541
2.64	5.41614	5.41614	-1.36115	-8.05123	4.53783	0.0797358	0.0797358	0.764116	0.789935	0.437748
2.65	5.41348	5.41348	-1.40023	-8.12478	4.53354	0.0786616	0.0786616	0.764116	0.789935	0.436965
2.66	5.41079	5.41079	-1.43932	-8.19832	4.52925	0.0776083	0.0776083	0.764116	0.789935	0.43619
2.67	5.40809	5.40809	-1.4784	-8.27186	4.52495	0.0765756	0.0765756	0.764116	0.789935	0.435425
2.68	5.40537	5.40537	-1.51749	-8.34541	4.52065	0.0755628	0.0755628	0.764116	0.789935	0.434668
2.69	5.40263	5.40263	-1.55657	-8.41895	4.51634	0.0745697	0.0745697	0.764116	0.789935	0.43392
2.7	5.39988	5.39988	-1.59566	-8.4925	4.51202	0.0735958	0.0735958	0.764116	0.789935	0.433181
2.71	5.39711	5.39711	-1.63474	-8.56604	4.5077	0.0726406	0.0726406	0.764116	0.789935	0.43245
2.72	5.39432	5.39432	-1.67383	-8.63958	4.50337	0.0717038	0.0717038	0.764116	0.789935	0.431728
2.73	5.39152	5.39152	-1.71291	-8.71313	4.49903	0.070785	0.070785	0.764116	0.789935	0.431014
2.74	5.3887	5.3887	-1.752	-8.78667	4.49469	0.0698838	0.0698838	0.764116	0.789935	0.430309
2.75	5.38586	5.38586	-1.79108	-8.86022	4.49034	0.0689998	0.0689998	0.764116	0.789935	0.429611
2.76	5.38301	5.38301	-1.83017	-8.93376	4.48598	0.0681326	0.0681326	0.764116	0.789935	0.428922
2.77	5.38015	5.38015	-1.86925	-9.0073	4.48162	0.0672819	0.0672819	0.764116	0.789935	0.42824
2.78	5.37727	5.37727	-1.90834	-9.08085	4.47725	0.0664474	0.0664474	0.764116	0.789935	0.427567
2.79	5.37437	5.37437	-1.94742	-9.15439	4.47288	0.0656286	0.0656286	0.764116	0.789935	0.426901
2.8	5.37146	5.37146	-1.98651	-9.22793	4.4685	0.0648253	0.0648253	0.764116	0.789935	0.426243
2.81	5.36854	5.36854	-2.02559	-9.30148	4.46412	0.064037	0.064037	0.764116	0.789935	0.425593
2.82	5.3656	5.3656	-2.06468	-9.37502	4.45973	0.0632636	0.0632636	0.764116	0.789935	0.42495
2.83	5.36266	5.36266	-2.10376	-9.44857	4.45533	0.0625046	0.0625046	0.764116	0.789935	0.424314
2.84	5.35969	5.35969	-2.14285	-9.52211	4.45093	0.0617598	0.0617598	0.764116	0.789935	0.423686
2.85	5.35672	5.35672	-2.18193	-9.59565	4.44653	0.0610289	0.0610289	0.764116	0.789935	0.423065
2.86	5.35373	5.35373	-2.22102	-9.6692	4.44212	0.0603115	0.0603115	0.764116	0.789935	0.422452
2.87	5.35073	5.35073	-2.2601	-9.74274	4.4377	0.0596074	0.0596074	0.764116	0.789935	0.421845
2.88	5.34772	5.34772	-2.29919	-9.81629	4.43328	0.0589162	0.0589162	0.764116	0.789935	0.421245
2.89	5.34469	5.34469	-2.33827	-9.88983	4.42885	0.0582378	0.0582378	0.764116	0.789935	0.420653
2.9	5.34166	5.34166	-2.37736	-9.96337	4.42442	0.0575719	0.0575719	0.764116	0.789935	0.420067
2.91	5.33861	5.33861	-2.41644	-10.0369	4.41998	0.0569181	0.0569181	0.764116	0.789935	0.419488
2.92	5.33555	5.33555	-2.45553	-10.1105	4.41554	0.0562762	0.0562762	0.764116	0.789935	0.418915
2.93	5.33248	5.33248	-2.49461	-10.184	4.41109	0.0556461	0.0556461	0.764116	0.789935	0.418349
2.94	5.3294	5.3294	-2.5337	-10.2575	4.40664	0.0550273	0.0550273	0.764116	0.789935	0.41779
2.95	5.32631	5.32631	-2.57278	-10.3311	4.40218	0.0544198	0.0544198	0.764116	0.789935	0.417237
2.96	5.32321	5.32321	-2.61186	-10.4046	4.39772	0.0538232	0.0538232	0.764116	0.789935	0.41669
2.97	5.3201	5.3201	-2.65095	-10.4782	4.39325	0.0532373	0.0532373	0.764116	0.789935	0.41615
2.98	5.31698	5.31698	-2.69003	-10.5517	4.38878	0.0526619	0.0526619	0.764116	0.789935	0.415616
2.99	5.31385	5.31385	-2.72912	-10.6253	4.3843	0.0520968	0.0520968	0.764116	0.789935	0.415088
3	5.31071	5.31071	-2.7682	-10.6988	4.37982	0.0515417	0.0515417	0.764116	0.789935	0.414567
3.01	5.30755	5.30755	-2.80729	-10.7724	4.37534	0.0509966	0.0509966	0.764116	0.789935	0.414051
3.02	5.30439	5.30439	-2.84637	-10.8459	4.37085	0.050461	0.050461	0.764116	0.789935	0.413541
3.03	5.30123	5.30123	-2.88546	-10.9194	4.36636	0.0499349	0.0499349	0.764116	0.789935	0.413037
3.04	5.29805	5.29805	-2.92454	-10.993	4.36186	0.0494181	0.0494181	0.764116	0.789935	0.412539
3.05	5.29486	5.29486	-2.96363	-11.0665	4.35736	0.0489103	0.0489103	0.764116	0.789935	0.412046
3.06	5.29166	5.29166	-3.00271	-11.1401	4.35285	0.0484115	0.0484115	0.764116	0.789935	0.41156
3.07	5.28846	5.28846	-3.0418	-11.2136	4.34834	0.0479213	0.0479213	0.764116	0.789935	0.411078
3.08	5.28525	5.28525	-3.08088	-11.2872	4.34382	0.0474396	0.0474396	0.764116	0.789935	0.410603
3.09	5.28202	5.28202	-3.11997	-11.3607	4.3393	0.0469663	0.0469663	0.764116	0.789935	0.410132
3.1	5.27879	5.27879	-3.15905	-11.4343	4.33478	0.0465011	0.0465011	0.764116	0.789935	0.409668
3.11	5.27556	5.27556	-3.19814	-11.5078	4.33025	0.046044	0.046044	0.764116	0.789935	0.409208
3.12	5.27231	5.27231	-3.23722	-11.5813	4.32572	0.0455947	0.0455947	0.764116	0.789935	0.408754
3.13	5.26906	5.26906	-3.27631	-11.6549	4.32119	0.0451531	0.0451531	0.764116	0.789935	0.408305
3.14	5.2658	5.2658	-3.31539	-11.7284	4.31665	0.044719	0.044719	0.764116	0.789935	0.407861
3.15	5.26253	5.26253	-3.35448	-11.802	4.31211	0.0442923	0.0442923	0.764116	0.789935	0.407422
3.16	5.25925	5.25925	-3.39356	-11.8755	4.30756	0.0438728	0.0438728	0.764116	0.789935	0.406989
3.17	5.25597	5.25597	-3.43265	-11.9491	4.30301	0.0434604	0.0434604	0.764116	0.789935	0.40656
3.18	5.25268	5.25268	-3.47173	-12.0226	4.29846	0.0430549	0.0430549	0.764116	0.789935	0.406136
3.19	5.24938	5.24938	-3.51082	-12.0961	4.2939	0.0426563	0.0426563	0.764116	0.789935	0.405717
3.2	5.24608	5.24608	-3.5499	-12.1697	4.28934	0.0422643	0.0422643	0.764116	0.789935	0.405303
3.21	5.24277	5.24277	-3.58899	-12.2432	4.28477	0.0418788	0.0418788	0.764116	0.789935	0.404893
3.22	5.23945	5.23945	-3.62807	-12.3168	4.2802	0.0414998	0.0414998	0.764116	0.789935	0.404489
3.23	5.23613	5.23613	-3.66716	-12.3903	4.27563	0.041127	0.041127	0.764116	0.789935	0.404089
3.24	5.2328	5.2328	-3.70624	-12.4639	4.27106	0.0407604	0.0407604	0.764116	0.789935	0.403693
3.25	5.22946	5.22946	-3.74533	-12.5374	4.26648	0.0403998	0.0403998	0.764116	0.789935	0.403302
3.26	5.22612	5.22612	-3.78441	-12.611	4.26189	0.0400452	0.0400452	0.764116	0.789935	0.402916
3.27	5.22277	5.22277	-3.8235	-12.6845	4.25731	0.0396963	0.0396963	0.764116	0.789935	0.402533
3.28	5.21941	5.21941	-3.86258	-12.758	4.25272	0.0393531	0.0393531	0.764116	0.789935	0.402156
3.29	5.21605	5.21605	-3.90166	-12.8316	4.24813	0.0390155	0.0390155	0.764116	0.789935	0.401782
3.3	5.21269	5.21269	-3.94075	-12.9051	4.24353	0.0386834	0.0386834	0.764116	0.789935	0.401413
3.31	5.20932	5.20932	-3.97983	-12.9787	4.23893	0.0383566	0.0383566	0.764116	0.789935	0.401048
3.32	5.20594	5.20594	-4.01892	-13.0522	4.23433	0.0380351	0.0380351	0.764116	0.789935	0.400688
3.33	5.20255	5.20255	-4.058	-13.1258	4.22973	0.0377187	0.0377187	0.764116	0.789935	0.400331
3.34	5.19917	5.19917	-4.09708	-13.1993	4.22512	0.0374074	0.0374074	0.764116	0.789935	0.399978
3.35	5.19577	5.19577	-4.13617	-13.2728	4.22051	0.0371011	0.0371011	0.764116	0.789935	0.39963
3.36	5.19237	5.19237	-4.17525	-13.3464	4.2159	0.0367996	0.0367996	0.764116	0.789935	0.399285
3.37	5.18897	5.18897	-4.21433	-13.4199	4.21128	0.0365029	0.0365029	0.764116	0.789935	0.398945
3.38	5.18556	5.18556	-4.25342	-13.4935	4.20666	0.0362109	0.0362109	0.764116	0.789935	0.398608
3.39	5.18214	5.18214	-4.2925	-13.567	4.20204	0.0359235	0.0359235	0.764116	0.789935	0.398275
3.4	5.17872	5.17872	-4.33159	-13.6406	4.19741	0.0356406	0.0356406	0.764116	0.789935	0.397946
3.41	5.1753	5.1753	-4.37067	-13.7141	4.19278	0.0353621	0.0353621	0.764116	0.789935	0.397621
3.42	5.17187	5.17187	-4.40975	-13.7877	4.18815	0.0350879	0.0350879	0.764116	0.789935	0.397299
3.43	5.16843	5.16843	-4.44884	-13.8612	4.18352	0.034818	0.034818	0.764116	0.789935	0.396981
3.44	5.165	5.165	-4.48792	-13.9347	4.17888	0.0345523	0.0345523	0.764116	0.789935	0.396667
3.45	5.16155	5.16155	-4.527	-14.0083	4.17424	0.0342907	0.0342907	0.764116	0.789935	0.396356
3.46	5.1581	5.1581	-4.56614	-14.0818	4.1696	0.0340331	0.0340331	0.764116	0.789935	0.396049
3.47	5.15465	5.15465	-4.60517	-14.1554	4.16495	0.0337795	0.0337795	0.764116	0.789935	0.395745
3.48	5.15119	5.15119	-4.64428	-14.2289	4.16031	0.0335297	0.0335297	0.764116	0.789935	0.395445
3.49	5.14773	5.14773	-4.68339	-14.3025	4.15566	0.0332838	0.0332838	0.764116	0.789935	0.395148
3.5	5.14427	5.14427	-4.7225	-14.376	4.151	0.0330415	0.0330415	0.764116	0.789935	0.394855
3.51	5.1408	5.1408	-4.76161	-14.4495	4.14635	0.032803	0.032803	0.764116	0.789935	0.394565
3.52	5.13733	5.13733	-4.80072	-14.5231	4.14169	0.032568	0.032568	0.764116	0.789935	0.394278
3.53	5.13385	5.13385	-4.83983	-14.5966	4.13703	0.0323366	0.0323366	0.764116	0.789935	0.393995
3.54	5.13037	5.13037	-4.87895	-14.6702	4.13237	0.0321087	0.0321087	0.764116	0.789935	0.393714
3.55	5.12688	5.12688	-4.91806	-14.7437	4.1277	0.0318841	0.0318841	0.764116	0.789935	0.393437
3.56	5.12339	5.12339	-4.95717	-14.8173	4.12304	0.031663	0.031663	0.764116	0.789935	0.393163
3.57	5.1199	5.1199	-4.99628	-14.8908	4.11837	0.0314451	0.0314451	0.764116	0.789935	0.392892
3.58	5.1164	5.1164	-5.03539	-14.9644	4.1137	0.0312304	0.0312304	0.764116	0.789935	0.392625
3.59	5.1129	5.1129	-5.0745	-15.0379	4.10902	0.0310189	0.0310189	0.764116	0.789935	0.39236
3.6	5.1094	5.1094	-5.11361	-15.1114	4.10434	0.0308105	0.0308105	0.764116	0.789935	0.392098
3.61	5.10589	5.10589	-5.15272	-15.185	4.09967	0.0306052	0.0306052	0.764116	0.789935	0.39184
3.62	5.10238	5.10238	-5.19183	-15.2585	4.09498	0.0304028	0.0304028	0.764116	0.789935	0.391584
3.63	5.09886	5.09886	-5.23094	-15.3321	4.0903	0.0302035	0.0302035	0.764116	0.789935	0.391331
3.64	5.09534	5.09534	-5.27005	-15.4056	4.08562	0.030007	0.030007	0.764116	0.789935	0.391081
3.65	5.09182	5.09182	-5.30916	-15.4792	4.08093	0.0298134	0.0298134	0.764116	0.789935	0.390834
3.66	5.0883	5.0883	-5.34827	-15.5527	4.07624	0.0296225	0.0296225	0.764116	0.789935	0.390589
3.67	5.08477	5.08477	-5.38738	-15.6263	4.07155	0.0294345	0.0294345	0.764116	0.789935	0.390348
3.68	5.08124	5.08124	-5.42649	-15.6998	4.06685	0.0292491	0.0292491	0.764116	0.789935	0.390109
3.69	5.0777	5.0777	-5.4656	-15.7733	4.06216	0.0290664	0.0290664	0.764116	0.789935	0.389873
3.7	5.07416	5.07416	-5.50471	-15.8469	4.05746	0.0288863	0.0288863	0.764116	0.789935	0.389639
3.71	5.07062	5.07062	-5.54382	-15.9204	4.05276	0.0287087	0.0287087	0.764116	0.789935	0.389409
3.72	5.06708	5.06708	-5.58293	-15.994	4.04806	0.0285337	0.0285337	0.764116	0.789935	0.389181
3.73	5.06353	5.06353	-5.62205	-16.0675	4.04335	0.0283611	0.0283611	0.764116	0.789935	0.388955
3.74	5.05998	5.05998	-5.66116	-16.1411	4.03865	0.028191	0.028191	0.764116	0.789935	0.388732
3.75	5.05643	5.05643	-5.70027	-16.2146	4.03394	0.0280233	0.0280233	0.764116	0.789935	0.388511
3.76	5.05287	5.05287	-5.73938	-16.2881	4.02923	0.0278579	0.0278579	0.764116	0.789935	0.388293
3.77	5.04931	5.04931	-5.77849	-16.3617	4.02452	0.0276949	0.0276949	0.764116	0.789935	0.388078
3.78	5.04575	5.04575	-5.8176	-16.4352	4.0198	0.0275341	0.0275341	0.764116	0.789935	0.387865
3.79	5.04219	5.04219	-5.85671	-16.5088	4.01509	0.0273756	0.0273756	0.764116	0.789935	0.387654
3.8	5.03862	5.03862	-5.89582	-16.5823	4.01037	0.0272192	0.0272192	0.764116	0.789935	0.387446
3.81	5.03505	5.03505	-5.93493	-16.6559	4.00565	0.027065	0.027065	0.764116	0.789935	0.38724
3.82	5.03148	5.03148	-5.97404	-16.7294	4.00093	0.026913	0.026913	0.764116	0.789935	0.387036
3.83	5.0279	5.0279	-6.01315	-16.803	3.99621	0.026763	0.026763	0.764116	0.789935	0.386835
3.84	5.02433	5.02433	-6.05226	-16.8765	3.99148	0.0266151	0.0266151	0.764116	0.789935	0.386636
3.85	5.02074	5.02074	-6.09137	-16.95	3.98676	0.0264692	0.0264692	0.764116	0.789935	0.386439
3.86	5.01716	5.01716	-6.13048	-17.0236	3.98203	0.0263253	0.0263253	0.764116	0.789935	0.386245
3.87	5.01358	5.01358	-6.16959	-17.0971	3.9773	0.0261834	0.0261834	0.764116	0.789935	0.386053
3.88	5.00999	5.00999	-6.2087	-17.1707	3.97257	0.0260433	0.0260433	0.764116	0.789935	0.385863
3.89	5.0064	5.0064	-6.24781	-17.2442	3.96784	0.0259052	0.0259052	0.764116	0.789935	0.385675
3.9	5.00281	5.00281	-6.28692	-17.3178	3.9631	0.0257689	0.0257689	0.764116	0.789935	0.385489
3.91	4.99921	4.99921	-6.32603	-17.3913	3.95837	0.0256345	0.0256345	0.764116	0.789935	0.385305
3.92	4.99561	4.99561	-6.36515	-17.4648	3.95363	0.0255018	0.0255018	0.764116	0.789935	0.385123
3.93	4.99202	4.99202	-6.40426	-17.5384	3.94889	0.025371	0.025371	0.764116	0.789935	0.384944
3.94	4.98841	4.98841	-6.44337	-17.6119	3.94415	0.0252419	0.0252419	0.764116	0.789935	0.384766
3.95	4.98481	4.98481	-6.48248	-17.6855	3.93941	0.0251144	0.0251144	0.764116	0.789935	0.384591
3.96	4.9812	4.9812	-6.52159	-17.759	3.93466	0.0249887	0.0249887	0.764116	0.789935	0.384417
3.97	4.9776	4.9776	-6.5607	-17.8326	3.92992	0.0248647	0.0248647	0.764116	0.789935	0.384245
3.98	4.97398	4.97398	-6.59981	-17.9061	3.92517	0.0247423	0.0247423	0.764116	0.789935	0.384076
3.99	4.97037	4.97037	-6.63892	-17.9797	3.92042	0.0246214	0.0246214	0.764116	0.789935	0.383908
4	4.96676	4.96676	-6.67803	-18.0532	3.91567	0.0245022	0.0245022	0.764116	0.789935	0.383742
4.01	4.96314	4.88596	-6.71714	-18.1267	3.91092	0.0243845	0.0243944	0.764116	0.789935	0.383578
4.02	4.95952	4.80515	-6.75625	-18.2003	3.90617	0.0242684	0.0243052	0.764116	0.789935	0.383416
4.03	4.9559	4.72435	-6.79536	-18.2738	3.90142	0.0241538	0.0242314	0.764116	0.789935	0.383256
4.04	4.95228	4.64355	-6.83447	-18.3474	3.89666	0.0240406	0.0241703	0.764116	0.789935	0.383097
4.05	4.94865	4.56274	-6.87358	-18.4209	3.89191	0.023929	0.0241197	0.764116	0.789935	0.382941
4.06	4.94503	4.48194	-6.91269	-18.4945	3.88715	0.0238187	0.0240778	0.764116	0.789935	0.382786
4.07	4.9414	4.40114	-6.9518	-18.568	3.88239	0.0237099	0.024043	0.764116	0.789935	0.382632
4.08	4.93777	4.32034	-6.99091	-18.6415	3.87763	0.0236025	0.0240142	0.764116	0.789935	0.382481
4.09	4.93414	4.23953	-7.03002	-18.7151	3.87287	0.0234964	0.0239903	0.764116	0.789935	0.382331
4.1	4.9305	4.15873	-7.06913	-18.7886	3.8681	0.0233917	0.0239705	0.764116	0.789935	0.382183
4.11	4.92687	4.07793	-7.10825	-18.8622	3.86334	0.0232884	0.0239541	0.764116	0.789935	0.382037
4.12	4.92323	3.99712	-7.14736	-18.9357	3.85857	0.0231863	0.0239404	0.764116	0.789935	0.381892
4.13	4.91959	3.91632	-7.18647	-19.0093	3.85381	0.0230856	0.0239291	0.764116	0.789935	0.381749
4.14	4.91595	3.83552	-7.22563	-19.0828	3.84904	0.0229861	0.0239197	0.764116	0.789935	0.381608
4.15	4.91231	3.75472	-7.26658	-19.1564	3.84427	0.0228879	0.0239119	0.764116	0.789935	0.381468
4.16	4.90866	3.67391	-7.30401	-19.2299	3.8395	0.0227909	0.0239054	0.764116	0.789935	0.381329
4.17	4.90501	3.59311	-7.34143	-19.3034	3.83472	0.0226951	0.0239	0.764116	0.789935	0.381193
4.18	4.90137	3.51231	-7.37886	-19.377	3.82995	0.0226005	0.0238956	0.764116	0.789935	0.381057
4.19	4.89772	3.4315	-7.41628	-19.4505	3.82518	0.0225072	0.0238919	0.764116	0.789935	0.380924
4.2	4.89407	3.3507	-7.45371	-19.5241	3.8204	0.0224149	0.0238888	0.764116	0.789935	0.380792
4.21	4.89041	3.2699	-7.49113	-19.5976	3.81563	0.0223238	0.0238863	0.764116	0.789935	0.380661
4.22	4.88676	3.1891	-7.52856	-19.6712	3.81085	0.0222339	0.0238841	0.764116	0.789935	0.380532
4.23	4.8831	3.10829	-7.56598	-19.7447	3.80607	0.022145	0.0238824	0.764116	0.789935	0.380404
4.24	4.87945	3.02749	-7.60341	-19.8183	3.80129	0.0220573	0.0238809	0.764116	0.789935	0.380278
4.25	4.87579	2.94669	-7.64083	-19.8918	3.79651	0.0219706	0.0238797	0.764116	0.789935	0.380153
4.26	4.87213	2.86588	-7.67826	-19.9653	3.79173	0.021885	0.0238787	0.764116	0.789935	0.380029
4.27	4.86846	2.78508	-7.71568	-20.0389	3.78694	0.0218004	0.0238779	0.764116	0.789935	0.379907
4.28	4.8648	2.70428	-7.75311	-20.1124	3.78216	0.0217169	0.0238772	0.764116	0.789935	0.379787
4.29	4.86114	2.62347	-7.79053	-20.186	3.77737	0.0216344	0.0238766	0.764116	0.789935	0.379667
4.3	4.85747	2.54267	-7.82796	-20.2595	3.77259	0.0215529	0.0238761	0.764116	0.789935	0.379549
4.31	4.8538	2.46187	-7.86538	-20.3331	3.7678	0.0214724	0.0238757	0.764116	0.789935	0.379433
4.32	4.85013	2.38107	-7.90281	-20.4066	3.76301	0.0213928	0.0238754	0.764116	0.789935	0.379317
4.33	4.84646	2.30026	-7.94023	-20.4801	3.75822	0.0213142	0.0238751	0.764116	0.789935	0.379203
4.34	4.84279	2.21946	-7.97766	-20.5537	3.75343	0.0212366	0.0238749	0.764116	0.789935	0.37909
4.35	4.83912	2.13866	-8.01508	-20.6272	3.74864	0.0211599	0.0238747	0.764116	0.789935	0.378979
4.36	4.83544	2.05785	-8.05251	-20.7008	3.74385	0.0210841	0.0238746	0.764116	0.789935	0.378869
4.37	4.83177	1.97705	-8.08993	-20.7743	3.73906	0.0210093	0.0238744	0.764116	0.789935	0.37876
4.38	4.82809	1.89625	-8.12736	-20.8479	3.73426	0.0209353	0.0238743	0.764116	0.789935	0.378652
4.39	4.82441	1.81544	-8.16478	-20.9214	3.72947	0.0208622	0.0238742	0.764116	0.789935	0.378545
4.4	4.82073	1.73464	-8.20221	-20.995	3.72467	0.0207899	0.0238742	0.764116	0.789935	0.37844
4.41	4.81705	1.65384	-8.23963	-21.0685	3.71988	0.0207186	0.0238741	0.764116	0.789935	0.378336
4.42	4.81337	1.57304	-8.27706	-21.142	3.71508	0.020648	0.023874	0.764116	0.789935	0.378233
4.43	4.80969	1.49223	-8.31448	-21.2156	3.71028	0.0205783	0.023874	0.764116	0.789935	0.378131
4.44	4.806	1.41143	-8.35191	-21.2891	3.70548	0.0205094	0.023874	0.764116	0.789935	0.37803
4.45	4.80232	1.33063	-8.38933	-21.3627	3.70068	0.0204414	0.0238739	0.764116	0.789935	0.377931
4.46	4.79863	1.24982	-8.42676	-21.4362	3.69588	0.0203741	0.0238739	0.764116	0.789935	0.377832
4.47	4.79494	1.16902	-8.46418	-21.5098	3.69108	0.0203076	0.0238739	0.764116	0.789935	0.377735
4.48	4.79125	1.08822	-8.50161	-21.5833	3.68627	0.0202419	0.0238739	0.764116	0.789935	0.377639
4.49	4.78756	1.00741	-8.53903	-21.6568	3.68147	0.020177	0.0238738	0.764116	0.789935	0.377543
4.5	4.78387	0.926612	-8.57646	-21.7304	3.67666	0.0201128	0.0238738	0.764116	0.789935	0.377449
4.51	4.78018	0.845809	-8.61388	-21.8039	3.67186	0.0200493	0.0238738	0.764116	0.789935	0.377356
4.52	4.77649	0.765006	-8.65131	-21.8775	3.66705	0.0199866	0.0238738	0.764116	0.789935	0.377264
4.53	4.77279	0.684203	-8.68873	-21.951	3.66225	0.0199246	0.0238738	0.764116	0.789935	0.377173
4.54	4.7691	0.6034	-8.72616	-22.0246	3.65744	0.0198634	0.0238738	0.764116	0.789935	0.377083
4.55	4.7654	0.522597	-8.76358	-22.0981	3.65263	0.0198028	0.0238738	0.764116	0.789935	0.376994
4.56	4.7617	0.441794	-8.80101	-22.1717	3.64782	0.019743	0.0238738	0.764116	0.789935	0.376907
4.57	4.758	0.360991	-8.83843	-22.2452	3.64301	0.0196838	0.0238738	0.764116	0.789935	0.37682
4.58	4.7543	0.280188	-8.87586	-22.3187	3.6382	0.0196253	0.0238738	0.764116	0.789935	0.376734
4.59	4.7506	0.199385	-8.91328	-22.3923	3.63339	0.0195674	0.0238738	0.764116	0.789935	0.376649
4.6	4.7469	0.118582	-8.95071	-22.4658	3.62858	0.0195103	0.0238738	0.764116	0.789935	0.376565
4.61	4.7432	0.0377792	-8.98813	-22.5394	3.62376	0.0194537	0.0238738	0.764116	0.789935	0.376482
4.62	4.73949	-0.0430238	-9.02556	-22.6129	3.61895	0.0193979	0.0238738	0.764116	0.789935	0.376399
4.63	4.73579	-0.123827	-9.06298	-22.6865	3.61414	0.0193426	0.0238738	0.764116	0.789935	0.376318
4.64	4.73208	-0.20463	-9.10041	-22.76	3.60932	0.019288	0.0238738	0.764116	0.789935	0.376238
4.65	4.72838	-0.285433	-9.13783	-22.8335	3.6045	0.019234	0.0238738	0.764116	0.789935	0.376158
4.66	4.72467	-0.366236	-9.17526	-22.9071	3.59969	0.0191806	0.0238738	0.764116	0.789935	0.37608
4.67	4.72096	-0.447039	-9.21268	-22.9806	3.59487	0.0191278	0.0238738	0.764116	0.789935	0.376002
4.68	4.71725	-0.527842	-9.25011	-23.0542	3.59005	0.0190756	0.0238738	0.764116	0.789935	0.375926
4.69	4.71354	-0.608645	-9.28753	-23.1277	3.58523	0.0190239	0.0238738	0.764116	0.789935	0.37585
4.7	4.70983	-0.689448	-9.32496	-23.2013	3.58042	0.0189729	0.0238738	0.764116	0.789935	0.375775
4.71	4.70612	-0.770251	-9.36238	-23.2748	3.5756	0.0189224	0.0238738	0.764116	0.789935	0.3757
4.72	4.7024	-0.851054	-9.39981	-23.3484	3.57077	0.0188725	0.0238738	0.764116	0.789935	0.375627
4.73	4.69869	-0.931857	-9.43723	-23.4219	3.56595	0.0188231	0.0238738	0.764116	0.789935	0.375554
4.74	4.69498	-1.01266	-9.47466	-23.4954	3.56113	0.0187743	0.0238738	0.764116	0.789935	0.375483
4.75	4.69126	-1.09346	-9.51208	-23.569	3.55631	0.0187261	0.0238738	0.764116	0.789935	0.375412
4.76	4.68754	-1.17427	-9.54951	-23.6425	3.55149	0.0186783	0.0238738	0.764116	0.789935	0.375342
4.77	4.68383	-1.25507	-9.58693	-23.7161	3.54666	0.0186311	0.0238738	0.764116	0.789935	0.375272
4.78	4.68011	-1.33587	-9.62436	-23.7896	3.54184	0.0185844	0.0238738	0.764116	0.789935	0.375204
4.79	4.67639	-1.41667	-9.66178	-23.8632	3.53701	0.0185382	0.0238738	0.764116	0.789935	0.375136
4.8	4.67267	-1.49748	-9.69921	-23.9367	3.53219	0.0184926	0.0238738	0.764116	0.789935	0.375069
4.81	4.66895	-1.57828	-9.73663	-24.0103	3.52736	0.0184474	0.0238738	0.764116	0.789935	0.375003
4.82	4.66523	-1.65908	-9.77406	-24.0838	3.52254	0.0184027	0.0238738	0.764116	0.789935	0.374937
4.83	4.66151	-1.73989	-9.81148	-24.1573	3.51771	0.0183586	0.0238738	0.764116	0.789935	0.374872
4.84	4.65778	-1.82069	-9.84891	-24.2309	3.51288	0.0183148	0.0238738	0.764116	0.789935	0.374808
4.85	4.65406	-1.90149	-9.88633	-24.3044	3.50805	0.0182716	0.0238738	0.764116	0.789935	0.374745
4.86	4.65034	-1.9823	-9.92376	-24.378	3.50323	0.0182289	0.0238738	0.764116	0.789935	0.374682
4.87	4.64661	-2.0631	-9.96118	-24.4515	3.4984	0.0181866	0.0238738	0.764116	0.789935	0.37462
4.88	4.64288	-2.1439	-9.99861	-24.5251	3.49357	0.0181447	0.0238738	0.764116	0.789935	0.374559
4.89	4.63916	-2.2247	-10.036	-24.5986	3.48874	0.0181033	0.0238738	0.764116	0.789935	0.374498
4.9	4.63543	-2.30551	-10.0735	-24.6721	3.48391	0.0180624	0.0238738	0.764116	0.789935	0.374439
4.91	4.6317	-2.38631	-10.1109	-24.7457	3.47907	0.0180219	0.0238738	0.764116	0.789935	0.374379
4.92	4.62797	-2.46711	-10.1483	-24.8192	3.47424	0.0179819	0.0238738	0.764116	0.789935	0.374321
4.93	4.62425	-2.54791	-10.1857	-24.8928	3.46941	0.0179422	0.0238738	0.764116	0.789935	0.374263
4.94	4.62052	-2.62872	-10.2232	-24.9663	3.46458	0.017903	0.0238738	0.764116	0.789935	0.374206
4.95	4.61678	-2.70952	-10.2606	-25.0399	3.45974	0.0178642	0.0238738	0.764116	0.789935	0.374149
4.96	4.61305	-2.79032	-10.298	-25.1134	3.45491	0.0178259	0.0238738	0.764116	0.789935	0.374093
4.97	4.60932	-2.87112	-10.3354	-25.187	3.45008	0.0177879	0.0238738	0.764116	0.789935	0.374038
4.98	4.60559	-2.95193	-10.3729	-25.2605	3.44524	0.0177503	0.0238738	0.764116	0.789935	0.373983
4.99	4.60186	-3.03273	-10.4103	-25.334	3.44041	0.0177132	0.0238738	0.764116	0.789935	0.373929
5	4.59812	-3.11353	-10.4477	-25.4076	3.43557	0.0176764	0.0238738	0.764116	0.789935	0.373875
5.01	4.59439	-3.19434	-10.4851	-25.4811	3.43073	0.0176401	0.0238738	0.764116	0.789935	0.373823
5.02	4.59065	-3.27514	-10.5226	-25.5547	3.4259	0.0176041	0.0238738	0.764116	0.789935	0.37377
5.03	4.58692	-3.35595	-10.56	-25.6282	3.42106	0.0175685	0.0238738	0.764116	0.789935	0.373719
5.04	4.58318	-3.43675	-10.5974	-25.7018	3.41622	0.0175332	0.0238738	0.764116	0.789935	0.373667
5.05	4.57944	-3.51756	-10.6348	-25.7753	3.41138	0.0174984	0.0238738	0.764116	0.789935	0.373617
5.06	4.57571	-3.59836	-10.6723	-25.8488	3.40655	0.0174639	0.0238738	0.764116	0.789935	0.373567
5.07	4.57197	-3.67917	-10.7097	-25.9224	3.40171	0.0174298	0.0238738	0.764116	0.789935	0.373517
5.08	4.56823	-3.75999	-10.7471	-25.9959	3.39687	0.017396	0.0238738	0.764116	0.789935	0.373469
5.09	4.56449	-3.84078	-10.7845	-26.0695	3.39203	0.0173626	0.0238738	0.764116	0.789935	0.37342
5.1	4.56075	-3.92157	-10.822	-26.143	3.38719	0.0173295	0.0238738	0.764116	0.789935	0.373372
5.11	4.55701	-4.00235	-10.8594	-26.2166	3.38235	0.0172968	0.0238738	0.764116	0.789935	0.373325
5.12	4.55327	-4.08313	-10.8968	-26.2901	3.37751	0.0172644	0.0238738	0.764116	0.789935	0.373278
5.13	4.54953	-4.16392	-10.9342	-26.3637	3.37266	0.0172324	0.0238738	0.764116	0.789935	0.373232
5.14	4.54578	-4.2447	-10.9717	-26.4372	3.36782	0.0172007	0.0238738	0.764116	0.789935	0.373187
5.15	4.54204	-4.32549	-11.0091	-26.5107	3.36298	0.0171693	0.0238738	0.764116	0.789935	0.373141
5.16	4.5383	-4.40627	-11.0465	-26.5843	3.35814	0.0171382	0.0238738	0.764116	0.789935	0.373097
5.17	4.53455	-4.48706	-11.0839	-26.6578	3.3533	0.0171075	0.0238738	0.764116	0.789935	0.373053
5.18	4.53081	-4.56784	-11.1214	-26.7314	3.34845	0.0170771	0.0238738	0.764116	0.789935	0.373009
5.19	4.52706	-4.64862	-11.1588	-26.8049	3.34361	0.017047	0.0238738	0.764116	0.789935	0.372966
5.2	4.52332	-4.72977	-11.1962	-26.8785	3.33876	0.0170172	0.0238738	0.764116	0.789935	0.372923
5.21	4.51957	-4.8102	-11.2336	-26.952	3.33392	0.0169877	0.0238738	0.764116	0.789935	0.372881
5.22	4.51583	-4.89123	-11.2711	-27.0255	3.32908	0.0169585	0.0238738	0.764116	0.789935	0.372839
5.23	4.51208	-4.97224	-11.3085	-27.0991	3.32423	0.0169297	0.0238738	0.764116	0.789935	0.372798
5.24	4.50833	-5.05325	-11.3459	-27.1726	3.31938	0.0169011	0.0238738	0.764116	0.789935	0.372757
5.25	4.50458	-5.13425	-11.3833	-27.2462	3.31454	0.0168728	0.0238738	0.764116	0.789935	0.372717
5.26	4.50084	-5.21526	-11.4208	-27.3197	3.30969	0.0168448	0.0238738	0.764116	0.789935	0.372677
5.27	4.49709	-5.29626	-11.4582	-27.3933	3.30485	0.0168171	0.0238738	0.764116	0.789935	0.372637
5.28	4.49334	-5.37727	-11.4956	-27.4668	3.3	0.0167897	0.0238738	0.764116	0.789935	0.372598
5.29	4.48959	-5.45827	-11.533	-27.5404	3.29515	0.0167625	0.0238738	0.764116	0.789935	0.37256
5.3	4.48584	-5.53928	-11.5705	-27.6139	3.2903	0.0167357	0.0238738	0.764116	0.789935	0.372522
5.31	4.48209	-5.62028	-11.6079	-27.6874	3.28546	0.0167091	0.0238738	0.764116	0.789935	0.372484
5.32	4.47834	-5.70128	-11.6453	-27.761	3.28061	0.0166827	0.0238738	0.764116	0.789935	0.372447
5.33	4.47458	-5.78229	-11.6827	-27.8345	3.27576	0.0166567	0.0238738	0.764116	0.789935	0.37241
5.34	4.47083	-5.86329	-11.7202	-27.9081	3.27091	0.0166309	0.0238738	0.764116	0.789935	0.372373
5.35	4.46708	-5.9443	-11.7576	-27.9816	3.26606	0.0166053	0.0238738	0.764116	0.789935	0.372337
5.36	4.46333	-6.0253	-11.795	-28.0552	3.26121	0.0165801	0.0238738	0.764116	0.789935	0.372301
5.37	4.45957	-6.10631	-11.8324	-28.1287	3.25636	0.0165551	0.0238738	0.764116	0.789935	0.372266
5.38	4.45582	-6.18731	-11.8699	-28.2023	3.25151	0.0165303	0.0238738	0.764116	0.789935	0.372231
5.39	4.45206	-6.26832	-11.9073	-28.2758	3.24666	0.0165058	0.0238738	0.764116	0.789935	0.372197
5.4	4.44831	-6.34932	-11.9447	-28.3493	3.24181	0.0164815	0.0238738	0.764116	0.789935	0.372163
5.41	4.44455	-6.43033	-11.9821	-28.4229	3.23696	0.0164575	0.0238738	0.764116	0.789935	0.372129
5.42	4.4408	-6.51133	-12.0196	-28.4964	3.23211	0.0164337	0.0238738	0.764116	0.789935	0.372096
5.43	4.43704	-6.59233	-12.057	-28.57	3.22726	0.0164101	0.0238738	0.764116	0.789935	0.372063
5.44	4.43329	-6.67334	-12.0944	-28.6435	3.22241	0.0163868	0.0238738	0.764116	0.789935	0.37203
5.45	4.42953	-6.75434	-12.1318	-28.7171	3.21755	0.0163638	0.0238738	0.764116	0.789935	0.371998
5.46	4.42577	-6.83535	-12.1693	-28.7906	3.2127	0.0163409	0.0238738	0.764116	0.789935	0.371966
5.47	4.42202	-6.91635	-12.2067	-28.8641	3.20785	0.0163183	0.0238738	0.764116	0.789935	0.371935
5.48	4.41826	-6.99736	-12.2441	-28.9377	3.203	0.0162959	0.0238738	0.764116	0.789935	0.371903
5.49	4.4145	-7.07836	-12.2815	-29.0112	3.19814	0.0162737	0.0238738	0.764116	0.789935	0.371873
5.5	4.41074	-7.15937	-12.319	-29.0848	3.19329	0.0162518	0.0238738	0.764116	0.789935	0.371842
5.51	4.40698	-7.24045	-12.3564	-29.1583	3.18843	0.0162301	0.0238738	0.764116	0.789935	0.371812
5.52	4.40322	-7.32201	-12.3938	-29.2319	3.18358	0.0162085	0.0238738	0.764116	0.789935	0.371782
5.53	4.39946	-7.41038	-12.4312	-29.3054	3.17873	0.0161873	0.0238738	0.764116	0.789935	0.371753
5.54	4.3957	-7.48448	-12.4687	-29.379	3.17387	0.0161662	0.0238738	0.764116	0.789935	0.371724
5.55	4.39194	-7.55859	-12.5061	-29.4525	3.16902	0.0161453	0.0238738	0.764116	0.789935	0.371695
5.56	4.38818	-7.63269	-12.5435	-29.526	3.16416	0.0161246	0.0238738	0.764116	0.789935	0.371667
5.57	4.38442	-7.7068	-12.5809	-29.5996	3.15931	0.0161041	0.0238738	0.764116	0.789935	0.371638
5.58	4.38066	-7.7809	-12.6184	-29.6731	3.15445	0.0160839	0.0238738	0.764116	0.789935	0.371611
5.59	4.37689	-7.85501	-12.6558	-29.7467	3.1496	0.0160638	0.0238738	0.764116	0.789935	0.371583
5.6	4.37313	-7.92911	-12.6932	-29.8202	3.14474	0.0160439	0.0238738	0.764116	0.789935	0.371556
5.61	4.36937	-8.00322	-12.7306	-29.8938	3.13988	0.0160243	0.0238738	0.764116	0.789935	0.371529
5.62	4.36561	-8.07732	-12.7681	-29.9673	3.13503	0.0160048	0.0238738	0.764116	0.789935	0.371502
5.63	4.36184	-8.15143	-12.8055	-30.0408	3.13017	0.0159855	0.0238738	0.764116	0.789935	0.371476
5.64	4.35808	-8.22553	-12.8429	-30.1144	3.12531	0.0159664	0.0238738	0.764116	0.789935	0.37145
5.65	4.35432	-8.29964	-12.8803	-30.1879	3.12046	0.0159475	0.0238738	0.764116	0.789935	0.371424
5.66	4.35055	-8.37374	-12.9178	-30.2615	3.1156	0.0159288	0.0238738	0.764116	0.789935	0.371399
5.67	4.34679	-8.44785	-12.9552	-30.335	3.11074	0.0159102	0.0238738	0.764116	0.789935	0.371374
5.68	4.34302	-8.52195	-12.9926	-30.4086	3.10588	0.0158919	0.0238738	0.764116	0.789935	0.371349
5.69	4.33926	-8.59606	-13.03	-30.4821	3.10103	0.0158737	0.0238738	0.764116	0.789935	0.371324
5.7	4.33549	-8.67016	-13.0675	-30.5557	3.09617	0.0158557	0.0238738	0.764116	0.789935	0.3713
5.71	4.33172	-8.74427	-13.1049	-30.6292	3.09131	0.0158379	0.0238738	0.764116	0.789935	0.371276
5.72	4.32796	-8.81837	-13.1423	-30.7027	3.08645	0.0158202	0.0238738	0.764116	0.789935	0.371252
5.73	4.32419	-8.89248	-13.1797	-30.7763	3.08159	0.0158027	0.0238738	0.764116	0.789935	0.371229
5.74	4.32042	-8.96658	-13.2172	-30.8498	3.07673	0.0157854	0.0238738	0.764116	0.789935	0.371205
5.75	4.31666	-9.04069	-13.2546	-30.9234	3.07187	0.0157683	0.0238738	0.764116	0.789935	0.371182
5.76	4.31289	-9.11479	-13.292	-30.9969	3.06701	0.0157513	0.0238738	0.764116	0.789935	0.37116
5.77	4.30912	-9.1889	-13.3294	-31.0705	3.06215	0.0157345	0.0238738	0.764116	0.789935	0.371137
5.78	4.30535	-9.263	-13.3669	-31.144	3.05729	0.0157178	0.0238738	0.764116	0.789935	0.371115
5.79	4.30159	-9.33711	-13.4043	-31.2175	3.05243	0.0157013	0.0238738	0.764116	0.789935	0.371093
5.8	4.29782	-9.41121	-13.4417	-31.2911	3.04757	0.015685	0.0238738	0.764116	0.789935	0.371071
5.81	4.29405	-9.48532	-13.4791	-31.3646	3.04271	0.0156688	0.0238738	0.764116	0.789935	0.37105
5.82	4.29028	-9.55942	-13.5166	-31.4382	3.03785	0.0156528	0.0238738	0.764116	0.789935	0.371028
5.83	4.28651	-9.63353	-13.554	-31.5117	3.03299	0.015637	0.0238738	0.764116	0.789935	0.371007
5.84	4.28274	-9.70763	-13.5914	-31.5853	3.02813	0.0156212	0.0238738	0.764116	0.789935	0.370987
5.85	4.27897	-9.78174	-13.6288	-31.6588	3.02327	0.0156057	0.0238738	0.764116	0.789935	0.370966
5.86	4.2752	-9.85584	-13.6663	-31.7324	3.01841	0.0155903	0.0238738	0.764116	0.789935	0.370946
5.87	4.27143	-9.92995	-13.7037	-31.8059	3.01355	0.015575	0.0238738	0.764116	0.789935	0.370926
5.88	4.26766	-10.0041	-13.7411	-31.8794	3.00869	0.0155599	0.0238738	0.764116	0.789935	0.370906
5.89	4.26389	-10.0782	-13.7785	-31.953	3.00382	0.0155449	0.0238738	0.764116	0.789935	0.370886
5.9	4.26011	-10.1523	-13.816	-32.0265	2.99896	0.0155301	0.0238738	0.764116	0.789935	0.370867
5.91	4.25634	-10.2264	-13.8534	-32.1001	2.9941	0.0155154	0.0238738	0.764116	0.789935	0.370848
5.92	4.25257	-10.3005	-13.8908	-32.1736	2.98924	0.0155009	0.0238738	0.764116	0.789935	0.370829
5.93	4.2488	-10.3746	-13.9282	-32.2472	2.98437	0.0154865	0.0238738	0.764116	0.789935	0.37081
5.94	4.24503	-10.4487	-13.9657	-32.3207	2.97951	0.0154722	0.0238738	0.764116	0.789935	0.370791
5.95	4.24125	-10.5228	-14.0031	-32.3943	2.97465	0.0154581	0.0238738	0.764116	0.789935	0.370773
5.96	4.23748	-10.5969	-14.0405	-32.4678	2.96979	0.0154441	0.0238738	0.764116	0.789935	0.370755
5.97	4.23371	-10.671	-14.0779	-32.5413	2.96492	0.0154303	0.0238738	0.764116	0.789935	0.370737
5.98	4.22994	-10.7451	-14.1154	-32.6149	2.96006	0.0154165	0.0238738	0.764116	0.789935	0.370719
5.99	4.22616	-10.8192	-14.1528	-32.6884	2.9552	0.0154029	0.0238738	0.764116	0.789935	0.370702
6	4.22239	-10.8933	-14.1902	-32.762	2.95033	0.0153895	0.0238738	0.764116	0.789935	0.370684
6.01	4.21861	-10.9674	-14.2276	-32.8355	2.94547	0.0153761	0.0238738	0.764116	0.789935	0.370667
6.02	4.21484	-11.0415	-14.2651	-32.9091	2.9406	0.0153629	0.0238738	0.764116	0.789935	0.37065
6.03	4.21106	-11.1156	-14.3025	-32.9826	2.93574	0.0153498	0.0238738	0.764116	0.789935	0.370633
6.04	4.20729	-11.1897	-14.3399	-33.0561	2.93088	0.0153369	0.0238738	0.764116	0.789935	0.370617
6.05	4.20352	-11.2638	-14.3773	-33.1297	2.92601	0.015324	0.0238738	0.764116	0.789935	0.3706
6.06	4.19974	-11.3379	-14.4148	-33.2032	2.92115	0.0153113	0.0238738	0.764116	0.789935	0.370584
6.07	4.19596	-11.4121	-14.4522	-33.2768	2.91628	0.0152987	0.0238738	0.764116	0.789935	0.370568
6.08	4.19219	-11.4862	-14.4896	-33.3503	2.91142	0.0152862	0.0238738	0.764116	0.789935	0.370552
6.09	4.18841	-11.5603	-14.527	-33.4239	2.90655	0.0152739	0.0238738	0.764116	0.789935	0.370537
6.1	4.18464	-11.6344	-14.5645	-33.4974	2.90169	0.0152616	0.0238738	0.764116	0.789935	0.370521
6.11	4.18086	-11.7085	-14.6019	-33.571	2.89682	0.0152495	0.0238738	0.764116	0.789935	0.370506
6.12	4.17708	-11.7826	-14.6393	-33.6445	2.89196	0.0152375	0.0238738	0.764116	0.789935	0.370491
6.13	4.17331	-11.8567	-14.6767	-33.718	2.88709	0.0152256	0.0238738	0.764116	0.789935	0.370476
6.14	4.16953	-11.9308	-14.7142	-33.7916	2.88223	0.0152138	0.0238738	0.764116	0.789935	0.370461
6.15	4.16575	-12.0049	-14.7516	-33.8651	2.87736	0.0152021	0.0238738	0.764116	0.789935	0.370446
6.16	4.16198	-12.079	-14.789	-33.9387	2.8725	0.0151906	0.0238738	0.764116	0.789935	0.370432
6.17	4.1582	-12.1531	-14.8264	-34.0122	2.86763	0.0151791	0.0238738	0.764116	0.789935	0.370417
6.18	4.15442	-12.2272	-14.8639	-34.0858	2.86276	0.0151678	0.0238738	0.764116	0.789935	0.370403
6.19	4.15064	-12.3013	-14.9013	-34.1593	2.8579	0.0151565	0.0238738	0.764116	0.789935	0.370389
6.2	4.14687	-12.3754	-14.9387	-34.2328	2.85303	0.0151454	0.0238738	0.764116	0.789935	0.370375
6.21	4.14309	-12.4495	-14.9761	-34.3064	2.84816	0.0151344	0.0238738	0.764116	0.789935	0.370361
6.22	4.13931	-12.5236	-15.0136	-34.3799	2.8433	0.0151234	0.0238738	0.764116	0.789935	0.370348
6.23	4.13553	-12.5977	-15.051	-34.4535	2.83843	0.0151126	0.0238738	0.764116	0.789935	0.370335
6.24	4.13175	-12.6718	-15.0884	-34.527	2.83356	0.0151019	0.0238738	0.764116	0.789935	0.370321
6.25	4.12797	-12.7459	-15.1258	-34.6006	2.8287	0.0150913	0.0238738	0.764116	0.789935	0.370308
6.26	4.12419	-12.82	-15.1633	-34.6741	2.82383	0.0150807	0.0238738	0.764116	0.789935	0.370295
6.27	4.12041	-12.8942	-15.2007	-34.7477	2.81896	0.0150703	0.0238738	0.764116	0.789935	0.370282
6.28	4.11663	-12.9683	-15.2381	-34.8212	2.8141	0.01506	0.0238738	0.764116	0.789935	0.37027
6.29	4.11285	-13.0424	-15.2755	-34.8947	2.80923	0.0150497	0.0238738	0.764116	0.789935	0.370257
6.3	4.10907	-13.1165	-15.313	-34.9683	2.80436	0.0150396	0.0238738	0.764116	0.789935	0.370245
6.31	4.10529	-13.1906	-15.3504	-35.0418	2.79949	0.0150296	0.0238738	0.764116	0.789935	0.370233
6.32	4.10151	-13.2647	-15.3878	-35.1154	2.79463	0.0150196	0.0238738	0.764116	0.789935	0.370221
6.33	4.09773	-13.3388	-15.4252	-35.1889	2.78976	0.0150098	0.0238738	0.764116	0.789935	0.370209
6.34	4.09395	-13.4129	-15.4627	-35.2625	2.78489	0.015	0.0238738	0.764116	0.789935	0.370197
6.35	4.09017	-13.487	-15.5001	-35.336	2.78002	0.0149903	0.0238738	0.764116	0.789935	0.370185
6.36	4.08639	-13.5611	-15.5375	-35.4096	2.77515	0.0149807	0.0238738	0.764116	0.789935	0.370173
6.37	4.08261	-13.6352	-15.5749	-35.4831	2.77029	0.0149712	0.0238738	0.764116	0.789935	0.370162
6.38	4.07883	-13.7093	-15.6124	-35.5566	2.76542	0.0149618	0.0238738	0.764116	0.789935	0.370151
6.39	4.07505	-13.7834	-15.6498	-35.6302	2.76055	0.0149525	0.0238738	0.764116	0.789935	0.370139
6.4	4.07127	-13.8575	-15.6872	-35.7037	2.75568	0.0149433	0.0238738	0.764116	0.789935	0.370128
6.41	4.06748	-13.9316	-15.7246	-35.7773	2.75081	0.0149341	0.0238738	0.764116	0.789935	0.370117
6.42	4.0637	-14.0057	-15.7621	-35.8508	2.74594	0.0149251	0.0238738	0.764116	0.789935	0.370107
6.43	4.05992	-14.0798	-15.7995	-35.9244	2.74108	0.0149161	0.0238738	0.764116	0.789935	0.370096
6.44	4.05614	-14.1539	-15.8369	-35.9979	2.73621	0.0149072	0.0238738	0.764116	0.789935	0.370085
6.45	4.05236	-14.228	-15.8743	-36.0714	2.73134	0.0148984	0.0238738	0.764116	0.789935	0.370075
6.46	4.04857	-14.3021	-15.9118	-36.145	2.72647	0.0148897	0.0238738	0.764116	0.789935	0.370065
6.47	4.04479	-14.3763	-15.9492	-36.2185	2.7216	0.014881	0.0238738	0.764116	0.789935	0.370054
6.48	4.04101	-14.4504	-15.9866	-36.2921	2.71673	0.0148725	0.0238738	0.764116	0.789935	0.370044
6.49	4.03722	-14.5245	-16.024	-36.3656	2.71186	0.014864	0.0238738	0.764116	0.789935	0.370034
6.5	4.03344	-14.5986	-16.0615	-36.4392	2.70699	0.0148555	0.0238738	0.764116	0.789935	0.370024
6.51	4.02966	-14.6727	-16.0989	-36.5127	2.70212	0.0148472	0.0238738	0.764116	0.789935	0.370015
6.52	4.02587	-14.7468	-16.1363	-36.5863	2.69725	0.014839	0.0238738	0.764116	0.789935	0.370005
6.53	4.02209	-14.8209	-16.1737	-36.6598	2.69238	0.0148308	0.0238738	0.764116	0.789935	0.369995
6.54	4.01831	-14.895	-16.2112	-36.7333	2.68751	0.0148227	0.0238738	0.764116	0.789935	0.369986
6.55	4.01452	-14.9691	-16.2486	-36.8069	2.68264	0.0148146	0.0238738	0.764116	0.789935	0.369976
6.56	4.01074	-15.0432	-16.286	-36.8804	2.67777	0.0148067	0.0238738	0.764116	0.789935	0.369967
6.57	4.00696	-15.1173	-16.3234	-36.954	2.6729	0.0147988	0.0238738	0.764116	0.789935	0.369958
6.58	4.00317	-15.1914	-16.3609	-37.0275	2.66803	0.014791	0.0238738	0.764116	0.789935	0.369949
6.59	3.99939	-15.2655	-16.3983	-37.1011	2.66316	0.0147832	0.0238738	0.764116	0.789935	0.36994
6.6	3.9956	-15.3396	-16.4357	-37.1746	2.65829	0.0147756	0.0238738	0.764116	0.789935	0.369931
6.61	3.99182	-15.4137	-16.4731	-37.2481	2.65342	0.014768	0.0238738	0.764116	0.789935	0.369923
6.62	3.98803	-15.4878	-16.5106	-37.3217	2.64855	0.0147604	0.0238738	0.764116	0.789935	0.369914
6.63	3.98425	-15.5619	-16.548	-37.3952	2.64368	0.014753	0.0238738	0.764116	0.789935	0.369905
6.64	3.98046	-15.636	-16.5854	-37.4688	2.63881	0.0147456	0.0238738	0.764116	0.789935	0.369897
6.65	3.97668	-15.7101	-16.6228	-37.5423	2.63394	0.0147383	0.0238738	0.764116	0.789935	0.369889
6.66	3.97289	-15.7842	-16.6603	-37.6159	2.62907	0.014731	0.0238738	0.764116	0.789935	0.36988
6.67	3.96911	-15.8584	-16.6977	-37.6894	2.6242	0.0147238	0.0238738	0.764116	0.789935	0.369872
6.68	3.96532	-15.9325	-16.7351	-37.763	2.61933	0.0147167	0.0238738	0.764116	0.789935	0.369864
6.69	3.96154	-16.0066	-16.7725	-37.8365	2.61446	0.0147096	0.0238738	0.764116	0.789935	0.369856
6.7	3.95775	-16.0807	-16.81	-37.91	2.60959	0.0147026	0.0238738	0.764116	0.789935	0.369848
6.71	3.95396	-16.1548	-16.8474	-37.9836	2.60472	0.0146957	0.0238738	0.764116	0.789935	0.36984
6.72	3.95018	-16.2289	-16.8848	-38.0571	2.59985	0.0146889	0.0238738	0.764116	0.789935	0.369833
6.73	3.94639	-16.303	-16.9222	-38.1307	2.59497	0.0146821	0.0238738	0.764116	0.789935	0.369825
6.74	3.94261	-16.3771	-16.9597	-38.2042	2.5901	0.0146753	0.0238738	0.764116	0.789935	0.369817
6.75	3.93882	-16.4512	-16.9971	-38.2778	2.58523	0.0146686	0.0238738	0.764116	0.789935	0.36981
6.76	3.93503	-16.5253	-17.0345	-38.3513	2.58036	0.014662	0.0238738	0.764116	0.789935	0.369803
6.77	3.93125	-16.5994	-17.0719	-38.4248	2.57549	0.0146555	0.0238738	0.764116	0.789935	0.369795
6.78	3.92746	-16.6735	-17.1094	-38.4984	2.57062	0.014649	0.0238738	0.764116	0.789935	0.369788
6.79	3.92367	-16.7476	-17.1468	-38.5719	2.56575	0.0146425	0.0238738	0.764116	0.789935	0.369781
6.8	3.91989	-16.8217	-17.1842	-38.6455	2.56087	0.0146361	0.0238738	0.764116	0.789935	0.369774
6.81	3.9161	-16.8958	-17.2216	-38.719	2.556	0.0146298	0.0238738	0.764116	0.789935	0.369767
6.82	3.91231	-16.9699	-17.2591	-38.7926	2.55113	0.0146236	0.0238738	0.764116	0.789935	0.36976
6.83	3.90852	-17.044	-17.2965	-38.8661	2.54626	0.0146173	0.0238738	0.764116	0.789935	0.369753
6.84	3.90474	-17.1181	-17.3339	-38.9397	2.54139	0.0146112	0.0238738	0.764116	0.789935	0.369746
6.85	3.90095	-17.1922	-17.3713	-39.0132	2.53652	0.0146051	0.0238738	0.764116	0.789935	0.36974
6.86	3.89716	-17.2663	-17.4088	-39.0867	2.53164	0.0145991	0.0238738	0.764116	0.789935	0.369733
6.87	3.89337	-17.3405	-17.4462	-39.1603	2.52677	0.0145931	0.0238738	0.764116	0.789935	0.369727
6.88	3.88959	-17.4146	-17.4836	-39.2338	2.5219	0.0145871	0.0238738	0.764116	0.789935	0.36972
6.89	3.8858	-17.4887	-17.521	-39.3074	2.51703	0.0145813	0.0238738	0.764116	0.789935	0.369714
6.9	3.88201	-17.5628	-17.5585	-39.3809	2.51216	0.0145754	0.0238738	0.764116	0.789935	0.369707
6.91	3.87822	-17.6369	-17.5959	-39.4545	2.50728	0.0145697	0.0238738	0.764116	0.789935	0.369701
6.92	3.87443	-17.711	-17.6333	-39.528	2.50241	0.014564	0.0238738	0.764116	0.789935	0.369695
6.93	3.87065	-17.7851	-17.6707	-39.6016	2.49754	0.0145583	0.0238738	0.764116	0.789935	0.369689
6.94	3.86686	-17.8592	-17.7082	-39.6751	2.49267	0.0145527	0.0238738	0.764116	0.789935	0.369683
6.95	3.86307	-17.9333	-17.7456	-39.7486	2.48779	0.0145471	0.0238738	0.764116	0.789935	0.369677
6.96	3.85928	-18.0074	-17.783	-39.8222	2.48292	0.0145416	0.0238738	0.764116	0.789935	0.369671
6.97	3.85549	-18.0815	-17.8204	-39.8957	2.47805	0.0145361	0.0238738	0.764116	0.789935	0.369665
6.98	3.8517	-18.1556	-17.8579	-39.9693	2.47318	0.0145307	0.0238738	0.764116	0.789935	0.369659
6.99	3.84791	-18.2297	-17.8953	-40.0428	2.4683	0.0145253	0.0238738	0.764116	0.789935	0.369654
7	3.84412	-18.3038	-17.9327	-40.1164	2.46343	0.01452	0.0238738	0.764116	0.789935	0.369648
7.01	3.84034	-18.3779	-17.9701	-40.1899	2.45856	0.0145148	0.0238738	0.764116	0.789935	0.369642
7.02	3.83655	-18.452	-18.0076	-40.2634	2.45369	0.0145095	0.0238738	0.764116	0.789935	0.369637
7.03	3.83276	-18.5261	-18.045	-40.337	2.44881	0.0145044	0.0238738	0.764116	0.789935	0.369632
7.04	3.82897	-18.6002	-18.0824	-40.4105	2.44394	0.0144992	0.0238738	0.764116	0.789935	0.369626
7.05	3.82518	-18.6743	-18.1198	-40.4841	2.43907	0.0144942	0.0238738	0.764116	0.789935	0.369621
7.06	3.82139	-18.7485	-18.1573	-40.5576	2.43419	0.0144891	0.0238738	0.764116	0.789935	0.369616
7.07	3.8176	-18.8226	-18.1947	-40.6312	2.42932	0.0144841	0.0238738	0.764116	0.789935	0.36961
7.08	3.81381	-18.8967	-18.2321	-40.7047	2.42445	0.0144792	0.0238738	0.764116	0.789935	0.369605
7.09	3.81002	-18.9708	-18.2695	-40.7783	2.41958	0.0144743	0.0238738	0.764116	0.789935	0.3696
7.1	3.80623	-19.0449	-18.307	-40.8518	2.4147	0.0144694	0.0238738	0.764116	0.789935	0.369595
7.11	3.80244	-19.119	-18.3444	-40.9253	2.40983	0.0144646	0.0238738	0.764116	0.789935	0.36959
7.12	3.79865	-19.1931	-18.3818	-40.9989	2.40496	0.0144599	0.0238738	0.764116	0.789935	0.369585
7.13	3.79486	-19.2672	-18.4192	-41.0724	2.40008	0.0144551	0.0238738	0.764116	0.789935	0.36958
7.14	3.79107	-19.3413	-18.4567	-41.146	2.39521	0.0144505	0.0238738	0.764116	0.789935	0.369575
7.15	3.78728	-19.4154	-18.4941	-41.2195	2.39034	0.0144458	0.0238738	0.764116	0.789935	0.369571
7.16	3.78349	-19.4895	-18.5315	-41.2931	2.38546	0.0144412	0.0238738	0.764116	0.789935	0.369566
7.17	3.7797	-19.5636	-18.5689	-41.3666	2.38059	0.0144367	0.0238738	0.764116	0.789935	0.369561
7.18	3.77591	-19.6377	-18.6064	-41.4401	2.37572	0.0144321	0.0238738	0.764116	0.789935	0.369557
7.19	3.77212	-19.7118	-18.6438	-41.5137	2.37084	0.0144277	0.0238738	0.764116	0.789935	0.369552
7.2	3.76833	-19.7859	-18.6812	-41.5872	2.36597	0.0144232	0.0238738	0.764116	0.789935	0.369548
7.21	3.76454	-19.86	-18.7186	-41.6608	2.3611	0.0144188	0.0238738	0.764116	0.789935	0.369543
7.22	3.76075	-19.9341	-18.7561	-41.7343	2.35622	0.0144145	0.0238738	0.764116	0.789935	0.369539
7.23	3.75695	-20.0082	-18.7935	-41.8079	2.35135	0.0144102	0.0238738	0.764116	0.789935	0.369534
7.24	3.75316	-20.0823	-18.8309	-41.8814	2.34647	0.0144059	0.0238738	0.764116	0.789935	0.36953
7.25	3.74937	-20.1564	-18.8683	-41.955	2.3416	0.0144016	0.0238738	0.764116	0.789935	0.369526
7.26	3.74558	-20.2306	-18.9058	-42.0285	2.33673	0.0143974	0.0238738	0.764116	0.789935	0.369522
7.27	3.74179	-20.3047	-18.9432	-42.102	2.33185	0.0143933	0.0238738	0.764116	0.789935	0.369517
7.28	3.738	-20.3788	-18.9806	-42.1756	2.32698	0.0143891	0.0238738	0.764116	0.789935	0.369513
7.29	3.73421	-20.4529	-19.018	-42.2491	2.32211	0.0143851	0.0238738	0.764116	0.789935	0.369509
7.3	3.73042	-20.527	-19.0555	-42.3227	2.31723	0.014381	0.0238738	0.764116	0.789935	0.369505
7.31	3.72662	-20.6011	-19.0929	-42.3962	2.31236	0.014377	0.0238738	0.764116	0.789935	0.369501
7.32	3.72283	-20.6752	-19.1303	-42.4698	2.30748	0.014373	0.0238738	0.764116	0.789935	0.369497
7.33	3.71904	-20.7493	-19.1677	-42.5433	2.30261	0.0143691	0.0238738	0.764116	0.789935	0.369493
7.34	3.71525	-20.8234	-19.2052	-42.6168	2.29774	0.0143652	0.0238738	0.764116	0.789935	0.36949
7.35	3.71146	-20.8975	-19.2426	-42.6904	2.29286	0.0143613	0.0238738	0.764116	0.789935	0.369486
7.36	3.70767	-20.9716	-19.28	-42.7639	2.28799	0.0143575	0.0238738	0.764116	0.789935	0.369482
7.37	3.70387	-21.0457	-19.3174	-42.8375	2.28311	0.0143536	0.0238738	0.764116	0.789935	0.369478
7.38	3.70008	-21.1198	-19.3549	-42.911	2.27824	0.0143499	0.0238738	0.764116	0.789935	0.369475
7.39	3.69629	-21.1939	-19.3923	-42.9846	2.27337	0.0143461	0.0238738	0.764116	0.789935	0.369471
7.4	3.6925	-21.268	-19.4297	-43.0581	2.26849	0.0143424	0.0238738	0.764116	0.789935	0.369467
7.41	3.68871	-21.3421	-19.4671	-43.1317	2.26362	0.0143388	0.0238738	0.764116	0.789935	0.369464
7.42	3.68491	-21.4162	-19.5046	-43.2052	2.25874	0.0143351	0.0238738	0.764116	0.789935	0.36946
7.43	3.68112	-21.4903	-19.542	-43.2787	2.25387	0.0143315	0.0238738	0.764116	0.789935	0.369457
7.44	3.67733	-21.5644	-19.5794	-43.3523	2.24899	0.014328	0.0238738	0.764116	0.789935	0.369453
7.45	3.67354	-21.6385	-19.6168	-43.4258	2.24412	0.0143244	0.0238738	0.764116	0.789935	0.36945
7.46	3.66974	-21.7127	-19.6543	-43.4994	2.23924	0.0143209	0.0238738	0.764116	0.789935	0.369447
7.47	3.66595	-21.7868	-19.6917	-43.5729	2.23437	0.0143174	0.0238738	0.764116	0.789935	0.369443
7.48	3.66216	-21.8609	-19.7291	-43.6465	2.2295	0.014314	0.0238738	0.764116	0.789935	0.36944
7.49	3.65837	-21.935	-19.7665	-43.72	2.22462	0.0143106	0.0238738	0.764116	0.789935	0.369437
7.5	3.65457	-22.0091	-19.804	-43.7936	2.21975	0.0143072	0.0238738	0.764116	0.789935	0.369434
7.51	3.65078	-22.0832	-19.8414	-43.8671	2.21487	0.0143038	0.0238738	0.764116	0.789935	0.36943
7.52	3.64699	-22.1573	-19.8788	-43.9406	2.21	0.0143005	0.0238738	0.764116	0.789935	0.369427
7.53	3.6432	-22.2314	-19.9162	-44.0142	2.20512	0.0142972	0.0238738	0.764116	0.789935	0.369424
7.54	3.6394	-22.3055	-19.9537	-44.0877	2.20025	0.0142939	0.0238738	0.764116	0.789935	0.369421
7.55	3.63561	-22.3796	-19.9911	-44.1613	2.19537	0.0142907	0.0238738	0.764116	0.789935	0.369418
7.56	3.63182	-22.4537	-20.0285	-44.2348	2.1905	0.0142875	0.0238738	0.764116	0.789935	0.369415
7.57	3.62802	-22.5278	-20.0659	-44.3084	2.18562	0.0142843	0.0238738	0.764116	0.789935	0.369412
7.58	3.62423	-22.6019	-20.1034	-44.3819	2.18075	0.0142811	0.0238738	0.764116	0.789935	0.369409
7.59	3.62044	-22.676	-20.1408	-44.4554	2.17587	0.014278	0.0238738	0.764116	0.789935	0.369406
7.6	3.61664	-22.7501	-20.1782	-44.529	2.171	0.0142749	0.0238738	0.764116	0.789935	0.369403
7.61	3.61285	-22.8242	-20.2156	-44.6025	2.16613	0.0142719	0.0238738	0.764116	0.789935	0.3694
7.62	3.60906	-22.8983	-20.2531	-44.6761	2.16125	0.0142688	0.0238738	0.764116	0.789935	0.369398
7.63	3.60526	-22.9724	-20.2905	-44.7496	2.15638	0.0142658	0.0238738	0.764116	0.789935	0.369395
7.64	3.60147	-23.0465	-20.3279	-44.8232	2.1515	0.0142628	0.0238738	0.764116	0.789935	0.369392
7.65	3.59768	-23.1206	-20.3653	-44.8967	2.14663	0.0142599	0.0238738	0.764116	0.789935	0.369389
7.66	3.59388	-23.1948	-20.4028	-44.9703	2.14175	0.0142569	0.0238738	0.764116	0.789935	0.369387
7.67	3.59009	-23.2689	-20.4402	-45.0438	2.13688	0.014254	0.0238738	0.764116	0.789935	0.369384
7.68	3.5863	-23.343	-20.4776	-45.1173	2.132	0.0142511	0.0238738	0.764116	0.789935	0.369381
7.69	3.5825	-23.4171	-20.515	-45.1909	2.12713	0.0142483	0.0238738	0.764116	0.789935	0.369379
7.7	3.57871	-23.4912	-20.5525	-45.2644	2.12225	0.0142454	0.0238738	0.764116	0.789935	0.369376
7.71	3.57491	-23.5653	-20.5899	-45.338	2.11738	0.0142427	0.0238738	0.764116	0.789935	0.369374
7.72	3.57112	-23.6394	-20.6273	-45.4115	2.1125	0.0142399	0.0238738	0.764116	0.789935	0.369371
7.73	3.56733	-23.7135	-20.6647	-45.4851	2.10763	0.0142371	0.0238738	0.764116	0.789935	0.369369
7.74	3.56353	-23.7876	-20.7022	-45.5586	2.10275	0.0142344	0.0238738	0.764116	0.789935	0.369366
7.75	3.55974	-23.8617	-20.7396	-45.6321	2.09788	0.0142317	0.0238738	0.764116	0.789935	0.369364
7.76	3.55594	-23.9358	-20.777	-45.7057	2.093	0.014229	0.0238738	0.764116	0.789935	0.369361
7.77	3.55215	-24.0099	-20.8144	-45.7792	2.08813	0.0142263	0.0238738	0.764116	0.789935	0.369359
7.78	3.54836	-24.084	-20.8519	-45.8528	2.08325	0.0142237	0.0238738	0.764116	0.789935	0.369357
7.79	3.54456	-24.1581	-20.8893	-45.9263	2.07837	0.0142211	0.0238738	0.764116	0.789935	0.369354
7.8	3.54077	-24.2322	-20.9267	-45.9999	2.0735	0.0142185	0.0238738	0.764116	0.789935	0.369352
7.81	3.53697	-24.3063	-20.9641	-46.0734	2.06862	0.0142159	0.0238738	0.764116	0.789935	0.36935
7.82	3.53318	-24.3804	-21.0016	-46.147	2.06375	0.0142134	0.0238738	0.764116	0.789935	0.369348
7.83	3.52939	-24.4545	-21.039	-46.2205	2.05887	0.0142109	0.0238738	0.764116	0.789935	0.369345
7.84	3.52559	-24.5286	-21.0764	-46.294	2.054	0.0142084	0.0238738	0.764116	0.789935	0.369343
7.85	3.5218	-24.6028	-21.1138	-46.3676	2.04912	0.0142059	0.0238738	0.764116	0.789935	0.369341
7.86	3.518	-24.6769	-21.1513	-46.4411	2.04425	0.0142034	0.0238738	0.764116	0.789935	0.369339
7.87	3.51421	-24.751	-21.1887	-46.5147	2.03937	0.014201	0.0238738	0.764116	0.789935	0.369337
7.88	3.51041	-24.8251	-21.2261	-46.5882	2.0345	0.0141986	0.0238738	0.764116	0.789935	0.369335
7.89	3.50662	-24.8992	-21.2635	-46.6618	2.02962	0.0141962	0.0238738	0.764116	0.789935	0.369333
7.9	3.50282	-24.9733	-21.301	-46.7353	2.02475	0.0141938	0.0238738	0.764116	0.789935	0.369331
7.91	3.49903	-25.0474	-21.3384	-46.8088	2.01987	0.0141915	0.0238738	0.764116	0.789935	0.369328
7.92	3.49523	-25.1215	-21.3758	-46.8824	2.015	0.0141892	0.0238738	0.764116	0.789935	0.369326
7.93	3.49144	-25.1956	-21.4132	-46.9559	2.01012	0.0141869	0.0238738	0.764116	0.789935	0.369324
7.94	3.48764	-25.2697	-21.4507	-47.0295	2.00524	0.0141846	0.0238738	0.764116	0.789935	0.369323
7.95	3.48385	-25.3438	-21.4881	-47.103	2.00037	0.0141823	0.0238738	0.764116	0.789935	0.369321
7.96	3.48005	-25.4179	-21.5255	-47.1766	1.99549	0.0141801	0.0238738	0.764116	0.789935	0.369319
7.97	3.47626	-25.492	-21.5629	-47.2501	1.99062	0.0141778	0.0238738	0.764116	0.789935	0.369317
7.98	3.47246	-25.5661	-21.6004	-47.3237	1.98574	0.0141756	0.0238738	0.764116	0.789935	0.369315
7.99	3.46867	-25.6402	-21.6378	-47.3972	1.98087	0.0141734	0.0238738	0.764116	0.789935	0.369313
8	3.46487	-25.7143	-21.6752	-47.4707	1.97599	0.0141713	0.0238738	0.764116	0.789935	0.369311
8.01	3.46108	-25.7884	-21.7126	-47.5443	1.97112	0.0141691	0.0238738	0.764116	0.789935	0.369309
8.02	3.45728	-25.8625	-21.7501	-47.6178	1.96624	0.014167	0.0238738	0.764116	0.789935	0.369308
8.03	3.45349	-25.9366	-21.7875	-47.6914	1.96136	0.0141649	0.0238738	0.764116	0.789935	0.369306
8.04	3.44969	-26.0107	-21.8249	-47.7649	1.95649	0.0141628	0.0238738	0.764116	0.789935	0.369304
8.05	3.4459	-26.0849	-21.8623	-47.8385	1.95161	0.0141607	0.0238738	0.764116	0.789935	0.369302
8.06	3.4421	-26.159	-21.8998	-47.912	1.94674	0.0141587	0.0238738	0.764116	0.789935	0.369301
8.07	3.43831	-26.2331	-21.9372	-47.9856	1.94186	0.0141566	0.0238738	0.764116	0.789935	0.369299
8.08	3.43451	-26.3072	-21.9746	-48.0591	1.93699	0.0141546	0.0238738	0.764116	0.789935	0.369297
8.09	3.43072	-26.3813	-22.012	-48.1326	1.93211	0.0141526	0.0238738	0.764116	0.789935	0.369296
8.1	3.42692	-26.4554	-22.0495	-48.2062	1.92723	0.0141506	0.0238738	0.764116	0.789935	0.369294
8.11	3.42313	-26.5295	-22.0869	-48.2797	1.92236	0.0141487	0.0238738	0.764116	0.789935	0.369292
8.12	3.41933	-26.6036	-22.1243	-48.3533	1.91748	0.0141467	0.0238738	0.764116	0.789935	0.369291
8.13	3.41554	-26.6777	-22.1617	-48.4268	1.91261	0.0141448	0.0238738	0.764116	0.789935	0.369289
8.14	3.41174	-26.7518	-22.1992	-48.5004	1.90773	0.0141429	0.0238738	0.764116	0.789935	0.369288
8.15	3.40794	-26.8259	-22.2366	-48.5739	1.90286	0.014141	0.0238738	0.764116	0.789935	0.369286
8.16	3.40415	-26.9	-22.274	-48.6474	1.89798	0.0141391	0.0238738	0.764116	0.789935	0.369285
8.17	3.40035	-26.9741	-22.3114	-48.721	1.8931	0.0141372	0.0238738	0.764116	0.789935	0.369283
8.18	3.39656	-27.0482	-22.3489	-48.7945	1.88823	0.0141354	0.0238738	0.764116	0.789935	0.369281
8.19	3.39276	-27.1223	-22.3863	-48.8681	1.88335	0.0141336	0.0238738	0.764116	0.789935	0.36928
8.2	3.38897	-27.1964	-22.4237	-48.9416	1.87848	0.0141318	0.0238738	0.764116	0.789935	0.369279
8.21	3.38517	-27.2705	-22.4611	-49.0152	1.8736	0.01413	0.0238738	0.764116	0.789935	0.369277
8.22	3.38137	-27.3446	-22.4986	-49.0887	1.86872	0.0141282	0.0238738	0.764116	0.789935	0.369276
8.23	3.37758	-27.4187	-22.536	-49.1623	1.86385	0.0141264	0.0238738	0.764116	0.789935	0.369274
8.24	3.37378	-27.4928	-22.5734	-49.2358	1.85897	0.0141247	0.0238738	0.764116	0.789935	0.369273
8.25	3.36999	-27.567	-22.6108	-49.3093	1.8541	0.0141229	0.0238738	0.764116	0.789935	0.369271
8.26	3.36619	-27.6411	-22.6483	-49.3829	1.84922	0.0141212	0.0238738	0.764116	0.789935	0.36927
8.27	3.36239	-27.7152	-22.6857	-49.4564	1.84434	0.0141195	0.0238738	0.764116	0.789935	0.369269
8.28	3.3586	-27.7893	-22.7231	-49.53	1.83947	0.0141178	0.0238738	0.764116	0.789935	0.369267
8.29	3.3548	-27.8634	-22.7605	-49.6035	1.83459	0.0141161	0.0238738	0.764116	0.789935	0.369266
8.3	3.35101	-27.9375	-22.798	-49.6771	1.82972	0.0141145	0.0238738	0.764116	0.789935	0.369265
8.31	3.34721	-28.0116	-22.8354	-49.7506	1.82484	0.0141128	0.0238738	0.764116	0.789935	0.369263
8.32	3.34341	-28.0857	-22.8728	-49.8241	1.81996	0.0141112	0.0238738	0.764116	0.789935	0.369262
8.33	3.33962	-28.1598	-22.9102	-49.8977	1.81509	0.0141096	0.0238738	0.764116	0.789935	0.369261
8.34	3.33582	-28.2339	-22.9477	-49.9712	1.81021	0.014108	0.0238738	0.764116	0.789935	0.36926
8.35	3.33203	-28.308	-22.9851	-50.0448	1.80534	0.0141064	0.0238738	0.764116	0.789935	0.369258
8.36	3.32823	-28.3821	-23.0225	-50.1183	1.80046	0.0141048	0.0238738	0.764116	0.789935	0.369257
8.37	3.32443	-28.4562	-23.0599	-50.1919	1.79558	0.0141032	0.0238738	0.764116	0.789935	0.369256
8.38	3.32064	-28.5303	-23.0974	-50.2654	1.79071	0.0141017	0.0238738	0.764116	0.789935	0.369255
8.39	3.31684	-28.6044	-23.1348	-50.339	1.78583	0.0141002	0.0238738	0.764116	0.789935	0.369254
8.4	3.31304	-28.6785	-23.1722	-50.4125	1.78096	0.0140987	0.0238738	0.764116	0.789935	0.369252
8.41	3.30925	-28.7526	-23.2096	-50.486	1.77608	0.0140971	0.0238738	0.764116	0.789935	0.369251
8.42	3.30545	-28.8267	-23.2471	-50.5596	1.7712	0.0140956	0.0238738	0.764116	0.789935	0.36925
8.43	3.30166	-28.9008	-23.2845	-50.6331	1.76633	0.0140942	0.0238738	0.764116	0.789935	0.369249
8.44	3.29786	-28.9749	-23.3219	-50.7067	1.76145	0.0140927	0.0238738	0.764116	0.789935	0.369248
8.45	3.29406	-29.0491	-23.3593	-50.7802	1.75658	0.0140912	0.0238738	0.764116	0.789935	0.369247
8.46	3.29027	-29.1232	-23.3968	-50.8538	1.7517	0.0140898	0.0238738	0.764116	0.789935	0.369246
8.47	3.28647	-29.1973	-23.4342	-50.9273	1.74682	0.0140884	0.0238738	0.764116	0.789935	0.369245
8.48	3.28267	-29.2714	-23.4716	-51.0008	1.74195	0.014087	0.0238738	0.764116	0.789935	0.369244
8.49	3.27888	-29.3455	-23.509	-51.0744	1.73707	0.0140856	0.0238738	0.764116	0.789935	0.369242
8.5	3.27508	-29.4196	-23.5465	-51.1479	1.73219	0.0140842	0.0238738	0.764116	0.789935	0.369241
8.51	3.27128	-29.4937	-23.5839	-51.2215	1.72732	0.0140828	0.0238738	0.764116	0.789935	0.36924
8.52	3.26749	-29.5678	-23.6213	-51.295	1.72244	0.0140814	0.0238738	0.764116	0.789935	0.369239
8.53	3.26369	-29.6419	-23.6587	-51.3686	1.71757	0.0140801	0.0238738	0.764116	0.789935	0.369238
8.54	3.25989	-29.716	-23.6962	-51.4421	1.71269	0.0140787	0.0238738	0.764116	0.789935	0.369237
8.55	3.2561	-29.7901	-23.7336	-51.5157	1.70781	0.0140774	0.0238738	0.764116	0.789935	0.369236
8.56	3.2523	-29.8642	-23.771	-51.5892	1.70294	0.0140761	0.0238738	0.764116	0.789935	0.369235
8.57	3.2485	-29.9383	-23.8084	-51.6627	1.69806	0.0140748	0.0238738	0.764116	0.789935	0.369234
8.58	3.24471	-30.0124	-23.8459	-51.7363	1.69318	0.0140735	0.0238738	0.764116	0.789935	0.369233
8.59	3.24091	-30.0865	-23.8833	-51.8098	1.68831	0.0140722	0.0238738	0.764116	0.789935	0.369233
8.6	3.23711	-30.1606	-23.9207	-51.8834	1.68343	0.0140709	0.0238738	0.764116	0.789935	0.369232
8.61	3.23332	-30.2347	-23.9581	-51.9569	1.67856	0.0140697	0.0238738	0.764116	0.789935	0.369231
8.62	3.22952	-30.3088	-23.9956	-52.0305	1.67368	0.0140684	0.0238738	0.764116	0.789935	0.36923
8.63	3.22572	-30.3829	-24.033	-52.104	1.6688	0.0140672	0.0238738	0.764116	0.789935	0.369229
8.64	3.22193	-30.457	-24.0704	-52.1776	1.66393	0.0140659	0.0238738	0.764116	0.789935	0.369228
8.65	3.21813	-30.5312	-24.1078	-52.2511	1.65905	0.0140647	0.0238738	0.764116	0.789935	0.369227
8.66	3.21433	-30.6053	-24.1453	-52.3246	1.65417	0.0140635	0.0238738	0.764116	0.789935	0.369226
8.67	3.21053	-30.6794	-24.1827	-52.3982	1.6493	0.0140623	0.0238738	0.764116	0.789935	0.369225
8.68	3.20674	-30.7535	-24.2201	-52.4717	1.64442	0.0140611	0.0238738	0.764116	0.789935	0.369224
8.69	3.20294	-30.8276	-24.2575	-52.5453	1.63954	0.0140599	0.0238738	0.764116	0.789935	0.369224
8.7	3.19914	-30.9017	-24.295	-52.6188	1.63467	0.0140588	0.0238738	0.764116	0.789935	0.369223
8.71	3.19535	-30.9758	-24.3324	-52.6924	1.62979	0.0140576	0.0238738	0.764116	0.789935	0.369222
8.72	3.19155	-31.0499	-24.3698	-52.7659	1.62492	0.0140565	0.0238738	0.764116	0.789935	0.369221
8.73	3.18775	-31.124	-24.4072	-52.8394	1.62004	0.0140553	0.0238738	0.764116	0.789935	0.36922
8.74	3.18396	-31.1981	-24.4447	-52.913	1.61516	0.0140542	0.0238738	0.764116	0.789935	0.36922
8.75	3.18016	-31.2722	-24.4821	-52.9865	1.61029	0.0140531	0.0238738	0.764116	0.789935	0.369219
8.76	3.17636	-31.3463	-24.5195	-53.0601	1.60541	0.014052	0.0238738	0.764116	0.789935	0.369218
8.77	3.17256	-31.4204	-24.5569	-53.1336	1.60053	0.0140509	0.0238738	0.764116	0.789935	0.369217
8.78	3.16877	-31.4945	-24.5944	-53.2072	1.59566	0.0140498	0.0238738	0.764116	0.789935	0.369216
8.79	3.16497	-31.5686	-24.6318	-53.2807	1.59078	0.0140488	0.0238738	0.764116	0.789935	0.369216
8.8	3.16117	-31.6427	-24.6692	-53.3543	1.5859	0.0140477	0.0238738	0.764116	0.789935	0.369215
8.81	3.15737	-31.7168	-24.7066	-53.4278	1.58103	0.0140466	0.0238738	0.764116	0.789935	0.369214
8.82	3.15358	-31.7909	-24.7441	-53.5013	1.57615	0.0140456	0.0238738	0.764116	0.789935	0.369213
8.83	3.14978	-31.865	-24.7815	-53.5749	1.57127	0.0140445	0.0238738	0.764116	0.789935	0.369213
8.84	3.14598	-31.9392	-24.8189	-53.6484	1.5664	0.0140435	0.0238738	0.764116	0.789935	0.369212
8.85	3.14219	-32.0133	-24.8563	-53.722	1.56152	0.0140425	0.0238738	0.764116	0.789935	0.369211
8.86	3.13839	-32.0874	-24.8938	-53.7955	1.55665	0.0140415	0.0238738	0.764116	0.789935	0.369211
8.87	3.13459	-32.1615	-24.9312	-53.8691	1.55177	0.0140405	0.0238738	0.764116	0.789935	0.36921
8.88	3.13079	-32.2356	-24.9686	-53.9426	1.54689	0.0140395	0.0238738	0.764116	0.789935	0.369209
8.89	3.127	-32.3097	-25.006	-54.0161	1.54202	0.0140385	0.0238738	0.764116	0.789935	0.369209
8.9	3.1232	-32.3838	-25.0435	-54.0897	1.53714	0.0140375	0.0238738	0.764116	0.789935	0.369208
8.91	3.1194	-32.4579	-25.0809	-54.1632	1.53226	0.0140365	0.0238738	0.764116	0.789935	0.369207
8.92	3.1156	-32.532	-25.1183	-54.2368	1.52739	0.0140356	0.0238738	0.764116	0.789935	0.369207
8.93	3.11181	-32.6061	-25.1557	-54.3103	1.52251	0.0140346	0.0238738	0.764116	0.789935	0.369206
8.94	3.10801	-32.6802	-25.1931	-54.3839	1.51763	0.0140337	0.0238738	0.764116	0.789935	0.369205
8.95	3.10421	-32.7543	-25.2306	-54.4574	1.51276	0.0140328	0.0238738	0.764116	0.789935	0.369205
8.96	3.10041	-32.8284	-25.268	-54.531	1.50788	0.0140318	0.0238738	0.764116	0.789935	0.369204
8.97	3.09662	-32.9025	-25.3054	-54.6045	1.503	0.0140309	0.0238738	0.764116	0.789935	0.369203
8.98	3.09282	-32.9766	-25.3428	-54.678	1.49813	0.01403	0.0238738	0.764116	0.789935	0.369203
8.99	3.08902	-33.0507	-25.3803	-54.7516	1.49325	0.0140291	0.0238738	0.764116	0.789935	0.369202
9	3.08522	-33.1248	-25.4177	-54.8251	1.48837	0.0140282	0.0238738	0.764116	0.789935	0.369202
9.01	3.08143	-33.1989	-25.4551	-54.8987	1.4835	0.0140273	0.0238738	0.764116	0.789935	0.369201
9.02	3.07763	-33.273	-25.4925	-54.9722	1.47862	0.0140264	0.0238738	0.764116	0.789935	0.3692
9.03	3.07383	-33.3471	-25.53	-55.0458	1.47374	0.0140256	0.0238738	0.764116	0.789935	0.3692
9.04	3.07003	-33.4213	-25.5674	-55.1193	1.46887	0.0140247	0.0238738	0.764116	0.789935	0.369199
9.05	3.06624	-33.4954	-25.6048	-55.1928	1.46399	0.0140238	0.0238738	0.764116	0.789935	0.369199
9.06	3.06244	-33.5695	-25.6422	-55.2664	1.45911	0.014023	0.0238738	0.764116	0.789935	0.369198
9.07	3.05864	-33.6436	-25.6797	-55.3399	1.45424	0.0140222	0.0238738	0.764116	0.789935	0.369198
9.08	3.05484	-33.7177	-25.7171	-55.4135	1.44936	0.0140213	0.0238738	0.764116	0.789935	0.369197
9.09	3.05105	-33.7918	-25.7545	-55.487	1.44449	0.0140205	0.0238738	0.764116	0.789935	0.369197
9.1	3.04725	-33.8659	-25.7919	-55.5606	1.43961	0.0140197	0.0238738	0.764116	0.789935	0.369196
9.11	3.04345	-33.94	-25.8294	-55.6341	1.43473	0.0140189	0.0238738	0.764116	0.789935	0.369196
9.12	3.03965	-34.0141	-25.8668	-55.7077	1.42986	0.0140181	0.0238738	0.764116	0.789935	0.369195
9.13	3.03585	-34.0882	-25.9042	-55.7812	1.42498	0.0140173	0.0238738	0.764116	0.789935	0.369194
9.14	3.03206	-34.1623	-25.9416	-55.8547	1.4201	0.0140165	0.0238738	0.764116	0.789935	0.369194
9.15	3.02826	-34.2364	-25.9791	-55.9283	1.41523	0.0140157	0.0238738	0.764116	0.789935	0.369193
9.16	3.02446	-34.3105	-26.0165	-56.0018	1.41035	0.0140149	0.0238738	0.764116	0.789935	0.369193
9.17	3.02066	-34.3846	-26.0539	-56.0754	1.40547	0.0140141	0.0238738	0.764116	0.789935	0.369192
9.18	3.01687	-34.4587	-26.0913	-56.1489	1.4006	0.0140134	0.0238738	0.764116	0.789935	0.369192
9.19	3.01307	-34.5328	-26.1288	-56.2225	1.39572	0.0140126	0.0238738	0.764116	0.789935	0.369192
9.2	3.00927	-34.6069	-26.1662	-56.296	1.39084	0.0140119	0.0238738	0.764116	0.789935	0.369191
9.21	3.00547	-34.681	-26.2036	-56.3696	1.38597	0.0140111	0.0238738	0.764116	0.789935	0.369191
9.22	3.00167	-34.7551	-26.241	-56.4431	1.38109	0.0140104	0.0238738	0.764116	0.789935	0.36919
9.23	2.99788	-34.8292	-26.2785	-56.5166	1.37621	0.0140097	0.0238738	0.764116	0.789935	0.36919
9.24	2.99408	-34.9034	-26.3159	-56.5902	1.37134	0.0140089	0.0238738	0.764116	0.789935	0.369189
9.25	2.99028	-34.9775	-26.3533	-56.6637	1.36646	0.0140082	0.0238738	0.764116	0.789935	0.369189
9.26	2.98648	-35.0516	-26.3907	-56.7373	1.36158	0.0140075	0.0238738	0.764116	0.789935	0.369188
9.27	2.98268	-35.1257	-26.4282	-56.8108	1.35671	0.0140068	0.0238738	0.764116	0.789935	0.369188
9.28	2.97889	-35.1998	-26.4656	-56.8844	1.35183	0.0140061	0.0238738	0.764116	0.789935	0.369187
9.29	2.97509	-35.2739	-26.503	-56.9579	1.34695	0.0140054	0.0238738	0.764116	0.789935	0.369187
9.3	2.97129	-35.348	-26.5404	-57.0314	1.34208	0.0140047	0.0238738	0.764116	0.789935	0.369187
9.31	2.96749	-35.4221	-26.5779	-57.105	1.3372	0.014004	0.0238738	0.764116	0.789935	0.369186
9.32	2.96369	-35.4962	-26.6153	-57.1785	1.33232	0.0140033	0.0238738	0.764116	0.789935	0.369186
9.33	2.9599	-35.5703	-26.6527	-57.2521	1.32745	0.0140027	0.0238738	0.764116	0.789935	0.369185
9.34	2.9561	-35.6444	-26.6901	-57.3256	1.32257	0.014002	0.0238738	0.764116	0.789935	0.369185
9.35	2.9523	-35.7185	-26.7276	-57.3992	1.31769	0.0140014	0.0238738	0.764116	0.789935	0.369184
9.36	2.9485	-35.7926	-26.765	-57.4727	1.31282	0.0140007	0.0238738	0.764116	0.789935	0.369184
9.37	2.9447	-35.8667	-26.8024	-57.5463	1.30794	0.0140001	0.0238738	0.764116	0.789935	0.369184
9.38	2.94091	-35.9408	-26.8398	-57.6198	1.30306	0.0139994	0.0238738	0.764116	0.789935	0.369183
9.39	2.93711	-36.0149	-26.8773	-57.6933	1.29819	0.0139988	0.0238738	0.764116	0.789935	0.369183
9.4	2.93331	-36.089	-26.9147	-57.7669	1.29331	0.0139982	0.0238738	0.764116	0.789935	0.369183
9.41	2.92951	-36.1631	-26.9521	-57.8404	1.28843	0.0139975	0.0238738	0.764116	0.789935	0.369182
9.42	2.92571	-36.2372	-26.9895	-57.914	1.28356	0.0139969	0.0238738	0.764116	0.789935	0.369182
9.43	2.92192	-36.3113	-27.027	-57.9875	1.27868	0.0139963	0.0238738	0.764116	0.789935	0.369181
9.44	2.91812	-36.3855	-27.0644	-58.0611	1.2738	0.0139957	0.0238738	0.764116	0.789935	0.369181
9.45	2.91432	-36.4596	-27.1018	-58.1346	1.26892	0.0139951	0.0238738	0.764116	0.789935	0.369181
9.46	2.91052	-36.5337	-27.1392	-58.2081	1.26405	0.0139945	0.0238738	0.764116	0.789935	0.36918
9.47	2.90672	-36.6078	-27.1767	-58.2817	1.25917	0.0139939	0.0238738	0.764116	0.789935	0.36918
9.48	2.90293	-36.6819	-27.2141	-58.3552	1.25429	0.0139933	0.0238738	0.764116	0.789935	0.36918
9.49	2.89913	-36.756	-27.2515	-58.4288	1.24942	0.0139927	0.0238738	0.764116	0.789935	0.369179
9.5	2.89533	-36.8301	-27.2889	-58.5023	1.24454	0.0139922	0.0238738	0.764116	0.789935	0.369179
9.51	2.89153	-36.9042	-27.3264	-58.5759	1.23966	0.0139916	0.0238738	0.764116	0.789935	0.369179
9.52	2.88773	-36.9783	-27.3638	-58.6494	1.23479	0.013991	0.0238738	0.764116	0.789935	0.369178
9.53	2.88393	-37.0524	-27.4012	-58.723	1.22991	0.0139905	0.0238738	0.764116	0.789935	0.369178
9.54	2.88014	-37.1265	-27.4386	-58.7965	1.22503	0.0139899	0.0238738	0.764116	0.789935	0.369178
9.55	2.87634	-37.2006	-27.4761	-58.87	1.22016	0.0139894	0.0238738	0.764116	0.789935	0.369177
9.56	2.87254	-37.2747	-27.5135	-58.9436	1.21528	0.0139888	0.0238738	0.764116	0.789935	0.369177
9.57	2.86874	-37.3488	-27.5509	-59.0171	1.2104	0.0139883	0.0238738	0.764116	0.789935	0.369177
9.58	2.86494	-37.4229	-27.5883	-59.0907	1.20553	0.0139877	0.0238738	0.764116	0.789935	0.369176
9.59	2.86114	-37.497	-27.6258	-59.1642	1.20065	0.0139872	0.0238738	0.764116	0.789935	0.369176
9.6	2.85735	-37.5711	-27.6632	-59.2378	1.19577	0.0139867	0.0238738	0.764116	0.789935	0.369176
9.61	2.85355	-37.6452	-27.7006	-59.3113	1.1909	0.0139861	0.0238738	0.764116	0.789935	0.369175
9.62	2.84975	-37.7193	-27.738	-59.3848	1.18602	0.0139856	0.0238738	0.764116	0.789935	0.369175
9.63	2.84595	-37.7935	-27.7755	-59.4584	1.18114	0.0139851	0.0238738	0.764116	0.789935	0.369175
9.64	2.84215	-37.8676	-27.8129	-59.5319	1.17627	0.0139846	0.0238738	0.764116	0.789935	0.369175
9.65	2.83835	-37.9417	-27.8503	-59.6055	1.17139	0.0139841	0.0238738	0.764116	0.789935	0.369174
9.66	2.83456	-38.0158	-27.8877	-59.679	1.16651	0.0139836	0.0238738	0.764116	0.789935	0.369174
9.67	2.83076	-38.0899	-27.9252	-59.7526	1.16164	0.0139831	0.0238738	0.764116	0.789935	0.369174
9.68	2.82696	-38.164	-27.9626	-59.8261	1.15676	0.0139826	0.0238738	0.764116	0.789935	0.369173
9.69	2.82316	-38.2381	-28	-59.8997	1.15188	0.0139821	0.0238738	0.764116	0.789935	0.369173
9.7	2.81936	-38.3122	-28.0374	-59.9732	1.14701	0.0139816	0.0238738	0.764116	0.789935	0.369173
9.71	2.81556	-38.3863	-28.0749	-60.0467	1.14213	0.0139812	0.0238738	0.764116	0.789935	0.369173
9.72	2.81177	-38.4604	-28.1123	-60.1203	1.13725	0.0139807	0.0238738	0.764116	0.789935	0.369172
9.73	2.80797	-38.5345	-28.1497	-60.1938	1.13238	0.0139802	0.0238738	0.764116	0.789935	0.369172
9.74	2.80417	-38.6086	-28.1871	-60.2674	1.1275	0.0139798	0.0238738	0.764116	0.789935	0.369172
9.75	2.80037	-38.6827	-28.2246	-60.3409	1.12262	0.0139793	0.0238738	0.764116	0.789935	0.369172
9.76	2.79657	-38.7568	-28.262	-60.4145	1.11774	0.0139788	0.0238738	0.764116	0.789935	0.369171
9.77	2.79277	-38.8309	-28.2994	-60.488	1.11287	0.0139784	0.0238738	0.764116	0.789935	0.369171
9.78	2.78898	-38.905	-28.3368	-60.5616	1.10799	0.0139779	0.0238738	0.764116	0.789935	0.369171
9.79	2.78518	-38.9791	-28.3743	-60.6351	1.10311	0.0139775	0.0238738	0.764116	0.789935	0.369171
9.8	2.78138	-39.0532	-28.4117	-60.7086	1.09824	0.013977	0.0238738	0.764116	0.789935	0.36917
9.81	2.77758	-39.1273	-28.4491	-60.7822	1.09336	0.0139766	0.0238738	0.764116	0.789935	0.36917
9.82	2.77378	-39.2014	-28.4865	-60.8557	1.08848	0.0139762	0.0238738	0.764116	0.789935	0.36917
9.83	2.76998	-39.2756	-28.524	-60.9293	1.08361	0.0139757	0.0238738	0.764116	0.789935	0.36917
9.84	2.76619	-39.3497	-28.5614	-61.0028	1.07873	0.0139753	0.0238738	0.764116	0.789935	0.369169
9.85	2.76239	-39.4238	-28.5988	-61.0764	1.07385	0.0139749	0.0238738	0.764116	0.789935	0.369169
9.86	2.75859	-39.4979	-28.6362	-61.1499	1.06898	0.0139744	0.0238738	0.764116	0.789935	0.369169
9.87	2.75479	-39.572	-28.6737	-61.2234	1.0641	0.013974	0.0238738	0.764116	0.789935	0.369169
9.88	2.75099	-39.6461	-28.7111	-61.297	1.05922	0.0139736	0.0238738	0.764116	0.789935	0.369168
9.89	2.74719	-39.7202	-28.7485	-61.3705	1.05435	0.0139732	0.0238738	0.764116	0.789935	0.369168
9.9	2.74339	-39.7943	-28.7859	-61.4441	1.04947	0.0139728	0.0238738	0.764116	0.789935	0.369168
9.91	2.7396	-39.8684	-28.8234	-61.5176	1.04459	0.0139724	0.0238738	0.764116	0.789935	0.369168
9.92	2.7358	-39.9425	-28.8608	-61.5912	1.03972	0.013972	0.0238738	0.764116	0.789935	0.369168
9.93	2.732	-40.0166	-28.8982	-61.6647	1.03484	0.0139716	0.0238738	0.764116	0.789935	0.369167
9.94	2.7282	-40.0907	-28.9356	-61.7383	1.02996	0.0139712	0.0238738	0.764116	0.789935	0.369167
9.95	2.7244	-40.1648	-28.9731	-61.8118	1.02508	0.0139708	0.0238738	0.764116	0.789935	0.369167
9.96	2.7206	-40.2389	-29.0105	-61.8853	1.02021	0.0139705	0.0238738	0.764116	0.789935	0.369167
9.97	2.7168	-40.313	-29.0479	-61.9589	1.01533	0.0139701	0.0238738	0.764116	0.789935	0.369167
9.98	2.71301	-40.3871	-29.0853	-62.0324	1.01045	0.0139697	0.0238738	0.764116	0.789935	0.369166
9.99	2.70921	-40.4612	-29.1228	-62.106	1.00558	0.0139693	0.0238738	0.764116	0.789935	0.369166
10	2.70541	-40.5353	-29.1602	-62.1795	1.0007	0.0139689	0.0238738	0.764116	0.789935	0.369166
10.01	2.70161	-40.6094	-29.1976	-62.2531	0.995824	0.0139686	0.0238738	0.764116	0.789935	0.369166
10.02	2.69781	-40.6835	-29.235	-62.3266	0.990947	0.0139682	0.0238738	0.764116	0.789935	0.369166
10.03	2.69401	-40.7577	-29.2725	-62.4001	0.98607	0.0139679	0.0238738	0.764116	0.789935	0.369165
10.04	2.69021	-40.8318	-29.3099	-62.4737	0.981193	0.0139675	0.0238738	0.764116	0.789935	0.369165
10.05	2.68642	-40.9059	-29.3473	-62.5472	0.976316	0.0139671	0.0238738	0.764116	0.789935	0.369165
10.06	2.68262	-40.98	-29.3847	-62.6208	0.971439	0.0139668	0.0238738	0.764116	0.789935	0.369165
10.07	2.67882	-41.0541	-29.4222	-62.6943	0.966562	0.0139664	0.0238738	0.764116	0.789935	0.369165
10.08	2.67502	-41.1282	-29.4596	-62.7679	0.961686	0.0139661	0.0238738	0.764116	0.789935	0.369165
10.09	2.67122	-41.2023	-29.497	-62.8414	0.956809	0.0139657	0.0238738	0.764116	0.789935	0.369164
10.1	2.66742	-41.2764	-29.5344	-62.915	0.951932	0.0139654	0.0238738	0.764116	0.789935	0.369164
10.11	2.66362	-41.3505	-29.5719	-62.9885	0.947055	0.0139651	0.0238738	0.764116	0.789935	0.369164
10.12	2.65982	-41.4246	-29.6093	-63.062	0.942178	0.0139647	0.0238738	0.764116	0.789935	0.369164
10.13	2.65603	-41.4987	-29.6467	-63.1356	0.937301	0.0139644	0.0238738	0.764116	0.789935	0.369164
10.14	2.65223	-41.5728	-29.6841	-63.2091	0.932424	0.0139641	0.0238738	0.764116	0.789935	0.369164
10.15	2.64843	-41.6469	-29.7216	-63.2827	0.927547	0.0139637	0.0238738	0.764116	0.789935	0.369163
10.16	2.64463	-41.721	-29.759	-63.3562	0.922671	0.0139634	0.0238738	0.764116	0.789935	0.369163
10.17	2.64083	-41.7951	-29.7964	-63.4298	0.917794	0.0139631	0.0238738	0.764116	0.789935	0.369163
10.18	2.63703	-41.8692	-29.8338	-63.5033	0.912917	0.0139628	0.0238738	0.764116	0.789935	0.369163
10.19	2.63323	-41.9433	-29.8713	-63.5768	0.90804	0.0139625	0.0238738	0.764116	0.789935	0.369163
10.2	2.62944	-42.0174	-29.9087	-63.6504	0.903163	0.0139622	0.0238738	0.764116	0.789935	0.369163
10.21	2.62564	-42.0915	-29.9461	-63.7239	0.898286	0.0139618	0.0238738	0.764116	0.789935	0.369162
10.22	2.62184	-42.1656	-29.9835	-63.7975	0.893409	0.0139615	0.0238738	0.764116	0.789935	0.369162
10.23	2.61804	-42.2398	-30.021	-63.871	0.888532	0.0139612	0.0238738	0.764116	0.789935	0.369162
10.24	2.61424	-42.3139	-30.0584	-63.9446	0.883655	0.0139609	0.0238738	0.764116	0.789935	0.369162
10.25	2.61044	-42.388	-30.0958	-64.0181	0.878778	0.0139606	0.0238738	0.764116	0.789935	0.369162
10.26	2.60664	-42.4621	-30.1332	-64.0917	0.873902	0.0139603	0.0238738	0.764116	0.789935	0.369162
10.27	2.60284	-42.5362	-30.1707	-64.1652	0.869025	0.01396	0.0238738	0.764116	0.789935	0.369162
10.28	2.59905	-42.6103	-30.2081	-64.2387	0.864148	0.0139598	0.0238738	0.764116	0.789935	0.369161
10.29	2.59525	-42.6844	-30.2455	-64.3123	0.859271	0.0139595	0.0238738	0.764116	0.789935	0.369161
10.3	2.59145	-42.7585	-30.2829	-64.3858	0.854394	0.0139592	0.0238738	0.764116	0.789935	0.369161
10.31	2.58765	-42.8326	-30.3204	-64.4594	0.849517	0.0139589	0.0238738	0.764116	0.789935	0.369161
10.32	2.58385	-42.9067	-30.3578	-64.5329	0.84464	0.0139586	0.0238738	0.764116	0.789935	0.369161
10.33	2.58005	-42.9808	-30.3952	-64.6065	0.839763	0.0139583	0.0238738	0.764116	0.789935	0.369161
10.34	2.57625	-43.0549	-30.4326	-64.68	0.834886	0.0139581	0.0238738	0.764116	0.789935	0.369161
10.35	2.57245	-43.129	-30.4701	-64.7536	0.830009	0.0139578	0.0238738	0.764116	0.789935	0.36916
10.36	2.56866	-43.2031	-30.5075	-64.8271	0.825132	0.0139575	0.0238738	0.764116	0.789935	0.36916
10.37	2.56486	-43.2772	-30.5449	-64.9006	0.820256	0.0139572	0.0238738	0.764116	0.789935	0.36916
10.38	2.56106	-43.3513	-30.5823	-64.9742	0.815379	0.013957	0.0238738	0.764116	0.789935	0.36916
10.39	2.55726	-43.4254	-30.6198	-65.0477	0.810502	0.0139567	0.0238738	0.764116	0.789935	0.36916
10.4	2.55346	-43.4995	-30.6572	-65.1213	0.805625	0.0139565	0.0238738	0.764116	0.789935	0.36916
10.41	2.54966	-43.5736	-30.6946	-65.1948	0.800748	0.0139562	0.0238738	0.764116	0.789935	0.36916
10.42	2.54586	-43.6477	-30.732	-65.2684	0.795871	0.0139559	0.0238738	0.764116	0.789935	0.36916
10.43	2.54206	-43.7219	-30.7695	-65.3419	0.790994	0.0139557	0.0238738	0.764116	0.789935	0.369159
10.44	2.53826	-43.796	-30.8069	-65.4154	0.786117	0.0139554	0.0238738	0.764116	0.789935	0.369159
10.45	2.53447	-43.8701	-30.8443	-65.489	0.78124	0.0139552	0.0238738	0.764116	0.789935	0.369159
10.46	2.53067	-43.9442	-30.8817	-65.5625	0.776363	0.0139549	0.0238738	0.764116	0.789935	0.369159
10.47	2.52687	-44.0183	-30.9192	-65.6361	0.771486	0.0139547	0.0238738	0.764116	0.789935	0.369159
10.48	2.52307	-44.0924	-30.9566	-65.7096	0.766609	0.0139545	0.0238738	0.764116	0.789935	0.369159
10.49	2.51927	-44.1665	-30.994	-65.7832	0.761733	0.0139542	0.0238738	0.764116	0.789935	0.369159
10.5	2.51547	-44.2406	-31.0314	-65.8567	0.756856	0.013954	0.0238738	0.764116	0.789935	0.369159
10.51	2.51167	-44.3147	-31.0689	-65.9303	0.751979	0.0139537	0.0238738	0.764116	0.789935	0.369159
10.52	2.50787	-44.3888	-31.1063	-66.0038	0.747102	0.0139535	0.0238738	0.764116	0.789935	0.369158
10.53	2.50408	-44.4629	-31.1437	-66.0773	0.742225	0.0139533	0.0238738	0.764116	0.789935	0.369158
10.54	2.50028	-44.537	-31.1811	-66.1509	0.737348	0.013953	0.0238738	0.764116	0.789935	0.369158
10.55	2.49648	-44.6111	-31.2186	-66.2244	0.732471	0.0139528	0.0238738	0.764116	0.789935	0.369158
10.56	2.49268	-44.6852	-31.256	-66.298	0.727594	0.0139526	0.0238738	0.764116	0.789935	0.369158
10.57	2.48888	-44.7593	-31.2934	-66.3715	0.722717	0.0139524	0.0238738	0.764116	0.789935	0.369158
10.58	2.48508	-44.8334	-31.3308	-66.4451	0.71784	0.0139521	0.0238738	0.764116	0.789935	0.369158
10.59	2.48128	-44.9075	-31.3683	-66.5186	0.712963	0.0139519	0.0238738	0.764116	0.789935	0.369158
10.6	2.47748	-44.9816	-31.4057	-66.5921	0.708086	0.0139517	0.0238738	0.764116	0.789935	0.369158
10.61	2.47368	-45.0557	-31.4431	-66.6657	0.703209	0.0139515	0.0238738	0.764116	0.789935	0.369157
10.62	2.46989	-45.1299	-31.4805	-66.7392	0.698332	0.0139513	0.0238738	0.764116	0.789935	0.369157
10.63	2.46609	-45.204	-31.518	-66.8128	0.693455	0.013951	0.0238738	0.764116	0.789935	0.369157
10.64	2.46229	-45.2781	-31.5554	-66.8863	0.688579	0.0139508	0.0238738	0.764116	0.789935	0.369157
10.65	2.45849	-45.3522	-31.5928	-66.9599	0.683702	0.0139506	0.0238738	0.764116	0.789935	0.369157
10.66	2.45469	-45.4263	-31.6302	-67.0334	0.678825	0.0139504	0.0238738	0.764116	0.789935	0.369157
10.67	2.45089	-45.5004	-31.6677	-67.107	0.673948	0.0139502	0.0238738	0.764116	0.789935	0.369157
10.68	2.44709	-45.5745	-31.7051	-67.1805	0.669071	0.01395	0.0238738	0.764116	0.789935	0.369157
10.69	2.44329	-45.6486	-31.7425	-67.254	0.664194	0.0139498	0.0238738	0.764116	0.789935	0.369157
10.7	2.43949	-45.7227	-31.7799	-67.3276	0.659317	0.0139496	0.0238738	0.764116	0.789935	0.369157
10.71	2.43569	-45.7968	-31.8174	-67.4011	0.65444	0.0139494	0.0238738	0.764116	0.789935	0.369157
10.72	2.4319	-45.8709	-31.8548	-67.4747	0.649563	0.0139492	0.0238738	0.764116	0.789935	0.369156
10.73	2.4281	-45.945	-31.8922	-67.5482	0.644686	0.013949	0.0238738	0.764116	0.789935	0.369156
10.74	2.4243	-46.0191	-31.9296	-67.6218	0.639809	0.0139488	0.0238738	0.764116	0.789935	0.369156
10.75	2.4205	-46.0932	-31.9671	-67.6953	0.634932	0.0139486	0.0238738	0.764116	0.789935	0.369156
10.76	2.4167	-46.1673	-32.0045	-67.7688	0.630055	0.0139484	0.0238738	0.764116	0.789935	0.369156
10.77	2.4129	-46.2414	-32.0419	-67.8424	0.625178	0.0139482	0.0238738	0.764116	0.789935	0.369156
10.78	2.4091	-46.3155	-32.0793	-67.9159	0.620301	0.013948	0.0238738	0.764116	0.789935	0.369156
10.79	2.4053	-46.3896	-32.1168	-67.9895	0.615424	0.0139479	0.0238738	0.764116	0.789935	0.369156
10.8	2.4015	-46.4637	-32.1542	-68.063	0.610547	0.0139477	0.0238738	0.764116	0.789935	0.369156
10.81	2.39771	-46.5378	-32.1916	-68.1366	0.60567	0.0139475	0.0238738	0.764116	0.789935	0.369156
10.82	2.39391	-46.612	-32.229	-68.2101	0.600793	0.0139473	0.0238738	0.764116	0.789935	0.369156
10.83	2.39011	-46.6861	-32.2665	-68.2837	0.595917	0.0139471	0.0238738	0.764116	0.789935	0.369156
10.84	2.38631	-46.7602	-32.3039	-68.3572	0.59104	0.0139469	0.0238738	0.764116	0.789935	0.369156
10.85	2.38251	-46.8343	-32.3413	-68.4307	0.586163	0.0139468	0.0238738	0.764116	0.789935	0.369155
10.86	2.37871	-46.9084	-32.3787	-68.5043	0.581286	0.0139466	0.0238738	0.764116	0.789935	0.369155
10.87	2.37491	-46.9825	-32.4162	-68.5778	0.576409	0.0139464	0.0238738	0.764116	0.789935	0.369155
10.88	2.37111	-47.0566	-32.4536	-68.6514	0.571532	0.0139463	0.0238738	0.764116	0.789935	0.369155
10.89	2.36731	-47.1307	-32.491	-68.7249	0.566655	0.0139461	0.0238738	0.764116	0.789935	0.369155
10.9	2.36351	-47.2048	-32.5284	-68.7985	0.561778	0.0139459	0.0238738	0.764116	0.789935	0.369155
10.91	2.35972	-47.2789	-32.5659	-68.872	0.556901	0.0139457	0.0238738	0.764116	0.789935	0.369155
10.92	2.35592	-47.353	-32.6033	-68.9456	0.552024	0.0139456	0.0238738	0.764116	0.789935	0.369155
10.93	2.35212	-47.4271	-32.6407	-69.0191	0.547147	0.0139454	0.0238738	0.764116	0.789935	0.369155
10.94	2.34832	-47.5012	-32.6781	-69.0926	0.54227	0.0139453	0.0238738	0.764116	0.789935	0.369155
10.95	2.34452	-47.5753	-32.7156	-69.1662	0.537393	0.0139451	0.0238738	0.764116	0.789935	0.369155
10.96	2.34072	-47.6494	-32.753	-69.2397	0.532516	0.0139449	0.0238738	0.764116	0.789935	0.369155
10.97	2.33692	-47.7235	-32.7904	-69.3133	0.527639	0.0139448	0.0238738	0.764116	0.789935	0.369155
10.98	2.33312	-47.7976	-32.8278	-69.3868	0.522762	0.0139446	0.0238738	0.764116	0.789935	0.369155
10.99	2.32932	-47.8717	-32.8653	-69.4604	0.517885	0.0139445	0.0238738	0.764116	0.789935	0.369154
11	2.32552	-47.9458	-32.9027	-69.5339	0.513008	0.0139443	0.0238738	0.764116	0.789935	0.369154
11.01	2.32173	-48.0199	-32.9401	-69.6074	0.508131	0.0139442	0.0238738	0.764116	0.789935	0.369154
11.02	2.31793	-48.0941	-32.9775	-69.681	0.503254	0.013944	0.0238738	0.764116	0.789935	0.369154
11.03	2.31413	-48.1682	-33.015	-69.7545	0.498377	0.0139439	0.0238738	0.764116	0.789935	0.369154
11.04	2.31033	-48.2423	-33.0524	-69.8281	0.4935	0.0139437	0.0238738	0.764116	0.789935	0.369154
11.05	2.30653	-48.3164	-33.0898	-69.9016	0.488623	0.0139436	0.0238738	0.764116	0.789935	0.369154
11.06	2.30273	-48.3905	-33.1272	-69.9752	0.483746	0.0139434	0.0238738	0.764116	0.789935	0.369154
11.07	2.29893	-48.4646	-33.1647	-70.0487	0.478869	0.0139433	0.0238738	0.764116	0.789935	0.369154
11.08	2.29513	-48.5387	-33.2021	-70.1223	0.473992	0.0139431	0.0238738	0.764116	0.789935	0.369154
11.09	2.29133	-48.6128	-33.2395	-70.1958	0.469115	0.013943	0.0238738	0.764116	0.789935	0.369154
11.1	2.28753	-48.6869	-33.2769	-70.2693	0.464239	0.0139428	0.0238738	0.764116	0.789935	0.369154
11.11	2.28374	-48.761	-33.3144	-70.3429	0.459362	0.0139427	0.0238738	0.764116	0.789935	0.369154
11.12	2.27994	-48.8351	-33.3518	-70.4164	0.454485	0.0139425	0.0238738	0.764116	0.789935	0.369154
11.13	2.27614	-48.9092	-33.3892	-70.49	0.449608	0.0139424	0.0238738	0.764116	0.789935	0.369154
11.14	2.27234	-48.9833	-33.4266	-70.5635	0.444731	0.0139423	0.0238738	0.764116	0.789935	0.369154
11.15	2.26854	-49.0574	-33.4641	-70.6371	0.439854	0.0139421	0.0238738	0.764116	0.789935	0.369154
11.16	2.26474	-49.1315	-33.5015	-70.7106	0.434977	0.013942	0.0238738	0.764116	0.789935	0.369154
11.17	2.26094	-49.2056	-33.5389	-70.7841	0.4301	0.0139419	0.0238738	0.764116	0.789935	0.369153
11.18	2.25714	-49.2797	-33.5763	-70.8577	0.425223	0.0139417	0.0238738	0.764116	0.789935	0.369153
11.19	2.25334	-49.3538	-33.6138	-70.9312	0.420346	0.0139416	0.0238738	0.764116	0.789935	0.369153
11.2	2.24954	-49.4279	-33.6512	-71.0048	0.415469	0.0139415	0.0238738	0.764116	0.789935	0.369153
11.21	2.24574	-49.502	-33.6886	-71.0783	0.410592	0.0139413	0.0238738	0.764116	0.789935	0.369153
11.22	2.24195	-49.5762	-33.726	-71.1519	0.405715	0.0139412	0.0238738	0.764116	0.789935	0.369153
11.23	2.23815	-49.6503	-33.7635	-71.2254	0.400838	0.0139411	0.0238738	0.764116	0.789935	0.369153
11.24	2.23435	-49.7244	-33.8009	-71.299	0.395961	0.013941	0.0238738	0.764116	0.789935	0.369153
11.25	2.23055	-49.7985	-33.8383	-71.3725	0.391084	0.0139408	0.0238738	0.764116	0.789935	0.369153
11.26	2.22675	-49.8726	-33.8757	-71.446	0.386207	0.0139407	0.0238738	0.764116	0.789935	0.369153
11.27	2.22295	-49.9467	-33.9132	-71.5196	0.38133	0.0139406	0.0238738	0.764116	0.789935	0.369153
11.28	2.21915	-50.0208	-33.9506	-71.5931	0.376453	0.0139405	0.0238738	0.764116	0.789935	0.369153
11.29	2.21535	-50.0949	-33.988	-71.6667	0.371576	0.0139404	0.0238738	0.764116	0.789935	0.369153
11.3	2.21155	-50.169	-34.0254	-71.7402	0.366699	0.0139402	0.0238738	0.764116	0.789935	0.369153
11.31	2.20775	-50.2431	-34.0629	-71.8138	0.361822	0.0139401	0.0238738	0.764116	0.789935	0.369153
11.32	2.20395	-50.3172	-34.1003	-71.8873	0.356945	0.01394	0.0238738	0.764116	0.789935	0.369153
11.33	2.20016	-50.3913	-34.1377	-71.9608	0.352068	0.0139399	0.0238738	0.764116	0.789935	0.369153
11.34	2.19636	-50.4654	-34.1751	-72.0344	0.347191	0.0139398	0.0238738	0.764116	0.789935	0.369153
11.35	2.19256	-50.5395	-34.2126	-72.1079	0.342314	0.0139397	0.0238738	0.764116	0.789935	0.369153
11.36	2.18876	-50.6136	-34.25	-72.1815	0.337437	0.0139396	0.0238738	0.764116	0.789935	0.369153
11.37	2.18496	-50.6877	-34.2874	-72.255	0.33256	0.0139394	0.0238738	0.764116	0.789935	0.369153
11.38	2.18116	-50.7618	-34.3248	-72.3286	0.327683	0.0139393	0.0238738	0.764116	0.789935	0.369152
11.39	2.17736	-50.8359	-34.3623	-72.4021	0.322806	0.0139392	0.0238738	0.764116	0.789935	0.369152
11.4	2.17356	-50.91	-34.3997	-72.4757	0.317929	0.0139391	0.0238738	0.764116	0.789935	0.369152
11.41	2.16976	-50.9842	-34.4371	-72.5492	0.313052	0.013939	0.0238738	0.764116	0.789935	0.369152
11.42	2.16596	-51.0583	-34.4745	-72.6227	0.308175	0.0139389	0.0238738	0.764116	0.789935	0.369152
11.43	2.16216	-51.1324	-34.512	-72.6963	0.303298	0.0139388	0.0238738	0.764116	0.789935	0.369152
11.44	2.15837	-51.2065	-34.5494	-72.7698	0.298421	0.0139387	0.0238738	0.764116	0.789935	0.369152
11.45	2.15457	-51.2806	-34.5868	-72.8434	0.293544	0.0139386	0.0238738	0.764116	0.789935	0.369152
11.46	2.15077	-51.3547	-34.6242	-72.9169	0.288667	0.0139385	0.0238738	0.764116	0.789935	0.369152
11.47	2.14697	-51.4288	-34.6617	-72.9905	0.28379	0.0139384	0.0238738	0.764116	0.789935	0.369152
11.48	2.14317	-51.5029	-34.6991	-73.064	0.278913	0.0139383	0.0238738	0.764116	0.789935	0.369152
11.49	2.13937	-51.577	-34.7365	-73.1376	0.274036	0.0139382	0.0238738	0.764116	0.789935	0.369152
11.5	2.13557	-51.6511	-34.7739	-73.2111	0.269159	0.0139381	0.0238738	0.764116	0.789935	0.369152
11.51	2.13177	-51.7252	-34.8114	-73.2846	0.264282	0.013938	0.0238738	0.764116	0.789935	0.369152
11.52	2.12797	-51.7993	-34.8488	-73.3582	0.259405	0.0139379	0.0238738	0.764116	0.789935	0.369152
11.53	2.12417	-51.8734	-34.8862	-73.4317	0.254528	0.0139378	0.0238738	0.764116	0.789935	0.369152
11.54	2.12037	-51.9475	-34.9236	-73.5053	0.249651	0.0139377	0.0238738	0.764116	0.789935	0.369152
11.55	2.11657	-52.0216	-34.9611	-73.5788	0.244774	0.0139376	0.0238738	0.764116	0.789935	0.369152
11.56	2.11278	-52.0957	-34.9985	-73.6524	0.239897	0.0139375	0.0238738	0.764116	0.789935	0.369152
11.57	2.10898	-52.1698	-35.0359	-73.7259	0.235021	0.0139374	0.0238738	0.764116	0.789935	0.369152
11.58	2.10518	-52.2439	-35.0733	-73.7994	0.230144	0.0139373	0.0238738	0.764116	0.789935	0.369152
11.59	2.10138	-52.318	-35.1108	-73.873	0.225267	0.0139372	0.0238738	0.764116	0.789935	0.369152
11.6	2.09758	-52.3921	-35.1482	-73.9465	0.22039	0.0139371	0.0238738	0.764116	0.789935	0.369152
11.61	2.09378	-52.4663	-35.1856	-74.0201	0.215513	0.013937	0.0238738	0.764116	0.789935	0.369152
11.62	2.08998	-52.5404	-35.223	-74.0936	0.210636	0.0139369	0.0238738	0.764116	0.789935	0.369152
11.63	2.08618	-52.6145	-35.2605	-74.1672	0.205759	0.0139369	0.0238738	0.764116	0.789935	0.369152
11.64	2.08238	-52.6886	-35.2979	-74.2407	0.200882	0.0139368	0.0238738	0.764116	0.789935	0.369152
11.65	2.07858	-52.7627	-35.3353	-74.3143	0.196005	0.0139367	0.0238738	0.764116	0.789935	0.369152
11.66	2.07478	-52.8368	-35.3727	-74.3878	0.191128	0.0139366	0.0238738	0.764116	0.789935	0.369152
11.67	2.07098	-52.9109	-35.4102	-74.4613	0.186251	0.0139365	0.0238738	0.764116	0.789935	0.369151
11.68	2.06719	-52.985	-35.4476	-74.5349	0.181374	0.0139364	0.0238738	0.764116	0.789935	0.369151
11.69	2.06339	-53.0591	-35.485	-74.6084	0.176497	0.0139363	0.0238738	0.764116	0.789935	0.369151
11.7	2.05959	-53.1332	-35.5224	-74.682	0.17162	0.0139363	0.0238738	0.764116	0.789935	0.369151
11.71	2.05579	-53.2073	-35.5599	-74.7555	0.166743	0.0139362	0.0238738	0.764116	0.789935	0.369151
11.72	2.05199	-53.2814	-35.5973	-74.8291	0.161866	0.0139361	0.0238738	0.764116	0.789935	0.369151
11.73	2.04819	-53.3555	-35.6347	-74.9026	0.156989	0.013936	0.0238738	0.764116	0.789935	0.369151
11.74	2.04439	-53.4296	-35.6721	-74.9761	0.152112	0.0139359	0.0238738	0.764116	0.789935	0.369151
11.75	2.04059	-53.5037	-35.7096	-75.0497	0.147235	0.0139358	0.0238738	0.764116	0.789935	0.369151
11.76	2.03679	-53.5778	-35.747	-75.1232	0.142358	0.0139358	0.0238738	0.764116	0.789935	0.369151
11.77	2.03299	-53.6519	-35.7844	-75.1968	0.137481	0.0139357	0.0238738	0.764116	0.789935	0.369151
11.78	2.02919	-53.726	-35.8218	-75.2703	0.132604	0.0139356	0.0238738	0.764116	0.789935	0.369151
11.79	2.02539	-53.8001	-35.8593	-75.3439	0.127727	0.0139355	0.0238738	0.764116	0.789935	0.369151
11.8	2.0216	-53.8742	-35.8967	-75.4174	0.12285	0.0139355	0.0238738	0.764116	0.789935	0.369151
11.81	2.0178	-53.9484	-35.9341	-75.491	0.117973	0.0139354	0.0238738	0.764116	0.789935	0.369151
11.82	2.014	-54.0225	-35.9715	-75.5645	0.113096	0.0139353	0.0238738	0.764116	0.789935	0.369151
11.83	2.0102	-54.0966	-36.009	-75.638	0.108219	0.0139352	0.0238738	0.764116	0.789935	0.369151
11.84	2.0064	-54.1707	-36.0464	-75.7116	0.103342	0.0139352	0.0238738	0.764116	0.789935	0.369151
11.85	2.0026	-54.2448	-36.0838	-75.7851	0.0984648	0.0139351	0.0238738	0.764116	0.789935	0.369151
11.86	1.9988	-54.3189	-36.1212	-75.8587	0.0935878	0.013935	0.0238738	0.764116	0.789935	0.369151
11.87	1.995	-54.393	-36.1587	-75.9322	0.0887108	0.0139349	0.0238738	0.764116	0.789935	0.369151
11.88	1.9912	-54.4671	-36.1961	-76.0058	0.0838338	0.0139349	0.0238738	0.764116	0.789935	0.369151
11.89	1.9874	-54.5412	-36.2335	-76.0793	0.0789568	0.0139348	0.0238738	0.764116	0.789935	0.369151
11.9	1.9836	-54.6153	-36.2709	-76.1529	0.0740798	0.0139347	0.0238738	0.764116	0.789935	0.369151
11.91	1.9798	-54.6894	-36.3084	-76.2264	0.0692028	0.0139346	0.0238738	0.764116	0.789935	0.369151
11.92	1.97601	-54.7635	-36.3458	-76.2999	0.0643258	0.0139346	0.0238738	0.764116	0.789935	0.369151
11.93	1.97221	-54.8376	-36.3832	-76.3735	0.0594488	0.0139345	0.0238738	0.764116	0.789935	0.369151
11.94	1.96841	-54.9117	-36.4206	-76.447	0.0545718	0.0139344	0.0238738	0.764116	0.789935	0.369151
11.95	1.96461	-54.9858	-36.4581	-76.5206	0.0496948	0.0139344	0.0238738	0.764116	0.789935	0.369151
11.96	1.96081	-55.0599	-36.4955	-76.5941	0.0448178	0.0139343	0.0238738	0.764116	0.789935	0.369151
11.97	1.95701	-55.134	-36.5329	-76.6677	0.0399408	0.0139342	0.0238738	0.764116	0.789935	0.369151
11.98	1.95321	-55.2081	-36.5703	-76.7412	0.0350638	0.0139342	0.0238738	0.764116	0.789935	0.369151
11.99	1.94941	-55.2822	-36.6078	-76.8147	0.0301868	0.0139341	0.0238738	0.764116	0.789935	0.369151
12	1.94561	-55.3563	-36.6452	-76.8883	0.0253098	0.013934	0.0238738	0.764116	0.789935	0.369151
12.01	1.94181	-55.4305	-36.6826	-76.9618	0.0204328	0.013934	0.0238738	0.764116	0.789935	0.369151
12.02	1.93801	-55.5046	-36.72	-77.0354	0.0155558	0.0139339	0.0238738	0.764116	0.789935	0.369151
12.03	1.93421	-55.5787	-36.7575	-77.1089	0.0106788	0.0139339	0.0238738	0.764116	0.789935	0.369151
12.04	1.93042	-55.6528	-36.7949	-77.1825	0.00580183	0.0139338	0.0238738	0.764116	0.789935	0.369151
12.05	1.92662	-55.7269	-36.8323	-77.256	0.000924837	0.0139337	0.0238738	0.764116	0.789935	0.369151
12.06	1.92282	-55.801	-36.8697	-77.3296	-0.00395216	0.0139337	0.0238738	0.764116	0.789935	0.369151
12.07	1.91902	-55.8751	-36.9072	-77.4031	-0.00882916	0.0139336	0.0238738	0.764116	0.789935	0.369151
12.08	1.91522	-55.9492	-36.9446	-77.4766	-0.0137062	0.0139335	0.0238738	0.764116	0.789935	0.36915
12.09	1.91142	-56.0233	-36.982	-77.5502	-0.0185832	0.0139335	0.0238738	0.764116	0.789935	0.36915
12.1	1.90762	-56.0974	-37.0194	-77.6237	-0.0234602	0.0139334	0.0238738	0.764116	0.789935	0.36915
12.11	1.90382	-56.1715	-37.0569	-77.6973	-0.0283372	0.0139334	0.0238738	0.764116	0.789935	0.36915
12.12	1.90002	-56.2456	-37.0943	-77.7708	-0.0332142	0.0139333	0.0238738	0.764116	0.789935	0.36915
12.13	1.89622	-56.3197	-37.1317	-77.8444	-0.0380912	0.0139333	0.0238738	0.764116	0.789935	0.36915
12.14	1.89242	-56.3938	-37.1691	-77.9179	-0.0429682	0.0139332	0.0238738	0.764116	0.789935	0.36915
12.15	1.88862	-56.4679	-37.2066	-77.9914	-0.0478452	0.0139332	0.0238738	0.764116	0.789935	0.36915
12.16	1.88482	-56.542	-37.244	-78.065	-0.0527222	0.0139331	0.0238738	0.764116	0.789935	0.36915
12.17	1.88103	-56.6161	-37.2814	-78.1385	-0.0575991	0.013933	0.0238738	0.764116	0.789935	0.36915
12.18	1.87723	-56.6902	-37.3188	-78.2121	-0.0624761	0.013933	0.0238738	0.764116	0.789935	0.36915
12.19	1.87343	-56.7643	-37.3563	-78.2856	-0.0673531	0.0139329	0.0238738	0.764116	0.789935	0.36915
12.2	1.86963	-56.8385	-37.3937	-78.3592	-0.0722302	0.0139329	0.0238738	0.764116	0.789935	0.36915
12.21	1.86583	-56.9126	-37.4311	-78.4327	-0.0771072	0.0139328	0.0238738	0.764116	0.789935	0.36915
12.22	1.86203	-56.9867	-37.4685	-78.5063	-0.0819842	0.0139328	0.0238738	0.764116	0.789935	0.36915
12.23	1.85823	-57.0608	-37.506	-78.5798	-0.0868612	0.0139327	0.0238738	0.764116	0.789935	0.36915
12.24	1.85443	-57.1349	-37.5434	-78.6533	-0.0917382	0.0139327	0.0238738	0.764116	0.789935	0.36915
12.25	1.85063	-57.209	-37.5808	-78.7269	-0.0966152	0.0139326	0.0238738	0.764116	0.789935	0.36915
12.26	1.84683	-57.2831	-37.6182	-78.8004	-0.101492	0.0139326	0.0238738	0.764116	0.789935	0.36915
12.27	1.84303	-57.3572	-37.6557	-78.874	-0.106369	0.0139325	0.0238738	0.764116	0.789935	0.36915
12.28	1.83923	-57.4313	-37.6931	-78.9475	-0.111246	0.0139325	0.0238738	0.764116	0.789935	0.36915
12.29	1.83543	-57.5054	-37.7305	-79.0211	-0.116123	0.0139324	0.0238738	0.764116	0.789935	0.36915
12.3	1.83164	-57.5795	-37.7679	-79.0946	-0.121	0.0139323	0.0238738	0.764116	0.789935	0.36915
12.31	1.82784	-57.6536	-37.8054	-79.1681	-0.125877	0.0139323	0.0238738	0.764116	0.789935	0.36915
12.32	1.82404	-57.7277	-37.8428	-79.2417	-0.130754	0.0139323	0.0238738	0.764116	0.789935	0.36915
12.33	1.82024	-57.8018	-37.8802	-79.3152	-0.135631	0.0139322	0.0238738	0.764116	0.789935	0.36915
12.34	1.81644	-57.8759	-37.9176	-79.3888	-0.140508	0.0139322	0.0238738	0.764116	0.789935	0.36915
12.35	1.81264	-57.95	-37.9551	-79.4623	-0.145385	0.0139321	0.0238738	0.764116	0.789935	0.36915
12.36	1.80884	-58.0241	-37.9925	-79.5359	-0.150262	0.0139321	0.0238738	0.764116	0.789935	0.36915
12.37	1.80504	-58.0982	-38.0299	-79.6094	-0.155139	0.013932	0.0238738	0.764116	0.789935	0.36915
12.38	1.80124	-58.1723	-38.0673	-79.683	-0.160016	0.013932	0.0238738	0.764116	0.789935	0.36915
12.39	1.79744	-58.2464	-38.1048	-79.7565	-0.164893	0.0139319	0.0238738	0.764116	0.789935	0.36915
12.4	1.79364	-58.3206	-38.1422	-79.83	-0.16977	0.0139319	0.0238738	0.764116	0.789935	0.36915
12.41	1.78984	-58.3947	-38.1796	-79.9036	-0.174647	0.0139318	0.0238738	0.764116	0.789935	0.36915
12.42	1.78604	-58.4688	-38.217	-79.9771	-0.179524	0.0139318	0.0238738	0.764116	0.789935	0.36915
12.43	1.78225	-58.5429	-38.2545	-80.0507	-0.184401	0.0139317	0.0238738	0.764116	0.789935	0.36915
12.44	1.77845	-58.617	-38.2919	-80.1242	-0.189278	0.0139317	0.0238738	0.764116	0.789935	0.36915
12.45	1.77465	-58.6911	-38.3293	-80.1978	-0.194155	0.0139317	0.0238738	0.764116	0.789935	0.36915
12.46	1.77085	-58.7652	-38.3667	-80.2713	-0.199032	0.0139316	0.0238738	0.764116	0.789935	0.36915
12.47	1.76705	-58.8393	-38.4042	-80.3449	-0.203909	0.0139316	0.0238738	0.764116	0.789935	0.36915
12.48	1.76325	-58.9134	-38.4416	-80.4184	-0.208786	0.0139315	0.0238738	0.764116	0.789935	0.36915
12.49	1.75945	-58.9875	-38.479	-80.4919	-0.213663	0.0139315	0.0238738	0.764116	0.789935	0.36915
12.5	1.75565	-59.0616	-38.5164	-80.5655	-0.21854	0.0139314	0.0238738	0.764116	0.789935	0.36915
12.51	1.75185	-59.1357	-38.5539	-80.639	-0.223417	0.0139314	0.0238738	0.764116	0.789935	0.36915
12.52	1.74805	-59.2098	-38.5913	-80.7126	-0.228294	0.0139314	0.0238738	0.764116	0.789935	0.36915
12.53	1.74425	-59.2839	-38.6287	-80.7861	-0.233171	0.0139313	0.0238738	0.764116	0.789935	0.36915
12.54	1.74045	-59.358	-38.6661	-80.8597	-0.238048	0.0139313	0.0238738	0.764116	0.789935	0.36915
12.55	1.73665	-59.4321	-38.7036	-80.9332	-0.242925	0.0139312	0.0238738	0.764116	0.789935	0.36915
12.56	1.73286	-59.5062	-38.741	-81.0067	-0.247802	0.0139312	0.0238738	0.764116	0.789935	0.36915
12.57	1.72906	-59.5803	-38.7784	-81.0803	-0.252679	0.0139312	0.0238738	0.764116	0.789935	0.36915
12.58	1.72526	-59.6544	-38.8158	-81.1538	-0.257556	0.0139311	0.0238738	0.764116	0.789935	0.36915
12.59	1.72146	-59.7285	-38.8533	-81.2274	-0.262433	0.0139311	0.0238738	0.764116	0.789935	0.36915
12.6	1.71766	-59.8027	-38.8907	-81.3009	-0.26731	0.0139311	0.0238738	0.764116	0.789935	0.36915
12.61	1.71386	-59.8768	-38.9281	-81.3745	-0.272187	0.013931	0.0238738	0.764116	0.789935	0.36915
12.62	1.71006	-59.9509	-38.9655	-81.448	-0.277064	0.013931	0.0238738	0.764116	0.789935	0.36915
12.63	1.70626	-60.025	-39.003	-81.5216	-0.281941	0.0139309	0.0238738	0.764116	0.789935	0.36915
12.64	1.70246	-60.0991	-39.0404	-81.5951	-0.286818	0.0139309	0.0238738	0.764116	0.789935	0.36915
12.65	1.69866	-60.1732	-39.0778	-81.6686	-0.291695	0.0139309	0.0238738	0.764116	0.789935	0.36915
12.66	1.69486	-60.2473	-39.1152	-81.7422	-0.296572	0.0139308	0.0238738	0.764116	0.789935	0.36915
12.67	1.69106	-60.3214	-39.1527	-81.8157	-0.301449	0.0139308	0.0238738	0.764116	0.789935	0.36915
12.68	1.68726	-60.3955	-39.1901	-81.8893	-0.306326	0.0139308	0.0238738	0.764116	0.789935	0.36915
12.69	1.68346	-60.4696	-39.2275	-81.9628	-0.311203	0.0139307	0.0238738	0.764116	0.789935	0.36915
12.7	1.67967	-60.5437	-39.2649	-82.0364	-0.31608	0.0139307	0.0238738	0.764116	0.789935	0.36915
12.71	1.67587	-60.6178	-39.3024	-82.1099	-0.320957	0.0139306	0.0238738	0.764116	0.789935	0.36915
12.72	1.67207	-60.6919	-39.3398	-82.1834	-0.325834	0.0139306	0.0238738	0.764116	0.789935	0.36915
12.73	1.66827	-60.766	-39.3772	-82.257	-0.330711	0.0139306	0.0238738	0.764116	0.789935	0.36915
12.74	1.66447	-60.8401	-39.4146	-82.3305	-0.335588	0.0139305	0.0238738	0.764116	0.789935	0.36915
12.75	1.66067	-60.9142	-39.4521	-82.4041	-0.340465	0.0139305	0.0238738	0.764116	0.789935	0.36915
12.76	1.65687	-60.9883	-39.4895	-82.4776	-0.345342	0.0139305	0.0238738	0.764116	0.789935	0.36915
12.77	1.65307	-61.0624	-39.5269	-82.5512	-0.350219	0.0139305	0.0238738	0.764116	0.789935	0.36915
12.78	1.64927	-61.1365	-39.5643	-82.6247	-0.355096	0.0139304	0.0238738	0.764116	0.789935	0.36915
12.79	1.64547	-61.2106	-39.6018	-82.6983	-0.359973	0.0139304	0.0238738	0.764116	0.789935	0.36915
12.8	1.64167	-61.2848	-39.6392	-82.7718	-0.36485	0.0139304	0.0238738	0.764116	0.789935	0.36915
12.81	1.63787	-61.3589	-39.6766	-82.8453	-0.369727	0.0139303	0.0238738	0.764116	0.789935	0.36915
12.82	1.63407	-61.433	-39.714	-82.9189	-0.374604	0.0139303	0.0238738	0.764116	0.789935	0.36915
12.83	1.63028	-61.5071	-39.7515	-82.9924	-0.379481	0.0139303	0.0238738	0.764116	0.789935	0.36915
12.84	1.62648	-61.5812	-39.7889	-83.066	-0.384358	0.0139302	0.0238738	0.764116	0.789935	0.36915
12.85	1.62268	-61.6553	-39.8263	-83.1395	-0.389235	0.0139302	0.0238738	0.764116	0.789935	0.36915
12.86	1.61888	-61.7294	-39.8637	-83.2131	-0.394112	0.0139302	0.0238738	0.764116	0.789935	0.36915
12.87	1.61508	-61.8035	-39.9012	-83.2866	-0.398989	0.0139301	0.0238738	0.764116	0.789935	0.36915
12.88	1.61128	-61.8776	-39.9386	-83.3601	-0.403866	0.0139301	0.0238738	0.764116	0.789935	0.36915
12.89	1.60748	-61.9517	-39.976	-83.4337	-0.408743	0.0139301	0.0238738	0.764116	0.789935	0.36915
12.9	1.60368	-62.0258	-40.0134	-83.5072	-0.41362	0.01393	0.0238738	0.764116	0.789935	0.369149
12.91	1.59988	-62.0999	-40.0509	-83.5808	-0.418497	0.01393	0.0238738	0.764116	0.789935	0.369149
12.92	1.59608	-62.174	-40.0883	-83.6543	-0.423374	0.01393	0.0238738	0.764116	0.789935	0.369149
12.93	1.59228	-62.2481	-40.1257	-83.7279	-0.428251	0.01393	0.0238738	0.764116	0.789935	0.369149
12.94	1.58848	-62.3222	-40.1631	-83.8014	-0.433128	0.0139299	0.0238738	0.764116	0.789935	0.369149
12.95	1.58468	-62.3963	-40.2006	-83.875	-0.438005	0.0139299	0.0238738	0.764116	0.789935	0.369149
12.96	1.58088	-62.4704	-40.238	-83.9485	-0.442882	0.0139299	0.0238738	0.764116	0.789935	0.369149
12.97	1.57709	-62.5445	-40.2754	-84.022	-0.447759	0.0139299	0.0238738	0.764116	0.789935	0.369149
12.98	1.57329	-62.6186	-40.3128	-84.0956	-0.452636	0.0139298	0.0238738	0.764116	0.789935	0.369149
12.99	1.56949	-62.6927	-40.3503	-84.1691	-0.457514	0.0139298	0.0238738	0.764116	0.789935	0.369149
13	1.56569	-62.7669	-40.3877	-84.2427	-0.462391	0.0139298	0.0238738	0.764116	0.789935	0.369149
13.01	1.56189	-62.841	-40.4251	-84.3162	-0.467268	0.0139297	0.0238738	0.764116	0.789935	0.369149
13.02	1.55809	-62.9151	-40.4625	-84.3898	-0.472145	0.0139297	0.0238738	0.764116	0.789935	0.369149
13.03	1.55429	-62.9892	-40.5	-84.4633	-0.477022	0.0139297	0.0238738	0.764116	0.789935	0.369149
13.04	1.55049	-63.0633	-40.5374	-84.5369	-0.481899	0.0139297	0.0238738	0.764116	0.789935	0.369149
13.05	1.54669	-63.1374	-40.5748	-84.6104	-0.486776	0.0139296	0.0238738	0.764116	0.789935	0.369149
13.06	1.54289	-63.2115	-40.6122	-84.6839	-0.491653	0.0139296	0.0238738	0.764116	0.789935	0.369149
13.07	1.53909	-63.2856	-40.6497	-84.7575	-0.49653	0.0139296	0.0238738	0.764116	0.789935	0.369149
13.08	1.53529	-63.3597	-40.6871	-84.831	-0.501407	0.0139296	0.0238738	0.764116	0.789935	0.369149
13.09	1.53149	-63.4338	-40.7245	-84.9046	-0.506284	0.0139295	0.0238738	0.764116	0.789935	0.369149
13.1	1.52769	-63.5079	-40.7619	-84.9781	-0.511161	0.0139295	0.0238738	0.764116	0.789935	0.369149
13.11	1.5239	-63.582	-40.7994	-85.0517	-0.516038	0.0139295	0.0238738	0.764116	0.789935	0.369149
13.12	1.5201	-63.6561	-40.8368	-85.1252	-0.520915	0.0139295	0.0238738	0.764116	0.789935	0.369149
13.13	1.5163	-63.7302	-40.8742	-85.1987	-0.525792	0.0139294	0.0238738	0.764116	0.789935	0.369149
13.14	1.5125	-63.8043	-40.9116	-85.2723	-0.530669	0.0139294	0.0238738	0.764116	0.789935	0.369149
13.15	1.5087	-63.8784	-40.9491	-85.3458	-0.535546	0.0139294	0.0238738	0.764116	0.789935	0.369149
13.16	1.5049	-63.9525	-40.9865	-85.4194	-0.540423	0.0139294	0.0238738	0.764116	0.789935	0.369149
13.17	1.5011	-64.0266	-41.0239	-85.4929	-0.5453	0.0139294	0.0238738	0.764116	0.789935	0.369149
13.18	1.4973	-64.1007	-41.0613	-85.5665	-0.550177	0.0139293	0.0238738	0.764116	0.789935	0.369149
13.19	1.4935	-64.1749	-41.0988	-85.64	-0.555054	0.0139293	0.0238738	0.764116	0.789935	0.369149
13.2	1.4897	-64.249	-41.1362	-85.7136	-0.559931	0.0139293	0.0238738	0.764116	0.789935	0.369149
13.21	1.4859	-64.3231	-41.1736	-85.7871	-0.564808	0.0139293	0.0238738	0.764116	0.789935	0.369149
13.22	1.4821	-64.3972	-41.211	-85.8606	-0.569685	0.0139292	0.0238738	0.764116	0.789935	0.369149
13.23	1.4783	-64.4713	-41.2485	-85.9342	-0.574562	0.0139292	0.0238738	0.764116	0.789935	0.369149
13.24	1.4745	-64.5454	-41.2859	-86.0077	-0.579439	0.0139292	0.0238738	0.764116	0.789935	0.369149
13.25	1.47071	-64.6195	-41.3233	-86.0813	-0.584316	0.0139292	0.0238738	0.764116	0.789935	0.369149
13.26	1.46691	-64.6936	-41.3607	-86.1548	-0.589193	0.0139291	0.0238738	0.764116	0.789935	0.369149
13.27	1.46311	-64.7677	-41.3982	-86.2284	-0.59407	0.0139291	0.0238738	0.764116	0.789935	0.369149
13.28	1.45931	-64.8418	-41.4356	-86.3019	-0.598947	0.0139291	0.0238738	0.764116	0.789935	0.369149
13.29	1.45551	-64.9159	-41.473	-86.3754	-0.603824	0.0139291	0.0238738	0.764116	0.789935	0.369149
13.3	1.45171	-64.99	-41.5104	-86.449	-0.608701	0.0139291	0.0238738	0.764116	0.789935	0.369149
13.31	1.44791	-65.0641	-41.5479	-86.5225	-0.613578	0.0139291	0.0238738	0.764116	0.789935	0.369149
13.32	1.44411	-65.1382	-41.5853	-86.5961	-0.618455	0.013929	0.0238738	0.764116	0.789935	0.369149
13.33	1.44031	-65.2123	-41.6227	-86.6696	-0.623332	0.013929	0.0238738	0.764116	0.789935	0.369149
13.34	1.43651	-65.2864	-41.6601	-86.7432	-0.628209	0.013929	0.0238738	0.764116	0.789935	0.369149
13.35	1.43271	-65.3605	-41.6976	-86.8167	-0.633086	0.013929	0.0238738	0.764116	0.789935	0.369149
13.36	1.42891	-65.4346	-41.735	-86.8903	-0.637963	0.013929	0.0238738	0.764116	0.789935	0.369149
13.37	1.42511	-65.5087	-41.7724	-86.9638	-0.64284	0.0139289	0.0238738	0.764116	0.789935	0.369149
13.38	1.42131	-65.5828	-41.8098	-87.0373	-0.647717	0.0139289	0.0238738	0.764116	0.789935	0.369149
13.39	1.41752	-65.657	-41.8473	-87.1109	-0.652594	0.0139289	0.0238738	0.764116	0.789935	0.369149
13.4	1.41372	-65.7311	-41.8847	-87.1844	-0.657471	0.0139289	0.0238738	0.764116	0.789935	0.369149
13.41	1.40992	-65.8052	-41.9221	-87.258	-0.662348	0.0139288	0.0238738	0.764116	0.789935	0.369149
13.42	1.40612	-65.8793	-41.9595	-87.3315	-0.667225	0.0139288	0.0238738	0.764116	0.789935	0.369149
13.43	1.40232	-65.9534	-41.997	-87.4051	-0.672102	0.0139288	0.0238738	0.764116	0.789935	0.369149
13.44	1.39852	-66.0275	-42.0344	-87.4786	-0.676979	0.0139288	0.0238738	0.764116	0.789935	0.369149
13.45	1.39472	-66.1016	-42.0718	-87.5521	-0.681856	0.0139288	0.0238738	0.764116	0.789935	0.369149
13.46	1.39092	-66.1757	-42.1092	-87.6257	-0.686733	0.0139288	0.0238738	0.764116	0.789935	0.369149
13.47	1.38712	-66.2498	-42.1467	-87.6992	-0.69161	0.0139287	0.0238738	0.764116	0.789935	0.369149
13.48	1.38332	-66.3239	-42.1841	-87.7728	-0.696487	0.0139287	0.0238738	0.764116	0.789935	0.369149
13.49	1.37952	-66.398	-42.2215	-87.8463	-0.701364	0.0139287	0.0238738	0.764116	0.789935	0.369149
13.5	1.37572	-66.4721	-42.2589	-87.9199	-0.706241	0.0139287	0.0238738	0.764116	0.789935	0.369149
13.51	1.37192	-66.5462	-42.2964	-87.9934	-0.711118	0.0139287	0.0238738	0.764116	0.789935	0.369149
13.52	1.36812	-66.6203	-42.3338	-88.067	-0.715995	0.0139287	0.0238738	0.764116	0.789935	0.369149
13.53	1.36433	-66.6944	-42.3712	-88.1405	-0.720872	0.0139286	0.0238738	0.764116	0.789935	0.369149
13.54	1.36053	-66.7685	-42.4086	-88.214	-0.725749	0.0139286	0.0238738	0.764116	0.789935	0.369149
13.55	1.35673	-66.8426	-42.4461	-88.2876	-0.730626	0.0139286	0.0238738	0.764116	0.789935	0.369149
13.56	1.35293	-66.9167	-42.4835	-88.3611	-0.735503	0.0139286	0.0238738	0.764116	0.789935	0.369149
13.57	1.34913	-66.9908	-42.5209	-88.4347	-0.74038	0.0139286	0.0238738	0.764116	0.789935	0.369149
13.58	1.34533	-67.0649	-42.5583	-88.5082	-0.745257	0.0139286	0.0238738	0.764116	0.789935	0.369149
13.59	1.34153	-67.1391	-42.5958	-88.5818	-0.750134	0.0139285	0.0238738	0.764116	0.789935	0.369149
13.6	1.33773	-67.2132	-42.6332	-88.6553	-0.755011	0.0139285	0.0238738	0.764116	0.789935	0.369149
13.61	1.33393	-67.2873	-42.6706	-88.7289	-0.759888	0.0139285	0.0238738	0.764116	0.789935	0.369149
13.62	1.33013	-67.3614	-42.708	-88.8024	-0.764765	0.0139285	0.0238738	0.764116	0.789935	0.369149
13.63	1.32633	-67.4355	-42.7455	-88.8759	-0.769642	0.0139285	0.0238738	0.764116	0.789935	0.369149
13.64	1.32253	-67.5096	-42.7829	-88.9495	-0.774519	0.0139285	0.0238738	0.764116	0.789935	0.369149
13.65	1.31873	-67.5837	-42.8203	-89.023	-0.779396	0.0139285	0.0238738	0.764116	0.789935	0.369149
13.66	1.31493	-67.6578	-42.8577	-89.0966	-0.784273	0.0139284	0.0238738	0.764116	0.789935	0.369149
13.67	1.31114	-67.7319	-42.8952	-89.1701	-0.78915	0.0139284	0.0238738	0.764116	0.789935	0.369149
13.68	1.30734	-67.806	-42.9326	-89.2437	-0.794027	0.0139284	0.0238738	0.764116	0.789935	0.369149
13.69	1.30354	-67.8801	-42.97	-89.3172	-0.798904	0.0139284	0.0238738	0.764116	0.789935	0.369149
13.7	1.29974	-67.9542	-43.0074	-89.3907	-0.803781	0.0139284	0.0238738	0.764116	0.789935	0.369149
13.71	1.29594	-68.0283	-43.0449	-89.4643	-0.808658	0.0139284	0.0238738	0.764116	0.789935	0.369149
13.72	1.29214	-68.1024	-43.0823	-89.5378	-0.813535	0.0139283	0.0238738	0.764116	0.789935	0.369149
13.73	1.28834	-68.1765	-43.1197	-89.6114	-0.818412	0.0139283	0.0238738	0.764116	0.789935	0.369149
13.74	1.28454	-68.2506	-43.1571	-89.6849	-0.823289	0.0139283	0.0238738	0.764116	0.789935	0.369149
13.75	1.28074	-68.3247	-43.1946	-89.7585	-0.828166	0.0139283	0.0238738	0.764116	0.789935	0.369149
13.76	1.27694	-68.3988	-43.232	-89.832	-0.833043	0.0139283	0.0238738	0.764116	0.789935	0.369149
13.77	1.27314	-68.4729	-43.2694	-89.9056	-0.83792	0.0139283	0.0238738	0.764116	0.789935	0.369149
13.78	1.26934	-68.547	-43.3068	-89.9791	-0.842797	0.0139283	0.0238738	0.764116	0.789935	0.369149
13.79	1.26554	-68.6212	-43.3443	-90.0526	-0.847674	0.0139282	0.0238738	0.764116	0.789935	0.369149
13.8	1.26174	-68.6953	-43.3817	-90.1262	-0.852551	0.0139282	0.0238738	0.764116	0.789935	0.369149
13.81	1.25794	-68.7694	-43.4191	-90.1997	-0.857428	0.0139282	0.0238738	0.764116	0.789935	0.369149
13.82	1.25415	-68.8435	-43.4565	-90.2733	-0.862305	0.0139282	0.0238738	0.764116	0.789935	0.369149
13.83	1.25035	-68.9176	-43.494	-90.3468	-0.867182	0.0139282	0.0238738	0.764116	0.789935	0.369149
13.84	1.24655	-68.9917	-43.5314	-90.4204	-0.872059	0.0139282	0.0238738	0.764116	0.789935	0.369149
13.85	1.24275	-69.0658	-43.5688	-90.4939	-0.876936	0.0139282	0.0238738	0.764116	0.789935	0.369149
13.86	1.23895	-69.1399	-43.6062	-90.5674	-0.881813	0.0139282	0.0238738	0.764116	0.789935	0.369149
13.87	1.23515	-69.214	-43.6437	-90.641	-0.88669	0.0139281	0.0238738	0.764116	0.789935	0.369149
13.88	1.23135	-69.2881	-43.6811	-90.7145	-0.891567	0.0139281	0.0238738	0.764116	0.789935	0.369149
13.89	1.22755	-69.3622	-43.7185	-90.7881	-0.896444	0.0139281	0.0238738	0.764116	0.789935	0.369149
13.9	1.22375	-69.4363	-43.7559	-90.8616	-0.901321	0.0139281	0.0238738	0.764116	0.789935	0.369149
13.91	1.21995	-69.5104	-43.7934	-90.9352	-0.906198	0.0139281	0.0238738	0.764116	0.789935	0.369149
13.92	1.21615	-69.5845	-43.8308	-91.0087	-0.911075	0.0139281	0.0238738	0.764116	0.789935	0.369149
13.93	1.21235	-69.6586	-43.8682	-91.0823	-0.915952	0.0139281	0.0238738	0.764116	0.789935	0.369149
13.94	1.20855	-69.7327	-43.9056	-91.1558	-0.920829	0.0139281	0.0238738	0.764116	0.789935	0.369149
13.95	1.20475	-69.8068	-43.9431	-91.2293	-0.925706	0.0139281	0.0238738	0.764116	0.789935	0.369149
13.96	1.20096	-69.8809	-43.9805	-91.3029	-0.930583	0.013928	0.0238738	0.764116	0.789935	0.369149
13.97	1.19716	-69.955	-44.0179	-91.3764	-0.93546	0.013928	0.0238738	0.764116	0.789935	0.369149
13.98	1.19336	-70.0292	-44.0553	-91.45	-0.940337	0.013928	0.0238738	0.764116	0.789935	0.369149
13.99	1.18956	-70.1033	-44.0928	-91.5235	-0.945214	0.013928	0.0238738	0.764116	0.789935	0.369149
14	1.18576	-70.1774	-44.1302	-91.5971	-0.950091	0.013928	0.0238738	0.764116	0.789935	0.369149
14.01	1.18196	-70.2515	-44.1676	-91.6706	-0.954969	0.013928	0.0238738	0.764116	0.789935	0.369149
14.02	1.17816	-70.3256	-44.205	-91.7441	-0.959846	0.013928	0.0238738	0.764116	0.789935	0.369149
14.03	1.17436	-70.3997	-44.2425	-91.8177	-0.964723	0.013928	0.0238738	0.764116	0.789935	0.369149
14.04	1.17056	-70.4738	-44.2799	-91.8912	-0.9696	0.0139279	0.0238738	0.764116	0.789935	0.369149
14.05	1.16676	-70.5479	-44.3173	-91.9648	-0.974477	0.0139279	0.0238738	0.764116	0.789935	0.369149
14.06	1.16296	-70.622	-44.3547	-92.0383	-0.979354	0.0139279	0.0238738	0.764116	0.789935	0.369149
14.07	1.15916	-70.6961	-44.3922	-92.1119	-0.984231	0.0139279	0.0238738	0.764116	0.789935	0.369149
14.08	1.15536	-70.7702	-44.4296	-92.1854	-0.989108	0.0139279	0.0238738	0.764116	0.789935	0.369149
14.09	1.15156	-70.8443	-44.467	-92.259	-0.993985	0.0139279	0.0238738	0.764116	0.789935	0.369149
14.1	1.14777	-70.9184	-44.5044	-92.3325	-0.998862	0.0139279	0.0238738	0.764116	0.789935	0.369149
14.11	1.14397	-70.9925	-44.5419	-92.406	-1.00374	0.0139279	0.0238738	0.764116	0.789935	0.369149
14.12	1.14017	-71.0666	-44.5793	-92.4796	-1.00862	0.0139279	0.0238738	0.764116	0.789935	0.369149
14.13	1.13637	-71.1407	-44.6167	-92.5531	-1.01349	0.0139279	0.0238738	0.764116	0.789935	0.369149
14.14	1.13257	-71.2148	-44.6541	-92.6267	-1.01837	0.0139278	0.0238738	0.764116	0.789935	0.369149
14.15	1.12877	-71.2889	-44.6916	-92.7002	-1.02325	0.0139278	0.0238738	0.764116	0.789935	0.369149
14.16	1.12497	-71.363	-44.729	-92.7738	-1.02812	0.0139278	0.0238738	0.764116	0.789935	0.369149
14.17	1.12117	-71.4371	-44.7664	-92.8473	-1.033	0.0139278	0.0238738	0.764116	0.789935	0.369149
14.18	1.11737	-71.5113	-44.8038	-92.9209	-1.03788	0.0139278	0.0238738	0.764116	0.789935	0.369149
14.19	1.11357	-71.5854	-44.8413	-92.9944	-1.04275	0.0139278	0.0238738	0.764116	0.789935	0.369149
14.2	1.10977	-71.6595	-44.8787	-93.0679	-1.04763	0.0139278	0.0238738	0.764116	0.789935	0.369149
14.21	1.10597	-71.7336	-44.9161	-93.1415	-1.05251	0.0139278	0.0238738	0.764116	0.789935	0.369149
14.22	1.10217	-71.8077	-44.9535	-93.215	-1.05739	0.0139278	0.0238738	0.764116	0.789935	0.369149
14.23	1.09837	-71.8818	-44.991	-93.2886	-1.06226	0.0139278	0.0238738	0.764116	0.789935	0.369149
14.24	1.09457	-71.9559	-45.0284	-93.3621	-1.06714	0.0139277	0.0238738	0.764116	0.789935	0.369149
14.25	1.09078	-72.03	-45.0658	-93.4357	-1.07202	0.0139277	0.0238738	0.764116	0.789935	0.369149
14.26	1.08698	-72.1041	-45.1032	-93.5092	-1.07689	0.0139277	0.0238738	0.764116	0.789935	0.369149
14.27	1.08318	-72.1782	-45.1407	-93.5827	-1.08177	0.0139277	0.0238738	0.764116	0.789935	0.369149
14.28	1.07938	-72.2523	-45.1781	-93.6563	-1.08665	0.0139277	0.0238738	0.764116	0.789935	0.369149
14.29	1.07558	-72.3264	-45.2155	-93.7298	-1.09152	0.0139277	0.0238738	0.764116	0.789935	0.369149
14.3	1.07178	-72.4005	-45.2529	-93.8034	-1.0964	0.0139277	0.0238738	0.764116	0.789935	0.369149
14.31	1.06798	-72.4746	-45.2904	-93.8769	-1.10128	0.0139277	0.0238738	0.764116	0.789935	0.369149
14.32	1.06418	-72.5487	-45.3278	-93.9505	-1.10616	0.0139277	0.0238738	0.764116	0.789935	0.369149
14.33	1.06038	-72.6228	-45.3652	-94.024	-1.11103	0.0139277	0.0238738	0.764116	0.789935	0.369149
14.34	1.05658	-72.6969	-45.4026	-94.0976	-1.11591	0.0139277	0.0238738	0.764116	0.789935	0.369149
14.35	1.05278	-72.771	-45.4401	-94.1711	-1.12079	0.0139276	0.0238738	0.764116	0.789935	0.369149
14.36	1.04898	-72.8451	-45.4775	-94.2446	-1.12566	0.0139276	0.0238738	0.764116	0.789935	0.369149
14.37	1.04518	-72.9192	-45.5149	-94.3182	-1.13054	0.0139276	0.0238738	0.764116	0.789935	0.369149
14.38	1.04138	-72.9934	-45.5523	-94.3917	-1.13542	0.0139276	0.0238738	0.764116	0.789935	0.369149
14.39	1.03758	-73.0675	-45.5898	-94.4653	-1.14029	0.0139276	0.0238738	0.764116	0.789935	0.369149
14.4	1.03379	-73.1416	-45.6272	-94.5388	-1.14517	0.0139276	0.0238738	0.764116	0.789935	0.369149
14.41	1.02999	-73.2157	-45.6646	-94.6124	-1.15005	0.0139276	0.0238738	0.764116	0.789935	0.369149
14.42	1.02619	-73.2898	-45.702	-94.6859	-1.15493	0.0139276	0.0238738	0.764116	0.789935	0.369149
14.43	1.02239	-73.3639	-45.7395	-94.7594	-1.1598	0.0139276	0.0238738	0.764116	0.789935	0.369149
14.44	1.01859	-73.438	-45.7769	-94.833	-1.16468	0.0139276	0.0238738	0.764116	0.789935	0.369149
14.45	1.01479	-73.5121	-45.8143	-94.9065	-1.16956	0.0139276	0.0238738	0.764116	0.789935	0.369149
14.46	1.01099	-73.5862	-45.8517	-94.9801	-1.17443	0.0139276	0.0238738	0.764116	0.789935	0.369149
14.47	1.00719	-73.6603	-45.8892	-95.0536	-1.17931	0.0139276	0.0238738	0.764116	0.789935	0.369149
14.48	1.00339	-73.7344	-45.9266	-95.1272	-1.18419	0.0139276	0.0238738	0.764116	0.789935	0.369149
14.49	0.999592	-73.8085	-45.964	-95.2007	-1.18907	0.0139276	0.0238738	0.764116	0.789935	0.369149
14.5	0.995793	-73.8826	-46.0014	-95.2743	-1.19394	0.0139275	0.0238738	0.764116	0.789935	0.369149
14.51	0.991993	-73.9567	-46.0389	-95.3478	-1.19882	0.0139275	0.0238738	0.764116	0.789935	0.369149
14.52	0.988194	-74.0308	-46.0763	-95.4213	-1.2037	0.0139275	0.0238738	0.764116	0.789935	0.369149
14.53	0.984395	-74.1049	-46.1137	-95.4949	-1.20857	0.0139275	0.0238738	0.764116	0.789935	0.369149
14.54	0.980595	-74.179	-46.1511	-95.5684	-1.21345	0.0139275	0.0238738	0.764116	0.789935	0.369149
14.55	0.976796	-74.2531	-46.1886	-95.642	-1.21833	0.0139275	0.0238738	0.764116	0.789935	0.369149
14.56	0.972997	-74.3272	-46.226	-95.7155	-1.2232	0.0139275	0.0238738	0.764116	0.789935	0.369149
14.57	0.969197	-74.4013	-46.2634	-95.7891	-1.22808	0.0139275	0.0238738	0.764116	0.789935	0.369149
14.58	0.965398	-74.4755	-46.3008	-95.8626	-1.23296	0.0139275	0.0238738	0.764116	0.789935	0.369149
14.59	0.961599	-74.5496	-46.3383	-95.9361	-1.23784	0.0139275	0.0238738	0.764116	0.789935	0.369149
14.6	0.957799	-74.6237	-46.3757	-96.0097	-1.24271	0.0139275	0.0238738	0.764116	0.789935	0.369149
14.61	0.954	-74.6978	-46.4131	-96.0832	-1.24759	0.0139275	0.0238738	0.764116	0.789935	0.369149
14.62	0.950201	-74.7719	-46.4505	-96.1568	-1.25247	0.0139275	0.0238738	0.764116	0.789935	0.369149
14.63	0.946401	-74.846	-46.488	-96.2303	-1.25734	0.0139274	0.0238738	0.764116	0.789935	0.369149
14.64	0.942602	-74.9201	-46.5254	-96.3039	-1.26222	0.0139274	0.0238738	0.764116	0.789935	0.369149
14.65	0.938803	-74.9942	-46.5628	-96.3774	-1.2671	0.0139274	0.0238738	0.764116	0.789935	0.369149
14.66	0.935003	-75.0683	-46.6002	-96.451	-1.27197	0.0139274	0.0238738	0.764116	0.789935	0.369149
14.67	0.931204	-75.1424	-46.6377	-96.5245	-1.27685	0.0139274	0.0238738	0.764116	0.789935	0.369149
14.68	0.927405	-75.2165	-46.6751	-96.598	-1.28173	0.0139274	0.0238738	0.764116	0.789935	0.369149
14.69	0.923606	-75.2906	-46.7125	-96.6716	-1.28661	0.0139274	0.0238738	0.764116	0.789935	0.369149
14.7	0.919806	-75.3647	-46.7499	-96.7451	-1.29148	0.0139274	0.0238738	0.764116	0.789935	0.369149
14.71	0.916007	-75.4388	-46.7874	-96.8187	-1.29636	0.0139274	0.0238738	0.764116	0.789935	0.369149
14.72	0.912208	-75.5129	-46.8248	-96.8922	-1.30124	0.0139274	0.0238738	0.764116	0.789935	0.369149
14.73	0.908408	-75.587	-46.8622	-96.9658	-1.30611	0.0139274	0.0238738	0.764116	0.789935	0.369149
14.74	0.904609	-75.6611	-46.8996	-97.0393	-1.31099	0.0139274	0.0238738	0.764116	0.789935	0.369149
14.75	0.90081	-75.7352	-46.9371	-97.1129	-1.31587	0.0139274	0.0238738	0.764116	0.789935	0.369149
14.76	0.89701	-75.8093	-46.9745	-97.1864	-1.32074	0.0139274	0.0238738	0.764116	0.789935	0.369149
14.77	0.893211	-75.8834	-47.0119	-97.2599	-1.32562	0.0139274	0.0238738	0.764116	0.789935	0.369149
14.78	0.889412	-75.9576	-47.0493	-97.3335	-1.3305	0.0139274	0.0238738	0.764116	0.789935	0.369149
14.79	0.885612	-76.0317	-47.0868	-97.407	-1.33538	0.0139273	0.0238738	0.764116	0.789935	0.369149
14.8	0.881813	-76.1058	-47.1242	-97.4806	-1.34025	0.0139273	0.0238738	0.764116	0.789935	0.369149
14.81	0.878014	-76.1799	-47.1616	-97.5541	-1.34513	0.0139273	0.0238738	0.764116	0.789935	0.369149
14.82	0.874214	-76.254	-47.199	-97.6277	-1.35001	0.0139273	0.0238738	0.764116	0.789935	0.369149
14.83	0.870415	-76.3281	-47.2365	-97.7012	-1.35488	0.0139273	0.0238738	0.764116	0.789935	0.369149
14.84	0.866616	-76.4022	-47.2739	-97.7747	-1.35976	0.0139273	0.0238738	0.764116	0.789935	0.369149
14.85	0.862816	-76.4763	-47.3113	-97.8483	-1.36464	0.0139273	0.0238738	0.764116	0.789935	0.369149
14.86	0.859017	-76.5504	-47.3487	-97.9218	-1.36951	0.0139273	0.0238738	0.764116	0.789935	0.369149
14.87	0.855218	-76.6245	-47.3862	-97.9954	-1.37439	0.0139273	0.0238738	0.764116	0.789935	0.369149
14.88	0.851418	-76.6986	-47.4236	-98.0689	-1.37927	0.0139273	0.0238738	0.764116	0.789935	0.369149
14.89	0.847619	-76.7727	-47.461	-98.1425	-1.38415	0.0139273	0.0238738	0.764116	0.789935	0.369149
14.9	0.84382	-76.8468	-47.4984	-98.216	-1.38902	0.0139273	0.0238738	0.764116	0.789935	0.369149
14.91	0.840021	-76.9209	-47.5359	-98.2896	-1.3939	0.0139273	0.0238738	0.764116	0.789935	0.369149
14.92	0.836221	-76.995	-47.5733	-98.3631	-1.39878	0.0139273	0.0238738	0.764116	0.789935	0.369149
14.93	0.832422	-77.0691	-47.6107	-98.4366	-1.40365	0.0139273	0.0238738	0.764116	0.789935	0.369149
14.94	0.828623	-77.1432	-47.6481	-98.5102	-1.40853	0.0139273	0.0238738	0.764116	0.789935	0.369149
14.95	0.824823	-77.2173	-47.6856	-98.5837	-1.41341	0.0139273	0.0238738	0.764116	0.789935	0.369149
14.96	0.821024	-77.2914	-47.723	-98.6573	-1.41828	0.0139273	0.0238738	0.764116	0.789935	0.369149
14.97	0.817225	-77.3656	-47.7604	-98.7308	-1.42316	0.0139273	0.0238738	0.764116	0.789935	0.369149
14.98	0.813425	-77.4397	-47.7978	-98.8044	-1.42804	0.0139273	0.0238738	0.764116	0.789935	0.369149
14.99	0.809626	-77.5138	-47.8353	-98.8779	-1.43292	0.0139273	0.0238738	0.764116	0.789935	0.369149
15	0.805827	-77.5879	-47.8727	-98.9514	-1.43779	0.0139273	0.0238738	0.764116	0.789935	0.369149
15.01	0.802027	-77.662	-47.9101	-99.025	-1.44267	0.0139272	0.0238738	0.764116	0.789935	0.369149
15.02	0.798228	-77.7361	-47.9475	-99.0985	-1.44755	0.0139272	0.0238738	0.764116	0.789935	0.369149
15.03	0.794429	-77.8102	-47.985	-99.1721	-1.45242	0.0139272	0.0238738	0.764116	0.789935	0.369149
15.04	0.790629	-77.8843	-48.0224	-99.2456	-1.4573	0.0139272	0.0238738	0.764116	0.789935	0.369149
15.05	0.78683	-77.9584	-48.0598	-99.3192	-1.46218	0.0139272	0.0238738	0.764116	0.789935	0.369149
15.06	0.783031	-78.0325	-48.0972	-99.3927	-1.46705	0.0139272	0.0238738	0.764116	0.789935	0.369149
15.07	0.779231	-78.1066	-48.1347	-99.4663	-1.47193	0.0139272	0.0238738	0.764116	0.789935	0.369149
15.08	0.775432	-78.1807	-48.1721	-99.5398	-1.47681	0.0139272	0.0238738	0.764116	0.789935	0.369149
15.09	0.771633	-78.2548	-48.2095	-99.6133	-1.48169	0.0139272	0.0238738	0.764116	0.789935	0.369149
15.1	0.767833	-78.3289	-48.2469	-99.6869	-1.48656	0.0139272	0.0238738	0.764116	0.789935	0.369149
15.11	0.764034	-78.403	-48.2844	-99.7604	-1.49144	0.0139272	0.0238738	0.764116	0.789935	0.369149
15.12	0.760235	-78.4771	-48.3218	-99.834	-1.49632	0.0139272	0.0238738	0.764116	0.789935	0.369149
15.13	0.756435	-78.5512	-48.3592	-99.9075	-1.50119	0.0139272	0.0238738	0.764116	0.789935	0.369149
15.14	0.752636	-78.6253	-48.3966	-99.9811	-1.50607	0.0139272	0.0238738	0.764116	0.789935	0.369149
15.15	0.748837	-78.6994	-48.4341	-100.055	-1.51095	0.0139272	0.0238738	0.764116	0.789935	0.369149
15.16	0.745038	-78.7735	-48.4715	-100.128	-1.51582	0.0139272	0.0238738	0.764116	0.789935	0.369149
15.17	0.741238	-78.8477	-48.5089	-100.202	-1.5207	0.0139272	0.0238738	0.764116	0.789935	0.369149
15.18	0.737439	-78.9218	-48.5463	-100.275	-1.52558	0.0139272	0.0238738	0.764116	0.789935	0.369149
15.19	0.73364	-78.9959	-48.5838	-100.349	-1.53046	0.0139272	0.0238738	0.764116	0.789935	0.369149
15.2	0.72984	-79.07	-48.6212	-100.422	-1.53533	0.0139272	0.0238738	0.764116	0.789935	0.369149
15.21	0.726041	-79.1441	-48.6586	-100.496	-1.54021	0.0139272	0.0238738	0.764116	0.789935	0.369149
15.22	0.722242	-79.2182	-48.696	-100.569	-1.54509	0.0139271	0.0238738	0.764116	0.789935	0.369149
15.23	0.718442	-79.2923	-48.7335	-100.643	-1.54996	0.0139271	0.0238738	0.764116	0.789935	0.369149
15.24	0.714643	-79.3664	-48.7709	-100.717	-1.55484	0.0139271	0.0238738	0.764116	0.789935	0.369149
15.25	0.710844	-79.4405	-48.8083	-100.79	-1.55972	0.0139271	0.0238738	0.764116	0.789935	0.369149
15.26	0.707044	-79.5146	-48.8457	-100.864	-1.5646	0.0139271	0.0238738	0.764116	0.789935	0.369149
15.27	0.703245	-79.5887	-48.8832	-100.937	-1.56947	0.0139271	0.0238738	0.764116	0.789935	0.369149
15.28	0.699446	-79.6628	-48.9206	-101.011	-1.57435	0.0139271	0.0238738	0.764116	0.789935	0.369149
15.29	0.695646	-79.7369	-48.958	-101.084	-1.57923	0.0139271	0.0238738	0.764116	0.789935	0.369149
15.3	0.691847	-79.811	-48.9954	-101.158	-1.5841	0.0139271	0.0238738	0.764116	0.789935	0.369149
15.31	0.688048	-79.8851	-49.0329	-101.231	-1.58898	0.0139271	0.0238738	0.764116	0.789935	0.369149
15.32	0.684248	-79.9592	-49.0703	-101.305	-1.59386	0.0139271	0.0238738	0.764116	0.789935	0.369149
15.33	0.680449	-80.0333	-49.1077	-101.378	-1.59873	0.0139271	0.0238738	0.764116	0.789935	0.369149
15.34	0.67665	-80.1074	-49.1451	-101.452	-1.60361	0.0139271	0.0238738	0.764116	0.789935	0.369149
15.35	0.67285	-80.1815	-49.1826	-101.525	-1.60849	0.0139271	0.0238738	0.764116	0.789935	0.369149
15.36	0.669051	-80.2556	-49.22	-101.599	-1.61337	0.0139271	0.0238738	0.764116	0.789935	0.369149
15.37	0.665252	-80.3298	-49.2574	-101.673	-1.61824	0.0139271	0.0238738	0.764116	0.789935	0.369149
15.38	0.661452	-80.4039	-49.2948	-101.746	-1.62312	0.0139271	0.0238738	0.764116	0.789935	0.369149
15.39	0.657653	-80.478	-49.3323	-101.82	-1.628	0.0139271	0.0238738	0.764116	0.789935	0.369149
15.4	0.653854	-80.5521	-49.3697	-101.893	-1.63287	0.0139271	0.0238738	0.764116	0.789935	0.369149
15.41	0.650054	-80.6262	-49.4071	-101.967	-1.63775	0.0139271	0.0238738	0.764116	0.789935	0.369149
15.42	0.646255	-80.7003	-49.4445	-102.04	-1.64263	0.0139271	0.0238738	0.764116	0.789935	0.369149
15.43	0.642456	-80.7744	-49.482	-102.114	-1.6475	0.0139271	0.0238738	0.764116	0.789935	0.369149
15.44	0.638657	-80.8485	-49.5194	-102.187	-1.65238	0.0139271	0.0238738	0.764116	0.789935	0.369149
15.45	0.634857	-80.9226	-49.5568	-102.261	-1.65726	0.0139271	0.0238738	0.764116	0.789935	0.369149
15.46	0.631058	-80.9967	-49.5942	-102.334	-1.66214	0.0139271	0.0238738	0.764116	0.789935	0.369149
15.47	0.627259	-81.0708	-49.6317	-102.408	-1.66701	0.0139271	0.0238738	0.764116	0.789935	0.369149
15.48	0.623459	-81.1449	-49.6691	-102.482	-1.67189	0.0139271	0.0238738	0.764116	0.789935	0.369149
15.49	0.61966	-81.219	-49.7065	-102.555	-1.67677	0.0139271	0.0238738	0.764116	0.789935	0.369149
15.5	0.615861	-81.2931	-49.7439	-102.629	-1.68164	0.0139271	0.0238738	0.764116	0.789935	0.369149
15.51	0.612061	-81.3672	-49.7814	-102.702	-1.68652	0.0139271	0.0238738	0.764116	0.789935	0.369149
15.52	0.608262	-81.4413	-49.8188	-102.776	-1.6914	0.013927	0.0238738	0.764116	0.789935	0.369149
15.53	0.604463	-81.5154	-49.8562	-102.849	-1.69627	0.013927	0.0238738	0.764116	0.789935	0.369149
15.54	0.600663	-81.5895	-49.8936	-102.923	-1.70115	0.013927	0.0238738	0.764116	0.789935	0.369149
15.55	0.596864	-81.6636	-49.9311	-102.996	-1.70603	0.013927	0.0238738	0.764116	0.789935	0.369149
15.56	0.593065	-81.7377	-49.9685	-103.07	-1.71091	0.013927	0.0238738	0.764116	0.789935	0.369149
15.57	0.589265	-81.8119	-50.0059	-103.143	-1.71578	0.013927	0.0238738	0.764116	0.789935	0.369149
15.58	0.585466	-81.886	-50.0433	-103.217	-1.72066	0.013927	0.0238738	0.764116	0.789935	0.369149
15.59	0.581667	-81.9601	-50.0808	-103.291	-1.72554	0.013927	0.0238738	0.764116	0.789935	0.369149
15.6	0.577867	-82.0342	-50.1182	-103.364	-1.73041	0.013927	0.0238738	0.764116	0.789935	0.369149
15.61	0.574068	-82.1083	-50.1556	-103.438	-1.73529	0.013927	0.0238738	0.764116	0.789935	0.369149
15.62	0.570269	-82.1824	-50.193	-103.511	-1.74017	0.013927	0.0238738	0.764116	0.789935	0.369149
15.63	0.566469	-82.2565	-50.2305	-103.585	-1.74504	0.013927	0.0238738	0.764116	0.789935	0.369149
15.64	0.56267	-82.3306	-50.2679	-103.658	-1.74992	0.013927	0.0238738	0.764116	0.789935	0.369149
15.65	0.558871	-82.4047	-50.3053	-103.732	-1.7548	0.013927	0.0238738	0.764116	0.789935	0.369149
15.66	0.555071	-82.4788	-50.3427	-103.805	-1.75968	0.013927	0.0238738	0.764116	0.789935	0.369149
15.67	0.551272	-82.5529	-50.3802	-103.879	-1.76455	0.013927	0.0238738	0.764116	0.789935	0.369149
15.68	0.547473	-82.627	-50.4176	-103.952	-1.76943	0.013927	0.0238738	0.764116	0.789935	0.369149
15.69	0.543673	-82.7011	-50.455	-104.026	-1.77431	0.013927	0.0238738	0.764116	0.789935	0.369149
15.7	0.539874	-82.7752	-50.4924	-104.1	-1.77918	0.013927	0.0238738	0.764116	0.789935	0.369149
15.71	0.536075	-82.8493	-50.5299	-104.173	-1.78406	0.013927	0.0238738	0.764116	0.789935	0.369149
15.72	0.532275	-82.9234	-50.5673	-104.247	-1.78894	0.013927	0.0238738	0.764116	0.789935	0.369149
15.73	0.528476	-82.9975	-50.6047	-104.32	-1.79381	0.013927	0.0238738	0.764116	0.789935	0.369149
15.74	0.524677	-83.0716	-50.6421	-104.394	-1.79869	0.013927	0.0238738	0.764116	0.789935	0.369149
15.75	0.520877	-83.1457	-50.6796	-104.467	-1.80357	0.013927	0.0238738	0.764116	0.789935	0.369149
15.76	0.517078	-83.2199	-50.717	-104.541	-1.80845	0.013927	0.0238738	0.764116	0.789935	0.369149
15.77	0.513279	-83.294	-50.7544	-104.614	-1.81332	0.013927	0.0238738	0.764116	0.789935	0.369149
15.78	0.50948	-83.3681	-50.7918	-104.688	-1.8182	0.013927	0.0238738	0.764116	0.789935	0.369149
15.79	0.50568	-83.4422	-50.8293	-104.761	-1.82308	0.013927	0.0238738	0.764116	0.789935	0.369149
15.8	0.501881	-83.5163	-50.8667	-104.835	-1.82795	0.013927	0.0238738	0.764116	0.789935	0.369149
15.81	0.498082	-83.5904	-50.9041	-104.909	-1.83283	0.013927	0.0238738	0.764116	0.789935	0.369149
15.82	0.494282	-83.6645	-50.9415	-104.982	-1.83771	0.013927	0.0238738	0.764116	0.789935	0.369149
15.83	0.490483	-83.7386	-50.979	-105.056	-1.84258	0.013927	0.0238738	0.764116	0.789935	0.369149
15.84	0.486684	-83.8127	-51.0164	-105.129	-1.84746	0.013927	0.0238738	0.764116	0.789935	0.369149
15.85	0.482884	-83.8868	-51.0538	-105.203	-1.85234	0.013927	0.0238738	0.764116	0.789935	0.369149
15.86	0.479085	-83.9609	-51.0912	-105.276	-1.85722	0.013927	0.0238738	0.764116	0.789935	0.369149
15.87	0.475286	-84.035	-51.1287	-105.35	-1.86209	0.013927	0.0238738	0.764116	0.789935	0.369149
15.88	0.471486	-84.1091	-51.1661	-105.423	-1.86697	0.013927	0.0238738	0.764116	0.789935	0.369149
15.89	0.467687	-84.1832	-51.2035	-105.497	-1.87185	0.013927	0.0238738	0.764116	0.789935	0.369149
15.9	0.463888	-84.2573	-51.2409	-105.57	-1.87672	0.013927	0.0238738	0.764116	0.789935	0.369149
15.91	0.460088	-84.3314	-51.2784	-105.644	-1.8816	0.013927	0.0238738	0.764116	0.789935	0.369149
15.92	0.456289	-84.4055	-51.3158	-105.717	-1.88648	0.013927	0.0238738	0.764116	0.789935	0.369149
15.93	0.45249	-84.4796	-51.3532	-105.791	-1.89135	0.013927	0.0238738	0.764116	0.789935	0.369149
15.94	0.44869	-84.5537	-51.3906	-105.865	-1.89623	0.013927	0.0238738	0.764116	0.789935	0.369149
15.95	0.444891	-84.6278	-51.4281	-105.938	-1.90111	0.013927	0.0238738	0.764116	0.789935	0.369149
15.96	0.441092	-84.702	-51.4655	-106.012	-1.90599	0.0139269	0.0238738	0.764116	0.789935	0.369149
15.97	0.437292	-84.7761	-51.5029	-106.085	-1.91086	0.0139269	0.0238738	0.764116	0.789935	0.369149
15.98	0.433493	-84.8502	-51.5403	-106.159	-1.91574	0.0139269	0.0238738	0.764116	0.789935	0.369149
15.99	0.429694	-84.9243	-51.5778	-106.232	-1.92062	0.0139269	0.0238738	0.764116	0.789935	0.369149
16	0.425894	-84.9984	-51.6152	-106.306	-1.92549	0.0139269	0.0238738	0.764116	0.789935	0.369149
16.01	0.422095	-85.0725	-51.6526	-106.379	-1.93037	0.0139269	0.0238738	0.764116	0.789935	0.369149
16.02	0.418296	-85.1466	-51.69	-106.453	-1.93525	0.0139269	0.0238738	0.764116	0.789935	0.369149
16.03	0.414496	-85.2207	-51.7275	-106.526	-1.94012	0.0139269	0.0238738	0.764116	0.789935	0.369149
16.04	0.410697	-85.2948	-51.7649	-106.6	-1.945	0.0139269	0.0238738	0.764116	0.789935	0.369149
16.05	0.406898	-85.3689	-51.8023	-106.674	-1.94988	0.0139269	0.0238738	0.764116	0.789935	0.369149
16.06	0.403098	-85.443	-51.8397	-106.747	-1.95476	0.0139269	0.0238738	0.764116	0.789935	0.369149
16.07	0.399299	-85.5171	-51.8772	-106.821	-1.95963	0.0139269	0.0238738	0.764116	0.789935	0.369149
16.08	0.3955	-85.5912	-51.9146	-106.894	-1.96451	0.0139269	0.0238738	0.764116	0.789935	0.369149
16.09	0.3917	-85.6653	-51.952	-106.968	-1.96939	0.0139269	0.0238738	0.764116	0.789935	0.369149
16.1	0.387901	-85.7394	-51.9894	-107.041	-1.97426	0.0139269	0.0238738	0.764116	0.789935	0.369149
16.11	0.384102	-85.8135	-52.0269	-107.115	-1.97914	0.0139269	0.0238738	0.764116	0.789935	0.369149
16.12	0.380302	-85.8876	-52.0643	-107.188	-1.98402	0.0139269	0.0238738	0.764116	0.789935	0.369149
16.13	0.376503	-85.9617	-52.1017	-107.262	-1.9889	0.0139269	0.0238738	0.764116	0.789935	0.369149
16.14	0.372704	-86.0358	-52.1391	-107.335	-1.99377	0.0139269	0.0238738	0.764116	0.789935	0.369149
16.15	0.368904	-86.1099	-52.1766	-107.409	-1.99865	0.0139269	0.0238738	0.764116	0.789935	0.369149
16.16	0.365105	-86.1841	-52.214	-107.483	-2.00353	0.0139269	0.0238738	0.764116	0.789935	0.369149
16.17	0.361306	-86.2582	-52.2514	-107.556	-2.0084	0.0139269	0.0238738	0.764116	0.789935	0.369149
16.18	0.357507	-86.3323	-52.2888	-107.63	-2.01328	0.0139269	0.0238738	0.764116	0.789935	0.369149
16.19	0.353707	-86.4064	-52.3263	-107.703	-2.01816	0.0139269	0.0238738	0.764116	0.789935	0.369149
16.2	0.349908	-86.4805	-52.3637	-107.777	-2.02303	0.0139269	0.0238738	0.764116	0.789935	0.369149
16.21	0.346109	-86.5546	-52.4011	-107.85	-2.02791	0.0139269	0.0238738	0.764116	0.789935	0.369149
16.22	0.342309	-86.6287	-52.4385	-107.924	-2.03279	0.0139269	0.0238738	0.764116	0.789935	0.369149
16.23	0.33851	-86.7028	-52.476	-107.997	-2.03767	0.0139269	0.0238738	0.764116	0.789935	0.369149
16.24	0.334711	-86.7769	-52.5134	-108.071	-2.04254	0.0139269	0.0238738	0.764116	0.789935	0.369149
16.25	0.330911	-86.851	-52.5508	-108.144	-2.04742	0.0139269	0.0238738	0.764116	0.789935	0.369149
16.26	0.327112	-86.9251	-52.5882	-108.218	-2.0523	0.0139269	0.0238738	0.764116	0.789935	0.369149
16.27	0.323313	-86.9992	-52.6257	-108.292	-2.05717	0.0139269	0.0238738	0.764116	0.789935	0.369149
16.28	0.319513	-87.0733	-52.6631	-108.365	-2.06205	0.0139269	0.0238738	0.764116	0.789935	0.369149
16.29	0.315714	-87.1474	-52.7005	-108.439	-2.06693	0.0139269	0.0238738	0.764116	0.789935	0.369149
16.3	0.311915	-87.2215	-52.7379	-108.512	-2.0718	0.0139269	0.0238738	0.764116	0.789935	0.369149
16.31	0.308115	-87.2956	-52.7754	-108.586	-2.07668	0.0139269	0.0238738	0.764116	0.789935	0.369149
16.32	0.304316	-87.3697	-52.8128	-108.659	-2.08156	0.0139269	0.0238738	0.764116	0.789935	0.369149
16.33	0.300517	-87.4438	-52.8502	-108.733	-2.08644	0.0139269	0.0238738	0.764116	0.789935	0.369149
16.34	0.296717	-87.5179	-52.8876	-108.806	-2.09131	0.0139269	0.0238738	0.764116	0.789935	0.369149
16.35	0.292918	-87.592	-52.9251	-108.88	-2.09619	0.0139269	0.0238738	0.764116	0.789935	0.369149
16.36	0.289119	-87.6662	-52.9625	-108.953	-2.10107	0.0139269	0.0238738	0.764116	0.789935	0.369149
16.37	0.285319	-87.7403	-52.9999	-109.027	-2.10594	0.0139269	0.0238738	0.764116	0.789935	0.369149
16.38	0.28152	-87.8144	-53.0373	-109.101	-2.11082	0.0139269	0.0238738	0.764116	0.789935	0.369149
16.39	0.277721	-87.8885	-53.0748	-109.174	-2.1157	0.0139269	0.0238738	0.764116	0.789935	0.369149
16.4	0.273921	-87.9626	-53.1122	-109.248	-2.12057	0.0139269	0.0238738	0.764116	0.789935	0.369149
16.41	0.270122	-88.0367	-53.1496	-109.321	-2.12545	0.0139269	0.0238738	0.764116	0.789935	0.369149
16.42	0.266323	-88.1108	-53.187	-109.395	-2.13033	0.0139269	0.0238738	0.764116	0.789935	0.369149
16.43	0.262523	-88.1849	-53.2245	-109.468	-2.13521	0.0139269	0.0238738	0.764116	0.789935	0.369149
16.44	0.258724	-88.259	-53.2619	-109.542	-2.14008	0.0139269	0.0238738	0.764116	0.789935	0.369149
16.45	0.254925	-88.3331	-53.2993	-109.615	-2.14496	0.0139269	0.0238738	0.764116	0.789935	0.369149
16.46	0.251125	-88.4072	-53.3367	-109.689	-2.14984	0.0139269	0.0238738	0.764116	0.789935	0.369149
16.47	0.247326	-88.4813	-53.3742	-109.762	-2.15471	0.0139269	0.0238738	0.764116	0.789935	0.369149
16.48	0.243527	-88.5554	-53.4116	-109.836	-2.15959	0.0139269	0.0238738	0.764116	0.789935	0.369149
16.49	0.239727	-88.6295	-53.449	-109.909	-2.16447	0.0139269	0.0238738	0.764116	0.789935	0.369149
16.5	0.235928	-88.7036	-53.4864	-109.983	-2.16934	0.0139269	0.0238738	0.764116	0.789935	0.369149
16.51	0.232129	-88.7777	-53.5239	-110.057	-2.17422	0.0139269	0.0238738	0.764116	0.789935	0.369149
16.52	0.228329	-88.8518	-53.5613	-110.13	-2.1791	0.0139269	0.0238738	0.764116	0.789935	0.369149
16.53	0.22453	-88.9259	-53.5987	-110.204	-2.18398	0.0139268	0.0238738	0.764116	0.789935	0.369149
16.54	0.220731	-89	-53.6361	-110.277	-2.18885	0.0139268	0.0238738	0.764116	0.789935	0.369149
16.55	0.216931	-89.0741	-53.6736	-110.351	-2.19373	0.0139268	0.0238738	0.764116	0.789935	0.369149
16.56	0.213132	-89.1483	-53.711	-110.424	-2.19861	0.0139268	0.0238738	0.764116	0.789935	0.369149
16.57	0.209333	-89.2224	-53.7484	-110.498	-2.20348	0.0139268	0.0238738	0.764116	0.789935	0.369149
16.58	0.205533	-89.2965	-53.7858	-110.571	-2.20836	0.0139268	0.0238738	0.764116	0.789935	0.369149
16.59	0.201734	-89.3706	-53.8233	-110.645	-2.21324	0.0139268	0.0238738	0.764116	0.789935	0.369149
16.6	0.197935	-89.4447	-53.8607	-110.718	-2.21811	0.0139268	0.0238738	0.764116	0.789935	0.369149
16.61	0.194135	-89.5188	-53.8981	-110.792	-2.22299	0.0139268	0.0238738	0.764116	0.789935	0.369149
16.62	0.190336	-89.5929	-53.9355	-110.866	-2.22787	0.0139268	0.0238738	0.764116	0.789935	0.369149
16.63	0.186537	-89.667	-53.973	-110.939	-2.23275	0.0139268	0.0238738	0.764116	0.789935	0.369149
16.64	0.182737	-89.7411	-54.0104	-111.013	-2.23762	0.0139268	0.0238738	0.764116	0.789935	0.369149
16.65	0.178938	-89.8152	-54.0478	-111.086	-2.2425	0.0139268	0.0238738	0.764116	0.789935	0.369149
16.66	0.175139	-89.8893	-54.0852	-111.16	-2.24738	0.0139268	0.0238738	0.764116	0.789935	0.369149
16.67	0.17134	-89.9634	-54.1227	-111.233	-2.25225	0.0139268	0.0238738	0.764116	0.789935	0.369149
16.68	0.16754	-90.0375	-54.1601	-111.307	-2.25713	0.0139268	0.0238738	0.764116	0.789935	0.369149
16.69	0.163741	-90.1116	-54.1975	-111.38	-2.26201	0.0139268	0.0238738	0.764116	0.789935	0.369149
16.7	0.159942	-90.1857	-54.2349	-111.454	-2.26688	0.0139268	0.0238738	0.764116	0.789935	0.369149
16.71	0.156142	-90.2598	-54.2724	-111.527	-2.27176	0.0139268	0.0238738	0.764116	0.789935	0.369149
16.72	0.152343	-90.3339	-54.3098	-111.601	-2.27664	0.0139268	0.0238738	0.764116	0.789935	0.369149
16.73	0.148544	-90.408	-54.3472	-111.675	-2.28152	0.0139268	0.0238738	0.764116	0.789935	0.369149
16.74	0.144744	-90.4821	-54.3846	-111.748	-2.28639	0.0139268	0.0238738	0.764116	0.789935	0.369149
16.75	0.140945	-90.5563	-54.4221	-111.822	-2.29127	0.0139268	0.0238738	0.764116	0.789935	0.369149
16.76	0.137146	-90.6304	-54.4595	-111.895	-2.29615	0.0139268	0.0238738	0.764116	0.789935	0.369149
16.77	0.133346	-90.7045	-54.4969	-111.969	-2.30102	0.0139268	0.0238738	0.764116	0.789935	0.369149
16.78	0.129547	-90.7786	-54.5343	-112.042	-2.3059	0.0139268	0.0238738	0.764116	0.789935	0.369149
16.79	0.125748	-90.8527	-54.5718	-112.116	-2.31078	0.0139268	0.0238738	0.764116	0.789935	0.369149
16.8	0.121948	-90.9268	-54.6092	-112.189	-2.31565	0.0139268	0.0238738	0.764116	0.789935	0.369149
16.81	0.118149	-91.0009	-54.6466	-112.263	-2.32053	0.0139268	0.0238738	0.764116	0.789935	0.369149
16.82	0.11435	-91.075	-54.684	-112.336	-2.32541	0.0139268	0.0238738	0.764116	0.789935	0.369149
16.83	0.11055	-91.1491	-54.7215	-112.41	-2.33029	0.0139268	0.0238738	0.764116	0.789935	0.369149
16.84	0.106751	-91.2232	-54.7589	-112.484	-2.33516	0.0139268	0.0238738	0.764116	0.789935	0.369149
16.85	0.102952	-91.2973	-54.7963	-112.557	-2.34004	0.0139268	0.0238738	0.764116	0.789935	0.369149
16.86	0.0991523	-91.3714	-54.8337	-112.631	-2.34492	0.0139268	0.0238738	0.764116	0.789935	0.369149
16.87	0.095353	-91.4455	-54.8712	-112.704	-2.34979	0.0139268	0.0238738	0.764116	0.789935	0.369149
16.88	0.0915536	-91.5196	-54.9086	-112.778	-2.35467	0.0139268	0.0238738	0.764116	0.789935	0.369149
16.89	0.0877543	-91.5937	-54.946	-112.851	-2.35955	0.0139268	0.0238738	0.764116	0.789935	0.369149
16.9	0.083955	-91.6678	-54.9834	-112.925	-2.36443	0.0139268	0.0238738	0.764116	0.789935	0.369149
16.91	0.0801557	-91.7419	-55.0209	-112.998	-2.3693	0.0139268	0.0238738	0.764116	0.789935	0.369149
16.92	0.0763563	-91.816	-55.0583	-113.072	-2.37418	0.0139268	0.0238738	0.764116	0.789935	0.369149
16.93	0.072557	-91.8901	-55.0957	-113.145	-2.37906	0.0139268	0.0238738	0.764116	0.789935	0.369149
16.94	0.0687577	-91.9642	-55.1331	-113.219	-2.38393	0.0139268	0.0238738	0.764116	0.789935	0.369149
16.95	0.0649583	-92.0384	-55.1706	-113.293	-2.38881	0.0139268	0.0238738	0.764116	0.789935	0.369149
16.96	0.061159	-92.1125	-55.208	-113.366	-2.39369	0.0139268	0.0238738	0.764116	0.789935	0.369149
16.97	0.0573597	-92.1866	-55.2454	-113.44	-2.39856	0.0139268	0.0238738	0.764116	0.789935	0.369149
16.98	0.0535604	-92.2607	-55.2828	-113.513	-2.40344	0.0139268	0.0238738	0.764116	0.789935	0.369149
16.99	0.049761	-92.3348	-55.3203	-113.587	-2.40832	0.0139268	0.0238738	0.764116	0.789935	0.369149
17	0.0459617	-92.4089	-55.3577	-113.66	-2.4132	0.0139268	0.0238738	0.764116	0.789935	0.369149
17.01	0.0421624	-92.483	-55.3951	-113.734	-2.41807	0.0139268	0.0238738	0.764116	0.789935	0.369149
17.02	0.0383631	-92.5571	-55.4325	-113.807	-2.42295	0.0139268	0.0238738	0.764116	0.789935	0.369149
17.03	0.0345637	-92.6312	-55.47	-113.881	-2.42783	0.0139268	0.0238738	0.764116	0.789935	0.369149
17.04	0.0307644	-92.7053	-55.5074	-113.954	-2.4327	0.0139268	0.0238738	0.764116	0.789935	0.369149
17.05	0.0269651	-92.7794	-55.5448	-114.028	-2.43758	0.0139268	0.0238738	0.764116	0.789935	0.369149
17.06	0.0231657	-92.8535	-55.5822	-114.101	-2.44246	0.0139268	0.0238738	0.764116	0.789935	0.369149
17.07	0.0193664	-92.9276	-55.6197	-114.175	-2.44733	0.0139268	0.0238738	0.764116	0.789935	0.369149
17.08	0.0155671	-93.0017	-55.6571	-114.249	-2.45221	0.0139268	0.0238738	0.764116	0.789935	0.369149
17.09	0.0117678	-93.0758	-55.6945	-114.322	-2.45709	0.0139268	0.0238738	0.764116	0.789935	0.369149
17.1	0.00796843	-93.1499	-55.7319	-114.396	-2.46197	0.0139268	0.0238738	0.764116	0.789935	0.369149
17.11	0.00416911	-93.224	-55.7694	-114.469	-2.46684	0.0139268	0.0238738	0.764116	0.789935	0.369149
17.12	0.000369779	-93.2981	-55.8068	-114.543	-2.47172	0.0139268	0.0238738	0.764116	0.789935	0.369149
17.13	-0.00342955	-93.3722	-55.8442	-114.616	-2.4766	0.0139268	0.0238738	0.764116	0.789935	0.369149
17.14	-0.00722888	-93.4463	-55.8816	-114.69	-2.48147	0.0139268	0.0238738	0.764116	0.789935	0.369149
17.15	-0.0110282	-93.5205	-55.9191	-114.763	-2.48635	0.0139268	0.0238738	0.764116	0.789935	0.369149
17.16	-0.0148275	-93.5946	-55.9565	-114.837	-2.49123	0.0139268	0.0238738	0.764116	0.789935	0.369149
17.17	-0.0186269	-93.6687	-55.9939	-114.91	-2.4961	0.0139268	0.0238738	0.764116	0.789935	0.369149
17.18	-0.0224262	-93.7428	-56.0313	-114.984	-2.50098	0.0139268	0.0238738	0.764116	0.789935	0.369149
17.19	-0.0262255	-93.8169	-56.0688	-115.058	-2.50586	0.0139268	0.0238738	0.764116	0.789935	0.369149
17.2	-0.0300248	-93.891	-56.1062	-115.131	-2.51074	0.0139268	0.0238738	0.764116	0.789935	0.369149
17.21	-0.0338242	-93.9651	-56.1436	-115.205	-2.51561	0.0139268	0.0238738	0.764116	0.789935	0.369149
17.22	-0.0376235	-94.0392	-56.181	-115.278	-2.52049	0.0139268	0.0238738	0.764116	0.789935	0.369149
17.23	-0.0414228	-94.1133	-56.2185	-115.352	-2.52537	0.0139268	0.0238738	0.764116	0.789935	0.369149
17.24	-0.0452222	-94.1874	-56.2559	-115.425	-2.53024	0.0139268	0.0238738	0.764116	0.789935	0.369149
17.25	-0.0490215	-94.2615	-56.2933	-115.499	-2.53512	0.0139268	0.0238738	0.764116	0.789935	0.369149
17.26	-0.0528208	-94.3356	-56.3307	-115.572	-2.54	0.0139268	0.0238738	0.764116	0.789935	0.369149
17.27	-0.0566201	-94.4097	-56.3682	-115.646	-2.54487	0.0139268	0.0238738	0.764116	0.789935	0.369149
17.28	-0.0604195	-94.4838	-56.4056	-115.719	-2.54975	0.0139268	0.0238738	0.764116	0.789935	0.369149
17.29	-0.0642188	-94.5579	-56.443	-115.793	-2.55463	0.0139268	0.0238738	0.764116	0.789935	0.369149
17.3	-0.0680181	-94.632	-56.4804	-115.867	-2.55951	0.0139268	0.0238738	0.764116	0.789935	0.369149
17.31	-0.0718174	-94.7061	-56.5179	-115.94	-2.56438	0.0139268	0.0238738	0.764116	0.789935	0.369149
17.32	-0.0756168	-94.7802	-56.5553	-116.014	-2.56926	0.0139268	0.0238738	0.764116	0.789935	0.369149
17.33	-0.0794161	-94.8543	-56.5927	-116.087	-2.57414	0.0139268	0.0238738	0.764116	0.789935	0.369149
17.34	-0.0832154	-94.9284	-56.6301	-116.161	-2.57901	0.0139268	0.0238738	0.764116	0.789935	0.369149
17.35	-0.0870148	-95.0026	-56.6676	-116.234	-2.58389	0.0139268	0.0238738	0.764116	0.789935	0.369149
17.36	-0.0908141	-95.0767	-56.705	-116.308	-2.58877	0.0139268	0.0238738	0.764116	0.789935	0.369149
17.37	-0.0946134	-95.1508	-56.7424	-116.381	-2.59364	0.0139268	0.0238738	0.764116	0.789935	0.369149
17.38	-0.0984127	-95.2249	-56.7798	-116.455	-2.59852	0.0139268	0.0238738	0.764116	0.789935	0.369149
17.39	-0.102212	-95.299	-56.8173	-116.528	-2.6034	0.0139268	0.0238738	0.764116	0.789935	0.369149
17.4	-0.106011	-95.3731	-56.8547	-116.602	-2.60828	0.0139268	0.0238738	0.764116	0.789935	0.369149
17.41	-0.109811	-95.4472	-56.8921	-116.676	-2.61315	0.0139268	0.0238738	0.764116	0.789935	0.369149
17.42	-0.11361	-95.5213	-56.9295	-116.749	-2.61803	0.0139268	0.0238738	0.764116	0.789935	0.369149
17.43	-0.117409	-95.5954	-56.967	-116.823	-2.62291	0.0139268	0.0238738	0.764116	0.789935	0.369149
17.44	-0.121209	-95.6695	-57.0044	-116.896	-2.62778	0.0139268	0.0238738	0.764116	0.789935	0.369149
17.45	-0.125008	-95.7436	-57.0418	-116.97	-2.63266	0.0139268	0.0238738	0.764116	0.789935	0.369149
17.46	-0.128807	-95.8177	-57.0792	-117.043	-2.63754	0.0139268	0.0238738	0.764116	0.789935	0.369149
17.47	-0.132607	-95.8918	-57.1167	-117.117	-2.64241	0.0139268	0.0238738	0.764116	0.789935	0.369149
17.48	-0.136406	-95.9659	-57.1541	-117.19	-2.64729	0.0139268	0.0238738	0.764116	0.789935	0.369149
17.49	-0.140205	-96.04	-57.1915	-117.264	-2.65217	0.0139268	0.0238738	0.764116	0.789935	0.369149
17.5	-0.144005	-96.1141	-57.2289	-117.337	-2.65705	0.0139268	0.0238738	0.764116	0.789935	0.369149
17.51	-0.147804	-96.1882	-57.2664	-117.411	-2.66192	0.0139268	0.0238738	0.764116	0.789935	0.369149
17.52	-0.151603	-96.2623	-57.3038	-117.485	-2.6668	0.0139268	0.0238738	0.764116	0.789935	0.369149
17.53	-0.155403	-96.3364	-57.3412	-117.558	-2.67168	0.0139268	0.0238738	0.764116	0.789935	0.369149
17.54	-0.159202	-96.4106	-57.3786	-117.632	-2.67655	0.0139268	0.0238738	0.764116	0.789935	0.369149
17.55	-0.163001	-96.4847	-57.4161	-117.705	-2.68143	0.0139268	0.0238738	0.764116	0.789935	0.369149
17.56	-0.166801	-96.5588	-57.4535	-117.779	-2.68631	0.0139268	0.0238738	0.764116	0.789935	0.369149
17.57	-0.1706	-96.6329	-57.4909	-117.852	-2.69118	0.0139268	0.0238738	0.764116	0.789935	0.369149
17.58	-0.174399	-96.707	-57.5283	-117.926	-2.69606	0.0139268	0.0238738	0.764116	0.789935	0.369149
17.59	-0.178199	-96.7811	-57.5658	-117.999	-2.70094	0.0139268	0.0238738	0.764116	0.789935	0.369149
17.6	-0.181998	-96.8552	-57.6032	-118.073	-2.70582	0.0139268	0.0238738	0.764116	0.789935	0.369149
17.61	-0.185797	-96.9293	-57.6406	-118.146	-2.71069	0.0139268	0.0238738	0.764116	0.789935	0.369149
17.62	-0.189597	-97.0034	-57.678	-118.22	-2.71557	0.0139268	0.0238738	0.764116	0.789935	0.369149
17.63	-0.193396	-97.0775	-57.7155	-118.293	-2.72045	0.0139268	0.0238738	0.764116	0.789935	0.369149
17.64	-0.197195	-97.1516	-57.7529	-118.367	-2.72532	0.0139268	0.0238738	0.764116	0.789935	0.369149
17.65	-0.200995	-97.2257	-57.7903	-118.441	-2.7302	0.0139268	0.0238738	0.764116	0.789935	0.369149
17.66	-0.204794	-97.2998	-57.8277	-118.514	-2.73508	0.0139268	0.0238738	0.764116	0.789935	0.369149
17.67	-0.208593	-97.3739	-57.8652	-118.588	-2.73996	0.0139268	0.0238738	0.764116	0.789935	0.369149
17.68	-0.212393	-97.448	-57.9026	-118.661	-2.74483	0.0139268	0.0238738	0.764116	0.789935	0.369149
17.69	-0.216192	-97.5221	-57.94	-118.735	-2.74971	0.0139268	0.0238738	0.764116	0.789935	0.369149
17.7	-0.219991	-97.5962	-57.9774	-118.808	-2.75459	0.0139268	0.0238738	0.764116	0.789935	0.369149
17.71	-0.223791	-97.6703	-58.0149	-118.882	-2.75946	0.0139268	0.0238738	0.764116	0.789935	0.369149
17.72	-0.22759	-97.7444	-58.0523	-118.955	-2.76434	0.0139268	0.0238738	0.764116	0.789935	0.369149
17.73	-0.231389	-97.8185	-58.0897	-119.029	-2.76922	0.0139268	0.0238738	0.764116	0.789935	0.369149
17.74	-0.235189	-97.8927	-58.1271	-119.102	-2.77409	0.0139268	0.0238738	0.764116	0.789935	0.369149
17.75	-0.238988	-97.9668	-58.1646	-119.176	-2.77897	0.0139268	0.0238738	0.764116	0.789935	0.369149
17.76	-0.242787	-98.0409	-58.202	-119.25	-2.78385	0.0139268	0.0238738	0.764116	0.789935	0.369149
17.77	-0.246587	-98.115	-58.2394	-119.323	-2.78873	0.0139268	0.0238738	0.764116	0.789935	0.369149
17.78	-0.250386	-98.1891	-58.2768	-119.397	-2.7936	0.0139268	0.0238738	0.764116	0.789935	0.369149
17.79	-0.254185	-98.2632	-58.3143	-119.47	-2.79848	0.0139268	0.0238738	0.764116	0.789935	0.369149
17.8	-0.257985	-98.3373	-58.3517	-119.544	-2.80336	0.0139268	0.0238738	0.764116	0.789935	0.369149
17.81	-0.261784	-98.4114	-58.3891	-119.617	-2.80823	0.0139268	0.0238738	0.764116	0.789935	0.369149
17.82	-0.265583	-98.4855	-58.4265	-119.691	-2.81311	0.0139268	0.0238738	0.764116	0.789935	0.369149
17.83	-0.269383	-98.5596	-58.464	-119.764	-2.81799	0.0139268	0.0238738	0.764116	0.789935	0.369149
17.84	-0.273182	-98.6337	-58.5014	-119.838	-2.82286	0.0139268	0.0238738	0.764116	0.789935	0.369149
17.85	-0.276981	-98.7078	-58.5388	-119.911	-2.82774	0.0139268	0.0238738	0.764116	0.789935	0.369149
17.86	-0.28078	-98.7819	-58.5762	-119.985	-2.83262	0.0139268	0.0238738	0.764116	0.789935	0.369149
17.87	-0.28458	-98.856	-58.6137	-120.059	-2.8375	0.0139268	0.0238738	0.764116	0.789935	0.369149
17.88	-0.288379	-98.9301	-58.6511	-120.132	-2.84237	0.0139268	0.0238738	0.764116	0.789935	0.369149
17.89	-0.292178	-99.0042	-58.6885	-120.206	-2.84725	0.0139268	0.0238738	0.764116	0.789935	0.369149
17.9	-0.295978	-99.0783	-58.7259	-120.279	-2.85213	0.0139268	0.0238738	0.764116	0.789935	0.369149
17.91	-0.299777	-99.1524	-58.7634	-120.353	-2.857	0.0139268	0.0238738	0.764116	0.789935	0.369149
17.92	-0.303576	-99.2265	-58.8008	-120.426	-2.86188	0.0139268	0.0238738	0.764116	0.789935	0.369149
17.93	-0.307376	-99.3006	-58.8382	-120.5	-2.86676	0.0139268	0.0238738	0.764116	0.789935	0.369149
17.94	-0.311175	-99.3748	-58.8756	-120.573	-2.87163	0.0139268	0.0238738	0.764116	0.789935	0.369149
17.95	-0.314974	-99.4489	-58.9131	-120.647	-2.87651	0.0139268	0.0238738	0.764116	0.789935	0.369149
17.96	-0.318774	-99.523	-58.9505	-120.72	-2.88139	0.0139268	0.0238738	0.764116	0.789935	0.369149
17.97	-0.322573	-99.5971	-58.9879	-120.794	-2.88627	0.0139268	0.0238738	0.764116	0.789935	0.369149
17.98	-0.326372	-99.6712	-59.0253	-120.868	-2.89114	0.0139267	0.0238738	0.764116	0.789935	0.369149
17.99	-0.330172	-99.7453	-59.0628	-120.941	-2.89602	0.0139267	0.0238738	0.764116	0.789935	0.369149
18	-0.333971	-99.8194	-59.1002	-121.015	-2.9009	0.0139267	0.0238738	0.764116	0.789935	0.369149
18.01	-0.33777	-99.8935	-59.1376	-121.088	-2.90577	0.0139267	0.0238738	0.764116	0.789935	0.369149
18.02	-0.34157	-99.9676	-59.175	-121.162	-2.91065	0.0139267	0.0238738	0.764116	0.789935	0.369149
18.03	-0.345369	-100.042	-59.2125	-121.235	-2.91553	0.0139267	0.0238738	0.764116	0.789935	0.369149
18.04	-0.349168	-100.116	-59.2499	-121.309	-2.9204	0.0139267	0.0238738	0.764116	0.789935	0.369149
18.05	-0.352968	-100.19	-59.2873	-121.382	-2.92528	0.0139267	0.0238738	0.764116	0.789935	0.369149
18.06	-0.356767	-100.264	-59.3247	-121.456	-2.93016	0.0139267	0.0238738	0.764116	0.789935	0.369149
18.07	-0.360566	-100.338	-59.3622	-121.529	-2.93504	0.0139267	0.0238738	0.764116	0.789935	0.369149
18.08	-0.364366	-100.412	-59.3996	-121.603	-2.93991	0.0139267	0.0238738	0.764116	0.789935	0.369149
18.09	-0.368165	-100.486	-59.437	-121.677	-2.94479	0.0139267	0.0238738	0.764116	0.789935	0.369149
18.1	-0.371964	-100.56	-59.4744	-121.75	-2.94967	0.0139267	0.0238738	0.764116	0.789935	0.369149
18.11	-0.375764	-100.635	-59.5119	-121.824	-2.95454	0.0139267	0.0238738	0.764116	0.789935	0.369149
18.12	-0.379563	-100.709	-59.5493	-121.897	-2.95942	0.0139267	0.0238738	0.764116	0.789935	0.369149
18.13	-0.383362	-100.783	-59.5867	-121.971	-2.9643	0.0139267	0.0238738	0.764116	0.789935	0.369149
18.14	-0.387162	-100.857	-59.6241	-122.044	-2.96917	0.0139267	0.0238738	0.764116	0.789935	0.369149
18.15	-0.390961	-100.931	-59.6616	-122.118	-2.97405	0.0139267	0.0238738	0.764116	0.789935	0.369149
18.16	-0.39476	-101.005	-59.699	-122.191	-2.97893	0.0139267	0.0238738	0.764116	0.789935	0.369149
18.17	-0.39856	-101.079	-59.7364	-122.265	-2.98381	0.0139267	0.0238738	0.764116	0.789935	0.369149
18.18	-0.402359	-101.153	-59.7738	-122.338	-2.98868	0.0139267	0.0238738	0.764116	0.789935	0.369149
18.19	-0.406158	-101.227	-59.8113	-122.412	-2.99356	0.0139267	0.0238738	0.764116	0.789935	0.369149
18.2	-0.409958	-101.301	-59.8487	-122.485	-2.99844	0.0139267	0.0238738	0.764116	0.789935	0.369149
18.21	-0.413757	-101.376	-59.8861	-122.559	-3.00331	0.0139267	0.0238738	0.764116	0.789935	0.369149
18.22	-0.417556	-101.45	-59.9235	-122.633	-3.00819	0.0139267	0.0238738	0.764116	0.789935	0.369149
18.23	-0.421356	-101.524	-59.961	-122.706	-3.01307	0.0139267	0.0238738	0.764116	0.789935	0.369149
18.24	-0.425155	-101.598	-59.9984	-122.78	-3.01794	0.0139267	0.0238738	0.764116	0.789935	0.369149
18.25	-0.428954	-101.672	-60.0358	-122.853	-3.02282	0.0139267	0.0238738	0.764116	0.789935	0.369149
18.26	-0.432754	-101.746	-60.0732	-122.927	-3.0277	0.0139267	0.0238738	0.764116	0.789935	0.369149
18.27	-0.436553	-101.82	-60.1107	-123	-3.03258	0.0139267	0.0238738	0.764116	0.789935	0.369149
18.28	-0.440352	-101.894	-60.1481	-123.074	-3.03745	0.0139267	0.0238738	0.764116	0.789935	0.369149
18.29	-0.444152	-101.968	-60.1855	-123.147	-3.04233	0.0139267	0.0238738	0.764116	0.789935	0.369149
18.3	-0.447951	-102.043	-60.2229	-123.221	-3.04721	0.0139267	0.0238738	0.764116	0.789935	0.369149
18.31	-0.45175	-102.117	-60.2604	-123.294	-3.05208	0.0139267	0.0238738	0.764116	0.789935	0.369149
18.32	-0.45555	-102.191	-60.2978	-123.368	-3.05696	0.0139267	0.0238738	0.764116	0.789935	0.369149
18.33	-0.459349	-102.265	-60.3352	-123.442	-3.06184	0.0139267	0.0238738	0.764116	0.789935	0.369149
18.34	-0.463148	-102.339	-60.3726	-123.515	-3.06671	0.0139267	0.0238738	0.764116	0.789935	0.369149
18.35	-0.466948	-102.413	-60.4101	-123.589	-3.07159	0.0139267	0.0238738	0.764116	0.789935	0.369149
18.36	-0.470747	-102.487	-60.4475	-123.662	-3.07647	0.0139267	0.0238738	0.764116	0.789935	0.369149
18.37	-0.474546	-102.561	-60.4849	-123.736	-3.08135	0.0139267	0.0238738	0.764116	0.789935	0.369149
18.38	-0.478346	-102.635	-60.5223	-123.809	-3.08622	0.0139267	0.0238738	0.764116	0.789935	0.369149
18.39	-0.482145	-102.709	-60.5598	-123.883	-3.0911	0.0139267	0.0238738	0.764116	0.789935	0.369149
18.4	-0.485944	-102.784	-60.5972	-123.956	-3.09598	0.0139267	0.0238738	0.764116	0.789935	0.369149
18.41	-0.489744	-102.858	-60.6346	-124.03	-3.10085	0.0139267	0.0238738	0.764116	0.789935	0.369149
18.42	-0.493543	-102.932	-60.672	-124.103	-3.10573	0.0139267	0.0238738	0.764116	0.789935	0.369149
18.43	-0.497342	-103.006	-60.7095	-124.177	-3.11061	0.0139267	0.0238738	0.764116	0.789935	0.369149
18.44	-0.501142	-103.08	-60.7469	-124.251	-3.11549	0.0139267	0.0238738	0.764116	0.789935	0.369149
18.45	-0.504941	-103.154	-60.7843	-124.324	-3.12036	0.0139267	0.0238738	0.764116	0.789935	0.369149
18.46	-0.50874	-103.228	-60.8217	-124.398	-3.12524	0.0139267	0.0238738	0.764116	0.789935	0.369149
18.47	-0.51254	-103.302	-60.8592	-124.471	-3.13012	0.0139267	0.0238738	0.764116	0.789935	0.369149
18.48	-0.516339	-103.376	-60.8966	-124.545	-3.13499	0.0139267	0.0238738	0.764116	0.789935	0.369149
18.49	-0.520138	-103.451	-60.934	-124.618	-3.13987	0.0139267	0.0238738	0.764116	0.789935	0.369149
18.5	-0.523938	-103.525	-60.9714	-124.692	-3.14475	0.0139267	0.0238738	0.764116	0.789935	0.369149
18.51	-0.527737	-103.599	-61.0089	-124.765	-3.14962	0.0139267	0.0238738	0.764116	0.789935	0.369149
18.52	-0.531536	-103.673	-61.0463	-124.839	-3.1545	0.0139267	0.0238738	0.764116	0.789935	0.369149
18.53	-0.535336	-103.747	-61.0837	-124.912	-3.15938	0.0139267	0.0238738	0.764116	0.789935	0.369149
18.54	-0.539135	-103.821	-61.1211	-124.986	-3.16426	0.0139267	0.0238738	0.764116	0.789935	0.369149
18.55	-0.542934	-103.895	-61.1586	-125.06	-3.16913	0.0139267	0.0238738	0.764116	0.789935	0.369149
18.56	-0.546733	-103.969	-61.196	-125.133	-3.17401	0.0139267	0.0238738	0.764116	0.789935	0.369149
18.57	-0.550533	-104.043	-61.2334	-125.207	-3.17889	0.0139267	0.0238738	0.764116	0.789935	0.369149
18.58	-0.554332	-104.117	-61.2708	-125.28	-3.18376	0.0139267	0.0238738	0.764116	0.789935	0.369149
18.59	-0.558131	-104.192	-61.3083	-125.354	-3.18864	0.0139267	0.0238738	0.764116	0.789935	0.369149
18.6	-0.561931	-104.266	-61.3457	-125.427	-3.19352	0.0139267	0.0238738	0.764116	0.789935	0.369149
18.61	-0.56573	-104.34	-61.3831	-125.501	-3.19839	0.0139267	0.0238738	0.764116	0.789935	0.369149
18.62	-0.569529	-104.414	-61.4205	-125.574	-3.20327	0.0139267	0.0238738	0.764116	0.789935	0.369149
18.63	-0.573329	-104.488	-61.458	-125.648	-3.20815	0.0139267	0.0238738	0.764116	0.789935	0.369149
18.64	-0.577128	-104.562	-61.4954	-125.721	-3.21303	0.0139267	0.0238738	0.764116	0.789935	0.369149
18.65	-0.580927	-104.636	-61.5328	-125.795	-3.2179	0.0139267	0.0238738	0.764116	0.789935	0.369149
18.66	-0.584727	-104.71	-61.5702	-125.869	-3.22278	0.0139267	0.0238738	0.764116	0.789935	0.369149
18.67	-0.588526	-104.784	-61.6077	-125.942	-3.22766	0.0139267	0.0238738	0.764116	0.789935	0.369149
18.68	-0.592325	-104.859	-61.6451	-126.016	-3.23253	0.0139267	0.0238738	0.764116	0.789935	0.369149
18.69	-0.596125	-104.933	-61.6825	-126.089	-3.23741	0.0139267	0.0238738	0.764116	0.789935	0.369149
18.7	-0.599924	-105.007	-61.7199	-126.163	-3.24229	0.0139267	0.0238738	0.764116	0.789935	0.369149
18.71	-0.603723	-105.081	-61.7574	-126.236	-3.24716	0.0139267	0.0238738	0.764116	0.789935	0.369149
18.72	-0.607523	-105.155	-61.7948	-126.31	-3.25204	0.0139267	0.0238738	0.764116	0.789935	0.369149
18.73	-0.611322	-105.229	-61.8322	-126.383	-3.25692	0.0139267	0.0238738	0.764116	0.789935	0.369149
18.74	-0.615121	-105.303	-61.8696	-126.457	-3.2618	0.0139267	0.0238738	0.764116	0.789935	0.369149
18.75	-0.618921	-105.377	-61.9071	-126.53	-3.26667	0.0139267	0.0238738	0.764116	0.789935	0.369149
18.76	-0.62272	-105.451	-61.9445	-126.604	-3.27155	0.0139267	0.0238738	0.764116	0.789935	0.369149
18.77	-0.626519	-105.525	-61.9819	-126.677	-3.27643	0.0139267	0.0238738	0.764116	0.789935	0.369149
18.78	-0.630319	-105.6	-62.0193	-126.751	-3.2813	0.0139267	0.0238738	0.764116	0.789935	0.369149
18.79	-0.634118	-105.674	-62.0568	-126.825	-3.28618	0.0139267	0.0238738	0.764116	0.789935	0.369149
18.8	-0.637917	-105.748	-62.0942	-126.898	-3.29106	0.0139267	0.0238738	0.764116	0.789935	0.369149
18.81	-0.641717	-105.822	-62.1316	-126.972	-3.29593	0.0139267	0.0238738	0.764116	0.789935	0.369149
18.82	-0.645516	-105.896	-62.169	-127.045	-3.30081	0.0139267	0.0238738	0.764116	0.789935	0.369149
18.83	-0.649315	-105.97	-62.2065	-127.119	-3.30569	0.0139267	0.0238738	0.764116	0.789935	0.369149
18.84	-0.653115	-106.044	-62.2439	-127.192	-3.31057	0.0139267	0.0238738	0.764116	0.789935	0.369149
18.85	-0.656914	-106.118	-62.2813	-127.266	-3.31544	0.0139267	0.0238738	0.764116	0.789935	0.369149
18.86	-0.660713	-106.192	-62.3187	-127.339	-3.32032	0.0139267	0.0238738	0.764116	0.789935	0.369149
18.87	-0.664513	-106.267	-62.3562	-127.413	-3.3252	0.0139267	0.0238738	0.764116	0.789935	0.369149
18.88	-0.668312	-106.341	-62.3936	-127.486	-3.33007	0.0139267	0.0238738	0.764116	0.789935	0.369149
18.89	-0.672111	-106.415	-62.431	-127.56	-3.33495	0.0139267	0.0238738	0.764116	0.789935	0.369149
18.9	-0.675911	-106.489	-62.4684	-127.634	-3.33983	0.0139267	0.0238738	0.764116	0.789935	0.369149
18.91	-0.67971	-106.563	-62.5059	-127.707	-3.3447	0.0139267	0.0238738	0.764116	0.789935	0.369149
18.92	-0.683509	-106.637	-62.5433	-127.781	-3.34958	0.0139267	0.0238738	0.764116	0.789935	0.369149
18.93	-0.687309	-106.711	-62.5807	-127.854	-3.35446	0.0139267	0.0238738	0.764116	0.789935	0.369149
18.94	-0.691108	-106.785	-62.6181	-127.928	-3.35934	0.0139267	0.0238738	0.764116	0.789935	0.369149
18.95	-0.694907	-106.859	-62.6556	-128.001	-3.36421	0.0139267	0.0238738	0.764116	0.789935	0.369149
18.96	-0.698707	-106.933	-62.693	-128.075	-3.36909	0.0139267	0.0238738	0.764116	0.789935	0.369149
18.97	-0.702506	-107.008	-62.7304	-128.148	-3.37397	0.0139267	0.0238738	0.764116	0.789935	0.369149
18.98	-0.706305	-107.082	-62.7678	-128.222	-3.37884	0.0139267	0.0238738	0.764116	0.789935	0.369149
18.99	-0.710105	-107.156	-62.8053	-128.295	-3.38372	0.0139267	0.0238738	0.764116	0.789935	0.369149
19	-0.713904	-107.23	-62.8427	-128.369	-3.3886	0.0139267	0.0238738	0.764116	0.789935	0.369149
19.01	-0.717703	-107.304	-62.8801	-128.443	-3.39347	0.0139267	0.0238738	0.764116	0.789935	0.369149
19.02	-0.721503	-107.378	-62.9175	-128.516	-3.39835	0.0139267	0.0238738	0.764116	0.789935	0.369149
19.03	-0.725302	-107.452	-62.955	-128.59	-3.40323	0.0139267	0.0238738	0.764116	0.789935	0.369149
19.04	-0.729101	-107.526	-62.9924	-128.663	-3.40811	0.0139267	0.0238738	0.764116	0.789935	0.369149
19.05	-0.732901	-107.6	-63.0298	-128.737	-3.41298	0.0139267	0.0238738	0.764116	0.789935	0.369149
19.06	-0.7367	-107.675	-63.0672	-128.81	-3.41786	0.0139267	0.0238738	0.764116	0.789935	0.369149
19.07	-0.740499	-107.749	-63.1047	-128.884	-3.42274	0.0139267	0.0238738	0.764116	0.789935	0.369149
19.08	-0.744299	-107.823	-63.1421	-128.957	-3.42761	0.0139267	0.0238738	0.764116	0.789935	0.369149
19.09	-0.748098	-107.897	-63.1795	-129.031	-3.43249	0.0139267	0.0238738	0.764116	0.789935	0.369149
19.1	-0.751897	-107.971	-63.2169	-129.104	-3.43737	0.0139267	0.0238738	0.764116	0.789935	0.369149
19.11	-0.755697	-108.045	-63.2544	-129.178	-3.44224	0.0139267	0.0238738	0.764116	0.789935	0.369149
19.12	-0.759496	-108.119	-63.2918	-129.252	-3.44712	0.0139267	0.0238738	0.764116	0.789935	0.369149
19.13	-0.763295	-108.193	-63.3292	-129.325	-3.452	0.0139267	0.0238738	0.764116	0.789935	0.369149
19.14	-0.767095	-108.267	-63.3666	-129.399	-3.45688	0.0139267	0.0238738	0.764116	0.789935	0.369149
19.15	-0.770894	-108.341	-63.4041	-129.472	-3.46175	0.0139267	0.0238738	0.764116	0.789935	0.369149
19.16	-0.774693	-108.416	-63.4415	-129.546	-3.46663	0.0139267	0.0238738	0.764116	0.789935	0.369149
19.17	-0.778493	-108.49	-63.4789	-129.619	-3.47151	0.0139267	0.0238738	0.764116	0.789935	0.369149
19.18	-0.782292	-108.564	-63.5163	-129.693	-3.47638	0.0139267	0.0238738	0.764116	0.789935	0.369149
19.19	-0.786091	-108.638	-63.5538	-129.766	-3.48126	0.0139267	0.0238738	0.764116	0.789935	0.369149
19.2	-0.789891	-108.712	-63.5912	-129.84	-3.48614	0.0139267	0.0238738	0.764116	0.789935	0.369149
19.21	-0.79369	-108.786	-63.6286	-129.913	-3.49102	0.0139267	0.0238738	0.764116	0.789935	0.369149
19.22	-0.797489	-108.86	-63.666	-129.987	-3.49589	0.0139267	0.0238738	0.764116	0.789935	0.369149
19.23	-0.801289	-108.934	-63.7035	-130.061	-3.50077	0.0139267	0.0238738	0.764116	0.789935	0.369149
19.24	-0.805088	-109.008	-63.7409	-130.134	-3.50565	0.0139267	0.0238738	0.764116	0.789935	0.369149
19.25	-0.808887	-109.083	-63.7783	-130.208	-3.51052	0.0139267	0.0238738	0.764116	0.789935	0.369149
19.26	-0.812687	-109.157	-63.8157	-130.281	-3.5154	0.0139267	0.0238738	0.764116	0.789935	0.369149
19.27	-0.816486	-109.231	-63.8532	-130.355	-3.52028	0.0139267	0.0238738	0.764116	0.789935	0.369149
19.28	-0.820285	-109.305	-63.8906	-130.428	-3.52515	0.0139267	0.0238738	0.764116	0.789935	0.369149
19.29	-0.824085	-109.379	-63.928	-130.502	-3.53003	0.0139267	0.0238738	0.764116	0.789935	0.369149
19.3	-0.827884	-109.453	-63.9654	-130.575	-3.53491	0.0139267	0.0238738	0.764116	0.789935	0.369149
19.31	-0.831683	-109.527	-64.0029	-130.649	-3.53979	0.0139267	0.0238738	0.764116	0.789935	0.369149
19.32	-0.835482	-109.601	-64.0403	-130.722	-3.54466	0.0139267	0.0238738	0.764116	0.789935	0.369149
19.33	-0.839282	-109.675	-64.0777	-130.796	-3.54954	0.0139267	0.0238738	0.764116	0.789935	0.369149
19.34	-0.843081	-109.749	-64.1151	-130.869	-3.55442	0.0139267	0.0238738	0.764116	0.789935	0.369149
19.35	-0.84688	-109.824	-64.1526	-130.943	-3.55929	0.0139267	0.0238738	0.764116	0.789935	0.369149
19.36	-0.85068	-109.898	-64.19	-131.017	-3.56417	0.0139267	0.0238738	0.764116	0.789935	0.369149
19.37	-0.854479	-109.972	-64.2274	-131.09	-3.56905	0.0139267	0.0238738	0.764116	0.789935	0.369149
19.38	-0.858278	-110.046	-64.2648	-131.164	-3.57392	0.0139267	0.0238738	0.764116	0.789935	0.369149
19.39	-0.862078	-110.12	-64.3023	-131.237	-3.5788	0.0139267	0.0238738	0.764116	0.789935	0.369149
19.4	-0.865877	-110.194	-64.3397	-131.311	-3.58368	0.0139267	0.0238738	0.764116	0.789935	0.369149
19.41	-0.869676	-110.268	-64.3771	-131.384	-3.58856	0.0139267	0.0238738	0.764116	0.789935	0.369149
19.42	-0.873476	-110.342	-64.4145	-131.458	-3.59343	0.0139267	0.0238738	0.764116	0.789935	0.369149
19.43	-0.877275	-110.416	-64.452	-131.531	-3.59831	0.0139267	0.0238738	0.764116	0.789935	0.369149
19.44	-0.881074	-110.491	-64.4894	-131.605	-3.60319	0.0139267	0.0238738	0.764116	0.789935	0.369149
19.45	-0.884874	-110.565	-64.5268	-131.678	-3.60806	0.0139267	0.0238738	0.764116	0.789935	0.369149
19.46	-0.888673	-110.639	-64.5642	-131.752	-3.61294	0.0139267	0.0238738	0.764116	0.789935	0.369149
19.47	-0.892472	-110.713	-64.6017	-131.826	-3.61782	0.0139267	0.0238738	0.764116	0.789935	0.369149
19.48	-0.896272	-110.787	-64.6391	-131.899	-3.62269	0.0139267	0.0238738	0.764116	0.789935	0.369149
19.49	-0.900071	-110.861	-64.6765	-131.973	-3.62757	0.0139267	0.0238738	0.764116	0.789935	0.369149
19.5	-0.90387	-110.935	-64.7139	-132.046	-3.63245	0.0139267	0.0238738	0.764116	0.789935	0.369149
19.51	-0.90767	-111.009	-64.7514	-132.12	-3.63733	0.0139267	0.0238738	0.764116	0.789935	0.369149
19.52	-0.911469	-111.083	-64.7888	-132.193	-3.6422	0.0139267	0.0238738	0.764116	0.789935	0.369149
19.53	-0.915268	-111.157	-64.8262	-132.267	-3.64708	0.0139267	0.0238738	0.764116	0.789935	0.369149
19.54	-0.919068	-111.232	-64.8636	-132.34	-3.65196	0.0139267	0.0238738	0.764116	0.789935	0.369149
19.55	-0.922867	-111.306	-64.9011	-132.414	-3.65683	0.0139267	0.0238738	0.764116	0.789935	0.369149
19.56	-0.926666	-111.38	-64.9385	-132.487	-3.66171	0.0139267	0.0238738	0.764116	0.789935	0.369149
19.57	-0.930466	-111.454	-64.9759	-132.561	-3.66659	0.0139267	0.0238738	0.764116	0.789935	0.369149
19.58	-0.934265	-111.528	-65.0133	-132.635	-3.67146	0.0139267	0.0238738	0.764116	0.789935	0.369149
19.59	-0.938064	-111.602	-65.0508	-132.708	-3.67634	0.0139267	0.0238738	0.764116	0.789935	0.369149
19.6	-0.941864	-111.676	-65.0882	-132.782	-3.68122	0.0139267	0.0238738	0.764116	0.789935	0.369149
19.61	-0.945663	-111.75	-65.1256	-132.855	-3.6861	0.0139267	0.0238738	0.764116	0.789935	0.369149
19.62	-0.949462	-111.824	-65.163	-132.929	-3.69097	0.0139267	0.0238738	0.764116	0.789935	0.369149
19.63	-0.953262	-111.899	-65.2005	-133.002	-3.69585	0.0139267	0.0238738	0.764116	0.789935	0.369149
19.64	-0.957061	-111.973	-65.2379	-133.076	-3.70073	0.0139267	0.0238738	0.764116	0.789935	0.369149
19.65	-0.96086	-112.047	-65.2753	-133.149	-3.7056	0.0139267	0.0238738	0.764116	0.789935	0.369149
19.66	-0.96466	-112.121	-65.3127	-133.223	-3.71048	0.0139267	0.0238738	0.764116	0.789935	0.369149
19.67	-0.968459	-112.195	-65.3502	-133.296	-3.71536	0.0139267	0.0238738	0.764116	0.789935	0.369149
19.68	-0.972258	-112.269	-65.3876	-133.37	-3.72023	0.0139267	0.0238738	0.764116	0.789935	0.369149
19.69	-0.976058	-112.343	-65.425	-133.444	-3.72511	0.0139267	0.0238738	0.764116	0.789935	0.369149
19.7	-0.979857	-112.417	-65.4624	-133.517	-3.72999	0.0139267	0.0238738	0.764116	0.789935	0.369149
19.71	-0.983656	-112.491	-65.4999	-133.591	-3.73487	0.0139267	0.0238738	0.764116	0.789935	0.369149
19.72	-0.987456	-112.565	-65.5373	-133.664	-3.73974	0.0139267	0.0238738	0.764116	0.789935	0.369149
19.73	-0.991255	-112.64	-65.5747	-133.738	-3.74462	0.0139267	0.0238738	0.764116	0.789935	0.369149
19.74	-0.995054	-112.714	-65.6121	-133.811	-3.7495	0.0139267	0.0238738	0.764116	0.789935	0.369149
19.75	-0.998854	-112.788	-65.6496	-133.885	-3.75437	0.0139267	0.0238738	0.764116	0.789935	0.369149
19.76	-1.00265	-112.862	-65.687	-133.958	-3.75925	0.0139267	0.0238738	0.764116	0.789935	0.369149
19.77	-1.00645	-112.936	-65.7244	-134.032	-3.76413	0.0139267	0.0238738	0.764116	0.789935	0.369149
19.78	-1.01025	-113.01	-65.7618	-134.105	-3.769	0.0139267	0.0238738	0.764116	0.789935	0.369149
19.79	-1.01405	-113.084	-65.7993	-134.179	-3.77388	0.0139267	0.0238738	0.764116	0.789935	0.369149
19.8	-1.01785	-113.158	-65.8367	-134.253	-3.77876	0.0139267	0.0238738	0.764116	0.789935	0.369149
19.81	-1.02165	-113.232	-65.8741	-134.326	-3.78364	0.0139267	0.0238738	0.764116	0.789935	0.369149
19.82	-1.02545	-113.307	-65.9115	-134.4	-3.78851	0.0139267	0.0238738	0.764116	0.789935	0.369149
19.83	-1.02925	-113.381	-65.949	-134.473	-3.79339	0.0139267	0.0238738	0.764116	0.789935	0.369149
19.84	-1.03305	-113.455	-65.9864	-134.547	-3.79827	0.0139267	0.0238738	0.764116	0.789935	0.369149
19.85	-1.03685	-113.529	-66.0238	-134.62	-3.80314	0.0139267	0.0238738	0.764116	0.789935	0.369149
19.86	-1.04065	-113.603	-66.0612	-134.694	-3.80802	0.0139267	0.0238738	0.764116	0.789935	0.369149
19.87	-1.04445	-113.677	-66.0987	-134.767	-3.8129	0.0139267	0.0238738	0.764116	0.789935	0.369149
19.88	-1.04824	-113.751	-66.1361	-134.841	-3.81777	0.0139267	0.0238738	0.764116	0.789935	0.369149
19.89	-1.05204	-113.825	-66.1735	-134.914	-3.82265	0.0139267	0.0238738	0.764116	0.789935	0.369149
19.9	-1.05584	-113.899	-66.2109	-134.988	-3.82753	0.0139267	0.0238738	0.764116	0.789935	0.369149
19.91	-1.05964	-113.973	-66.2484	-135.061	-3.83241	0.0139267	0.0238738	0.764116	0.789935	0.369149
19.92	-1.06344	-114.048	-66.2858	-135.135	-3.83728	0.0139267	0.0238738	0.764116	0.789935	0.369149
19.93	-1.06724	-114.122	-66.3232	-135.209	-3.84216	0.0139267	0.0238738	0.764116	0.789935	0.369149
19.94	-1.07104	-114.196	-66.3606	-135.282	-3.84704	0.0139267	0.0238738	0.764116	0.789935	0.369149
19.95	-1.07484	-114.27	-66.3981	-135.356	-3.85191	0.0139267	0.0238738	0.764116	0.789935	0.369149
19.96	-1.07864	-114.344	-66.4355	-135.429	-3.85679	0.0139267	0.0238738	0.764116	0.789935	0.369149
19.97	-1.08244	-114.418	-66.4729	-135.503	-3.86167	0.0139267	0.0238738	0.764116	0.789935	0.369149
[truncated: 803 more rows]

## Sheet: C
	Viral load					Target cell
time	black	blue	green	red	orange	black	blue	green	red	orange
0	3.81336	3.81336	3.81336	3.81336	3.81336	1	1	1	1	1
0.01	3.82668	3.82668	3.82668	3.82668	3.82668	0.999655	0.999655	0.999655	0.999655	0.999655
0.02	3.84	3.84	3.84	3.84	3.84	0.9993	0.9993	0.9993	0.9993	0.9993
0.03	3.85331	3.85331	3.85331	3.85331	3.85331	0.998934	0.998934	0.998934	0.998934	0.998934
0.04	3.86661	3.86661	3.86661	3.86661	3.86661	0.998556	0.998556	0.998556	0.998556	0.998556
0.05	3.87991	3.87991	3.87991	3.87991	3.87991	0.998167	0.998167	0.998167	0.998167	0.998167
0.06	3.8932	3.8932	3.8932	3.8932	3.8932	0.997766	0.997766	0.997766	0.997766	0.997766
0.07	3.90648	3.90648	3.90648	3.90648	3.90648	0.997352	0.997352	0.997352	0.997352	0.997352
0.08	3.91975	3.91975	3.91975	3.91975	3.91975	0.996926	0.996926	0.996926	0.996926	0.996926
0.09	3.93302	3.93302	3.93302	3.93302	3.93302	0.996487	0.996487	0.996487	0.996487	0.996487
0.1	3.94628	3.94628	3.94628	3.94628	3.94628	0.996035	0.996035	0.996035	0.996035	0.996035
0.11	3.95953	3.95953	3.95953	3.95953	3.95953	0.995568	0.995568	0.995568	0.995568	0.995568
0.12	3.97278	3.97278	3.97278	3.97278	3.97278	0.995088	0.995088	0.995088	0.995088	0.995088
0.13	3.98601	3.98601	3.98601	3.98601	3.98601	0.994593	0.994593	0.994593	0.994593	0.994593
0.14	3.99924	3.99924	3.99924	3.99924	3.99924	0.994083	0.994083	0.994083	0.994083	0.994083
0.15	4.01246	4.01246	4.01246	4.01246	4.01246	0.993557	0.993557	0.993557	0.993557	0.993557
0.16	4.02567	4.02567	4.02567	4.02567	4.02567	0.993015	0.993015	0.993015	0.993015	0.993015
0.17	4.03887	4.03887	4.03887	4.03887	4.03887	0.992457	0.992457	0.992457	0.992457	0.992457
0.18	4.05205	4.05205	4.05205	4.05205	4.05205	0.991882	0.991882	0.991882	0.991882	0.991882
0.19	4.06523	4.06523	4.06523	4.06523	4.06523	0.99129	0.99129	0.99129	0.99129	0.99129
0.2	4.0784	4.0784	4.0784	4.0784	4.0784	0.99068	0.99068	0.99068	0.99068	0.99068
0.21	4.09156	4.09156	4.09156	4.09156	4.09156	0.990051	0.990051	0.990051	0.990051	0.990051
0.22	4.10471	4.10471	4.10471	4.10471	4.10471	0.989404	0.989404	0.989404	0.989404	0.989404
0.23	4.11784	4.11784	4.11784	4.11784	4.11784	0.988737	0.988737	0.988737	0.988737	0.988737
0.24	4.13097	4.13097	4.13097	4.13097	4.13097	0.98805	0.98805	0.98805	0.98805	0.98805
0.25	4.14408	4.14408	4.14408	4.14408	4.14408	0.987342	0.987342	0.987342	0.987342	0.987342
0.26	4.15718	4.15718	4.15718	4.15718	4.15718	0.986614	0.986614	0.986614	0.986614	0.986614
0.27	4.17026	4.17026	4.17026	4.17026	4.17026	0.985863	0.985863	0.985863	0.985863	0.985863
0.28	4.18333	4.18333	4.18333	4.18333	4.18333	0.985091	0.985091	0.985091	0.985091	0.985091
0.29	4.19639	4.19639	4.19639	4.19639	4.19639	0.984295	0.984295	0.984295	0.984295	0.984295
0.3	4.20944	4.20944	4.20944	4.20944	4.20944	0.983476	0.983476	0.983476	0.983476	0.983476
0.31	4.22247	4.22247	4.22247	4.22247	4.22247	0.982632	0.982632	0.982632	0.982632	0.982632
0.32	4.23549	4.23549	4.23549	4.23549	4.23549	0.981764	0.981764	0.981764	0.981764	0.981764
0.33	4.24849	4.24849	4.24849	4.24849	4.24849	0.98087	0.98087	0.98087	0.98087	0.98087
0.34	4.26147	4.26147	4.26147	4.26147	4.26147	0.979949	0.979949	0.979949	0.979949	0.979949
0.35	4.27444	4.27444	4.27444	4.27444	4.27444	0.979002	0.979002	0.979002	0.979002	0.979002
0.36	4.28739	4.28739	4.28739	4.28739	4.28739	0.978027	0.978027	0.978027	0.978027	0.978027
0.37	4.30033	4.30033	4.30033	4.30033	4.30033	0.977023	0.977023	0.977023	0.977023	0.977023
0.38	4.31324	4.31324	4.31324	4.31324	4.31324	0.97599	0.97599	0.97599	0.97599	0.97599
0.39	4.32614	4.32614	4.32614	4.32614	4.32614	0.974927	0.974927	0.974927	0.974927	0.974927
0.4	4.33902	4.33902	4.33902	4.33902	4.33902	0.973834	0.973834	0.973834	0.973834	0.973834
0.41	4.35188	4.35188	4.35188	4.35188	4.35188	0.972708	0.972708	0.972708	0.972708	0.972708
0.42	4.36472	4.36472	4.36472	4.36472	4.36472	0.971551	0.971551	0.971551	0.971551	0.971551
0.43	4.37754	4.37754	4.37754	4.37754	4.37754	0.97036	0.97036	0.97036	0.97036	0.97036
0.44	4.39034	4.39034	4.39034	4.39034	4.39034	0.969135	0.969135	0.969135	0.969135	0.969135
0.45	4.40312	4.40312	4.40312	4.40312	4.40312	0.967875	0.967875	0.967875	0.967875	0.967875
0.46	4.41588	4.41588	4.41588	4.41588	4.41588	0.966579	0.966579	0.966579	0.966579	0.966579
0.47	4.42861	4.42861	4.42861	4.42861	4.42861	0.965246	0.965246	0.965246	0.965246	0.965246
0.48	4.44132	4.44132	4.44132	4.44132	4.44132	0.963875	0.963875	0.963875	0.963875	0.963875
0.49	4.45401	4.45401	4.45401	4.45401	4.45401	0.962466	0.962466	0.962466	0.962466	0.962466
0.5	4.46667	4.46667	4.46667	4.46667	4.46667	0.961017	0.961017	0.961017	0.961017	0.961017
0.51	4.4793	4.4793	4.4793	4.4793	4.4793	0.959528	0.959528	0.959528	0.959528	0.959528
0.52	4.49191	4.49191	4.49191	4.49191	4.49191	0.957998	0.957998	0.957998	0.957998	0.957998
0.53	4.50449	4.50449	4.50449	4.50449	4.50449	0.956424	0.956424	0.956424	0.956424	0.956424
0.54	4.51705	4.51705	4.51705	4.51705	4.51705	0.954808	0.954808	0.954808	0.954808	0.954808
0.55	4.52957	4.52957	4.52957	4.52957	4.52957	0.953146	0.953146	0.953146	0.953146	0.953146
0.56	4.54207	4.54207	4.54207	4.54207	4.54207	0.95144	0.95144	0.95144	0.95144	0.95144
0.57	4.55454	4.55454	4.55454	4.55454	4.55454	0.949686	0.949686	0.949686	0.949686	0.949686
0.58	4.56697	4.56697	4.56697	4.56697	4.56697	0.947885	0.947885	0.947885	0.947885	0.947885
0.59	4.57938	4.57938	4.57938	4.57938	4.57938	0.946036	0.946036	0.946036	0.946036	0.946036
0.6	4.59175	4.59175	4.59175	4.59175	4.59175	0.944136	0.944136	0.944136	0.944136	0.944136
0.61	4.60409	4.60409	4.60409	4.60409	4.60409	0.942186	0.942186	0.942186	0.942186	0.942186
0.62	4.61639	4.61639	4.61639	4.61639	4.61639	0.940184	0.940184	0.940184	0.940184	0.940184
0.63	4.62866	4.62866	4.62866	4.62866	4.62866	0.938129	0.938129	0.938129	0.938129	0.938129
0.64	4.64089	4.64089	4.64089	4.64089	4.64089	0.93602	0.93602	0.93602	0.93602	0.93602
0.65	4.65309	4.65309	4.65309	4.65309	4.65309	0.933855	0.933855	0.933855	0.933855	0.933855
0.66	4.66524	4.66524	4.66524	4.66524	4.66524	0.931635	0.931635	0.931635	0.931635	0.931635
0.67	4.67736	4.67736	4.67736	4.67736	4.67736	0.929356	0.929356	0.929356	0.929356	0.929356
0.68	4.68944	4.68944	4.68944	4.68944	4.68944	0.92702	0.92702	0.92702	0.92702	0.92702
0.69	4.70148	4.70148	4.70148	4.70148	4.70148	0.924623	0.924623	0.924623	0.924623	0.924623
0.7	4.71347	4.71347	4.71347	4.71347	4.71347	0.922166	0.922166	0.922166	0.922166	0.922166
0.71	4.72542	4.72542	4.72542	4.72542	4.72542	0.919647	0.919647	0.919647	0.919647	0.919647
0.72	4.73733	4.73733	4.73733	4.73733	4.73733	0.917065	0.917065	0.917065	0.917065	0.917065
0.73	4.74919	4.74919	4.74919	4.74919	4.74919	0.914419	0.914419	0.914419	0.914419	0.914419
0.74	4.76101	4.76101	4.76101	4.76101	4.76101	0.911708	0.911708	0.911708	0.911708	0.911708
0.75	4.77277	4.77277	4.77277	4.77277	4.77277	0.90893	0.90893	0.90893	0.90893	0.90893
0.76	4.78449	4.78449	4.78449	4.78449	4.78449	0.906085	0.906085	0.906085	0.906085	0.906085
0.77	4.79616	4.79616	4.79616	4.79616	4.79616	0.903172	0.903172	0.903172	0.903172	0.903172
0.78	4.80778	4.80778	4.80778	4.80778	4.80778	0.900189	0.900189	0.900189	0.900189	0.900189
0.79	4.81934	4.81934	4.81934	4.81934	4.81934	0.897136	0.897136	0.897136	0.897136	0.897136
0.8	4.83086	4.83086	4.83086	4.83086	4.83086	0.894012	0.894012	0.894012	0.894012	0.894012
0.81	4.84231	4.84231	4.84231	4.84231	4.84231	0.890815	0.890815	0.890815	0.890815	0.890815
0.82	4.85371	4.85371	4.85371	4.85371	4.85371	0.887545	0.887545	0.887545	0.887545	0.887545
0.83	4.86506	4.86506	4.86506	4.86506	4.86506	0.8842	0.8842	0.8842	0.8842	0.8842
0.84	4.87634	4.87634	4.87634	4.87634	4.87634	0.88078	0.88078	0.88078	0.88078	0.88078
0.85	4.88757	4.88757	4.88757	4.88757	4.88757	0.877285	0.877285	0.877285	0.877285	0.877285
0.86	4.89873	4.89873	4.89873	4.89873	4.89873	0.873712	0.873712	0.873712	0.873712	0.873712
0.87	4.90983	4.90983	4.90983	4.90983	4.90983	0.870062	0.870062	0.870062	0.870062	0.870062
0.88	4.92086	4.92086	4.92086	4.92086	4.92086	0.866333	0.866333	0.866333	0.866333	0.866333
0.89	4.93184	4.93184	4.93184	4.93184	4.93184	0.862526	0.862526	0.862526	0.862526	0.862526
0.9	4.94274	4.94274	4.94274	4.94274	4.94274	0.858638	0.858638	0.858638	0.858638	0.858638
0.91	4.95358	4.95358	4.95358	4.95358	4.95358	0.854671	0.854671	0.854671	0.854671	0.854671
0.92	4.96434	4.96434	4.96434	4.96434	4.96434	0.850622	0.850622	0.850622	0.850622	0.850622
0.93	4.97504	4.97504	4.97504	4.97504	4.97504	0.846492	0.846492	0.846492	0.846492	0.846492
0.94	4.98566	4.98566	4.98566	4.98566	4.98566	0.84228	0.84228	0.84228	0.84228	0.84228
0.95	4.99621	4.99621	4.99621	4.99621	4.99621	0.837987	0.837987	0.837987	0.837987	0.837987
0.96	5.00668	5.00668	5.00668	5.00668	5.00668	0.83361	0.83361	0.83361	0.83361	0.83361
0.97	5.01708	5.01708	5.01708	5.01708	5.01708	0.829151	0.829151	0.829151	0.829151	0.829151
0.98	5.0274	5.0274	5.0274	5.0274	5.0274	0.824609	0.824609	0.824609	0.824609	0.824609
0.99	5.03764	5.03764	5.03764	5.03764	5.03764	0.819984	0.819984	0.819984	0.819984	0.819984
1	5.04779	5.04779	5.04779	5.04779	5.04779	0.815276	0.815276	0.815276	0.815276	0.815276
1.01	5.05787	5.05787	5.0088	4.96768	5.04678	0.810485	0.810485	0.814822	0.815059	0.812907
1.02	5.06786	5.06786	4.9698	4.88756	5.04575	0.805611	0.805611	0.814407	0.814879	0.81055
1.03	5.07777	5.07777	4.9308	4.80745	5.04469	0.800654	0.800654	0.814028	0.814729	0.808207
1.04	5.08759	5.08759	4.8918	4.72733	5.04362	0.795615	0.795615	0.813681	0.814604	0.805875
1.05	5.09732	5.09732	4.85281	4.64721	5.04252	0.790495	0.790495	0.813365	0.814501	0.803557
1.06	5.10696	5.10696	4.81381	4.5671	5.04141	0.785293	0.785293	0.813075	0.814414	0.801251
1.07	5.11651	5.11651	4.77481	4.48698	5.04027	0.78001	0.78001	0.812811	0.814343	0.798957
1.08	5.12597	5.12597	4.73581	4.40686	5.03912	0.774646	0.774646	0.81257	0.814283	0.796676
1.09	5.13533	5.13533	4.6968	4.32675	5.03794	0.769204	0.769204	0.812349	0.814234	0.794407
1.1	5.1446	5.1446	4.6578	4.24663	5.03675	0.763683	0.763683	0.812147	0.814193	0.792152
1.11	5.15377	5.15377	4.6188	4.16651	5.03554	0.758084	0.758084	0.811963	0.814158	0.789908
1.12	5.16285	5.16285	4.5798	4.0864	5.0343	0.752409	0.752409	0.811794	0.81413	0.787678
1.13	5.17183	5.17183	4.5408	4.00628	5.03305	0.746659	0.746659	0.81164	0.814106	0.78546
1.14	5.1807	5.1807	4.50179	3.92616	5.03178	0.740834	0.740834	0.8115	0.814086	0.783255
1.15	5.18947	5.18947	4.46279	3.84605	5.03049	0.734937	0.734937	0.811371	0.81407	0.781062
1.16	5.19814	5.19814	4.42379	3.76593	5.02918	0.728968	0.728968	0.811254	0.814057	0.778882
1.17	5.20671	5.20671	4.38479	3.68581	5.02785	0.72293	0.72293	0.811146	0.814045	0.776715
1.18	5.21517	5.21517	4.34578	3.6057	5.0265	0.716824	0.716824	0.811048	0.814036	0.77456
1.19	5.22352	5.22352	4.30678	3.52558	5.02514	0.710652	0.710652	0.810958	0.814028	0.772418
1.2	5.23177	5.23177	4.26778	3.44546	5.02375	0.704415	0.704415	0.810876	0.814021	0.770289
1.21	5.23991	5.23991	4.22877	3.36534	5.02235	0.698116	0.698116	0.810801	0.814016	0.768173
1.22	5.24793	5.24793	4.18977	3.28523	5.02093	0.691756	0.691756	0.810733	0.814012	0.766069
1.23	5.25585	5.25585	4.15076	3.20511	5.01949	0.685338	0.685338	0.81067	0.814008	0.763977
1.24	5.26365	5.26365	4.11176	3.12499	5.01803	0.678864	0.678864	0.810613	0.814005	0.761899
1.25	5.27135	5.27135	4.07276	3.04488	5.01655	0.672336	0.672336	0.81056	0.814002	0.759833
1.26	5.27892	5.27892	4.03375	2.96476	5.01506	0.665757	0.665757	0.810513	0.814	0.757779
1.27	5.28639	5.28639	3.99475	2.88464	5.01355	0.659129	0.659129	0.810469	0.813998	0.755739
1.28	5.29373	5.29373	3.95574	2.80453	5.01202	0.652455	0.652455	0.810429	0.813997	0.75371
1.29	5.30097	5.30097	3.91674	2.72441	5.01047	0.645737	0.645737	0.810392	0.813995	0.751695
1.3	5.30808	5.30808	3.87773	2.64429	5.00891	0.638978	0.638978	0.810359	0.813994	0.749692
1.31	5.31508	5.31508	3.83873	2.56418	5.00733	0.632181	0.632181	0.810329	0.813994	0.747701
1.32	5.32195	5.32195	3.79973	2.48406	5.00573	0.625349	0.625349	0.810301	0.813993	0.745723
1.33	5.32871	5.32871	3.76072	2.40394	5.00411	0.618484	0.618484	0.810275	0.813992	0.743758
1.34	5.33535	5.33535	3.72172	2.32383	5.00248	0.61159	0.61159	0.810252	0.813992	0.741805
1.35	5.34187	5.34187	3.68271	2.24371	5.00083	0.604668	0.604668	0.810231	0.813991	0.739865
1.36	5.34827	5.34827	3.64371	2.16359	4.99917	0.597724	0.597724	0.810211	0.813991	0.737936
1.37	5.35455	5.35455	3.6047	2.08347	4.99748	0.590758	0.590758	0.810193	0.813991	0.736021
1.38	5.36071	5.36071	3.5657	2.00336	4.99578	0.583776	0.583776	0.810177	0.813991	0.734118
1.39	5.36674	5.36674	3.52669	1.92324	4.99407	0.576778	0.576778	0.810162	0.81399	0.732227
1.4	5.37266	5.37266	3.48769	1.84312	4.99233	0.56977	0.56977	0.810148	0.81399	0.730348
1.41	5.37845	5.37845	3.44868	1.76301	4.99058	0.562753	0.562753	0.810136	0.81399	0.728482
1.42	5.38412	5.38412	3.40968	1.68289	4.98882	0.555731	0.555731	0.810125	0.81399	0.726628
1.43	5.38967	5.38967	3.37067	1.60277	4.98704	0.548707	0.548707	0.810114	0.81399	0.724786
1.44	5.3951	5.3951	3.33167	1.52266	4.98524	0.541684	0.541684	0.810105	0.81399	0.722957
1.45	5.4004	5.4004	3.29266	1.44254	4.98343	0.534666	0.534666	0.810096	0.81399	0.72114
1.46	5.40559	5.40559	3.25366	1.36242	4.9816	0.527655	0.527655	0.810088	0.81399	0.719334
1.47	5.41065	5.41065	3.21465	1.28231	4.97976	0.520654	0.520654	0.810081	0.81399	0.717541
1.48	5.41559	5.41559	3.17565	1.20219	4.9779	0.513667	0.513667	0.810074	0.81399	0.71576
1.49	5.42041	5.42041	3.13664	1.12207	4.97602	0.506696	0.506696	0.810068	0.813989	0.713991
1.5	5.4251	5.4251	3.09764	1.04195	4.97413	0.499745	0.499745	0.810063	0.813989	0.712234
1.51	5.42968	5.42968	3.05863	0.961838	4.97223	0.492816	0.492816	0.810058	0.813989	0.710489
1.52	5.43414	5.43414	3.01963	0.881721	4.97031	0.485911	0.485911	0.810053	0.813989	0.708756
1.53	5.43848	5.43848	2.98062	0.801604	4.96837	0.479035	0.479035	0.810049	0.813989	0.707035
1.54	5.44269	5.44269	2.94162	0.721487	4.96642	0.47219	0.47219	0.810045	0.813989	0.705326
1.55	5.44679	5.44679	2.90261	0.64137	4.96445	0.465378	0.465378	0.810041	0.813989	0.703628
1.56	5.45078	5.45078	2.86361	0.561253	4.96247	0.458602	0.458602	0.810038	0.813989	0.701942
1.57	5.45464	5.45464	2.8246	0.481136	4.96048	0.451864	0.451864	0.810035	0.813989	0.700268
1.58	5.45839	5.45839	2.7856	0.401019	4.95847	0.445168	0.445168	0.810033	0.813989	0.698606
1.59	5.46202	5.46202	2.74659	0.320903	4.95645	0.438514	0.438514	0.81003	0.813989	0.696955
1.6	5.46554	5.46554	2.70759	0.240786	4.95441	0.431907	0.431907	0.810028	0.813989	0.695315
1.61	5.46894	5.46894	2.66858	0.160669	4.95236	0.425347	0.425347	0.810026	0.813989	0.693688
1.62	5.47223	5.47223	2.62958	0.0805519	4.95029	0.418838	0.418838	0.810024	0.813989	0.692071
1.63	5.4754	5.4754	2.59057	0.000434961	4.94821	0.41238	0.41238	0.810022	0.813989	0.690467
1.64	5.47847	5.47847	2.55157	-0.0796819	4.94612	0.405977	0.405977	0.810021	0.813989	0.688873
1.65	5.48142	5.48142	2.51256	-0.159799	4.94401	0.399629	0.399629	0.810019	0.813989	0.687291
1.66	5.48427	5.48427	2.47355	-0.239916	4.94189	0.39334	0.39334	0.810018	0.813989	0.68572
1.67	5.487	5.487	2.43455	-0.320033	4.93975	0.387109	0.387109	0.810017	0.813989	0.684161
1.68	5.48963	5.48963	2.39554	-0.40015	4.9376	0.38094	0.38094	0.810015	0.813989	0.682612
1.69	5.49215	5.49215	2.35654	-0.480266	4.93544	0.374833	0.374833	0.810014	0.813989	0.681075
1.7	5.49457	5.49457	2.31753	-0.560383	4.93327	0.368791	0.368791	0.810014	0.813989	0.679549
1.71	5.49688	5.49688	2.27853	-0.6405	4.93108	0.362813	0.362813	0.810013	0.813989	0.678034
1.72	5.49909	5.49909	2.23952	-0.720617	4.92888	0.356902	0.356902	0.810012	0.813989	0.67653
1.73	5.50119	5.50119	2.20052	-0.800734	4.92666	0.351058	0.351058	0.810011	0.813989	0.675037
1.74	5.5032	5.5032	2.16151	-0.880851	4.92444	0.345283	0.345283	0.810011	0.813989	0.673554
1.75	5.5051	5.5051	2.12251	-0.960968	4.9222	0.339578	0.339578	0.81001	0.813989	0.672083
1.76	5.50691	5.50691	2.0835	-1.04108	4.91994	0.333943	0.333943	0.810009	0.813989	0.670622
1.77	5.50862	5.50862	2.0445	-1.1212	4.91768	0.32838	0.32838	0.810009	0.813989	0.669172
1.78	5.51023	5.51023	2.00549	-1.20132	4.9154	0.322888	0.322888	0.810009	0.813989	0.667733
1.79	5.51175	5.51175	1.96649	-1.28144	4.91311	0.317469	0.317469	0.810008	0.813989	0.666304
1.8	5.51318	5.51318	1.92748	-1.36155	4.91081	0.312122	0.312122	0.810008	0.813989	0.664886
1.81	5.51451	5.51451	1.88848	-1.44167	4.90849	0.30685	0.30685	0.810007	0.813989	0.663479
1.82	5.51575	5.51575	1.84947	-1.52179	4.90616	0.301651	0.301651	0.810007	0.813989	0.662082
1.83	5.51691	5.51691	1.81047	-1.6019	4.90382	0.296526	0.296526	0.810007	0.813989	0.660695
1.84	5.51797	5.51797	1.77146	-1.68202	4.90147	0.291475	0.291475	0.810007	0.813989	0.659319
1.85	5.51895	5.51895	1.73246	-1.76214	4.89911	0.286499	0.286499	0.810006	0.813989	0.657953
1.86	5.51984	5.51984	1.69345	-1.84225	4.89673	0.281597	0.281597	0.810006	0.813989	0.656597
1.87	5.52065	5.52065	1.65445	-1.92237	4.89435	0.27677	0.27677	0.810006	0.813989	0.655251
1.88	5.52137	5.52137	1.61544	-2.00249	4.89195	0.272018	0.272018	0.810006	0.813989	0.653916
1.89	5.52201	5.52201	1.57644	-2.0826	4.88954	0.267339	0.267339	0.810006	0.813989	0.65259
1.9	5.52257	5.52257	1.53743	-2.16272	4.88712	0.262735	0.262735	0.810005	0.813989	0.651275
1.91	5.52305	5.52305	1.49843	-2.24284	4.88468	0.258205	0.258205	0.810005	0.813989	0.649969
1.92	5.52346	5.52346	1.45942	-2.32295	4.88224	0.253748	0.253748	0.810005	0.813989	0.648674
1.93	5.52379	5.52379	1.42042	-2.40307	4.87978	0.249365	0.249365	0.810005	0.813989	0.647388
1.94	5.52404	5.52404	1.38141	-2.48319	4.87732	0.245054	0.245054	0.810005	0.813989	0.646112
1.95	5.52422	5.52422	1.34241	-2.5633	4.87484	0.240816	0.240816	0.810005	0.813989	0.644846
1.96	5.52432	5.52432	1.3034	-2.64342	4.87235	0.23665	0.23665	0.810005	0.813989	0.64359
1.97	5.52435	5.52435	1.2644	-2.72354	4.86985	0.232555	0.232555	0.810005	0.813989	0.642343
1.98	5.52432	5.52432	1.22539	-2.80365	4.86734	0.228531	0.228531	0.810005	0.813989	0.641105
1.99	5.52421	5.52421	1.18638	-2.88377	4.86482	0.224578	0.224578	0.810005	0.813989	0.639878
2	5.52403	5.52403	1.14738	-2.96389	4.86229	0.220694	0.220694	0.810004	0.813989	0.638659
2.01	5.52379	5.52379	1.10837	-3.044	4.85975	0.216879	0.216879	0.810004	0.813989	0.63745
2.02	5.52348	5.52348	1.06937	-3.12412	4.85719	0.213132	0.213132	0.810004	0.813989	0.636251
2.03	5.52311	5.52311	1.03036	-3.20424	4.85463	0.209453	0.209453	0.810004	0.813989	0.63506
2.04	5.52268	5.52268	0.991359	-3.28436	4.85206	0.205841	0.205841	0.810004	0.813989	0.633879
2.05	5.52218	5.52218	0.952354	-3.36447	4.84947	0.202295	0.202295	0.810004	0.813989	0.632707
2.06	5.52162	5.52162	0.913349	-3.44459	4.84688	0.198814	0.198814	0.810004	0.813989	0.631545
2.07	5.521	5.521	0.874344	-3.52471	4.84428	0.195398	0.195398	0.810004	0.813989	0.630391
2.08	5.52033	5.52033	0.835338	-3.60483	4.84166	0.192045	0.192045	0.810004	0.813989	0.629246
2.09	5.51959	5.51959	0.796333	-3.68495	4.83904	0.188755	0.188755	0.810004	0.813989	0.62811
2.1	5.5188	5.5188	0.757328	-3.76507	4.83641	0.185527	0.185527	0.810004	0.813989	0.626983
2.11	5.51795	5.51795	0.718323	-3.84519	4.83376	0.18236	0.18236	0.810004	0.813989	0.625865
2.12	5.51705	5.51705	0.679318	-3.92531	4.83111	0.179254	0.179254	0.810004	0.813989	0.624756
2.13	5.5161	5.5161	0.640313	-4.00541	4.82845	0.176207	0.176207	0.810004	0.813989	0.623655
2.14	5.51509	5.51509	0.601307	-4.08551	4.82578	0.173218	0.173218	0.810004	0.813989	0.622563
2.15	5.51403	5.51403	0.562302	-4.16561	4.8231	0.170287	0.170287	0.810004	0.813989	0.62148
2.16	5.51292	5.51292	0.523297	-4.24571	4.8204	0.167413	0.167413	0.810004	0.813989	0.620405
2.17	5.51176	5.51176	0.484292	-4.3258	4.8177	0.164594	0.164594	0.810004	0.813989	0.619339
2.18	5.51056	5.51056	0.445287	-4.4059	4.815	0.161831	0.161831	0.810004	0.813989	0.618281
[truncated: 2,582 more rows]

## Sheet: D
Antiviral effect of therapy	Initialtion of therapy	Reduced AUC%
[truncated: 81 more rows]

[truncated: 2 more sheets: E, F]
