# Supplementary material for: A quantitative model used to compare within-host SARS-CoV-2, MERS-CoV, and SARS-CoV dynamics provides insights into the pathogenesis and treatment of SARS-CoV-2
Source: PLoS Biol. 2021 Mar 22;19(3):e3001128. doi: 10.1371/journal.pbio.3001128 (PMC7984623; doi:10.1371/journal.pbio.3001128)
Supplement: S4 Data — (XLSX) [file pbio.3001128.s004.xlsx]

## Sheet: A
Data set					Patient viral dynamics (simulation)
ID	time	Viralload		Time	CoV2-Singapore 17	CoV2-Singapore 2	CoV2-Singapore 3	CoV2-Singapore 4	CoV2-Singapore 6	CoV2-Singapore 8	CoV2-Singapore 9	CoV2-Singapore 11	CoV2-Singapore 12	CoV2-Singapore 14	CoV2-Singapore 16	CoV2-Singapore 18	CoV2-China C	CoV2-China D	CoV2-China E	CoV2-China H	CoV2-China I	CoV2-China L	CoV2-China O	CoV2-China P	CoV2-Germany 1	CoV2-Germany 2	CoV2-Germany 3	CoV2-Germany 4	CoV2-Germany 7	CoV2-Germany 8	CoV2-Germany 10	CoV2-Germany 14	CoV2-Korea 13	CoV2-Korea 15
CoV2-Singapore 17	1	3.4099		0	3.77026	3.81988	3.80485	3.81386	3.81277	3.8357	3.81677	3.8357	3.8133	3.72729	3.8122	3.81531	3.8193	3.82944	3.81406	3.84877	3.79598	3.79083	3.9315	3.833	3.8202	3.79773	3.7704	3.82421	3.79651	3.80453	3.79715	3.80504	3.88503	3.76395
CoV2-Singapore 17	2	4.03639		0.01	3.78322	3.83416	3.82037	3.82811	3.82808	3.85146	3.83291	3.84706	3.82728	3.74017	3.82722	3.83102	3.83106	3.84351	3.82778	3.85982	3.81138	3.80484	3.94059	3.84588	3.8333	3.80852	3.782	3.83464	3.80908	3.81722	3.81187	3.81536	3.8974	3.77629
CoV2-Singapore 17	3	3.51426		0.02	3.79618	3.84843	3.83589	3.84234	3.84339	3.86721	3.84903	3.85841	3.84126	3.75306	3.84224	3.84671	3.84282	3.85757	3.84148	3.87087	3.82679	3.81884	3.9496	3.85875	3.8464	3.81932	3.79359	3.84507	3.82164	3.82989	3.82659	3.82567	3.90975	3.78862
CoV2-Singapore 17	4	4.1708		0.03	3.80911	3.8627	3.8514	3.85657	3.85869	3.88293	3.86513	3.86975	3.85522	3.76594	3.85724	3.8624	3.85456	3.87163	3.85518	3.8819	3.84219	3.83285	3.95854	3.87161	3.85948	3.83011	3.80517	3.85548	3.8342	3.84257	3.8413	3.83596	3.9221	3.80095
CoV2-Singapore 17	5	3.1708		0.04	3.82203	3.87695	3.86692	3.87079	3.87399	3.89862	3.88121	3.88108	3.86918	3.77882	3.87225	3.87808	3.86629	3.88569	3.86887	3.89291	3.85759	3.84684	3.96741	3.88445	3.87256	3.84089	3.81674	3.86589	3.84676	3.85523	3.85601	3.84625	3.93442	3.81327
CoV2-Singapore 17	6	4.26062		0.05	3.83494	3.8912	3.88243	3.885	3.88928	3.91428	3.89727	3.8924	3.88312	3.7917	3.88724	3.89375	3.87802	3.89974	3.88255	3.90392	3.87299	3.86084	3.97621	3.89728	3.88562	3.85168	3.82829	3.87629	3.85931	3.8679	3.87072	3.85653	3.94674	3.8256
CoV2-Singapore 17	8	4.14075		0.06	3.84783	3.90544	3.89794	3.89921	3.90457	3.92992	3.9133	3.9037	3.89705	3.80459	3.90223	3.90941	3.88973	3.9138	3.89622	3.9149	3.88839	3.87483	3.98493	3.91009	3.89868	3.86246	3.83983	3.88667	3.87185	3.88056	3.88542	3.8668	3.95904	3.83792
CoV2-Singapore 17	9	4.52879		0.07	3.86071	3.91967	3.91345	3.9134	3.91986	3.94553	3.92932	3.91499	3.91097	3.81747	3.91721	3.92507	3.90143	3.92785	3.90989	3.92588	3.90379	3.88883	3.99358	3.92289	3.91173	3.87323	3.85135	3.89705	3.8844	3.89321	3.90012	3.87705	3.97132	3.85024
CoV2-Singapore 17	10	1.83		0.08	3.87357	3.93389	3.92895	3.92759	3.93514	3.96111	3.94531	3.92627	3.92489	3.83035	3.93219	3.94071	3.91313	3.9419	3.92354	3.93683	3.91918	3.90282	4.00215	3.93568	3.92476	3.88401	3.86287	3.90743	3.89694	3.90586	3.91482	3.8873	3.98359	3.86256
CoV2-Singapore 17	11	1.83		0.09	3.88641	3.9481	3.94446	3.94177	3.95042	3.97666	3.96128	3.93754	3.93879	3.84323	3.94716	3.95635	3.92481	3.95594	3.93719	3.94778	3.93458	3.9168	4.01065	3.94845	3.93779	3.89477	3.87437	3.91779	3.90947	3.91851	3.92951	3.89753	3.99584	3.87488
CoV2-Singapore 2	3	4.28227		0.1	3.89923	3.9623	3.95996	3.95595	3.96569	3.99217	3.97722	3.9488	3.95268	3.85611	3.96212	3.97198	3.93647	3.96998	3.95083	3.9587	3.94998	3.93079	4.01907	3.9612	3.9508	3.90554	3.88585	3.92814	3.92201	3.93115	3.9442	3.90775	4.00808	3.8872
CoV2-Singapore 2	9	2.72686		0.11	3.91204	3.97649	3.97546	3.97011	3.98096	4.00766	3.99314	3.96004	3.96655	3.86899	3.97707	3.9876	3.94813	3.98402	3.96446	3.96961	3.96537	3.94477	4.02741	3.97394	3.96381	3.9163	3.89732	3.93848	3.93453	3.94379	3.95888	3.91796	4.0203	3.89951
CoV2-Singapore 2	11	3.59439		0.12	3.92483	3.99067	3.99096	3.98426	3.99622	4.02311	4.00903	3.97127	3.98042	3.88186	3.99201	4.00321	3.95978	3.99806	3.97809	3.9805	3.98077	3.95875	4.03566	3.98666	3.9768	3.92706	3.90877	3.94881	3.94705	3.95642	3.97356	3.92815	4.0325	3.91182
CoV2-Singapore 2	13	1.83		0.13	3.93759	4.00483	4.00646	3.9984	4.01148	4.03852	4.0249	3.98249	3.99427	3.89474	4.00695	4.01881	3.97141	4.0121	3.9917	3.99138	3.99616	3.97273	4.04384	3.99936	3.98978	3.93781	3.92021	3.95914	3.95957	3.96905	3.98823	3.93833	4.04468	3.92413
CoV2-Singapore 2	14	1.83		0.14	3.95034	4.01899	4.02195	4.01254	4.02673	4.0539	4.04073	3.99369	4.00811	3.90762	4.02188	4.0344	3.98303	4.02613	4.0053	4.00224	4.01155	3.9867	4.05193	4.01205	4.00275	3.94856	3.93164	3.96945	3.97208	3.98167	4.0029	3.9485	4.05685	3.93644
CoV2-Singapore 2	15	3.08583		0.15	3.96307	4.03313	4.03745	4.02666	4.04198	4.06924	4.05654	4.00488	4.02193	3.9205	4.0368	4.04998	3.99463	4.04016	4.01889	4.01308	4.02694	4.00068	4.05994	4.02472	4.0157	3.9593	3.94304	3.97975	3.98459	3.99428	4.01757	3.95866	4.06899	3.94875
CoV2-Singapore 2	16	1.83		0.16	3.97578	4.04726	4.05294	4.04077	4.05722	4.08455	4.07232	4.01605	4.03574	3.93338	4.05171	4.06554	4.00623	4.05418	4.03247	4.0239	4.04233	4.01464	4.06787	4.03737	4.02865	3.97004	3.95443	3.99004	3.99709	4.0069	4.03223	3.9688	4.08112	3.96105
CoV2-Singapore 2	17	1.83		0.17	3.98847	4.06138	4.06842	4.05487	4.07245	4.09981	4.08806	4.02721	4.04954	3.94625	4.06661	4.0811	4.0178	4.0682	4.04604	4.0347	4.05772	4.02861	4.07571	4.05	4.04158	3.98077	3.96581	4.00032	4.00959	4.0195	4.04689	3.97892	4.09323	3.97335
CoV2-Singapore 2	18	1.83		0.18	4.00113	4.07549	4.08391	4.06896	4.08768	4.11503	4.10378	4.03835	4.06332	3.95913	4.0815	4.09664	4.02937	4.08222	4.0596	4.04548	4.07311	4.04257	4.08346	4.06261	4.05449	3.9915	3.97716	4.01058	4.02208	4.0321	4.06154	3.98904	4.10531	3.98565
CoV2-Singapore 3	11	5.80988		0.19	4.01377	4.08958	4.09939	4.08304	4.1029	4.13021	4.11946	4.04948	4.07708	3.972	4.09638	4.11217	4.04092	4.09624	4.07315	4.05624	4.08849	4.05653	4.09112	4.07521	4.06739	4.00223	3.9885	4.02084	4.03457	4.04469	4.07618	3.99913	4.11738	3.99795
CoV2-Singapore 3	12	7.3627		0.2	4.02639	4.10365	4.11487	4.09711	4.11812	4.14534	4.1351	4.06059	4.09083	3.98488	4.11125	4.12769	4.05245	4.11025	4.08669	4.06699	4.10388	4.07049	4.09869	4.08778	4.08028	4.01295	3.99982	4.03108	4.04705	4.05728	4.09082	4.00922	4.12942	4.01024
CoV2-Singapore 3	13	4.50844		0.21	4.03899	4.11772	4.13035	4.11116	4.13333	4.16043	4.15071	4.07168	4.10457	3.99775	4.12611	4.1432	4.06397	4.12425	4.10021	4.07771	4.11926	4.08444	4.10617	4.10033	4.09315	4.02366	4.01112	4.04131	4.05952	4.06986	4.10546	4.01928	4.14144	4.02254
CoV2-Singapore 3	14	4.53105		0.22	4.05156	4.13177	4.14582	4.1252	4.14853	4.17547	4.16628	4.08276	4.11828	4.01062	4.14095	4.15869	4.07548	4.13826	4.11372	4.08841	4.13464	4.09839	4.11356	4.11285	4.10601	4.03437	4.0224	4.05153	4.07199	4.08243	4.12009	4.02933	4.15344	4.03483
CoV2-Singapore 3	15	3.68647		0.23	4.0641	4.1458	4.16129	4.13923	4.16372	4.19046	4.18181	4.09382	4.13198	4.0235	4.15579	4.17416	4.08696	4.15226	4.12722	4.09909	4.15002	4.11233	4.12086	4.12536	4.11885	4.04508	4.03366	4.06174	4.08445	4.095	4.13471	4.03937	4.16542	4.04711
CoV2-Singapore 3	16	3.09261		0.24	4.07662	4.15982	4.17676	4.15325	4.1789	4.20541	4.19731	4.10486	4.14566	4.03637	4.17062	4.18962	4.09844	4.16625	4.1407	4.10974	4.1654	4.12627	4.12807	4.13784	4.13167	4.05578	4.0449	4.07193	4.09691	4.10756	4.14933	4.04939	4.17737	4.0594
CoV2-Singapore 3	17	2.59019		0.25	4.08911	4.17382	4.19222	4.16725	4.19408	4.2203	4.21276	4.11588	4.15933	4.04924	4.18543	4.20507	4.10989	4.18024	4.15417	4.12038	4.18078	4.14021	4.13518	4.1503	4.14448	4.06647	4.05612	4.08211	4.10936	4.12011	4.16394	4.05939	4.1893	4.07168
CoV2-Singapore 3	18	3.20667		0.26	4.10158	4.1878	4.20768	4.18123	4.20925	4.23513	4.22817	4.12689	4.17297	4.06211	4.20023	4.2205	4.12133	4.19423	4.16763	4.13099	4.19615	4.15414	4.14219	4.16273	4.15727	4.07716	4.06731	4.09228	4.1218	4.13265	4.17854	4.06937	4.2012	4.08395
CoV2-Singapore 3	19	3.59503		0.27	4.11402	4.20177	4.22314	4.1952	4.22441	4.24991	4.24354	4.13787	4.18659	4.07498	4.21501	4.23592	4.13274	4.20821	4.18107	4.14157	4.21153	4.16807	4.14911	4.17514	4.17004	4.08784	4.07849	4.10243	4.13424	4.14519	4.19313	4.07933	4.21307	4.09623
CoV2-Singapore 3	20	2.97856		0.28	4.12643	4.21571	4.23859	4.20916	4.23956	4.26464	4.25886	4.14884	4.2002	4.08785	4.22978	4.25131	4.14414	4.22219	4.1945	4.15213	4.2269	4.18199	4.15593	4.18752	4.18279	4.09851	4.08964	4.11256	4.14666	4.15772	4.20772	4.08928	4.22492	4.1085
CoV2-Singapore 3	21	2.84156		0.29	4.1388	4.22964	4.25404	4.22309	4.2547	4.27931	4.27413	4.15978	4.21378	4.10072	4.24454	4.26669	4.15553	4.23616	4.20791	4.16267	4.24227	4.19591	4.16265	4.19988	4.19553	4.10918	4.10077	4.12269	4.15908	4.17024	4.2223	4.09921	4.23674	4.12077
CoV2-Singapore 3	22	1.83		0.3	4.15115	4.24355	4.26949	4.23702	4.26984	4.29391	4.28936	4.1707	4.22734	4.11359	4.25928	4.28205	4.16689	4.25013	4.2213	4.17318	4.25764	4.20983	4.16927	4.21221	4.20824	4.11984	4.11188	4.13279	4.1715	4.18275	4.23688	4.10912	4.24854	4.13304
CoV2-Singapore 3	23	3.25255		0.31	4.16347	4.25745	4.28493	4.25092	4.28496	4.30846	4.30453	4.18161	4.24088	4.12646	4.27401	4.29739	4.17823	4.26409	4.23468	4.18366	4.27301	4.22374	4.1758	4.22451	4.22094	4.1305	4.12296	4.14289	4.1839	4.19525	4.25144	4.11901	4.2603	4.1453
CoV2-Singapore 4	4	3.83542		0.32	4.17575	4.27132	4.30037	4.26481	4.30007	4.32294	4.31966	4.19249	4.2544	4.13932	4.28873	4.31272	4.18955	4.27805	4.24804	4.19412	4.28837	4.23764	4.18222	4.23678	4.23361	4.14115	4.13402	4.15296	4.1963	4.20775	4.266	4.12888	4.27204	4.15756
CoV2-Singapore 4	8	3.7708		0.33	4.18801	4.28517	4.3158	4.27868	4.31517	4.33735	4.33473	4.20335	4.26789	4.15219	4.30342	4.32802	4.20085	4.292	4.26138	4.20455	4.30373	4.25154	4.18854	4.24903	4.24627	4.15179	4.14505	4.16302	4.20869	4.22023	4.28055	4.13873	4.28374	4.16981
CoV2-Singapore 4	11	4.0939		0.34	4.20022	4.29899	4.33123	4.29253	4.33027	4.3517	4.34975	4.21418	4.28136	4.16505	4.3181	4.3433	4.21213	4.30595	4.2747	4.21495	4.31909	4.26543	4.19475	4.26124	4.2589	4.16243	4.15606	4.17307	4.22107	4.23271	4.29509	4.14856	4.29542	4.18206
CoV2-Singapore 4	13	4.15367		0.35	4.21241	4.3128	4.34666	4.30636	4.34535	4.36597	4.36471	4.225	4.2948	4.17792	4.33276	4.35856	4.22339	4.31989	4.28801	4.22532	4.33445	4.27932	4.20087	4.27342	4.27151	4.17306	4.16704	4.18309	4.23344	4.24518	4.30962	4.15837	4.30706	4.19431
CoV2-Singapore 4	15	1.83		0.36	4.22456	4.32658	4.36208	4.32017	4.36041	4.38018	4.37961	4.23578	4.30822	4.19078	4.34741	4.3738	4.23463	4.33382	4.3013	4.23567	4.34981	4.29321	4.20688	4.28557	4.28409	4.18368	4.17799	4.1931	4.2458	4.25763	4.32415	4.16816	4.31867	4.20655
CoV2-Singapore 4	16	1.83		0.37	4.23667	4.34034	4.37749	4.33396	4.37547	4.39431	4.39445	4.24655	4.32161	4.20364	4.36203	4.38901	4.24584	4.34775	4.31456	4.24598	4.36516	4.30708	4.21278	4.29769	4.29666	4.19429	4.18891	4.20309	4.25815	4.27008	4.33866	4.17792	4.33025	4.21879
CoV2-Singapore 4	17	1.83		0.38	4.24874	4.35407	4.3929	4.34773	4.39051	4.40836	4.40923	4.25729	4.33497	4.2165	4.37664	4.4042	4.25703	4.36167	4.32781	4.25627	4.38051	4.32096	4.21858	4.30977	4.3092	4.2049	4.19981	4.21307	4.2705	4.28252	4.35316	4.18767	4.34179	4.23103
CoV2-Singapore 6	3	7.40632		0.39	4.26078	4.36778	4.4083	4.36148	4.40554	4.42234	4.42394	4.268	4.34831	4.22936	4.39123	4.41937	4.26819	4.37558	4.34103	4.26652	4.39586	4.33482	4.22428	4.32182	4.32171	4.2155	4.21067	4.22302	4.28283	4.29494	4.36765	4.19739	4.35329	4.24326
CoV2-Singapore 6	4	6.43056		0.4	4.27277	4.38147	4.4237	4.3752	4.42056	4.43623	4.43859	4.27869	4.36162	4.24222	4.40579	4.43451	4.27933	4.38949	4.35424	4.27674	4.41121	4.34868	4.22987	4.33383	4.3342	4.22609	4.22151	4.23296	4.29515	4.30735	4.38214	4.20708	4.36477	4.25549
CoV2-Singapore 6	6	5.13008		0.41	4.28473	4.39512	4.4391	4.3889	4.43556	4.45005	4.45317	4.28935	4.37489	4.25508	4.42034	4.44962	4.29045	4.40339	4.36742	4.28692	4.42655	4.36253	4.23535	4.34581	4.34666	4.23667	4.23231	4.24288	4.30747	4.31976	4.39661	4.21676	4.3762	4.26771
CoV2-Singapore 6	8	4.18792		0.42	4.29664	4.40875	4.45448	4.40258	4.45055	4.46378	4.46768	4.29998	4.38814	4.26793	4.43486	4.4647	4.30153	4.41728	4.38058	4.29708	4.44189	4.37638	4.24072	4.35775	4.3591	4.24724	4.24309	4.25277	4.31977	4.33215	4.41107	4.2264	4.3876	4.27993
CoV2-Singapore 6	9	3.57015		0.43	4.30851	4.42235	4.46986	4.41624	4.46553	4.47742	4.48212	4.31059	4.40135	4.28079	4.44937	4.47976	4.3126	4.43117	4.39371	4.3072	4.45723	4.39021	4.24599	4.36965	4.3715	4.25781	4.25383	4.26265	4.33206	4.34453	4.42551	4.23603	4.39895	4.29214
CoV2-Singapore 6	11	4.02766		0.44	4.32034	4.43592	4.48524	4.42986	4.48049	4.49097	4.49649	4.32116	4.41454	4.29364	4.46384	4.49479	4.32363	4.44505	4.40682	4.31728	4.47256	4.40404	4.25115	4.38151	4.38388	4.26836	4.26454	4.27251	4.34434	4.35689	4.43995	4.24562	4.41027	4.30435
CoV2-Singapore 6	12	2.1078		0.45	4.33212	4.44946	4.5006	4.44347	4.49543	4.50443	4.51078	4.33171	4.42768	4.3065	4.4783	4.50979	4.33464	4.45892	4.4199	4.32733	4.4879	4.41787	4.25619	4.39334	4.39623	4.27891	4.27521	4.28235	4.35661	4.36925	4.45437	4.25519	4.42155	4.31655
CoV2-Singapore 6	13	3.7708		0.46	4.34386	4.46297	4.51596	4.45704	4.51036	4.5178	4.52499	4.34223	4.4408	4.31935	4.49273	4.52475	4.34562	4.47278	4.43296	4.33734	4.50322	4.43168	4.26113	4.40512	4.40855	4.28944	4.28586	4.29216	4.36887	4.38159	4.46878	4.26474	4.43279	4.32875
CoV2-Singapore 6	14	1.83		0.47	4.35555	4.47645	4.53132	4.47059	4.52527	4.53107	4.53912	4.35271	4.45388	4.3322	4.50713	4.53969	4.35657	4.48663	4.44599	4.34732	4.51855	4.44549	4.26596	4.41686	4.42084	4.29997	4.29646	4.30195	4.38111	4.39391	4.48318	4.27426	4.44398	4.34094
CoV2-Singapore 6	15	1.83		0.48	4.36719	4.48989	4.54666	4.48411	4.54016	4.54424	4.55316	4.36317	4.46692	4.34505	4.52151	4.55459	4.36748	4.50047	4.459	4.35725	4.53387	4.45929	4.27068	4.42855	4.4331	4.31049	4.30703	4.31172	4.39334	4.40623	4.49756	4.28375	4.45513	4.35313
CoV2-Singapore 6	16	3.02282		0.49	4.37878	4.50331	4.562	4.4976	4.55503	4.55732	4.56713	4.37359	4.47993	4.3579	4.53586	4.56946	4.37837	4.51431	4.47198	4.36715	4.54919	4.47308	4.27529	4.4402	4.44532	4.321	4.31756	4.32147	4.40556	4.41853	4.51193	4.29321	4.46624	4.36531
CoV2-Singapore 6	17	4.52104		0.5	4.39033	4.51668	4.57733	4.51105	4.56989	4.57028	4.581	4.38398	4.49289	4.37074	4.55019	4.58429	4.38923	4.52813	4.48492	4.37701	4.5645	4.48686	4.27979	4.45181	4.45751	4.3315	4.32806	4.3312	4.41776	4.43081	4.52628	4.30264	4.4773	4.37749
CoV2-Singapore 6	18	1.83		0.51	4.40182	4.53002	4.59266	4.52448	4.58472	4.58315	4.59479	4.39434	4.50582	4.38359	4.56448	4.59908	4.40006	4.54195	4.49784	4.38683	4.57981	4.50063	4.28418	4.46337	4.46967	4.34198	4.33852	4.3409	4.42996	4.44308	4.54062	4.31204	4.48831	4.38966
CoV2-Singapore 6	19	3.93687		0.52	4.41325	4.54333	4.60797	4.53788	4.59954	4.5959	4.60848	4.40466	4.51871	4.39643	4.57874	4.61384	4.41085	4.55576	4.51073	4.39661	4.59512	4.5144	4.28846	4.47488	4.48179	4.35246	4.34893	4.35057	4.44213	4.45533	4.55494	4.32142	4.49928	4.40182
CoV2-Singapore 8	3	3.09681		0.53	4.42464	4.55659	4.62327	4.55124	4.61433	4.60855	4.62208	4.41494	4.53155	4.40927	4.59298	4.62855	4.42161	4.56955	4.52359	4.40634	4.61042	4.52815	4.29262	4.48635	4.49388	4.36292	4.35931	4.36023	4.4543	4.46757	4.56925	4.33076	4.5102	4.41398
CoV2-Singapore 8	4	3.57952		0.54	4.43597	4.56982	4.63857	4.56457	4.62911	4.62108	4.63558	4.42519	4.54436	4.42211	4.60718	4.64323	4.43233	4.58334	4.53641	4.41603	4.62571	4.5419	4.29668	4.49776	4.50593	4.37338	4.36965	4.36985	4.46644	4.47979	4.58354	4.34007	4.52106	4.42613
CoV2-Singapore 8	6	4.42475		0.55	4.44724	4.583	4.65386	4.57786	4.64386	4.6335	4.64899	4.43541	4.55712	4.43495	4.62135	4.65787	4.44302	4.59711	4.5492	4.42568	4.64101	4.55563	4.30063	4.50912	4.51794	4.38382	4.37994	4.37945	4.47858	4.492	4.59781	4.34935	4.53188	4.43828
CoV2-Singapore 8	7	4.74656		0.56	4.45845	4.59615	4.66913	4.59112	4.65859	4.6458	4.66229	4.44559	4.56983	4.44779	4.63549	4.67246	4.45367	4.61087	4.56196	4.43529	4.6563	4.56935	4.30446	4.52043	4.52991	4.39425	4.3902	4.38903	4.4907	4.50419	4.61207	4.3586	4.54265	4.45042
CoV2-Singapore 8	8	3.07872		0.57	4.46961	4.60925	4.6844	4.60434	4.67329	4.65798	4.67549	4.45572	4.5825	4.46063	4.64959	4.68701	4.46429	4.62462	4.57468	4.44485	4.67158	4.58306	4.30818	4.53169	4.54184	4.40467	4.4004	4.39857	4.5028	4.51636	4.6263	4.36781	4.55336	4.46255
CoV2-Singapore 8	9	3.19988		0.58	4.4807	4.62231	4.69966	4.61752	4.68798	4.67004	4.68858	4.46582	4.59512	4.47346	4.66365	4.70151	4.47487	4.63836	4.58736	4.45436	4.68686	4.59676	4.3118	4.54289	4.55373	4.41508	4.41057	4.40809	4.51488	4.52851	4.64052	4.377	4.56402	4.47467
CoV2-Singapore 8	10	3.94398		0.59	4.49174	4.63532	4.7149	4.63066	4.70263	4.68198	4.70156	4.47588	4.60769	4.48629	4.67768	4.71596	4.48541	4.65208	4.60001	4.46382	4.70213	4.61045	4.3153	4.55404	4.56558	4.42547	4.42069	4.41759	4.52695	4.54064	4.65472	4.38614	4.57462	4.48679
CoV2-Singapore 8	11	3.19988		0.6	4.50271	4.64829	4.73014	4.64377	4.71726	4.69379	4.71444	4.4859	4.62021	4.49912	4.69167	4.73037	4.49591	4.6658	4.61262	4.47324	4.7174	4.62413	4.31869	4.56513	4.57738	4.43585	4.43076	4.42705	4.539	4.55275	4.6689	4.39525	4.58517	4.4989
CoV2-Singapore 8	12	3.34172		0.61	4.51361	4.66121	4.74536	4.65683	4.73186	4.70547	4.72719	4.49588	4.63268	4.51195	4.70562	4.74473	4.50637	4.6795	4.62519	4.48261	4.73266	4.63779	4.32197	4.57616	4.58915	4.44622	4.44078	4.43648	4.55103	4.56485	4.68305	4.40433	4.59565	4.511
CoV2-Singapore 8	13	3.70392		0.62	4.52445	4.67409	4.76057	4.66985	4.74644	4.71702	4.73984	4.50581	4.64509	4.52478	4.71953	4.75903	4.51679	4.69318	4.63773	4.49193	4.74792	4.65145	4.32514	4.58713	4.60086	4.45657	4.45076	4.44589	4.56304	4.57692	4.69719	4.41337	4.60608	4.52309
CoV2-Singapore 8	14	3.32234		0.63	4.53522	4.68691	4.77577	4.68282	4.76099	4.72843	4.75236	4.51571	4.65746	4.5376	4.7334	4.77328	4.52717	4.70685	4.65022	4.5012	4.76317	4.66508	4.3282	4.59804	4.61253	4.46691	4.46069	4.45526	4.57504	4.58897	4.7113	4.42237	4.61645	4.53518
CoV2-Singapore 8	15	4.29164		0.64	4.54593	4.69968	4.79096	4.69575	4.7755	4.73971	4.76477	4.52555	4.66976	4.55042	4.74723	4.78748	4.53751	4.72051	4.66266	4.51041	4.77841	4.67871	4.33115	4.60889	4.62415	4.47724	4.47056	4.46461	4.58701	4.60101	4.72539	4.43134	4.62676	4.54726
CoV2-Singapore 8	16	3.56434		0.65	4.55656	4.7124	4.80613	4.70864	4.78999	4.75085	4.77705	4.53536	4.68201	4.56324	4.76101	4.80162	4.5478	4.73415	4.67507	4.51958	4.79365	4.69232	4.334	4.61968	4.63573	4.48755	4.48039	4.47392	4.59897	4.61302	4.73946	4.44026	4.63701	4.55932
CoV2-Singapore 8	17	4.28841		0.66	4.56712	4.72506	4.82129	4.72147	4.80445	4.76186	4.7892	4.54511	4.6942	4.57606	4.77475	4.8157	4.55805	4.74778	4.68743	4.52869	4.80888	4.70592	4.33673	4.6304	4.64725	4.49784	4.49016	4.4832	4.6109	4.625	4.7535	4.44915	4.64719	4.57138
CoV2-Singapore 8	18	3.78631		0.67	4.57762	4.73767	4.83643	4.73426	4.81887	4.77272	4.80123	4.55482	4.70634	4.58888	4.78844	4.82973	4.56825	4.76139	4.69974	4.53774	4.82411	4.7195	4.33935	4.64105	4.65872	4.50813	4.49988	4.49244	4.62282	4.63697	4.76751	4.458	4.65731	4.58343
CoV2-Singapore 8	19	1.83		0.68	4.58803	4.75022	4.85156	4.747	4.83326	4.78344	4.81312	4.56449	4.71841	4.60169	4.80208	4.84369	4.57841	4.77499	4.71201	4.54674	4.83932	4.73306	4.34187	4.65164	4.67014	4.51839	4.50955	4.50166	4.63471	4.64891	4.7815	4.4668	4.66736	4.59547
CoV2-Singapore 8	20	2.84253		0.69	4.59837	4.76272	4.86668	4.75968	4.84762	4.79401	4.82489	4.5741	4.73042	4.6145	4.81568	4.85759	4.58851	4.78856	4.72423	4.55569	4.85453	4.74661	4.34428	4.66216	4.68151	4.52864	4.51916	4.51083	4.64658	4.66082	4.79547	4.47557	4.67734	4.6075
CoV2-Singapore 8	21	2.84318		0.7	4.60864	4.77515	4.88178	4.77232	4.86194	4.80444	4.83652	4.58367	4.74236	4.62731	4.82922	4.87142	4.59857	4.80212	4.7364	4.56457	4.86974	4.76015	4.34658	4.6726	4.69283	4.53887	4.52871	4.51998	4.65843	4.67271	4.8094	4.48429	4.68725	4.61953
CoV2-Singapore 8	22	1.83		0.71	4.61882	4.78752	4.89686	4.7849	4.87622	4.81471	4.84801	4.59318	4.75424	4.64011	4.84271	4.88519	4.60858	4.81566	4.74852	4.5734	4.88493	4.77367	4.34878	4.68298	4.70408	4.54909	4.53821	4.52909	4.67025	4.68458	4.82331	4.49297	4.6971	4.63154
CoV2-Singapore 8	23	1.83		0.72	4.62893	4.79983	4.91193	4.79742	4.89046	4.82484	4.85936	4.60264	4.76605	4.65292	4.85614	4.89889	4.61854	4.82919	4.76058	4.58217	4.90012	4.78717	4.35087	4.69328	4.71528	4.55929	4.54765	4.53816	4.68205	4.69642	4.83719	4.50161	4.70687	4.64354
CoV2-Singapore 8	24	1.83		0.73	4.63895	4.81208	4.92698	4.80989	4.90467	4.83482	4.87057	4.61205	4.77779	4.66572	4.86953	4.91251	4.62845	4.84269	4.7726	4.59088	4.9153	4.80065	4.35285	4.70351	4.72643	4.56947	4.55703	4.5472	4.69383	4.70823	4.85104	4.5102	4.71657	4.65553
CoV2-Singapore 9	6	4.16369		0.74	4.64889	4.82426	4.94201	4.8223	4.91884	4.84464	4.88164	4.62141	4.78946	4.67851	4.88285	4.92607	4.63831	4.85618	4.78456	4.59952	4.93047	4.81411	4.35473	4.71367	4.73751	4.57964	4.56635	4.55619	4.70558	4.72001	4.86485	4.51875	4.7262	4.66751
CoV2-Singapore 9	7	3.66999		0.75	4.65875	4.83637	4.95702	4.83465	4.93296	4.8543	4.89257	4.63071	4.80106	4.69131	4.89612	4.93955	4.64811	4.86964	4.79646	4.60811	4.94563	4.82756	4.3565	4.72374	4.74853	4.58978	4.5756	4.56515	4.7173	4.73177	4.87864	4.52725	4.73575	4.67947
CoV2-Singapore 9	8	3.04803		0.76	4.66852	4.84841	4.97201	4.84693	4.94704	4.86381	4.90334	4.63996	4.81259	4.7041	4.90932	4.95296	4.65786	4.88308	4.80831	4.61663	4.96078	4.84098	4.35817	4.73374	4.75949	4.59991	4.5848	4.57407	4.729	4.7435	4.89239	4.53571	4.74523	4.69143
CoV2-Singapore 9	9	4.16304		0.77	4.67821	4.86039	4.98698	4.85916	4.96108	4.87317	4.91397	4.64915	4.82404	4.71689	4.92247	4.96628	4.66755	4.89651	4.8201	4.62509	4.97592	4.85439	4.35974	4.74366	4.77038	4.61002	4.59393	4.58296	4.74067	4.75519	4.90611	4.54412	4.75462	4.70337
CoV2-Singapore 9	11	1.83		0.78	4.6878	4.87229	5.00194	4.87132	4.97507	4.88236	4.92445	4.65828	4.83542	4.72967	4.93555	4.97953	4.67719	4.9099	4.83183	4.63348	4.99106	4.86777	4.36121	4.75349	4.78122	4.62011	4.60299	4.5918	4.75232	4.76686	4.91979	4.55248	4.76394	4.7153
CoV2-Singapore 9	12	3.4477		0.79	4.69731	4.88411	5.01687	4.88342	4.98902	4.89139	4.93477	4.66736	4.84672	4.74246	4.94856	4.99269	4.68677	4.92328	4.8435	4.64181	5.00618	4.88113	4.36257	4.76325	4.79198	4.63018	4.61199	4.6006	4.76393	4.77849	4.93344	4.56079	4.77318	4.72722
CoV2-Singapore 9	13	3.4477		0.8	4.70673	4.89586	5.03178	4.89544	5.00292	4.90027	4.94494	4.67637	4.85793	4.75523	4.96152	5.00577	4.69629	4.93663	4.8551	4.65006	5.02129	4.89448	4.36383	4.77292	4.80268	4.64022	4.62093	4.60936	4.77551	4.7901	4.94705	4.56905	4.78234	4.73913
CoV2-Singapore 9	15	3.50295		0.81	4.71605	4.90754	5.04666	4.9074	5.01676	4.90898	4.95495	4.68533	4.86907	4.76801	4.9744	5.01876	4.70575	4.94996	4.86664	4.65826	5.03639	4.90779	4.365	4.7825	4.8133	4.65025	4.62979	4.61807	4.78707	4.80167	4.96062	4.57727	4.79142	4.75102
CoV2-Singapore 9	16	5.12976		0.82	4.72528	4.91913	5.06153	4.91929	5.03056	4.91753	4.96481	4.69422	4.88012	4.78078	4.98721	5.03167	4.71515	4.96327	4.87812	4.66638	5.05148	4.92109	4.36606	4.792	4.82386	4.66026	4.63859	4.62675	4.79859	4.8132	4.97415	4.58543	4.80041	4.7629
CoV2-Singapore 9	17	1.83		0.83	4.73442	4.93064	5.07637	4.9311	5.04431	4.92592	4.97451	4.70306	4.89109	4.79355	4.99995	5.04448	4.72448	4.97654	4.88953	4.67443	5.06656	4.93436	4.36703	4.80141	4.83435	4.67024	4.64731	4.63538	4.81009	4.8247	4.98764	4.59354	4.80931	4.77476
CoV2-Singapore 9	18	3.89649		0.84	4.74345	4.94208	5.09118	4.94285	5.058	4.93414	4.98405	4.71182	4.90197	4.80631	5.01262	5.0572	4.73376	4.9898	4.90087	4.68241	5.08162	4.94761	4.3679	4.81073	4.84476	4.68021	4.65596	4.64396	4.82155	4.83617	5.00109	4.60159	4.81813	4.78661
CoV2-Singapore 9	19	3.8855		0.85	4.75239	4.95342	5.10597	4.95451	5.07164	4.9422	4.99343	4.72053	4.91277	4.81907	5.02521	5.06983	4.74297	5.00302	4.91214	4.69032	5.09667	4.96083	4.36867	4.81996	4.8551	4.69015	4.66455	4.6525	4.83297	4.8476	5.01449	4.6096	4.82686	4.79845
CoV2-Singapore 9	20	3.26386		0.86	4.76123	4.96469	5.12073	4.9661	5.08521	4.9501	5.00264	4.72917	4.92347	4.83183	5.03772	5.08236	4.75212	5.01622	4.92334	4.69815	5.11171	4.97402	4.36934	4.82909	4.86536	4.70006	4.67305	4.66099	4.84437	4.85899	5.02786	4.61754	4.83551	4.81027
CoV2-Singapore 9	21	1.83		0.87	4.76998	4.97586	5.13547	4.97761	5.09873	4.95784	5.0117	4.73774	4.93408	4.84458	5.05016	5.09479	4.7612	5.02939	4.93446	4.70592	5.12674	4.98719	4.36992	4.83813	4.87555	4.70995	4.68149	4.66944	4.85573	4.87034	5.04117	4.62544	4.84406	4.82207
CoV2-Singapore 9	22	2.93429		0.88	4.77861	4.98694	5.15017	4.98904	5.1122	4.96541	5.02059	4.74625	4.9446	4.85733	5.06251	5.10712	4.77021	5.04252	4.94552	4.7136	5.14175	5.00033	4.37041	4.84708	4.88565	4.71982	4.68985	4.67784	4.86705	4.88165	5.05444	4.63327	4.85252	4.83386
CoV2-Singapore 9	23	2.34884		0.89	4.78715	4.99794	5.16485	5.00039	5.12559	4.97281	5.02931	4.75468	4.95502	4.87007	5.07479	5.11934	4.77915	5.05563	4.95649	4.72122	5.15675	5.01344	4.3708	4.85594	4.89568	4.72967	4.69813	4.68618	4.87833	4.89293	5.06766	4.64105	4.86089	4.84563
CoV2-Singapore 9	24	3.07969		0.9	4.79558	5.00884	5.17949	5.01166	5.13893	4.98005	5.03787	4.76305	4.96535	4.88281	5.08697	5.13146	4.78803	5.06871	4.96739	4.72875	5.17173	5.02653	4.3711	4.86469	4.90563	4.73949	4.70633	4.69448	4.88958	4.90416	5.08084	4.64878	4.86917	4.85739
CoV2-Singapore 9	25	1.83		0.91	4.80391	5.01965	5.19411	5.02283	5.1522	4.98713	5.04627	4.77135	4.97558	4.89555	5.09908	5.14347	4.79683	5.08175	4.97821	4.73621	5.1867	5.03958	4.37131	4.87335	4.91549	4.74928	4.71446	4.70273	4.90079	4.91535	5.09396	4.65644	4.87735	4.86913
CoV2-Singapore 9	26	3.1889		0.92	4.81213	5.03036	5.20869	5.03393	5.1654	4.99405	5.0545	4.77958	4.98571	4.90828	5.11109	5.15537	4.80556	5.09476	4.98895	4.74359	5.20165	5.0526	4.37143	4.8819	4.92527	4.75905	4.7225	4.71093	4.91197	4.9265	5.10703	4.66405	4.88544	4.88085
CoV2-Singapore 9	27	5.60148		0.93	4.82024	5.04097	5.22324	5.04493	5.17854	5.0008	5.06256	4.78773	4.99574	4.921	5.12301	5.16716	4.81422	5.10774	4.99961	4.75089	5.21658	5.06559	4.37146	4.89036	4.93496	4.76879	4.73047	4.71908	4.9231	4.93761	5.12004	4.67159	4.89343	4.89255
CoV2-Singapore 9	28	1.83		0.94	4.82825	5.05148	5.23775	5.05584	5.1916	5.00739	5.07046	4.79581	5.00567	4.93372	5.13484	5.17884	4.82281	5.12068	5.01018	4.75811	5.2315	5.07855	4.3714	4.89871	4.94456	4.7785	4.73835	4.72717	4.93419	4.94867	5.133	4.67908	4.90132	4.90423
CoV2-Singapore 9	29	1.83		0.95	4.83614	5.0619	5.25223	5.06666	5.20459	5.01382	5.07819	4.80382	5.01549	4.94644	5.14658	5.1904	4.83132	5.13358	5.02067	4.76525	5.2464	5.09147	4.37125	4.90696	4.95408	4.78818	4.74615	4.73522	4.94524	4.95968	5.14591	4.6865	4.90911	4.91589
CoV2-Singapore 9	30	1.83		0.96	4.84392	5.07221	5.26667	5.07738	5.21751	5.02009	5.08576	4.81175	5.02521	4.95914	5.15822	5.20184	4.83975	5.14645	5.03107	4.7723	5.26128	5.10436	4.37102	4.91511	4.9635	4.79784	4.75387	4.7432	4.95624	4.97065	5.15876	4.69386	4.9168	4.92754
CoV2-Singapore 11	2	6.09098		0.97	4.85159	5.08241	5.28107	5.08801	5.23035	5.02621	5.09316	4.8196	5.03482	4.97185	5.16976	5.21316	4.84811	5.15928	5.04138	4.77928	5.27614	5.11721	4.3707	4.92315	4.97284	4.80746	4.7615	4.75114	4.9672	4.98156	5.17154	4.70116	4.92439	4.93916
CoV2-Singapore 11	3	4.88873		0.98	4.85915	5.09251	5.29544	5.09855	5.24311	5.03216	5.1004	4.82738	5.04432	4.98455	5.18121	5.22435	4.85639	5.17207	5.05161	4.78617	5.29098	5.13002	4.3703	4.93108	4.98208	4.81706	4.76905	4.75901	4.97812	4.99243	5.18427	4.70839	4.93188	4.95076
CoV2-Singapore 11	5	2.72234		0.99	4.8666	5.1025	5.30976	5.10898	5.2558	5.03796	5.10747	4.83508	5.05371	4.99724	5.19255	5.23543	4.86459	5.18482	5.06174	4.79298	5.30581	5.1428	4.36981	4.9389	4.99123	4.82663	4.77651	4.76683	4.98899	5.00325	5.19693	4.71556	4.93927	4.96234
CoV2-Singapore 11	6	3.18437		1	4.87393	5.11238	5.32405	5.11931	5.2684	5.0436	5.11438	4.8427	5.06298	5.00992	5.20378	5.24637	4.87271	5.19753	5.07178	4.7997	5.32061	5.15554	4.36924	4.94662	5.00028	4.83616	4.78388	4.77459	4.99981	5.01402	5.20953	4.72266	4.94656	4.9739
CoV2-Singapore 11	7	3.18534		1.01	4.88115	5.12215	5.33829	5.12954	5.28092	5.04908	5.12112	4.85023	5.07215	5.0226	5.21492	5.25719	4.88075	5.2102	5.08172	4.80633	5.33539	5.16824	4.36858	4.95423	5.00924	4.84567	4.79116	4.7823	5.01059	5.02474	5.22207	4.7297	4.95374	4.98544
CoV2-Singapore 11	8	3.67678		1.02	4.88825	5.13181	5.35248	5.13967	5.29335	5.05441	5.1277	4.85769	5.0812	5.03528	5.22594	5.26788	4.88871	5.22282	5.09157	4.81288	5.35015	5.1809	4.36785	4.96172	5.0181	4.85514	4.79836	4.78994	5.02131	5.0354	5.23454	4.73667	4.96081	4.99696
CoV2-Singapore 11	10	1.83		1.03	4.89523	5.14135	5.36663	5.14969	5.3057	5.05959	5.13412	4.86507	5.09013	5.04794	5.23685	5.27843	4.89658	5.2354	5.10132	4.81934	5.36488	5.19352	4.36704	4.96911	5.02686	4.86458	4.80546	4.79753	5.03199	5.046	5.24693	4.74357	4.96778	5.00845
CoV2-Singapore 11	11	1.83		1.04	4.9021	5.15078	5.38074	5.1596	5.31795	5.06463	5.14038	4.87236	5.09895	5.06061	5.24766	5.28885	4.90437	5.24793	5.11097	4.82572	5.37959	5.20609	4.36615	4.97638	5.03552	4.87398	4.81248	4.80506	5.04262	5.05656	5.25926	4.7504	4.97464	5.01991
CoV2-Singapore 11	12	1.83		1.05	4.90884	5.16009	5.39479	5.1694	5.33012	5.06951	5.14648	4.87957	5.10765	5.07326	5.25835	5.29914	4.91207	5.26042	5.12052	4.832	5.39428	5.21862	4.36518	4.98354	5.04407	4.88335	4.8194	4.81252	5.05319	5.06705	5.27152	4.75717	4.98139	5.03135
CoV2-Singapore 12	4	4.50165		1.06	4.91547	5.16929	5.4088	5.1791	5.34219	5.07424	5.15242	4.8867	5.11623	5.0859	5.26893	5.30929	4.91969	5.27285	5.12997	4.8382	5.40894	5.2311	4.36413	4.99058	5.05253	4.89269	4.82623	4.81992	5.06371	5.07749	5.2837	4.76386	4.98804	5.04277
CoV2-Singapore 12	5	3.76628		1.07	4.92198	5.17836	5.42276	5.18868	5.35417	5.07883	5.1582	4.89374	5.12469	5.09854	5.27938	5.3193	4.92722	5.28524	5.13932	4.8443	5.42358	5.24354	4.36301	4.99751	5.06088	4.90199	4.83296	4.82726	5.07417	5.08786	5.2958	4.77048	4.99457	5.05416
CoV2-Singapore 12	6	4.30004		1.08	4.92837	5.18731	5.43666	5.19815	5.36604	5.08328	5.16383	4.90069	5.13303	5.11118	5.28973	5.32917	4.93466	5.29757	5.14856	4.85032	5.43819	5.25593	4.36181	5.00433	5.06912	4.91125	4.8396	4.83453	5.08458	5.09818	5.30783	4.77704	5.001	5.06552
CoV2-Singapore 12	7	3.68292		1.09	4.93464	5.19614	5.45051	5.2075	5.37782	5.08759	5.1693	4.90756	5.14124	5.1238	5.29995	5.3389	4.94202	5.30986	5.1577	4.85624	5.45277	5.26827	4.36054	5.01103	5.07726	4.92048	4.84615	4.84174	5.09493	5.10843	5.31978	4.78352	5.00731	5.07686
CoV2-Singapore 12	8	3.30198		1.1	4.94079	5.20485	5.4643	5.21674	5.3895	5.09176	5.17462	4.91434	5.14933	5.13641	5.31005	5.34848	4.94928	5.32209	5.16672	4.86207	5.46732	5.28056	4.3592	5.01761	5.0853	4.92967	4.8526	4.84889	5.10523	5.11862	5.33165	4.78992	5.01352	5.08817
CoV2-Singapore 12	9	3.68809		1.11	4.94682	5.21343	5.47804	5.22586	5.40108	5.09579	5.17979	4.92103	5.15729	5.14902	5.32002	5.35792	4.95645	5.33426	5.17564	4.86781	5.48184	5.2928	4.35778	5.02408	5.09322	4.93882	4.85896	4.85597	5.11547	5.12875	5.34343	4.79626	5.01962	5.09945
CoV2-Singapore 12	10	3.07097		1.12	4.95273	5.22188	5.49171	5.23486	5.41254	5.09968	5.18481	4.92763	5.16513	5.16162	5.32987	5.36721	4.96353	5.34638	5.18445	4.87346	5.49633	5.30499	4.3563	5.03043	5.10103	4.94793	4.86521	4.86298	5.12564	5.13881	5.35513	4.80252	5.0256	5.1107
CoV2-Singapore 12	11	3.07387		1.13	4.95852	5.23021	5.50533	5.24374	5.42391	5.10344	5.18968	4.93414	5.17284	5.17421	5.3396	5.37636	4.97052	5.35845	5.19315	4.87901	5.51079	5.31712	4.35474	5.03666	5.10874	4.957	4.87137	4.86993	5.13575	5.14881	5.36675	4.8087	5.03147	5.12192
CoV2-Singapore 12	12	1.83		1.14	4.96419	5.23841	5.51888	5.2525	5.43516	5.10707	5.19441	4.94056	5.18043	5.18679	5.34919	5.38536	4.97742	5.37045	5.20174	4.88447	5.52522	5.32919	4.35312	5.04277	5.11633	4.96603	4.87744	4.8768	5.14581	5.15873	5.37827	4.81481	5.03723	5.1331
CoV2-Singapore 12	13	3.31491		1.15	4.96973	5.24649	5.53237	5.26113	5.4463	5.11057	5.199	4.94689	5.18789	5.19936	5.35866	5.3942	4.98422	5.38239	5.21021	4.88984	5.53961	5.34121	4.35142	5.04876	5.12381	4.97502	4.8834	4.88361	5.15579	5.16859	5.38971	4.82084	5.04287	5.14426
CoV2-Singapore 12	14	1.83		1.16	4.97515	5.25443	5.5458	5.26964	5.45733	5.11395	5.20344	4.95313	5.19521	5.21193	5.36799	5.4029	4.99093	5.39427	5.21856	4.89511	5.55397	5.35318	4.34966	5.05464	5.13118	4.98397	4.88927	4.89035	5.16571	5.17838	5.40105	4.8268	5.04841	5.15539
CoV2-Singapore 12	15	1.83		1.17	4.98045	5.26224	5.55915	5.27803	5.46824	5.1172	5.20774	4.95927	5.20241	5.22448	5.3772	5.41145	4.99754	5.40609	5.2268	4.90029	5.56829	5.36508	4.34784	5.06039	5.13843	4.99287	4.89503	4.89701	5.17557	5.1881	5.4123	4.83268	5.05383	5.16648
CoV2-Singapore 12	16	1.83		1.18	4.98563	5.26992	5.57244	5.28629	5.47903	5.12033	5.21191	4.96532	5.20948	5.23702	5.38627	5.41985	5.00405	5.41784	5.23493	4.90537	5.58257	5.37692	4.34595	5.06603	5.14557	5.00173	4.9007	4.90361	5.18536	5.19774	5.42346	4.83848	5.05913	5.17753
CoV2-Singapore 12	17	1.83		1.19	4.99069	5.27747	5.58566	5.29443	5.48971	5.12334	5.21594	4.97128	5.21642	5.24955	5.3952	5.42809	5.01047	5.42953	5.24293	4.91035	5.59682	5.3887	4.34399	5.07154	5.15259	5.01055	4.90626	4.91013	5.19508	5.20731	5.43452	4.8442	5.06433	5.18856
CoV2-Singapore 14	2	5.03057		1.2	4.99563	5.28488	5.5988	5.30243	5.50027	5.12623	5.21983	4.97714	5.22322	5.26208	5.404	5.43618	5.01679	5.44114	5.25082	4.91524	5.61103	5.40041	4.34197	5.07694	5.1595	5.01932	4.91172	4.91658	5.20473	5.2168	5.44548	4.84984	5.06941	5.19954
CoV2-Singapore 14	3	6.65738		1.21	5.00044	5.29216	5.61187	5.31031	5.5107	5.129	5.2236	4.98291	5.2299	5.27459	5.41266	5.44412	5.02301	5.45269	5.25859	4.92003	5.6252	5.41206	4.33989	5.08222	5.16629	5.02805	4.91709	4.92296	5.21431	5.22622	5.45633	4.85541	5.07437	5.2105
CoV2-Singapore 14	5	4.95658		1.22	5.00514	5.29931	5.62486	5.31806	5.52101	5.13166	5.22724	4.98858	5.23644	5.28709	5.42118	5.4519	5.02913	5.46417	5.26623	4.92473	5.63932	5.42364	4.33775	5.08738	5.17296	5.03673	4.92235	4.92926	5.22382	5.23556	5.46709	4.86089	5.07923	5.22141
CoV2-Singapore 14	6	6.67191		1.23	5.00971	5.30632	5.63778	5.32567	5.53119	5.13422	5.23075	4.99415	5.24285	5.29957	5.42957	5.45953	5.03515	5.47558	5.27375	4.92933	5.65341	5.43516	4.33555	5.09241	5.17952	5.04536	4.92751	4.93549	5.23325	5.24482	5.47774	4.86629	5.08396	5.23228
CoV2-Singapore 14	7	6.28743		1.24	5.01417	5.3132	5.65061	5.33316	5.54125	5.13666	5.23414	4.99963	5.24913	5.31205	5.43781	5.46701	5.04108	5.48691	5.28116	4.93383	5.66744	5.4466	4.33328	5.09733	5.18595	5.05394	4.93256	4.94164	5.24261	5.254	5.48829	4.87161	5.08859	5.24312
CoV2-Singapore 14	9	5.94752		1.25	5.0185	5.31995	5.66336	5.34051	5.55118	5.13899	5.2374	5.00502	5.25528	5.32451	5.44592	5.47433	5.0469	5.49817	5.28843	4.93824	5.68144	5.45797	4.33096	5.10213	5.19227	5.06247	4.93752	4.94772	5.25189	5.26309	5.49872	4.87685	5.0931	5.25392
CoV2-Singapore 14	10	5.10488		1.26	5.02272	5.32655	5.67603	5.34774	5.56097	5.14122	5.24055	5.0103	5.26129	5.33696	5.45388	5.48149	5.05262	5.50934	5.29559	4.94255	5.69538	5.46927	4.32858	5.10681	5.19847	5.07096	4.94237	4.95372	5.26109	5.27211	5.50905	4.88201	5.0975	5.26467
CoV2-Singapore 14	11	3.67032		1.27	5.02681	5.33303	5.68861	5.35482	5.57064	5.14335	5.24358	5.01549	5.26717	5.3494	5.4617	5.48851	5.05824	5.52045	5.30262	4.94676	5.70928	5.4805	4.32615	5.11137	5.20455	5.07939	4.94712	4.95965	5.27022	5.28104	5.51927	4.88709	5.10179	5.27539
CoV2-Singapore 14	12	3.81797		1.28	5.03079	5.33936	5.7011	5.36178	5.58017	5.14538	5.24649	5.02058	5.27292	5.36183	5.46938	5.49537	5.06376	5.53147	5.30952	4.95088	5.72313	5.49165	4.32365	5.11581	5.21051	5.08777	4.95176	4.96549	5.27927	5.28989	5.52937	4.89208	5.10596	5.28606
CoV2-Singapore 14	13	1.83		1.29	5.03465	5.34557	5.7135	5.3686	5.58956	5.14732	5.24929	5.02557	5.27854	5.37424	5.47691	5.50207	5.06918	5.5424	5.3163	4.9549	5.73692	5.50272	4.32111	5.12014	5.21635	5.0961	4.95631	4.97126	5.28823	5.29864	5.53936	4.89699	5.11002	5.29669
CoV2-Singapore 14	14	3.7708		1.3	5.03839	5.35163	5.72581	5.37529	5.59882	5.14916	5.25198	5.03047	5.28403	5.38664	5.4843	5.50863	5.07449	5.55326	5.32295	4.95882	5.75067	5.51371	4.31851	5.12434	5.22207	5.10438	4.96075	4.97695	5.29712	5.30732	5.54924	4.90182	5.11397	5.30727
CoV2-Singapore 14	15	1.83		1.31	5.04202	5.35756	5.73803	5.38184	5.60795	5.1509	5.25457	5.03526	5.28938	5.39902	5.49155	5.51503	5.07971	5.56403	5.32948	4.96264	5.76435	5.52462	4.31585	5.12843	5.22767	5.1126	4.96508	4.98255	5.30592	5.3159	5.55899	4.90656	5.11781	5.31781
CoV2-Singapore 14	16	1.83		1.32	5.04553	5.36336	5.75014	5.38826	5.61693	5.15255	5.25705	5.03996	5.2946	5.41139	5.49865	5.52128	5.08481	5.57471	5.33588	4.96637	5.77799	5.53545	4.31314	5.13241	5.23314	5.12077	4.96932	4.98808	5.31464	5.32439	5.56863	4.91122	5.12153	5.3283
CoV2-Singapore 14	17	1.83		1.33	5.04892	5.36902	5.76216	5.39455	5.62577	5.15412	5.25942	5.04455	5.2997	5.42374	5.50561	5.52737	5.08982	5.58531	5.34215	4.97	5.79156	5.5462	4.31038	5.13626	5.2385	5.12888	4.97345	4.99353	5.32327	5.33279	5.57815	4.91579	5.12515	5.33875
CoV2-Singapore 14	19	1.83		1.34	5.0522	5.37454	5.77408	5.4007	5.63447	5.1556	5.2617	5.04905	5.30466	5.43608	5.51243	5.53332	5.09472	5.59581	5.3483	4.97353	5.80508	5.55686	4.30757	5.14	5.24374	5.13693	4.97748	4.9989	5.33181	5.3411	5.58754	4.92028	5.12865	5.34914
CoV2-Singapore 16	7	2.39116		1.35	5.05537	5.37993	5.7859	5.40671	5.64303	5.15699	5.26388	5.05345	5.30949	5.4484	5.5191	5.53912	5.09952	5.60623	5.35431	4.97697	5.81854	5.56743	4.30471	5.14363	5.24886	5.14493	4.9814	5.00418	5.34027	5.34932	5.59681	4.92468	5.13205	5.35949
CoV2-Singapore 16	9	4.29648		1.36	5.05843	5.38519	5.79761	5.41259	5.65145	5.1583	5.26596	5.05775	5.3142	5.4607	5.52562	5.54477	5.10422	5.61655	5.3602	4.98031	5.83193	5.57791	4.3018	5.14714	5.25385	5.15287	4.98523	5.00939	5.34863	5.35744	5.60596	4.929	5.13534	5.36978
CoV2-Singapore 16	10	6.08484		1.37	5.06137	5.39032	5.80922	5.41834	5.65972	5.15953	5.26794	5.06195	5.31877	5.47299	5.53201	5.55027	5.10881	5.62678	5.36597	4.98355	5.84526	5.58831	4.29884	5.15054	5.25873	5.16075	4.98895	5.01451	5.35691	5.36546	5.61498	4.93324	5.13851	5.38003
CoV2-Singapore 16	11	3.92492		1.38	5.0642	5.39531	5.82071	5.42395	5.66785	5.16069	5.26984	5.06606	5.32322	5.48526	5.53824	5.55563	5.1133	5.63691	5.3716	4.9867	5.85852	5.59861	4.29583	5.15382	5.26349	5.16857	4.99257	5.01955	5.3651	5.37339	5.62387	4.93738	5.14158	5.39022
CoV2-Singapore 16	12	3.68712		1.39	5.06693	5.40017	5.8321	5.42943	5.67584	5.16176	5.27165	5.07006	5.32754	5.49751	5.54434	5.56084	5.11768	5.64694	5.37711	4.98975	5.87172	5.60882	4.29278	5.15699	5.26812	5.17633	4.99608	5.0245	5.37319	5.38122	5.63263	4.94144	5.14454	5.40036
CoV2-Singapore 16	13	2.9763		1.4	5.06954	5.4049	5.84337	5.43478	5.68367	5.16277	5.27337	5.07396	5.33174	5.50974	5.55029	5.56591	5.12196	5.65687	5.38249	4.99271	5.88485	5.61893	4.28968	5.16005	5.27264	5.18402	4.9995	5.02937	5.38119	5.38895	5.64127	4.94542	5.1474	5.41044
CoV2-Singapore 16	14	2.83381		1.41	5.07205	5.40949	5.85453	5.43999	5.69137	5.16369	5.275	5.07777	5.33581	5.52196	5.5561	5.57083	5.12614	5.6667	5.38774	4.99557	5.89791	5.62895	4.28653	5.163	5.27704	5.19166	5.00281	5.03416	5.3891	5.39658	5.64977	4.94931	5.15015	5.42047
CoV2-Singapore 18	2	5.01215		1.42	5.07445	5.41396	5.86557	5.44508	5.69891	5.16455	5.27655	5.08147	5.33975	5.53415	5.56177	5.57562	5.13021	5.67643	5.39287	4.99834	5.91089	5.63887	4.28334	5.16584	5.28132	5.19923	5.00603	5.03887	5.39691	5.40412	5.65814	4.95311	5.1528	5.43044
CoV2-Singapore 18	3	6.06546		1.43	5.07674	5.4183	5.87649	5.45003	5.70631	5.16534	5.27802	5.08508	5.34357	5.54632	5.56729	5.58026	5.13418	5.68606	5.39787	5.00101	5.9238	5.64869	4.2801	5.16858	5.28548	5.20674	5.00914	5.04349	5.40462	5.41155	5.66638	4.95683	5.15534	5.44035
CoV2-Singapore 18	4	5.7262		1.44	5.07893	5.42251	5.8873	5.45484	5.71356	5.16607	5.27942	5.08859	5.34727	5.55848	5.57268	5.58477	5.13805	5.69558	5.40275	5.00359	5.93663	5.65841	4.27682	5.1712	5.28953	5.21418	5.01215	5.04802	5.41224	5.41887	5.67449	4.96046	5.15777	5.45021
CoV2-Singapore 18	5	6.70519		1.45	5.08102	5.4266	5.89798	5.45953	5.72067	5.16673	5.28073	5.092	5.35085	5.57061	5.57792	5.58914	5.14181	5.70499	5.4075	5.00608	5.94939	5.66802	4.2735	5.17372	5.29346	5.22156	5.01507	5.05247	5.41975	5.4261	5.68246	4.96401	5.16011	5.46
CoV2-Singapore 18	6	4.80924		1.46	5.083	5.43055	5.90853	5.46409	5.72762	5.16732	5.28197	5.09531	5.35431	5.58272	5.58303	5.59338	5.14547	5.7143	5.41212	5.00847	5.96206	5.67753	4.27014	5.17613	5.29727	5.22887	5.01788	5.05683	5.42717	5.43322	5.69029	4.96747	5.16234	5.46973
CoV2-Singapore 18	8	4.27807		1.47	5.08489	5.43439	5.91896	5.46852	5.73443	5.16785	5.28314	5.09852	5.35765	5.59481	5.588	5.59748	5.14903	5.72349	5.41662	5.01077	5.97465	5.68694	4.26673	5.17844	5.30097	5.23611	5.0206	5.06111	5.43449	5.44023	5.69799	4.97084	5.16447	5.4794
CoV2-Singapore 18	9	3.4477		1.48	5.08667	5.4381	5.92927	5.47282	5.7411	5.16833	5.28424	5.10164	5.36087	5.60688	5.59283	5.60146	5.15248	5.73258	5.42099	5.01298	5.98716	5.69624	4.26329	5.18064	5.30455	5.24329	5.02321	5.06531	5.44171	5.44714	5.70555	4.97412	5.16651	5.48901
CoV2-Singapore 18	10	4.0729		1.49	5.08835	5.44168	5.93944	5.477	5.74761	5.16874	5.28527	5.10466	5.36397	5.61892	5.59752	5.6053	5.15584	5.74155	5.42525	5.0151	5.99958	5.70543	4.2598	5.18274	5.30801	5.2504	5.02573	5.06941	5.44882	5.45395	5.71298	4.97732	5.16844	5.49855
CoV2-Singapore 18	11	3.80731		1.5	5.08994	5.44515	5.94948	5.48105	5.75398	5.1691	5.28623	5.10758	5.36696	5.63094	5.60209	5.60902	5.15909	5.75041	5.42938	5.01712	6.01192	5.71451	4.25627	5.18474	5.31137	5.25743	5.02816	5.07343	5.45584	5.46065	5.72027	4.98044	5.17027	5.50803
CoV2-Singapore 18	12	1.83		1.51	5.09143	5.4485	5.95939	5.48497	5.76021	5.1694	5.28713	5.11041	5.36984	5.64293	5.60651	5.61261	5.16224	5.75916	5.43338	5.01906	6.02416	5.72349	4.25271	5.18664	5.31461	5.2644	5.03048	5.07737	5.46275	5.46723	5.72742	4.98347	5.17201	5.51744
CoV2-Singapore 18	13	4.20957		1.52	5.09283	5.45172	5.96917	5.48877	5.76629	5.16965	5.28797	5.11314	5.3726	5.6549	5.61081	5.61608	5.16529	5.76778	5.43727	5.02091	6.03631	5.73234	4.2491	5.18844	5.31774	5.2713	5.03272	5.08122	5.46955	5.47371	5.73443	4.98641	5.17366	5.52678
CoV2-Singapore 18	14	4.07742		1.53	5.09413	5.45483	5.97881	5.49245	5.77222	5.16985	5.28874	5.11577	5.37525	5.66684	5.61497	5.61942	5.16824	5.7763	5.44104	5.02266	6.04837	5.74109	4.24546	5.19014	5.32076	5.27812	5.03485	5.08498	5.47625	5.48009	5.7413	4.98926	5.1752	5.53605
CoV2-Singapore 18	15	3.69293		1.54	5.09534	5.45783	5.98831	5.49601	5.77801	5.16999	5.28946	5.11831	5.37779	5.67875	5.61901	5.62265	5.17109	5.78469	5.44469	5.02433	6.06033	5.74972	4.24179	5.19175	5.32367	5.28487	5.03689	5.08866	5.48285	5.48635	5.74803	4.99203	5.17666	5.54525
CoV2-Singapore 18	16	3.10134		1.55	5.09646	5.46071	5.99768	5.49944	5.78365	5.17009	5.29011	5.12076	5.38022	5.69064	5.62291	5.62576	5.17384	5.79296	5.44822	5.02591	6.07219	5.75823	4.23807	5.19325	5.32646	5.29155	5.03884	5.09225	5.48934	5.4925	5.75463	4.99472	5.17802	5.55438
CoV2-Singapore 18	17	2.06516		1.56	5.09748	5.46347	6.0069	5.50276	5.78915	5.17014	5.29071	5.12311	5.38255	5.7025	5.62669	5.62875	5.1765	5.80111	5.45163	5.0274	6.08396	5.76663	4.23432	5.19467	5.32916	5.29815	5.04069	5.09575	5.49572	5.49854	5.76108	4.99732	5.17929	5.56344
CoV2-Singapore 18	19	2.98631		1.57	5.09842	5.46613	6.01599	5.50596	5.79451	5.17014	5.29126	5.12537	5.38477	5.71433	5.63035	5.63163	5.17905	5.80915	5.45492	5.02881	6.09562	5.77491	4.23054	5.19599	5.33174	5.30468	5.04246	5.09917	5.50199	5.50448	5.7674	4.99984	5.18047	5.57242
CoV2-Singapore 18	21	2.61798		1.58	5.09928	5.46867	6.02493	5.50904	5.79973	5.1701	5.29175	5.12753	5.38688	5.72613	5.63388	5.6344	5.18151	5.81705	5.4581	5.03013	6.10718	5.78307	4.22672	5.19722	5.33422	5.31113	5.04413	5.1025	5.50816	5.5103	5.77358	5.00227	5.18155	5.58133
CoV2-Singapore 18	22	1.83		1.59	5.10004	5.47111	6.03373	5.51201	5.80481	5.17001	5.29219	5.12961	5.38889	5.7379	5.63729	5.63706	5.18387	5.82484	5.46117	5.03136	6.11863	5.79111	4.22286	5.19836	5.33659	5.31751	5.04571	5.10574	5.51422	5.516	5.77962	5.00461	5.18255	5.59016
CoV2-Singapore 18	23	2.87226		1.6	5.10072	5.47344	6.04239	5.51486	5.80975	5.16988	5.29258	5.13159	5.3908	5.74964	5.64057	5.63961	5.18613	5.8325	5.46412	5.03251	6.12997	5.79903	4.21898	5.1994	5.33886	5.32381	5.0472	5.1089	5.52017	5.5216	5.78552	5.00688	5.18347	5.59891
CoV2-Singapore 18	24	1.83		1.61	5.10132	5.47566	6.0509	5.5176	5.81456	5.16971	5.29292	5.13348	5.39261	5.76134	5.64374	5.64205	5.1883	5.84004	5.46696	5.03358	6.14121	5.80683	4.21506	5.20036	5.34103	5.33003	5.0486	5.11198	5.52601	5.52709	5.79129	5.00906	5.18429	5.60759
CoV2-Singapore 18	25	3.48227		1.62	5.10183	5.47778	6.05927	5.52023	5.81922	5.1695	5.29322	5.13528	5.39432	5.77302	5.6468	5.6444	5.19037	5.84745	5.46969	5.03456	6.15233	5.8145	4.2111	5.20123	5.34309	5.33617	5.04991	5.11496	5.53174	5.53246	5.79691	5.01115	5.18503	5.61619
CoV2-Singapore 18	26	1.83		1.63	5.10226	5.47979	6.06749	5.52275	5.82375	5.16925	5.29346	5.13699	5.39593	5.78466	5.64973	5.64664	5.19235	5.85473	5.47232	5.03547	6.16334	5.82205	4.20712	5.20202	5.34505	5.34224	5.05114	5.11786	5.53736	5.53772	5.8024	5.01317	5.18569	5.6247
CoV2-China C	4	2.143		1.64	5.10262	5.48171	6.07556	5.52517	5.82815	5.16896	5.29367	5.13861	5.39745	5.79626	5.65255	5.64878	5.19424	5.86189	5.47483	5.03629	6.17423	5.82947	4.2031	5.20272	5.34692	5.34822	5.05228	5.12068	5.54288	5.54287	5.80775	5.0151	5.18626	5.63314
CoV2-China C	5	5.678		1.65	5.10289	5.48352	6.08348	5.52747	5.83241	5.16864	5.29383	5.14014	5.39888	5.80783	5.65526	5.65082	5.19603	5.86892	5.47723	5.03702	6.18501	5.83677	4.19906	5.20334	5.34868	5.35413	5.05333	5.12341	5.54828	5.54791	5.81297	5.01694	5.18675	5.64149
CoV2-China C	8	4.38		1.66	5.10309	5.48524	6.09126	5.52967	5.83655	5.16828	5.29395	5.14158	5.40021	5.81937	5.65786	5.65277	5.19773	5.87582	5.47953	5.03768	6.19566	5.84395	4.19498	5.20387	5.35035	5.35995	5.0543	5.12605	5.55357	5.55283	5.81805	5.01871	5.18716	5.64975
CoV2-China C	9	1.1635		1.67	5.10321	5.48686	6.09889	5.53177	5.84055	5.16788	5.29403	5.14294	5.40145	5.83086	5.66036	5.65463	5.19934	5.8826	5.48173	5.03826	6.2062	5.851	4.19087	5.20433	5.35193	5.36569	5.05518	5.12861	5.55875	5.55765	5.823	5.02039	5.1875	5.65794
CoV2-China D	0	4.035		1.68	5.10325	5.48838	6.10637	5.53376	5.84442	5.16745	5.29407	5.14421	5.4026	5.84232	5.66274	5.6564	5.20086	5.88924	5.48382	5.03877	6.21661	5.85792	4.18674	5.2047	5.3534	5.37136	5.05598	5.13109	5.56382	5.56235	5.82782	5.022	5.18775	5.66603
CoV2-China D	2	7.282		1.69	5.10323	5.48982	6.1137	5.53566	5.84817	5.16699	5.29407	5.1454	5.40366	5.85374	5.66502	5.65807	5.20229	5.89576	5.48581	5.03919	6.2269	5.86471	4.18257	5.20499	5.35479	5.37694	5.0567	5.13348	5.56878	5.56693	5.8325	5.02352	5.18792	5.67404
CoV2-China D	5	6.952		1.7	5.10313	5.49116	6.12089	5.53745	5.8518	5.1665	5.29403	5.1465	5.40464	5.86512	5.6672	5.65966	5.20363	5.90215	5.4877	5.03954	6.23706	5.87138	4.17838	5.20521	5.35608	5.38243	5.05733	5.13579	5.57363	5.57141	5.83705	5.02497	5.18802	5.68196
CoV2-China D	6	4.03		1.71	5.10295	5.49241	6.12792	5.53915	5.8553	5.16597	5.29396	5.14752	5.40553	5.87646	5.66927	5.66117	5.20489	5.9084	5.48949	5.03981	6.24709	5.87792	4.17416	5.20535	5.35728	5.38785	5.05789	5.13801	5.57837	5.57578	5.84147	5.02633	5.18804	5.68979
CoV2-China E	6	4.124		1.72	5.10271	5.49357	6.1348	5.54075	5.85868	5.16542	5.29386	5.14846	5.40634	5.88776	5.67125	5.66259	5.20605	5.91453	5.49119	5.04	6.257	5.88433	4.16991	5.20542	5.3584	5.39318	5.05837	5.14015	5.58299	5.58003	5.84576	5.02762	5.18799	5.69754
CoV2-China E	7	1.1635		1.73	5.1024	5.49465	6.14154	5.54226	5.86194	5.16484	5.29372	5.14931	5.40706	5.89901	5.67313	5.66393	5.20713	5.92053	5.49278	5.04013	6.26677	5.89061	4.16564	5.20541	5.35942	5.39842	5.05876	5.1422	5.58751	5.58417	5.84992	5.02882	5.18787	5.70519
CoV2-China E	8	1.1635		1.74	5.10202	5.49564	6.14813	5.54368	5.86508	5.16422	5.29354	5.15008	5.40771	5.91022	5.67491	5.66519	5.20813	5.9264	5.49428	5.04017	6.27641	5.89676	4.16133	5.20533	5.36036	5.40358	5.05908	5.14418	5.59192	5.5882	5.85396	5.02995	5.18767	5.71274
CoV2-China E	10	4.432		1.75	5.10158	5.49654	6.15457	5.545	5.86811	5.16359	5.29334	5.15077	5.40827	5.92139	5.67659	5.66637	5.20904	5.93214	5.49569	5.04015	6.28592	5.90279	4.15701	5.20518	5.36121	5.40866	5.05933	5.14607	5.59622	5.59212	5.85786	5.031	5.1874	5.72021
CoV2-China E	11	1.85		1.76	5.10107	5.49737	6.16086	5.54623	5.87102	5.16292	5.29311	5.15138	5.40876	5.93251	5.67819	5.66748	5.20987	5.93774	5.49701	5.04005	6.29529	5.90868	4.15265	5.20496	5.36197	5.41365	5.0595	5.14788	5.6004	5.59593	5.86165	5.03198	5.18707	5.72758
CoV2-China H	1	5.2		1.77	5.1005	5.49811	6.16701	5.54738	5.87382	5.16223	5.29284	5.15191	5.40917	5.94358	5.67969	5.66851	5.21061	5.94323	5.49823	5.03989	6.30452	5.91445	4.14827	5.20467	5.36265	5.41855	5.05959	5.1496	5.60448	5.59963	5.86531	5.03287	5.18666	5.73486
CoV2-China H	3	1.1635		1.78	5.09986	5.49878	6.17301	5.54844	5.87651	5.16151	5.29255	5.15237	5.40951	5.95461	5.68111	5.66947	5.21127	5.94858	5.49937	5.03965	6.31362	5.92008	4.14387	5.20431	5.36325	5.42337	5.05961	5.15125	5.60845	5.60323	5.86885	5.0337	5.18619	5.74204
CoV2-China H	4	4.386		1.79	5.09916	5.49937	6.17886	5.54941	5.87909	5.16078	5.29223	5.15274	5.40977	5.96558	5.68244	5.67036	5.21186	5.9538	5.50042	5.03934	6.32258	5.92559	4.13944	5.20388	5.36377	5.42811	5.05955	5.15282	5.61231	5.60671	5.87227	5.03444	5.18565	5.74912
CoV2-China H	6	1.1635		1.8	5.0984	5.49988	6.18457	5.5503	5.88156	5.16001	5.29188	5.15304	5.40996	5.97651	5.68368	5.67118	5.21236	5.95889	5.50138	5.03897	6.3314	5.93097	4.13499	5.20339	5.36421	5.43275	5.05942	5.1543	5.61606	5.61008	5.87556	5.03511	5.18504	5.75611
CoV2-China H	7	4.736		1.81	5.09758	5.50031	6.19013	5.55111	5.88393	5.15923	5.2915	5.15327	5.41009	5.98738	5.68484	5.67194	5.21278	5.96386	5.50226	5.03852	6.34007	5.93623	4.13051	5.20284	5.36457	5.43731	5.05923	5.15571	5.6197	5.61335	5.87874	5.03571	5.18437	5.763
CoV2-China H	9	1.1635		1.82	5.0967	5.50068	6.19555	5.55184	5.8862	5.15842	5.2911	5.15342	5.41014	5.9982	5.68592	5.67263	5.21313	5.9687	5.50305	5.03801	6.34861	5.94135	4.12601	5.20222	5.36486	5.44178	5.05896	5.15704	5.62324	5.61651	5.88181	5.03624	5.18364	5.76979
CoV2-China H	10	1.1635		1.83	5.09577	5.50097	6.20083	5.55249	5.88836	5.15759	5.29068	5.15349	5.41012	6.00897	5.68692	5.67326	5.2134	5.97341	5.50376	5.03744	6.357	5.94635	4.12149	5.20154	5.36506	5.44617	5.05862	5.15828	5.62667	5.61957	5.88476	5.03669	5.18285	5.77648
CoV2-China I	6	7.964		1.84	5.09478	5.50119	6.20597	5.55307	5.89042	5.15674	5.29023	5.1535	5.41004	6.01968	5.68784	5.67382	5.21359	5.978	5.50439	5.0368	6.36525	5.95122	4.11695	5.20079	5.3652	5.45047	5.05822	5.15945	5.62999	5.62252	5.8876	5.03707	5.18199	5.78307
CoV2-China I	9	6.667		1.85	5.09373	5.50134	6.21097	5.55356	5.89239	5.15587	5.28976	5.15343	5.40989	6.03034	5.68868	5.67433	5.21371	5.98246	5.50494	5.03609	6.37335	5.95597	4.11238	5.19999	5.36526	5.45468	5.05774	5.16055	5.6332	5.62536	5.89032	5.03738	5.18107	5.78956
CoV2-China I	13	5.698		1.86	5.09263	5.50143	6.21582	5.55398	5.89426	5.15497	5.28926	5.15329	5.40968	6.04094	5.68945	5.67477	5.21375	5.9868	5.50541	5.03532	6.38131	5.96059	4.10779	5.19913	5.36524	5.4588	5.0572	5.16156	5.63631	5.62811	5.89294	5.03762	5.1801	5.79595
CoV2-China I	14	3.092		1.87	5.09147	5.50145	6.22055	5.55433	5.89604	5.15406	5.28874	5.15308	5.4094	6.05149	5.69014	5.67516	5.21372	5.99101	5.50581	5.03449	6.38912	5.96508	4.10318	5.19821	5.36516	5.46283	5.0566	5.1625	5.63932	5.63074	5.89544	5.03778	5.17906	5.80223
CoV2-China L	3	5.048		1.88	5.09027	5.5014	6.22513	5.55461	5.89773	5.15314	5.28821	5.1528	5.40907	6.06197	5.69076	5.6755	5.21362	5.9951	5.50613	5.0336	6.39679	5.96945	4.09855	5.19723	5.36501	5.46678	5.05593	5.16336	5.64222	5.63328	5.89784	5.03788	5.17797	5.80842
CoV2-China L	4	7.326		1.89	5.08901	5.5013	6.22958	5.55482	5.89932	5.15219	5.28765	5.15245	5.40867	6.07239	5.69132	5.67578	5.21345	5.99907	5.50637	5.03265	6.40431	5.9737	4.0939	5.1962	5.36478	5.47064	5.05519	5.16415	5.64502	5.63572	5.90014	5.03791	5.17682	5.8145
CoV2-China L	5	6.383		1.9	5.0877	5.50113	6.2339	5.55496	5.90083	5.15123	5.28707	5.15204	5.40822	6.08275	5.6918	5.676	5.21321	6.00291	5.50655	5.03163	6.41168	5.97783	4.08923	5.19512	5.36449	5.47441	5.05439	5.16487	5.64771	5.63805	5.90233	5.03787	5.17562	5.82047
CoV2-China L	7	4.413		1.91	5.08634	5.5009	6.23809	5.55503	5.90225	5.15025	5.28648	5.15155	5.40771	6.09305	5.69222	5.67618	5.2129	6.00664	5.50665	5.03056	6.4189	5.98183	4.08453	5.19398	5.36414	5.47809	5.05353	5.1655	5.65031	5.64028	5.90442	5.03777	5.17436	5.82635
CoV2-China L	8	4.1		1.92	5.08493	5.5006	6.24215	5.55504	5.90359	5.14925	5.28586	5.15101	5.40714	6.10328	5.69257	5.6763	5.21251	6.01025	5.50668	5.02943	6.42598	5.98571	4.07982	5.19278	5.36371	5.48169	5.05261	5.16607	5.6528	5.64242	5.90641	5.03759	5.17305	5.83211
CoV2-China O	1	5.361		1.93	5.08348	5.50026	6.24607	5.55498	5.90484	5.14824	5.28523	5.15039	5.40651	6.11345	5.69286	5.67638	5.21207	6.01374	5.50664	5.02824	6.43292	5.98947	4.07509	5.19154	5.36323	5.48519	5.05163	5.16656	5.65519	5.64446	5.9083	5.03735	5.17168	5.83778
CoV2-China O	4	1.795		1.94	5.08198	5.49985	6.24987	5.55486	5.90602	5.14721	5.28458	5.14971	5.40584	6.12355	5.69308	5.67641	5.21155	6.01711	5.50654	5.02699	6.4397	5.99311	4.07034	5.19024	5.36268	5.48861	5.05059	5.16698	5.65749	5.6464	5.91009	5.03705	5.17027	5.84333
CoV2-China O	5	2.458		1.95	5.08043	5.49939	6.25355	5.55468	5.90711	5.14617	5.28391	5.14897	5.40511	6.13358	5.69324	5.67639	5.21097	6.02036	5.50637	5.02569	6.44634	5.99664	4.06557	5.18889	5.36207	5.49194	5.0495	5.16733	5.65968	5.64824	5.91179	5.03668	5.1688	5.84879
CoV2-China O	7	1.1635		1.96	5.07884	5.49888	6.2571	5.55443	5.90813	5.14511	5.28323	5.14817	5.40432	6.14355	5.69335	5.67633	5.21033	6.0235	5.50613	5.02433	6.45283	6.00004	4.06078	5.1875	5.3614	5.49518	5.04834	5.16761	5.66178	5.64999	5.9134	5.03624	5.16728	5.85413
CoV2-China P	3	2.771		1.97	5.07721	5.49831	6.26054	5.55413	5.90907	5.14404	5.28253	5.1473	5.40349	6.15344	5.69339	5.67622	5.20962	6.02653	5.50583	5.02292	6.45918	6.00333	4.05598	5.18606	5.36067	5.49834	5.04713	5.16782	5.66378	5.65165	5.91491	5.03575	5.16572	5.85937
CoV2-China P	6	4.396		1.98	5.07553	5.49769	6.26385	5.55377	5.90993	5.14295	5.28181	5.14638	5.40261	6.16326	5.69338	5.67608	5.20885	6.02944	5.50547	5.02145	6.46538	6.00651	4.05116	5.18457	5.35988	5.50141	5.04586	5.16795	5.66568	5.65321	5.91633	5.03518	5.16411	5.86451
CoV2-China P	7	4.396		1.99	5.07381	5.49702	6.26704	5.55335	5.91073	5.14185	5.28108	5.14539	5.40168	6.17301	5.69331	5.67589	5.20801	6.03225	5.50504	5.01993	6.47144	6.00957	4.04631	5.18303	5.35904	5.50439	5.04454	5.16802	5.66749	5.65469	5.91767	5.03456	5.16244	5.86953
CoV2-China P	9	1.1635		2	5.07204	5.4963	6.27012	5.55288	5.91145	5.14074	5.28034	5.14435	5.4007	6.18268	5.69319	5.67566	5.20712	6.03494	5.50456	5.01836	6.47735	6.01252	4.04146	5.18145	5.35813	5.50728	5.04316	5.16802	5.66921	5.65607	5.91892	5.03388	5.16074	5.87446
CoV2-China P	11	1.815		2.01	5.07024	5.49553	6.27308	5.55235	5.91211	5.13962	5.27958	5.14325	5.39967	6.19228	5.69302	5.67539	5.20617	6.03753	5.50402	5.01674	6.48311	6.01536	4.03658	5.17982	5.35718	5.51008	5.04173	5.16795	5.67083	5.65736	5.92008	5.03313	5.15898	5.87927
CoV2-China P	12	1.1635		2.02	5.0684	5.49471	6.27594	5.55177	5.9127	5.13848	5.27881	5.14209	5.3986	6.2018	5.69279	5.67508	5.20515	6.04001	5.50342	5.01506	6.48874	6.01809	4.03169	5.17815	5.35616	5.5128	5.04024	5.16782	5.67236	5.65856	5.92116	5.03233	5.15719	5.88398
CoV2-Germany 1	4	7.9733		2.03	5.06652	5.49385	6.27868	5.55113	5.91322	5.13733	5.27802	5.14087	5.39749	6.21125	5.69252	5.67474	5.20408	6.04238	5.50276	5.01334	6.49422	6.02071	4.02678	5.17644	5.3551	5.51544	5.03871	5.16762	5.6738	5.65967	5.92216	5.03146	5.15534	5.88858
CoV2-Germany 1	5	4.0434		2.04	5.0646	5.49294	6.28131	5.55045	5.91367	5.13617	5.27722	5.1396	5.39633	6.22061	5.69219	5.67436	5.20295	6.04465	5.50205	5.01157	6.49956	6.02322	4.02185	5.17469	5.35398	5.51798	5.03712	5.16735	5.67515	5.6607	5.92307	5.03054	5.15346	5.89308
CoV2-Germany 1	6	1.522		2.05	5.06264	5.49199	6.28384	5.54972	5.91407	5.135	5.27641	5.13827	5.39513	6.22989	5.69182	5.67395	5.20177	6.04681	5.50128	5.00975	6.50476	6.02563	4.01691	5.17289	5.35281	5.52044	5.03549	5.16702	5.67641	5.66164	5.92391	5.02956	5.15153	5.89747
CoV2-Germany 1	7	1.522		2.06	5.06065	5.49099	6.28626	5.54894	5.9144	5.13382	5.27559	5.13689	5.39388	6.23909	5.6914	5.6735	5.20052	6.04887	5.50046	5.00788	6.50982	6.02793	4.01196	5.17105	5.35159	5.52282	5.0338	5.16662	5.67758	5.6625	5.92467	5.02852	5.14956	5.90175
CoV2-Germany 1	8	3.1338		2.07	5.05861	5.48995	6.28858	5.54811	5.91468	5.13263	5.27476	5.13545	5.3926	6.24821	5.69093	5.67302	5.19923	6.05084	5.49959	5.00596	6.51474	6.03013	4.00698	5.16918	5.35032	5.52511	5.03207	5.16616	5.67867	5.66328	5.92536	5.02742	5.14755	5.90592
CoV2-Germany 1	9	1.522		2.08	5.05655	5.48887	6.2908	5.54723	5.91489	5.13142	5.27391	5.13396	5.39128	6.25724	5.69042	5.67251	5.19788	6.0527	5.49867	5.004	6.51953	6.03222	4.002	5.16726	5.34901	5.52732	5.03029	5.16564	5.67967	5.66397	5.92597	5.02627	5.1455	5.90999
CoV2-Germany 1	10	2.6696		2.09	5.05445	5.48775	6.29292	5.54631	5.91505	5.13021	5.27306	5.13242	5.38991	6.26619	5.68987	5.67197	5.19647	6.05447	5.4977	5.00199	6.52418	6.03422	3.99699	5.16531	5.34764	5.52944	5.02846	5.16506	5.68059	5.66458	5.92651	5.02506	5.14341	5.91396
CoV2-Germany 1	11	1.522		2.1	5.05231	5.48659	6.29494	5.54534	5.91516	5.12899	5.27219	5.13083	5.38851	6.27505	5.68927	5.67139	5.19502	6.05614	5.49667	4.99993	6.52869	6.03612	3.99198	5.16332	5.34623	5.53148	5.02658	5.16441	5.68142	5.66511	5.92698	5.0238	5.14129	5.91782
CoV2-Germany 1	12	2.0098		2.11	5.05014	5.48539	6.29687	5.54433	5.91521	5.12776	5.27131	5.12919	5.38708	6.28382	5.68864	5.67079	5.19351	6.05771	5.4956	4.99784	6.53307	6.03791	3.98695	5.16129	5.34478	5.53343	5.02466	5.1637	5.68217	5.66557	5.92738	5.02249	5.13912	5.92157
CoV2-Germany 1	13	1.522		2.12	5.04794	5.48416	6.2987	5.54328	5.9152	5.12652	5.27043	5.1275	5.3856	6.29251	5.68796	5.67016	5.19195	6.0592	5.49449	4.9957	6.53732	6.03962	3.9819	5.15923	5.34328	5.5353	5.0227	5.16293	5.68283	5.66594	5.92771	5.02112	5.13692	5.92522
CoV2-Germany 1	14	3.11		2.13	5.04571	5.48288	6.30045	5.54218	5.91515	5.12527	5.26953	5.12576	5.38409	6.3011	5.68724	5.6695	5.19035	6.06059	5.49332	4.99351	6.54144	6.04122	3.97684	5.15713	5.34173	5.53709	5.02069	5.16211	5.68342	5.66624	5.92798	5.0197	5.13467	5.92877
CoV2-Germany 1	15	1.522		2.14	5.04345	5.48157	6.3021	5.54105	5.91504	5.12401	5.26863	5.12398	5.38255	6.3096	5.68649	5.66882	5.18869	6.06189	5.49212	4.99128	6.54543	6.04274	3.97177	5.155	5.34014	5.53879	5.01863	5.16122	5.68393	5.66647	5.92818	5.01822	5.1324	5.93221
CoV2-Germany 1	16	1.522		2.15	5.04115	5.48023	6.30367	5.53988	5.91489	5.12274	5.26771	5.12214	5.38097	6.31801	5.6857	5.6681	5.18698	6.0631	5.49086	4.98901	6.5493	6.04416	3.96668	5.15283	5.33851	5.54042	5.01654	5.16028	5.68436	5.66662	5.92831	5.0167	5.13009	5.93555
CoV2-Germany 1	17	1.522		2.16	5.03883	5.47885	6.30515	5.53866	5.91469	5.12147	5.26679	5.12026	5.37936	6.32632	5.68487	5.66737	5.18523	6.06423	5.48957	4.9867	6.55304	6.04549	3.96158	5.15063	5.33684	5.54196	5.0144	5.15927	5.68471	5.66669	5.92839	5.01512	5.12774	5.93878
CoV2-Germany 1	18	1.522		2.17	5.03647	5.47744	6.30655	5.53741	5.91444	5.12019	5.26586	5.11834	5.37771	6.33454	5.68401	5.6666	5.18343	6.06527	5.48823	4.98435	6.55665	6.04673	3.95646	5.1484	5.33513	5.54342	5.01222	5.15822	5.68499	5.66669	5.9284	5.0135	5.12536	5.94192
CoV2-Germany 1	19	1.522		2.18	5.03409	5.47599	6.30787	5.53612	5.91415	5.1189	5.26492	5.11636	5.37603	6.34266	5.68311	5.66582	5.18159	6.06622	5.48685	4.98196	6.56014	6.04788	3.95134	5.14614	5.33338	5.5448	5.01	5.1571	5.68519	5.66663	5.92836	5.01182	5.12295	5.94495
CoV2-Germany 1	20	1.522		2.19	5.03168	5.47451	6.3091	5.5348	5.91381	5.1176	5.26397	5.11435	5.37433	6.35069	5.68218	5.66501	5.1797	6.0671	5.48543	4.97954	6.56352	6.04895	3.9462	5.14384	5.33159	5.54611	5.00775	5.15593	5.68531	5.66649	5.92825	5.0101	5.1205	5.94787
CoV2-Germany 1	21	1.522		2.2	5.02924	5.473	6.31026	5.53344	5.91343	5.1163	5.26302	5.11229	5.37259	6.35862	5.68121	5.66418	5.17776	6.06789	5.48397	4.97707	6.56677	6.04993	3.94105	5.14151	5.32976	5.54733	5.00545	5.15471	5.68537	5.66628	5.92809	5.00833	5.11802	5.9507
CoV2-Germany 1	22	1.522		2.21	5.02677	5.47146	6.31134	5.53205	5.91301	5.11499	5.26205	5.11018	5.37082	6.36644	5.68021	5.66332	5.17578	6.0686	5.48247	4.97456	6.56991	6.05083	3.93588	5.13916	5.32789	5.54848	5.00311	5.15343	5.68535	5.66601	5.92788	5.00651	5.11551	5.95343
CoV2-Germany 2	3	7.7598		2.22	5.02427	5.46989	6.31235	5.53062	5.91255	5.11367	5.26108	5.10804	5.36902	6.37417	5.67919	5.66245	5.17376	6.06923	5.48094	4.97202	6.57293	6.05165	3.9307	5.13677	5.32599	5.54954	5.00074	5.1521	5.68526	5.66567	5.92761	5.00464	5.11297	5.95606
CoV2-Germany 2	4	6.1764		2.23	5.02175	5.46829	6.31329	5.52916	5.91205	5.11234	5.26011	5.10585	5.3672	6.3818	5.67813	5.66155	5.17169	6.06979	5.47936	4.96944	6.57584	6.05239	3.92552	5.13435	5.32405	5.55053	4.99832	5.15071	5.6851	5.66526	5.92728	5.00273	5.1104	5.95859
CoV2-Germany 2	5	4.9844		2.24	5.01921	5.46667	6.31415	5.52766	5.91151	5.11101	5.25912	5.10362	5.36534	6.38932	5.67704	5.66063	5.16959	6.07027	5.47775	4.96682	6.57863	6.05305	3.92032	5.13191	5.32207	5.55145	4.99587	5.14927	5.68487	5.66479	5.92691	5.00077	5.10779	5.96102
CoV2-Germany 2	6	4.5745		2.25	5.01663	5.46501	6.31494	5.52614	5.91093	5.10967	5.25813	5.10136	5.36346	6.39674	5.67593	5.6597	5.16744	6.07068	5.47611	4.96417	6.58132	6.05363	3.9151	5.12944	5.32006	5.55228	4.99339	5.14778	5.68458	5.66425	5.92648	4.99877	5.10516	5.96335
CoV2-Germany 2	7	4.1824		2.26	5.01404	5.46333	6.31567	5.52458	5.91032	5.10833	5.25714	5.09905	5.36155	6.40406	5.67478	5.65874	5.16525	6.07101	5.47443	4.96148	6.5839	6.05413	3.90988	5.12694	5.31802	5.55304	4.99087	5.14625	5.68422	5.66366	5.92601	4.99672	5.1025	5.96559
CoV2-Germany 2	8	1.522		2.27	5.01142	5.46162	6.31633	5.523	5.90967	5.10698	5.25613	5.0967	5.35962	6.41127	5.67361	5.65777	5.16303	6.07127	5.47271	4.95876	6.58638	6.05456	3.90465	5.12441	5.31594	5.55373	4.98831	5.14466	5.68379	5.663	5.92548	4.99463	5.09981	5.96773
CoV2-Germany 2	9	2.6336		2.28	5.00877	5.45988	6.31693	5.52138	5.90898	5.10563	5.25512	5.09432	5.35766	6.41838	5.67241	5.65678	5.16076	6.07146	5.47096	4.95601	6.58875	6.05491	3.8994	5.12186	5.31383	5.55434	4.98572	5.14302	5.6833	5.66228	5.92491	4.9925	5.0971	5.96978
CoV2-Germany 2	10	1.522		2.29	5.0061	5.45812	6.31746	5.51974	5.90826	5.10426	5.25411	5.09189	5.35568	6.42538	5.67119	5.65577	5.15846	6.07159	5.46918	4.95322	6.59101	6.0552	3.89414	5.11928	5.31169	5.55488	4.9831	5.14133	5.68275	5.6615	5.9243	4.99032	5.09435	5.97173
CoV2-Germany 2	11	1.522		2.3	5.00341	5.45633	6.31793	5.51807	5.90751	5.1029	5.25309	5.08943	5.35367	6.43227	5.66994	5.65474	5.15611	6.07164	5.46737	4.9504	6.59318	6.05541	3.88888	5.11668	5.30952	5.55535	4.98044	5.13959	5.68213	5.66066	5.92364	4.9881	5.09158	5.97359
CoV2-Germany 2	12	1.522		2.31	5.0007	5.45452	6.31834	5.51637	5.90673	5.10153	5.25206	5.08693	5.35164	6.43905	5.66866	5.6537	5.15374	6.07163	5.46552	4.94754	6.59525	6.05555	3.8836	5.11405	5.30731	5.55574	4.97775	5.13781	5.68145	5.65977	5.92293	4.98584	5.08879	5.97536
CoV2-Germany 2	13	1.522		2.32	4.99796	5.45269	6.3187	5.51464	5.90591	5.10015	5.25103	5.0844	5.34958	6.44573	5.66736	5.65264	5.15132	6.07156	5.46365	4.94466	6.59722	6.05563	3.87831	5.1114	5.30508	5.55607	4.97503	5.13598	5.68071	5.65881	5.92218	4.98354	5.08596	5.97703
CoV2-Germany 2	14	1.522		2.33	4.99521	5.45083	6.31899	5.51289	5.90507	5.09877	5.24999	5.08183	5.3475	6.4523	5.66604	5.65156	5.14887	6.07142	5.46174	4.94174	6.5991	6.05563	3.87301	5.10872	5.30282	5.55632	4.97228	5.1341	5.67991	5.65781	5.92139	4.98119	5.08311	5.97862
CoV2-Germany 2	15	1.522		2.34	4.99243	5.44895	6.31923	5.51111	5.90419	5.09738	5.24895	5.07923	5.3454	6.45876	5.6647	5.65047	5.14638	6.07122	5.45981	4.93879	6.60089	6.05558	3.8677	5.10602	5.30053	5.5565	4.96949	5.13218	5.67905	5.65675	5.92056	4.97881	5.08024	5.98011
CoV2-Germany 2	16	1.522		2.35	4.98963	5.44705	6.31942	5.50931	5.90329	5.09599	5.2479	5.07659	5.34328	6.46511	5.66333	5.64937	5.14386	6.07096	5.45784	4.93581	6.60258	6.05546	3.86239	5.1033	5.2982	5.55661	4.96668	5.13021	5.67814	5.65563	5.91969	4.97639	5.07734	5.98152
CoV2-Germany 2	17	1.522		2.36	4.98681	5.44512	6.31955	5.50748	5.90236	5.0946	5.24685	5.07391	5.34114	6.47134	5.66194	5.64825	5.1413	6.07064	5.45585	4.9328	6.60419	6.05527	3.85706	5.10056	5.29586	5.55666	4.96383	5.1282	5.67717	5.65446	5.91878	4.97393	5.07442	5.98284
CoV2-Germany 2	18	1.522		2.37	4.98397	5.44318	6.31964	5.50563	5.9014	5.09319	5.2458	5.07121	5.33897	6.47747	5.66053	5.64712	5.13872	6.07026	5.45383	4.92976	6.60571	6.05502	3.85172	5.09779	5.29348	5.55663	4.96096	5.12614	5.67614	5.65324	5.91784	4.97143	5.07148	5.98407
CoV2-Germany 2	19	1.522		2.38	4.98111	5.44121	6.31967	5.50375	5.90041	5.09179	5.24474	5.06847	5.33679	6.48348	5.6591	5.64597	5.13609	6.06982	5.45179	4.9267	6.60714	6.05472	3.84637	5.095	5.29108	5.55654	4.95805	5.12404	5.67506	5.65197	5.91685	4.9689	5.06851	5.98521
CoV2-Germany 2	20	1.522		2.39	4.97823	5.43923	6.31965	5.50185	5.8994	5.09038	5.24367	5.0657	5.33458	6.48939	5.65765	5.64481	5.13344	6.06932	5.44971	4.9236	6.60849	6.05435	3.84102	5.09219	5.28865	5.55638	4.95512	5.1219	5.67392	5.65065	5.91583	4.96633	5.06552	5.98627
CoV2-Germany 3	3	6.2466		2.4	4.97533	5.43722	6.31959	5.49993	5.89837	5.08897	5.2426	5.0629	5.33236	6.49518	5.65618	5.64364	5.13075	6.06878	5.44761	4.92048	6.60976	6.05393	3.83565	5.08936	5.28619	5.55616	4.95216	5.11972	5.67273	5.64928	5.91478	4.96372	5.0625	5.98724
CoV2-Germany 3	5	4.2871		2.41	4.97242	5.43519	6.31948	5.49799	5.89731	5.08755	5.24153	5.06006	5.33011	6.50086	5.65469	5.64245	5.12804	6.06817	5.44549	4.91733	6.61095	6.05344	3.83027	5.08651	5.28371	5.55587	4.94917	5.11749	5.67149	5.64786	5.91369	4.96107	5.05947	5.98813
CoV2-Germany 3	6	3.8272		2.42	4.96948	5.43315	6.31932	5.49603	5.89622	5.08613	5.24045	5.0572	5.32785	6.50642	5.65318	5.64126	5.12529	6.06752	5.44334	4.91415	6.61206	6.05291	3.82489	5.08363	5.28121	5.55552	4.94616	5.11522	5.6702	5.64639	5.91256	4.95839	5.05641	5.98894
CoV2-Germany 3	7	3.5434		2.43	4.96653	5.43109	6.31912	5.49404	5.89511	5.08471	5.23937	5.05431	5.32557	6.51188	5.65166	5.64005	5.12251	6.06681	5.44117	4.91094	6.6131	6.05232	3.8195	5.08074	5.27868	5.5551	4.94312	5.11292	5.66886	5.64488	5.91141	4.95568	5.05333	5.98967
CoV2-Germany 3	8	2.4492		2.44	4.96356	5.42901	6.31888	5.49204	5.89398	5.08328	5.23829	5.05138	5.32327	6.51722	5.65011	5.63883	5.1197	6.06605	5.43897	4.90771	6.61406	6.05167	3.8141	5.07783	5.27613	5.55462	4.94005	5.11057	5.66747	5.64332	5.91022	4.95292	5.05024	5.99032
CoV2-Germany 3	9	1.522		2.45	4.96058	5.42691	6.3186	5.49001	5.89283	5.08185	5.2372	5.04843	5.32095	6.52244	5.64855	5.6376	5.11686	6.06525	5.43675	4.90445	6.61494	6.05097	3.80869	5.0749	5.27355	5.55407	4.93696	5.10818	5.66603	5.64172	5.909	4.95014	5.04712	5.99089
CoV2-Germany 3	10	1.522		2.46	4.95757	5.42479	6.31827	5.48797	5.89165	5.08041	5.23611	5.04545	5.31862	6.52756	5.64697	5.63635	5.114	6.06439	5.43451	4.90117	6.61576	6.05022	3.80327	5.07195	5.27095	5.55347	4.93384	5.10576	5.66454	5.64007	5.90775	4.94732	5.04398	5.99138
CoV2-Germany 3	11	1.522		2.47	4.95455	5.42266	6.31791	5.4859	5.89046	5.07897	5.23501	5.04244	5.31627	6.53256	5.64538	5.6351	5.1111	6.06349	5.43224	4.89786	6.6165	6.04943	3.79784	5.06899	5.26833	5.5528	4.93069	5.10329	5.66301	5.63838	5.90647	4.94447	5.04082	5.99179
CoV2-Germany 3	12	1.522		2.48	4.95152	5.42051	6.31751	5.48382	5.88924	5.07753	5.23391	5.0394	5.3139	6.53745	5.64377	5.63384	5.10818	6.06254	5.42995	4.89453	6.61718	6.04858	3.79241	5.066	5.26569	5.55208	4.92752	5.10079	5.66143	5.63665	5.90516	4.94159	5.03764	5.99213
CoV2-Germany 3	13	1.522		2.49	4.94847	5.41834	6.31707	5.48172	5.88801	5.07608	5.23281	5.03633	5.31152	6.54222	5.64214	5.63257	5.10523	6.06155	5.42764	4.89117	6.61779	6.04768	3.78697	5.063	5.26303	5.55129	4.92433	5.09826	5.65981	5.63487	5.90382	4.93867	5.03444	5.99239
CoV2-Germany 3	14	1.522		2.5	4.9454	5.41616	6.3166	5.4796	5.88675	5.07464	5.23171	5.03324	5.30912	6.54688	5.6405	5.63128	5.10226	6.06051	5.42531	4.88779	6.61834	6.04674	3.78152	5.05998	5.26034	5.55045	4.92111	5.09568	5.65814	5.63305	5.90246	4.93572	5.03123	5.99258
CoV2-Germany 3	15	1.522		2.51	4.94232	5.41397	6.31609	5.47747	5.88548	5.07318	5.2306	5.03012	5.30671	6.55143	5.63884	5.62999	5.09925	6.05943	5.42296	4.88438	6.61882	6.04575	3.77606	5.05695	5.25763	5.54955	4.91787	5.09307	5.65642	5.6312	5.90106	4.93275	5.02799	5.99269
CoV2-Germany 3	16	1.522		2.52	4.93922	5.41176	6.31554	5.47531	5.88419	5.07173	5.22949	5.02697	5.30428	6.55587	5.63717	5.62869	5.09623	6.0583	5.42059	4.88095	6.61925	6.04471	3.77059	5.05389	5.25491	5.54859	4.91461	5.09042	5.65467	5.6293	5.89964	4.92974	5.02474	5.99273
CoV2-Germany 3	17	1.522		2.53	4.93611	5.40953	6.31496	5.47314	5.88288	5.07027	5.22837	5.0238	5.30184	6.5602	5.63549	5.62738	5.09317	6.05714	5.4182	4.8775	6.61961	6.04364	3.76512	5.05082	5.25216	5.54757	4.91133	5.08774	5.65287	5.62737	5.8982	4.9267	5.02147	5.99271
CoV2-Germany 3	18	1.522		2.54	4.93298	5.40729	6.31435	5.47096	5.88155	5.06881	5.22726	5.02061	5.29938	6.56441	5.63379	5.62606	5.09009	6.05593	5.41579	4.87403	6.61991	6.04251	3.75964	5.04774	5.24939	5.5465	4.90802	5.08503	5.65103	5.62539	5.89673	4.92363	5.01818	5.99261
CoV2-Germany 3	19	1.522		2.55	4.92984	5.40503	6.31371	5.46876	5.88021	5.06735	5.22614	5.01739	5.2969	6.56851	5.63208	5.62473	5.08699	6.05468	5.41337	4.87053	6.62016	6.04135	3.75415	5.04464	5.24661	5.54537	4.90469	5.08228	5.64915	5.62338	5.89524	4.92053	5.01488	5.99244
CoV2-Germany 3	20	1.522		2.56	4.92668	5.40277	6.31304	5.46654	5.87885	5.06588	5.22502	5.01414	5.29442	6.5725	5.63035	5.6234	5.08386	6.0534	5.41092	4.86701	6.62035	6.04014	3.74866	5.04152	5.2438	5.54419	4.90134	5.07949	5.64723	5.62134	5.89372	4.9174	5.01156	5.9922
CoV2-Germany 3	21	1.522		2.57	4.92351	5.40048	6.31233	5.46431	5.87747	5.06441	5.22389	5.01087	5.29192	6.57638	5.62862	5.62206	5.08071	6.05207	5.40845	4.86347	6.62048	6.0389	3.74316	5.03839	5.24098	5.54296	4.89796	5.07668	5.64528	5.61925	5.89218	4.91424	5.00822	5.9919
CoV2-Germany 3	22	1.522		2.58	4.92033	5.39819	6.3116	5.46206	5.87608	5.06294	5.22277	5.00758	5.28941	6.58015	5.62687	5.62071	5.07753	6.05071	5.40597	4.85991	6.62056	6.03761	3.73765	5.03524	5.23814	5.54167	4.89457	5.07383	5.64328	5.61713	5.89062	4.91106	5.00487	5.99153
CoV2-Germany 4	4	6.4229		2.59	4.91713	5.39588	6.31084	5.4598	5.87467	5.06147	5.22164	5.00426	5.28688	6.58381	5.6251	5.61935	5.07433	6.04931	5.40347	4.85633	6.62059	6.03629	3.73213	5.03208	5.23528	5.54033	4.89116	5.07095	5.64125	5.61498	5.88903	4.90784	5.0015	5.99109
CoV2-Germany 4	6	4.9956		2.6	4.91393	5.39356	6.31005	5.45752	5.87325	5.05999	5.2205	5.00092	5.28434	6.58736	5.62333	5.61798	5.07111	6.04788	5.40096	4.85273	6.62057	6.03493	3.72661	5.02891	5.23241	5.53893	4.88772	5.06803	5.63917	5.61279	5.88742	4.9046	4.99811	5.99059
CoV2-Germany 4	7	2.8106		2.61	4.9107	5.39123	6.30923	5.45523	5.87181	5.05852	5.21937	4.99756	5.28179	6.5908	5.62154	5.61661	5.06787	6.04641	5.39842	4.84911	6.62051	6.03353	3.72108	5.02572	5.22951	5.53749	4.88427	5.06509	5.63707	5.61057	5.8858	4.90134	4.99471	5.99003
CoV2-Germany 4	8	3.5859		2.62	4.90747	5.38888	6.30839	5.45293	5.87036	5.05704	5.21823	4.99418	5.27922	6.59414	5.61975	5.61523	5.0646	6.04491	5.39587	4.84547	6.62039	6.03209	3.71555	5.02251	5.2266	5.53599	4.8808	5.06211	5.63492	5.60832	5.88415	4.89804	4.9913	5.98941
CoV2-Germany 4	9	1.522		2.63	4.90422	5.38652	6.30752	5.45061	5.8689	5.05555	5.2171	4.99077	5.27665	6.59737	5.61794	5.61384	5.06132	6.04338	5.39331	4.84181	6.62022	6.03062	3.71	5.0193	5.22368	5.53445	4.87731	5.05911	5.63274	5.60603	5.88248	4.89472	4.98787	5.98872
CoV2-Germany 4	10	1.522		2.64	4.90097	5.38415	6.30663	5.44828	5.86742	5.05407	5.21596	4.98734	5.27406	6.60049	5.61612	5.61245	5.05801	6.04181	5.39072	4.83813	6.62002	6.02912	3.70446	5.01607	5.22073	5.53286	4.87379	5.05607	5.63053	5.60371	5.88079	4.89138	4.98442	5.98797
CoV2-Germany 4	11	1.522		2.65	4.8977	5.38177	6.30572	5.44594	5.86593	5.05258	5.21481	4.9839	5.27146	6.6035	5.61429	5.61105	5.05468	6.04021	5.38813	4.83443	6.61976	6.02758	3.6989	5.01282	5.21778	5.53122	4.87027	5.05301	5.62829	5.60136	5.87908	4.88801	4.98096	5.98717
CoV2-Germany 4	12	1.522		2.66	4.89441	5.37938	6.30478	5.44358	5.86443	5.05109	5.21367	4.98043	5.26885	6.60641	5.61245	5.60964	5.05133	6.03858	5.38552	4.83071	6.61946	6.026	3.69334	5.00957	5.2148	5.52953	4.86672	5.04991	5.62601	5.59898	5.87735	4.88461	4.97749	5.9863
CoV2-Germany 4	13	1.522		2.67	4.89112	5.37698	6.30382	5.44122	5.86291	5.0496	5.21252	4.97694	5.26623	6.60922	5.6106	5.60823	5.04796	6.03692	5.38289	4.82698	6.61913	6.0244	3.68777	5.0063	5.21181	5.52779	4.86315	5.04679	5.62369	5.59658	5.87561	4.88119	4.974	5.98538
CoV2-Germany 4	14	1.522		2.68	4.88782	5.37457	6.30283	5.43884	5.86139	5.04811	5.21138	4.97343	5.2636	6.61192	5.60874	5.60681	5.04457	6.03522	5.38025	4.82322	6.61875	6.02276	3.6822	5.00302	5.20881	5.526	4.85957	5.04364	5.62135	5.59414	5.87385	4.87774	4.9705	5.9844
CoV2-Germany 4	15	1.522		2.69	4.8845	5.37215	6.30183	5.43644	5.85985	5.04661	5.21023	4.9699	5.26096	6.61452	5.60687	5.60539	5.04116	6.0335	5.37759	4.81945	6.61833	6.02109	3.67662	4.99972	5.20579	5.52418	4.85597	5.04046	5.61897	5.59167	5.87207	4.87427	4.96699	5.98336
CoV2-Germany 4	16	1.522		2.7	4.88117	5.36971	6.3008	5.43404	5.8583	5.04512	5.20907	4.96635	5.2583	6.61702	5.605	5.60396	5.03773	6.03175	5.37492	4.81566	6.61787	6.01939	3.67104	4.99642	5.20276	5.5223	4.85235	5.03725	5.61657	5.58917	5.87027	4.87078	4.96346	5.98228
CoV2-Germany 4	17	1.522		2.71	4.87784	5.36727	6.29975	5.43163	5.85674	5.04362	5.20792	4.96278	5.25564	6.61941	5.60311	5.60253	5.03428	6.02998	5.37224	4.81186	6.61737	6.01767	3.66545	4.9931	5.19971	5.52038	4.84872	5.03402	5.61413	5.58665	5.86846	4.86727	4.95992	5.98113
CoV2-Germany 4	18	1.522		2.72	4.87449	5.36482	6.29868	5.4292	5.85517	5.04212	5.20676	4.95919	5.25297	6.62171	5.60121	5.60109	5.03082	6.02817	5.36955	4.80803	6.61684	6.01591	3.65985	4.98977	5.19665	5.51842	4.84507	5.03076	5.61166	5.5841	5.86662	4.86373	4.95637	5.97993
CoV2-Germany 4	19	1.522		2.73	4.87113	5.36235	6.2976	5.42677	5.85358	5.04062	5.20561	4.95559	5.25029	6.62391	5.59931	5.59964	5.02733	6.02634	5.36684	4.80419	6.61627	6.01412	3.65425	4.98643	5.19357	5.51641	4.8414	5.02747	5.60917	5.58152	5.86478	4.86016	4.9528	5.97869
CoV2-Germany 7	4	8.757		2.74	4.86777	5.35988	6.29649	5.42432	5.85199	5.03911	5.20445	4.95196	5.24759	6.62601	5.59739	5.59819	5.02383	6.02449	5.36411	4.80034	6.61566	6.01231	3.64864	4.98308	5.19049	5.51436	4.83772	5.02416	5.60664	5.57892	5.86292	4.85658	4.94922	5.97739
CoV2-Germany 7	5	5.6228		2.75	4.86439	5.3574	6.29537	5.42186	5.85039	5.03761	5.20329	4.94832	5.24489	6.62801	5.59547	5.59674	5.02031	6.0226	5.36138	4.79647	6.61502	6.01047	3.64303	4.97972	5.18738	5.51227	4.83402	5.02083	5.60409	5.57629	5.86104	4.85297	4.94563	5.97603
CoV2-Germany 7	6	5.4295		2.76	4.861	5.35491	6.29423	5.4194	5.84877	5.0361	5.20213	4.94466	5.24218	6.62992	5.59354	5.59528	5.01677	6.0207	5.35863	4.79258	6.61435	6.0086	3.63741	4.97634	5.18427	5.51014	4.8303	5.01746	5.60151	5.57363	5.85915	4.84935	4.94203	5.97463
CoV2-Germany 7	7	2.6804		2.77	4.8576	5.35241	6.29307	5.41692	5.84715	5.03459	5.20097	4.94099	5.23946	6.63173	5.59161	5.59381	5.01322	6.01876	5.35588	4.78867	6.61365	6.0067	3.63179	4.97296	5.18114	5.50796	4.82657	5.01408	5.5989	5.57095	5.85724	4.8457	4.93842	5.97318
CoV2-Germany 7	8	4.9203		2.78	4.8542	5.3499	6.29189	5.41443	5.84552	5.03308	5.1998	4.93729	5.23673	6.63344	5.58966	5.59234	5.00965	6.01681	5.3531	4.78475	6.61291	6.00479	3.62616	4.96957	5.178	5.50575	4.82283	5.01067	5.59627	5.56825	5.85532	4.84203	4.93479	5.97169
CoV2-Germany 7	9	3.2215		2.79	4.85078	5.34739	6.2907	5.41194	5.84388	5.03157	5.19864	4.93358	5.23399	6.63507	5.58771	5.59087	5.00606	6.01483	5.35032	4.78082	6.61215	6.00284	3.62053	4.96616	5.17485	5.50349	4.81907	5.00723	5.59361	5.56552	5.85339	4.83834	4.93116	5.97014
CoV2-Germany 7	10	2.9757		2.8	4.84736	5.34486	6.2895	5.40943	5.84223	5.03006	5.19747	4.92985	5.23125	6.6366	5.58575	5.58939	5.00246	6.01283	5.34753	4.77687	6.61135	6.00087	3.61489	4.96275	5.17169	5.5012	4.8153	5.00377	5.59092	5.56276	5.85144	4.83462	4.92751	5.96855
CoV2-Germany 7	11	1.522		2.81	4.84392	5.34233	6.28827	5.40692	5.84057	5.02854	5.1963	4.92611	5.22849	6.63804	5.58378	5.58791	4.99884	6.0108	5.34472	4.77291	6.61053	5.99888	3.60925	4.95932	5.16851	5.49887	4.81151	5.00029	5.58821	5.55999	5.84948	4.83089	4.92385	5.96691
CoV2-Germany 7	12	1.522		2.82	4.84048	5.33979	6.28703	5.40439	5.83891	5.02703	5.19513	4.92235	5.22573	6.63939	5.58181	5.58642	4.9952	6.00875	5.34191	4.76893	6.60968	5.99686	3.6036	4.95589	5.16533	5.4965	4.8077	4.99678	5.58548	5.55719	5.84751	4.82714	4.92018	5.96523
CoV2-Germany 7	13	1.522		2.83	4.83703	5.33724	6.28578	5.40186	5.83723	5.02551	5.19396	4.91857	5.22296	6.64065	5.57983	5.58493	4.99155	6.00669	5.33908	4.76493	6.6088	5.99482	3.59795	4.95245	5.16213	5.49409	4.80389	4.99326	5.58272	5.55437	5.84553	4.82337	4.9165	5.9635
CoV2-Germany 7	14	1.522		2.84	4.83357	5.33469	6.28451	5.39932	5.83555	5.02399	5.19279	4.91478	5.22018	6.64183	5.57784	5.58344	4.98788	6.0046	5.33625	4.76093	6.60789	5.99276	3.59229	4.94899	5.15892	5.49164	4.80006	4.9897	5.57993	5.55153	5.84353	4.81958	4.91281	5.96174
CoV2-Germany 7	15	1.522		2.85	4.8301	5.33212	6.28323	5.39677	5.83386	5.02247	5.19162	4.91098	5.2174	6.64292	5.57585	5.58194	4.9842	6.00249	5.3334	4.75691	6.60696	5.99068	3.58663	4.94553	5.1557	5.48916	4.79622	4.98613	5.57713	5.54867	5.84152	4.81577	4.90911	5.95992
CoV2-Germany 7	16	1.522		2.86	4.82663	5.32955	6.28194	5.39421	5.83216	5.02095	5.19044	4.90715	5.2146	6.64392	5.57385	5.58044	4.98051	6.00036	5.33054	4.75287	6.606	5.98858	3.58096	4.94206	5.15247	5.48664	4.79236	4.98254	5.5743	5.54578	5.8395	4.81194	4.9054	5.95807
CoV2-Germany 7	17	1.522		2.87	4.82314	5.32698	6.28063	5.39165	5.83046	5.01943	5.18927	4.90332	5.2118	6.64484	5.57184	5.57893	4.9768	5.99821	5.32767	4.74882	6.60502	5.98645	3.57529	4.93858	5.14922	5.48409	4.78849	4.97892	5.57144	5.54288	5.83747	4.8081	4.90168	5.95617
CoV2-Germany 7	18	1.522		2.88	4.81965	5.32439	6.27931	5.38907	5.82874	5.0179	5.18809	4.89947	5.20899	6.64568	5.56983	5.57743	4.97307	5.99604	5.3248	4.74476	6.60401	5.9843	3.56962	4.93509	5.14597	5.4815	4.78461	4.97529	5.56857	5.53995	5.83542	4.80423	4.89795	5.95424
CoV2-Germany 7	19	1.522		2.89	4.81615	5.3218	6.27798	5.38649	5.82702	5.01638	5.18691	4.8956	5.20618	6.64643	5.56781	5.57591	4.96933	5.99385	5.32191	4.74069	6.60298	5.98214	3.56394	4.9316	5.14271	5.47888	4.78071	4.97163	5.56567	5.537	5.83337	4.80035	4.89421	5.95226
CoV2-Germany 7	20	1.522		2.9	4.81264	5.3192	6.27663	5.3839	5.8253	5.01485	5.18573	4.89172	5.20335	6.6471	5.56578	5.5744	4.96558	5.99165	5.31901	4.7366	6.60193	5.97995	3.55825	4.92809	5.13944	5.47622	4.77681	4.96795	5.56275	5.53404	5.8313	4.79645	4.89046	5.95025
CoV2-Germany 7	21	1.522		2.91	4.80913	5.3166	6.27528	5.38131	5.82357	5.01332	5.18455	4.88783	5.20052	6.64769	5.56375	5.57288	4.96181	5.98942	5.31611	4.7325	6.60085	5.97775	3.55256	4.92458	5.13616	5.47353	4.77289	4.96426	5.55981	5.53105	5.82923	4.79253	4.8867	5.9482
CoV2-Germany 7	22	1.522		2.92	4.8056	5.31399	6.27391	5.3787	5.82183	5.0118	5.18337	4.88392	5.19769	6.64821	5.56172	5.57136	4.95803	5.98718	5.3132	4.72839	6.59976	5.97552	3.54687	4.92105	5.13286	5.4708	4.76896	4.96054	5.55685	5.52805	5.82714	4.7886	4.88294	5.94611
CoV2-Germany 7	23	1.522		2.93	4.80208	5.31137	6.27253	5.37609	5.82008	5.01027	5.18219	4.88	5.19485	6.64864	5.55968	5.56983	4.95424	5.98493	5.31027	4.72427	6.59864	5.97328	3.54118	4.91752	5.12956	5.46805	4.76501	4.9568	5.55387	5.52503	5.82505	4.78465	4.87916	5.94398
CoV2-Germany 7	24	1.522		2.94	4.79854	5.30874	6.27114	5.37348	5.81833	5.00874	5.18101	4.87606	5.192	6.649	5.55763	5.56831	4.95043	5.98265	5.30734	4.72013	6.5975	5.97102	3.53548	4.91398	5.12625	5.46526	4.76106	4.95304	5.55087	5.52199	5.82294	4.78068	4.87538	5.94181
CoV2-Germany 7	25	1.522		2.95	4.79499	5.30611	6.26974	5.37085	5.81657	5.00721	5.17983	4.87211	5.18914	6.64929	5.55558	5.56678	4.94661	5.98036	5.3044	4.71598	6.59634	5.96874	3.52977	4.91044	5.12293	5.46244	4.75709	4.94927	5.54785	5.51893	5.82083	4.77669	4.87158	5.93961
CoV2-Germany 7	26	1.522		2.96	4.79144	5.30348	6.26832	5.36822	5.81481	5.00567	5.17864	4.86815	5.18628	6.6495	5.55352	5.56524	4.94278	5.97805	5.30145	4.71182	6.59517	5.96645	3.52406	4.90688	5.1196	5.45959	4.75311	4.94548	5.54481	5.51585	5.8187	4.77269	4.86778	5.93738
CoV2-Germany 7	27	1.522		2.97	4.78789	5.30084	6.2669	5.36558	5.81304	5.00414	5.17746	4.86418	5.18341	6.64964	5.55146	5.56371	4.93894	5.97573	5.2985	4.70765	6.59397	5.96413	3.51835	4.90332	5.11626	5.45671	4.74913	4.94166	5.54176	5.51276	5.81657	4.76868	4.86397	5.93511
CoV2-Germany 8	6	4.1625		2.98	4.78432	5.29819	6.26547	5.36294	5.81126	5.00261	5.17627	4.86019	5.18054	6.6497	5.5494	5.56217	4.93508	5.97339	5.29553	4.70347	6.59276	5.96181	3.51263	4.89975	5.11292	5.4538	4.74513	4.93783	5.53868	5.50965	5.81443	4.76464	4.86015	5.9328
CoV2-Germany 8	7	3.7889		2.99	4.78075	5.29553	6.26403	5.36029	5.80948	5.00107	5.17508	4.85619	5.17766	6.6497	5.54732	5.56063	4.93121	5.97103	5.29256	4.69927	6.59153	5.95946	3.50691	4.89618	5.10956	5.45086	4.74112	4.93398	5.53558	5.50652	5.81228	4.7606	4.85632	5.93047
CoV2-Germany 8	8	3.6615		3	4.77717	5.29288	6.26258	5.35763	5.80769	4.99953	5.1739	4.85218	5.17477	6.64962	5.54525	5.55908	4.92733	5.96866	5.28958	4.69507	6.59028	5.9571	3.50119	4.89259	5.1062	5.44788	4.7371	4.93012	5.53247	5.50338	5.81012	4.75653	4.85249	5.9281
CoV2-Germany 8	9	3.4812		3.01	4.77359	5.29021	6.26112	5.35497	5.8059	4.998	5.17271	4.84816	5.17188	6.64948	5.54317	5.55753	4.92344	5.96628	5.28659	4.69085	6.58901	5.95472	3.49546	4.889	5.10283	5.44489	4.73306	4.92624	5.52934	5.50022	5.80795	4.75246	4.84864	5.9257
CoV2-Germany 8	10	1.522		3.02	4.77	5.28754	6.25965	5.3523	5.8041	4.99646	5.17152	4.84413	5.16898	6.64927	5.54108	5.55598	4.91954	5.96388	5.28359	4.68662	6.58773	5.95233	3.48973	4.88541	5.09945	5.44186	4.72902	4.92234	5.52619	5.49705	5.80578	4.74836	4.84479	5.92326
CoV2-Germany 8	11	1.522		3.03	4.7664	5.28487	6.25818	5.34962	5.8023	4.99492	5.17033	4.84008	5.16608	6.64899	5.53899	5.55443	4.91563	5.96147	5.28059	4.68239	6.58643	5.94993	3.484	4.8818	5.09606	5.4388	4.72497	4.91842	5.52303	5.49386	5.80359	4.74425	4.84093	5.9208
CoV2-Germany 8	12	1.522		3.04	4.7628	5.28219	6.25669	5.34694	5.80049	4.99338	5.16914	4.83602	5.16317	6.64865	5.5369	5.55288	4.9117	5.95905	5.27758	4.67814	6.58512	5.94751	3.47826	4.87819	5.09266	5.43572	4.72091	4.91448	5.51985	5.49065	5.8014	4.74013	4.83707	5.9183
CoV2-Germany 8	13	1.522		3.05	4.75919	5.2795	6.2552	5.34426	5.79868	4.99184	5.16795	4.83196	5.16026	6.64824	5.5348	5.55132	4.90776	5.95661	5.27456	4.67388	6.58379	5.94507	3.47252	4.87458	5.08926	5.43261	4.71684	4.91053	5.51665	5.48743	5.7992	4.736	4.83319	5.91578
CoV2-Germany 8	14	2.4923		3.06	4.75557	5.27681	6.2537	5.34157	5.79687	4.9903	5.16676	4.82788	5.15734	6.64777	5.5327	5.54976	4.90382	5.95415	5.27154	4.66961	6.58244	5.94262	3.46677	4.87095	5.08585	5.42947	4.71276	4.90657	5.51344	5.48419	5.797	4.73185	4.82931	5.91322
CoV2-Germany 8	15	1.522		3.07	4.75195	5.27412	6.25219	5.33887	5.79505	4.98876	5.16557	4.82378	5.15442	6.64724	5.53059	5.5482	4.89986	5.95169	5.26851	4.66533	6.58109	5.94016	3.46102	4.86732	5.08243	5.42631	4.70867	4.90258	5.51021	5.48094	5.79478	4.72768	4.82542	5.91064
CoV2-Germany 8	16	1.522		3.08	4.74833	5.27142	6.25067	5.33617	5.79322	4.98722	5.16437	4.81968	5.15149	6.64665	5.52848	5.54664	4.89589	5.94921	5.26547	4.66105	6.57971	5.93768	3.45527	4.86368	5.079	5.42312	4.70457	4.89859	5.50696	5.47768	5.79256	4.72351	4.82153	5.90803
CoV2-Germany 8	17	1.522		3.09	4.7447	5.26871	6.24915	5.33346	5.79139	4.98567	5.16318	4.81557	5.14855	6.64599	5.52637	5.54508	4.89191	5.94672	5.26242	4.65675	6.57833	5.93519	3.44952	4.86004	5.07557	5.4199	4.70046	4.89457	5.5037	5.4744	5.79033	4.71931	4.81763	5.90539
CoV2-Germany 8	18	1.522		3.1	4.74106	5.266	6.24762	5.33075	5.78956	4.98413	5.16198	4.81145	5.14561	6.64528	5.52425	5.54351	4.88792	5.94422	5.25937	4.65244	6.57693	5.93269	3.44376	4.85639	5.07213	5.41666	4.69634	4.89054	5.50043	5.47111	5.7881	4.71511	4.81372	5.90272
CoV2-Germany 8	19	1.522		3.11	4.73742	5.26329	6.24608	5.32803	5.78772	4.98258	5.16079	4.80732	5.14267	6.64451	5.52213	5.54194	4.88393	5.94171	5.25632	4.64812	6.57552	5.93017	3.438	4.85274	5.06868	5.4134	4.69221	4.8865	5.49714	5.4678	5.78586	4.71089	4.8098	5.90002
CoV2-Germany 8	20	1.522		3.12	4.73377	5.26057	6.24453	5.3253	5.78588	4.98104	5.15959	4.80317	5.13972	6.64368	5.52001	5.54037	4.87992	5.93918	5.25325	4.6438	6.57409	5.92765	3.43223	4.84908	5.06522	5.41011	4.68807	4.88244	5.49383	5.46449	5.78361	4.70666	4.80588	5.8973
CoV2-Germany 8	21	1.522		3.13	4.73011	5.25785	6.24298	5.32258	5.78403	4.97949	5.1584	4.79902	5.13677	6.6428	5.51788	5.5388	4.8759	5.93665	5.25018	4.63946	6.57266	5.92511	3.42646	4.84541	5.06176	5.40679	4.68393	4.87837	5.49051	5.46115	5.78136	4.70242	4.80195	5.89455
CoV2-Germany 10	4	5.8947		3.14	4.72646	5.25512	6.24143	5.31984	5.78218	4.97795	5.1572	4.79486	5.13381	6.64186	5.51575	5.53722	4.87187	5.9341	5.24711	4.63512	6.57121	5.92256	3.42069	4.84174	5.05829	5.40345	4.67978	4.87428	5.48718	5.45781	5.7791	4.69817	4.79801	5.89178
CoV2-Germany 10	7	4.193		3.15	4.72279	5.25239	6.23986	5.31711	5.78033	4.9764	5.156	4.79068	5.13085	6.64086	5.51361	5.53564	4.86784	5.93154	5.24402	4.63077	6.56975	5.91999	3.41492	4.83806	5.05482	5.40009	4.67561	4.87018	5.48383	5.45445	5.77683	4.6939	4.79407	5.88898
CoV2-Germany 10	8	3.5439		3.16	4.71912	5.24966	6.23829	5.31437	5.77847	4.97485	5.15481	4.7865	5.12789	6.63982	5.51148	5.53407	4.86379	5.92897	5.24094	4.62641	6.56828	5.91742	3.40914	4.83438	5.05134	5.39671	4.67144	4.86606	5.48047	5.45108	5.77456	4.68962	4.79012	5.88616
CoV2-Germany 10	9	3.5263		3.17	4.71545	5.24692	6.23672	5.31162	5.77661	4.9733	5.15361	4.78231	5.12492	6.63872	5.50933	5.53249	4.85974	5.92639	5.23784	4.62203	6.56679	5.91483	3.40336	4.83069	5.04785	5.3933	4.66726	4.86193	5.4771	5.4477	5.77228	4.68533	4.78617	5.88331
CoV2-Germany 10	10	7.7719		3.18	4.71177	5.24418	6.23513	5.30887	5.77474	4.97175	5.15241	4.77811	5.12194	6.63757	5.50719	5.5309	4.85567	5.9238	5.23474	4.61766	6.5653	5.91224	3.39758	4.82699	5.04436	5.38987	4.66308	4.85779	5.47371	5.44431	5.77	4.68102	4.78221	5.88044
CoV2-Germany 10	11	5.6842		3.19	4.70809	5.24143	6.23355	5.30611	5.77288	4.9702	5.15121	4.7739	5.11896	6.63637	5.50504	5.52932	4.8516	5.9212	5.23164	4.61327	6.5638	5.90963	3.3918	4.82329	5.04086	5.38642	4.65888	4.85363	5.47031	5.4409	5.76771	4.67671	4.77824	5.87755
CoV2-Germany 10	12	3.7018		3.2	4.7044	5.23868	6.23195	5.30335	5.77101	4.96865	5.15001	4.76968	5.11598	6.63512	5.50289	5.52774	4.84752	5.9186	5.22853	4.60887	6.56228	5.90701	3.38601	4.81959	5.03735	5.38295	4.65468	4.84946	5.4669	5.43748	5.76541	4.67238	4.77427	5.87463
CoV2-Germany 10	13	4.1228		3.21	4.7007	5.23592	6.23035	5.30059	5.76913	4.9671	5.14881	4.76545	5.11299	6.63382	5.50074	5.52615	4.84343	5.91598	5.22541	4.60447	6.56076	5.90439	3.38022	4.81588	5.03384	5.37945	4.65047	4.84528	5.46347	5.43406	5.76311	4.66805	4.77029	5.87169
CoV2-Germany 10	14	3.2982		3.22	4.69701	5.23317	6.22875	5.29782	5.76725	4.96555	5.14761	4.76122	5.11	6.63247	5.49858	5.52456	4.83933	5.91335	5.22229	4.60006	6.55922	5.90175	3.37443	4.81216	5.03032	5.37594	4.64625	4.84108	5.46004	5.43062	5.7608	4.6637	4.76631	5.86873
CoV2-Germany 10	15	4.3509		3.23	4.69331	5.2304	6.22714	5.29505	5.76537	4.964	5.14641	4.75697	5.10701	6.63108	5.49642	5.52297	4.83522	5.91071	5.21917	4.59564	6.55768	5.8991	3.36863	4.80844	5.0268	5.3724	4.64203	4.83688	5.45659	5.42717	5.75849	4.65934	4.76232	5.86574
CoV2-Germany 10	16	2.1228		3.24	4.6896	5.22764	6.22553	5.29227	5.76349	4.96244	5.14521	4.75272	5.10401	6.62964	5.49426	5.52138	4.83111	5.90806	5.21604	4.59121	6.55613	5.89644	3.36283	4.80472	5.02327	5.36884	4.63779	4.83265	5.45313	5.4237	5.75618	4.65497	4.75832	5.86274
CoV2-Germany 10	17	2.842		3.25	4.68589	5.22487	6.22391	5.28949	5.7616	4.96089	5.14401	4.74846	5.10101	6.62815	5.49209	5.51979	4.82698	5.90541	5.2129	4.58678	6.55457	5.89378	3.35703	4.80099	5.01974	5.36527	4.63355	4.82842	5.44965	5.42023	5.75386	4.65058	4.75432	5.85971
CoV2-Germany 10	18	1.522		3.26	4.68217	5.2221	6.22228	5.28671	5.75971	4.95934	5.14281	4.74419	5.098	6.62662	5.48993	5.51819	4.82285	5.90274	5.20976	4.58234	6.553	5.8911	3.35123	4.79725	5.0162	5.36167	4.62931	4.82418	5.44617	5.41675	5.75153	4.64619	4.75032	5.85666
CoV2-Germany 10	19	1.522		3.27	4.67845	5.21932	6.22066	5.28392	5.75782	4.95778	5.1416	4.73991	5.09499	6.62505	5.48776	5.5166	4.81871	5.90007	5.20661	4.57789	6.55142	5.88841	3.34542	4.79351	5.01265	5.35806	4.62505	4.81992	5.44267	5.41326	5.7492	4.64179	4.74631	5.8536
CoV2-Germany 10	20	2.807		3.28	4.67473	5.21654	6.21902	5.28113	5.75592	4.95623	5.1404	4.73562	5.09198	6.62344	5.48558	5.515	4.81457	5.89739	5.20346	4.57343	6.54983	5.88572	3.33961	4.78977	5.0091	5.35442	4.62079	4.81565	5.43917	5.40975	5.74686	4.63738	4.74229	5.85051
CoV2-Germany 10	21	1.522		3.29	4.671	5.21376	6.21739	5.27834	5.75402	4.95467	5.1392	4.73133	5.08896	6.62178	5.48341	5.5134	4.81041	5.8947	5.20031	4.56897	6.54823	5.88302	3.3338	4.78602	5.00554	5.35076	4.61652	4.81137	5.43565	5.40624	5.74452	4.63296	4.73827	5.8474
CoV2-Germany 10	22	1.522		3.3	4.66727	5.21097	6.21574	5.27554	5.75212	4.95312	5.13799	4.72702	5.08594	6.62008	5.48123	5.51181	4.80625	5.892	5.19715	4.5645	6.54663	5.8803	3.32799	4.78226	5.00198	5.34709	4.61225	4.80708	5.43212	5.40272	5.74218	4.62852	4.73424	5.84427
CoV2-Germany 10	23	1.522		3.31	4.66353	5.20819	6.2141	5.27274	5.75022	4.95156	5.13679	4.72271	5.08292	6.61834	5.47905	5.51021	4.80208	5.8893	5.19398	4.56002	6.54502	5.87758	3.32217	4.77851	4.99842	5.3434	4.60797	4.80277	5.42858	5.39918	5.73983	4.62408	4.73021	5.84113
CoV2-Germany 10	24	1.522		3.32	4.65979	5.20539	6.21245	5.26993	5.74831	4.95001	5.13559	4.7184	5.07989	6.61656	5.47687	5.5086	4.79791	5.88658	5.19081	4.55553	6.5434	5.87485	3.31635	4.77474	4.99484	5.33969	4.60368	4.79846	5.42503	5.39564	5.73748	4.61963	4.72617	5.83796
CoV2-Germany 10	25	1.522		3.33	4.65605	5.2026	6.2108	5.26712	5.7464	4.94845	5.13438	4.71407	5.07686	6.61474	5.47468	5.507	4.79372	5.88386	5.18764	4.55104	6.54178	5.87212	3.31053	4.77098	4.99127	5.33596	4.59938	4.79413	5.42147	5.39209	5.73512	4.61517	4.72213	5.83478
CoV2-Germany 10	26	1.522		3.34	4.6523	5.1998	6.20914	5.26431	5.74449	4.94689	5.13318	4.70974	5.07383	6.61289	5.47249	5.5054	4.78953	5.88114	5.18446	4.54654	6.54014	5.86937	3.30471	4.76721	4.98769	5.33222	4.59508	4.7898	5.4179	5.38853	5.73276	4.6107	4.71808	5.83158
CoV2-Germany 10	27	1.522		3.35	4.64855	5.197	6.20748	5.2615	5.74258	4.94533	5.13197	4.7054	5.07079	6.61099	5.4703	5.50379	4.78534	5.8784	5.18128	4.54204	6.5385	5.86662	3.29888	4.76343	4.9841	5.32845	4.59077	4.78545	5.41433	5.38496	5.73039	4.60622	4.71403	5.82836
CoV2-Germany 10	28	1.522		3.36	4.64479	5.1942	6.20581	5.25868	5.74066	4.94378	5.13076	4.70105	5.06775	6.60906	5.46811	5.50219	4.78113	5.87566	5.17809	4.53752	6.53686	5.86386	3.29306	4.75965	4.98051	5.32467	4.58646	4.78109	5.41074	5.38138	5.72802	4.60173	4.70997	5.82512
CoV2-Germany 14	2	4.0923		3.37	4.64103	5.19139	6.20414	5.25586	5.73874	4.94222	5.12956	4.6967	5.06471	6.60709	5.46592	5.50058	4.77692	5.87291	5.1749	4.533	6.5352	5.86109	3.28723	4.75587	4.97691	5.32088	4.58214	4.77673	5.40714	5.3778	5.72565	4.59723	4.70591	5.82187
CoV2-Germany 14	3	5.0418		3.38	4.63727	5.18858	6.20247	5.25303	5.73682	4.94066	5.12835	4.69234	5.06166	6.60509	5.46372	5.49897	4.7727	5.87015	5.17171	4.52848	6.53355	5.85832	3.28139	4.75208	4.97331	5.31706	4.57781	4.77235	5.40353	5.3742	5.72327	4.59272	4.70185	5.8186
CoV2-Germany 14	5	5.3231		3.39	4.6335	5.18577	6.20079	5.2502	5.7349	4.9391	5.12715	4.68797	5.05862	6.60305	5.46152	5.49736	4.76848	5.86739	5.16851	4.52395	6.53188	5.85554	3.27556	4.74829	4.96971	5.31323	4.57348	4.76796	5.39991	5.3706	5.72089	4.58821	4.69778	5.81531
CoV2-Germany 14	6	4.7604		3.4	4.62973	5.18296	6.19911	5.24737	5.73297	4.93754	5.12594	4.6836	5.05556	6.60098	5.45932	5.49575	4.76425	5.86462	5.16531	4.51941	6.53021	5.85275	3.26973	4.7445	4.9661	5.30939	4.56914	4.76356	5.39629	5.36698	5.71851	4.58368	4.69371	5.81201
CoV2-Germany 14	7	4.8835		3.41	4.62596	5.18014	6.19743	5.24454	5.73104	4.93598	5.12473	4.67922	5.05251	6.59888	5.45712	5.49414	4.76001	5.86184	5.1621	4.51487	6.52853	5.84995	3.26389	4.7407	4.96249	5.30553	4.5648	4.75915	5.39265	5.36336	5.71612	4.57915	4.68963	5.80869
CoV2-Germany 14	8	2.3516		3.42	4.62218	5.17732	6.19574	5.2417	5.72911	4.93442	5.12352	4.67483	5.04945	6.59674	5.45492	5.49253	4.75577	5.85906	5.15889	4.51032	6.52685	5.84715	3.25805	4.7369	4.95887	5.30165	4.56045	4.75474	5.38901	5.35974	5.71373	4.57461	4.68554	5.80536
CoV2-Germany 14	9	1.522		3.43	4.6184	5.1745	6.19406	5.23886	5.72718	4.93286	5.12232	4.67044	5.04639	6.59457	5.45271	5.49091	4.75152	5.85627	5.15568	4.50576	6.52516	5.84434	3.25221	4.73309	4.95525	5.29776	4.5561	4.75031	5.38536	5.3561	5.71133	4.57006	4.68146	5.80201
CoV2-Germany 14	10	1.522		3.44	4.61462	5.17167	6.19236	5.23602	5.72525	4.9313	5.12111	4.66604	5.04333	6.59237	5.4505	5.4893	4.74726	5.85347	5.15246	4.5012	6.52346	5.84152	3.24636	4.72928	4.95162	5.29385	4.55174	4.74587	5.38169	5.35245	5.70893	4.5655	4.67737	5.79864
CoV2-Germany 14	11	1.522		3.45	4.61083	5.16884	6.19067	5.23317	5.72331	4.92974	5.1199	4.66163	5.04026	6.59014	5.44829	5.48768	4.743	5.85067	5.14924	4.49663	6.52176	5.8387	3.24052	4.72547	4.94799	5.28993	4.54737	4.74143	5.37802	5.3488	5.70653	4.56093	4.67327	5.79526
CoV2-Germany 14	12	1.522		3.46	4.60704	5.16601	6.18897	5.23033	5.72138	4.92817	5.11869	4.65722	5.0372	6.58787	5.44608	5.48607	4.73873	5.84786	5.14602	4.49206	6.52005	5.83587	3.23467	4.72165	4.94436	5.28599	4.543	4.73697	5.37435	5.34514	5.70413	4.55636	4.66917	5.79186
CoV2-Germany 14	13	1.522		3.47	4.60325	5.16318	6.18727	5.22748	5.71944	4.92661	5.11748	4.6528	5.03412	6.58558	5.44387	5.48445	4.73446	5.84505	5.14279	4.48748	6.51834	5.83303	3.22882	4.71783	4.94072	5.28204	4.53862	4.73251	5.37066	5.34148	5.70172	4.55178	4.66507	5.78845
CoV2-Germany 14	14	1.522		3.48	4.59945	5.16034	6.18556	5.22462	5.7175	4.92505	5.11627	4.64837	5.03105	6.58326	5.44165	5.48283	4.73018	5.84223	5.13956	4.4829	6.51663	5.83019	3.22297	4.714	4.93708	5.27807	4.53424	4.72804	5.36697	5.3378	5.6993	4.54719	4.66096	5.78503
CoV2-Germany 14	15	1.522		3.49	4.59565	5.15751	6.18386	5.22177	5.71555	4.92349	5.11507	4.64394	5.02798	6.5809	5.43944	5.48121	4.7259	5.83941	5.13633	4.47831	6.51491	5.82734	3.21711	4.71018	4.93343	5.27409	4.52985	4.72355	5.36327	5.33412	5.69689	4.54259	4.65685	5.78159
CoV2-Korea 13	1	6.53977		3.5	4.59185	5.15467	6.18215	5.21891	5.71361	4.92192	5.11386	4.63951	5.0249	6.57852	5.43722	5.47959	4.72161	5.83658	5.13309	4.47371	6.51318	5.82449	3.21126	4.70635	4.92978	5.27009	4.52546	4.71906	5.35956	5.33043	5.69447	4.53798	4.65273	5.77814
CoV2-Korea 13	2	4.98436		3.51	4.58805	5.15183	6.18044	5.21605	5.71166	4.92036	5.11265	4.63506	5.02182	6.57612	5.435	5.47797	4.71731	5.83374	5.12985	4.46911	6.51145	5.82163	3.2054	4.70251	4.92613	5.26609	4.52106	4.71457	5.35584	5.32673	5.69205	4.53337	4.64862	5.77467
CoV2-Korea 13	3	4.12201		3.52	4.58424	5.14898	6.17872	5.21318	5.70971	4.9188	5.11144	4.63061	5.01873	6.57368	5.43277	5.47635	4.71301	5.8309	5.1266	4.46451	6.50971	5.81876	3.19954	4.69867	4.92247	5.26206	4.51666	4.71006	5.35211	5.32303	5.68963	4.52875	4.64449	5.77119
CoV2-Korea 13	4	1.83		3.53	4.58042	5.14614	6.177	5.21032	5.70776	4.91723	5.11023	4.62616	5.01565	6.57122	5.43055	5.47473	4.7087	5.82805	5.12335	4.4599	6.50798	5.81589	3.19368	4.69483	4.91881	5.25803	4.51225	4.70554	5.34838	5.31932	5.6872	4.52412	4.64037	5.7677
CoV2-Korea 13	5	2.88357		3.54	4.57661	5.14329	6.17529	5.20745	5.70581	4.91567	5.10902	4.6217	5.01256	6.56873	5.42832	5.47311	4.70439	5.8252	5.1201	4.45528	6.50623	5.81301	3.18782	4.69099	4.91515	5.25398	4.50784	4.70102	5.34464	5.31561	5.68477	4.51949	4.63624	5.7642
CoV2-Korea 13	6	3.89325		3.55	4.57279	5.14044	6.17356	5.20458	5.70386	4.9141	5.10781	4.61724	5.00947	6.56622	5.4261	5.47149	4.70007	5.82235	5.11685	4.45066	6.50448	5.81013	3.18196	4.68714	4.91148	5.24992	4.50343	4.69649	5.34089	5.31188	5.68234	4.51485	4.6321	5.76068
CoV2-Korea 13	7	4.20957		3.56	4.56897	5.13758	6.17184	5.20171	5.7019	4.91254	5.1066	4.61277	5.00637	6.56368	5.42387	5.46986	4.69575	5.81948	5.11359	4.44604	6.50273	5.80725	3.17609	4.68329	4.90781	5.24584	4.499	4.69195	5.33714	5.30815	5.6799	4.5102	4.62797	5.75715
CoV2-Korea 13	8	4.78857		3.57	4.56515	5.13473	6.17011	5.19883	5.69995	4.91097	5.10538	4.60829	5.00328	6.56111	5.42164	5.46824	4.69142	5.81662	5.11033	4.4414	6.50097	5.80435	3.17022	4.67944	4.90413	5.24176	4.49458	4.6874	5.33338	5.30442	5.67747	4.50555	4.62383	5.75361
CoV2-Korea 13	10	1.83		3.58	4.56132	5.13187	6.16838	5.19595	5.69799	4.90941	5.10417	4.60381	5.00018	6.55853	5.41941	5.46661	4.68709	5.81375	5.10707	4.43677	6.49921	5.80146	3.16436	4.67558	4.90045	5.23766	4.49015	4.68285	5.32961	5.30068	5.67503	4.50088	4.61968	5.75005
CoV2-Korea 13	11	1.83		3.59	4.5575	5.12901	6.16665	5.19307	5.69603	4.90784	5.10296	4.59932	4.99708	6.55591	5.41718	5.46498	4.68275	5.81087	5.1038	4.43213	6.49745	5.79855	3.15849	4.67172	4.89677	5.23355	4.48571	4.67828	5.32584	5.29693	5.67258	4.49622	4.61554	5.74649
CoV2-Korea 13	12	1.83		3.6	4.55366	5.12615	6.16492	5.19019	5.69407	4.90628	5.10175	4.59483	4.99398	6.55328	5.41494	5.46336	4.67841	5.80799	5.10053	4.42748	6.49568	5.79565	3.15261	4.66786	4.89309	5.22942	4.48127	4.67371	5.32206	5.29317	5.67014	4.49154	4.61138	5.74291
CoV2-Korea 15	2	5.3401		3.61	4.54983	5.12329	6.16319	5.18731	5.69211	4.90471	5.10054	4.59034	4.99088	6.55062	5.41271	5.46173	4.67406	5.8051	5.09726	4.42283	6.49391	5.79273	3.14674	4.664	4.8894	5.22529	4.47683	4.66913	5.31827	5.28941	5.66769	4.48686	4.60723	5.73932
CoV2-Korea 15	4	7.15301		3.62	4.54599	5.12043	6.16145	5.18442	5.69014	4.90314	5.09933	4.58584	4.98777	6.54794	5.41047	5.4601	4.66971	5.80222	5.09399	4.41818	6.49213	5.78982	3.14086	4.66013	4.88571	5.22114	4.47238	4.66455	5.31448	5.28565	5.66524	4.48217	4.60307	5.73572
CoV2-Korea 15	6	4.69777		3.63	4.54216	5.11756	6.15971	5.18153	5.68818	4.90158	5.09812	4.58133	4.98466	6.54523	5.40823	5.45847	4.66535	5.79932	5.09071	4.41352	6.49035	5.78689	3.13499	4.65626	4.88201	5.21698	4.46793	4.65996	5.31067	5.28188	5.66279	4.47748	4.59891	5.73211
CoV2-Korea 15	8	3.90876		3.64	4.53831	5.11469	6.15797	5.17864	5.68621	4.90001	5.0969	4.57682	4.98155	6.54251	5.40599	5.45684	4.66099	5.79642	5.08743	4.40886	6.48857	5.78397	3.12911	4.65239	4.87831	5.21281	4.46347	4.65536	5.30687	5.2781	5.66033	4.47278	4.59475	5.72848
CoV2-Korea 15	11	1.83		3.65	4.53447	5.11182	6.15622	5.17575	5.68424	4.89844	5.09569	4.5723	4.97844	6.53976	5.40375	5.45521	4.65663	5.79352	5.08415	4.40419	6.48679	5.78104	3.12323	4.64851	4.87461	5.20863	4.45901	4.65075	5.30306	5.27432	5.65787	4.46807	4.59058	5.72485
CoV2-Korea 15	12	2.23672		3.66	4.53062	5.10895	6.15448	5.17286	5.68228	4.89688	5.09448	4.56778	4.97533	6.537	5.40151	5.45358	4.65226	5.79061	5.08086	4.39952	6.485	5.7781	3.11735	4.64463	4.87091	5.20444	4.45454	4.64614	5.29924	5.27053	5.65542	4.46336	4.58641	5.7212
CoV2-Korea 15	14	1.83		3.67	4.52677	5.10608	6.15273	5.16996	5.68031	4.89531	5.09327	4.56326	4.97221	6.53421	5.39927	5.45195	4.64788	5.7877	5.07758	4.39484	6.4832	5.77516	3.11147	4.64075	4.8672	5.20023	4.45007	4.64152	5.29541	5.26673	5.65295	4.45864	4.58224	5.71755
				3.68	4.52292	5.1032	6.15098	5.16706	5.67833	4.89374	5.09205	4.55873	4.96909	6.5314	5.39702	5.45032	4.6435	5.78479	5.07429	4.39016	6.48141	5.77222	3.10558	4.63687	4.86349	5.19602	4.4456	4.63689	5.29158	5.26293	5.65049	4.45391	4.57806	5.71388
				3.69	4.51907	5.10032	6.14923	5.16416	5.67636	4.89217	5.09084	4.5542	4.96597	6.52857	5.39478	5.44869	4.63912	5.78187	5.07099	4.38548	6.47961	5.76927	3.0997	4.63298	4.85978	5.1918	4.44112	4.63226	5.28774	5.25913	5.64802	4.44918	4.57389	5.71021
				3.7	4.51521	5.09745	6.14748	5.16126	5.67439	4.8906	5.08963	4.54966	4.96285	6.52572	5.39253	5.44706	4.63473	5.77895	5.0677	4.38079	6.47781	5.76632	3.09381	4.62909	4.85606	5.18756	4.43664	4.62761	5.2839	5.25532	5.64555	4.44445	4.5697	5.70652
				3.71	4.51135	5.09457	6.14573	5.15836	5.67241	4.88904	5.08841	4.54512	4.95973	6.52286	5.39028	5.44542	4.63034	5.77602	5.0644	4.37609	6.476	5.76336	3.08793	4.6252	4.85234	5.18332	4.43216	4.62297	5.28005	5.2515	5.64308	4.43971	4.56552	5.70283
				3.72	4.50749	5.09168	6.14397	5.15545	5.67044	4.88747	5.0872	4.54057	4.9566	6.51997	5.38803	5.44379	4.62594	5.77309	5.0611	4.3714	6.4742	5.7604	3.08204	4.6213	4.84862	5.17906	4.42767	4.61831	5.2762	5.24768	5.64061	4.43496	4.56133	5.69912
				3.73	4.50363	5.0888	6.14222	5.15254	5.66846	4.8859	5.08599	4.53602	4.95348	6.51707	5.38578	5.44215	4.62154	5.77016	5.0578	4.3667	6.47239	5.75743	3.07615	4.61741	4.8449	5.1748	4.42318	4.61365	5.27234	5.24386	5.63814	4.43021	4.55714	5.69541
				3.74	4.49977	5.08591	6.14046	5.14963	5.66648	4.88433	5.08477	4.53146	4.95035	6.51414	5.38353	5.44052	4.61714	5.76722	5.05449	4.36199	6.47057	5.75447	3.07025	4.61351	4.84117	5.17052	4.41868	4.60899	5.26848	5.24003	5.63566	4.42545	4.55295	5.69169
				3.75	4.4959	5.08303	6.1387	5.14672	5.6645	4.88276	5.08356	4.5269	4.94722	6.5112	5.38128	5.43888	4.61273	5.76428	5.05119	4.35728	6.46876	5.75149	3.06436	4.60961	4.83744	5.16624	4.41418	4.60432	5.26461	5.23619	5.63318	4.42068	4.54875	5.68795
				3.76	4.49203	5.08014	6.13694	5.14381	5.66252	4.88119	5.08235	4.52234	4.94409	6.50825	5.37902	5.43725	4.60832	5.76133	5.04788	4.35257	6.46694	5.74852	3.05847	4.6057	4.83371	5.16194	4.40968	4.59964	5.26073	5.23235	5.6307	4.41591	4.54455	5.68421
				3.77	4.48816	5.07725	6.13517	5.1409	5.66054	4.87962	5.08113	4.51777	4.94095	6.50527	5.37677	5.43561	4.6039	5.75838	5.04457	4.34785	6.46512	5.74554	3.05257	4.6018	4.82998	5.15764	4.40517	4.59495	5.25685	5.2285	5.62822	4.41114	4.54035	5.68046
				3.78	4.48428	5.07436	6.13341	5.13798	5.65856	4.87805	5.07992	4.5132	4.93782	6.50228	5.37451	5.43397	4.59948	5.75543	5.04125	4.34313	6.46329	5.74255	3.04667	4.59789	4.82624	5.15332	4.40066	4.59027	5.25297	5.22465	5.62574	4.40636	4.53615	5.6767
				3.79	4.48041	5.07147	6.13164	5.13506	5.65657	4.87648	5.0787	4.50862	4.93468	6.49927	5.37226	5.43234	4.59506	5.75248	5.03794	4.33841	6.46147	5.73957	3.04078	4.59398	4.8225	5.149	4.39615	4.58557	5.24907	5.2208	5.62325	4.40158	4.53194	5.67293
				3.8	4.47653	5.06857	6.12988	5.13214	5.65459	4.87491	5.07749	4.50404	4.93154	6.49625	5.37	5.4307	4.59063	5.74952	5.03462	4.33368	6.45964	5.73658	3.03488	4.59006	4.81876	5.14467	4.39163	4.58087	5.24518	5.21694	5.62076	4.39679	4.52773	5.66916
				3.81	4.47265	5.06568	6.12811	5.12922	5.6526	4.87334	5.07627	4.49946	4.9284	6.49321	5.36774	5.42906	4.5862	5.74656	5.0313	4.32895	6.45781	5.73358	3.02898	4.58615	4.81501	5.14033	4.38711	4.57616	5.24128	5.21308	5.61827	4.39199	4.52352	5.66537
				3.82	4.46877	5.06278	6.12634	5.1263	5.65062	4.87177	5.07506	4.49487	4.92526	6.49015	5.36548	5.42742	4.58177	5.74359	5.02797	4.32422	6.45598	5.73058	3.02308	4.58223	4.81126	5.13598	4.38258	4.57145	5.23737	5.20921	5.61578	4.38719	4.51931	5.66158
				3.83	4.46489	5.05988	6.12457	5.12338	5.64863	4.8702	5.07385	4.49028	4.92211	6.48708	5.36322	5.42578	4.57733	5.74063	5.02465	4.31948	6.45414	5.72758	3.01717	4.57831	4.80751	5.13162	4.37806	4.56673	5.23346	5.20534	5.61329	4.38239	4.51509	5.65778
				3.84	4.461	5.05698	6.12279	5.12045	5.64664	4.86863	5.07263	4.48568	4.91897	6.484	5.36096	5.42414	4.57289	5.73766	5.02132	4.31474	6.4523	5.72458	3.01127	4.57439	4.80376	5.12725	4.37353	4.56201	5.22955	5.20146	5.6108	4.37758	4.51087	5.65397
				3.85	4.45711	5.05408	6.12102	5.11752	5.64465	4.86706	5.07142	4.48109	4.91582	6.4809	5.3587	5.4225	4.56844	5.73468	5.018	4.31	6.45046	5.72157	3.00537	4.57046	4.80001	5.12288	4.36899	4.55728	5.22563	5.19758	5.6083	4.37277	4.50665	5.65015
				3.86	4.45322	5.05118	6.11925	5.1146	5.64266	4.86549	5.0702	4.47648	4.91267	6.47778	5.35643	5.42086	4.56399	5.7317	5.01466	4.30525	6.44862	5.71856	2.99946	4.56654	4.79625	5.11849	4.36446	4.55254	5.22171	5.1937	5.6058	4.36795	4.50243	5.64632
				3.87	4.44933	5.04827	6.11747	5.11167	5.64067	4.86392	5.06899	4.47188	4.90953	6.47465	5.35417	5.41922	4.55954	5.72872	5.01133	4.3005	6.44678	5.71555	2.99355	4.56261	4.79249	5.1141	4.35992	4.5478	5.21778	5.18981	5.6033	4.36312	4.4982	5.64249
				3.88	4.44544	5.04537	6.11569	5.10873	5.63868	4.86235	5.06777	4.46727	4.90637	6.47151	5.3519	5.41758	4.55509	5.72574	5.008	4.29574	6.44493	5.71253	2.98765	4.55868	4.78873	5.1097	4.35537	4.54306	5.21385	5.18592	5.6008	4.3583	4.49397	5.63865
				3.89	4.44154	5.04246	6.11391	5.1058	5.63669	4.86077	5.06656	4.46266	4.90322	6.46835	5.34964	5.41594	4.55063	5.72276	5.00466	4.29098	6.44308	5.70951	2.98174	4.55475	4.78497	5.1053	4.35083	4.53831	5.20991	5.18202	5.5983	4.35346	4.48974	5.6348
				3.9	4.43765	5.03955	6.11213	5.10287	5.63469	4.8592	5.06534	4.45804	4.90007	6.46518	5.34737	5.4143	4.54616	5.71977	5.00132	4.28622	6.44123	5.70649	2.97583	4.55081	4.7812	5.10088	4.34628	4.53355	5.20597	5.17812	5.5958	4.34863	4.48551	5.63095
				3.91	4.43375	5.03664	6.11035	5.09993	5.6327	4.85763	5.06412	4.45342	4.89691	6.46199	5.3451	5.41266	4.5417	5.71678	4.99798	4.28146	6.43938	5.70346	2.96992	4.54688	4.77743	5.09646	4.34173	4.52879	5.20202	5.17421	5.59329	4.34379	4.48127	5.62708
				3.92	4.42985	5.03373	6.10857	5.097	5.6307	4.85606	5.06291	4.4488	4.89376	6.45879	5.34284	5.41101	4.53723	5.71378	4.99464	4.27669	6.43753	5.70043	2.964	4.54294	4.77366	5.09202	4.33717	4.52403	5.19807	5.1703	5.59079	4.33894	4.47704	5.62322
				3.93	4.42594	5.03082	6.10679	5.09406	5.62871	4.85449	5.06169	4.44417	4.8906	6.45558	5.34057	5.40937	4.53276	5.71079	4.9913	4.27192	6.43567	5.6974	2.95809	4.539	4.76989	5.08759	4.33261	4.51926	5.19412	5.16639	5.58828	4.33409	4.4728	5.61934
				3.94	4.42204	5.02791	6.10501	5.09112	5.62671	4.85292	5.06048	4.43954	4.88744	6.45236	5.3383	5.40773	4.52829	5.70779	4.98795	4.26715	6.43382	5.69437	2.95218	4.53506	4.76612	5.08314	4.32805	4.51448	5.19016	5.16248	5.58577	4.32924	4.46856	5.61546
				3.95	4.41813	5.02499	6.10322	5.08818	5.62471	4.85134	5.05926	4.43491	4.88428	6.44913	5.33603	5.40609	4.52381	5.70478	4.98461	4.26237	6.43196	5.69133	2.94626	4.53111	4.76234	5.07869	4.32349	4.5097	5.1862	5.15856	5.58326	4.32438	4.46431	5.61157
				3.96	4.41423	5.02208	6.10144	5.08524	5.62272	4.84977	5.05805	4.43027	4.88112	6.44588	5.33375	5.40444	4.51933	5.70178	4.98126	4.25759	6.4301	5.68829	2.94035	4.52717	4.75856	5.07422	4.31892	4.50492	5.18223	5.15463	5.58074	4.31952	4.46007	5.60767
				3.97	4.41032	5.01916	6.09965	5.08229	5.62072	4.8482	5.05683	4.42564	4.87795	6.44262	5.33148	5.4028	4.51484	5.69877	4.97791	4.25281	6.42823	5.68525	2.93443	4.52322	4.75478	5.06976	4.31435	4.50013	5.17827	5.15071	5.57823	4.31465	4.45582	5.60377
				3.98	4.40641	5.01625	6.09786	5.07935	5.61872	4.84663	5.05561	4.42099	4.87479	6.43935	5.32921	5.40115	4.51036	5.69576	4.97455	4.24803	6.42637	5.6822	2.92851	4.51927	4.751	5.06528	4.30978	4.49534	5.17429	5.14678	5.57572	4.30978	4.45157	5.59986
				3.99	4.4025	5.01333	6.09607	5.0764	5.61672	4.84505	5.0544	4.41635	4.87162	6.43606	5.32693	5.39951	4.50587	5.69275	4.9712	4.24324	6.4245	5.67915	2.92259	4.51532	4.74722	5.0608	4.30521	4.49054	5.17031	5.14284	5.5732	4.30491	4.44732	5.59594
				4	4.39858	5.01041	6.09428	5.07345	5.61472	4.84348	5.05318	4.4117	4.86846	6.43277	5.32466	5.39786	4.50138	5.68974	4.96785	4.23845	6.42264	5.6761	2.91667	4.51137	4.74343	5.05631	4.30063	4.48574	5.16633	5.13891	5.57068	4.30003	4.44306	5.59202
				4.01	4.39467	5.00749	6.09249	5.07051	5.61272	4.84191	5.05197	4.40705	4.86529	6.42946	5.32238	5.39622	4.49688	5.68672	4.96449	4.23366	6.42077	5.67305	2.91075	4.50742	4.73964	5.05181	4.29605	4.48093	5.16235	5.13496	5.56816	4.29515	4.43881	5.58809
				4.02	4.39075	5.00457	6.0907	5.06756	5.61071	4.84033	5.05075	4.4024	4.86212	6.42614	5.32011	5.39457	4.49238	5.6837	4.96113	4.22886	6.4189	5.67	2.90483	4.50346	4.73585	5.04731	4.29147	4.47612	5.15836	5.13102	5.56564	4.29027	4.43455	5.58415
				4.03	4.38683	5.00164	6.08891	5.06461	5.60871	4.83876	5.04953	4.39774	4.85895	6.42282	5.31783	5.39293	4.48788	5.68068	4.95777	4.22406	6.41703	5.66694	2.89891	4.4995	4.73206	5.0428	4.28688	4.47131	5.15437	5.12707	5.56312	4.28538	4.43029	5.58021
				4.04	4.38291	4.99872	6.08712	5.06165	5.60671	4.83719	5.04832	4.39308	4.85578	6.41948	5.31555	5.39128	4.48338	5.67766	4.95441	4.21926	6.41515	5.66388	2.89299	4.49554	4.72827	5.03829	4.2823	4.46649	5.15037	5.12312	5.5606	4.28048	4.42603	5.57627
				4.05	4.37899	4.9958	6.08532	5.0587	5.6047	4.83561	5.0471	4.38842	4.8526	6.41613	5.31328	5.38963	4.47887	5.67463	4.95104	4.21446	6.41328	5.66081	2.88706	4.49158	4.72447	5.03376	4.27771	4.46167	5.14637	5.11917	5.55808	4.27559	4.42176	5.57231
				4.06	4.37507	4.99287	6.08353	5.05575	5.6027	4.83404	5.04588	4.38375	4.84943	6.41277	5.311	5.38799	4.47436	5.6716	4.94768	4.20965	6.4114	5.65775	2.88114	4.48762	4.72067	5.02924	4.27312	4.45684	5.14237	5.11521	5.55555	4.27069	4.4175	5.56835
				4.07	4.37114	4.98994	6.08173	5.05279	5.60069	4.83247	5.04467	4.37909	4.84625	6.4094	5.30872	5.38634	4.46985	5.66857	4.94431	4.20484	6.40952	5.65468	2.87521	4.48365	4.71687	5.0247	4.26852	4.45201	5.13837	5.11125	5.55303	4.26579	4.41323	5.56439
				4.08	4.36722	4.98701	6.07993	5.04984	5.59869	4.83089	5.04345	4.37441	4.84308	6.40602	5.30644	5.38469	4.46534	5.66554	4.94095	4.20003	6.40765	5.65161	2.86929	4.47969	4.71307	5.02016	4.26392	4.44717	5.13436	5.10729	5.5505	4.26088	4.40896	5.56042
				4.09	4.36329	4.98409	6.07814	5.04688	5.59668	4.82932	5.04223	4.36974	4.8399	6.40263	5.30416	5.38304	4.46082	5.66251	4.93758	4.19522	6.40577	5.64854	2.86336	4.47572	4.70927	5.01561	4.25932	4.44233	5.13035	5.10332	5.54797	4.25597	4.40469	5.55644
				4.1	4.35936	4.98116	6.07634	5.04392	5.59467	4.82774	5.04102	4.36507	4.83672	6.39923	5.30188	5.3814	4.4563	5.65947	4.93421	4.1904	6.40388	5.64547	2.85743	4.47175	4.70547	5.01106	4.25472	4.43749	5.12633	5.09935	5.54544	4.25105	4.40042	5.55246
				4.11	4.35543	4.97823	6.07454	5.04096	5.59266	4.82617	5.0398	4.36039	4.83354	6.39582	5.2996	5.37975	4.45178	5.65643	4.93083	4.18558	6.402	5.64239	2.8515	4.46778	4.70166	5.0065	4.25012	4.43264	5.12231	5.09538	5.54291	4.24614	4.39614	5.54848
				4.12	4.3515	4.97529	6.07274	5.038	5.59066	4.8246	5.03858	4.35571	4.83036	6.39241	5.29731	5.3781	4.44726	5.65339	4.92746	4.18076	6.40012	5.63931	2.84557	4.46381	4.69785	5.00194	4.24551	4.42779	5.11829	5.09141	5.54038	4.24122	4.39187	5.54449
				4.13	4.34757	4.97236	6.07094	5.03504	5.58865	4.82302	5.03736	4.35102	4.82718	6.38898	5.29503	5.37645	4.44273	5.65035	4.92408	4.17594	6.39823	5.63623	2.83964	4.45984	4.69404	4.99737	4.24091	4.42294	5.11426	5.08743	5.53785	4.23629	4.38759	5.54049
				4.14	4.34363	4.96943	6.06914	5.03208	5.58664	4.82145	5.03615	4.34634	4.824	6.38554	5.29275	5.3748	4.4382	5.6473	4.92071	4.17111	6.39635	5.63315	2.83371	4.45586	4.69023	4.99279	4.23629	4.41808	5.11024	5.08345	5.53531	4.23137	4.38331	5.53649
				4.15	4.3397	4.96649	6.06734	5.02912	5.58463	4.81987	5.03493	4.34165	4.82081	6.3821	5.29046	5.37315	4.43367	5.64426	4.91733	4.16629	6.39446	5.63006	2.82778	4.45189	4.68642	4.98821	4.23168	4.41322	5.1062	5.07946	5.53278	4.22644	4.37903	5.53248
				4.16	4.33576	4.96356	6.06554	5.02615	5.58262	4.8183	5.03371	4.33696	4.81763	6.37865	5.28818	5.3715	4.42914	5.64121	4.91395	4.16146	6.39257	5.62698	2.82185	4.44791	4.68261	4.98362	4.22707	4.40836	5.10217	5.07548	5.53024	4.2215	4.37475	5.52847
				4.17	4.33182	4.96062	6.06374	5.02319	5.58061	4.81672	5.03249	4.33226	4.81444	6.37518	5.28589	5.36986	4.4246	5.63816	4.91057	4.15662	6.39068	5.62389	2.81592	4.44393	4.67879	4.97903	4.22245	4.40349	5.09813	5.07149	5.52771	4.21657	4.37046	5.52445
				4.18	4.32788	4.95769	6.06193	5.02022	5.57859	4.81515	5.03128	4.32757	4.81126	6.37171	5.28361	5.36821	4.42006	5.63511	4.90719	4.15179	6.38879	5.6208	2.80998	4.43995	4.67497	4.97443	4.21783	4.39861	5.09409	5.0675	5.52517	4.21163	4.36618	5.52043
				4.19	4.32394	4.95475	6.06013	5.01725	5.57658	4.81357	5.03006	4.32287	4.80807	6.36823	5.28132	5.36656	4.41552	5.63205	4.90381	4.14695	6.3869	5.61771	2.80405	4.43597	4.67116	4.96983	4.21321	4.39374	5.09005	5.0635	5.52263	4.20669	4.36189	5.5164
				4.2	4.32	4.95181	6.05832	5.01428	5.57457	4.812	5.02884	4.31817	4.80488	6.36475	5.27903	5.36491	4.41098	5.629	4.90042	4.14211	6.38501	5.61461	2.79811	4.43198	4.66734	4.96522	4.20859	4.38886	5.086	5.05951	5.52009	4.20174	4.3576	5.51237
				4.21	4.31606	4.94887	6.05652	5.01132	5.57256	4.81042	5.02763	4.31347	4.80169	6.36125	5.27675	5.36325	4.40644	5.62594	4.89704	4.13727	6.38311	5.61151	2.79218	4.428	4.66351	4.9606	4.20396	4.38398	5.08195	5.05551	5.51755	4.19679	4.35331	5.50834
				4.22	4.31211	4.94593	6.05471	5.00835	5.57054	4.80885	5.02641	4.30876	4.7985	6.35775	5.27446	5.3616	4.40189	5.62288	4.89365	4.13243	6.38122	5.60842	2.78624	4.42401	4.65969	4.95598	4.19933	4.37909	5.0779	5.0515	5.51501	4.19184	4.34902	5.5043
				4.23	4.30816	4.94299	6.05291	5.00537	5.56853	4.80727	5.02519	4.30405	4.79531	6.35424	5.27217	5.35995	4.39734	5.61982	4.89026	4.12758	6.37932	5.60532	2.78031	4.42003	4.65587	4.95136	4.19471	4.3742	5.07385	5.0475	5.51247	4.18689	4.34472	5.50025
				4.24	4.30422	4.94005	6.0511	5.0024	5.56652	4.8057	5.02397	4.29934	4.79212	6.35072	5.26988	5.3583	4.39279	5.61676	4.88687	4.12273	6.37742	5.60221	2.77437	4.41604	4.65204	4.94673	4.19007	4.36931	5.06979	5.04349	5.50992	4.18193	4.34043	5.4962
				4.25	4.30027	4.9371	6.04929	4.99943	5.5645	4.80412	5.02275	4.29463	4.78892	6.3472	5.26759	5.35665	4.38824	5.61369	4.88348	4.11789	6.37553	5.59911	2.76843	4.41205	4.64821	4.9421	4.18544	4.36442	5.06573	5.03948	5.50738	4.17697	4.33613	5.49215
				4.26	4.29632	4.93416	6.04748	4.99646	5.56249	4.80255	5.02154	4.28992	4.78573	6.34366	5.2653	5.355	4.38368	5.61063	4.88009	4.11303	6.37363	5.59601	2.76249	4.40806	4.64438	4.93746	4.18081	4.35952	5.06167	5.03547	5.50483	4.17201	4.33183	5.48809
				4.27	4.29237	4.93122	6.04567	4.99348	5.56047	4.80097	5.02032	4.2852	4.78253	6.34012	5.26301	5.35335	4.37912	5.60756	4.8767	4.10818	6.37173	5.5929	2.75655	4.40406	4.64055	4.93281	4.17617	4.35462	5.0576	5.03145	5.50229	4.16704	4.32753	5.48403
				4.28	4.28842	4.92827	6.04387	4.99051	5.55845	4.7994	5.0191	4.28048	4.77934	6.33657	5.26072	5.3517	4.37457	5.60449	4.87331	4.10332	6.36983	5.58979	2.75061	4.40007	4.63672	4.92817	4.17153	4.34971	5.05354	5.02744	5.49974	4.16208	4.32323	5.47996
				4.29	4.28447	4.92532	6.04206	4.98753	5.55644	4.79782	5.01788	4.27576	4.77614	6.33302	5.25843	5.35004	4.37	5.60142	4.86991	4.09847	6.36793	5.58668	2.74467	4.39608	4.63289	4.92351	4.16689	4.3448	5.04947	5.02342	5.4972	4.15711	4.31893	5.47589
				4.3	4.28051	4.92238	6.04025	4.98455	5.55442	4.79624	5.01667	4.27104	4.77294	6.32946	5.25614	5.34839	4.36544	5.59835	4.86652	4.09361	6.36602	5.58357	2.73873	4.39208	4.62906	4.91885	4.16225	4.33989	5.04539	5.0194	5.49465	4.15213	4.31463	5.47181
				4.31	4.27656	4.91943	6.03843	4.98158	5.5524	4.79467	5.01545	4.26632	4.76974	6.32589	5.25384	5.34674	4.36088	5.59527	4.86312	4.08875	6.36412	5.58045	2.73279	4.38808	4.62522	4.91419	4.1576	4.33498	5.04132	5.01537	5.4921	4.14716	4.31032	5.46773
				4.32	4.2726	4.91648	6.03662	4.9786	5.55038	4.79309	5.01423	4.26159	4.76654	6.32231	5.25155	5.34509	4.35631	5.5922	4.85972	4.08388	6.36222	5.57734	2.72684	4.38408	4.62138	4.90953	4.15296	4.33006	5.03724	5.01135	5.48955	4.14218	4.30602	5.46365
				4.33	4.26865	4.91353	6.03481	4.97562	5.54837	4.79152	5.01301	4.25686	4.76334	6.31873	5.24926	5.34344	4.35174	5.58912	4.85632	4.07902	6.36031	5.57422	2.7209	4.38009	4.61754	4.90485	4.14831	4.32514	5.03316	5.00732	5.487	4.1372	4.30171	5.45956
				4.34	4.26469	4.91058	6.033	4.97264	5.54635	4.78994	5.01179	4.25213	4.76014	6.31514	5.24696	5.34178	4.34717	5.58604	4.85292	4.07415	6.35841	5.5711	2.71496	4.37608	4.61371	4.90018	4.14366	4.32022	5.02908	5.00329	5.48445	4.13221	4.2974	5.45547
				4.35	4.26073	4.90763	6.03119	4.96966	5.54433	4.78836	5.01057	4.2474	4.75694	6.31155	5.24467	5.34013	4.3426	5.58296	4.84952	4.06928	6.3565	5.56798	2.70901	4.37208	4.60986	4.8955	4.13901	4.31529	5.02499	4.99926	5.48189	4.12723	4.29309	5.45138
				4.36	4.25677	4.90468	6.02937	4.96668	5.54231	4.78679	5.00936	4.24267	4.75374	6.30795	5.24238	5.33848	4.33802	5.57988	4.84612	4.06441	6.35459	5.56486	2.70307	4.36808	4.60602	4.89081	4.13436	4.31037	5.02091	4.99522	5.47934	4.12224	4.28878	5.44728
				4.37	4.25281	4.90173	6.02756	4.9637	5.54029	4.78521	5.00814	4.23793	4.75054	6.30434	5.24008	5.33682	4.33345	5.5768	4.84271	4.05954	6.35268	5.56174	2.69712	4.36408	4.60218	4.88613	4.1297	4.30544	5.01682	4.99118	5.47679	4.11725	4.28447	5.44318
				4.38	4.24884	4.89878	6.02575	4.96071	5.53827	4.78364	5.00692	4.23319	4.74733	6.30073	5.23779	5.33517	4.32887	5.57372	4.83931	4.05467	6.35078	5.55861	2.69118	4.36007	4.59834	4.88143	4.12505	4.3005	5.01273	4.98714	5.47423	4.11226	4.28015	5.43907
				4.39	4.24488	4.89583	6.02393	4.95773	5.53625	4.78206	5.0057	4.22845	4.74413	6.29711	5.23549	5.33352	4.32429	5.57063	4.8359	4.04979	6.34887	5.55548	2.68523	4.35606	4.59449	4.87674	4.12039	4.29557	5.00863	4.9831	5.47168	4.10726	4.27584	5.43496
				4.4	4.24092	4.89287	6.02212	4.95474	5.53423	4.78048	5.00448	4.22371	4.74092	6.29348	5.23319	5.33186	4.31971	5.56754	4.8325	4.04492	6.34696	5.55236	2.67929	4.35206	4.59064	4.87204	4.11573	4.29063	5.00454	4.97906	5.46912	4.10226	4.27152	5.43085
				4.41	4.23695	4.88992	6.0203	4.95176	5.53221	4.77891	5.00326	4.21897	4.73772	6.28985	5.2309	5.33021	4.31512	5.56446	4.82909	4.04004	6.34504	5.54923	2.67334	4.34805	4.5868	4.86733	4.11107	4.28569	5.00044	4.97502	5.46657	4.09726	4.2672	5.42673
				4.42	4.23299	4.88696	6.01848	4.94877	5.53019	4.77733	5.00205	4.21422	4.73451	6.28621	5.2286	5.32855	4.31054	5.56137	4.82568	4.03516	6.34313	5.5461	2.66739	4.34404	4.58295	4.86262	4.10641	4.28074	4.99634	4.97097	5.46401	4.09226	4.26288	5.42261
				4.43	4.22902	4.88401	6.01667	4.94579	5.52816	4.77575	5.00083	4.20948	4.7313	6.28257	5.2263	5.3269	4.30595	5.55828	4.82227	4.03028	6.34122	5.54297	2.66144	4.34003	4.5791	4.85791	4.10174	4.2758	4.99223	4.96692	5.46145	4.08726	4.25856	5.41849
				4.44	4.22505	4.88105	6.01485	4.9428	5.52614	4.77418	4.99961	4.20473	4.72809	6.27892	5.224	5.32525	4.30136	5.55518	4.81886	4.02539	6.33931	5.53983	2.65549	4.33602	4.57525	4.85319	4.09708	4.27085	4.98813	4.96287	5.45889	4.08225	4.25424	5.41436
				4.45	4.22108	4.8781	6.01303	4.93981	5.52412	4.7726	4.99839	4.19998	4.72488	6.27527	5.22171	5.32359	4.29677	5.55209	4.81545	4.02051	6.33739	5.5367	2.64955	4.332	4.57139	4.84847	4.09241	4.2659	4.98402	4.95882	5.45633	4.07724	4.24992	5.41023
				4.46	4.21711	4.87514	6.01122	4.93682	5.5221	4.77102	4.99717	4.19523	4.72167	6.27161	5.21941	5.32194	4.29218	5.549	4.81204	4.01562	6.33548	5.53356	2.6436	4.32799	4.56754	4.84375	4.08774	4.26094	4.97991	4.95476	5.45377	4.07223	4.2456	5.40609
				4.47	4.21314	4.87218	6.0094	4.93383	5.52007	4.76945	4.99595	4.19047	4.71846	6.26794	5.21711	5.32028	4.28759	5.5459	4.80863	4.01073	6.33356	5.53042	2.63765	4.32398	4.56368	4.83902	4.08307	4.25599	4.9758	4.9507	5.45121	4.06722	4.24127	5.40196
				4.48	4.20917	4.86922	6.00758	4.93084	5.51805	4.76787	4.99474	4.18572	4.71525	6.26427	5.21481	5.31863	4.28299	5.5428	4.80521	4.00584	6.33165	5.52729	2.6317	4.31996	4.55983	4.83429	4.0784	4.25103	4.97169	4.94665	5.44865	4.0622	4.23694	5.39782
				4.49	4.2052	4.86626	6.00576	4.92785	5.51602	4.76629	4.99352	4.18096	4.71204	6.2606	5.21251	5.31697	4.2784	5.53971	4.8018	4.00095	6.32973	5.52415	2.62574	4.31594	4.55597	4.82956	4.07373	4.24607	4.96758	4.94258	5.44609	4.05718	4.23262	5.39367
				4.5	4.20122	4.8633	6.00394	4.92486	5.514	4.76471	4.9923	4.1762	4.70883	6.25692	5.21021	5.31532	4.2738	5.53661	4.79838	3.99606	6.32782	5.52101	2.61979	4.31193	4.55211	4.82482	4.06906	4.2411	4.96346	4.93852	5.44353	4.05216	4.22829	5.38953
				4.51	4.19725	4.86034	6.00212	4.92187	5.51198	4.76314	4.99108	4.17144	4.70561	6.25323	5.20791	5.31366	4.2692	5.53351	4.79496	3.99117	6.3259	5.51786	2.61384	4.30791	4.54826	4.82008	4.06438	4.23614	4.95934	4.93446	5.44096	4.04714	4.22396	5.38538
				4.52	4.19327	4.85738	6.0003	4.91888	5.50995	4.76156	4.98986	4.16668	4.7024	6.24954	5.20561	5.31201	4.2646	5.5304	4.79155	3.98627	6.32398	5.51472	2.60789	4.30389	4.5444	4.81533	4.0597	4.23117	4.95522	4.93039	5.4384	4.04212	4.21963	5.38122
				4.53	4.1893	4.85442	5.99848	4.91588	5.50793	4.75998	4.98864	4.16192	4.69918	6.24584	5.20331	5.31035	4.26	5.5273	4.78813	3.98137	6.32206	5.51157	2.60194	4.29987	4.54054	4.81058	4.05503	4.2262	4.9511	4.92633	5.43584	4.03709	4.2153	5.37707
				4.54	4.18532	4.85146	5.99666	4.91289	5.5059	4.75841	4.98742	4.15716	4.69597	6.24214	5.20101	5.30869	4.25539	5.5242	4.78471	3.97647	6.32014	5.50843	2.59598	4.29585	4.53667	4.80583	4.05035	4.22123	4.94697	4.92226	5.43327	4.03207	4.21097	5.37291
				4.55	4.18134	4.8485	5.99484	4.9099	5.50388	4.75683	4.9862	4.15239	4.69275	6.23844	5.19871	5.30704	4.25079	5.52109	4.78129	3.97157	6.31822	5.50528	2.59003	4.29182	4.53281	4.80107	4.04567	4.21625	4.94285	4.91819	5.43071	4.02704	4.20663	5.36875
				4.56	4.17736	4.84553	5.99302	4.9069	5.50185	4.75525	4.98499	4.14762	4.68954	6.23473	5.1964	5.30538	4.24618	5.51799	4.77787	3.96667	6.3163	5.50213	2.58408	4.2878	4.52895	4.79632	4.04098	4.21128	4.93872	4.91411	5.42814	4.02201	4.2023	5.36458
				4.57	4.17339	4.84257	5.9912	4.90391	5.49982	4.75367	4.98377	4.14285	4.68632	6.23101	5.1941	5.30373	4.24157	5.51488	4.77445	3.96177	6.31438	5.49898	2.57812	4.28378	4.52508	4.79155	4.0363	4.2063	4.93459	4.91004	5.42557	4.01697	4.19796	5.36041
				4.58	4.16941	4.8396	5.98938	4.90091	5.4978	4.7521	4.98255	4.13808	4.6831	6.2273	5.1918	5.30207	4.23696	5.51177	4.77102	3.95687	6.31246	5.49583	2.57217	4.27975	4.52122	4.78679	4.03162	4.20132	4.93046	4.90596	5.42301	4.01194	4.19363	5.35624
				4.59	4.16542	4.83664	5.98756	4.89791	5.49577	4.75052	4.98133	4.13331	4.67988	6.22357	5.1895	5.30041	4.23235	5.50866	4.7676	3.95196	6.31054	5.49268	2.56621	4.27573	4.51735	4.78202	4.02693	4.19634	4.92632	4.90189	5.42044	4.0069	4.18929	5.35207
				4.6	4.16144	4.83367	5.98573	4.89492	5.49374	4.74894	4.98011	4.12854	4.67666	6.21984	5.18719	5.29876	4.22774	5.50555	4.76418	3.94705	6.30862	5.48953	2.56026	4.2717	4.51348	4.77725	4.02224	4.19135	4.92219	4.89781	5.41787	4.00186	4.18495	5.34789
				4.61	4.15746	4.83071	5.98391	4.89192	5.49172	4.74736	4.97889	4.12376	4.67344	6.21611	5.18489	5.2971	4.22313	5.50244	4.76075	3.94215	6.30669	5.48637	2.5543	4.26767	4.50961	4.77247	4.01755	4.18636	4.91805	4.89373	5.4153	3.99682	4.18061	5.34371
				4.62	4.15348	4.82774	5.98209	4.88892	5.48969	4.74579	4.97767	4.11899	4.67022	6.21238	5.18259	5.29544	4.21851	5.49933	4.75733	3.93724	6.30477	5.48322	2.54834	4.26364	4.50574	4.7677	4.01286	4.18137	4.91391	4.88964	5.41273	3.99178	4.17627	5.33953
				4.63	4.14949	4.82478	5.98027	4.88592	5.48766	4.74421	4.97645	4.11421	4.667	6.20864	5.18028	5.29379	4.2139	5.49621	4.7539	3.93233	6.30285	5.48006	2.54239	4.25962	4.50187	4.76291	4.00817	4.17638	4.90977	4.88556	5.41016	3.98674	4.17193	5.33535
				4.64	4.14551	4.82181	5.97844	4.88292	5.48563	4.74263	4.97523	4.10943	4.66378	6.20489	5.17798	5.29213	4.20928	5.4931	4.75047	3.92742	6.30092	5.4769	2.53643	4.25559	4.498	4.75813	4.00348	4.17139	4.90563	4.88147	5.40759	3.98169	4.16759	5.33116
				4.65	4.14152	4.81884	5.97662	4.87992	5.4836	4.74105	4.97402	4.10465	4.66056	6.20114	5.17567	5.29047	4.20466	5.48998	4.74705	3.9225	6.299	5.47375	2.53047	4.25156	4.49413	4.75334	3.99879	4.1664	4.90149	4.87739	5.40502	3.97665	4.16325	5.32697
				4.66	4.13754	4.81587	5.97479	4.87692	5.48158	4.73948	4.9728	4.09987	4.65734	6.19739	5.17337	5.28882	4.20004	5.48687	4.74362	3.91759	6.29707	5.47059	2.52452	4.24752	4.49026	4.74856	3.99409	4.1614	4.89734	4.8733	5.40245	3.9716	4.1589	5.32278
				4.67	4.13355	4.8129	5.97297	4.87392	5.47955	4.7379	4.97158	4.09509	4.65411	6.19363	5.17106	5.28716	4.19542	5.48375	4.74019	3.91267	6.29515	5.46743	2.51856	4.24349	4.48638	4.74376	3.9894	4.1564	4.8932	4.86921	5.39988	3.96655	4.15456	5.31858
				4.68	4.12956	4.80993	5.97115	4.87092	5.47752	4.73632	4.97036	4.0903	4.65089	6.18987	5.16876	5.2855	4.1908	5.48063	4.73676	3.90776	6.29322	5.46427	2.5126	4.23946	4.48251	4.73897	3.9847	4.1514	4.88905	4.86512	5.39731	3.96149	4.15021	5.31439
				4.69	4.12557	4.80696	5.96932	4.86792	5.47549	4.73474	4.96914	4.08552	4.64767	6.18611	5.16645	5.28385	4.18617	5.47751	4.73333	3.90284	6.29129	5.4611	2.50664	4.23542	4.47863	4.73417	3.98	4.1464	4.8849	4.86103	5.39474	3.95644	4.14586	5.31019
				4.7	4.12158	4.80399	5.9675	4.86491	5.47346	4.73316	4.96792	4.08073	4.64444	6.18234	5.16415	5.28219	4.18155	5.47439	4.7299	3.89792	6.28937	5.45794	2.50068	4.23139	4.47476	4.72937	3.9753	4.14139	4.88075	4.85693	5.39216	3.95138	4.14152	5.30598
				4.71	4.11759	4.80102	5.96567	4.86191	5.47143	4.73159	4.9667	4.07594	4.64122	6.17856	5.16184	5.28053	4.17692	5.47127	4.72646	3.893	6.28744	5.45477	2.49472	4.22735	4.47088	4.72457	3.9706	4.13639	4.8766	4.85284	5.38959	3.94633	4.13717	5.30178
				4.72	4.1136	4.79805	5.96384	4.85891	5.4694	4.73001	4.96548	4.07115	4.63799	6.17479	5.15953	5.27887	4.1723	5.46815	4.72303	3.88808	6.28551	5.45161	2.48876	4.22332	4.467	4.71976	3.9659	4.13138	4.87244	4.84874	5.38701	3.94127	4.13282	5.29757
				4.73	4.10961	4.79508	5.96202	4.8559	5.46737	4.72843	4.96426	4.06636	4.63477	6.17101	5.15723	5.27722	4.16767	5.46503	4.7196	3.88316	6.28358	5.44844	2.4828	4.21928	4.46312	4.71495	3.9612	4.12637	4.86829	4.84464	5.38444	3.93621	4.12847	5.29336
				4.74	4.10562	4.79211	5.96019	4.8529	5.46534	4.72685	4.96304	4.06157	4.63154	6.16722	5.15492	5.27556	4.16304	5.4619	4.71616	3.87823	6.28165	5.44528	2.47684	4.21524	4.45924	4.71014	3.9565	4.12136	4.86413	4.84054	5.38186	3.93115	4.12412	5.28915
				4.75	4.10163	4.78914	5.95837	4.84989	5.46331	4.72527	4.96182	4.05678	4.62831	6.16344	5.15261	5.2739	4.15841	5.45878	4.71273	3.87331	6.27972	5.44211	2.47088	4.21121	4.45536	4.70532	3.95179	4.11635	4.85997	4.83644	5.37929	3.92609	4.11977	5.28494
				4.76	4.09763	4.78616	5.95654	4.84689	5.46128	4.7237	4.9606	4.05198	4.62508	6.15965	5.1503	5.27224	4.15377	5.45565	4.70929	3.86838	6.27779	5.43894	2.46492	4.20717	4.45148	4.70051	3.94709	4.11133	4.85581	4.83234	5.37671	3.92102	4.11542	5.28072
				4.77	4.09364	4.78319	5.95471	4.84388	5.45925	4.72212	4.95938	4.04719	4.62186	6.15585	5.148	5.27058	4.14914	5.45253	4.70586	3.86346	6.27586	5.43577	2.45896	4.20313	4.4476	4.69569	3.94238	4.10632	4.85165	4.82824	5.37414	3.91596	4.11106	5.2765
				4.78	4.08964	4.78022	5.95289	4.84087	5.45721	4.72054	4.95817	4.04239	4.61863	6.15206	5.14569	5.26893	4.14451	5.4494	4.70242	3.85853	6.27393	5.4326	2.453	4.19909	4.44371	4.69087	3.93767	4.1013	4.84749	4.82413	5.37156	3.91089	4.10671	5.27228
				4.79	4.08565	4.77724	5.95106	4.83787	5.45518	4.71896	4.95695	4.0376	4.6154	6.14825	5.14338	5.26727	4.13987	5.44627	4.69898	3.8536	6.272	5.42943	2.44703	4.19504	4.43983	4.68604	3.93296	4.09628	4.84332	4.82003	5.36898	3.90582	4.10235	5.26806
				4.8	4.08165	4.77427	5.94923	4.83486	5.45315	4.71738	4.95573	4.0328	4.61217	6.14445	5.14107	5.26561	4.13524	5.44314	4.69554	3.84867	6.27007	5.42625	2.44107	4.191	4.43595	4.68122	3.92825	4.09126	4.83916	4.81592	5.3664	3.90075	4.098	5.26384
				4.81	4.07766	4.77129	5.9474	4.83185	5.45112	4.7158	4.95451	4.028	4.60894	6.14064	5.13876	5.26395	4.1306	5.44001	4.69211	3.84374	6.26814	5.42308	2.43511	4.18696	4.43206	4.67639	3.92354	4.08624	4.83499	4.81181	5.36383	3.89568	4.09364	5.25961
				4.82	4.07366	4.76832	5.94558	4.82884	5.44909	4.71423	4.95329	4.0232	4.60571	6.13683	5.13645	5.26229	4.12596	5.43688	4.68867	3.83881	6.26621	5.41991	2.42915	4.18292	4.42817	4.67156	3.91883	4.08121	4.83082	4.8077	5.36125	3.8906	4.08928	5.25538
				4.83	4.06966	4.76534	5.94375	4.82584	5.44705	4.71265	4.95207	4.0184	4.60248	6.13302	5.13414	5.26063	4.12132	5.43375	4.68523	3.83388	6.26428	5.41673	2.42318	4.17887	4.42429	4.66672	3.91412	4.07619	4.82665	4.80359	5.35867	3.88553	4.08493	5.25115
				4.84	4.06566	4.76237	5.94192	4.82283	5.44502	4.71107	4.95085	4.01359	4.59924	6.1292	5.13183	5.25898	4.11668	5.43062	4.68179	3.82894	6.26234	5.41355	2.41722	4.17483	4.4204	4.66189	3.90941	4.07116	4.82248	4.79948	5.35609	3.88045	4.08057	5.24692
				4.85	4.06166	4.75939	5.94009	4.81982	5.44299	4.70949	4.94963	4.00879	4.59601	6.12538	5.12952	5.25732	4.11204	5.42748	4.67835	3.82401	6.26041	5.41038	2.41126	4.17078	4.41651	4.65705	3.90469	4.06613	4.81831	4.79536	5.35351	3.87538	4.07621	5.24268
				4.86	4.05766	4.75641	5.93826	4.81681	5.44096	4.70791	4.94841	4.00398	4.59278	6.12156	5.12721	5.25566	4.1074	5.42435	4.6749	3.81907	6.25848	5.4072	2.40529	4.16674	4.41262	4.65221	3.89998	4.0611	4.81414	4.79125	5.35093	3.8703	4.07185	5.23844
				4.87	4.05366	4.75344	5.93643	4.8138	5.43892	4.70633	4.94719	3.99918	4.58955	6.11773	5.1249	5.254	4.10275	5.42122	4.67146	3.81414	6.25655	5.40402	2.39933	4.16269	4.40873	4.64737	3.89526	4.05607	4.80996	4.78713	5.34835	3.86522	4.06749	5.2342
				4.88	4.04966	4.75046	5.9346	4.81079	5.43689	4.70475	4.94597	3.99437	4.58631	6.1139	5.12259	5.25234	4.09811	5.41808	4.66802	3.8092	6.25461	5.40084	2.39336	4.15864	4.40484	4.64252	3.89054	4.05104	4.80579	4.78302	5.34577	3.86014	4.06313	5.22996
				4.89	4.04566	4.74748	5.93277	4.80777	5.43486	4.70318	4.94475	3.98956	4.58308	6.11007	5.12028	5.25068	4.09346	5.41495	4.66457	3.80426	6.25268	5.39766	2.3874	4.1546	4.40095	4.63767	3.88582	4.046	4.80161	4.7789	5.34319	3.85506	4.05876	5.22572
				4.9	4.04166	4.7445	5.93094	4.80476	5.43282	4.7016	4.94353	3.98476	4.57985	6.10623	5.11797	5.24902	4.08882	5.41181	4.66113	3.79932	6.25074	5.39448	2.38143	4.15055	4.39706	4.63283	3.88111	4.04097	4.79743	4.77478	5.34061	3.84997	4.0544	5.22147
				4.91	4.03766	4.74152	5.92911	4.80175	5.43079	4.70002	4.94231	3.97995	4.57661	6.1024	5.11566	5.24736	4.08417	5.40867	4.65769	3.79438	6.24881	5.3913	2.37547	4.1465	4.39317	4.62797	3.87639	4.03593	4.79325	4.77066	5.33802	3.84489	4.05004	5.21723
				4.92	4.03365	4.73854	5.92728	4.79874	5.42876	4.69844	4.94109	3.97514	4.57338	6.09855	5.11335	5.2457	4.07952	5.40553	4.65424	3.78944	6.24687	5.38812	2.3695	4.14245	4.38928	4.62312	3.87167	4.03089	4.78907	4.76654	5.33544	3.8398	4.04567	5.21298
				4.93	4.02965	4.73556	5.92545	4.79572	5.42672	4.69686	4.93987	3.97032	4.57014	6.09471	5.11104	5.24404	4.07487	5.40239	4.6508	3.7845	6.24494	5.38493	2.36354	4.1384	4.38538	4.61826	3.86694	4.02585	4.78489	4.76242	5.33286	3.83472	4.04131	5.20873
				4.94	4.02565	4.73258	5.92362	4.79271	5.42469	4.69528	4.93865	3.96551	4.5669	6.09086	5.10873	5.24239	4.07022	5.39926	4.64735	3.77955	6.243	5.38175	2.35757	4.13435	4.38149	4.61341	3.86222	4.02081	4.78071	4.75829	5.33027	3.82963	4.03694	5.20448
				4.95	4.02164	4.7296	5.92179	4.7897	5.42265	4.6937	4.93744	3.9607	4.56367	6.08702	5.10641	5.24073	4.06557	5.39612	4.6439	3.77461	6.24107	5.37857	2.35161	4.1303	4.37759	4.60855	3.8575	4.01577	4.77652	4.75417	5.32769	3.82454	4.03258	5.20022
				4.96	4.01764	4.72662	5.91996	4.78668	5.42062	4.69212	4.93622	3.95588	4.56043	6.08316	5.1041	5.23907	4.06092	5.39297	4.64046	3.76967	6.23913	5.37538	2.34564	4.12624	4.3737	4.60369	3.85278	4.01072	4.77234	4.75004	5.32511	3.81945	4.02821	5.19597
				4.97	4.01363	4.72364	5.91813	4.78367	5.41858	4.69055	4.935	3.95107	4.55719	6.07931	5.10179	5.23741	4.05627	5.38983	4.63701	3.76472	6.23719	5.37219	2.33967	4.12219	4.3698	4.59882	3.84805	4.00568	4.76815	4.74591	5.32252	3.81436	4.02384	5.19171
				4.98	4.00962	4.72066	5.9163	4.78065	5.41655	4.68897	4.93378	3.94625	4.55396	6.07545	5.09948	5.23575	4.05161	5.38669	4.63356	3.75977	6.23526	5.36901	2.33371	4.11814	4.36591	4.59396	3.84333	4.00063	4.76396	4.74179	5.31994	3.80926	4.01947	5.18745
				4.99	4.00562	4.71768	5.91447	4.77764	5.41451	4.68739	4.93256	3.94143	4.55072	6.07159	5.09717	5.23409	4.04696	5.38355	4.63011	3.75483	6.23332	5.36582	2.32774	4.11409	4.36201	4.58909	3.8386	3.99558	4.75977	4.73766	5.31735	3.80417	4.01511	5.18319
				5	4.00161	4.7147	5.91264	4.77462	5.41248	4.68581	4.93134	3.93662	4.54748	6.06773	5.09485	5.23243	4.0423	5.3804	4.62666	3.74988	6.23138	5.36263	2.32177	4.11003	4.35811	4.58422	3.83387	3.99053	4.75558	4.73353	5.31477	3.79908	4.01074	5.17893
				5.01	3.9976	4.71171	5.91081	4.77161	5.41044	4.68423	4.93012	3.9318	4.54424	6.06386	5.09254	5.23077	4.03765	5.37726	4.62321	3.74493	6.22945	5.35944	2.3158	4.10598	4.35421	4.57935	3.82914	3.98548	4.75139	4.7294	5.31218	3.79398	4.00637	5.17466
				5.02	3.99359	4.70873	5.90897	4.76859	5.40841	4.68265	4.9289	3.92698	4.541	6.06	5.09023	5.22911	4.03299	5.37412	4.61976	3.73998	6.22751	5.35625	2.30984	4.10192	4.35031	4.57448	3.82442	3.98043	4.7472	4.72527	5.3096	3.78888	4.002	5.17039
				5.03	3.98959	4.70575	5.90714	4.76557	5.40637	4.68107	4.92768	3.92216	4.53776	6.05613	5.08791	5.22745	4.02833	5.37097	4.61631	3.73503	6.22557	5.35306	2.30387	4.09787	4.34641	4.5696	3.81969	3.97538	4.74301	4.72113	5.30701	3.78378	3.99762	5.16613
				5.04	3.98558	4.70276	5.90531	4.76256	5.40434	4.67949	4.92646	3.91733	4.53452	6.05226	5.0856	5.22579	4.02367	5.36782	4.61286	3.73008	6.22363	5.34987	2.2979	4.09381	4.34251	4.56473	3.81496	3.97033	4.73881	4.717	5.30442	3.77869	3.99325	5.16186
				5.05	3.98157	4.69978	5.90348	4.75954	5.4023	4.67791	4.92524	3.91251	4.53128	6.04838	5.08329	5.22413	4.01902	5.36468	4.60941	3.72513	6.22169	5.34668	2.29193	4.08975	4.33861	4.55985	3.81023	3.96527	4.73462	4.71287	5.30184	3.77359	3.98888	5.15759
				5.06	3.97756	4.6968	5.90165	4.75652	5.40026	4.67633	4.92402	3.90769	4.52804	6.0445	5.08097	5.22247	4.01436	5.36153	4.60595	3.72017	6.21975	5.34349	2.28596	4.08569	4.33471	4.55497	3.80549	3.96021	4.73042	4.70873	5.29925	3.76848	3.98451	5.15331
				5.07	3.97354	4.69381	5.89981	4.7535	5.39823	4.67475	4.9228	3.90287	4.5248	6.04062	5.07866	5.22081	4.00969	5.35838	4.6025	3.71522	6.21781	5.3403	2.27999	4.08164	4.33081	4.55008	3.80076	3.95516	4.72623	4.70459	5.29666	3.76338	3.98013	5.14904
				5.08	3.96953	4.69083	5.89798	4.75049	5.39619	4.67318	4.92158	3.89804	4.52156	6.03674	5.07634	5.21915	4.00503	5.35523	4.59905	3.71027	6.21587	5.3371	2.27403	4.07758	4.32691	4.5452	3.79603	3.9501	4.72203	4.70046	5.29408	3.75828	3.97576	5.14476
				5.09	3.96552	4.68784	5.89615	4.74747	5.39416	4.6716	4.92036	3.89322	4.51832	6.03286	5.07403	5.21749	4.00037	5.35209	4.59559	3.70531	6.21394	5.33391	2.26806	4.07352	4.323	4.54032	3.79129	3.94504	4.71783	4.69632	5.29149	3.75317	3.97138	5.14049
				5.1	3.96151	4.68486	5.89431	4.74445	5.39212	4.67002	4.91914	3.88839	4.51507	6.02897	5.07171	5.21583	3.99571	5.34894	4.59214	3.70036	6.212	5.33071	2.26209	4.06946	4.3191	4.53543	3.78656	3.93998	4.71363	4.69218	5.2889	3.74807	3.96701	5.13621
				5.11	3.9575	4.68187	5.89248	4.74143	5.39008	4.66844	4.91792	3.88356	4.51183	6.02508	5.0694	5.21417	3.99104	5.34579	4.58869	3.6954	6.21006	5.32752	2.25612	4.0654	4.3152	4.53054	3.78183	3.93492	4.70943	4.68804	5.28631	3.74296	3.96263	5.13193
				5.12	3.95348	4.67889	5.89065	4.73841	5.38804	4.66686	4.9167	3.87873	4.50859	6.02119	5.06708	5.21251	3.98638	5.34263	4.58523	3.69044	6.20812	5.32432	2.25015	4.06134	4.31129	4.52565	3.77709	3.92985	4.70523	4.6839	5.28372	3.73786	3.95826	5.12765
				5.13	3.94947	4.6759	5.88881	4.73539	5.38601	4.66528	4.91548	3.87391	4.50535	6.0173	5.06477	5.21085	3.98171	5.33948	4.58178	3.68549	6.20617	5.32113	2.24418	4.05728	4.30739	4.52076	3.77235	3.92479	4.70102	4.67976	5.28113	3.73275	3.95388	5.12336
				5.14	3.94546	4.67291	5.88698	4.73237	5.38397	4.6637	4.91426	3.86908	4.5021	6.01341	5.06245	5.20919	3.97705	5.33633	4.57832	3.68053	6.20423	5.31793	2.23821	4.05322	4.30348	4.51586	3.76762	3.91972	4.69682	4.67561	5.27854	3.72764	3.9495	5.11908
				5.15	3.94144	4.66993	5.88515	4.72935	5.38193	4.66212	4.91304	3.86425	4.49886	6.00951	5.06014	5.20753	3.97238	5.33318	4.57486	3.67557	6.20229	5.31473	2.23224	4.04916	4.29957	4.51097	3.76288	3.91466	4.69262	4.67147	5.27595	3.72253	3.94513	5.11479
				5.16	3.93743	4.66694	5.88331	4.72633	5.3799	4.66054	4.91182	3.85942	4.49561	6.00561	5.05782	5.20587	3.96771	5.33003	4.57141	3.67061	6.20035	5.31153	2.22627	4.04509	4.29567	4.50607	3.75814	3.90959	4.68841	4.66733	5.27336	3.71742	3.94075	5.11051
				5.17	3.93341	4.66395	5.88148	4.72331	5.37786	4.65896	4.9106	3.85458	4.49237	6.00171	5.05551	5.2042	3.96304	5.32687	4.56795	3.66565	6.19841	5.30834	2.2203	4.04103	4.29176	4.50117	3.7534	3.90452	4.6842	4.66318	5.27077	3.71231	3.93637	5.10622
				5.18	3.9294	4.66096	5.87965	4.72028	5.37582	4.65738	4.90938	3.84975	4.48913	5.99781	5.05319	5.20254	3.95837	5.32372	4.56449	3.66069	6.19647	5.30514	2.21433	4.03697	4.28785	4.49627	3.74866	3.89945	4.68	4.65904	5.26818	3.70719	3.93199	5.10193
				5.19	3.92538	4.65798	5.87781	4.71726	5.37378	4.6558	4.90816	3.84492	4.48588	5.9939	5.05087	5.20088	3.95371	5.32056	4.56103	3.65573	6.19453	5.30194	2.20835	4.0329	4.28394	4.49137	3.74392	3.89438	4.67579	4.65489	5.26559	3.70208	3.92761	5.09764
				5.2	3.92136	4.65499	5.87598	4.71424	5.37174	4.65422	4.90694	3.84008	4.48263	5.98999	5.04856	5.19922	3.94903	5.31741	4.55757	3.65076	6.19259	5.29874	2.20238	4.02884	4.28003	4.48647	3.73918	3.88931	4.67158	4.65074	5.263	3.69697	3.92323	5.09334
				5.21	3.91735	4.652	5.87414	4.71122	5.36971	4.65264	4.90572	3.83525	4.47939	5.98608	5.04624	5.19756	3.94436	5.31425	4.55412	3.6458	6.19064	5.29553	2.19641	4.02477	4.27613	4.48157	3.73444	3.88424	4.66737	4.64659	5.26041	3.69185	3.91885	5.08905
				5.22	3.91333	4.64901	5.87231	4.70819	5.36767	4.65107	4.9045	3.83042	4.47614	5.98217	5.04393	5.1959	3.93969	5.3111	4.55066	3.64084	6.1887	5.29233	2.19044	4.02071	4.27222	4.47666	3.7297	3.87917	4.66316	4.64244	5.25782	3.68674	3.91447	5.08476
				5.23	3.90931	4.64602	5.87047	4.70517	5.36563	4.64949	4.90328	3.82558	4.4729	5.97826	5.04161	5.19424	3.93502	5.30794	4.5472	3.63587	6.18676	5.28913	2.18447	4.01664	4.26831	4.47175	3.72495	3.87409	4.65895	4.6383	5.25523	3.68162	3.91008	5.08046
				5.24	3.90529	4.64303	5.86864	4.70215	5.36359	4.64791	4.90206	3.82074	4.46965	5.97435	5.03929	5.19258	3.93035	5.30478	4.54374	3.63091	6.18482	5.28593	2.1785	4.01258	4.26439	4.46685	3.72021	3.86902	4.65474	4.63414	5.25263	3.6765	3.9057	5.07616
				5.25	3.90127	4.64004	5.8668	4.69912	5.36155	4.64633	4.90084	3.81591	4.4664	5.97043	5.03698	5.19092	3.92567	5.30163	4.54028	3.62594	6.18287	5.28272	2.17252	4.00851	4.26048	4.46194	3.71547	3.86394	4.65052	4.62999	5.25004	3.67138	3.90132	5.07186
				5.26	3.89726	4.63705	5.86497	4.6961	5.35951	4.64475	4.89962	3.81107	4.46316	5.96651	5.03466	5.18926	3.921	5.29847	4.53682	3.62098	6.18093	5.27952	2.16655	4.00444	4.25657	4.45702	3.71072	3.85887	4.64631	4.62584	5.24745	3.66626	3.89694	5.06756
				5.27	3.89324	4.63406	5.86313	4.69308	5.35748	4.64317	4.8984	3.80623	4.45991	5.96259	5.03234	5.1876	3.91632	5.29531	4.53335	3.61601	6.17899	5.27632	2.16058	4.00038	4.25266	4.45211	3.70598	3.85379	4.64209	4.62169	5.24485	3.66114	3.89255	5.06326
				5.28	3.88922	4.63107	5.8613	4.69005	5.35544	4.64159	4.89718	3.80139	4.45666	5.95867	5.03002	5.18593	3.91165	5.29215	4.52989	3.61105	6.17704	5.27311	2.15461	3.99631	4.24875	4.4472	3.70123	3.84871	4.63788	4.61753	5.24226	3.65602	3.88817	5.05896
				5.29	3.8852	4.62808	5.85946	4.68703	5.3534	4.64001	4.89596	3.79655	4.45341	5.95474	5.02771	5.18427	3.90697	5.28899	4.52643	3.60608	6.1751	5.26991	2.14864	3.99224	4.24483	4.44228	3.69648	3.84363	4.63366	4.61338	5.23967	3.6509	3.88378	5.05465
				5.3	3.88118	4.62509	5.85763	4.684	5.35136	4.63843	4.89474	3.79171	4.45016	5.95082	5.02539	5.18261	3.9023	5.28583	4.52297	3.60111	6.17316	5.2667	2.14266	3.98817	4.24092	4.43737	3.69174	3.83855	4.62945	4.60923	5.23707	3.64578	3.8794	5.05035
				5.31	3.87716	4.6221	5.85579	4.68098	5.34932	4.63685	4.89352	3.78687	4.44691	5.94689	5.02307	5.18095	3.89762	5.28267	4.51951	3.59614	6.17121	5.2635	2.13669	3.9841	4.23701	4.43245	3.68699	3.83347	4.62523	4.60507	5.23448	3.64066	3.87501	5.04604
				5.32	3.87313	4.61911	5.85396	4.67795	5.34728	4.63527	4.8923	3.78203	4.44367	5.94296	5.02075	5.17929	3.89294	5.27951	4.51604	3.59117	6.16927	5.26029	2.13072	3.98004	4.23309	4.42753	3.68224	3.82839	4.62101	4.60091	5.23189	3.63553	3.87063	5.04173
				5.33	3.86911	4.61612	5.85212	4.67492	5.34524	4.63369	4.89108	3.77719	4.44042	5.93903	5.01843	5.17763	3.88826	5.27635	4.51258	3.5862	6.16732	5.25708	2.12474	3.97597	4.22918	4.42261	3.67749	3.82331	4.61679	4.59676	5.22929	3.63041	3.86624	5.03743
				5.34	3.86509	4.61313	5.85028	4.6719	5.3432	4.63211	4.88986	3.77235	4.43717	5.9351	5.01612	5.17597	3.88358	5.27319	4.50911	3.58123	6.16538	5.25387	2.11877	3.9719	4.22526	4.41769	3.67275	3.81822	4.61257	4.5926	5.2267	3.62528	3.86185	5.03312
				5.35	3.86107	4.61013	5.84845	4.66887	5.34116	4.63053	4.88864	3.7675	4.43392	5.93116	5.0138	5.1743	3.8789	5.27002	4.50565	3.57626	6.16343	5.25067	2.1128	3.96783	4.22135	4.41276	3.668	3.81314	4.60835	4.58844	5.2241	3.62016	3.85747	5.02881
				5.36	3.85705	4.60714	5.84661	4.66585	5.33912	4.62895	4.88742	3.76266	4.43067	5.92723	5.01148	5.17264	3.87422	5.26686	4.50219	3.57129	6.16149	5.24746	2.10682	3.96375	4.21743	4.40784	3.66325	3.80805	4.60413	4.58428	5.22151	3.61503	3.85308	5.02449
				5.37	3.85302	4.60415	5.84478	4.66282	5.33708	4.62737	4.8862	3.75781	4.42742	5.92329	5.00916	5.17098	3.86954	5.2637	4.49872	3.56632	6.15954	5.24425	2.10085	3.95968	4.21351	4.40291	3.6585	3.80297	4.59991	4.58012	5.21891	3.6099	3.84869	5.02018
				5.38	3.849	4.60116	5.84294	4.65979	5.33504	4.62579	4.88498	3.75297	4.42417	5.91935	5.00684	5.16932	3.86486	5.26053	4.49526	3.56134	6.1576	5.24104	2.09488	3.95561	4.2096	4.39799	3.65374	3.79788	4.59568	4.57596	5.21632	3.60478	3.8443	5.01587
				5.39	3.84498	4.59816	5.8411	4.65676	5.333	4.62421	4.88376	3.74812	4.42091	5.91541	5.00452	5.16766	3.86018	5.25737	4.49179	3.55637	6.15565	5.23783	2.0889	3.95154	4.20568	4.39306	3.64899	3.79279	4.59146	4.5718	5.21372	3.59965	3.83991	5.01155
				5.4	3.84095	4.59517	5.83927	4.65374	5.33096	4.62263	4.88254	3.74328	4.41766	5.91147	5.0022	5.166	3.8555	5.25421	4.48832	3.5514	6.15371	5.23462	2.08293	3.94747	4.20176	4.38813	3.64424	3.7877	4.58724	4.56764	5.21112	3.59452	3.83552	5.00723
				5.41	3.83693	4.59218	5.83743	4.65071	5.32892	4.62105	4.88132	3.73843	4.41441	5.90753	4.99989	5.16434	3.85081	5.25104	4.48486	3.54642	6.15176	5.23141	2.07695	3.9434	4.19784	4.3832	3.63949	3.78262	4.58301	4.56347	5.20853	3.58939	3.83113	5.00292
				5.42	3.8329	4.58918	5.83559	4.64768	5.32688	4.61947	4.8801	3.73358	4.41116	5.90358	4.99757	5.16267	3.84613	5.24788	4.48139	3.54145	6.14982	5.2282	2.07098	3.93932	4.19393	4.37827	3.63474	3.77753	4.57878	4.55931	5.20593	3.58426	3.82674	4.9986
				5.43	3.82888	4.58619	5.83376	4.64465	5.32484	4.61789	4.87888	3.72874	4.40791	5.89963	4.99525	5.16101	3.84145	5.24471	4.47792	3.53647	6.14787	5.22498	2.065	3.93525	4.19001	4.37334	3.62998	3.77244	4.57456	4.55515	5.20334	3.57913	3.82235	4.99428
				5.44	3.82485	4.5832	5.83192	4.64162	5.3228	4.61631	4.87766	3.72389	4.40466	5.89569	4.99293	5.15935	3.83676	5.24154	4.47446	3.5315	6.14592	5.22177	2.05903	3.93118	4.18609	4.3684	3.62523	3.76734	4.57033	4.55098	5.20074	3.57399	3.81796	4.98996
				5.45	3.82083	4.5802	5.83008	4.63859	5.32076	4.61473	4.87644	3.71904	4.4014	5.89174	4.99061	5.15769	3.83208	5.23838	4.47099	3.52652	6.14398	5.21856	2.05305	3.9271	4.18217	4.36347	3.62047	3.76225	4.5661	4.54682	5.19814	3.56886	3.81357	4.98564
				5.46	3.8168	4.57721	5.82825	4.63557	5.31872	4.61315	4.87522	3.71419	4.39815	5.88779	4.98829	5.15603	3.82739	5.23521	4.46752	3.52155	6.14203	5.21535	2.04708	3.92303	4.17825	4.35853	3.61572	3.75716	4.56188	4.54265	5.19554	3.56373	3.80918	4.98132
				5.47	3.81277	4.57421	5.82641	4.63254	5.31668	4.61157	4.874	3.70934	4.3949	5.88383	4.98597	5.15436	3.82271	5.23204	4.46405	3.51657	6.14009	5.21213	2.04111	3.91895	4.17433	4.3536	3.61096	3.75207	4.55765	4.53849	5.19295	3.55859	3.80479	4.97699
				5.48	3.80875	4.57122	5.82457	4.62951	5.31464	4.60999	4.87278	3.70449	4.39164	5.87988	4.98365	5.1527	3.81802	5.22888	4.46058	3.51159	6.13814	5.20892	2.03513	3.91488	4.17041	4.34866	3.60621	3.74697	4.55342	4.53432	5.19035	3.55346	3.80039	4.97267
				5.49	3.80472	4.56822	5.82273	4.62648	5.3126	4.60841	4.87156	3.69964	4.38839	5.87592	4.98133	5.15104	3.81333	5.22571	4.45711	3.50662	6.13619	5.20571	2.02915	3.9108	4.16649	4.34372	3.60145	3.74188	4.54919	4.53015	5.18775	3.54832	3.796	4.96834
				5.5	3.80069	4.56523	5.8209	4.62345	5.31056	4.60683	4.87034	3.69479	4.38514	5.87197	4.97901	5.14938	3.80865	5.22254	4.45365	3.50164	6.13425	5.20249	2.02318	3.90673	4.16257	4.33878	3.5967	3.73678	4.54496	4.52599	5.18515	3.54319	3.79161	4.96402
				5.51	3.79667	4.56223	5.81906	4.62042	5.30851	4.60525	4.86912	3.68994	4.38188	5.86801	4.97669	5.14772	3.80396	5.21937	4.45018	3.49666	6.1323	5.19928	2.0172	3.90265	4.15864	4.33384	3.59194	3.73169	4.54072	4.52182	5.18256	3.53805	3.78721	4.95969
				5.52	3.79264	4.55924	5.81722	4.61739	5.30647	4.60367	4.8679	3.68509	4.37863	5.86405	4.97437	5.14605	3.79927	5.2162	4.44671	3.49168	6.13035	5.19606	2.01123	3.89857	4.15472	4.3289	3.58718	3.72659	4.53649	4.51765	5.17996	3.53291	3.78282	4.95536
				5.53	3.78861	4.55624	5.81538	4.61435	5.30443	4.60209	4.86668	3.68023	4.37537	5.86009	4.97205	5.14439	3.79458	5.21303	4.44324	3.4867	6.1284	5.19284	2.00525	3.8945	4.1508	4.32396	3.58242	3.72149	4.53226	4.51348	5.17736	3.52778	3.77843	4.95103
				5.54	3.78458	4.55324	5.81355	4.61132	5.30239	4.60051	4.86546	3.67538	4.37212	5.85613	4.96973	5.14273	3.78989	5.20986	4.43977	3.48172	6.12646	5.18963	1.99928	3.89042	4.14688	4.31901	3.57766	3.71639	4.52803	4.50931	5.17476	3.52264	3.77403	4.9467
				5.55	3.78055	4.55025	5.81171	4.60829	5.30035	4.59893	4.86424	3.67053	4.36886	5.85217	4.96741	5.14107	3.7852	5.20669	4.4363	3.47674	6.12451	5.18641	1.9933	3.88634	4.14295	4.31407	3.57291	3.71129	4.52379	4.50514	5.17216	3.5175	3.76964	4.94237
				5.56	3.77652	4.54725	5.80987	4.60526	5.29831	4.59735	4.86302	3.66567	4.36561	5.8482	4.96508	5.13941	3.78051	5.20352	4.43282	3.47176	6.12256	5.18319	1.98733	3.88227	4.13903	4.30912	3.56815	3.7062	4.51956	4.50097	5.16956	3.51236	3.76524	4.93804
				5.57	3.77249	4.54425	5.80803	4.60223	5.29627	4.59577	4.8618	3.66082	4.36235	5.84423	4.96276	5.13774	3.77582	5.20035	4.42935	3.46678	6.12061	5.17998	1.98135	3.87819	4.13511	4.30418	3.56339	3.7011	4.51532	4.49679	5.16696	3.50722	3.76085	4.93371
				5.58	3.76846	4.54126	5.80619	4.5992	5.29422	4.59419	4.86058	3.65596	4.3591	5.84027	4.96044	5.13608	3.77113	5.19718	4.42588	3.4618	6.11867	5.17676	1.97537	3.87411	4.13118	4.29923	3.55863	3.69599	4.51109	4.49262	5.16436	3.50208	3.75645	4.92937
				5.59	3.76443	4.53826	5.80436	4.59617	5.29218	4.59261	4.85936	3.65111	4.35584	5.8363	4.95812	5.13442	3.76644	5.19401	4.42241	3.45681	6.11672	5.17354	1.9694	3.87003	4.12726	4.29428	3.55387	3.69089	4.50685	4.48845	5.16176	3.49694	3.75205	4.92504
				5.6	3.7604	4.53526	5.80252	4.59313	5.29014	4.59103	4.85814	3.64625	4.35259	5.83233	4.9558	5.13276	3.76175	5.19084	4.41894	3.45183	6.11477	5.17032	1.96342	3.86595	4.12333	4.28933	3.54911	3.68579	4.50262	4.48428	5.15916	3.4918	3.74766	4.92071
				5.61	3.75637	4.53227	5.80068	4.5901	5.2881	4.58945	4.85692	3.6414	4.34933	5.82836	4.95348	5.1311	3.75705	5.18766	4.41546	3.44685	6.11282	5.1671	1.95744	3.86187	4.11941	4.28438	3.54435	3.68069	4.49838	4.4801	5.15656	3.48666	3.74326	4.91637
				5.62	3.75234	4.52927	5.79884	4.58707	5.28606	4.58787	4.8557	3.63654	4.34607	5.82439	4.95116	5.12943	3.75236	5.18449	4.41199	3.44187	6.11087	5.16388	1.95147	3.85779	4.11548	4.27943	3.53958	3.67559	4.49414	4.47593	5.15396	3.48152	3.73886	4.91203
				5.63	3.74831	4.52627	5.797	4.58404	5.28402	4.58629	4.85448	3.63168	4.34282	5.82041	4.94884	5.12777	3.74767	5.18132	4.40852	3.43688	6.10892	5.16066	1.94549	3.85371	4.11156	4.27448	3.53482	3.67048	4.4899	4.47175	5.15136	3.47637	3.73447	4.9077
				5.64	3.74428	4.52327	5.79516	4.581	5.28197	4.58471	4.85326	3.62683	4.33956	5.81644	4.94651	5.12611	3.74298	5.17814	4.40505	3.4319	6.10698	5.15745	1.93951	3.84963	4.10763	4.26952	3.53006	3.66538	4.48566	4.46758	5.14876	3.47123	3.73007	4.90336
				5.65	3.74025	4.52027	5.79333	4.57797	5.27993	4.58313	4.85204	3.62197	4.3363	5.81246	4.94419	5.12445	3.73828	5.17497	4.40157	3.42691	6.10503	5.15422	1.93354	3.84555	4.1037	4.26457	3.5253	3.66027	4.48142	4.4634	5.14616	3.46609	3.72567	4.89902
				5.66	3.73622	4.51728	5.79149	4.57494	5.27789	4.58155	4.85082	3.61711	4.33304	5.80849	4.94187	5.12278	3.73359	5.1718	4.3981	3.42193	6.10308	5.151	1.92756	3.84147	4.09978	4.25961	3.52053	3.65517	4.47718	4.45923	5.14356	3.46094	3.72127	4.89468
				5.67	3.73219	4.51428	5.78965	4.5719	5.27585	4.57997	4.8496	3.61225	4.32979	5.80451	4.93955	5.12112	3.72889	5.16862	4.39462	3.41694	6.10113	5.14778	1.92158	3.83739	4.09585	4.25466	3.51577	3.65006	4.47294	4.45505	5.14096	3.4558	3.71687	4.89034
				5.68	3.72815	4.51128	5.78781	4.56887	5.2738	4.57839	4.84838	3.60739	4.32653	5.80053	4.93723	5.11946	3.7242	5.16545	4.39115	3.41196	6.09918	5.14456	1.91561	3.83331	4.09192	4.2497	3.51101	3.64496	4.4687	4.45087	5.13836	3.45065	3.71248	4.886
				5.69	3.72412	4.50828	5.78597	4.56584	5.27176	4.57681	4.84716	3.60253	4.32327	5.79655	4.93491	5.1178	3.7195	5.16227	4.38768	3.40697	6.09723	5.14134	1.90963	3.82923	4.08799	4.24474	3.50624	3.63985	4.46446	4.44669	5.13576	3.44551	3.70808	4.88165
				5.7	3.72009	4.50528	5.78413	4.5628	5.26972	4.57523	4.84594	3.59767	4.32001	5.79257	4.93258	5.11613	3.71481	5.1591	4.3842	3.40199	6.09528	5.13812	1.90365	3.82515	4.08407	4.23979	3.50148	3.63474	4.46022	4.44252	5.13316	3.44036	3.70368	4.87731
				5.71	3.71605	4.50228	5.78229	4.55977	5.26768	4.57365	4.84472	3.59281	4.31675	5.78859	4.93026	5.11447	3.71011	5.15592	4.38073	3.397	6.09333	5.1349	1.89768	3.82107	4.08014	4.23483	3.49671	3.62963	4.45598	4.43834	5.13055	3.43521	3.69928	4.87297
				5.72	3.71202	4.49928	5.78045	4.55673	5.26563	4.57207	4.8435	3.58795	4.3135	5.78461	4.92794	5.11281	3.70541	5.15274	4.37725	3.39201	6.09138	5.13167	1.8917	3.81698	4.07621	4.22987	3.49195	3.62453	4.45173	4.43416	5.12795	3.43007	3.69488	4.86862
				5.73	3.70799	4.49628	5.77862	4.5537	5.26359	4.57049	4.84228	3.58309	4.31024	5.78062	4.92562	5.11115	3.70072	5.14957	4.37378	3.38703	6.08943	5.12845	1.88572	3.8129	4.07228	4.22491	3.48718	3.61942	4.44749	4.42998	5.12535	3.42492	3.69048	4.86428
				5.74	3.70395	4.49328	5.77678	4.55066	5.26155	4.56891	4.84106	3.57823	4.30698	5.77664	4.92329	5.10948	3.69602	5.14639	4.3703	3.38204	6.08748	5.12523	1.87974	3.80882	4.06835	4.21995	3.48242	3.61431	4.44325	4.4258	5.12275	3.41977	3.68608	4.85993
				5.75	3.69992	4.49028	5.77494	4.54763	5.2595	4.56733	4.83984	3.57337	4.30372	5.77265	4.92097	5.10782	3.69132	5.14322	4.36682	3.37705	6.08553	5.122	1.87377	3.80474	4.06442	4.21498	3.47765	3.6092	4.439	4.42162	5.12015	3.41462	3.68167	4.85558
				5.76	3.69589	4.48728	5.7731	4.54459	5.25746	4.56575	4.83862	3.56851	4.30046	5.76866	4.91865	5.10616	3.68662	5.14004	4.36335	3.37206	6.08358	5.11878	1.86779	3.80065	4.06049	4.21002	3.47288	3.60409	4.43476	4.41744	5.11754	3.40947	3.67727	4.85124
				5.77	3.69185	4.48428	5.77126	4.54156	5.25542	4.56417	4.8374	3.56364	4.2972	5.76467	4.91633	5.10449	3.68192	5.13686	4.35987	3.36708	6.08163	5.11556	1.86181	3.79657	4.05656	4.20506	3.46812	3.59898	4.43051	4.41326	5.11494	3.40432	3.67287	4.84689
				5.78	3.68782	4.48128	5.76942	4.53852	5.25338	4.56259	4.83618	3.55878	4.29394	5.76068	4.914	5.10283	3.67722	5.13368	4.35639	3.36209	6.07968	5.11233	1.85583	3.79249	4.05263	4.20009	3.46335	3.59387	4.42627	4.40907	5.11234	3.39917	3.66847	4.84254
				5.79	3.68378	4.47828	5.76758	4.53549	5.25133	4.56101	4.83496	3.55392	4.29068	5.75669	4.91168	5.10117	3.67253	5.13051	4.35292	3.3571	6.07773	5.10911	1.84985	3.7884	4.0487	4.19513	3.45858	3.58875	4.42202	4.40489	5.10974	3.39402	3.66407	4.83819
				5.8	3.67975	4.47528	5.76574	4.53245	5.24929	4.55943	4.83374	3.54906	4.28742	5.7527	4.90936	5.09951	3.66783	5.12733	4.34944	3.35211	6.07578	5.10588	1.84388	3.78432	4.04477	4.19016	3.45382	3.58364	4.41777	4.40071	5.10713	3.38887	3.65967	4.83384
				5.81	3.67571	4.47228	5.7639	4.52941	5.24725	4.55785	4.83252	3.54419	4.28416	5.74871	4.90703	5.09784	3.66313	5.12415	4.34596	3.34712	6.07383	5.10266	1.8379	3.78023	4.04084	4.1852	3.44905	3.57853	4.41353	4.39653	5.10453	3.38372	3.65526	4.82949
				5.82	3.67168	4.46928	5.76206	4.52638	5.2452	4.55627	4.8313	3.53933	4.2809	5.74472	4.90471	5.09618	3.65843	5.12097	4.34248	3.34213	6.07188	5.09943	1.83192	3.77615	4.03691	4.18023	3.44428	3.57341	4.40928	4.39234	5.10193	3.37857	3.65086	4.82514
				5.83	3.66764	4.46628	5.76022	4.52334	5.24316	4.55469	4.83008	3.53446	4.27764	5.74072	4.90239	5.09452	3.65373	5.11779	4.33901	3.33714	6.06993	5.0962	1.82594	3.77206	4.03298	4.17526	3.43951	3.5683	4.40503	4.38816	5.09932	3.37342	3.64646	4.82079
				5.84	3.6636	4.46328	5.75838	4.52031	5.24112	4.55311	4.82886	3.5296	4.27438	5.73673	4.90006	5.09285	3.64902	5.11461	4.33553	3.33215	6.06798	5.09298	1.81996	3.76798	4.02905	4.17029	3.43474	3.56319	4.40078	4.38397	5.09672	3.36827	3.64205	4.81643
				5.85	3.65957	4.46027	5.75654	4.51727	5.23907	4.55153	4.82764	3.52473	4.27112	5.73273	4.89774	5.09119	3.64432	5.11143	4.33205	3.32716	6.06603	5.08975	1.81398	3.76389	4.02511	4.16532	3.42997	3.55807	4.39653	4.37979	5.09411	3.36311	3.63765	4.81208
				5.86	3.65553	4.45727	5.7547	4.51423	5.23703	4.54995	4.82642	3.51987	4.26786	5.72874	4.89542	5.08953	3.63962	5.10825	4.32857	3.32217	6.06408	5.08652	1.80801	3.75981	4.02118	4.16035	3.4252	3.55296	4.39228	4.3756	5.09151	3.35796	3.63325	4.80773
				5.87	3.65149	4.45427	5.75286	4.51119	5.23499	4.54837	4.8252	3.515	4.2646	5.72474	4.89309	5.08787	3.63492	5.10507	4.32509	3.31717	6.06213	5.0833	1.80203	3.75572	4.01725	4.15538	3.42043	3.54784	4.38804	4.37142	5.08891	3.35281	3.62884	4.80337
				5.88	3.64746	4.45127	5.75102	4.50816	5.23294	4.54679	4.82398	3.51014	4.26133	5.72074	4.89077	5.0862	3.63022	5.10189	4.32161	3.31218	6.06018	5.08007	1.79605	3.75164	4.01332	4.15041	3.41566	3.54273	4.38379	4.36723	5.0863	3.34765	3.62444	4.79902
				5.89	3.64342	4.44827	5.74918	4.50512	5.2309	4.54521	4.82276	3.50527	4.25807	5.71674	4.88845	5.08454	3.62552	5.09871	4.31813	3.30719	6.05823	5.07684	1.79007	3.74755	4.00938	4.14544	3.41089	3.53761	4.37953	4.36305	5.0837	3.3425	3.62003	4.79466
				5.9	3.63938	4.44526	5.74734	4.50208	5.22885	4.54363	4.82154	3.5004	4.25481	5.71274	4.88612	5.08288	3.62081	5.09553	4.31465	3.3022	6.05628	5.07361	1.78409	3.74346	4.00545	4.14047	3.40612	3.53249	4.37528	4.35886	5.08109	3.33735	3.61563	4.7903
				5.91	3.63535	4.44226	5.7455	4.49905	5.22681	4.54204	4.82032	3.49554	4.25155	5.70874	4.8838	5.08121	3.61611	5.09235	4.31118	3.2972	6.05433	5.07039	1.77811	3.73938	4.00152	4.1355	3.40135	3.52737	4.37103	4.35467	5.07849	3.33219	3.61122	4.78595
				5.92	3.63131	4.43926	5.74366	4.49601	5.22477	4.54046	4.8191	3.49067	4.24829	5.70474	4.88147	5.07955	3.61141	5.08917	4.3077	3.29221	6.05237	5.06716	1.77213	3.73529	3.99758	4.13052	3.39658	3.52226	4.36678	4.35049	5.07588	3.32703	3.60682	4.78159
				5.93	3.62727	4.43626	5.74182	4.49297	5.22272	4.53888	4.81788	3.4858	4.24502	5.70073	4.87915	5.07789	3.6067	5.08598	4.30422	3.28722	6.05042	5.06393	1.76616	3.7312	3.99365	4.12555	3.39181	3.51714	4.36253	4.3463	5.07328	3.32188	3.60241	4.77723
				5.94	3.62323	4.43325	5.73998	4.48993	5.22068	4.5373	4.81666	3.48093	4.24176	5.69673	4.87683	5.07622	3.602	5.0828	4.30073	3.28223	6.04847	5.0607	1.76018	3.72711	3.98971	4.12057	3.38704	3.51202	4.35828	4.34211	5.07068	3.31672	3.59801	4.77287
				5.95	3.61919	4.43025	5.73814	4.48689	5.21863	4.53572	4.81544	3.47606	4.2385	5.69272	4.8745	5.07456	3.59729	5.07962	4.29725	3.27723	6.04652	5.05747	1.7542	3.72303	3.98578	4.1156	3.38226	3.5069	4.35402	4.33792	5.06807	3.31157	3.5936	4.76851
				5.96	3.61516	4.42725	5.7363	4.48385	5.21659	4.53414	4.81422	3.4712	4.23524	5.68872	4.87218	5.0729	3.59259	5.07644	4.29377	3.27224	6.04457	5.05424	1.74822	3.71894	3.98185	4.11062	3.37749	3.50178	4.34977	4.33373	5.06546	3.30641	3.5892	4.76415
				5.97	3.61112	4.42424	5.73446	4.48082	5.21455	4.53256	4.813	3.46633	4.23197	5.68471	4.86985	5.07124	3.58789	5.07326	4.29029	3.26724	6.04262	5.05101	1.74224	3.71485	3.97791	4.10564	3.37272	3.49666	4.34552	4.32954	5.06286	3.30125	3.58479	4.75979
				5.98	3.60708	4.42124	5.73262	4.47778	5.2125	4.53098	4.81177	3.46146	4.22871	5.68071	4.86753	5.06957	3.58318	5.07007	4.28681	3.26225	6.04066	5.04778	1.73626	3.71076	3.97398	4.10067	3.36795	3.49154	4.34126	4.32535	5.06025	3.2961	3.58038	4.75543
				5.99	3.60304	4.41824	5.73078	4.47474	5.21046	4.5294	4.81055	3.45659	4.22545	5.6767	4.8652	5.06791	3.57847	5.06689	4.28333	3.25725	6.03871	5.04455	1.73028	3.70667	3.97004	4.09569	3.36317	3.48642	4.33701	4.32116	5.05765	3.29094	3.57598	4.75107
				6	3.599	4.41523	5.72894	4.4717	5.20841	4.52782	4.80933	3.45172	4.22218	5.67269	4.86288	5.06625	3.57377	5.06371	4.27985	3.25226	6.03676	5.04132	1.7243	3.70259	3.9661	4.09071	3.3584	3.4813	4.33275	4.31697	5.05504	3.28578	3.57157	4.74671
				6.01	3.59496	4.41223	5.7271	4.46866	5.20637	4.52624	4.80811	3.44685	4.21892	5.66868	4.86056	5.06458	3.56906	5.06052	4.27637	3.24726	6.03481	5.03809	1.71832	3.6985	3.96217	4.08573	3.35363	3.47618	4.3285	4.31278	5.05244	3.28062	3.56716	4.74235
				6.02	3.59092	4.40923	5.72526	4.46562	5.20432	4.52466	4.80689	3.44198	4.21566	5.66467	4.85823	5.06292	3.56436	5.05734	4.27289	3.24227	6.03286	5.03486	1.71234	3.69441	3.95823	4.08075	3.34885	3.47106	4.32424	4.30859	5.04983	3.27546	3.56275	4.73798
				6.03	3.58688	4.40622	5.72342	4.46258	5.20228	4.52308	4.80567	3.43711	4.21239	5.66066	4.85591	5.06126	3.55965	5.05415	4.2694	3.23727	6.0309	5.03163	1.70636	3.69032	3.9543	4.07577	3.34408	3.46594	4.31999	4.3044	5.04722	3.27031	3.55835	4.73362
				6.04	3.58284	4.40322	5.72158	4.45954	5.20023	4.5215	4.80445	3.43224	4.20913	5.65665	4.85358	5.05959	3.55494	5.05097	4.26592	3.23228	6.02895	5.0284	1.70038	3.68623	3.95036	4.07079	3.3393	3.46082	4.31573	4.30021	5.04462	3.26515	3.55394	4.72925
				6.05	3.5788	4.40021	5.71973	4.4565	5.19819	4.51992	4.80323	3.42737	4.20587	5.65263	4.85126	5.05793	3.55024	5.04779	4.26244	3.22728	6.027	5.02516	1.6944	3.68214	3.94642	4.06581	3.33453	3.45569	4.31148	4.29602	5.04201	3.25999	3.54953	4.72489
				6.06	3.57476	4.39721	5.71789	4.45346	5.19615	4.51834	4.80201	3.4225	4.2026	5.64862	4.84893	5.05627	3.54553	5.0446	4.25896	3.22228	6.02505	5.02193	1.68842	3.67805	3.94249	4.06083	3.32976	3.45057	4.30722	4.29183	5.03941	3.25483	3.54512	4.72052
				6.07	3.57072	4.3942	5.71605	4.45042	5.1941	4.51676	4.80079	3.41763	4.19934	5.64461	4.84661	5.0546	3.54082	5.04142	4.25547	3.21729	6.0231	5.0187	1.68245	3.67396	3.93855	4.05585	3.32498	3.44545	4.30296	4.28763	5.0368	3.24967	3.54071	4.71616
				6.08	3.56668	4.3912	5.71421	4.44738	5.19206	4.51518	4.79957	3.41275	4.19607	5.64059	4.84428	5.05294	3.53611	5.03823	4.25199	3.21229	6.02114	5.01547	1.67647	3.66987	3.93461	4.05086	3.32021	3.44032	4.2987	4.28344	5.03419	3.24451	3.53631	4.71179
				6.09	3.56264	4.3882	5.71237	4.44434	5.19001	4.5136	4.79835	3.40788	4.19281	5.63658	4.84196	5.05128	3.53141	5.03504	4.24851	3.20729	6.01919	5.01224	1.67049	3.66578	3.93067	4.04588	3.31543	3.4352	4.29445	4.27925	5.03159	3.23935	3.5319	4.70743
				6.1	3.5586	4.38519	5.71053	4.4413	5.18797	4.51202	4.79713	3.40301	4.18954	5.63256	4.83963	5.04961	3.5267	5.03186	4.24502	3.2023	6.01724	5.009	1.66451	3.66169	3.92674	4.0409	3.31065	3.43007	4.29019	4.27505	5.02898	3.23418	3.52749	4.70306
				6.11	3.55456	4.38219	5.70869	4.43826	5.18592	4.51043	4.79591	3.39814	4.18628	5.62854	4.83731	5.04795	3.52199	5.02867	4.24154	3.1973	6.01529	5.00577	1.65853	3.6576	3.9228	4.03591	3.30588	3.42495	4.28593	4.27086	5.02637	3.22902	3.52308	4.69869
				6.12	3.55051	4.37918	5.70685	4.43522	5.18388	4.50885	4.79469	3.39326	4.18301	5.62453	4.83498	5.04629	3.51728	5.02549	4.23806	3.1923	6.01333	5.00254	1.65255	3.65351	3.91886	4.03093	3.3011	3.41983	4.28167	4.26667	5.02377	3.22386	3.51867	4.69432
				6.13	3.54647	4.37617	5.70501	4.43218	5.18183	4.50727	4.79347	3.38839	4.17975	5.62051	4.83265	5.04462	3.51257	5.0223	4.23457	3.1873	6.01138	4.9993	1.64657	3.64942	3.91492	4.02594	3.29633	3.4147	4.27741	4.26247	5.02116	3.2187	3.51426	4.68995
				6.14	3.54243	4.37317	5.70317	4.42914	5.17979	4.50569	4.79225	3.38352	4.17648	5.61649	4.83033	5.04296	3.50786	5.01911	4.23109	3.18231	6.00943	4.99607	1.64059	3.64533	3.91098	4.02096	3.29155	3.40957	4.27315	4.25828	5.01855	3.21354	3.50985	4.68558
				6.15	3.53839	4.37016	5.70132	4.4261	5.17774	4.50411	4.79103	3.37865	4.17322	5.61247	4.828	5.0413	3.50315	5.01593	4.22761	3.17731	6.00747	4.99283	1.63461	3.64123	3.90705	4.01597	3.28677	3.40445	4.26889	4.25408	5.01594	3.20838	3.50544	4.68121
				6.16	3.53435	4.36716	5.69948	4.42306	5.1757	4.50253	4.78981	3.37377	4.16995	5.60845	4.82568	5.03963	3.49844	5.01274	4.22412	3.17231	6.00552	4.9896	1.62863	3.63714	3.90311	4.01098	3.282	3.39932	4.26463	4.24989	5.01334	3.20321	3.50103	4.67684
				6.17	3.53031	4.36415	5.69764	4.42002	5.17365	4.50095	4.78859	3.3689	4.16668	5.60443	4.82335	5.03797	3.49373	5.00955	4.22064	3.16731	6.00357	4.98637	1.62265	3.63305	3.89917	4.006	3.27722	3.3942	4.26037	4.24569	5.01073	3.19805	3.49662	4.67247
				6.18	3.52626	4.36115	5.6958	4.41697	5.17161	4.49937	4.78737	3.36402	4.16342	5.60041	4.82103	5.03631	3.48902	5.00637	4.21715	3.16231	6.00161	4.98313	1.61667	3.62896	3.89523	4.00101	3.27244	3.38907	4.25611	4.2415	5.00812	3.19289	3.49221	4.6681
				6.19	3.52222	4.35814	5.69396	4.41393	5.16956	4.49779	4.78615	3.35915	4.16015	5.59639	4.8187	5.03464	3.48431	5.00318	4.21367	3.15731	5.99966	4.9799	1.61069	3.62487	3.89129	3.99602	3.26766	3.38394	4.25185	4.2373	5.00551	3.18772	3.4878	4.66373
				6.2	3.51818	4.35513	5.69212	4.41089	5.16752	4.49621	4.78493	3.35427	4.15689	5.59236	4.81638	5.03298	3.4796	4.99999	4.21018	3.15231	5.99771	4.97666	1.60471	3.62078	3.88735	3.99103	3.26289	3.37882	4.24759	4.2331	5.0029	3.18256	3.48339	4.65936
				6.21	3.51413	4.35213	5.69028	4.40785	5.16547	4.49463	4.78371	3.3494	4.15362	5.58834	4.81405	5.03131	3.47489	4.9968	4.2067	3.14731	5.99576	4.97343	1.59873	3.61668	3.88341	3.98604	3.25811	3.37369	4.24333	4.22891	5.0003	3.1774	3.47898	4.65499
				6.22	3.51009	4.34912	5.68843	4.40481	5.16342	4.49305	4.78249	3.34453	4.15035	5.58432	4.81172	5.02965	3.47018	4.99362	4.20321	3.14231	5.9938	4.97019	1.59274	3.61259	3.87947	3.98105	3.25333	3.36856	4.23907	4.22471	4.99769	3.17223	3.47457	4.65061
				6.23	3.50605	4.34612	5.68659	4.40177	5.16138	4.49147	4.78127	3.33965	4.14709	5.58029	4.8094	5.02799	3.46547	4.99043	4.19973	3.13731	5.99185	4.96695	1.58676	3.6085	3.87553	3.97606	3.24855	3.36343	4.2348	4.22051	4.99508	3.16707	3.47015	4.64624
				6.24	3.50201	4.34311	5.68475	4.39872	5.15933	4.48989	4.78005	3.33477	4.14382	5.57627	4.80707	5.02632	3.46076	4.98724	4.19624	3.13231	5.9899	4.96372	1.58078	3.60441	3.87159	3.97107	3.24377	3.3583	4.23054	4.21632	4.99247	3.1619	3.46574	4.64187
				6.25	3.49796	4.3401	5.68291	4.39568	5.15729	4.48831	4.77883	3.3299	4.14055	5.57224	4.80475	5.02466	3.45605	4.98405	4.19276	3.12731	5.98794	4.96048	1.5748	3.60031	3.86765	3.96608	3.23899	3.35317	4.22628	4.21212	4.98986	3.15674	3.46133	4.63749
				6.26	3.49392	4.3371	5.68107	4.39264	5.15524	4.48673	4.77761	3.32502	4.13729	5.56821	4.80242	5.023	3.45134	4.98086	4.18927	3.12231	5.98599	4.95725	1.56882	3.59622	3.86371	3.96109	3.23422	3.34805	4.22202	4.20792	4.98726	3.15157	3.45692	4.63312
				6.27	3.48988	4.33409	5.67923	4.3896	5.1532	4.48514	4.77639	3.32015	4.13402	5.56419	4.80009	5.02133	3.44662	4.97767	4.18578	3.11731	5.98403	4.95401	1.56284	3.59213	3.85977	3.9561	3.22944	3.34292	4.21775	4.20372	4.98465	3.14641	3.45251	4.62875
				6.28	3.48583	4.33108	5.67738	4.38655	5.15115	4.48356	4.77517	3.31527	4.13075	5.56016	4.79777	5.01967	3.44191	4.97448	4.1823	3.11231	5.98208	4.95077	1.55686	3.58803	3.85583	3.95111	3.22466	3.33779	4.21349	4.19952	4.98204	3.14124	3.4481	4.62437
				6.29	3.48179	4.32808	5.67554	4.38351	5.14911	4.48198	4.77395	3.3104	4.12749	5.55613	4.79544	5.01801	3.4372	4.97129	4.17881	3.10731	5.98013	4.94754	1.55088	3.58394	3.85189	3.94611	3.21988	3.33266	4.20923	4.19532	4.97943	3.13608	3.44368	4.61999
				6.3	3.47774	4.32507	5.6737	4.38047	5.14706	4.4804	4.77273	3.30552	4.12422	5.5521	4.79311	5.01634	3.43249	4.9681	4.17532	3.10231	5.97817	4.9443	1.5449	3.57985	3.84794	3.94112	3.2151	3.32753	4.20496	4.19113	4.97682	3.13091	3.43927	4.61562
				6.31	3.4737	4.32206	5.67186	4.37743	5.14501	4.47882	4.7715	3.30064	4.12095	5.54807	4.79079	5.01468	3.42777	4.96491	4.17184	3.09731	5.97622	4.94106	1.53892	3.57575	3.844	3.93613	3.21032	3.3224	4.2007	4.18693	4.97421	3.12574	3.43486	4.61124
				6.32	3.46965	4.31905	5.67002	4.37438	5.14297	4.47724	4.77028	3.29577	4.11768	5.54404	4.78846	5.01301	3.42306	4.96172	4.16835	3.09231	5.97427	4.93782	1.53294	3.57166	3.84006	3.93114	3.20554	3.31727	4.19643	4.18273	4.9716	3.12058	3.43045	4.60687
				6.33	3.46561	4.31605	5.66818	4.37134	5.14092	4.47566	4.76906	3.29089	4.11442	5.54001	4.78613	5.01135	3.41835	4.95853	4.16486	3.0873	5.97231	4.93459	1.52696	3.56756	3.83612	3.92614	3.20076	3.31214	4.19217	4.17853	4.96899	3.11541	3.42603	4.60249
				6.34	3.46157	4.31304	5.66633	4.3683	5.13888	4.47408	4.76784	3.28601	4.11115	5.53598	4.78381	5.00969	3.41364	4.95534	4.16138	3.0823	5.97036	4.93135	1.52098	3.56347	3.83218	3.92115	3.19598	3.307	4.1879	4.17433	4.96638	3.11024	3.42162	4.59811
				6.35	3.45752	4.31003	5.66449	4.36525	5.13683	4.4725	4.76662	3.28113	4.10788	5.53195	4.78148	5.00802	3.40892	4.95215	4.15789	3.0773	5.9684	4.92811	1.515	3.55937	3.82824	3.91615	3.1912	3.30187	4.18364	4.17013	4.96377	3.10508	3.41721	4.59373
				6.36	3.45348	4.30702	5.66265	4.36221	5.13479	4.47092	4.7654	3.27626	4.10461	5.52792	4.77915	5.00636	3.40421	4.94896	4.1544	3.0723	5.96645	4.92487	1.50902	3.55528	3.82429	3.91116	3.18642	3.29674	4.17937	4.16593	4.96117	3.09991	3.41279	4.58935
				6.37	3.44943	4.30402	5.66081	4.35917	5.13274	4.46934	4.76418	3.27138	4.10134	5.52389	4.77683	5.0047	3.39949	4.94577	4.15091	3.06729	5.9645	4.92164	1.50304	3.55118	3.82035	3.90616	3.18164	3.29161	4.17511	4.16173	4.95856	3.09474	3.40838	4.58498
				6.38	3.44539	4.30101	5.65897	4.35612	5.13069	4.46776	4.76296	3.2665	4.09807	5.51985	4.7745	5.00303	3.39478	4.94258	4.14743	3.06229	5.96254	4.9184	1.49705	3.54709	3.81641	3.90117	3.17686	3.28648	4.17084	4.15753	4.95595	3.08957	3.40397	4.5806
				6.39	3.44134	4.298	5.65712	4.35308	5.12865	4.46618	4.76174	3.26162	4.09481	5.51582	4.77217	5.00137	3.39007	4.93939	4.14394	3.05729	5.96059	4.91516	1.49107	3.543	3.81247	3.89617	3.17207	3.28135	4.16657	4.15332	4.95334	3.08441	3.39955	4.57622
				6.4	3.4373	4.29499	5.65528	4.35003	5.1266	4.46459	4.76052	3.25674	4.09154	5.51179	4.76985	4.9997	3.38535	4.9362	4.14045	3.05229	5.95863	4.91192	1.48509	3.5389	3.80852	3.89117	3.16729	3.27621	4.16231	4.14912	4.95073	3.07924	3.39514	4.57184
				6.41	3.43325	4.29198	5.65344	4.34699	5.12456	4.46301	4.7593	3.25186	4.08827	5.50775	4.76752	4.99804	3.38064	4.93301	4.13696	3.04728	5.95668	4.90868	1.47911	3.5348	3.80458	3.88618	3.16251	3.27108	4.15804	4.14492	4.94812	3.07407	3.39073	4.56746
				6.42	3.4292	4.28898	5.6516	4.34395	5.12251	4.46143	4.75808	3.24699	4.085	5.50372	4.76519	4.99638	3.37592	4.92982	4.13348	3.04228	5.95472	4.90544	1.47313	3.53071	3.80064	3.88118	3.15773	3.26595	4.15377	4.14072	4.94551	3.0689	3.38631	4.56308
				6.43	3.42516	4.28597	5.64976	4.3409	5.12046	4.45985	4.75686	3.24211	4.08173	5.49968	4.76287	4.99471	3.37121	4.92662	4.12999	3.03728	5.95277	4.9022	1.46715	3.52661	3.79669	3.87618	3.15295	3.26081	4.14951	4.13652	4.9429	3.06373	3.3819	4.5587
				6.44	3.42111	4.28296	5.64791	4.33786	5.11842	4.45827	4.75564	3.23723	4.07846	5.49564	4.76054	4.99305	3.36649	4.92343	4.1265	3.03227	5.95082	4.89896	1.46117	3.52252	3.79275	3.87118	3.14817	3.25568	4.14524	4.13232	4.94029	3.05856	3.37748	4.55432
				6.45	3.41707	4.27995	5.64607	4.33481	5.11637	4.45669	4.75442	3.23235	4.07519	5.49161	4.75821	4.99138	3.36178	4.92024	4.12301	3.02727	5.94886	4.89572	1.45519	3.51842	3.78881	3.86619	3.14338	3.25055	4.14097	4.12811	4.93768	3.05339	3.37307	4.54993
				6.46	3.41302	4.27694	5.64423	4.33177	5.11432	4.45511	4.7532	3.22747	4.07192	5.48757	4.75589	4.98972	3.35706	4.91705	4.11952	3.02227	5.94691	4.89248	1.44921	3.51433	3.78486	3.86119	3.1386	3.24541	4.1367	4.12391	4.93507	3.04822	3.36865	4.54555
				6.47	3.40897	4.27393	5.64239	4.32873	5.11228	4.45353	4.75198	3.22259	4.06866	5.48353	4.75356	4.98806	3.35235	4.91386	4.11603	3.01726	5.94495	4.88924	1.44322	3.51023	3.78092	3.85619	3.13382	3.24028	4.13243	4.11971	4.93246	3.04305	3.36424	4.54117
				6.48	3.40493	4.27092	5.64054	4.32568	5.11023	4.45195	4.75076	3.21771	4.06539	5.4795	4.75123	4.98639	3.34763	4.91066	4.11254	3.01226	5.943	4.886	1.43724	3.50613	3.77698	3.85119	3.12904	3.23515	4.12817	4.1155	4.92985	3.03788	3.35982	4.53679
				6.49	3.40088	4.26792	5.6387	4.32264	5.10819	4.45037	4.74954	3.21283	4.06212	5.47546	4.7489	4.98473	3.34291	4.90747	4.10905	3.00725	5.94104	4.88276	1.43126	3.50204	3.77303	3.84619	3.12425	3.23001	4.1239	4.1113	4.92724	3.03271	3.35541	4.53241
				6.5	3.39683	4.26491	5.63686	4.31959	5.10614	4.44879	4.74832	3.20795	4.05885	5.47142	4.74658	4.98307	3.3382	4.90428	4.10557	3.00225	5.93909	4.87952	1.42528	3.49794	3.76909	3.84119	3.11947	3.22488	4.11963	4.1071	4.92462	3.02754	3.35099	4.52802
				6.51	3.39279	4.2619	5.63502	4.31655	5.10409	4.44721	4.7471	3.20307	4.05558	5.46738	4.74425	4.9814	3.33348	4.90108	4.10208	2.99725	5.93713	4.87628	1.4193	3.49384	3.76514	3.83619	3.11469	3.21974	4.11536	4.10289	4.92201	3.02237	3.34658	4.52364
				6.52	3.38874	4.25889	5.63317	4.3135	5.10205	4.44563	4.74588	3.19819	4.05231	5.46334	4.74192	4.97974	3.32877	4.89789	4.09859	2.99224	5.93518	4.87304	1.41332	3.48975	3.7612	3.83119	3.10991	3.21461	4.11109	4.09869	4.9194	3.0172	3.34216	4.51926
				6.53	3.38469	4.25588	5.63133	4.31046	5.1	4.44404	4.74466	3.19331	4.04904	5.4593	4.73959	4.97807	3.32405	4.8947	4.0951	2.98724	5.93322	4.8698	1.40734	3.48565	3.75725	3.82619	3.10512	3.20947	4.10682	4.09449	4.91679	3.01203	3.33775	4.51487
				6.54	3.38065	4.25287	5.62949	4.30741	5.09795	4.44246	4.74344	3.18843	4.04577	5.45526	4.73727	4.97641	3.31933	4.89151	4.09161	2.98223	5.93127	4.86656	1.40136	3.48155	3.75331	3.82119	3.10034	3.20434	4.10255	4.09028	4.91418	3.00686	3.33333	4.51049
				6.55	3.3766	4.24986	5.62765	4.30437	5.09591	4.44088	4.74222	3.18355	4.0425	5.45122	4.73494	4.97475	3.31462	4.88831	4.08812	2.97723	5.92931	4.86332	1.39537	3.47746	3.74936	3.81619	3.09555	3.1992	4.09828	4.08608	4.91157	3.00169	3.32892	4.5061
				6.56	3.37255	4.24685	5.6258	4.30132	5.09386	4.4393	4.741	3.17867	4.03923	5.44718	4.73261	4.97308	3.3099	4.88512	4.08463	2.97222	5.92736	4.86008	1.38939	3.47336	3.74542	3.81118	3.09077	3.19406	4.09401	4.08187	4.90896	2.99652	3.3245	4.50172
				6.57	3.36851	4.24384	5.62396	4.29828	5.09181	4.43772	4.73978	3.17379	4.03596	5.44313	4.73028	4.97142	3.30518	4.88192	4.08114	2.96722	5.9254	4.85683	1.38341	3.46926	3.74147	3.80618	3.08599	3.18893	4.08974	4.07767	4.90635	2.99135	3.32008	4.49733
				6.58	3.36446	4.24083	5.62212	4.29523	5.08977	4.43614	4.73856	3.16891	4.03269	5.43909	4.72796	4.96975	3.30046	4.87873	4.07765	2.96221	5.92345	4.85359	1.37743	3.46517	3.73753	3.80118	3.0812	3.18379	4.08547	4.07346	4.90374	2.98618	3.31567	4.49295
				6.59	3.36041	4.23782	5.62028	4.29218	5.08772	4.43456	4.73733	3.16402	4.02942	5.43505	4.72563	4.96809	3.29575	4.87554	4.07416	2.95721	5.92149	4.85035	1.37145	3.46107	3.73358	3.79618	3.07642	3.17866	4.0812	4.06926	4.90113	2.98101	3.31125	4.48856
				6.6	3.35636	4.23481	5.61843	4.28914	5.08567	4.43298	4.73611	3.15914	4.02615	5.43101	4.7233	4.96643	3.29103	4.87234	4.07067	2.9522	5.91954	4.84711	1.36547	3.45697	3.72964	3.79117	3.07164	3.17352	4.07693	4.06505	4.89851	2.97583	3.30683	4.48418
				6.61	3.35231	4.2318	5.61659	4.28609	5.08363	4.4314	4.73489	3.15426	4.02288	5.42696	4.72097	4.96476	3.28631	4.86915	4.06718	2.94719	5.91758	4.84387	1.35948	3.45287	3.72569	3.78617	3.06685	3.16838	4.07266	4.06085	4.8959	2.97066	3.30242	4.47979
				6.62	3.34827	4.22879	5.61475	4.28305	5.08158	4.42982	4.73367	3.14938	4.0196	5.42292	4.71864	4.9631	3.28159	4.86595	4.06369	2.94219	5.91563	4.84062	1.3535	3.44878	3.72175	3.78117	3.06207	3.16325	4.06839	4.05664	4.89329	2.96549	3.298	4.4754
				6.63	3.34422	4.22578	5.61291	4.28	5.07953	4.42824	4.73245	3.1445	4.01633	5.41887	4.71632	4.96143	3.27688	4.86276	4.0602	2.93718	5.91367	4.83738	1.34752	3.44468	3.7178	3.77616	3.05728	3.15811	4.06412	4.05243	4.89068	2.96032	3.29359	4.47102
				6.64	3.34017	4.22277	5.61106	4.27695	5.07749	4.42665	4.73123	3.13962	4.01306	5.41483	4.71399	4.95977	3.27216	4.85956	4.0567	2.93218	5.91172	4.83414	1.34154	3.44058	3.71385	3.77116	3.0525	3.15297	4.05984	4.04823	4.88807	2.95515	3.28917	4.46663
				6.65	3.33612	4.21976	5.60922	4.27391	5.07544	4.42507	4.73001	3.13473	4.00979	5.41078	4.71166	4.9581	3.26744	4.85637	4.05321	2.92717	5.90976	4.8309	1.33556	3.43648	3.70991	3.76616	3.04771	3.14783	4.05557	4.04402	4.88546	2.94997	3.28475	4.46224
				6.66	3.33207	4.21675	5.60738	4.27086	5.07339	4.42349	4.72879	3.12985	4.00652	5.40674	4.70933	4.95644	3.26272	4.85317	4.04972	2.92216	5.90781	4.82765	1.32958	3.43238	3.70596	3.76115	3.04293	3.1427	4.0513	4.03982	4.88284	2.9448	3.28033	4.45785
				6.67	3.32803	4.21374	5.60553	4.26782	5.07135	4.42191	4.72757	3.12497	4.00325	5.40269	4.707	4.95478	3.258	4.84998	4.04623	2.91716	5.90585	4.82441	1.32359	3.42829	3.70201	3.75615	3.03814	3.13756	4.04703	4.03561	4.88023	2.93963	3.27592	4.45347
				6.68	3.32398	4.21073	5.60369	4.26477	5.0693	4.42033	4.72635	3.12009	3.99998	5.39865	4.70468	4.95311	3.25328	4.84678	4.04274	2.91215	5.90389	4.82117	1.31761	3.42419	3.69807	3.75114	3.03336	3.13242	4.04276	4.0314	4.87762	2.93445	3.2715	4.44908
				6.69	3.31993	4.20772	5.60185	4.26172	5.06725	4.41875	4.72513	3.1152	3.99671	5.3946	4.70235	4.95145	3.24857	4.84359	4.03925	2.90714	5.90194	4.81792	1.31163	3.42009	3.69412	3.74614	3.02857	3.12728	4.03848	4.02719	4.87501	2.92928	3.26708	4.44469
				6.7	3.31588	4.20471	5.60001	4.25868	5.0652	4.41717	4.72391	3.11032	3.99344	5.39055	4.70002	4.94978	3.24385	4.84039	4.03576	2.90214	5.89998	4.81468	1.30565	3.41599	3.69017	3.74113	3.02379	3.12214	4.03421	4.02299	4.8724	2.92411	3.26267	4.4403
				6.71	3.31183	4.2017	5.59816	4.25563	5.06316	4.41559	4.72269	3.10544	3.99016	5.3865	4.69769	4.94812	3.23913	4.8372	4.03227	2.89713	5.89803	4.81144	1.29967	3.41189	3.68623	3.73613	3.019	3.11701	4.02994	4.01878	4.86979	2.91894	3.25825	4.43591
				6.72	3.30778	4.19869	5.59632	4.25258	5.06111	4.41401	4.72147	3.10055	3.98689	5.38246	4.69536	4.94646	3.23441	4.834	4.02877	2.89212	5.89607	4.80819	1.29369	3.40779	3.68228	3.73112	3.01422	3.11187	4.02566	4.01457	4.86717	2.91376	3.25383	4.43152
				6.73	3.30373	4.19568	5.59448	4.24954	5.05906	4.41243	4.72025	3.09567	3.98362	5.37841	4.69304	4.94479	3.22969	4.8308	4.02528	2.88712	5.89412	4.80495	1.2877	3.40369	3.67833	3.72611	3.00943	3.10673	4.02139	4.01037	4.86456	2.90859	3.24941	4.42713
				6.74	3.29968	4.19267	5.59263	4.24649	5.05702	4.41085	4.71903	3.09079	3.98035	5.37436	4.69071	4.94313	3.22497	4.82761	4.02179	2.88211	5.89216	4.80171	1.28172	3.39959	3.67439	3.72111	3.00464	3.10159	4.01712	4.00616	4.86195	2.90341	3.24499	4.42274
				6.75	3.29564	4.18965	5.59079	4.24344	5.05497	4.40926	4.71781	3.0859	3.97708	5.37031	4.68838	4.94146	3.22025	4.82441	4.0183	2.8771	5.89021	4.79846	1.27574	3.3955	3.67044	3.7161	2.99986	3.09645	4.01284	4.00195	4.85934	2.89824	3.24058	4.41835
				6.76	3.29159	4.18664	5.58895	4.2404	5.05292	4.40768	4.71659	3.08102	3.97381	5.36626	4.68605	4.9398	3.21553	4.82122	4.01481	2.87209	5.88825	4.79522	1.26976	3.3914	3.66649	3.71109	2.99507	3.09131	4.00857	3.99774	4.85672	2.89307	3.23616	4.41396
				6.77	3.28754	4.18363	5.5871	4.23735	5.05087	4.4061	4.71537	3.07614	3.97053	5.36221	4.68372	4.93814	3.21081	4.81802	4.01131	2.86709	5.88629	4.79197	1.26378	3.3873	3.66254	3.70609	2.99029	3.08617	4.0043	3.99353	4.85411	2.88789	3.23174	4.40957
				6.78	3.28349	4.18062	5.58526	4.2343	5.04883	4.40452	4.71415	3.07125	3.96726	5.35816	4.68139	4.93647	3.20609	4.81482	4.00782	2.86208	5.88434	4.78873	1.25779	3.3832	3.6586	3.70108	2.9855	3.08103	4.00002	3.98932	4.8515	2.88272	3.22732	4.40518
				6.79	3.27944	4.17761	5.58342	4.23125	5.04678	4.40294	4.71293	3.06637	3.96399	5.35411	4.67906	4.93481	3.20137	4.81163	4.00433	2.85707	5.88238	4.78548	1.25181	3.3791	3.65465	3.69607	2.98071	3.07589	3.99575	3.98512	4.84889	2.87754	3.2229	4.40079
				6.8	3.27539	4.1746	5.58158	4.22821	5.04473	4.40136	4.71171	3.06149	3.96072	5.35006	4.67674	4.93314	3.19665	4.80843	4.00084	2.85206	5.88043	4.78224	1.24583	3.375	3.6507	3.69106	2.97593	3.07075	3.99147	3.98091	4.84627	2.87237	3.21849	4.3964
				6.81	3.27134	4.17159	5.57973	4.22516	5.04269	4.39978	4.71049	3.0566	3.95745	5.34601	4.67441	4.93148	3.19193	4.80523	3.99734	2.84706	5.87847	4.779	1.23985	3.3709	3.64675	3.68606	2.97114	3.06561	3.9872	3.9767	4.84366	2.86719	3.21407	4.39201
				6.82	3.26729	4.16858	5.57789	4.22211	5.04064	4.3982	4.70927	3.05172	3.95417	5.34196	4.67208	4.92981	3.18721	4.80204	3.99385	2.84205	5.87651	4.77575	1.23387	3.3668	3.64281	3.68105	2.96635	3.06047	3.98292	3.97249	4.84105	2.86202	3.20965	4.38762
				6.83	3.26324	4.16556	5.57605	4.21906	5.03859	4.39662	4.70805	3.04683	3.9509	5.33791	4.66975	4.92815	3.18249	4.79884	3.99036	2.83704	5.87456	4.77251	1.22788	3.3627	3.63886	3.67604	2.96157	3.05533	3.97865	3.96828	4.83843	2.85684	3.20523	4.38323
				6.84	3.25919	4.16255	5.5742	4.21602	5.03654	4.39504	4.70682	3.04195	3.94763	5.33385	4.66742	4.92649	3.17777	4.79564	3.98687	2.83203	5.8726	4.76926	1.2219	3.3586	3.63491	3.67103	2.95678	3.05019	3.97437	3.96407	4.83582	2.85167	3.20081	4.37883
				6.85	3.25514	4.15954	5.57236	4.21297	5.0345	4.39346	4.7056	3.03707	3.94436	5.3298	4.66509	4.92482	3.17305	4.79244	3.98337	2.82702	5.87065	4.76602	1.21592	3.3545	3.63096	3.66602	2.95199	3.04505	3.9701	3.95986	4.83321	2.84649	3.19639	4.37444
				6.86	3.25109	4.15653	5.57052	4.20992	5.03245	4.39187	4.70438	3.03218	3.94108	5.32575	4.66276	4.92316	3.16833	4.78925	3.97988	2.82201	5.86869	4.76277	1.20994	3.3504	3.62701	3.66101	2.94721	3.03991	3.96582	3.95565	4.8306	2.84132	3.19197	4.37005
				6.87	3.24704	4.15352	5.56867	4.20687	5.0304	4.39029	4.70316	3.0273	3.93781	5.3217	4.66044	4.92149	3.16361	4.78605	3.97639	2.81701	5.86673	4.75952	1.20396	3.3463	3.62306	3.656	2.94242	3.03477	3.96155	3.95144	4.82798	2.83614	3.18755	4.36566
				6.88	3.24299	4.15051	5.56683	4.20383	5.02835	4.38871	4.70194	3.02241	3.93454	5.31764	4.65811	4.91983	3.15889	4.78285	3.97289	2.812	5.86478	4.75628	1.19797	3.3422	3.61912	3.65099	2.93763	3.02963	3.95727	3.94723	4.82537	2.83097	3.18314	4.36126
				6.89	3.23894	4.14749	5.56499	4.20078	5.02631	4.38713	4.70072	3.01753	3.93127	5.31359	4.65578	4.91816	3.15417	4.77965	3.9694	2.80699	5.86282	4.75303	1.19199	3.3381	3.61517	3.64598	2.93285	3.02449	3.953	3.94302	4.82276	2.82579	3.17872	4.35687
				6.9	3.23489	4.14448	5.56314	4.19773	5.02426	4.38555	4.6995	3.01264	3.92799	5.30954	4.65345	4.9165	3.14944	4.77646	3.96591	2.80198	5.86087	4.74979	1.18601	3.334	3.61122	3.64097	2.92806	3.01935	3.94872	3.93881	4.82014	2.82062	3.1743	4.35248
				6.91	3.23084	4.14147	5.5613	4.19468	5.02221	4.38397	4.69828	3.00776	3.92472	5.30548	4.65112	4.91484	3.14472	4.77326	3.96241	2.79697	5.85891	4.74654	1.18003	3.3299	3.60727	3.63596	2.92327	3.01421	3.94444	3.9346	4.81753	2.81544	3.16988	4.34808
				6.92	3.22679	4.13846	5.55946	4.19163	5.02016	4.38239	4.69706	3.00287	3.92145	5.30143	4.64879	4.91317	3.14	4.77006	3.95892	2.79196	5.85695	4.7433	1.17405	3.3258	3.60332	3.63095	2.91848	3.00907	3.94017	3.93039	4.81492	2.81026	3.16546	4.34369
				6.93	3.22274	4.13545	5.55761	4.18859	5.01812	4.38081	4.69584	2.99799	3.91817	5.29737	4.64646	4.91151	3.13528	4.76686	3.95543	2.78695	5.855	4.74005	1.16806	3.3217	3.59937	3.62594	2.9137	3.00392	3.93589	3.92618	4.8123	2.80509	3.16104	4.3393
				6.94	3.21869	4.13243	5.55577	4.18554	5.01607	4.37923	4.69462	2.9931	3.9149	5.29332	4.64413	4.90984	3.13056	4.76366	3.95193	2.78194	5.85304	4.7368	1.16208	3.3176	3.59542	3.62093	2.90891	2.99878	3.93162	3.92197	4.80969	2.79991	3.15662	4.3349
				6.95	3.21464	4.12942	5.55393	4.18249	5.01402	4.37765	4.6934	2.98822	3.91163	5.28926	4.6418	4.90818	3.12584	4.76046	3.94844	2.77694	5.85108	4.73356	1.1561	3.31349	3.59147	3.61592	2.90412	2.99364	3.92734	3.91776	4.80708	2.79474	3.1522	4.33051
				6.96	3.21058	4.12641	5.55208	4.17944	5.01197	4.37606	4.69218	2.98333	3.90835	5.28521	4.63947	4.90651	3.12112	4.75727	3.94495	2.77193	5.84913	4.73031	1.15012	3.30939	3.58752	3.61091	2.89933	2.9885	3.92306	3.91355	4.80446	2.78956	3.14778	4.32611
				6.97	3.20653	4.1234	5.55024	4.17639	5.00993	4.37448	4.69096	2.97844	3.90508	5.28115	4.63715	4.90485	3.11639	4.75407	3.94145	2.76692	5.84717	4.72706	1.14413	3.30529	3.58357	3.6059	2.89454	2.98336	3.91879	3.90934	4.80185	2.78438	3.14336	4.32172
				6.98	3.20248	4.12038	5.5484	4.17334	5.00788	4.3729	4.68974	2.97356	3.90181	5.27709	4.63482	4.90318	3.11167	4.75087	3.93796	2.76191	5.84522	4.72382	1.13815	3.30119	3.57962	3.60089	2.88976	2.97821	3.91451	3.90512	4.79924	2.77921	3.13894	4.31732
				6.99	3.19843	4.11737	5.54655	4.1703	5.00583	4.37132	4.68852	2.96867	3.89853	5.27304	4.63249	4.90152	3.10695	4.74767	3.93446	2.7569	5.84326	4.72057	1.13217	3.29709	3.57567	3.59588	2.88497	2.97307	3.91023	3.90091	4.79662	2.77403	3.13452	4.31293
				7	3.19438	4.11436	5.54471	4.16725	5.00378	4.36974	4.6873	2.96379	3.89526	5.26898	4.63016	4.89986	3.10223	4.74447	3.93097	2.75189	5.8413	4.71732	1.12619	3.29299	3.57172	3.59086	2.88018	2.96793	3.90595	3.8967	4.79401	2.76885	3.1301	4.30853
				7.01	3.19033	4.11135	5.54287	4.1642	5.00174	4.36816	4.68608	2.9589	3.89199	5.26492	4.62783	4.89819	3.09751	4.74127	3.92748	2.74688	5.83935	4.71408	1.12021	3.28889	3.56778	3.58585	2.87539	2.96279	3.90168	3.89249	4.79139	2.76368	3.12568	4.30414
				7.02	3.18628	4.10833	5.54102	4.16115	4.99969	4.36658	4.68486	2.95401	3.88871	5.26087	4.6255	4.89653	3.09278	4.73807	3.92398	2.74187	5.83739	4.71083	1.11422	3.28479	3.56383	3.58084	2.8706	2.95765	3.8974	3.88828	4.78878	2.7585	3.12126	4.29974
				7.03	3.18223	4.10532	5.53918	4.1581	4.99764	4.365	4.68364	2.94913	3.88544	5.25681	4.62317	4.89486	3.08806	4.73487	3.92049	2.73686	5.83543	4.70758	1.10824	3.28068	3.55988	3.57583	2.86581	2.9525	3.89312	3.88407	4.78617	2.75332	3.11684	4.29535
				7.04	3.17818	4.10231	5.53733	4.15505	4.99559	4.36342	4.68242	2.94424	3.88216	5.25275	4.62084	4.8932	3.08334	4.73167	3.91699	2.73185	5.83348	4.70434	1.10226	3.27658	3.55593	3.57082	2.86103	2.94736	3.88884	3.87985	4.78355	2.74815	3.11242	4.29095
				7.05	3.17412	4.0993	5.53549	4.152	4.99354	4.36183	4.6812	2.93936	3.87889	5.24869	4.61851	4.89153	3.07862	4.72848	3.9135	2.72684	5.83152	4.70109	1.09628	3.27248	3.55198	3.5658	2.85624	2.94222	3.88457	3.87564	4.78094	2.74297	3.108	4.28655
				7.06	3.17007	4.09628	5.53365	4.14895	4.9915	4.36025	4.67998	2.93447	3.87562	5.24463	4.61618	4.88987	3.07389	4.72528	3.91	2.72183	5.82956	4.69784	1.09029	3.26838	3.54803	3.56079	2.85145	2.93707	3.88029	3.87143	4.77832	2.73779	3.10358	4.28216
				7.07	3.16602	4.09327	5.5318	4.1459	4.98945	4.35867	4.67875	2.92958	3.87234	5.24058	4.61385	4.88821	3.06917	4.72208	3.90651	2.71682	5.82761	4.69459	1.08431	3.26428	3.54407	3.55578	2.84666	2.93193	3.87601	3.86722	4.77571	2.73261	3.09916	4.27776
				7.08	3.16197	4.09026	5.52996	4.14286	4.9874	4.35709	4.67753	2.9247	3.86907	5.23652	4.61152	4.88654	3.06445	4.71888	3.90301	2.71181	5.82565	4.69134	1.07833	3.26018	3.54012	3.55076	2.84187	2.92679	3.87173	3.86301	4.7731	2.72744	3.09474	4.27336
				7.09	3.15792	4.08724	5.52812	4.13981	4.98535	4.35551	4.67631	2.91981	3.86579	5.23246	4.60919	4.88488	3.05973	4.71568	3.89952	2.7068	5.82369	4.6881	1.07235	3.25607	3.53617	3.54575	2.83708	2.92165	3.86745	3.85879	4.77048	2.72226	3.09032	4.26897
				7.1	3.15387	4.08423	5.52627	4.13676	4.9833	4.35393	4.67509	2.91492	3.86252	5.2284	4.60686	4.88321	3.055	4.71248	3.89602	2.70179	5.82174	4.68485	1.06636	3.25197	3.53222	3.54074	2.83229	2.9165	3.86317	3.85458	4.76787	2.71708	3.0859	4.26457
				7.11	3.14981	4.08122	5.52443	4.13371	4.98126	4.35235	4.67387	2.91004	3.85925	5.22434	4.60453	4.88155	3.05028	4.70928	3.89253	2.69678	5.81978	4.6816	1.06038	3.24787	3.52827	3.53572	2.8275	2.91136	3.8589	3.85037	4.76525	2.7119	3.08147	4.26017
				7.12	3.14576	4.0782	5.52259	4.13066	4.97921	4.35077	4.67265	2.90515	3.85597	5.22028	4.60221	4.87988	3.04556	4.70608	3.88903	2.69177	5.81782	4.67835	1.0544	3.24377	3.52432	3.53071	2.82271	2.90621	3.85462	3.84615	4.76264	2.70673	3.07705	4.25577
				7.13	3.14171	4.07519	5.52074	4.12761	4.97716	4.34919	4.67143	2.90026	3.8527	5.21622	4.59988	4.87822	3.04083	4.70288	3.88554	2.68676	5.81587	4.67511	1.04842	3.23967	3.52037	3.5257	2.81793	2.90107	3.85034	3.84194	4.76002	2.70155	3.07263	4.25138
				7.14	3.13766	4.07218	5.5189	4.12456	4.97511	4.34761	4.67021	2.89538	3.84942	5.21216	4.59755	4.87655	3.03611	4.69968	3.88204	2.68175	5.81391	4.67186	1.04243	3.23556	3.51642	3.52068	2.81314	2.89593	3.84606	3.83773	4.75741	2.69637	3.06821	4.24698
				7.15	3.13361	4.06916	5.51705	4.12151	4.97306	4.34602	4.66899	2.89049	3.84615	5.2081	4.59522	4.87489	3.03139	4.69648	3.87855	2.67674	5.81195	4.66861	1.03645	3.23146	3.51247	3.51567	2.80835	2.89078	3.84178	3.83351	4.75479	2.69119	3.06379	4.24258
				7.16	3.12955	4.06615	5.51521	4.11846	4.97102	4.34444	4.66777	2.8856	3.84287	5.20404	4.59289	4.87323	3.02666	4.69328	3.87505	2.67173	5.81	4.66536	1.03047	3.22736	3.50852	3.51065	2.80356	2.88564	3.8375	3.8293	4.75218	2.68601	3.05937	4.23818
				7.17	3.1255	4.06314	5.51337	4.11541	4.96897	4.34286	4.66655	2.88071	3.8396	5.19998	4.59056	4.87156	3.02194	4.69008	3.87156	2.66672	5.80804	4.66211	1.02449	3.22326	3.50457	3.50564	2.79877	2.8805	3.83322	3.82509	4.74957	2.68083	3.05495	4.23379
				7.18	3.12145	4.06012	5.51152	4.11236	4.96692	4.34128	4.66533	2.87583	3.83632	5.19591	4.58823	4.8699	3.01722	4.68688	3.86806	2.6617	5.80608	4.65886	1.0185	3.21916	3.50062	3.50062	2.79398	2.87535	3.82894	3.82087	4.74695	2.67566	3.05053	4.22939
				7.19	3.1174	4.05711	5.50968	4.10931	4.96487	4.3397	4.66411	2.87094	3.83305	5.19185	4.5859	4.86823	3.01249	4.68367	3.86457	2.65669	5.80412	4.65561	1.01252	3.21505	3.49667	3.49561	2.78919	2.87021	3.82466	3.81666	4.74434	2.67048	3.04611	4.22499
				7.2	3.11334	4.0541	5.50784	4.10626	4.96282	4.33812	4.66289	2.86605	3.82977	5.18779	4.58357	4.86657	3.00777	4.68047	3.86107	2.65168	5.80217	4.65237	1.00654	3.21095	3.49271	3.49059	2.7844	2.86506	3.82038	3.81245	4.74172	2.6653	3.04168	4.22059
				7.21	3.10929	4.05108	5.50599	4.10321	4.96078	4.33654	4.66167	2.86116	3.8265	5.18373	4.58124	4.8649	3.00304	4.67727	3.85758	2.64667	5.80021	4.64912	1.00056	3.20685	3.48876	3.48558	2.77961	2.85992	3.8161	3.80823	4.73911	2.66012	3.03726	4.21619
				7.22	3.10524	4.04807	5.50415	4.10016	4.95873	4.33496	4.66045	2.85628	3.82322	5.17967	4.57891	4.86324	2.99832	4.67407	3.85408	2.64166	5.79825	4.64587	0.994574	3.20274	3.48481	3.48056	2.77482	2.85477	3.81182	3.80402	4.73649	2.65494	3.03284	4.21179
				7.23	3.10119	4.04506	5.5023	4.09711	4.95668	4.33338	4.65923	2.85139	3.81995	5.1756	4.57658	4.86157	2.9936	4.67087	3.85058	2.63665	5.7963	4.64262	0.988591	3.19864	3.48086	3.47555	2.77003	2.84963	3.80754	3.79981	4.73388	2.64976	3.02842	4.20739
				7.24	3.09713	4.04204	5.50046	4.09406	4.95463	4.33179	4.65801	2.8465	3.81667	5.17154	4.57425	4.85991	2.98887	4.66767	3.84709	2.63164	5.79434	4.63937	0.982609	3.19454	3.47691	3.47053	2.76524	2.84449	3.80326	3.79559	4.73126	2.64458	3.024	4.20299
				7.25	3.09308	4.03903	5.49862	4.09101	4.95258	4.33021	4.65679	2.84161	3.8134	5.16748	4.57192	4.85824	2.98415	4.66447	3.84359	2.62663	5.79238	4.63612	0.976626	3.19044	3.47296	3.46552	2.76045	2.83934	3.79898	3.79138	4.72865	2.63941	3.01958	4.19859
				7.26	3.08903	4.03601	5.49677	4.08796	4.95053	4.32863	4.65557	2.83673	3.81012	5.16342	4.56959	4.85658	2.97943	4.66127	3.8401	2.62162	5.79043	4.63287	0.970643	3.18633	3.46901	3.4605	2.75566	2.8342	3.7947	3.78716	4.72603	2.63423	3.01515	4.19419
				7.27	3.08498	4.033	5.49493	4.08491	4.94849	4.32705	4.65435	2.83184	3.80685	5.15935	4.56726	4.85492	2.9747	4.65807	3.8366	2.6166	5.78847	4.62962	0.964661	3.18223	3.46505	3.45549	2.75087	2.82905	3.79042	3.78295	4.72342	2.62905	3.01073	4.18979
				7.28	3.08092	4.02999	5.49308	4.08186	4.94644	4.32547	4.65313	2.82695	3.80357	5.15529	4.56493	4.85325	2.96998	4.65487	3.8331	2.61159	5.78651	4.62637	0.958678	3.17813	3.4611	3.45047	2.74608	2.82391	3.78614	3.77873	4.7208	2.62387	3.00631	4.18539
				7.29	3.07687	4.02697	5.49124	4.07881	4.94439	4.32389	4.6519	2.82206	3.8003	5.15122	4.5626	4.85159	2.96525	4.65166	3.82961	2.60658	5.78455	4.62312	0.952696	3.17402	3.45715	3.44545	2.74129	2.81876	3.78186	3.77452	4.71819	2.61869	3.00189	4.18099
				7.3	3.07282	4.02396	5.4894	4.07576	4.94234	4.32231	4.65068	2.81717	3.79702	5.14716	4.56027	4.84992	2.96053	4.64846	3.82611	2.60157	5.7826	4.61987	0.946713	3.16992	3.4532	3.44044	2.7365	2.81362	3.77758	3.7703	4.71557	2.61351	2.99747	4.17659
				7.31	3.06876	4.02094	5.48755	4.07271	4.94029	4.32073	4.64946	2.81229	3.79375	5.1431	4.55794	4.84826	2.9558	4.64526	3.82262	2.59656	5.78064	4.61662	0.94073	3.16582	3.44925	3.43542	2.73171	2.80847	3.7733	3.76609	4.71296	2.60833	2.99305	4.17219
				7.32	3.06471	4.01793	5.48571	4.06966	4.93825	4.31915	4.64824	2.8074	3.79047	5.13903	4.55561	4.84659	2.95108	4.64206	3.81912	2.59155	5.77868	4.61337	0.934748	3.16171	3.44529	3.43041	2.72692	2.80333	3.76902	3.76187	4.71034	2.60315	2.98862	4.16779
				7.33	3.06066	4.01491	5.48386	4.06661	4.9362	4.31756	4.64702	2.80251	3.7872	5.13497	4.55328	4.84493	2.94635	4.63886	3.81562	2.58654	5.77673	4.61012	0.928765	3.15761	3.44134	3.42539	2.72213	2.79818	3.76474	3.75766	4.70772	2.59797	2.9842	4.16339
				7.34	3.05661	4.0119	5.48202	4.06356	4.93415	4.31598	4.6458	2.79762	3.78392	5.1309	4.55095	4.84326	2.94163	4.63566	3.81213	2.58152	5.77477	4.60687	0.922782	3.15351	3.43739	3.42037	2.71734	2.79303	3.76046	3.75344	4.70511	2.59279	2.97978	4.15899
				7.35	3.05255	4.00889	5.48018	4.06051	4.9321	4.3144	4.64458	2.79273	3.78065	5.12684	4.54862	4.8416	2.93691	4.63245	3.80863	2.57651	5.77281	4.60362	0.9168	3.1494	3.43344	3.41536	2.71255	2.78789	3.75618	3.74923	4.70249	2.58761	2.97536	4.15459
				7.36	3.0485	4.00587	5.47833	4.05746	4.93005	4.31282	4.64336	2.78784	3.77737	5.12277	4.54629	4.83993	2.93218	4.62925	3.80513	2.5715	5.77085	4.60037	0.910817	3.1453	3.42949	3.41034	2.70775	2.78274	3.75189	3.74501	4.69988	2.58243	2.97093	4.15019
				7.37	3.04445	4.00286	5.47649	4.05441	4.928	4.31124	4.64214	2.78295	3.7741	5.11871	4.54396	4.83827	2.92746	4.62605	3.80164	2.56649	5.7689	4.59712	0.904834	3.1412	3.42553	3.40532	2.70296	2.7776	3.74761	3.7408	4.69726	2.57725	2.96651	4.14579
				7.38	3.04039	3.99984	5.47464	4.05136	4.92595	4.30966	4.64092	2.77807	3.77082	5.11464	4.54163	4.8366	2.92273	4.62285	3.79814	2.56148	5.76694	4.59387	0.898851	3.13709	3.42158	3.4003	2.69817	2.77245	3.74333	3.73658	4.69465	2.57207	2.96209	4.14139
				7.39	3.03634	3.99683	5.4728	4.04831	4.92391	4.30808	4.6397	2.77318	3.76754	5.11058	4.5393	4.83494	2.91801	4.61965	3.79464	2.55646	5.76498	4.59062	0.892869	3.13299	3.41763	3.39529	2.69338	2.76731	3.73905	3.73237	4.69203	2.56689	2.95767	4.13699
				7.4	3.03229	3.99381	5.47096	4.04526	4.92186	4.3065	4.63848	2.76829	3.76427	5.10651	4.53697	4.83328	2.91328	4.61644	3.79115	2.55145	5.76302	4.58737	0.886886	3.12889	3.41368	3.39027	2.68859	2.76216	3.73477	3.72815	4.68942	2.56171	2.95324	4.13259
				7.41	3.02823	3.9908	5.46911	4.0422	4.91981	4.30492	4.63726	2.7634	3.76099	5.10244	4.53464	4.83161	2.90856	4.61324	3.78765	2.54644	5.76107	4.58412	0.880903	3.12478	3.40972	3.38525	2.6838	2.75701	3.73049	3.72394	4.6868	2.55654	2.94882	4.12818
				7.42	3.02418	3.98778	5.46727	4.03915	4.91776	4.30333	4.63604	2.75851	3.75772	5.09838	4.53231	4.82995	2.90383	4.61004	3.78415	2.54143	5.75911	4.58087	0.874921	3.12068	3.40577	3.38023	2.67901	2.75187	3.72621	3.71972	4.68418	2.55136	2.9444	4.12378
				7.43	3.02012	3.98477	5.46542	4.0361	4.91571	4.30175	4.63482	2.75362	3.75444	5.09431	4.52998	4.82828	2.89911	4.60684	3.78065	2.53642	5.75715	4.57762	0.868938	3.11658	3.40182	3.37522	2.67422	2.74672	3.72192	3.7155	4.68157	2.54618	2.93998	4.11938
				7.44	3.01607	3.98176	5.46358	4.03305	4.91366	4.30017	4.6336	2.74873	3.75116	5.09024	4.52764	4.82662	2.89438	4.60363	3.77716	2.5314	5.75519	4.57437	0.862955	3.11247	3.39787	3.3702	2.66943	2.74158	3.71764	3.71129	4.67895	2.54099	2.93555	4.11498
				7.45	3.01202	3.97874	5.46174	4.03	4.91162	4.29859	4.63238	2.74384	3.74789	5.08618	4.52531	4.82495	2.88965	4.60043	3.77366	2.52639	5.75324	4.57112	0.856972	3.10837	3.39391	3.36518	2.66464	2.73643	3.71336	3.70707	4.67634	2.53581	2.93113	4.11058
				7.46	3.00796	3.97573	5.45989	4.02695	4.90957	4.29701	4.63116	2.73896	3.74461	5.08211	4.52298	4.82329	2.88493	4.59723	3.77016	2.52138	5.75128	4.56787	0.850989	3.10426	3.38996	3.36016	2.65985	2.73128	3.70908	3.70286	4.67372	2.53063	2.92671	4.10618
				7.47	3.00391	3.97271	5.45805	4.0239	4.90752	4.29543	4.62994	2.73407	3.74134	5.07804	4.52065	4.82162	2.8802	4.59403	3.76667	2.51637	5.74932	4.56462	0.845007	3.10016	3.38601	3.35514	2.65505	2.72614	3.7048	3.69864	4.67111	2.52545	2.92229	4.10177
				7.48	2.99986	3.9697	5.4562	4.02085	4.90547	4.29385	4.62872	2.72918	3.73806	5.07398	4.51832	4.81996	2.87548	4.59082	3.76317	2.51136	5.74736	4.56137	0.839024	3.09606	3.38205	3.35013	2.65026	2.72099	3.70051	3.69442	4.66849	2.52027	2.91786	4.09737
				7.49	2.9958	3.96668	5.45436	4.0178	4.90342	4.29227	4.6275	2.72429	3.73478	5.06991	4.51599	4.81829	2.87075	4.58762	3.75967	2.50634	5.74541	4.55812	0.833041	3.09195	3.3781	3.34511	2.64547	2.71584	3.69623	3.69021	4.66587	2.51509	2.91344	4.09297
				7.5	2.99175	3.96367	5.45251	4.01475	4.90137	4.29068	4.62628	2.7194	3.73151	5.06584	4.51366	4.81663	2.86603	4.58442	3.75617	2.50133	5.74345	4.55487	0.827058	3.08785	3.37415	3.34009	2.64068	2.7107	3.69195	3.68599	4.66326	2.50991	2.90902	4.08857
				7.51	2.98769	3.96065	5.45067	4.01169	4.89932	4.2891	4.62505	2.71451	3.72823	5.06177	4.51133	4.81496	2.8613	4.58122	3.75268	2.49632	5.74149	4.55161	0.821075	3.08374	3.3702	3.33507	2.63589	2.70555	3.68767	3.68178	4.66064	2.50473	2.90459	4.08416
				7.52	2.98364	3.95764	5.44883	4.00864	4.89728	4.28752	4.62383	2.70962	3.72495	5.05771	4.509	4.8133	2.85658	4.57801	3.74918	2.49131	5.73953	4.54836	0.815093	3.07964	3.36624	3.33005	2.6311	2.70041	3.68338	3.67756	4.65803	2.49955	2.90017	4.07976
				7.53	2.97959	3.95462	5.44698	4.00559	4.89523	4.28594	4.62261	2.70473	3.72168	5.05364	4.50667	4.81163	2.85185	4.57481	3.74568	2.48629	5.73758	4.54511	0.80911	3.07553	3.36229	3.32503	2.62631	2.69526	3.6791	3.67334	4.65541	2.49437	2.89575	4.07536
				7.54	2.97553	3.95161	5.44514	4.00254	4.89318	4.28436	4.62139	2.69984	3.7184	5.04957	4.50434	4.80997	2.84712	4.57161	3.74218	2.48128	5.73562	4.54186	0.803127	3.07143	3.35834	3.32002	2.62151	2.69011	3.67482	3.66913	4.65279	2.48919	2.89132	4.07095
				7.55	2.97148	3.94859	5.44329	3.99949	4.89113	4.28278	4.62017	2.69495	3.71512	5.0455	4.50201	4.80831	2.8424	4.5684	3.73869	2.47627	5.73366	4.53861	0.797144	3.06733	3.35438	3.315	2.61672	2.68497	3.67053	3.66491	4.65018	2.48401	2.8869	4.06655
				7.56	2.96742	3.94558	5.44145	3.99644	4.88908	4.2812	4.61895	2.69006	3.71185	5.04143	4.49968	4.80664	2.83767	4.5652	3.73519	2.47125	5.7317	4.53536	0.791161	3.06322	3.35043	3.30998	2.61193	2.67982	3.66625	3.66069	4.64756	2.47883	2.88248	4.06215
				7.57	2.96337	3.94256	5.4396	3.99339	4.88703	4.27962	4.61773	2.68517	3.70857	5.03736	4.49735	4.80498	2.83295	4.562	3.73169	2.46624	5.72975	4.53211	0.785178	3.05912	3.34648	3.30496	2.60714	2.67467	3.66197	3.65647	4.64494	2.47365	2.87806	4.05774
				7.58	2.95932	3.93954	5.43776	3.99033	4.88498	4.27804	4.61651	2.68028	3.7053	5.03329	4.49502	4.80331	2.82822	4.55879	3.72819	2.46123	5.72779	4.52885	0.779196	3.05501	3.34252	3.29994	2.60235	2.66952	3.65769	3.65226	4.64233	2.46847	2.87363	4.05334
				7.59	2.95526	3.93653	5.43592	3.98728	4.88293	4.27645	4.61529	2.67539	3.70202	5.02923	4.49269	4.80165	2.8235	4.55559	3.72469	2.45622	5.72583	4.5256	0.773213	3.05091	3.33857	3.29492	2.59756	2.66438	3.6534	3.64804	4.63971	2.46329	2.86921	4.04894
				7.6	2.95121	3.93351	5.43407	3.98423	4.88089	4.27487	4.61407	2.6705	3.69874	5.02516	4.49036	4.79998	2.81877	4.55239	3.7212	2.4512	5.72387	4.52235	0.76723	3.0468	3.33462	3.2899	2.59276	2.65923	3.64912	3.64382	4.6371	2.45811	2.86479	4.04453
				7.61	2.94715	3.9305	5.43223	3.98118	4.87884	4.27329	4.61285	2.66561	3.69547	5.02109	4.48803	4.79832	2.81404	4.54918	3.7177	2.44619	5.72191	4.5191	0.761247	3.0427	3.33066	3.28488	2.58797	2.65408	3.64484	3.63961	4.63448	2.45293	2.86036	4.04013
				7.62	2.9431	3.92748	5.43038	3.97813	4.87679	4.27171	4.61163	2.66072	3.69219	5.01702	4.48569	4.79665	2.80932	4.54598	3.7142	2.44118	5.71996	4.51585	0.755264	3.03859	3.32671	3.27986	2.58318	2.64894	3.64055	3.63539	4.63186	2.44774	2.85594	4.03573
				7.63	2.93904	3.92447	5.42854	3.97508	4.87474	4.27013	4.61041	2.65583	3.68891	5.01295	4.48336	4.79499	2.80459	4.54277	3.7107	2.43616	5.718	4.5126	0.749281	3.03449	3.32275	3.27484	2.57839	2.64379	3.63627	3.63117	4.62925	2.44256	2.85151	4.03132
				7.64	2.93499	3.92145	5.42669	3.97202	4.87269	4.26855	4.60919	2.65094	3.68563	5.00888	4.48103	4.79332	2.79986	4.53957	3.7072	2.43115	5.71604	4.50934	0.743298	3.03038	3.3188	3.26982	2.5736	2.63864	3.63199	3.62695	4.62663	2.43738	2.84709	4.02692
				7.65	2.93093	3.91844	5.42485	3.96897	4.87064	4.26697	4.60797	2.64605	3.68236	5.00481	4.4787	4.79166	2.79514	4.53637	3.70371	2.42614	5.71408	4.50609	0.737315	3.02628	3.31485	3.2648	2.5688	2.63349	3.6277	3.62274	4.62401	2.4322	2.84267	4.02251
				7.66	2.92688	3.91542	5.423	3.96592	4.86859	4.26539	4.60675	2.64116	3.67908	5.00074	4.47637	4.78999	2.79041	4.53316	3.70021	2.42113	5.71213	4.50284	0.731333	3.02217	3.31089	3.25978	2.56401	2.62835	3.62342	3.61852	4.6214	2.42702	2.83824	4.01811
				7.67	2.92282	3.91241	5.42116	3.96287	4.86654	4.2638	4.60553	2.63627	3.6758	4.99667	4.47404	4.78833	2.78569	4.52996	3.69671	2.41611	5.71017	4.49959	0.72535	3.01807	3.30694	3.25476	2.55922	2.6232	3.61914	3.6143	4.61878	2.42184	2.83382	4.01371
				7.68	2.91877	3.90939	5.41932	3.95982	4.86449	4.26222	4.60431	2.63138	3.67253	4.9926	4.47171	4.78666	2.78096	4.52676	3.69321	2.4111	5.70821	4.49634	0.719367	3.01396	3.30299	3.24974	2.55443	2.61805	3.61485	3.61008	4.61616	2.41666	2.8294	4.0093
				7.69	2.91472	3.90637	5.41747	3.95676	4.86245	4.26064	4.60309	2.62649	3.66925	4.98853	4.46938	4.785	2.77623	4.52355	3.68971	2.40609	5.70625	4.49308	0.713384	3.00986	3.29903	3.24472	2.54964	2.6129	3.61057	3.60587	4.61355	2.41148	2.82497	4.0049
				7.7	2.91066	3.90336	5.41563	3.95371	4.8604	4.25906	4.60187	2.6216	3.66597	4.98446	4.46705	4.78333	2.77151	4.52035	3.68622	2.40107	5.70429	4.48983	0.707401	3.00575	3.29508	3.2397	2.54484	2.60776	3.60628	3.60165	4.61093	2.40629	2.82055	4.00049
				7.71	2.90661	3.90034	5.41378	3.95066	4.85835	4.25748	4.60065	2.61671	3.6627	4.98038	4.46472	4.78167	2.76678	4.51714	3.68272	2.39606	5.70234	4.48658	0.701418	3.00165	3.29112	3.23468	2.54005	2.60261	3.602	3.59743	4.60831	2.40111	2.81613	3.99609
				7.72	2.90255	3.89733	5.41194	3.94761	4.8563	4.2559	4.59942	2.61182	3.65942	4.97631	4.46239	4.78	2.76205	4.51394	3.67922	2.39105	5.70038	4.48333	0.695435	2.99754	3.28717	3.22966	2.53526	2.59746	3.59772	3.59321	4.6057	2.39593	2.8117	3.99168
				7.73	2.8985	3.89431	5.41009	3.94456	4.85425	4.25432	4.5982	2.60693	3.65614	4.97224	4.46005	4.77834	2.75733	4.51073	3.67572	2.38603	5.69842	4.48007	0.689452	2.99344	3.28321	3.22464	2.53047	2.59231	3.59343	3.589	4.60308	2.39075	2.80728	3.98728
				7.74	2.89444	3.8913	5.40825	3.9415	4.8522	4.25274	4.59698	2.60204	3.65286	4.96817	4.45772	4.77668	2.7526	4.50753	3.67222	2.38102	5.69646	4.47682	0.683469	2.98933	3.27926	3.21962	2.52567	2.58717	3.58915	3.58478	4.60046	2.38557	2.80285	3.98287
				7.75	2.89039	3.88828	5.4064	3.93845	4.85015	4.25115	4.59576	2.59715	3.64959	4.9641	4.45539	4.77501	2.74787	4.50433	3.66872	2.37601	5.6945	4.47357	0.677486	2.98523	3.27531	3.2146	2.52088	2.58202	3.58486	3.58056	4.59785	2.38039	2.79843	3.97847
				7.76	2.88633	3.88526	5.40456	3.9354	4.8481	4.24957	4.59454	2.59226	3.64631	4.96003	4.45306	4.77335	2.74315	4.50112	3.66522	2.37099	5.69255	4.47032	0.671503	2.98112	3.27135	3.20958	2.51609	2.57687	3.58058	3.57634	4.59523	2.37521	2.79401	3.97406
				7.77	2.88228	3.88225	5.40272	3.93235	4.84605	4.24799	4.59332	2.58737	3.64303	4.95596	4.45073	4.77168	2.73842	4.49792	3.66173	2.36598	5.69059	4.46706	0.66552	2.97702	3.2674	3.20456	2.5113	2.57172	3.5763	3.57212	4.59261	2.37002	2.78958	3.96966
				7.78	2.87822	3.87923	5.40087	3.9293	4.84401	4.24641	4.5921	2.58248	3.63975	4.95188	4.4484	4.77002	2.73369	4.49471	3.65823	2.36097	5.68863	4.46381	0.659537	2.97291	3.26344	3.19954	2.5065	2.56657	3.57201	3.5679	4.59	2.36484	2.78516	3.96525
				7.79	2.87417	3.87622	5.39903	3.92624	4.84196	4.24483	4.59088	2.57759	3.63648	4.94781	4.44607	4.76835	2.72897	4.49151	3.65473	2.35595	5.68667	4.46056	0.653554	2.96881	3.25949	3.19452	2.50171	2.56143	3.56773	3.56369	4.58738	2.35966	2.78073	3.96085
				7.8	2.87011	3.8732	5.39718	3.92319	4.83991	4.24325	4.58966	2.5727	3.6332	4.94374	4.44374	4.76669	2.72424	4.4883	3.65123	2.35094	5.68471	4.4573	0.647571	2.9647	3.25553	3.1895	2.49692	2.55628	3.56344	3.55947	4.58476	2.35448	2.77631	3.95644
				7.81	2.86606	3.87018	5.39534	3.92014	4.83786	4.24167	4.58844	2.56781	3.62992	4.93967	4.44141	4.76502	2.71951	4.4851	3.64773	2.34592	5.68276	4.45405	0.641588	2.9606	3.25158	3.18448	2.49213	2.55113	3.55916	3.55525	4.58214	2.3493	2.77189	3.95204
				7.82	2.862	3.86717	5.39349	3.91709	4.83581	4.24009	4.58722	2.56292	3.62664	4.9356	4.43908	4.76336	2.71479	4.48189	3.64423	2.34091	5.6808	4.4508	0.635605	2.95649	3.24763	3.17945	2.48733	2.54598	3.55487	3.55103	4.57953	2.34411	2.76746	3.94763
				7.83	2.85795	3.86415	5.39165	3.91403	4.83376	4.2385	4.586	2.55803	3.62337	4.93152	4.43674	4.76169	2.71006	4.47869	3.64073	2.3359	5.67884	4.44755	0.629622	2.95239	3.24367	3.17443	2.48254	2.54083	3.55059	3.54681	4.57691	2.33893	2.76304	3.94322
				7.84	2.85389	3.86114	5.3898	3.91098	4.83171	4.23692	4.58478	2.55314	3.62009	4.92745	4.43441	4.76003	2.70533	4.47548	3.63723	2.33088	5.67688	4.44429	0.623639	2.94828	3.23972	3.16941	2.47775	2.53569	3.5463	3.54259	4.57429	2.33375	2.75861	3.93882
				7.85	2.84984	3.85812	5.38796	3.90793	4.82966	4.23534	4.58356	2.54825	3.61681	4.92338	4.43208	4.75836	2.7006	4.47228	3.63373	2.32587	5.67492	4.44104	0.617656	2.94417	3.23576	3.16439	2.47296	2.53054	3.54202	3.53838	4.57168	2.32857	2.75419	3.93441
				7.86	2.84578	3.8551	5.38611	3.90488	4.82761	4.23376	4.58234	2.54336	3.61353	4.91931	4.42975	4.7567	2.69588	4.46907	3.63024	2.32086	5.67297	4.43779	0.611673	2.94007	3.23181	3.15937	2.46816	2.52539	3.53774	3.53416	4.56906	2.32339	2.74976	3.93001
				7.87	2.84173	3.85209	5.38427	3.90182	4.82556	4.23218	4.58112	2.53847	3.61026	4.91523	4.42742	4.75503	2.69115	4.46587	3.62674	2.31584	5.67101	4.43453	0.60569	2.93596	3.22785	3.15435	2.46337	2.52024	3.53345	3.52994	4.56644	2.3182	2.74534	3.9256
				7.88	2.83767	3.84907	5.38243	3.89877	4.82351	4.2306	4.5799	2.53358	3.60698	4.91116	4.42509	4.75337	2.68642	4.46266	3.62324	2.31083	5.66905	4.43128	0.599707	2.93186	3.2239	3.14933	2.45858	2.51509	3.52917	3.52572	4.56382	2.31302	2.74092	3.92119
				7.89	2.83361	3.84605	5.38058	3.89572	4.82147	4.22902	4.57868	2.52868	3.6037	4.90709	4.42276	4.7517	2.6817	4.45946	3.61974	2.30581	5.66709	4.42803	0.593724	2.92775	3.21994	3.14431	2.45378	2.50994	3.52488	3.5215	4.56121	2.30784	2.73649	3.91679
				7.9	2.82956	3.84304	5.37874	3.89267	4.81942	4.22744	4.57746	2.52379	3.60042	4.90301	4.42043	4.75004	2.67697	4.45625	3.61624	2.3008	5.66513	4.42477	0.587741	2.92365	3.21599	3.13928	2.44899	2.5048	3.5206	3.51728	4.55859	2.30266	2.73207	3.91238
				7.91	2.8255	3.84002	5.37689	3.88961	4.81737	4.22586	4.57624	2.5189	3.59715	4.89894	4.41809	4.74837	2.67224	4.45305	3.61274	2.29579	5.66317	4.42152	0.581758	2.91954	3.21203	3.13426	2.4442	2.49965	3.51631	3.51306	4.55597	2.29748	2.72764	3.90798
				7.92	2.82145	3.837	5.37505	3.88656	4.81532	4.22427	4.57501	2.51401	3.59387	4.89487	4.41576	4.74671	2.66751	4.44984	3.60924	2.29077	5.66122	4.41827	0.575775	2.91544	3.20808	3.12924	2.43941	2.4945	3.51203	3.50884	4.55336	2.29229	2.72322	3.90357
				7.93	2.81739	3.83399	5.3732	3.88351	4.81327	4.22269	4.57379	2.50912	3.59059	4.89079	4.41343	4.74504	2.66279	4.44664	3.60574	2.28576	5.65926	4.41501	0.569792	2.91133	3.20412	3.12422	2.43461	2.48935	3.50774	3.50462	4.55074	2.28711	2.71879	3.89916
				7.94	2.81334	3.83097	5.37136	3.88045	4.81122	4.22111	4.57257	2.50423	3.58731	4.88672	4.4111	4.74338	2.65806	4.44343	3.60224	2.28075	5.6573	4.41176	0.563809	2.90722	3.20017	3.1192	2.42982	2.4842	3.50345	3.50041	4.54812	2.28193	2.71437	3.89476
				7.95	2.80928	3.82796	5.36951	3.8774	4.80917	4.21953	4.57135	2.49934	3.58403	4.88265	4.40877	4.74171	2.65333	4.44023	3.59874	2.27573	5.65534	4.4085	0.557826	2.90312	3.19621	3.11418	2.42503	2.47905	3.49917	3.49619	4.5455	2.27675	2.70994	3.89035
				7.96	2.80523	3.82494	5.36767	3.87435	4.80712	4.21795	4.57013	2.49445	3.58076	4.87857	4.40644	4.74005	2.6486	4.43702	3.59524	2.27072	5.65338	4.40525	0.551843	2.89901	3.19226	3.10915	2.42023	2.4739	3.49488	3.49197	4.54289	2.27157	2.70552	3.88594
				7.97	2.80117	3.82192	5.36582	3.8713	4.80507	4.21637	4.56891	2.48956	3.57748	4.8745	4.40411	4.73838	2.64388	4.43382	3.59174	2.2657	5.65142	4.402	0.54586	2.89491	3.1883	3.10413	2.41544	2.46875	3.4906	3.48775	4.54027	2.26638	2.7011	3.88154
				7.98	2.79712	3.81891	5.36398	3.86824	4.80302	4.21479	4.56769	2.48467	3.5742	4.87042	4.40178	4.73672	2.63915	4.43061	3.58824	2.26069	5.64947	4.39874	0.539877	2.8908	3.18435	3.09911	2.41065	2.46361	3.48631	3.48353	4.53765	2.2612	2.69667	3.87713
				7.99	2.79306	3.81589	5.36213	3.86519	4.80097	4.2132	4.56647	2.47977	3.57092	4.86635	4.39944	4.73505	2.63442	4.42741	3.58475	2.25568	5.64751	4.39549	0.533894	2.88669	3.18039	3.09409	2.40585	2.45846	3.48203	3.47931	4.53503	2.25602	2.69225	3.87272
				8	2.789	3.81287	5.36029	3.86214	4.79892	4.21162	4.56525	2.47488	3.56764	4.86228	4.39711	4.73339	2.62969	4.4242	3.58125	2.25066	5.64555	4.39224	0.527911	2.88259	3.17644	3.08907	2.40106	2.45331	3.47774	3.47509	4.53242	2.25084	2.68782	3.86832
				8.01	2.78495	3.80986	5.35844	3.85908	4.79688	4.21004	4.56403	2.46999	3.56437	4.8582	4.39478	4.73172	2.62497	4.42099	3.57775	2.24565	5.64359	4.38898	0.521928	2.87848	3.17248	3.08404	2.39627	2.44816	3.47346	3.47087	4.5298	2.24565	2.6834	3.86391
				8.02	2.78089	3.80684	5.3566	3.85603	4.79483	4.20846	4.56281	2.4651	3.56109	4.85413	4.39245	4.73006	2.62024	4.41779	3.57425	2.24063	5.64163	4.38573	0.515945	2.87438	3.16853	3.07902	2.39148	2.44301	3.46917	3.46665	4.52718	2.24047	2.67897	3.8595
				8.03	2.77684	3.80382	5.35476	3.85298	4.79278	4.20688	4.56159	2.46021	3.55781	4.85005	4.39012	4.72839	2.61551	4.41458	3.57075	2.23562	5.63967	4.38247	0.509962	2.87027	3.16457	3.074	2.38668	2.43786	3.46489	3.46243	4.52456	2.23529	2.67455	3.85509
				8.04	2.77278	3.80081	5.35291	3.84992	4.79073	4.2053	4.56037	2.45532	3.55453	4.84598	4.38779	4.72673	2.61078	4.41138	3.56725	2.2306	5.63772	4.37922	0.503979	2.86616	3.16062	3.06898	2.38189	2.43271	3.4606	3.45821	4.52195	2.23011	2.67012	3.85069
				8.05	2.76873	3.79779	5.35107	3.84687	4.78868	4.20372	4.55915	2.45043	3.55125	4.8419	4.38546	4.72507	2.60606	4.40817	3.56375	2.22559	5.63576	4.37597	0.497996	2.86206	3.15666	3.06395	2.3771	2.42756	3.45631	3.45399	4.51933	2.22492	2.6657	3.84628
				8.06	2.76467	3.79477	5.34922	3.84382	4.78663	4.20214	4.55793	2.44554	3.54797	4.83783	4.38312	4.7234	2.60133	4.40497	3.56025	2.22058	5.6338	4.37271	0.492013	2.85795	3.15271	3.05893	2.3723	2.42241	3.45203	3.44977	4.51671	2.21974	2.66127	3.84187
				8.07	2.76061	3.79176	5.34738	3.84076	4.78458	4.20055	4.55671	2.44064	3.5447	4.83375	4.38079	4.72174	2.5966	4.40176	3.55675	2.21556	5.63184	4.36946	0.486029	2.85384	3.14875	3.05391	2.36751	2.41727	3.44774	3.44555	4.51409	2.21456	2.65685	3.83747
				8.08	2.75656	3.78874	5.34553	3.83771	4.78253	4.19897	4.55549	2.43575	3.54142	4.82968	4.37846	4.72007	2.59187	4.39855	3.55325	2.21055	5.62988	4.3662	0.480046	2.84974	3.1448	3.04889	2.36272	2.41212	3.44346	3.44133	4.51147	2.20938	2.65242	3.83306
				8.09	2.7525	3.78572	5.34369	3.83466	4.78048	4.19739	4.55427	2.43086	3.53814	4.8256	4.37613	4.71841	2.58715	4.39535	3.54975	2.20553	5.62792	4.36295	0.474063	2.84563	3.14084	3.04386	2.35792	2.40697	3.43917	3.43711	4.50886	2.20419	2.648	3.82865
				8.1	2.74845	3.7827	5.34184	3.83161	4.77843	4.19581	4.55305	2.42597	3.53486	4.82153	4.3738	4.71674	2.58242	4.39214	3.54625	2.20052	5.62597	4.35969	0.46808	2.84153	3.13688	3.03884	2.35313	2.40182	3.43489	3.43289	4.50624	2.19901	2.64357	3.82424
				8.11	2.74439	3.77969	5.34	3.82855	4.77638	4.19423	4.55183	2.42108	3.53158	4.81745	4.37147	4.71508	2.57769	4.38894	3.54275	2.1955	5.62401	4.35644	0.462097	2.83742	3.13293	3.03382	2.34833	2.39667	3.4306	3.42867	4.50362	2.19383	2.63915	3.81984
				8.12	2.74033	3.77667	5.33815	3.8255	4.77433	4.19265	4.5506	2.41619	3.5283	4.81338	4.36913	4.71341	2.57296	4.38573	3.53925	2.19049	5.62205	4.35319	0.456114	2.83331	3.12897	3.0288	2.34354	2.39152	3.42631	3.42445	4.501	2.18864	2.63472	3.81543
				8.13	2.73628	3.77365	5.33631	3.82245	4.77228	4.19107	4.54938	2.4113	3.52503	4.8093	4.3668	4.71175	2.56823	4.38252	3.53575	2.18548	5.62009	4.34993	0.450131	2.82921	3.12502	3.02377	2.33875	2.38637	3.42203	3.42023	4.49839	2.18346	2.6303	3.81102
				8.14	2.73222	3.77064	5.33446	3.81939	4.77023	4.18949	4.54816	2.4064	3.52175	4.80522	4.36447	4.71008	2.56351	4.37932	3.53225	2.18046	5.61813	4.34668	0.444148	2.8251	3.12106	3.01875	2.33395	2.38122	3.41774	3.41601	4.49577	2.17828	2.62587	3.80661
				8.15	2.72817	3.76762	5.33262	3.81634	4.76818	4.1879	4.54694	2.40151	3.51847	4.80115	4.36214	4.70842	2.55878	4.37611	3.52875	2.17545	5.61617	4.34342	0.438165	2.82099	3.11711	3.01373	2.32916	2.37607	3.41345	3.41179	4.49315	2.1731	2.62145	3.8022
				8.16	2.72411	3.7646	5.33077	3.81329	4.76614	4.18632	4.54572	2.39662	3.51519	4.79707	4.35981	4.70675	2.55405	4.37291	3.52525	2.17043	5.61421	4.34017	0.432182	2.81689	3.11315	3.0087	2.32437	2.37092	3.40917	3.40757	4.49053	2.16791	2.61702	3.7978
				8.17	2.72005	3.76159	5.32893	3.81023	4.76409	4.18474	4.5445	2.39173	3.51191	4.793	4.35748	4.70509	2.54932	4.3697	3.52175	2.16542	5.61226	4.33691	0.426199	2.81278	3.10919	3.00368	2.31957	2.36577	3.40488	3.40335	4.48791	2.16273	2.6126	3.79339
				8.18	2.716	3.75857	5.32708	3.80718	4.76204	4.18316	4.54328	2.38684	3.50863	4.78892	4.35514	4.70342	2.54459	4.36649	3.51825	2.1604	5.6103	4.33366	0.420215	2.80867	3.10524	2.99866	2.31478	2.36062	3.4006	3.39913	4.4853	2.15755	2.60817	3.78898
				8.19	2.71194	3.75555	5.32524	3.80412	4.75999	4.18158	4.54206	2.38195	3.50536	4.78484	4.35281	4.70176	2.53987	4.36329	3.51475	2.15539	5.60834	4.3304	0.414232	2.80457	3.10128	2.99364	2.30999	2.35547	3.39631	3.39491	4.48268	2.15236	2.60375	3.78457
				8.2	2.70789	3.75253	5.32339	3.80107	4.75794	4.18	4.54084	2.37706	3.50208	4.78077	4.35048	4.70009	2.53514	4.36008	3.51125	2.15037	5.60638	4.32715	0.408249	2.80046	3.09733	2.98861	2.30519	2.35033	3.39202	3.39069	4.48006	2.14718	2.59932	3.78016
				8.21	2.70383	3.74952	5.32155	3.79802	4.75589	4.17842	4.53962	2.37216	3.4988	4.77669	4.34815	4.69843	2.53041	4.35687	3.50775	2.14536	5.60442	4.32389	0.402266	2.79636	3.09337	2.98359	2.3004	2.34518	3.38774	3.38647	4.47744	2.142	2.5949	3.77576
				8.22	2.69977	3.7465	5.3197	3.79496	4.75384	4.17684	4.5384	2.36727	3.49552	4.77262	4.34582	4.69676	2.52568	4.35367	3.50425	2.14035	5.60246	4.32064	0.396283	2.79225	3.08942	2.97857	2.29561	2.34003	3.38345	3.38225	4.47482	2.13682	2.59047	3.77135
				8.23	2.69572	3.74348	5.31786	3.79191	4.75179	4.17525	4.53718	2.36238	3.49224	4.76854	4.34349	4.6951	2.52095	4.35046	3.50075	2.13533	5.6005	4.31739	0.3903	2.78814	3.08546	2.97354	2.29081	2.33488	3.37916	3.37803	4.47221	2.13163	2.58605	3.76694
				8.24	2.69166	3.74047	5.31601	3.78886	4.74974	4.17367	4.53596	2.35749	3.48896	4.76446	4.34115	4.69343	2.51622	4.34725	3.49725	2.13032	5.59855	4.31413	0.384317	2.78404	3.0815	2.96852	2.28602	2.32973	3.37488	3.37381	4.46959	2.12645	2.58162	3.76253
				8.25	2.6876	3.73745	5.31417	3.7858	4.74769	4.17209	4.53474	2.3526	3.48568	4.76039	4.33882	4.69177	2.5115	4.34405	3.49375	2.1253	5.59659	4.31088	0.378334	2.77993	3.07755	2.9635	2.28122	2.32458	3.37059	3.36959	4.46697	2.12127	2.5772	3.75812
				8.26	2.68355	3.73443	5.31232	3.78275	4.74564	4.17051	4.53352	2.3477	3.4824	4.75631	4.33649	4.6901	2.50677	4.34084	3.49025	2.12029	5.59463	4.30762	0.37235	2.77582	3.07359	2.95847	2.27643	2.31943	3.3663	3.36537	4.46435	2.11608	2.57277	3.75371
				8.27	2.67949	3.73141	5.31048	3.7797	4.74359	4.16893	4.5323	2.34281	3.47913	4.75223	4.33416	4.68844	2.50204	4.33763	3.48675	2.11527	5.59267	4.30437	0.366367	2.77172	3.06964	2.95345	2.27164	2.31428	3.36202	3.36115	4.46173	2.1109	2.56835	3.74931
				8.28	2.67543	3.7284	5.30863	3.77664	4.74154	4.16735	4.53108	2.33792	3.47585	4.74816	4.33183	4.68677	2.49731	4.33443	3.48325	2.11026	5.59071	4.30111	0.360384	2.76761	3.06568	2.94843	2.26684	2.30913	3.35773	3.35693	4.45912	2.10572	2.56392	3.7449
				8.29	2.67138	3.72538	5.30679	3.77359	4.73949	4.16577	4.52986	2.33303	3.47257	4.74408	4.3295	4.68511	2.49258	4.33122	3.47975	2.10524	5.58875	4.29786	0.354401	2.7635	3.06172	2.9434	2.26205	2.30398	3.35344	3.35271	4.4565	2.10053	2.55949	3.74049
				8.3	2.66732	3.72236	5.30494	3.77053	4.73744	4.16419	4.52864	2.32814	3.46929	4.74	4.32716	4.68344	2.48786	4.32801	3.47624	2.10023	5.58679	4.2946	0.348418	2.7594	3.05777	2.93838	2.25726	2.29883	3.34916	3.34849	4.45388	2.09535	2.55507	3.73608
				8.31	2.66327	3.71934	5.3031	3.76748	4.73539	4.1626	4.52742	2.32325	3.46601	4.73592	4.32483	4.68178	2.48313	4.32481	3.47274	2.09521	5.58484	4.29135	0.342435	2.75529	3.05381	2.93335	2.25246	2.29368	3.34487	3.34427	4.45126	2.09017	2.55064	3.73167
				8.32	2.65921	3.71633	5.30125	3.76443	4.73334	4.16102	4.52619	2.31835	3.46273	4.73185	4.3225	4.68011	2.4784	4.3216	3.46924	2.0902	5.58288	4.28809	0.336452	2.75118	3.04986	2.92833	2.24767	2.28853	3.34058	3.34005	4.44864	2.08498	2.54622	3.72726
				8.33	2.65515	3.71331	5.29941	3.76137	4.73129	4.15944	4.52497	2.31346	3.45945	4.72777	4.32017	4.67845	2.47367	4.31839	3.46574	2.08518	5.58092	4.28483	0.330468	2.74707	3.0459	2.92331	2.24287	2.28338	3.3363	3.33583	4.44602	2.0798	2.54179	3.72285
				8.34	2.6511	3.71029	5.29756	3.75832	4.72924	4.15786	4.52375	2.30857	3.45617	4.72369	4.31784	4.67678	2.46894	4.31519	3.46224	2.08017	5.57896	4.28158	0.324485	2.74297	3.04194	2.91828	2.23808	2.27823	3.33201	3.33161	4.44341	2.07462	2.53737	3.71844
				8.35	2.64704	3.70727	5.29572	3.75527	4.7272	4.15628	4.52253	2.30368	3.45289	4.71962	4.3155	4.67512	2.46421	4.31198	3.45874	2.07515	5.577	4.27832	0.318502	2.73886	3.03799	2.91326	2.23329	2.27308	3.32772	3.32739	4.44079	2.06943	2.53294	3.71404
				8.36	2.64298	3.70426	5.29387	3.75221	4.72515	4.1547	4.52131	2.29879	3.44962	4.71554	4.31317	4.67345	2.45948	4.30877	3.45524	2.07014	5.57504	4.27507	0.312519	2.73475	3.03403	2.90824	2.22849	2.26793	3.32344	3.32317	4.43817	2.06425	2.52852	3.70963
				8.37	2.63893	3.70124	5.29203	3.74916	4.7231	4.15312	4.52009	2.29389	3.44634	4.71146	4.31084	4.67179	2.45476	4.30557	3.45174	2.06512	5.57308	4.27181	0.306536	2.73065	3.03008	2.90321	2.2237	2.26278	3.31915	3.31895	4.43555	2.05907	2.52409	3.70522
				8.38	2.63487	3.69822	5.29018	3.7461	4.72105	4.15153	4.51887	2.289	3.44306	4.70738	4.30851	4.67012	2.45003	4.30236	3.44824	2.06011	5.57112	4.26856	0.300553	2.72654	3.02612	2.89819	2.2189	2.25763	3.31486	3.31472	4.43293	2.05388	2.51967	3.70081
				8.39	2.63081	3.6952	5.28834	3.74305	4.719	4.14995	4.51765	2.28411	3.43978	4.7033	4.30618	4.66846	2.4453	4.29915	3.44474	2.05509	5.56917	4.2653	0.294569	2.72243	3.02216	2.89317	2.21411	2.25248	3.31058	3.3105	4.43031	2.0487	2.51524	3.6964
				8.4	2.62676	3.69219	5.28649	3.74	4.71695	4.14837	4.51643	2.27922	3.4365	4.69923	4.30384	4.66679	2.44057	4.29595	3.44124	2.05008	5.56721	4.26205	0.288586	2.71833	3.01821	2.88814	2.20932	2.24733	3.30629	3.30628	4.4277	2.04352	2.51081	3.69199
				8.41	2.6227	3.68917	5.28465	3.73694	4.7149	4.14679	4.51521	2.27433	3.43322	4.69515	4.30151	4.66513	2.43584	4.29274	3.43774	2.04506	5.56525	4.25879	0.282603	2.71422	3.01425	2.88312	2.20452	2.24218	3.302	3.30206	4.42508	2.03833	2.50639	3.68758
				8.42	2.61864	3.68615	5.2828	3.73389	4.71285	4.14521	4.51399	2.26943	3.42994	4.69107	4.29918	4.66346	2.43111	4.28953	3.43424	2.04005	5.56329	4.25554	0.27662	2.71011	3.01029	2.87809	2.19973	2.23703	3.29771	3.29784	4.42246	2.03315	2.50196	3.68317
				8.43	2.61459	3.68313	5.28096	3.73083	4.7108	4.14363	4.51277	2.26454	3.42666	4.68699	4.29685	4.6618	2.42638	4.28632	3.43074	2.03504	5.56133	4.25228	0.270637	2.70601	3.00634	2.87307	2.19493	2.23188	3.29343	3.29362	4.41984	2.02797	2.49754	3.67876
				8.44	2.61053	3.68012	5.27911	3.72778	4.70875	4.14205	4.51155	2.25965	3.42338	4.68292	4.29452	4.66013	2.42166	4.28312	3.42724	2.03002	5.55937	4.24903	0.264654	2.7019	3.00238	2.86805	2.19014	2.22673	3.28914	3.2894	4.41722	2.02278	2.49311	3.67435
				8.45	2.60647	3.6771	5.27727	3.72473	4.7067	4.14047	4.51033	2.25476	3.4201	4.67884	4.29218	4.65847	2.41693	4.27991	3.42373	2.02501	5.55741	4.24577	0.25867	2.69779	2.99842	2.86302	2.18535	2.22158	3.28485	3.28518	4.4146	2.0176	2.48869	3.66994
				8.46	2.60242	3.67408	5.27542	3.72167	4.70465	4.13888	4.50911	2.24987	3.41682	4.67476	4.28985	4.6568	2.4122	4.2767	3.42023	2.01999	5.55545	4.24251	0.252687	2.69368	2.99447	2.858	2.18055	2.21643	3.28057	3.28096	4.41198	2.01242	2.48426	3.66553
				8.47	2.59836	3.67106	5.27358	3.71862	4.7026	4.1373	4.50789	2.24497	3.41354	4.67068	4.28752	4.65514	2.40747	4.27349	3.41673	2.01498	5.5535	4.23926	0.246704	2.68958	2.99051	2.85297	2.17576	2.21128	3.27628	3.27674	4.40937	2.00723	2.47983	3.66112
				8.48	2.5943	3.66805	5.27173	3.71556	4.70055	4.13572	4.50667	2.24008	3.41027	4.6666	4.28519	4.65347	2.40274	4.27029	3.41323	2.00996	5.55154	4.236	0.240721	2.68547	2.98656	2.84795	2.17096	2.20613	3.27199	3.27251	4.40675	2.00205	2.47541	3.65672
				8.49	2.59025	3.66503	5.26989	3.71251	4.6985	4.13414	4.50545	2.23519	3.40699	4.66252	4.28286	4.65181	2.39801	4.26708	3.40973	2.00495	5.54958	4.23275	0.234738	2.68136	2.9826	2.84292	2.16617	2.20098	3.2677	3.26829	4.40413	1.99687	2.47098	3.65231
				8.5	2.58619	3.66201	5.26804	3.70945	4.69645	4.13256	4.50423	2.2303	3.40371	4.65845	4.28052	4.65014	2.39328	4.26387	3.40623	1.99993	5.54762	4.22949	0.228755	2.67726	2.97864	2.8379	2.16137	2.19583	3.26342	3.26407	4.40151	1.99168	2.46656	3.6479
				8.51	2.58213	3.65899	5.2662	3.7064	4.6944	4.13098	4.50301	2.2254	3.40043	4.65437	4.27819	4.64848	2.38856	4.26067	3.40273	1.99492	5.54566	4.22624	0.222771	2.67315	2.97469	2.83288	2.15658	2.19068	3.25913	3.25985	4.39889	1.9865	2.46213	3.64349
				8.52	2.57808	3.65597	5.26435	3.70335	4.69235	4.1294	4.50178	2.22051	3.39715	4.65029	4.27586	4.64681	2.38383	4.25746	3.39923	1.9899	5.5437	4.22298	0.216788	2.66904	2.97073	2.82785	2.15179	2.18553	3.25484	3.25563	4.39627	1.98132	2.45771	3.63908
				8.53	2.57402	3.65296	5.26251	3.70029	4.6903	4.12781	4.50056	2.21562	3.39387	4.64621	4.27353	4.64515	2.3791	4.25425	3.39573	1.98489	5.54174	4.21972	0.210805	2.66493	2.96677	2.82283	2.14699	2.18038	3.25055	3.25141	4.39365	1.97613	2.45328	3.63467
				8.54	2.56996	3.64994	5.26066	3.69724	4.68825	4.12623	4.49934	2.21073	3.39059	4.64213	4.2712	4.64348	2.37437	4.25104	3.39223	1.97987	5.53978	4.21647	0.204822	2.66083	2.96282	2.8178	2.1422	2.17523	3.24627	3.24719	4.39104	1.97095	2.44885	3.63026
				8.55	2.56591	3.64692	5.25882	3.69418	4.6862	4.12465	4.49812	2.20584	3.38731	4.63805	4.26886	4.64182	2.36964	4.24784	3.38873	1.97485	5.53782	4.21321	0.198839	2.65672	2.95886	2.81278	2.1374	2.17008	3.24198	3.24297	4.38842	1.96576	2.44443	3.62585
				8.56	2.56185	3.6439	5.25697	3.69113	4.68415	4.12307	4.4969	2.20094	3.38403	4.63397	4.26653	4.64015	2.36491	4.24463	3.38522	1.96984	5.53587	4.20996	0.192855	2.65261	2.9549	2.80775	2.13261	2.16493	3.23769	3.23874	4.3858	1.96058	2.44	3.62144
				8.57	2.55779	3.64089	5.25513	3.68807	4.6821	4.12149	4.49568	2.19605	3.38075	4.62989	4.2642	4.63849	2.36018	4.24142	3.38172	1.96482	5.53391	4.2067	0.186872	2.64851	2.95095	2.80273	2.12781	2.15978	3.2334	3.23452	4.38318	1.9554	2.43558	3.61703
				8.58	2.55374	3.63787	5.25328	3.68502	4.68005	4.11991	4.49446	2.19116	3.37747	4.62582	4.26187	4.63682	2.35545	4.23821	3.37822	1.95981	5.53195	4.20344	0.180889	2.6444	2.94699	2.79771	2.12302	2.15463	3.22912	3.2303	4.38056	1.95021	2.43115	3.61262
				8.59	2.54968	3.63485	5.25144	3.68197	4.678	4.11833	4.49324	2.18627	3.37419	4.62174	4.25953	4.63516	2.35072	4.23501	3.37472	1.95479	5.52999	4.20019	0.174906	2.64029	2.94303	2.79268	2.11823	2.14948	3.22483	3.22608	4.37794	1.94503	2.42673	3.60821
				8.6	2.54562	3.63183	5.24959	3.67891	4.67595	4.11675	4.49202	2.18137	3.37091	4.61766	4.2572	4.63349	2.346	4.2318	3.37122	1.94978	5.52803	4.19693	0.168923	2.63618	2.93908	2.78766	2.11343	2.14433	3.22054	3.22186	4.37532	1.93985	2.4223	3.6038
				8.61	2.54156	3.62881	5.24775	3.67586	4.6739	4.11516	4.4908	2.17648	3.36763	4.61358	4.25487	4.63183	2.34127	4.22859	3.36772	1.94476	5.52607	4.19368	0.162939	2.63208	2.93512	2.78263	2.10864	2.13918	3.21625	3.21764	4.3727	1.93466	2.41787	3.59939
				8.62	2.53751	3.6258	5.2459	3.6728	4.67185	4.11358	4.48958	2.17159	3.36435	4.6095	4.25254	4.63016	2.33654	4.22538	3.36422	1.93975	5.52411	4.19042	0.156956	2.62797	2.93116	2.77761	2.10384	2.13403	3.21197	3.21342	4.37009	1.92948	2.41345	3.59498
				8.63	2.53345	3.62278	5.24406	3.66975	4.6698	4.112	4.48836	2.1667	3.36107	4.60542	4.25021	4.6285	2.33181	4.22217	3.36072	1.93473	5.52215	4.18716	0.150973	2.62386	2.92721	2.77258	2.09905	2.12888	3.20768	3.20919	4.36747	1.92429	2.40902	3.59057
				8.64	2.52939	3.61976	5.24221	3.66669	4.66775	4.11042	4.48714	2.1618	3.35779	4.60134	4.24787	4.62683	2.32708	4.21897	3.35721	1.92972	5.52019	4.18391	0.14499	2.61975	2.92325	2.76756	2.09425	2.12373	3.20339	3.20497	4.36485	1.91911	2.4046	3.58616
				8.65	2.52534	3.61674	5.24037	3.66364	4.6657	4.10884	4.48592	2.15691	3.35451	4.59726	4.24554	4.62517	2.32235	4.21576	3.35371	1.9247	5.51824	4.18065	0.139007	2.61565	2.91929	2.76253	2.08946	2.11858	3.1991	3.20075	4.36223	1.91393	2.40017	3.58175
				8.66	2.52128	3.61372	5.23852	3.66058	4.66365	4.10726	4.4847	2.15202	3.35124	4.59318	4.24321	4.6235	2.31762	4.21255	3.35021	1.91969	5.51628	4.1774	0.133023	2.61154	2.91534	2.75751	2.08467	2.11343	3.19481	3.19653	4.35961	1.90874	2.39574	3.57734
				8.67	2.51722	3.61071	5.23668	3.65753	4.6616	4.10568	4.48348	2.14713	3.34796	4.5891	4.24088	4.62184	2.31289	4.20934	3.34671	1.91467	5.51432	4.17414	0.12704	2.60743	2.91138	2.75248	2.07987	2.10828	3.19053	3.19231	4.35699	1.90356	2.39132	3.57293
				8.68	2.51317	3.60769	5.23483	3.65448	4.65956	4.10409	4.48226	2.14223	3.34468	4.58502	4.23855	4.62017	2.30816	4.20614	3.34321	1.90966	5.51236	4.17088	0.121057	2.60332	2.90742	2.74746	2.07508	2.10313	3.18624	3.18809	4.35437	1.89838	2.38689	3.56852
				8.69	2.50911	3.60467	5.23299	3.65142	4.65751	4.10251	4.48104	2.13734	3.3414	4.58094	4.23621	4.61851	2.30344	4.20293	3.33971	1.90464	5.5104	4.16763	0.115074	2.59922	2.90346	2.74243	2.07028	2.09798	3.18195	3.18386	4.35175	1.89319	2.38247	3.56411
				8.7	2.50505	3.60165	5.23114	3.64837	4.65546	4.10093	4.47982	2.13245	3.33812	4.57686	4.23388	4.61684	2.29871	4.19972	3.33621	1.89963	5.50844	4.16437	0.109091	2.59511	2.89951	2.73741	2.06549	2.09283	3.17766	3.17964	4.34913	1.88801	2.37804	3.5597
				8.71	2.50099	3.59863	5.2293	3.64531	4.65341	4.09935	4.4786	2.12756	3.33484	4.57278	4.23155	4.61518	2.29398	4.19651	3.33271	1.89461	5.50648	4.16111	0.103107	2.591	2.89555	2.73239	2.06069	2.08767	3.17337	3.17542	4.34652	1.88282	2.37361	3.55529
				8.72	2.49694	3.59561	5.22745	3.64226	4.65136	4.09777	4.47737	2.12266	3.33156	4.56871	4.22922	4.61351	2.28925	4.1933	3.3292	1.8896	5.50452	4.15786	0.0971241	2.58689	2.89159	2.72736	2.0559	2.08252	3.16909	3.1712	4.3439	1.87764	2.36919	3.55088
				8.73	2.49288	3.5926	5.22561	3.6392	4.64931	4.09619	4.47615	2.11777	3.32828	4.56463	4.22688	4.61185	2.28452	4.1901	3.3257	1.88458	5.50256	4.1546	0.0911409	2.58279	2.88764	2.72234	2.0511	2.07737	3.1648	3.16698	4.34128	1.87246	2.36476	3.54647
				8.74	2.48882	3.58958	5.22376	3.63615	4.64726	4.09461	4.47493	2.11288	3.325	4.56055	4.22455	4.61018	2.27979	4.18689	3.3222	1.87957	5.5006	4.15134	0.0851577	2.57868	2.88368	2.71731	2.04631	2.07222	3.16051	3.16276	4.33866	1.86727	2.36034	3.54206
				8.75	2.48477	3.58656	5.22192	3.63309	4.64521	4.09303	4.47371	2.10799	3.32172	4.55647	4.22222	4.60852	2.27506	4.18368	3.3187	1.87455	5.49865	4.14809	0.0791744	2.57457	2.87972	2.71229	2.04151	2.06707	3.15622	3.15853	4.33604	1.86209	2.35591	3.53765
				8.76	2.48071	3.58354	5.22007	3.63004	4.64316	4.09144	4.47249	2.10309	3.31844	4.55239	4.21989	4.60685	2.27033	4.18047	3.3152	1.86954	5.49669	4.14483	0.0731912	2.57046	2.87577	2.70726	2.03672	2.06192	3.15193	3.15431	4.33342	1.8569	2.35148	3.53324
				8.77	2.47665	3.58052	5.21823	3.62698	4.64111	4.08986	4.47127	2.0982	3.31516	4.54831	4.21755	4.60519	2.2656	4.17726	3.3117	1.86452	5.49473	4.14157	0.067208	2.56636	2.87181	2.70224	2.03193	2.05677	3.14765	3.15009	4.3308	1.85172	2.34706	3.52882
				8.78	2.47259	3.57751	5.21638	3.62393	4.63906	4.08828	4.47005	2.09331	3.31188	4.54423	4.21522	4.60352	2.26087	4.17405	3.3082	1.8595	5.49277	4.13832	0.0612248	2.56225	2.86785	2.69721	2.02713	2.05162	3.14336	3.14587	4.32818	1.84654	2.34263	3.52441
				8.79	2.46854	3.57449	5.21454	3.62087	4.63701	4.0867	4.46883	2.08842	3.3086	4.54015	4.21289	4.60186	2.25614	4.17085	3.30469	1.85449	5.49081	4.13506	0.0552415	2.55814	2.86389	2.69219	2.02234	2.04647	3.13907	3.14165	4.32556	1.84135	2.3382	3.52
				8.8	2.46448	3.57147	5.21269	3.61782	4.63496	4.08512	4.46761	2.08352	3.30532	4.53607	4.21056	4.60019	2.25142	4.16764	3.30119	1.84947	5.48885	4.13181	0.0492583	2.55403	2.85994	2.68716	2.01754	2.04132	3.13478	3.13742	4.32294	1.83617	2.33378	3.51559
				8.81	2.46042	3.56845	5.21085	3.61477	4.63291	4.08354	4.46639	2.07863	3.30204	4.53199	4.20822	4.59852	2.24669	4.16443	3.29769	1.84446	5.48689	4.12855	0.0432751	2.54993	2.85598	2.68214	2.01275	2.03617	3.13049	3.1332	4.32032	1.83099	2.32935	3.51118
				8.82	2.45637	3.56543	5.209	3.61171	4.63086	4.08196	4.46517	2.07374	3.29876	4.52791	4.20589	4.59686	2.24196	4.16122	3.29419	1.83944	5.48493	4.12529	0.0372919	2.54582	2.85202	2.67711	2.00795	2.03102	3.12621	3.12898	4.31771	1.8258	2.32493	3.50677
				8.83	2.45231	3.56241	5.20715	3.60866	4.62881	4.08037	4.46395	2.06884	3.29548	4.52382	4.20356	4.59519	2.23723	4.15801	3.29069	1.83443	5.48297	4.12204	0.0313086	2.54171	2.84807	2.67209	2.00316	2.02587	3.12192	3.12476	4.31509	1.82062	2.3205	3.50236
				8.84	2.44825	3.5594	5.20531	3.6056	4.62676	4.07879	4.46273	2.06395	3.2922	4.51974	4.20123	4.59353	2.2325	4.15481	3.28719	1.82941	5.48101	4.11878	0.0253254	2.5376	2.84411	2.66706	1.99836	2.02072	3.11763	3.12054	4.31247	1.81543	2.31607	3.49795
				8.85	2.44419	3.55638	5.20346	3.60255	4.62471	4.07721	4.46151	2.05906	3.28892	4.51566	4.1989	4.59186	2.22777	4.1516	3.28368	1.8244	5.47905	4.11552	0.0193422	2.5335	2.84015	2.66204	1.99357	2.01557	3.11334	3.11631	4.30985	1.81025	2.31165	3.49354
				8.86	2.44014	3.55336	5.20162	3.59949	4.62266	4.07563	4.46029	2.05417	3.28564	4.51158	4.19656	4.5902	2.22304	4.14839	3.28018	1.81938	5.4771	4.11227	0.0133589	2.52939	2.83619	2.65701	1.98877	2.01042	3.10905	3.11209	4.30723	1.80507	2.30722	3.48913
				8.87	2.43608	3.55034	5.19977	3.59644	4.62061	4.07405	4.45907	2.04927	3.28236	4.5075	4.19423	4.58853	2.21831	4.14518	3.27668	1.81437	5.47514	4.10901	0.00737569	2.52528	2.83224	2.65199	1.98398	2.00527	3.10477	3.10787	4.30461	1.79988	2.3028	3.48472
				8.88	2.43202	3.54732	5.19793	3.59338	4.61856	4.07247	4.45785	2.04438	3.27908	4.50342	4.1919	4.58687	2.21358	4.14197	3.27318	1.80935	5.47318	4.10575	0.00139246	2.52117	2.82828	2.64696	1.97918	2.00011	3.10048	3.10365	4.30199	1.7947	2.29837	3.48031
				8.89	2.42796	3.5443	5.19608	3.59033	4.61651	4.07089	4.45663	2.03949	3.2758	4.49934	4.18957	4.5852	2.20885	4.13876	3.26968	1.80434	5.47122	4.1025	-0.00459078	2.51706	2.82432	2.64194	1.97439	1.99496	3.09619	3.09943	4.29937	1.78951	2.29394	3.4759
				8.9	2.42391	3.54129	5.19424	3.58727	4.61446	4.0693	4.45541	2.0346	3.27252	4.49526	4.18723	4.58354	2.20412	4.13556	3.26618	1.79932	5.46926	4.09924	-0.010574	2.51296	2.82037	2.63691	1.9696	1.98981	3.0919	3.0952	4.29675	1.78433	2.28952	3.47149
				8.91	2.41985	3.53827	5.19239	3.58422	4.61241	4.06772	4.45418	2.0297	3.26924	4.49118	4.1849	4.58187	2.19939	4.13235	3.26267	1.7943	5.4673	4.09598	-0.0165573	2.50885	2.81641	2.63188	1.9648	1.98466	3.08761	3.09098	4.29413	1.77914	2.28509	3.46707
				8.92	2.41579	3.53525	5.19055	3.58116	4.61036	4.06614	4.45296	2.02481	3.26596	4.4871	4.18257	4.58021	2.19466	4.12914	3.25917	1.78929	5.46534	4.09272	-0.0225405	2.50474	2.81245	2.62686	1.96001	1.97951	3.08332	3.08676	4.29151	1.77396	2.28066	3.46266
				8.93	2.41174	3.53223	5.1887	3.57811	4.60831	4.06456	4.45174	2.01992	3.26268	4.48302	4.18024	4.57854	2.18993	4.12593	3.25567	1.78427	5.46338	4.08947	-0.0285237	2.50063	2.80849	2.62183	1.95521	1.97436	3.07904	3.08254	4.28889	1.76878	2.27624	3.45825
				8.94	2.40768	3.52921	5.18686	3.57505	4.60626	4.06298	4.45052	2.01502	3.2594	4.47894	4.1779	4.57688	2.18521	4.12272	3.25217	1.77926	5.46142	4.08621	-0.034507	2.49653	2.80454	2.61681	1.95042	1.96921	3.07475	3.07832	4.28628	1.76359	2.27181	3.45384
				8.95	2.40362	3.52619	5.18501	3.572	4.60421	4.0614	4.4493	2.01013	3.25612	4.47486	4.17557	4.57521	2.18048	4.11951	3.24867	1.77424	5.45946	4.08295	-0.0404902	2.49242	2.80058	2.61178	1.94562	1.96406	3.07046	3.07409	4.28366	1.75841	2.26739	3.44943
				8.96	2.39956	3.52317	5.18317	3.56894	4.60216	4.05982	4.44808	2.00524	3.25284	4.47078	4.17324	4.57355	2.17575	4.1163	3.24517	1.76923	5.4575	4.0797	-0.0464735	2.48831	2.79662	2.60676	1.94083	1.95891	3.06617	3.06987	4.28104	1.75322	2.26296	3.44502
				8.97	2.39551	3.52016	5.18132	3.56589	4.60011	4.05824	4.44686	2.00035	3.24956	4.4667	4.17091	4.57188	2.17102	4.1131	3.24166	1.76421	5.45554	4.07644	-0.0524567	2.4842	2.79267	2.60173	1.93603	1.95376	3.06188	3.06565	4.27842	1.74804	2.25853	3.44061
				8.98	2.39145	3.51714	5.17948	3.56283	4.59806	4.05665	4.44564	1.99545	3.24628	4.46262	4.16857	4.57022	2.16629	4.10989	3.23816	1.7592	5.45358	4.07318	-0.05844	2.48009	2.78871	2.59671	1.93124	1.94861	3.05759	3.06143	4.2758	1.74286	2.25411	3.4362
				8.99	2.38739	3.51412	5.17763	3.55978	4.59601	4.05507	4.44442	1.99056	3.243	4.45853	4.16624	4.56855	2.16156	4.10668	3.23466	1.75418	5.45163	4.06993	-0.0644232	2.47599	2.78475	2.59168	1.92644	1.94346	3.0533	3.0572	4.27318	1.73767	2.24968	3.43179
				9	2.38333	3.5111	5.17579	3.55672	4.59396	4.05349	4.4432	1.98567	3.23972	4.45445	4.16391	4.56689	2.15683	4.10347	3.23116	1.74916	5.44967	4.06667	-0.0704065	2.47188	2.78079	2.58666	1.92165	1.93831	3.04902	3.05298	4.27056	1.73249	2.24525	3.42738
				9.01	2.37928	3.50808	5.17394	3.55367	4.59191	4.05191	4.44198	1.98078	3.23644	4.45037	4.16158	4.56522	2.1521	4.10026	3.22766	1.74415	5.44771	4.06341	-0.0763897	2.46777	2.77684	2.58163	1.91685	1.93315	3.04473	3.04876	4.26794	1.7273	2.24083	3.42296
				9.02	2.37522	3.50506	5.17209	3.55061	4.58986	4.05033	4.44076	1.97588	3.23316	4.44629	4.15924	4.56356	2.14737	4.09705	3.22415	1.73913	5.44575	4.06015	-0.0823729	2.46366	2.77288	2.57661	1.91206	1.928	3.04044	3.04454	4.26532	1.72212	2.2364	3.41855
				9.03	2.37116	3.50204	5.17025	3.54756	4.58781	4.04875	4.43954	1.97099	3.22988	4.44221	4.15691	4.56189	2.14264	4.09384	3.22065	1.73412	5.44379	4.0569	-0.0883562	2.45956	2.76892	2.57158	1.90726	1.92285	3.03615	3.04032	4.2627	1.71694	2.23197	3.41414
				9.04	2.3671	3.49903	5.1684	3.5445	4.58576	4.04717	4.43832	1.9661	3.2266	4.43813	4.15458	4.56023	2.13791	4.09064	3.21715	1.7291	5.44183	4.05364	-0.0943394	2.45545	2.76496	2.56656	1.90247	1.9177	3.03186	3.03609	4.26008	1.71175	2.22755	3.40973
				9.05	2.36305	3.49601	5.16656	3.54145	4.58371	4.04558	4.4371	1.9612	3.22332	4.43405	4.15225	4.55856	2.13318	4.08743	3.21365	1.72409	5.43987	4.05038	-0.100323	2.45134	2.76101	2.56153	1.89767	1.91255	3.02757	3.03187	4.25746	1.70657	2.22312	3.40532
				9.06	2.35899	3.49299	5.16471	3.53839	4.58166	4.044	4.43588	1.95631	3.22004	4.42997	4.14991	4.5569	2.12845	4.08422	3.21015	1.71907	5.43791	4.04713	-0.106306	2.44723	2.75705	2.5565	1.89288	1.9074	3.02328	3.02765	4.25484	1.70138	2.21869	3.40091
				9.07	2.35493	3.48997	5.16287	3.53534	4.57961	4.04242	4.43466	1.95142	3.21676	4.42589	4.14758	4.55523	2.12372	4.08101	3.20664	1.71406	5.43595	4.04387	-0.112289	2.44312	2.75309	2.55148	1.88808	1.90225	3.019	3.02343	4.25222	1.6962	2.21427	3.3965
				9.08	2.35087	3.48695	5.16102	3.53228	4.57756	4.04084	4.43344	1.94653	3.21348	4.4218	4.14525	4.55357	2.11899	4.0778	3.20314	1.70904	5.43399	4.04061	-0.118272	2.43902	2.74913	2.54645	1.88329	1.8971	3.01471	3.0192	4.2496	1.69101	2.20984	3.39209
				9.09	2.34682	3.48393	5.15918	3.52923	4.57551	4.03926	4.43222	1.94163	3.2102	4.41772	4.14291	4.5519	2.11426	4.07459	3.19964	1.70402	5.43203	4.03735	-0.124256	2.43491	2.74518	2.54143	1.87849	1.89195	3.01042	3.01498	4.24698	1.68583	2.20542	3.38767
				9.1	2.34276	3.48091	5.15733	3.52617	4.57346	4.03768	4.431	1.93674	3.20692	4.41364	4.14058	4.55024	2.10953	4.07138	3.19614	1.69901	5.43007	4.0341	-0.130239	2.4308	2.74122	2.5364	1.8737	1.8868	3.00613	3.01076	4.24436	1.68065	2.20099	3.38326
				9.11	2.3387	3.4779	5.15549	3.52312	4.57141	4.0361	4.42977	1.93185	3.20364	4.40956	4.13825	4.54857	2.10481	4.06817	3.19264	1.69399	5.42811	4.03084	-0.136222	2.42669	2.73726	2.53138	1.8689	1.88165	3.00184	3.00654	4.24174	1.67546	2.19656	3.37885
				9.12	2.33464	3.47488	5.15364	3.52006	4.56936	4.03451	4.42855	1.92695	3.20036	4.40548	4.13592	4.54691	2.10008	4.06497	3.18913	1.68898	5.42616	4.02758	-0.142205	2.42258	2.7333	2.52635	1.86411	1.8765	2.99755	3.00231	4.23913	1.67028	2.19214	3.37444
				9.13	2.33059	3.47186	5.1518	3.51701	4.56731	4.03293	4.42733	1.92206	3.19708	4.4014	4.13358	4.54524	2.09535	4.06176	3.18563	1.68396	5.4242	4.02433	-0.148189	2.41848	2.72935	2.52133	1.85932	1.87134	2.99326	2.99809	4.23651	1.66509	2.18771	3.37003
				9.14	2.32653	3.46884	5.14995	3.51395	4.56526	4.03135	4.42611	1.91717	3.1938	4.39732	4.13125	4.54358	2.09062	4.05855	3.18213	1.67895	5.42224	4.02107	-0.154172	2.41437	2.72539	2.5163	1.85452	1.86619	2.98897	2.99387	4.23389	1.65991	2.18328	3.36562
				9.15	2.32247	3.46582	5.14811	3.51089	4.56321	4.02977	4.42489	1.91227	3.19052	4.39323	4.12892	4.54191	2.08589	4.05534	3.17863	1.67393	5.42028	4.01781	-0.160155	2.41026	2.72143	2.51127	1.84973	1.86104	2.98469	2.98965	4.23127	1.65472	2.17886	3.36121
				9.16	2.31841	3.4628	5.14626	3.50784	4.56116	4.02819	4.42367	1.90738	3.18724	4.38915	4.12659	4.54025	2.08116	4.05213	3.17513	1.66891	5.41832	4.01455	-0.166139	2.40615	2.71747	2.50625	1.84493	1.85589	2.9804	2.98542	4.22865	1.64954	2.17443	3.35679
				9.17	2.31436	3.45978	5.14441	3.50478	4.55911	4.02661	4.42245	1.90249	3.18395	4.38507	4.12425	4.53858	2.07643	4.04892	3.17162	1.6639	5.41636	4.0113	-0.172122	2.40204	2.71352	2.50122	1.84014	1.85074	2.97611	2.9812	4.22603	1.64436	2.17	3.35238
				9.18	2.3103	3.45676	5.14257	3.50173	4.55706	4.02503	4.42123	1.8976	3.18067	4.38099	4.12192	4.53692	2.0717	4.04571	3.16812	1.65888	5.4144	4.00804	-0.178105	2.39794	2.70956	2.4962	1.83534	1.84559	2.97182	2.97698	4.22341	1.63917	2.16558	3.34797
				9.19	2.30624	3.45375	5.14072	3.49867	4.55501	4.02344	4.42001	1.8927	3.17739	4.37691	4.11959	4.53525	2.06697	4.0425	3.16462	1.65387	5.41244	4.00478	-0.184088	2.39383	2.7056	2.49117	1.83055	1.84044	2.96753	2.97276	4.22079	1.63399	2.16115	3.34356
				9.2	2.30218	3.45073	5.13888	3.49562	4.55296	4.02186	4.41879	1.88781	3.17411	4.37283	4.11726	4.53359	2.06224	4.03929	3.16112	1.64885	5.41048	4.00152	-0.190072	2.38972	2.70164	2.48615	1.82575	1.83529	2.96324	2.96853	4.21817	1.6288	2.15672	3.33915
				9.21	2.29812	3.44771	5.13703	3.49256	4.55091	4.02028	4.41757	1.88292	3.17083	4.36874	4.11492	4.53192	2.05751	4.03609	3.15761	1.64384	5.40852	3.99827	-0.196055	2.38561	2.69769	2.48112	1.82096	1.83014	2.95895	2.96431	4.21555	1.62362	2.1523	3.33474
				9.22	2.29407	3.44469	5.13519	3.48951	4.54886	4.0187	4.41635	1.87802	3.16755	4.36466	4.11259	4.53025	2.05278	4.03288	3.15411	1.63882	5.40656	3.99501	-0.202038	2.3815	2.69373	2.47609	1.81616	1.82499	2.95466	2.96009	4.21293	1.61843	2.14787	3.33033
				9.23	2.29001	3.44167	5.13334	3.48645	4.54681	4.01712	4.41513	1.87313	3.16427	4.36058	4.11026	4.52859	2.04805	4.02967	3.15061	1.63381	5.4046	3.99175	-0.208021	2.3774	2.68977	2.47107	1.81137	1.81983	2.95038	2.95586	4.21031	1.61325	2.14344	3.32591
				9.24	2.28595	3.43865	5.1315	3.4834	4.54476	4.01554	4.41391	1.86824	3.16099	4.3565	4.10792	4.52692	2.04332	4.02646	3.14711	1.62879	5.40264	3.98849	-0.214005	2.37329	2.68581	2.46604	1.80657	1.81468	2.94609	2.95164	4.20769	1.60807	2.13902	3.3215
				9.25	2.28189	3.43563	5.12965	3.48034	4.54271	4.01396	4.41269	1.86334	3.15771	4.35242	4.10559	4.52526	2.03859	4.02325	3.14361	1.62377	5.40068	3.98524	-0.219988	2.36918	2.68186	2.46102	1.80178	1.80953	2.9418	2.94742	4.20507	1.60288	2.13459	3.31709
				9.26	2.27784	3.43261	5.12781	3.47729	4.54066	4.01237	4.41147	1.85845	3.15443	4.34834	4.10326	4.52359	2.03386	4.02004	3.1401	1.61876	5.39872	3.98198	-0.225971	2.36507	2.6779	2.45599	1.79698	1.80438	2.93751	2.9432	4.20245	1.5977	2.13016	3.31268
				9.27	2.27378	3.42959	5.12596	3.47423	4.53861	4.01079	4.41025	1.85356	3.15115	4.34425	4.10093	4.52193	2.02913	4.01683	3.1366	1.61374	5.39677	3.97872	-0.231954	2.36096	2.67394	2.45097	1.79219	1.79923	2.93322	2.93897	4.19983	1.59251	2.12574	3.30827
				9.28	2.26972	3.42658	5.12412	3.47118	4.53656	4.00921	4.40903	1.84867	3.14787	4.34017	4.09859	4.52026	2.0244	4.01362	3.1331	1.60873	5.39481	3.97546	-0.237938	2.35685	2.66998	2.44594	1.78739	1.79408	2.92893	2.93475	4.19721	1.58733	2.12131	3.30386
				9.29	2.26566	3.42356	5.12227	3.46812	4.53451	4.00763	4.40781	1.84377	3.14459	4.33609	4.09626	4.5186	2.01967	4.01041	3.1296	1.60371	5.39285	3.97221	-0.243921	2.35275	2.66602	2.44091	1.7826	1.78893	2.92464	2.93053	4.19459	1.58214	2.11688	3.29944
				9.3	2.26161	3.42054	5.12042	3.46506	4.53245	4.00605	4.40658	1.83888	3.14131	4.33201	4.09393	4.51693	2.01494	4.0072	3.12609	1.5987	5.39089	3.96895	-0.249904	2.34864	2.66207	2.43589	1.7778	1.78378	2.92035	2.92631	4.19197	1.57696	2.11246	3.29503
				9.31	2.25755	3.41752	5.11858	3.46201	4.5304	4.00447	4.40536	1.83399	3.13803	4.32793	4.0916	4.51527	2.01021	4.00399	3.12259	1.59368	5.38893	3.96569	-0.255888	2.34453	2.65811	2.43086	1.77301	1.77863	2.91606	2.92208	4.18935	1.57177	2.10803	3.29062
				9.32	2.25349	3.4145	5.11673	3.45895	4.52835	4.00289	4.40414	1.82909	3.13475	4.32384	4.08926	4.5136	2.00548	4.00078	3.11909	1.58866	5.38697	3.96243	-0.261871	2.34042	2.65415	2.42584	1.76821	1.77347	2.91177	2.91786	4.18673	1.56659	2.10361	3.28621
				9.33	2.24943	3.41148	5.11489	3.4559	4.5263	4.00131	4.40292	1.8242	3.13147	4.31976	4.08693	4.51194	2.00075	3.99758	3.11559	1.58365	5.38501	3.95918	-0.267854	2.33631	2.65019	2.42081	1.76342	1.76832	2.90749	2.91364	4.18411	1.56141	2.09918	3.2818
				9.34	2.24537	3.40846	5.11304	3.45284	4.52425	3.99972	4.4017	1.81931	3.12819	4.31568	4.0846	4.51027	1.99602	3.99437	3.11209	1.57863	5.38305	3.95592	-0.273837	2.33221	2.64624	2.41578	1.75862	1.76317	2.9032	2.90941	4.18149	1.55622	2.09475	3.27738
				9.35	2.24132	3.40544	5.1112	3.44979	4.5222	3.99814	4.40048	1.81441	3.12491	4.3116	4.08226	4.50861	1.99129	3.99116	3.10858	1.57362	5.38109	3.95266	-0.279821	2.3281	2.64228	2.41076	1.75383	1.75802	2.89891	2.90519	4.17887	1.55104	2.09033	3.27297
				9.36	2.23726	3.40242	5.10935	3.44673	4.52015	3.99656	4.39926	1.80952	3.12163	4.30751	4.07993	4.50694	1.98657	3.98795	3.10508	1.5686	5.37913	3.9494	-0.285804	2.32399	2.63832	2.40573	1.74903	1.75287	2.89462	2.90097	4.17625	1.54585	2.0859	3.26856
				9.37	2.2332	3.3994	5.10751	3.44368	4.5181	3.99498	4.39804	1.80463	3.11835	4.30343	4.0776	4.50528	1.98184	3.98474	3.10158	1.56358	5.37717	3.94615	-0.291787	2.31988	2.63436	2.40071	1.74424	1.74772	2.89033	2.89675	4.17363	1.54067	2.08147	3.26415
				9.38	2.22914	3.39639	5.10566	3.44062	4.51605	3.9934	4.39682	1.79973	3.11506	4.29935	4.07527	4.50361	1.97711	3.98153	3.09808	1.55857	5.37521	3.94289	-0.29777	2.31577	2.6304	2.39568	1.73944	1.74257	2.88604	2.89252	4.17101	1.53548	2.07705	3.25974
				9.39	2.22509	3.39337	5.10382	3.43757	4.514	3.99182	4.3956	1.79484	3.11178	4.29527	4.07293	4.50195	1.97238	3.97832	3.09457	1.55355	5.37325	3.93963	-0.303754	2.31166	2.62645	2.39066	1.73465	1.73742	2.88175	2.8883	4.16839	1.5303	2.07262	3.25533
				9.4	2.22103	3.39035	5.10197	3.43451	4.51195	3.99024	4.39438	1.78995	3.1085	4.29119	4.0706	4.50028	1.96765	3.97511	3.09107	1.54854	5.37129	3.93637	-0.309737	2.30756	2.62249	2.38563	1.72985	1.73227	2.87746	2.88408	4.16577	1.52512	2.06819	3.25091
				9.41	2.21697	3.38733	5.10012	3.43145	4.5099	3.98865	4.39316	1.78505	3.10522	4.2871	4.06827	4.49862	1.96292	3.9719	3.08757	1.54352	5.36933	3.93311	-0.31572	2.30345	2.61853	2.3806	1.72506	1.72711	2.87317	2.87985	4.16315	1.51993	2.06377	3.2465
				9.42	2.21291	3.38431	5.09828	3.4284	4.50785	3.98707	4.39194	1.78016	3.10194	4.28302	4.06593	4.49695	1.95819	3.96869	3.08407	1.53851	5.36737	3.92986	-0.321704	2.29934	2.61457	2.37558	1.72026	1.72196	2.86888	2.87563	4.16053	1.51475	2.05934	3.24209
				9.43	2.20885	3.38129	5.09643	3.42534	4.5058	3.98549	4.39072	1.77527	3.09866	4.27894	4.0636	4.49529	1.95346	3.96548	3.08056	1.53349	5.36541	3.9266	-0.327687	2.29523	2.61062	2.37055	1.71546	1.71681	2.86459	2.87141	4.15791	1.50956	2.05491	3.23768
				9.44	2.2048	3.37827	5.09459	3.42229	4.50375	3.98391	4.3895	1.77038	3.09538	4.27486	4.06127	4.49362	1.94873	3.96227	3.07706	1.52847	5.36345	3.92334	-0.33367	2.29112	2.60666	2.36553	1.71067	1.71166	2.86031	2.86719	4.15529	1.50438	2.05048	3.23327
				9.45	2.20074	3.37525	5.09274	3.41923	4.5017	3.98233	4.38828	1.76548	3.0921	4.27077	4.05894	4.49196	1.944	3.95906	3.07356	1.52346	5.3615	3.92008	-0.339653	2.28702	2.6027	2.3605	1.70587	1.70651	2.85602	2.86296	4.15267	1.49919	2.04606	3.22885
				9.46	2.19668	3.37223	5.0909	3.41618	4.49965	3.98075	4.38706	1.76059	3.08882	4.26669	4.0566	4.49029	1.93927	3.95585	3.07006	1.51844	5.35954	3.91683	-0.345637	2.28291	2.59874	2.35547	1.70108	1.70136	2.85173	2.85874	4.15005	1.49401	2.04163	3.22444
				9.47	2.19262	3.36921	5.08905	3.41312	4.4976	3.97917	4.38584	1.7557	3.08554	4.26261	4.05427	4.48863	1.93454	3.95265	3.06655	1.51343	5.35758	3.91357	-0.35162	2.2788	2.59478	2.35045	1.69628	1.69621	2.84744	2.85452	4.14743	1.48882	2.0372	3.22003
				9.48	2.18857	3.3662	5.08721	3.41007	4.49555	3.97758	4.38462	1.7508	3.08226	4.25853	4.05194	4.48696	1.92981	3.94944	3.06305	1.50841	5.35562	3.91031	-0.357603	2.27469	2.59083	2.34542	1.69149	1.69106	2.84315	2.85029	4.14481	1.48364	2.03278	3.21562
				9.49	2.18451	3.36318	5.08536	3.40701	4.4935	3.976	4.38339	1.74591	3.07898	4.25444	4.0496	4.48529	1.92508	3.94623	3.05955	1.5034	5.35366	3.90705	-0.363586	2.27058	2.58687	2.3404	1.68669	1.6859	2.83886	2.84607	4.14219	1.47845	2.02835	3.21121
				9.5	2.18045	3.36016	5.08352	3.40395	4.49145	3.97442	4.38217	1.74102	3.0757	4.25036	4.04727	4.48363	1.92035	3.94302	3.05605	1.49838	5.3517	3.90379	-0.36957	2.26647	2.58291	2.33537	1.6819	1.68075	2.83457	2.84185	4.13957	1.47327	2.02392	3.20679
				9.51	2.17639	3.35714	5.08167	3.4009	4.4894	3.97284	4.38095	1.73612	3.07242	4.24628	4.04494	4.48196	1.91562	3.93981	3.05254	1.49336	5.34974	3.90054	-0.375553	2.26237	2.57895	2.33034	1.6771	1.6756	2.83028	2.83763	4.13695	1.46809	2.0195	3.20238
				9.52	2.17233	3.35412	5.07982	3.39784	4.48735	3.97126	4.37973	1.73123	3.06914	4.2422	4.04261	4.4803	1.91089	3.9366	3.04904	1.48835	5.34778	3.89728	-0.381536	2.25826	2.57499	2.32532	1.67231	1.67045	2.82599	2.8334	4.13434	1.4629	2.01507	3.19797
				9.53	2.16828	3.3511	5.07798	3.39479	4.4853	3.96968	4.37851	1.72634	3.06586	4.23811	4.04027	4.47863	1.90616	3.93339	3.04554	1.48333	5.34582	3.89402	-0.38752	2.25415	2.57104	2.32029	1.66751	1.6653	2.8217	2.82918	4.13172	1.45772	2.01064	3.19356
				9.54	2.16422	3.34808	5.07613	3.39173	4.48325	3.9681	4.37729	1.72144	3.06257	4.23403	4.03794	4.47697	1.90143	3.93018	3.04204	1.47832	5.34386	3.89076	-0.393503	2.25004	2.56708	2.31527	1.66272	1.66015	2.81741	2.82496	4.1291	1.45253	2.00622	3.18915
				9.55	2.16016	3.34506	5.07429	3.38868	4.4812	3.96651	4.37607	1.71655	3.05929	4.22995	4.03561	4.4753	1.8967	3.92697	3.03853	1.4733	5.3419	3.8875	-0.399486	2.24593	2.56312	2.31024	1.65792	1.655	2.81312	2.82073	4.12648	1.44735	2.00179	3.18473
				9.56	2.1561	3.34204	5.07244	3.38562	4.47915	3.96493	4.37485	1.71166	3.05601	4.22586	4.03327	4.47364	1.89197	3.92376	3.03503	1.46828	5.33994	3.88425	-0.405469	2.24182	2.55916	2.30521	1.65313	1.64985	2.80883	2.81651	4.12386	1.44216	1.99736	3.18032
				9.57	2.15204	3.33902	5.0706	3.38256	4.4771	3.96335	4.37363	1.70676	3.05273	4.22178	4.03094	4.47197	1.88724	3.92055	3.03153	1.46327	5.33798	3.88099	-0.411453	2.23772	2.5552	2.30019	1.64833	1.6447	2.80455	2.81229	4.12124	1.43698	1.99294	3.17591
				9.58	2.14799	3.336	5.06875	3.37951	4.47505	3.96177	4.37241	1.70187	3.04945	4.2177	4.02861	4.47031	1.88251	3.91734	3.02803	1.45825	5.33602	3.87773	-0.417436	2.23361	2.55125	2.29516	1.64354	1.63954	2.80026	2.80806	4.11862	1.43179	1.98851	3.1715
				9.59	2.14393	3.33298	5.06691	3.37645	4.473	3.96019	4.37119	1.69698	3.04617	4.21362	4.02628	4.46864	1.87778	3.91413	3.02452	1.45324	5.33406	3.87447	-0.423419	2.2295	2.54729	2.29013	1.63874	1.63439	2.79597	2.80384	4.116	1.42661	1.98408	3.16708
				9.6	2.13987	3.32997	5.06506	3.3734	4.47095	3.95861	4.36997	1.69208	3.04289	4.20953	4.02394	4.46698	1.87305	3.91092	3.02102	1.44822	5.3321	3.87121	-0.429403	2.22539	2.54333	2.28511	1.63395	1.62924	2.79168	2.79962	4.11338	1.42143	1.97966	3.16267
				9.61	2.13581	3.32695	5.06322	3.37034	4.4689	3.95703	4.36875	1.68719	3.03961	4.20545	4.02161	4.46531	1.86832	3.90771	3.01752	1.4432	5.33014	3.86796	-0.435386	2.22128	2.53937	2.28008	1.62915	1.62409	2.78739	2.79539	4.11076	1.41624	1.97523	3.15826
				9.62	2.13175	3.32393	5.06137	3.36729	4.46685	3.95544	4.36753	1.6823	3.03633	4.20137	4.01928	4.46365	1.86359	3.9045	3.01402	1.43819	5.32818	3.8647	-0.441369	2.21717	2.53541	2.27506	1.62436	1.61894	2.7831	2.79117	4.10813	1.41106	1.9708	3.15385
				9.63	2.1277	3.32091	5.05952	3.36423	4.4648	3.95386	4.36631	1.6774	3.03305	4.19729	4.01694	4.46198	1.85886	3.90129	3.01051	1.43317	5.32622	3.86144	-0.447352	2.21307	2.53146	2.27003	1.61956	1.61379	2.77881	2.78695	4.10551	1.40587	1.96638	3.14944
				9.64	2.12364	3.31789	5.05768	3.36117	4.46275	3.95228	4.36509	1.67251	3.02977	4.1932	4.01461	4.46032	1.85413	3.89808	3.00701	1.42816	5.32426	3.85818	-0.453336	2.20896	2.5275	2.265	1.61477	1.60864	2.77452	2.78273	4.10289	1.40069	1.96195	3.14502
				9.65	2.11958	3.31487	5.05583	3.35812	4.4607	3.9507	4.36387	1.66762	3.02649	4.18912	4.01228	4.45865	1.8494	3.89487	3.00351	1.42314	5.32231	3.85492	-0.459319	2.20485	2.52354	2.25998	1.60997	1.60348	2.77023	2.7785	4.10027	1.3955	1.95752	3.14061
				9.66	2.11552	3.31185	5.05399	3.35506	4.45865	3.94912	4.36265	1.66272	3.0232	4.18504	4.00994	4.45699	1.84467	3.89166	3.00001	1.41813	5.32035	3.85167	-0.465302	2.20074	2.51958	2.25495	1.60518	1.59833	2.76594	2.77428	4.09765	1.39032	1.9531	3.1362
				9.67	2.11146	3.30883	5.05214	3.35201	4.4566	3.94754	4.36143	1.65783	3.01992	4.18095	4.00761	4.45532	1.83994	3.88845	2.9965	1.41311	5.31839	3.84841	-0.471286	2.19663	2.51562	2.24993	1.60038	1.59318	2.76165	2.77006	4.09503	1.38513	1.94867	3.13179
				9.68	2.10741	3.30581	5.0503	3.34895	4.45455	3.94596	4.3602	1.65294	3.01664	4.17687	4.00528	4.45366	1.83521	3.88524	2.993	1.40809	5.31643	3.84515	-0.477269	2.19252	2.51167	2.2449	1.59559	1.58803	2.75736	2.76583	4.09241	1.37995	1.94424	3.12737
				9.69	2.10335	3.30279	5.04845	3.3459	4.4525	3.94437	4.35898	1.64804	3.01336	4.17279	4.00295	4.45199	1.83048	3.88203	2.9895	1.40308	5.31447	3.84189	-0.483252	2.18841	2.50771	2.23987	1.59079	1.58288	2.75307	2.76161	4.08979	1.37476	1.93982	3.12296
				9.7	2.09929	3.29977	5.04661	3.34284	4.45044	3.94279	4.35776	1.64315	3.01008	4.1687	4.00061	4.45033	1.82575	3.87882	2.98599	1.39806	5.31251	3.83863	-0.489235	2.18431	2.50375	2.23485	1.586	1.57773	2.74878	2.75739	4.08717	1.36958	1.93539	3.11855
				9.71	2.09523	3.29675	5.04476	3.33978	4.44839	3.94121	4.35654	1.63826	3.0068	4.16462	3.99828	4.44866	1.82102	3.87562	2.98249	1.39305	5.31055	3.83537	-0.495219	2.1802	2.49979	2.22982	1.5812	1.57258	2.74449	2.75316	4.08455	1.36439	1.93096	3.11414
				9.72	2.09117	3.29373	5.04291	3.33673	4.44634	3.93963	4.35532	1.63336	3.00352	4.16054	3.99595	4.44699	1.81629	3.87241	2.97899	1.38803	5.30859	3.83212	-0.501202	2.17609	2.49583	2.22479	1.5764	1.56743	2.74021	2.74894	4.08193	1.35921	1.92653	3.10973
				9.73	2.08712	3.29071	5.04107	3.33367	4.44429	3.93805	4.3541	1.62847	3.00024	4.15646	3.99361	4.44533	1.81156	3.8692	2.97549	1.38301	5.30663	3.82886	-0.507185	2.17198	2.49188	2.21977	1.57161	1.56227	2.73592	2.74472	4.07931	1.35403	1.92211	3.10531
				9.74	2.08306	3.2877	5.03922	3.33062	4.44224	3.93647	4.35288	1.62358	2.99696	4.15237	3.99128	4.44366	1.80683	3.86599	2.97198	1.378	5.30467	3.8256	-0.513169	2.16787	2.48792	2.21474	1.56681	1.55712	2.73163	2.74049	4.07669	1.34884	1.91768	3.1009
				9.75	2.079	3.28468	5.03738	3.32756	4.44019	3.93489	4.35166	1.61869	2.99368	4.14829	3.98895	4.442	1.8021	3.86278	2.96848	1.37298	5.30271	3.82234	-0.519152	2.16376	2.48396	2.20972	1.56202	1.55197	2.72734	2.73627	4.07407	1.34366	1.91325	3.09649
				9.76	2.07494	3.28166	5.03553	3.3245	4.43814	3.9333	4.35044	1.61379	2.9904	4.14421	3.98661	4.44033	1.79737	3.85957	2.96498	1.36797	5.30075	3.81908	-0.525135	2.15966	2.48	2.20469	1.55722	1.54682	2.72305	2.73205	4.07145	1.33847	1.90883	3.09208
				9.77	2.07088	3.27864	5.03369	3.32145	4.43609	3.93172	4.34922	1.6089	2.98712	4.14012	3.98428	4.43867	1.79264	3.85636	2.96148	1.36295	5.29879	3.81583	-0.531118	2.15555	2.47604	2.19966	1.55243	1.54167	2.71876	2.72782	4.06883	1.33329	1.9044	3.08766
				9.78	2.06683	3.27562	5.03184	3.31839	4.43404	3.93014	4.348	1.60401	2.98383	4.13604	3.98195	4.437	1.78791	3.85315	2.95797	1.35793	5.29683	3.81257	-0.537102	2.15144	2.47209	2.19464	1.54763	1.53652	2.71447	2.7236	4.06621	1.3281	1.89997	3.08325
				9.79	2.06277	3.2726	5.03	3.31534	4.43199	3.92856	4.34678	1.59911	2.98055	4.13196	3.97961	4.43534	1.78318	3.84994	2.95447	1.35292	5.29487	3.80931	-0.543085	2.14733	2.46813	2.18961	1.54284	1.53137	2.71018	2.71938	4.06359	1.32292	1.89555	3.07884
				9.8	2.05871	3.26958	5.02815	3.31228	4.42994	3.92698	4.34556	1.59422	2.97727	4.12787	3.97728	4.43367	1.77845	3.84673	2.95097	1.3479	5.29291	3.80605	-0.549068	2.14322	2.46417	2.18458	1.53804	1.52621	2.70589	2.71515	4.06097	1.31773	1.89112	3.07443
				9.81	2.05465	3.26656	5.0263	3.30923	4.42789	3.9254	4.34434	1.58933	2.97399	4.12379	3.97495	4.43201	1.77372	3.84352	2.94746	1.34289	5.29095	3.80279	-0.555052	2.13911	2.46021	2.17956	1.53325	1.52106	2.7016	2.71093	4.05835	1.31255	1.88669	3.07001
				9.82	2.05059	3.26354	5.02446	3.30617	4.42584	3.92382	4.34312	1.58443	2.97071	4.11971	3.97262	4.43034	1.76899	3.84031	2.94396	1.33787	5.28899	3.79953	-0.561035	2.135	2.45625	2.17453	1.52845	1.51591	2.69731	2.70671	4.05573	1.30736	1.88227	3.0656
				9.83	2.04654	3.26052	5.02261	3.30311	4.42379	3.92223	4.3419	1.57954	2.96743	4.11562	3.97028	4.42868	1.76426	3.8371	2.94046	1.33285	5.28703	3.79628	-0.567018	2.1309	2.4523	2.16951	1.52366	1.51076	2.69302	2.70248	4.05311	1.30218	1.87784	3.06119
				9.84	2.04248	3.2575	5.02077	3.30006	4.42174	3.92065	4.34068	1.57465	2.96415	4.11154	3.96795	4.42701	1.75953	3.83389	2.93696	1.32784	5.28507	3.79302	-0.573001	2.12679	2.44834	2.16448	1.51886	1.50561	2.68873	2.69826	4.05049	1.29699	1.87341	3.05678
				9.85	2.03842	3.25448	5.01892	3.297	4.41969	3.91907	4.33946	1.56975	2.96087	4.10746	3.96562	4.42535	1.7548	3.83068	2.93345	1.32282	5.28311	3.78976	-0.578985	2.12268	2.44438	2.15945	1.51407	1.50046	2.68444	2.69404	4.04787	1.29181	1.86899	3.05236
				9.86	2.03436	3.25146	5.01708	3.29395	4.41764	3.91749	4.33824	1.56486	2.95759	4.10337	3.96328	4.42368	1.75007	3.82747	2.92995	1.31781	5.28115	3.7865	-0.584968	2.11857	2.44042	2.15443	1.50927	1.49531	2.68015	2.68981	4.04525	1.28663	1.86456	3.04795
				9.87	2.0303	3.24844	5.01523	3.29089	4.41559	3.91591	4.33701	1.55997	2.95431	4.09929	3.96095	4.42202	1.74534	3.82426	2.92645	1.31279	5.27919	3.78324	-0.590951	2.11446	2.43646	2.1494	1.50448	1.49016	2.67586	2.68559	4.04263	1.28144	1.86013	3.04354
				9.88	2.02625	3.24542	5.01339	3.28783	4.41354	3.91433	4.33579	1.55507	2.95102	4.09521	3.95862	4.42035	1.74061	3.82105	2.92294	1.30778	5.27723	3.77998	-0.596935	2.11035	2.4325	2.14437	1.49968	1.485	2.67157	2.68137	4.04001	1.27626	1.8557	3.03913
				9.89	2.02219	3.2424	5.01154	3.28478	4.41149	3.91275	4.33457	1.55018	2.94774	4.09112	3.95628	4.41869	1.73588	3.81784	2.91944	1.30276	5.27527	3.77673	-0.602918	2.10625	2.42855	2.13935	1.49489	1.47985	2.66728	2.67714	4.03739	1.27107	1.85128	3.03471
				9.9	2.01813	3.23939	5.00969	3.28172	4.40944	3.91116	4.33335	1.54529	2.94446	4.08704	3.95395	4.41702	1.73115	3.81463	2.91594	1.29774	5.27331	3.77347	-0.608901	2.10214	2.42459	2.13432	1.49009	1.4747	2.66299	2.67292	4.03477	1.26589	1.84685	3.0303
				9.91	2.01407	3.23637	5.00785	3.27867	4.40739	3.90958	4.33213	1.54039	2.94118	4.08296	3.95162	4.41536	1.72642	3.81142	2.91244	1.29273	5.27136	3.77021	-0.614885	2.09803	2.42063	2.12929	1.48529	1.46955	2.6587	2.6687	4.03215	1.2607	1.84242	3.02589
				9.92	2.01001	3.23335	5.006	3.27561	4.40534	3.908	4.33091	1.5355	2.9379	4.07887	3.94928	4.41369	1.72169	3.80821	2.90893	1.28771	5.2694	3.76695	-0.620868	2.09392	2.41667	2.12427	1.4805	1.4644	2.65441	2.66447	4.02953	1.25552	1.838	3.02148
				9.93	2.00596	3.23033	5.00416	3.27255	4.40329	3.90642	4.32969	1.5306	2.93462	4.07479	3.94695	4.41202	1.71696	3.805	2.90543	1.2827	5.26744	3.76369	-0.626851	2.08981	2.41271	2.11924	1.4757	1.45925	2.65013	2.66025	4.02691	1.25033	1.83357	3.01706
				9.94	2.0019	3.22731	5.00231	3.2695	4.40124	3.90484	4.32847	1.52571	2.93134	4.07071	3.94462	4.41036	1.71223	3.80179	2.90193	1.27768	5.26548	3.76043	-0.632834	2.0857	2.40876	2.11422	1.47091	1.4541	2.64584	2.65603	4.02429	1.24515	1.82914	3.01265
				9.95	1.99784	3.22429	5.00047	3.26644	4.39919	3.90326	4.32725	1.52082	2.92806	4.06662	3.94229	4.40869	1.7075	3.79858	2.89842	1.27266	5.26352	3.75718	-0.638818	2.08159	2.4048	2.10919	1.46611	1.44894	2.64155	2.6518	4.02167	1.23996	1.82472	3.00824
				9.96	1.99378	3.22127	4.99862	3.26339	4.39713	3.90168	4.32603	1.51592	2.92478	4.06254	3.93995	4.40703	1.70277	3.79537	2.89492	1.26765	5.26156	3.75392	-0.644801	2.07749	2.40084	2.10416	1.46132	1.44379	2.63726	2.64758	4.01905	1.23478	1.82029	3.00383
				9.97	1.98972	3.21825	4.99677	3.26033	4.39508	3.90009	4.32481	1.51103	2.9215	4.05846	3.93762	4.40536	1.69804	3.79216	2.89142	1.26263	5.2596	3.75066	-0.650784	2.07338	2.39688	2.09914	1.45652	1.43864	2.63297	2.64336	4.01643	1.22959	1.81586	2.99941
				9.98	1.98566	3.21523	4.99493	3.25727	4.39303	3.89851	4.32359	1.50614	2.91821	4.05437	3.93529	4.4037	1.69331	3.78895	2.88792	1.25762	5.25764	3.7474	-0.656768	2.06927	2.39292	2.09411	1.45173	1.43349	2.62868	2.63913	4.01381	1.22441	1.81144	2.995
				9.99	1.98161	3.21221	4.99308	3.25422	4.39098	3.89693	4.32237	1.50124	2.91493	4.05029	3.93295	4.40203	1.68858	3.78574	2.88441	1.2526	5.25568	3.74414	-0.662751	2.06516	2.38896	2.08908	1.44693	1.42834	2.62439	2.63491	4.01119	1.21922	1.80701	2.99059
				10	1.97755	3.20919	4.99124	3.25116	4.38893	3.89535	4.32115	1.49635	2.91165	4.0462	3.93062	4.40037	1.68385	3.78253	2.88091	1.24758	5.25372	3.74088	-0.668734	2.06105	2.38501	2.08406	1.44214	1.42319	2.6201	2.63069	4.00857	1.21404	1.80258	2.98618
				10.01	1.97349	3.20617	4.98939	3.24811	4.38688	3.89377	4.31993	1.49146	2.90837	4.04212	3.92829	4.3987	1.67912	3.77932	2.87741	1.24257	5.25176	3.73762	-0.674717	2.05694	2.38105	2.07903	1.43734	1.41804	2.61581	2.62646	4.00595	1.20886	1.79815	2.98176
				10.02	1.96943	3.20315	4.98755	3.24505	4.38483	3.89219	4.31871	1.48656	2.90509	4.03804	3.92595	4.39704	1.67439	3.77611	2.8739	1.23755	5.2498	3.73437	-0.680701	2.05283	2.37709	2.074	1.43255	1.41288	2.61152	2.62224	4.00333	1.20367	1.79373	2.97735
				10.03	1.96537	3.20013	4.9857	3.24199	4.38278	3.89061	4.31749	1.48167	2.90181	4.03395	3.92362	4.39537	1.66966	3.7729	2.8704	1.23254	5.24784	3.73111	-0.686684	2.04873	2.37313	2.06898	1.42775	1.40773	2.60723	2.61802	4.00071	1.19849	1.7893	2.97294
				10.04	1.96132	3.19711	4.98386	3.23894	4.38073	3.88902	4.31627	1.47678	2.89853	4.02987	3.92129	4.39371	1.66493	3.76969	2.8669	1.22752	5.24588	3.72785	-0.692667	2.04462	2.36917	2.06395	1.42296	1.40258	2.60294	2.61379	3.99809	1.1933	1.78487	2.96852
				10.05	1.95726	3.19409	4.98201	3.23588	4.37868	3.88744	4.31505	1.47188	2.89525	4.02579	3.91895	4.39204	1.6602	3.76648	2.8634	1.2225	5.24392	3.72459	-0.698651	2.04051	2.36521	2.05893	1.41816	1.39743	2.59865	2.60957	3.99547	1.18812	1.78045	2.96411
				10.06	1.9532	3.19107	4.98016	3.23283	4.37663	3.88586	4.31382	1.46699	2.89197	4.0217	3.91662	4.39038	1.65547	3.76327	2.85989	1.21749	5.24196	3.72133	-0.704634	2.0364	2.36126	2.0539	1.41336	1.39228	2.59436	2.60535	3.99285	1.18293	1.77602	2.9597
				10.07	1.94914	3.18805	4.97832	3.22977	4.37458	3.88428	4.3126	1.4621	2.88868	4.01762	3.91429	4.38871	1.65074	3.76006	2.85639	1.21247	5.24	3.71807	-0.710617	2.03229	2.3573	2.04887	1.40857	1.38713	2.59007	2.60112	3.99022	1.17775	1.77159	2.95529
				10.08	1.94508	3.18503	4.97647	3.22671	4.37253	3.8827	4.31138	1.4572	2.8854	4.01354	3.91195	4.38705	1.64601	3.75685	2.85289	1.20746	5.23804	3.71481	-0.716601	2.02818	2.35334	2.04385	1.40377	1.38198	2.58578	2.5969	3.9876	1.17256	1.76717	2.95087
				10.09	1.94103	3.18201	4.97463	3.22366	4.37048	3.88112	4.31016	1.45231	2.88212	4.00945	3.90962	4.38538	1.64128	3.75364	2.84938	1.20244	5.23608	3.71156	-0.722584	2.02407	2.34938	2.03882	1.39898	1.37682	2.58149	2.59268	3.98498	1.16738	1.76274	2.94646
				10.1	1.93697	3.179	4.97278	3.2206	4.36843	3.87954	4.30894	1.44742	2.87884	4.00537	3.90729	4.38372	1.63655	3.75043	2.84588	1.19742	5.23412	3.7083	-0.728567	2.01997	2.34542	2.03379	1.39418	1.37167	2.5772	2.58845	3.98236	1.16219	1.75831	2.94205
				10.11	1.93291	3.17598	4.97094	3.21755	4.36638	3.87795	4.30772	1.44252	2.87556	4.00128	3.90495	4.38205	1.63182	3.74722	2.84238	1.19241	5.23216	3.70504	-0.73455	2.01586	2.34147	2.02877	1.38939	1.36652	2.57291	2.58423	3.97974	1.15701	1.75388	2.93764
				10.12	1.92885	3.17296	4.96909	3.21449	4.36433	3.87637	4.3065	1.43763	2.87228	3.9972	3.90262	4.38038	1.62709	3.74401	2.83887	1.18739	5.2302	3.70178	-0.740534	2.01175	2.33751	2.02374	1.38459	1.36137	2.56862	2.58001	3.97712	1.15182	1.74946	2.93322
				10.13	1.92479	3.16994	4.96724	3.21143	4.36228	3.87479	4.30528	1.43274	2.869	3.99312	3.90029	4.37872	1.62236	3.7408	2.83537	1.18238	5.22824	3.69852	-0.746517	2.00764	2.33355	2.01871	1.3798	1.35622	2.56433	2.57578	3.9745	1.14664	1.74503	2.92881
				10.14	1.92073	3.16692	4.9654	3.20838	4.36023	3.87321	4.30406	1.42784	2.86572	3.98903	3.89795	4.37705	1.61763	3.73759	2.83187	1.17736	5.22628	3.69526	-0.7525	2.00353	2.32959	2.01369	1.375	1.35107	2.56004	2.57156	3.97188	1.14145	1.7406	2.9244
				10.15	1.91668	3.1639	4.96355	3.20532	4.35818	3.87163	4.30284	1.42295	2.86244	3.98495	3.89562	4.37539	1.6129	3.73438	2.82837	1.17234	5.22432	3.692	-0.758484	1.99942	2.32563	2.00866	1.37021	1.34592	2.55575	2.56734	3.96926	1.13627	1.73618	2.91999
				10.16	1.91262	3.16088	4.96171	3.20226	4.35613	3.87005	4.30162	1.41806	2.85915	3.98087	3.89329	4.37372	1.60817	3.73117	2.82486	1.16733	5.22236	3.68875	-0.764467	1.99531	2.32167	2.00363	1.36541	1.34076	2.55146	2.56311	3.96664	1.13108	1.73175	2.91557
				10.17	1.90856	3.15786	4.95986	3.19921	4.35408	3.86846	4.3004	1.41316	2.85587	3.97678	3.89096	4.37206	1.60344	3.72796	2.82136	1.16231	5.2204	3.68549	-0.77045	1.9912	2.31772	1.99861	1.36062	1.33561	2.54717	2.55889	3.96402	1.1259	1.72732	2.91116
				10.18	1.9045	3.15484	4.95802	3.19615	4.35202	3.86688	4.29918	1.40827	2.85259	3.9727	3.88862	4.37039	1.59871	3.72475	2.81786	1.15729	5.21844	3.68223	-0.776434	1.9871	2.31376	1.99358	1.35582	1.33046	2.54288	2.55466	3.9614	1.12072	1.7229	2.90675
				10.19	1.90044	3.15182	4.95617	3.1931	4.34997	3.8653	4.29796	1.40338	2.84931	3.96861	3.88629	4.36873	1.59398	3.72154	2.81435	1.15228	5.21648	3.67897	-0.782417	1.98299	2.3098	1.98855	1.35103	1.32531	2.53859	2.55044	3.95878	1.11553	1.71847	2.90233
				10.2	1.89638	3.1488	4.95433	3.19004	4.34792	3.86372	4.29674	1.39848	2.84603	3.96453	3.88396	4.36706	1.58925	3.71833	2.81085	1.14726	5.21452	3.67571	-0.7884	1.97888	2.30584	1.98353	1.34623	1.32016	2.5343	2.54622	3.95616	1.11035	1.71404	2.89792
				10.21	1.89233	3.14578	4.95248	3.18698	4.34587	3.86214	4.29552	1.39359	2.84275	3.96045	3.88162	4.3654	1.58452	3.71512	2.80735	1.14225	5.21256	3.67245	-0.794383	1.97477	2.30188	1.9785	1.34143	1.31501	2.53001	2.54199	3.95354	1.10516	1.70961	2.89351
				10.22	1.88827	3.14276	4.95063	3.18393	4.34382	3.86056	4.2943	1.3887	2.83947	3.95636	3.87929	4.36373	1.57979	3.71191	2.80384	1.13723	5.2106	3.66919	-0.800367	1.97066	2.29792	1.97348	1.33664	1.30985	2.52572	2.53777	3.95092	1.09998	1.70519	2.8891
				10.23	1.88421	3.13974	4.94879	3.18087	4.34177	3.85898	4.29308	1.3838	2.83619	3.95228	3.87696	4.36207	1.57506	3.7087	2.80034	1.13221	5.20864	3.66594	-0.80635	1.96655	2.29397	1.96845	1.33184	1.3047	2.52143	2.53355	3.9483	1.09479	1.70076	2.88468
				10.24	1.88015	3.13672	4.94694	3.17782	4.33972	3.85739	4.29186	1.37891	2.8329	3.9482	3.87462	4.3604	1.57033	3.70548	2.79684	1.1272	5.20668	3.66268	-0.812333	1.96244	2.29001	1.96342	1.32705	1.29955	2.51714	2.52932	3.94568	1.08961	1.69633	2.88027
				10.25	1.87609	3.1337	4.9451	3.17476	4.33767	3.85581	4.29063	1.37402	2.82962	3.94411	3.87229	4.35874	1.5656	3.70227	2.79334	1.12218	5.20472	3.65942	-0.818317	1.95834	2.28605	1.9584	1.32225	1.2944	2.51285	2.5251	3.94306	1.08442	1.69191	2.87586
				10.26	1.87204	3.13068	4.94325	3.1717	4.33562	3.85423	4.28941	1.36912	2.82634	3.94003	3.86996	4.35707	1.56087	3.69906	2.78983	1.11717	5.20276	3.65616	-0.8243	1.95423	2.28209	1.95337	1.31746	1.28925	2.50856	2.52088	3.94044	1.07924	1.68748	2.87144
				10.27	1.86798	3.12766	4.94141	3.16865	4.33357	3.85265	4.28819	1.36423	2.82306	3.93594	3.86762	4.35541	1.55614	3.69585	2.78633	1.11215	5.2008	3.6529	-0.830283	1.95012	2.27813	1.94834	1.31266	1.2841	2.50428	2.51665	3.93782	1.07405	1.68305	2.86703
				10.28	1.86392	3.12464	4.93956	3.16559	4.33152	3.85107	4.28697	1.35934	2.81978	3.93186	3.86529	4.35374	1.55141	3.69264	2.78283	1.10713	5.19884	3.64964	-0.836267	1.94601	2.27417	1.94332	1.30787	1.27895	2.49999	2.51243	3.9352	1.06887	1.67862	2.86262
				10.29	1.85986	3.12162	4.93771	3.16253	4.32947	3.84949	4.28575	1.35444	2.8165	3.92778	3.86296	4.35208	1.54668	3.68943	2.77932	1.10212	5.19689	3.64638	-0.84225	1.9419	2.27022	1.93829	1.30307	1.27379	2.4957	2.50821	3.93257	1.06368	1.6742	2.85821
				10.3	1.8558	3.1186	4.93587	3.15948	4.32742	3.84791	4.28453	1.34955	2.81322	3.92369	3.86062	4.35041	1.54195	3.68622	2.77582	1.0971	5.19493	3.64312	-0.848233	1.93779	2.26626	1.93326	1.29828	1.26864	2.49141	2.50398	3.92995	1.0585	1.66977	2.85379
				10.31	1.85174	3.11558	4.93402	3.15642	4.32537	3.84632	4.28331	1.34465	2.80994	3.91961	3.85829	4.34874	1.53722	3.68301	2.77232	1.09209	5.19297	3.63987	-0.854216	1.93368	2.2623	1.92824	1.29348	1.26349	2.48712	2.49976	3.92733	1.05331	1.66534	2.84938
				10.32	1.84769	3.11256	4.93218	3.15337	4.32332	3.84474	4.28209	1.33976	2.80665	3.91552	3.85596	4.34708	1.53249	3.6798	2.76881	1.08707	5.19101	3.63661	-0.8602	1.92957	2.25834	1.92321	1.28868	1.25834	2.48283	2.49554	3.92471	1.04813	1.66092	2.84497
				10.33	1.84363	3.10954	4.93033	3.15031	4.32127	3.84316	4.28087	1.33487	2.80337	3.91144	3.85362	4.34541	1.52776	3.67659	2.76531	1.08205	5.18905	3.63335	-0.866183	1.92547	2.25438	1.91818	1.28389	1.25319	2.47854	2.49131	3.92209	1.04294	1.65649	2.84055
				10.34	1.83957	3.10652	4.92849	3.14725	4.31922	3.84158	4.27965	1.32997	2.80009	3.90736	3.85129	4.34375	1.52303	3.67338	2.76181	1.07704	5.18709	3.63009	-0.872166	1.92136	2.25042	1.91316	1.27909	1.24804	2.47425	2.48709	3.91947	1.03776	1.65206	2.83614
				10.35	1.83551	3.1035	4.92664	3.1442	4.31717	3.84	4.27843	1.32508	2.79681	3.90327	3.84896	4.34208	1.5183	3.67017	2.7583	1.07202	5.18513	3.62683	-0.87815	1.91725	2.24646	1.90813	1.2743	1.24289	2.46996	2.48286	3.91685	1.03257	1.64764	2.83173
				10.36	1.83145	3.10048	4.92479	3.14114	4.31512	3.83842	4.27721	1.32019	2.79353	3.89919	3.84662	4.34042	1.51357	3.66696	2.7548	1.06701	5.18317	3.62357	-0.884133	1.91314	2.24251	1.9031	1.2695	1.23773	2.46567	2.47864	3.91423	1.02739	1.64321	2.82732
				10.37	1.82739	3.09746	4.92295	3.13808	4.31306	3.83684	4.27599	1.31529	2.79025	3.8951	3.84429	4.33875	1.50884	3.66375	2.7513	1.06199	5.18121	3.62031	-0.890116	1.90903	2.23855	1.89808	1.26471	1.23258	2.46138	2.47442	3.91161	1.02221	1.63878	2.8229
				10.38	1.82334	3.09444	4.9211	3.13503	4.31101	3.83525	4.27477	1.3104	2.78697	3.89102	3.84196	4.33709	1.50411	3.66054	2.7478	1.05697	5.17925	3.61705	-0.8961	1.90492	2.23459	1.89305	1.25991	1.22743	2.45709	2.47019	3.90899	1.01702	1.63435	2.81849
				10.39	1.81928	3.09143	4.91926	3.13197	4.30896	3.83367	4.27355	1.30551	2.78369	3.88694	3.83962	4.33542	1.49938	3.65733	2.74429	1.05196	5.17729	3.61379	-0.902083	1.90081	2.23063	1.88802	1.25512	1.22228	2.4528	2.46597	3.90637	1.01184	1.62993	2.81408
				10.4	1.81522	3.08841	4.91741	3.12892	4.30691	3.83209	4.27233	1.30061	2.7804	3.88285	3.83729	4.33376	1.49465	3.65412	2.74079	1.04694	5.17533	3.61054	-0.908066	1.8967	2.22667	1.883	1.25032	1.21713	2.44851	2.46175	3.90375	1.00665	1.6255	2.80966
				10.41	1.81116	3.08539	4.91557	3.12586	4.30486	3.83051	4.27111	1.29572	2.77712	3.87877	3.83496	4.33209	1.48992	3.65091	2.73729	1.04193	5.17337	3.60728	-0.914049	1.8926	2.22271	1.87797	1.24553	1.21198	2.44422	2.45752	3.90113	1.00147	1.62107	2.80525
				10.42	1.8071	3.08237	4.91372	3.1228	4.30281	3.82893	4.26989	1.29083	2.77384	3.87468	3.83262	4.33043	1.48519	3.6477	2.73378	1.03691	5.17141	3.60402	-0.920033	1.88849	2.21876	1.87294	1.24073	1.20682	2.43993	2.4533	3.89851	0.996281	1.61665	2.80084
				10.43	1.80304	3.07935	4.91187	3.11975	4.30076	3.82735	4.26867	1.28593	2.77056	3.8706	3.83029	4.32876	1.48046	3.64449	2.73028	1.03189	5.16945	3.60076	-0.926016	1.88438	2.2148	1.86792	1.23594	1.20167	2.43564	2.44908	3.89589	0.991097	1.61222	2.79643
				10.44	1.79899	3.07633	4.91003	3.11669	4.29871	3.82577	4.26744	1.28104	2.76728	3.86651	3.82796	4.3271	1.47573	3.64128	2.72678	1.02688	5.16749	3.5975	-0.931999	1.88027	2.21084	1.86289	1.23114	1.19652	2.43135	2.44485	3.89327	0.985912	1.60779	2.79201
				10.45	1.79493	3.07331	4.90818	3.11363	4.29666	3.82418	4.26622	1.27615	2.764	3.86243	3.82562	4.32543	1.471	3.63807	2.72327	1.02186	5.16553	3.59424	-0.937983	1.87616	2.20688	1.85786	1.22634	1.19137	2.42706	2.44063	3.89065	0.980727	1.60336	2.7876
				10.46	1.79087	3.07029	4.90634	3.11058	4.29461	3.8226	4.265	1.27125	2.76072	3.85835	3.82329	4.32377	1.46627	3.63486	2.71977	1.01685	5.16357	3.59098	-0.943966	1.87205	2.20292	1.85284	1.22155	1.18622	2.42277	2.4364	3.88802	0.975542	1.59894	2.78319
				10.47	1.78681	3.06727	4.90449	3.10752	4.29256	3.82102	4.26378	1.26636	2.75744	3.85426	3.82096	4.3221	1.46154	3.63165	2.71627	1.01183	5.16161	3.58772	-0.949949	1.86794	2.19896	1.84781	1.21675	1.18107	2.41848	2.43218	3.8854	0.970357	1.59451	2.77877
				10.48	1.78275	3.06425	4.90265	3.10447	4.29051	3.81944	4.26256	1.26147	2.75415	3.85018	3.81862	4.32043	1.45681	3.62844	2.71276	1.00681	5.15965	3.58447	-0.955933	1.86384	2.19501	1.84278	1.21196	1.17592	2.41419	2.42796	3.88278	0.965173	1.59008	2.77436
				10.49	1.7787	3.06123	4.9008	3.10141	4.28846	3.81786	4.26134	1.25657	2.75087	3.84609	3.81629	4.31877	1.45208	3.62523	2.70926	1.0018	5.15769	3.58121	-0.961916	1.85973	2.19105	1.83776	1.20716	1.17076	2.4099	2.42373	3.88016	0.959988	1.58566	2.76995
				10.5	1.77464	3.05821	4.89895	3.09835	4.28641	3.81628	4.26012	1.25168	2.74759	3.84201	3.81396	4.3171	1.44735	3.62202	2.70576	0.996781	5.15573	3.57795	-0.967899	1.85562	2.18709	1.83273	1.20237	1.16561	2.40561	2.41951	3.87754	0.954803	1.58123	2.76553
				10.51	1.77058	3.05519	4.89711	3.0953	4.28436	3.8147	4.2589	1.24679	2.74431	3.83793	3.81162	4.31544	1.44262	3.61881	2.70225	0.991765	5.15377	3.57469	-0.973883	1.85151	2.18313	1.8277	1.19757	1.16046	2.40132	2.41529	3.87492	0.949618	1.5768	2.76112
				10.52	1.76652	3.05217	4.89526	3.09224	4.28231	3.81311	4.25768	1.24189	2.74103	3.83384	3.80929	4.31377	1.43789	3.6156	2.69875	0.986749	5.15181	3.57143	-0.979866	1.8474	2.17917	1.82268	1.19278	1.15531	2.39703	2.41106	3.8723	0.944434	1.57237	2.75671
				10.53	1.76246	3.04915	4.89342	3.08918	4.28026	3.81153	4.25646	1.237	2.73775	3.82976	3.80696	4.31211	1.43316	3.61238	2.69525	0.981733	5.14985	3.56817	-0.985849	1.84329	2.17521	1.81765	1.18798	1.15016	2.39274	2.40684	3.86968	0.939249	1.56795	2.7523
				10.54	1.7584	3.04613	4.89157	3.08613	4.27821	3.80995	4.25524	1.2321	2.73447	3.82567	3.80462	4.31044	1.42843	3.60917	2.69174	0.976717	5.14789	3.56491	-0.991832	1.83918	2.17125	1.81262	1.18319	1.14501	2.38845	2.40262	3.86706	0.934064	1.56352	2.74788
				10.55	1.75435	3.04311	4.88973	3.08307	4.27615	3.80837	4.25402	1.22721	2.73118	3.82159	3.80229	4.30878	1.4237	3.60596	2.68824	0.971701	5.14593	3.56165	-0.997816	1.83507	2.1673	1.8076	1.17839	1.13985	2.38416	2.39839	3.86444	0.928879	1.55909	2.74347
				10.56	1.75029	3.04009	4.88788	3.08001	4.2741	3.80679	4.2528	1.22232	2.7279	3.8175	3.79996	4.30711	1.41897	3.60275	2.68474	0.966684	5.14397	3.55839	-1.0038	1.83096	2.16334	1.80257	1.17359	1.1347	2.37987	2.39417	3.86182	0.923694	1.55467	2.73906
				10.57	1.74623	3.03707	4.88603	3.07696	4.27205	3.80521	4.25158	1.21742	2.72462	3.81342	3.79762	4.30545	1.41424	3.59954	2.68123	0.961668	5.14201	3.55514	-1.00978	1.82686	2.15938	1.79755	1.1688	1.12955	2.37558	2.38994	3.8592	0.91851	1.55024	2.73464
				10.58	1.74217	3.03405	4.88419	3.0739	4.27	3.80363	4.25036	1.21253	2.72134	3.80934	3.79529	4.30378	1.40951	3.59633	2.67773	0.956652	5.14005	3.55188	-1.01577	1.82275	2.15542	1.79252	1.164	1.1244	2.37129	2.38572	3.85658	0.913325	1.54581	2.73023
				10.59	1.73811	3.03103	4.88234	3.07085	4.26795	3.80204	4.24914	1.20764	2.71806	3.80525	3.79296	4.30212	1.40478	3.59312	2.67423	0.951636	5.13809	3.54862	-1.02175	1.81864	2.15146	1.78749	1.15921	1.11925	2.367	2.3815	3.85396	0.90814	1.54138	2.72582
				10.6	1.73405	3.02801	4.8805	3.06779	4.2659	3.80046	4.24792	1.20274	2.71478	3.80117	3.79062	4.30045	1.40005	3.58991	2.67073	0.94662	5.13613	3.54536	-1.02773	1.81453	2.1475	1.78247	1.15441	1.1141	2.36271	2.37727	3.85134	0.902955	1.53696	2.72141
				10.61	1.73	3.02499	4.87865	3.06473	4.26385	3.79888	4.2467	1.19785	2.7115	3.79708	3.78829	4.29879	1.39532	3.5867	2.66722	0.941604	5.13417	3.5421	-1.03372	1.81042	2.14355	1.77744	1.14962	1.10895	2.35842	2.37305	3.84871	0.89777	1.53253	2.71699
				10.62	1.72594	3.02197	4.87681	3.06168	4.2618	3.7973	4.24548	1.19296	2.70821	3.793	3.78596	4.29712	1.39059	3.58349	2.66372	0.936588	5.13221	3.53884	-1.0397	1.80631	2.13959	1.77241	1.14482	1.10379	2.35413	2.36883	3.84609	0.892586	1.5281	2.71258
				10.63	1.72188	3.01895	4.87496	3.05862	4.25975	3.79572	4.24425	1.18806	2.70493	3.78891	3.78362	4.29546	1.38586	3.58028	2.66022	0.931572	5.13025	3.53558	-1.04568	1.8022	2.13563	1.76739	1.14003	1.09864	2.34984	2.3646	3.84347	0.887401	1.52368	2.70817
				10.64	1.71782	3.01593	4.87311	3.05556	4.2577	3.79414	4.24303	1.18317	2.70165	3.78483	3.78129	4.29379	1.38113	3.57707	2.65671	0.926556	5.12829	3.53232	-1.05167	1.79809	2.13167	1.76236	1.13523	1.09349	2.34555	2.36038	3.84085	0.882216	1.51925	2.70375
				10.65	1.71376	3.01291	4.87127	3.05251	4.25565	3.79255	4.24181	1.17828	2.69837	3.78075	3.77896	4.29212	1.3764	3.57386	2.65321	0.92154	5.12633	3.52906	-1.05765	1.79399	2.12771	1.75733	1.13044	1.08834	2.34126	2.35615	3.83823	0.877031	1.51482	2.69934
				10.66	1.7097	3.00989	4.86942	3.04945	4.2536	3.79097	4.24059	1.17338	2.69509	3.77666	3.77662	4.29046	1.37167	3.57065	2.64971	0.916523	5.12437	3.5258	-1.06363	1.78988	2.12375	1.75231	1.12564	1.08319	2.33697	2.35193	3.83561	0.871846	1.5104	2.69493
				10.67	1.70565	3.00687	4.86758	3.04639	4.25155	3.78939	4.23937	1.16849	2.69181	3.77258	3.77429	4.28879	1.36694	3.56744	2.6462	0.911507	5.12241	3.52255	-1.06962	1.78577	2.11979	1.74728	1.12084	1.07804	2.33268	2.34771	3.83299	0.866662	1.50597	2.69051
				10.68	1.70159	3.00385	4.86573	3.04334	4.2495	3.78781	4.23815	1.1636	2.68853	3.76849	3.77196	4.28713	1.36221	3.56423	2.6427	0.906491	5.12045	3.51929	-1.0756	1.78166	2.11584	1.74225	1.11605	1.07288	2.32839	2.34348	3.83037	0.861477	1.50154	2.6861
				10.69	1.69753	3.00083	4.86389	3.04028	4.24745	3.78623	4.23693	1.1587	2.68524	3.76441	3.76962	4.28546	1.35748	3.56102	2.6392	0.901475	5.11849	3.51603	-1.08158	1.77755	2.11188	1.73723	1.11125	1.06773	2.3241	2.33926	3.82775	0.856292	1.49711	2.68169
				10.7	1.69347	2.99781	4.86204	3.03723	4.2454	3.78465	4.23571	1.15381	2.68196	3.76032	3.76729	4.2838	1.35275	3.55781	2.63569	0.896459	5.11653	3.51277	-1.08757	1.77344	2.10792	1.7322	1.10646	1.06258	2.31981	2.33504	3.82513	0.851107	1.49269	2.67727
				10.71	1.68941	2.99479	4.86019	3.03417	4.24335	3.78307	4.23449	1.14891	2.67868	3.75624	3.76496	4.28213	1.34801	3.5546	2.63219	0.891443	5.11457	3.50951	-1.09355	1.76933	2.10396	1.72717	1.10166	1.05743	2.31552	2.33081	3.82251	0.845922	1.48826	2.67286
				10.72	1.68535	2.99177	4.85835	3.03111	4.24129	3.78148	4.23327	1.14402	2.6754	3.75216	3.76262	4.28047	1.34328	3.55138	2.62869	0.886427	5.11261	3.50625	-1.09953	1.76522	2.1	1.72215	1.09687	1.05228	2.31123	2.32659	3.81989	0.840738	1.48383	2.66845
				10.73	1.6813	2.98875	4.8565	3.02806	4.23924	3.7799	4.23205	1.13913	2.67212	3.74807	3.76029	4.2788	1.33855	3.54817	2.62518	0.881411	5.11065	3.50299	-1.10552	1.76112	2.09604	1.71712	1.09207	1.04713	2.30694	2.32236	3.81727	0.835553	1.47941	2.66404
				10.74	1.67724	2.98573	4.85466	3.025	4.23719	3.77832	4.23083	1.13423	2.66884	3.74399	3.75796	4.27714	1.33382	3.54496	2.62168	0.876395	5.10869	3.49973	-1.1115	1.75701	2.09208	1.71209	1.08728	1.04197	2.30265	2.31814	3.81465	0.830368	1.47498	2.65962
				10.75	1.67318	2.98271	4.85281	3.02194	4.23514	3.77674	4.22961	1.12934	2.66556	3.7399	3.75562	4.27547	1.32909	3.54175	2.61818	0.871378	5.10673	3.49647	-1.11748	1.7529	2.08813	1.70707	1.08248	1.03682	2.29836	2.31392	3.81202	0.825183	1.47055	2.65521
				10.76	1.66912	2.97969	4.85097	3.01889	4.23309	3.77516	4.22839	1.12445	2.66227	3.73582	3.75329	4.27381	1.32436	3.53854	2.61467	0.866362	5.10477	3.49321	-1.12347	1.74879	2.08417	1.70204	1.07769	1.03167	2.29407	2.30969	3.8094	0.819998	1.46612	2.6508
				10.77	1.66506	2.97667	4.84912	3.01583	4.23104	3.77358	4.22717	1.11955	2.65899	3.73173	3.75095	4.27214	1.31963	3.53533	2.61117	0.861346	5.10281	3.48995	-1.12945	1.74468	2.08021	1.69701	1.07289	1.02652	2.28978	2.30547	3.80678	0.814813	1.4617	2.64638
				10.78	1.661	2.97365	4.84727	3.01277	4.22899	3.772	4.22595	1.11466	2.65571	3.72765	3.74862	4.27048	1.3149	3.53212	2.60767	0.85633	5.10085	3.4867	-1.13543	1.74057	2.07625	1.69199	1.06809	1.02137	2.28549	2.30125	3.80416	0.809629	1.45727	2.64197
				10.79	1.65694	2.97063	4.84543	3.00972	4.22694	3.77041	4.22473	1.10977	2.65243	3.72356	3.74629	4.26881	1.31017	3.52891	2.60416	0.851314	5.09889	3.48344	-1.14142	1.73646	2.07229	1.68696	1.0633	1.01622	2.2812	2.29702	3.80154	0.804444	1.45284	2.63756
				10.8	1.65289	2.96761	4.84358	3.00666	4.22489	3.76883	4.22351	1.10487	2.64915	3.71948	3.74395	4.26714	1.30544	3.5257	2.60066	0.846298	5.09693	3.48018	-1.1474	1.73235	2.06833	1.68193	1.0585	1.01106	2.27691	2.2928	3.79892	0.799259	1.44842	2.63314
				10.81	1.64883	2.96459	4.84174	3.0036	4.22284	3.76725	4.22228	1.09998	2.64587	3.7154	3.74162	4.26548	1.30071	3.52249	2.59716	0.841282	5.09497	3.47692	-1.15338	1.72825	2.06437	1.67691	1.05371	1.00591	2.27262	2.28857	3.7963	0.794074	1.44399	2.62873
				10.82	1.64477	2.96157	4.83989	3.00055	4.22079	3.76567	4.22106	1.09509	2.64259	3.71131	3.73929	4.26381	1.29598	3.51928	2.59365	0.836266	5.09301	3.47366	-1.15936	1.72414	2.06042	1.67188	1.04891	1.00076	2.26833	2.28435	3.79368	0.788889	1.43956	2.62432
				10.83	1.64071	2.95855	4.83804	2.99749	4.21874	3.76409	4.21984	1.09019	2.6393	3.70723	3.73695	4.26215	1.29125	3.51607	2.59015	0.83125	5.09105	3.4704	-1.16535	1.72003	2.05646	1.66685	1.04412	0.99561	2.26404	2.28013	3.79106	0.783704	1.43513	2.6199
				10.84	1.63665	2.95553	4.8362	2.99444	4.21669	3.76251	4.21862	1.0853	2.63602	3.70314	3.73462	4.26048	1.28652	3.51286	2.58665	0.826233	5.08909	3.46714	-1.17133	1.71592	2.0525	1.66183	1.03932	0.990459	2.25975	2.2759	3.78844	0.77852	1.43071	2.61549
				10.85	1.63259	2.95251	4.83435	2.99138	4.21464	3.76093	4.2174	1.08041	2.63274	3.69906	3.73229	4.25882	1.28179	3.50965	2.58314	0.821217	5.08713	3.46388	-1.17731	1.71181	2.04854	1.6568	1.03453	0.985307	2.25546	2.27168	3.78582	0.773335	1.42628	2.61108
				10.86	1.62854	2.94949	4.83251	2.98832	4.21259	3.75934	4.21618	1.07551	2.62946	3.69497	3.72995	4.25715	1.27706	3.50644	2.57964	0.816201	5.08517	3.46062	-1.1833	1.7077	2.04458	1.65177	1.02973	0.980155	2.25117	2.26746	3.7832	0.76815	1.42185	2.60667
				10.87	1.62448	2.94647	4.83066	2.98527	4.21053	3.75776	4.21496	1.07062	2.62618	3.69089	3.72762	4.25549	1.27233	3.50323	2.57614	0.811185	5.08321	3.45736	-1.18928	1.70359	2.04062	1.64674	1.02493	0.975004	2.24688	2.26323	3.78058	0.762965	1.41742	2.60225
				10.88	1.62042	2.94345	4.82882	2.98221	4.20848	3.75618	4.21374	1.06572	2.6229	3.6868	3.72529	4.25382	1.2676	3.50002	2.57263	0.806169	5.08125	3.45411	-1.19526	1.69948	2.03666	1.64172	1.02014	0.969852	2.24259	2.25901	3.77795	0.75778	1.413	2.59784
				10.89	1.61636	2.94043	4.82697	2.97915	4.20643	3.7546	4.21252	1.06083	2.61962	3.68272	3.72295	4.25216	1.26287	3.4968	2.56913	0.801153	5.07929	3.45085	-1.20125	1.69537	2.03271	1.63669	1.01534	0.964701	2.2383	2.25478	3.77533	0.752596	1.40857	2.59343
				10.9	1.6123	2.93741	4.82512	2.9761	4.20438	3.75302	4.2113	1.05594	2.61633	3.67864	3.72062	4.25049	1.25814	3.49359	2.56563	0.796137	5.07733	3.44759	-1.20723	1.69127	2.02875	1.63166	1.01055	0.959549	2.23401	2.25056	3.77271	0.747411	1.40414	2.58901
				10.91	1.60824	2.93439	4.82328	2.97304	4.20233	3.75144	4.21008	1.05104	2.61305	3.67455	3.71829	4.24883	1.25341	3.49038	2.56212	0.79112	5.07537	3.44433	-1.21321	1.68716	2.02479	1.62664	1.00575	0.954397	2.22972	2.24634	3.77009	0.742226	1.39972	2.5846
				10.92	1.60419	2.93137	4.82143	2.96998	4.20028	3.74986	4.20886	1.04615	2.60977	3.67047	3.71595	4.24716	1.24868	3.48717	2.55862	0.786104	5.07341	3.44107	-1.2192	1.68305	2.02083	1.62161	1.00096	0.949246	2.22543	2.24211	3.76747	0.737041	1.39529	2.58019
				10.93	1.60013	2.92835	4.81959	2.96693	4.19823	3.74827	4.20764	1.04126	2.60649	3.66638	3.71362	4.2455	1.24395	3.48396	2.55512	0.781088	5.07145	3.43781	-1.22518	1.67894	2.01687	1.61658	0.996162	0.944094	2.22114	2.23789	3.76485	0.731856	1.39086	2.57577
				10.94	1.59607	2.92533	4.81774	2.96387	4.19618	3.74669	4.20642	1.03636	2.60321	3.6623	3.71129	4.24383	1.23922	3.48075	2.55161	0.776072	5.06949	3.43455	-1.23116	1.67483	2.01291	1.61156	0.991366	0.938942	2.21685	2.23367	3.76223	0.726671	1.38643	2.57136
				10.95	1.59201	2.92231	4.8159	2.96081	4.19413	3.74511	4.2052	1.03147	2.59993	3.65821	3.70895	4.24216	1.23449	3.47754	2.54811	0.771056	5.06753	3.43129	-1.23715	1.67072	2.00895	1.60653	0.986571	0.933791	2.21256	2.22944	3.75961	0.721487	1.38201	2.56695
				10.96	1.58795	2.91929	4.81405	2.95776	4.19208	3.74353	4.20398	1.02658	2.59665	3.65413	3.70662	4.2405	1.22976	3.47433	2.54461	0.76604	5.06557	3.42803	-1.24313	1.66661	2.005	1.6015	0.981775	0.928639	2.20827	2.22522	3.75699	0.716302	1.37758	2.56253
				10.97	1.58389	2.91627	4.8122	2.9547	4.19003	3.74195	4.20276	1.02168	2.59336	3.65004	3.70429	4.23883	1.22503	3.47112	2.5411	0.761024	5.06361	3.42477	-1.24911	1.6625	2.00104	1.59648	0.97698	0.923488	2.20398	2.22099	3.75437	0.711117	1.37315	2.55812
				10.98	1.57984	2.91325	4.81036	2.95164	4.18798	3.74037	4.20154	1.01679	2.59008	3.64596	3.70195	4.23717	1.2203	3.46791	2.5376	0.756008	5.06165	3.42151	-1.2551	1.65839	1.99708	1.59145	0.972184	0.918336	2.19969	2.21677	3.75175	0.705932	1.36873	2.55371
				10.99	1.57578	2.91023	4.80851	2.94859	4.18593	3.73878	4.20032	1.0119	2.5868	3.64187	3.69962	4.2355	1.21557	3.4647	2.5341	0.750991	5.05969	3.41825	-1.26108	1.65429	1.99312	1.58642	0.967389	0.913184	2.1954	2.21255	3.74913	0.700747	1.3643	2.54929
				11	1.57172	2.90721	4.80667	2.94553	4.18388	3.7372	4.19909	1.007	2.58352	3.63779	3.69729	4.23384	1.21084	3.46149	2.53059	0.745975	5.05773	3.415	-1.26706	1.65018	1.98916	1.5814	0.962593	0.908033	2.19111	2.20832	3.7465	0.695562	1.35987	2.54488
				11.01	1.56766	2.90419	4.80482	2.94247	4.18183	3.73562	4.19787	1.00211	2.58024	3.63371	3.69495	4.23217	1.20611	3.45828	2.52709	0.740959	5.05577	3.41174	-1.27305	1.64607	1.9852	1.57637	0.957798	0.902881	2.18682	2.2041	3.74388	0.690377	1.35544	2.54047
				11.02	1.5636	2.90117	4.80297	2.93942	4.17977	3.73404	4.19665	0.997215	2.57696	3.62962	3.69262	4.23051	1.20138	3.45507	2.52359	0.735943	5.05381	3.40848	-1.27903	1.64196	1.98124	1.57134	0.953002	0.89773	2.18253	2.19987	3.74126	0.685193	1.35102	2.53605
				11.03	1.55954	2.89815	4.80113	2.93636	4.17772	3.73246	4.19543	0.992321	2.57367	3.62554	3.69028	4.22884	1.19665	3.45185	2.52008	0.730927	5.05185	3.40522	-1.28501	1.63785	1.97729	1.56632	0.948207	0.892578	2.17824	2.19565	3.73864	0.680008	1.34659	2.53164
				11.04	1.55548	2.89513	4.79928	2.93331	4.17567	3.73088	4.19421	0.987428	2.57039	3.62145	3.68795	4.22718	1.19192	3.44864	2.51658	0.725911	5.04989	3.40196	-1.291	1.63374	1.97333	1.56129	0.943411	0.887426	2.17395	2.19143	3.73602	0.674823	1.34216	2.52723
				11.05	1.55143	2.89211	4.79744	2.93025	4.17362	3.7293	4.19299	0.982534	2.56711	3.61737	3.68562	4.22551	1.18719	3.44543	2.51308	0.720895	5.04793	3.3987	-1.29698	1.62963	1.96937	1.55626	0.938616	0.882275	2.16966	2.1872	3.7334	0.669638	1.33774	2.52282
				11.06	1.54737	2.88909	4.79559	2.92719	4.17157	3.72771	4.19177	0.97764	2.56383	3.61328	3.68328	4.22385	1.18246	3.44222	2.50957	0.715878	5.04597	3.39544	-1.30296	1.62552	1.96541	1.55124	0.93382	0.877123	2.16537	2.18298	3.73078	0.664453	1.33331	2.5184
				11.07	1.54331	2.88607	4.79375	2.92414	4.16952	3.72613	4.19055	0.972747	2.56055	3.6092	3.68095	4.22218	1.17773	3.43901	2.50607	0.710862	5.04401	3.39218	-1.30895	1.62142	1.96145	1.54621	0.929025	0.871971	2.16108	2.17876	3.72816	0.659268	1.32888	2.51399
				11.08	1.53925	2.88305	4.7919	2.92108	4.16747	3.72455	4.18933	0.967853	2.55727	3.60511	3.67862	4.22052	1.173	3.4358	2.50257	0.705846	5.04205	3.38892	-1.31493	1.61731	1.95749	1.54118	0.924229	0.86682	2.15679	2.17453	3.72554	0.654084	1.32445	2.50958
				11.09	1.53519	2.88003	4.79005	2.91802	4.16542	3.72297	4.18811	0.96296	2.55399	3.60103	3.67628	4.21885	1.16827	3.43259	2.49906	0.70083	5.04009	3.38566	-1.32091	1.6132	1.95353	1.53616	0.919434	0.861668	2.1525	2.17031	3.72292	0.648899	1.32003	2.50516
				11.1	1.53113	2.87701	4.78821	2.91497	4.16337	3.72139	4.18689	0.958066	2.5507	3.59694	3.67395	4.21718	1.16354	3.42938	2.49556	0.695814	5.03813	3.3824	-1.3269	1.60909	1.94958	1.53113	0.914638	0.856517	2.14821	2.16608	3.7203	0.643714	1.3156	2.50075
				11.11	1.52708	2.87399	4.78636	2.91191	4.16132	3.71981	4.18567	0.953172	2.54742	3.59286	3.67162	4.21552	1.15881	3.42617	2.49206	0.690798	5.03617	3.37914	-1.33288	1.60498	1.94562	1.5261	0.909843	0.851365	2.14392	2.16186	3.71768	0.638529	1.31117	2.49634
				11.12	1.52302	2.87097	4.78452	2.90885	4.15927	3.71823	4.18445	0.948279	2.54414	3.58878	3.66928	4.21385	1.15408	3.42296	2.48855	0.685782	5.03421	3.37588	-1.33886	1.60087	1.94166	1.52108	0.905047	0.846213	2.13963	2.15764	3.71505	0.633344	1.30675	2.49192
				11.13	1.51896	2.86795	4.78267	2.9058	4.15722	3.71664	4.18323	0.943385	2.54086	3.58469	3.66695	4.21219	1.14935	3.41975	2.48505	0.680765	5.03225	3.37263	-1.34485	1.59676	1.9377	1.51605	0.900252	0.841062	2.13534	2.15341	3.71243	0.628159	1.30232	2.48751
				11.14	1.5149	2.86493	4.78083	2.90274	4.15517	3.71506	4.18201	0.938492	2.53758	3.58061	3.66462	4.21052	1.14462	3.41654	2.48155	0.675749	5.03029	3.36937	-1.35083	1.59265	1.93374	1.51102	0.895456	0.83591	2.13105	2.14919	3.70981	0.622974	1.29789	2.4831
				11.15	1.51084	2.86191	4.77898	2.89968	4.15312	3.71348	4.18079	0.933598	2.5343	3.57652	3.66228	4.20886	1.13989	3.41333	2.47804	0.670733	5.02833	3.36611	-1.35681	1.58854	1.92978	1.506	0.890661	0.830758	2.12676	2.14496	3.70719	0.61779	1.29346	2.47868
				11.16	1.50678	2.85889	4.77713	2.89663	4.15106	3.7119	4.17957	0.928705	2.53101	3.57244	3.65995	4.20719	1.13516	3.41012	2.47454	0.665717	5.02637	3.36285	-1.3628	1.58444	1.92582	1.50097	0.885865	0.825607	2.12247	2.14074	3.70457	0.612605	1.28904	2.47427
				11.17	1.50273	2.85587	4.77529	2.89357	4.14901	3.71032	4.17835	0.923811	2.52773	3.56835	3.65762	4.20553	1.13042	3.4069	2.47103	0.660701	5.02441	3.35959	-1.36878	1.58033	1.92187	1.49594	0.88107	0.820455	2.11818	2.13652	3.70195	0.60742	1.28461	2.46986
				11.18	1.49867	2.85285	4.77344	2.89051	4.14696	3.70874	4.17713	0.918917	2.52445	3.56427	3.65528	4.20386	1.12569	3.40369	2.46753	0.655685	5.02245	3.35633	-1.37476	1.57622	1.91791	1.49092	0.876274	0.815304	2.11389	2.13229	3.69933	0.602235	1.28018	2.46544
				11.19	1.49461	2.84983	4.7716	2.88746	4.14491	3.70716	4.1759	0.914024	2.52117	3.56018	3.65295	4.2022	1.12096	3.40048	2.46403	0.650669	5.02049	3.35307	-1.38075	1.57211	1.91395	1.48589	0.871478	0.810152	2.1096	2.12807	3.69671	0.59705	1.27575	2.46103
				11.2	1.49055	2.84681	4.76975	2.8844	4.14286	3.70557	4.17468	0.90913	2.51789	3.5561	3.65061	4.20053	1.11623	3.39727	2.46052	0.645652	5.01853	3.34981	-1.38673	1.568	1.90999	1.48086	0.866683	0.805	2.10531	2.12385	3.69409	0.591865	1.27133	2.45662
				11.21	1.48649	2.84379	4.7679	2.88134	4.14081	3.70399	4.17346	0.904237	2.51461	3.55201	3.64828	4.19887	1.1115	3.39406	2.45702	0.640636	5.01657	3.34655	-1.39271	1.56389	1.90603	1.47584	0.861887	0.799849	2.10102	2.11962	3.69147	0.58668	1.2669	2.4522
				11.22	1.48243	2.84077	4.76606	2.87829	4.13876	3.70241	4.17224	0.899343	2.51133	3.54793	3.64595	4.1972	1.10677	3.39085	2.45352	0.63562	5.01461	3.34329	-1.3987	1.55978	1.90207	1.47081	0.857092	0.794697	2.09673	2.1154	3.68885	0.581496	1.26247	2.44779
				11.23	1.47837	2.83775	4.76421	2.87523	4.13671	3.70083	4.17102	0.894449	2.50804	3.54384	3.64361	4.19554	1.10204	3.38764	2.45001	0.630604	5.01265	3.34003	-1.40468	1.55567	1.89811	1.46578	0.852296	0.789545	2.09244	2.11117	3.68622	0.576311	1.25805	2.44338
				11.24	1.47432	2.83473	4.76237	2.87217	4.13466	3.69925	4.1698	0.889556	2.50476	3.53976	3.64128	4.19387	1.09731	3.38443	2.44651	0.625588	5.01069	3.33677	-1.41066	1.55156	1.89416	1.46076	0.847501	0.784394	2.08815	2.10695	3.6836	0.571126	1.25362	2.43896
				11.25	1.47026	2.83171	4.76052	2.86912	4.13261	3.69767	4.16858	0.884662	2.50148	3.53567	3.63895	4.1922	1.09258	3.38122	2.44301	0.620572	5.00873	3.33351	-1.41665	1.54746	1.8902	1.45573	0.842705	0.779242	2.08386	2.10273	3.68098	0.565941	1.24919	2.43455
				11.26	1.4662	2.82869	4.75868	2.86606	4.13056	3.69608	4.16736	0.879769	2.4982	3.53159	3.63661	4.19054	1.08785	3.37801	2.4395	0.615555	5.00677	3.33026	-1.42263	1.54335	1.88624	1.4507	0.83791	0.77409	2.07957	2.0985	3.67836	0.560756	1.24476	2.43014
				11.27	1.46214	2.82567	4.75683	2.863	4.12851	3.6945	4.16614	0.874875	2.49492	3.52751	3.63428	4.18887	1.08312	3.3748	2.436	0.610539	5.00481	3.327	-1.42861	1.53924	1.88228	1.44568	0.833114	0.768939	2.07528	2.09428	3.67574	0.555571	1.24034	2.42572
				11.28	1.45808	2.82265	4.75498	2.85995	4.12646	3.69292	4.16492	0.869982	2.49164	3.52342	3.63195	4.18721	1.07839	3.37159	2.4325	0.605523	5.00285	3.32374	-1.4346	1.53513	1.87832	1.44065	0.828319	0.763787	2.07099	2.09005	3.67312	0.550386	1.23591	2.42131
				11.29	1.45402	2.81963	4.75314	2.85689	4.12441	3.69134	4.1637	0.865088	2.48835	3.51934	3.62961	4.18554	1.07366	3.36837	2.42899	0.600507	5.00089	3.32048	-1.44058	1.53102	1.87436	1.43562	0.823523	0.758636	2.0667	2.08583	3.6705	0.545202	1.23148	2.4169
				11.3	1.44997	2.81661	4.75129	2.85383	4.12235	3.68976	4.16248	0.860194	2.48507	3.51525	3.62728	4.18388	1.06893	3.36516	2.42549	0.595491	4.99893	3.31722	-1.44656	1.52691	1.8704	1.4306	0.818728	0.753484	2.06241	2.08161	3.66788	0.540017	1.22706	2.41249
				11.31	1.44591	2.81359	4.74945	2.85078	4.1203	3.68818	4.16126	0.855301	2.48179	3.51117	3.62495	4.18221	1.0642	3.36195	2.42199	0.590475	4.99697	3.31396	-1.45255	1.5228	1.86644	1.42557	0.813932	0.748332	2.05812	2.07738	3.66526	0.534832	1.22263	2.40807
				11.32	1.44185	2.81057	4.7476	2.84772	4.11825	3.6866	4.16004	0.850407	2.47851	3.50708	3.62261	4.18055	1.05947	3.35874	2.41848	0.585459	4.99501	3.3107	-1.45853	1.51869	1.86249	1.42054	0.809137	0.743181	2.05383	2.07316	3.66264	0.529647	1.2182	2.40366
				11.33	1.43779	2.80755	4.74575	2.84466	4.1162	3.68501	4.15882	0.845514	2.47523	3.503	3.62028	4.17888	1.05474	3.35553	2.41498	0.580442	4.99305	3.30744	-1.46451	1.51458	1.85853	1.41551	0.804341	0.738029	2.04954	2.06893	3.66001	0.524462	1.21377	2.39925
				11.34	1.43373	2.80453	4.74391	2.84161	4.11415	3.68343	4.1576	0.84062	2.47195	3.49891	3.61794	4.17722	1.05001	3.35232	2.41148	0.575426	4.99109	3.30418	-1.4705	1.51048	1.85457	1.41049	0.799546	0.732877	2.04525	2.06471	3.65739	0.519277	1.20935	2.39483
				11.35	1.42967	2.80151	4.74206	2.83855	4.1121	3.68185	4.15638	0.835726	2.46866	3.49483	3.61561	4.17555	1.04528	3.34911	2.40797	0.57041	4.98913	3.30092	-1.47648	1.50637	1.85061	1.40546	0.79475	0.727726	2.04096	2.06049	3.65477	0.514092	1.20492	2.39042
				11.36	1.42561	2.79849	4.74022	2.83549	4.11005	3.68027	4.15516	0.830833	2.46538	3.49074	3.61328	4.17389	1.04055	3.3459	2.40447	0.565394	4.98717	3.29766	-1.48246	1.50226	1.84665	1.40043	0.789954	0.722574	2.03667	2.05626	3.65215	0.508908	1.20049	2.38601
				11.37	1.42156	2.79547	4.73837	2.83244	4.108	3.67869	4.15393	0.825939	2.4621	3.48666	3.61094	4.17222	1.03582	3.34269	2.40097	0.560378	4.98521	3.2944	-1.48845	1.49815	1.84269	1.39541	0.785159	0.717422	2.03238	2.05204	3.64953	0.503723	1.19606	2.38159
				11.38	1.4175	2.79245	4.73653	2.82938	4.10595	3.67711	4.15271	0.821046	2.45882	3.48257	3.60861	4.17055	1.03109	3.33948	2.39746	0.555362	4.98325	3.29114	-1.49443	1.49404	1.83873	1.39038	0.780363	0.712271	2.02808	2.04782	3.64691	0.498538	1.19164	2.37718
				11.39	1.41344	2.78943	4.73468	2.82632	4.1039	3.67553	4.15149	0.816152	2.45554	3.47849	3.60628	4.16889	1.02636	3.33627	2.39396	0.550345	4.98129	3.28788	-1.50041	1.48993	1.83478	1.38535	0.775568	0.707119	2.02379	2.04359	3.64429	0.493353	1.18721	2.37277
				11.4	1.40938	2.78641	4.73283	2.82327	4.10185	3.67394	4.15027	0.811258	2.45226	3.4744	3.60394	4.16722	1.02163	3.33306	2.39046	0.545329	4.97933	3.28463	-1.5064	1.48582	1.83082	1.38033	0.770772	0.701967	2.0195	2.03937	3.64167	0.488168	1.18278	2.36835
				11.41	1.40532	2.78339	4.73099	2.82021	4.0998	3.67236	4.14905	0.806365	2.44897	3.47032	3.60161	4.16556	1.0169	3.32984	2.38695	0.540313	4.97737	3.28137	-1.51238	1.48171	1.82686	1.3753	0.765977	0.696816	2.01521	2.03514	3.63905	0.482983	1.17836	2.36394
				11.42	1.40126	2.78037	4.72914	2.81715	4.09775	3.67078	4.14783	0.801471	2.44569	3.46623	3.59928	4.16389	1.01217	3.32663	2.38345	0.535297	4.97541	3.27811	-1.51836	1.4776	1.8229	1.37027	0.761181	0.691664	2.01092	2.03092	3.63643	0.477798	1.17393	2.35953
				11.43	1.39721	2.77735	4.7273	2.8141	4.0957	3.6692	4.14661	0.796578	2.44241	3.46215	3.59694	4.16223	1.00744	3.32342	2.37994	0.530281	4.97345	3.27485	-1.52435	1.4735	1.81894	1.36525	0.756386	0.686513	2.00663	2.0267	3.6338	0.472613	1.1695	2.35511
				11.44	1.39315	2.77433	4.72545	2.81104	4.09364	3.66762	4.14539	0.791684	2.43913	3.45806	3.59461	4.16056	1.00271	3.32021	2.37644	0.525265	4.97149	3.27159	-1.53033	1.46939	1.81498	1.36022	0.75159	0.681361	2.00234	2.02247	3.63118	0.467429	1.16507	2.3507
				11.45	1.38909	2.77131	4.7236	2.80798	4.09159	3.66604	4.14417	0.78679	2.43585	3.45398	3.59228	4.1589	0.997978	3.317	2.37294	0.520248	4.96953	3.26833	-1.53631	1.46528	1.81102	1.35519	0.746795	0.676209	1.99805	2.01825	3.62856	0.462244	1.16065	2.34629
				11.46	1.38503	2.76829	4.72176	2.80493	4.08954	3.66445	4.14295	0.781897	2.43257	3.44989	3.58994	4.15723	0.993248	3.31379	2.36943	0.515232	4.96757	3.26507	-1.5423	1.46117	1.80706	1.35017	0.741999	0.671058	1.99376	2.01402	3.62594	0.457059	1.15622	2.34187
				11.47	1.38097	2.76527	4.71991	2.80187	4.08749	3.66287	4.14173	0.777003	2.42928	3.44581	3.58761	4.15557	0.988517	3.31058	2.36593	0.510216	4.96561	3.26181	-1.54828	1.45706	1.80311	1.34514	0.737203	0.665906	1.98947	2.0098	3.62332	0.451874	1.15179	2.33746
				11.48	1.37691	2.76225	4.71807	2.79881	4.08544	3.66129	4.14051	0.77211	2.426	3.44173	3.58527	4.1539	0.983787	3.30737	2.36243	0.5052	4.96365	3.25855	-1.55426	1.45295	1.79915	1.34011	0.732408	0.660754	1.98518	2.00558	3.6207	0.446689	1.14737	2.33305
				11.49	1.37285	2.75923	4.71622	2.79576	4.08339	3.65971	4.13929	0.767216	2.42272	3.43764	3.58294	4.15224	0.979057	3.30416	2.35892	0.500184	4.96169	3.25529	-1.56025	1.44884	1.79519	1.33509	0.727612	0.655603	1.98089	2.00135	3.61808	0.441504	1.14294	2.32863
				11.5	1.3688	2.75621	4.71438	2.7927	4.08134	3.65813	4.13807	0.762322	2.41944	3.43356	3.58061	4.15057	0.974327	3.30095	2.35542	0.495168	4.95973	3.25203	-1.56623	1.44473	1.79123	1.33006	0.722817	0.650451	1.9766	1.99713	3.61546	0.436319	1.13851	2.32422
				11.51	1.36474	2.75319	4.71253	2.78964	4.07929	3.65655	4.13685	0.757429	2.41616	3.42947	3.57827	4.14891	0.969596	3.29774	2.35192	0.490151	4.95777	3.24877	-1.57221	1.44062	1.78727	1.32503	0.718021	0.645299	1.97231	1.9929	3.61284	0.431135	1.13408	2.31981
				11.52	1.36068	2.75017	4.71068	2.78659	4.07724	3.65497	4.13563	0.752535	2.41288	3.42539	3.57594	4.14724	0.964866	3.29452	2.34841	0.485135	4.95581	3.24551	-1.5782	1.43651	1.78331	1.32001	0.713226	0.640148	1.96802	1.98868	3.61022	0.42595	1.12966	2.31539
				11.53	1.35662	2.74715	4.70884	2.78353	4.07519	3.65338	4.13441	0.747642	2.40959	3.4213	3.57361	4.14557	0.960136	3.29131	2.34491	0.480119	4.95385	3.24225	-1.58418	1.43241	1.77935	1.31498	0.70843	0.634996	1.96373	1.98446	3.60759	0.420765	1.12523	2.31098
				11.54	1.35256	2.74413	4.70699	2.78047	4.07314	3.6518	4.13319	0.742748	2.40631	3.41722	3.57127	4.14391	0.955405	3.2881	2.34141	0.475103	4.95189	3.23899	-1.59016	1.4283	1.7754	1.30995	0.703635	0.629844	1.95944	1.98023	3.60497	0.41558	1.1208	2.30657
				11.55	1.3485	2.74111	4.70515	2.77742	4.07109	3.65022	4.13197	0.737854	2.40303	3.41313	3.56894	4.14224	0.950675	3.28489	2.3379	0.470087	4.94993	3.23573	-1.59615	1.42419	1.77144	1.30493	0.698839	0.624693	1.95515	1.97601	3.60235	0.410395	1.11637	2.30215
				11.56	1.34445	2.73809	4.7033	2.77436	4.06904	3.64864	4.13074	0.732961	2.39975	3.40905	3.56661	4.14058	0.945945	3.28168	2.3344	0.465071	4.94797	3.23248	-1.60213	1.42008	1.76748	1.2999	0.694044	0.619541	1.95086	1.97178	3.59973	0.40521	1.11195	2.29774
				11.57	1.34039	2.73507	4.70145	2.7713	4.06698	3.64706	4.12952	0.728067	2.39647	3.40496	3.56427	4.13891	0.941215	3.27847	2.3309	0.460054	4.94601	3.22922	-1.60811	1.41597	1.76352	1.29487	0.689248	0.614389	1.94657	1.96756	3.59711	0.400025	1.10752	2.29333
				11.58	1.33633	2.73205	4.69961	2.76825	4.06493	3.64548	4.1283	0.723174	2.39319	3.40088	3.56194	4.13725	0.936484	3.27526	2.32739	0.455038	4.94405	3.22596	-1.6141	1.41186	1.75956	1.28985	0.684452	0.609238	1.94228	1.96334	3.59449	0.39484	1.10309	2.28891
				11.59	1.33227	2.72903	4.69776	2.76519	4.06288	3.6439	4.12708	0.71828	2.3899	3.39679	3.5596	4.13558	0.931754	3.27205	2.32389	0.450022	4.94209	3.2227	-1.62008	1.40775	1.7556	1.28482	0.679657	0.604086	1.93799	1.95911	3.59187	0.389656	1.09867	2.2845
				11.6	1.32821	2.72601	4.69592	2.76213	4.06083	3.64231	4.12586	0.713386	2.38662	3.39271	3.55727	4.13392	0.927024	3.26884	2.32039	0.445006	4.94013	3.21944	-1.62606	1.40364	1.75164	1.27979	0.674861	0.598934	1.9337	1.95489	3.58925	0.384471	1.09424	2.28009
				11.61	1.32415	2.72299	4.69407	2.75908	4.05878	3.64073	4.12464	0.708493	2.38334	3.38862	3.55494	4.13225	0.922294	3.26563	2.31688	0.43999	4.93817	3.21618	-1.63205	1.39953	1.74768	1.27476	0.670066	0.593783	1.92941	1.95067	3.58663	0.379286	1.08981	2.27567
				11.62	1.32009	2.71997	4.69222	2.75602	4.05673	3.63915	4.12342	0.703599	2.38006	3.38454	3.5526	4.13059	0.917563	3.26242	2.31338	0.434974	4.93621	3.21292	-1.63803	1.39543	1.74373	1.26974	0.66527	0.588631	1.92512	1.94644	3.58401	0.374101	1.08538	2.27126
				11.63	1.31604	2.71695	4.69038	2.75296	4.05468	3.63757	4.1222	0.698706	2.37678	3.38045	3.55027	4.12892	0.912833	3.2592	2.30987	0.429957	4.93425	3.20966	-1.64401	1.39132	1.73977	1.26471	0.660475	0.583479	1.92083	1.94222	3.58138	0.368916	1.08096	2.26685
				11.64	1.31198	2.71393	4.68853	2.74991	4.05263	3.63599	4.12098	0.693812	2.3735	3.37637	3.54794	4.12726	0.908103	3.25599	2.30637	0.424941	4.93229	3.2064	-1.65	1.38721	1.73581	1.25968	0.655679	0.578328	1.91654	1.93799	3.57876	0.363731	1.07653	2.26243
				11.65	1.30792	2.71091	4.68669	2.74685	4.05058	3.63441	4.11976	0.688918	2.37021	3.37228	3.5456	4.12559	0.903372	3.25278	2.30287	0.419925	4.93033	3.20314	-1.65598	1.3831	1.73185	1.25466	0.650884	0.573176	1.91225	1.93377	3.57614	0.358546	1.0721	2.25802
				11.66	1.30386	2.70789	4.68484	2.74379	4.04853	3.63282	4.11854	0.684025	2.36693	3.3682	3.54327	4.12392	0.898642	3.24957	2.29936	0.414909	4.92837	3.19988	-1.66196	1.37899	1.72789	1.24963	0.646088	0.568024	1.90796	1.92955	3.57352	0.353361	1.06768	2.25361
				11.67	1.2998	2.70487	4.683	2.74074	4.04648	3.63124	4.11732	0.679131	2.36365	3.36411	3.54094	4.12226	0.893912	3.24636	2.29586	0.409893	4.92641	3.19662	-1.66795	1.37488	1.72393	1.2446	0.641292	0.562873	1.90367	1.92532	3.5709	0.348176	1.06325	2.24919
				11.68	1.29574	2.70185	4.68115	2.73768	4.04443	3.62966	4.1161	0.674237	2.36037	3.36003	3.5386	4.12059	0.889182	3.24315	2.29236	0.404877	4.92445	3.19336	-1.67393	1.37077	1.71997	1.23958	0.636497	0.557721	1.89938	1.9211	3.56828	0.342992	1.05882	2.24478
				11.69	1.29168	2.69883	4.6793	2.73462	4.04238	3.62808	4.11488	0.669344	2.35709	3.35594	3.53627	4.11893	0.884451	3.23994	2.28885	0.39986	4.92249	3.1901	-1.67991	1.36666	1.71602	1.23455	0.631701	0.552569	1.89509	1.91687	3.56566	0.337807	1.05439	2.24037
				11.7	1.28763	2.69581	4.67746	2.73157	4.04032	3.6265	4.11366	0.66445	2.35381	3.35186	3.53393	4.11726	0.879721	3.23673	2.28535	0.394844	4.92053	3.18684	-1.6859	1.36255	1.71206	1.22952	0.626906	0.547418	1.8908	1.91265	3.56304	0.332622	1.04997	2.23595
				11.71	1.28357	2.69279	4.67561	2.72851	4.03827	3.62492	4.11244	0.659557	2.35052	3.34777	3.5316	4.1156	0.874991	3.23352	2.28185	0.389828	4.91857	3.18358	-1.69188	1.35845	1.7081	1.2245	0.62211	0.542266	1.88651	1.90843	3.56042	0.327437	1.04554	2.23154
				11.72	1.27951	2.68977	4.67377	2.72545	4.03622	3.62334	4.11122	0.654663	2.34724	3.34369	3.52927	4.11393	0.87026	3.23031	2.27834	0.384812	4.91661	3.18032	-1.69786	1.35434	1.70414	1.21947	0.617315	0.537114	1.88222	1.9042	3.5578	0.322252	1.04111	2.22713
				11.73	1.27545	2.68675	4.67192	2.7224	4.03417	3.62175	4.11	0.649769	2.34396	3.3396	3.52693	4.11227	0.86553	3.2271	2.27484	0.379796	4.91465	3.17707	-1.70385	1.35023	1.70018	1.21444	0.612519	0.531963	1.87793	1.89998	3.55517	0.317067	1.03668	2.22271
				11.74	1.27139	2.68373	4.67007	2.71934	4.03212	3.62017	4.10878	0.644876	2.34068	3.33552	3.5246	4.1106	0.8608	3.22388	2.27134	0.37478	4.91269	3.17381	-1.70983	1.34612	1.69622	1.20942	0.607724	0.526811	1.87364	1.89575	3.55255	0.311882	1.03226	2.2183
				11.75	1.26733	2.68071	4.66823	2.71628	4.03007	3.61859	4.10755	0.639982	2.3374	3.33143	3.52227	4.10894	0.85607	3.22067	2.26783	0.369763	4.91073	3.17055	-1.71581	1.34201	1.69226	1.20439	0.602928	0.521659	1.86935	1.89153	3.54993	0.306697	1.02783	2.21389
				11.76	1.26328	2.67769	4.66638	2.71323	4.02802	3.61701	4.10633	0.635089	2.33412	3.32735	3.51993	4.10727	0.851339	3.21746	2.26433	0.364747	4.90877	3.16729	-1.7218	1.3379	1.6883	1.19936	0.598132	0.516508	1.86506	1.88731	3.54731	0.301513	1.0234	2.20947
				11.77	1.25922	2.67467	4.66454	2.71017	4.02597	3.61543	4.10511	0.630195	2.33083	3.32326	3.5176	4.10561	0.846609	3.21425	2.26083	0.359731	4.90681	3.16403	-1.72778	1.33379	1.68435	1.19434	0.593337	0.511356	1.86077	1.88308	3.54469	0.296328	1.01898	2.20506
				11.78	1.25516	2.67165	4.66269	2.70711	4.02392	3.61385	4.10389	0.625301	2.32755	3.31918	3.51527	4.10394	0.841879	3.21104	2.25732	0.354715	4.90485	3.16077	-1.73376	1.32968	1.68039	1.18931	0.588541	0.506204	1.85648	1.87886	3.54207	0.291143	1.01455	2.20065
				11.79	1.2511	2.66863	4.66084	2.70406	4.02187	3.61227	4.10267	0.620408	2.32427	3.31509	3.51293	4.10227	0.837149	3.20783	2.25382	0.349699	4.90289	3.15751	-1.73975	1.32557	1.67643	1.18428	0.583746	0.501053	1.85219	1.87463	3.53945	0.285958	1.01012	2.19623
				11.8	1.24704	2.66561	4.659	2.701	4.01982	3.61068	4.10145	0.615514	2.32099	3.31101	3.5106	4.10061	0.832418	3.20462	2.25031	0.344683	4.90093	3.15425	-1.74573	1.32146	1.67247	1.17926	0.57895	0.495901	1.8479	1.87041	3.53683	0.280773	1.00569	2.19182
				11.81	1.24298	2.66259	4.65715	2.69794	4.01777	3.6091	4.10023	0.61062	2.31771	3.30693	3.50826	4.09894	0.827688	3.20141	2.24681	0.339666	4.89897	3.15099	-1.75171	1.31736	1.66851	1.17423	0.574155	0.490749	1.84361	1.86619	3.53421	0.275588	1.00127	2.18741
				11.82	1.23892	2.65957	4.65531	2.69489	4.01571	3.60752	4.09901	0.605727	2.31443	3.30284	3.50593	4.09728	0.822958	3.1982	2.24331	0.33465	4.89701	3.14773	-1.7577	1.31325	1.66455	1.1692	0.569359	0.485598	1.83932	1.86196	3.53158	0.270403	0.996839	2.18299
				11.83	1.23487	2.65655	4.65346	2.69183	4.01366	3.60594	4.09779	0.600833	2.31114	3.29876	3.5036	4.09561	0.818227	3.19499	2.2398	0.329634	4.89505	3.14447	-1.76368	1.30914	1.66059	1.16418	0.564564	0.480446	1.83503	1.85774	3.52896	0.265218	0.992412	2.17858
				11.84	1.23081	2.65353	4.65162	2.68877	4.01161	3.60436	4.09657	0.59594	2.30786	3.29467	3.50126	4.09395	0.813497	3.19177	2.2363	0.324618	4.89309	3.14121	-1.76966	1.30503	1.65663	1.15915	0.559768	0.475294	1.83074	1.85351	3.52634	0.260033	0.987985	2.17417
				11.85	1.22675	2.65051	4.64977	2.68572	4.00956	3.60278	4.09535	0.591046	2.30458	3.29059	3.49893	4.09228	0.808767	3.18856	2.2328	0.319602	4.89113	3.13795	-1.77565	1.30092	1.65268	1.15412	0.554972	0.470143	1.82645	1.84929	3.52372	0.254849	0.983557	2.16975
				11.86	1.22269	2.64749	4.64792	2.68266	4.00751	3.60119	4.09413	0.586152	2.3013	3.2865	3.4966	4.09062	0.804037	3.18535	2.22929	0.314585	4.88917	3.13469	-1.78163	1.29681	1.64872	1.14909	0.550177	0.464991	1.82216	1.84507	3.5211	0.249664	0.97913	2.16534
				11.87	1.21863	2.64447	4.64608	2.6796	4.00546	3.59961	4.09291	0.581259	2.29802	3.28242	3.49426	4.08895	0.799306	3.18214	2.22579	0.309569	4.88721	3.13143	-1.78761	1.2927	1.64476	1.14407	0.545381	0.459839	1.81787	1.84084	3.51848	0.244479	0.974703	2.16093
				11.88	1.21457	2.64145	4.64423	2.67655	4.00341	3.59803	4.09169	0.576365	2.29474	3.27833	3.49193	4.08729	0.794576	3.17893	2.22229	0.304553	4.88525	3.12817	-1.7936	1.28859	1.6408	1.13904	0.540586	0.454688	1.81358	1.83662	3.51586	0.239294	0.970276	2.15651
				11.89	1.21051	2.63843	4.64239	2.67349	4.00136	3.59645	4.09047	0.571471	2.29145	3.27425	3.4896	4.08562	0.789846	3.17572	2.21878	0.299537	4.88329	3.12491	-1.79958	1.28448	1.63684	1.13401	0.53579	0.449536	1.80929	1.83239	3.51324	0.234109	0.965848	2.1521
				11.9	1.20646	2.63541	4.64054	2.67043	3.99931	3.59487	4.08925	0.566578	2.28817	3.27016	3.48726	4.08396	0.785115	3.17251	2.21528	0.294521	4.88133	3.12165	-1.80556	1.28038	1.63288	1.12899	0.530995	0.444384	1.805	1.82817	3.51062	0.228924	0.961421	2.14769
				11.91	1.2024	2.63238	4.63869	2.66738	3.99726	3.59329	4.08803	0.561684	2.28489	3.26608	3.48493	4.08229	0.780385	3.1693	2.21178	0.289505	4.87937	3.1184	-1.81155	1.27627	1.62892	1.12396	0.526199	0.439233	1.80071	1.82395	3.50799	0.223739	0.956994	2.14327
				11.92	1.19834	2.62936	4.63685	2.66432	3.99521	3.59171	4.08681	0.556791	2.28161	3.26199	3.48259	4.08062	0.775655	3.16609	2.20827	0.284488	4.87741	3.11514	-1.81753	1.27216	1.62496	1.11893	0.521403	0.434081	1.79642	1.81972	3.50537	0.218554	0.952567	2.13886
				11.93	1.19428	2.62634	4.635	2.66126	3.99316	3.59012	4.08558	0.551897	2.27833	3.25791	3.48026	4.07896	0.770924	3.16288	2.20477	0.279472	4.87545	3.11188	-1.82351	1.26805	1.62101	1.11391	0.516608	0.428929	1.79213	1.8155	3.50275	0.21337	0.948139	2.13445
				11.94	1.19022	2.62332	4.63316	2.65821	3.99111	3.58854	4.08436	0.547003	2.27505	3.25382	3.47793	4.07729	0.766194	3.15966	2.20126	0.274456	4.87349	3.10862	-1.8295	1.26394	1.61705	1.10888	0.511812	0.423778	1.78783	1.81127	3.50013	0.208185	0.943712	2.13003
				11.95	1.18616	2.6203	4.63131	2.65515	3.98905	3.58696	4.08314	0.54211	2.27176	3.24974	3.47559	4.07563	0.761464	3.15645	2.19776	0.26944	4.87153	3.10536	-1.83548	1.25983	1.61309	1.10385	0.507017	0.418626	1.78354	1.80705	3.49751	0.203	0.939285	2.12562
				11.96	1.18211	2.61728	4.62946	2.65209	3.987	3.58538	4.08192	0.537216	2.26848	3.24565	3.47326	4.07396	0.756734	3.15324	2.19426	0.264424	4.86957	3.1021	-1.84146	1.25572	1.60913	1.09883	0.502221	0.413474	1.77925	1.80283	3.49489	0.197815	0.934857	2.12121
				11.97	1.17805	2.61426	4.62762	2.64904	3.98495	3.5838	4.0807	0.532323	2.2652	3.24157	3.47093	4.0723	0.752003	3.15003	2.19075	0.259407	4.86761	3.09884	-1.84745	1.25161	1.60517	1.0938	0.497426	0.408323	1.77496	1.7986	3.49227	0.19263	0.93043	2.11679
				11.98	1.17399	2.61124	4.62577	2.64598	3.9829	3.58222	4.07948	0.527429	2.26192	3.23748	3.46859	4.07063	0.747273	3.14682	2.18725	0.254391	4.86565	3.09558	-1.85343	1.2475	1.60121	1.08877	0.49263	0.403171	1.77067	1.79438	3.48965	0.187445	0.926003	2.11238
				11.99	1.16993	2.60822	4.62393	2.64292	3.98085	3.58064	4.07826	0.522535	2.25864	3.2334	3.46626	4.06897	0.742543	3.14361	2.18375	0.249375	4.86369	3.09232	-1.85941	1.24339	1.59725	1.08375	0.487835	0.398019	1.76638	1.79015	3.48703	0.18226	0.921576	2.10797
				12	1.16587	2.6052	4.62208	2.63987	3.9788	3.57905	4.07704	0.517642	2.25536	3.22931	3.46392	4.0673	0.737812	3.1404	2.18024	0.244359	4.86173	3.08906	-1.8654	1.23929	1.59329	1.07872	0.483039	0.392868	1.76209	1.78593	3.4844	0.177075	0.917148	2.10355
				12.01	1.16181	2.60218	4.62024	2.63681	3.97675	3.57747	4.07582	0.512748	2.25207	3.22523	3.46159	4.06564	0.733082	3.13719	2.17674	0.239343	4.85977	3.0858	-1.87138	1.23518	1.58934	1.07369	0.478243	0.387716	1.7578	1.78171	3.48178	0.17189	0.912721	2.09914
				12.02	1.15775	2.59916	4.61839	2.63375	3.9747	3.57589	4.0746	0.507854	2.24879	3.22114	3.45926	4.06397	0.728352	3.13398	2.17324	0.234327	4.85781	3.08254	-1.87736	1.23107	1.58538	1.06867	0.473448	0.382564	1.75351	1.77748	3.47916	0.166706	0.908294	2.09473
				12.03	1.1537	2.59614	4.61654	2.6307	3.97265	3.57431	4.07338	0.502961	2.24551	3.21706	3.45692	4.06231	0.723622	3.13077	2.16973	0.22931	4.85585	3.07928	-1.88335	1.22696	1.58142	1.06364	0.468652	0.377413	1.74922	1.77326	3.47654	0.161521	0.903867	2.09031
				12.04	1.14964	2.59312	4.6147	2.62764	3.9706	3.57273	4.07216	0.498067	2.24223	3.21297	3.45459	4.06064	0.718891	3.12755	2.16623	0.224294	4.85389	3.07602	-1.88933	1.22285	1.57746	1.05861	0.463857	0.372261	1.74493	1.76903	3.47392	0.156336	0.899439	2.0859
				12.05	1.14558	2.5901	4.61285	2.62458	3.96855	3.57115	4.07094	0.493174	2.23895	3.20889	3.45226	4.05898	0.714161	3.12434	2.16273	0.219278	4.85193	3.07276	-1.89531	1.21874	1.5735	1.05359	0.459061	0.367109	1.74064	1.76481	3.4713	0.151151	0.895012	2.08149
				12.06	1.14152	2.58708	4.61101	2.62153	3.9665	3.56956	4.06972	0.48828	2.23567	3.2048	3.44992	4.05731	0.709431	3.12113	2.15922	0.214262	4.84997	3.0695	-1.9013	1.21463	1.56954	1.04856	0.454266	0.361958	1.73635	1.76059	3.46868	0.145966	0.890585	2.07707
				12.07	1.13746	2.58406	4.60916	2.61847	3.96444	3.56798	4.0685	0.483386	2.23238	3.20072	3.44759	4.05564	0.7047	3.11792	2.15572	0.209246	4.84801	3.06624	-1.90728	1.21052	1.56558	1.04353	0.44947	0.356806	1.73206	1.75636	3.46606	0.140781	0.886158	2.07266
				12.08	1.1334	2.58104	4.60731	2.61541	3.96239	3.5664	4.06728	0.478493	2.2291	3.19663	3.44526	4.05398	0.69997	3.11471	2.15221	0.204229	4.84605	3.06298	-1.91326	1.20641	1.56163	1.0385	0.444674	0.351654	1.72777	1.75214	3.46344	0.135596	0.88173	2.06825
				12.09	1.12934	2.57802	4.60547	2.61235	3.96034	3.56482	4.06606	0.473599	2.22582	3.19255	3.44292	4.05231	0.69524	3.1115	2.14871	0.199213	4.84409	3.05972	-1.91925	1.2023	1.55767	1.03348	0.439879	0.346503	1.72348	1.74791	3.46081	0.130411	0.877303	2.06383
				12.1	1.12529	2.575	4.60362	2.6093	3.95829	3.56324	4.06484	0.468705	2.22254	3.18846	3.44059	4.05065	0.690509	3.10829	2.14521	0.194197	4.84213	3.05646	-1.92523	1.1982	1.55371	1.02845	0.435083	0.341351	1.71919	1.74369	3.45819	0.125226	0.872876	2.05942
				12.11	1.12123	2.57198	4.60178	2.60624	3.95624	3.56166	4.06362	0.463812	2.21926	3.18438	3.43825	4.04898	0.685779	3.10508	2.1417	0.189181	4.84017	3.05321	-1.93121	1.19409	1.54975	1.02342	0.430288	0.336199	1.7149	1.73947	3.45557	0.120041	0.868448	2.05501
				12.12	1.11717	2.56896	4.59993	2.60318	3.95419	3.56008	4.06239	0.458918	2.21597	3.18029	3.43592	4.04732	0.681049	3.10187	2.1382	0.184165	4.83821	3.04995	-1.9372	1.18998	1.54579	1.0184	0.425492	0.331048	1.71061	1.73524	3.45295	0.114857	0.864021	2.05059
				12.13	1.11311	2.56594	4.59808	2.60013	3.95214	3.55849	4.06117	0.454025	2.21269	3.17621	3.43359	4.04565	0.676319	3.09866	2.1347	0.179149	4.83625	3.04669	-1.94318	1.18587	1.54183	1.01337	0.420697	0.325896	1.70632	1.73102	3.45033	0.109672	0.859594	2.04618
				12.14	1.10905	2.56292	4.59624	2.59707	3.95009	3.55691	4.05995	0.449131	2.20941	3.17212	3.43125	4.04399	0.671588	3.09544	2.13119	0.174132	4.83429	3.04343	-1.94916	1.18176	1.53787	1.00834	0.415901	0.320744	1.70203	1.72679	3.44771	0.104487	0.855167	2.04177
				12.15	1.10499	2.5599	4.59439	2.59401	3.94804	3.55533	4.05873	0.444237	2.20613	3.16804	3.42892	4.04232	0.666858	3.09223	2.12769	0.169116	4.83233	3.04017	-1.95515	1.17765	1.53391	1.00332	0.411105	0.315593	1.69774	1.72257	3.44509	0.0993019	0.850739	2.03735
				12.16	1.10093	2.55688	4.59255	2.59096	3.94599	3.55375	4.05751	0.439344	2.20285	3.16395	3.42659	4.04066	0.662128	3.08902	2.12419	0.1641	4.83037	3.03691	-1.96113	1.17354	1.52996	0.99829	0.40631	0.310441	1.69345	1.71835	3.44247	0.094117	0.846312	2.03294
				12.17	1.09688	2.55386	4.5907	2.5879	3.94394	3.55217	4.05629	0.43445	2.19957	3.15987	3.42425	4.03899	0.657397	3.08581	2.12068	0.159084	4.82841	3.03365	-1.96711	1.16943	1.526	0.993263	0.401514	0.305289	1.68916	1.71412	3.43984	0.0889321	0.841885	2.02853
				12.18	1.09282	2.55084	4.58885	2.58484	3.94189	3.55059	4.05507	0.429556	2.19628	3.15578	3.42192	4.03732	0.652667	3.0826	2.11718	0.154068	4.82645	3.03039	-1.9731	1.16532	1.52204	0.988236	0.396719	0.300138	1.68487	1.7099	3.43722	0.0837472	0.837458	2.02411
				12.19	1.08876	2.54782	4.58701	2.58179	3.93983	3.54901	4.05385	0.424663	2.193	3.1517	3.41958	4.03566	0.647937	3.07939	2.11368	0.149051	4.82449	3.02713	-1.97908	1.16122	1.51808	0.983209	0.391923	0.294986	1.68058	1.70567	3.4346	0.0785623	0.83303	2.0197
				12.2	1.0847	2.5448	4.58516	2.57873	3.93778	3.54742	4.05263	0.419769	2.18972	3.14761	3.41725	4.03399	0.643206	3.07618	2.11017	0.144035	4.82253	3.02387	-1.98506	1.15711	1.51412	0.978183	0.387128	0.289834	1.67629	1.70145	3.43198	0.0733775	0.828603	2.01529
				12.21	1.08064	2.54178	4.58332	2.57567	3.93573	3.54584	4.05141	0.414875	2.18644	3.14353	3.41492	4.03233	0.638476	3.07297	2.10667	0.139019	4.82056	3.02061	-1.99105	1.153	1.51016	0.973156	0.382332	0.284683	1.672	1.69723	3.42936	0.0681926	0.824176	2.01087
				12.22	1.07658	2.53876	4.58147	2.57262	3.93368	3.54426	4.05019	0.409982	2.18316	3.13944	3.41258	4.03066	0.633746	3.06976	2.10316	0.134003	4.8186	3.01735	-1.99703	1.14889	1.5062	0.968129	0.377536	0.279531	1.66771	1.693	3.42674	0.0630077	0.819749	2.00646
				12.23	1.07253	2.53574	4.57963	2.56956	3.93163	3.54268	4.04897	0.405088	2.17988	3.13536	3.41025	4.029	0.629016	3.06654	2.09966	0.128987	4.81664	3.01409	-2.00301	1.14478	1.50224	0.963102	0.372741	0.274379	1.66342	1.68878	3.42412	0.0578228	0.815321	2.00205
				12.24	1.06847	2.53272	4.57778	2.5665	3.92958	3.5411	4.04775	0.400195	2.17659	3.13127	3.40792	4.02733	0.624285	3.06333	2.09616	0.123971	4.81468	3.01083	-2.00899	1.14067	1.49829	0.958075	0.367945	0.269228	1.65913	1.68455	3.4215	0.0526379	0.810894	1.99763
				12.25	1.06441	2.5297	4.57593	2.56345	3.92753	3.53952	4.04653	0.395301	2.17331	3.12719	3.40558	4.02567	0.619555	3.06012	2.09265	0.118954	4.81272	3.00757	-2.01498	1.13656	1.49433	0.953048	0.36315	0.264076	1.65484	1.68033	3.41888	0.047453	0.806467	1.99322
				12.26	1.06035	2.52668	4.57409	2.56039	3.92548	3.53793	4.04531	0.390407	2.17003	3.1231	3.40325	4.024	0.614825	3.05691	2.08915	0.113938	4.81076	3.00431	-2.02096	1.13245	1.49037	0.948022	0.358354	0.258924	1.65055	1.67611	3.41625	0.0422681	0.802039	1.98881
				12.27	1.05629	2.52366	4.57224	2.55733	3.92343	3.53635	4.04409	0.385514	2.16675	3.11902	3.40091	4.02234	0.610094	3.0537	2.08565	0.108922	4.8088	3.00105	-2.02694	1.12834	1.48641	0.942995	0.353559	0.253772	1.64626	1.67188	3.41363	0.0370832	0.797612	1.98439
				12.28	1.05223	2.52064	4.5704	2.55428	3.92138	3.53477	4.04287	0.38062	2.16347	3.11493	3.39858	4.02067	0.605364	3.05049	2.08214	0.103906	4.80684	2.99779	-2.03293	1.12423	1.48245	0.937968	0.348763	0.248621	1.64197	1.66766	3.41101	0.0318983	0.793185	1.97998
				12.29	1.04817	2.51762	4.56855	2.55122	3.91933	3.53319	4.04165	0.375726	2.16018	3.11085	3.39625	4.01901	0.600634	3.04728	2.07864	0.0988896	4.80488	2.99453	-2.03891	1.12013	1.47849	0.932941	0.343967	0.243469	1.63768	1.66343	3.40839	0.0267134	0.788758	1.97557
				12.3	1.04412	2.5146	4.5667	2.54816	3.91727	3.53161	4.04042	0.370833	2.1569	3.10676	3.39391	4.01734	0.595903	3.04407	2.07514	0.0938734	4.80292	2.99127	-2.04489	1.11602	1.47453	0.927914	0.339172	0.238317	1.63339	1.65921	3.40577	0.0215285	0.78433	1.97115
				12.31	1.04006	2.51158	4.56486	2.54511	3.91522	3.53003	4.0392	0.365939	2.15362	3.10268	3.39158	4.01567	0.591173	3.04086	2.07163	0.0888572	4.80096	2.98801	-2.05088	1.11191	1.47057	0.922887	0.334376	0.233166	1.6291	1.65499	3.40315	0.0163436	0.779903	1.96674
				12.32	1.036	2.50856	4.56301	2.54205	3.91317	3.52845	4.03798	0.361046	2.15034	3.09859	3.38925	4.01401	0.586443	3.03764	2.06813	0.083841	4.799	2.98476	-2.05686	1.1078	1.46662	0.91786	0.329581	0.228014	1.62481	1.65076	3.40053	0.0111587	0.775476	1.96233
				12.33	1.03194	2.50554	4.56117	2.53899	3.91112	3.52686	4.03676	0.356152	2.14706	3.09451	3.38691	4.01234	0.581713	3.03443	2.06462	0.0788248	4.79704	2.9815	-2.06284	1.10369	1.46266	0.912834	0.324785	0.222862	1.62052	1.64654	3.39791	0.00597382	0.771048	1.95791
				12.34	1.02788	2.50252	4.55932	2.53593	3.90907	3.52528	4.03554	0.351258	2.14378	3.09042	3.38458	4.01068	0.576982	3.03122	2.06112	0.0738086	4.79508	2.97824	-2.06883	1.09958	1.4587	0.907807	0.31999	0.217711	1.61623	1.64231	3.39528	0.000788923	0.766621	1.9535
				12.35	1.02382	2.4995	4.55747	2.53288	3.90702	3.5237	4.03432	0.346365	2.14049	3.08634	3.38224	4.00901	0.572252	3.02801	2.05762	0.0687924	4.79312	2.97498	-2.07481	1.09547	1.45474	0.90278	0.315194	0.212559	1.61194	1.63809	3.39266	-0.00439597	0.762194	1.94909
				12.36	1.01976	2.49647	4.55563	2.52982	3.90497	3.52212	4.0331	0.341471	2.13721	3.08225	3.37991	4.00735	0.567522	3.0248	2.05411	0.0637763	4.79116	2.97172	-2.08079	1.09136	1.45078	0.897753	0.310398	0.207407	1.60765	1.63387	3.39004	-0.00958087	0.757767	1.94467
				12.37	1.01571	2.49345	4.55378	2.52676	3.90292	3.52054	4.03188	0.336577	2.13393	3.07817	3.37758	4.00568	0.562791	3.02159	2.05061	0.0587601	4.7892	2.96846	-2.08678	1.08725	1.44682	0.892726	0.305603	0.202256	1.60336	1.62964	3.38742	-0.0147658	0.753339	1.94026
				12.38	1.01165	2.49043	4.55194	2.52371	3.90087	3.51896	4.03066	0.331684	2.13065	3.07408	3.37524	4.00402	0.558061	3.01838	2.04711	0.0537439	4.78724	2.9652	-2.09276	1.08314	1.44286	0.887699	0.300807	0.197104	1.59906	1.62542	3.3848	-0.0199507	0.748912	1.93584
				12.39	1.00759	2.48741	4.55009	2.52065	3.89882	3.51737	4.02944	0.32679	2.12737	3.07	3.37291	4.00235	0.553331	3.01517	2.0436	0.0487277	4.78528	2.96194	-2.09874	1.07904	1.4389	0.882673	0.296012	0.191952	1.59477	1.62119	3.38218	-0.0251356	0.744485	1.93143
				12.4	1.00353	2.48439	4.54824	2.51759	3.89677	3.51579	4.02822	0.321896	2.12409	3.06591	3.37058	4.00069	0.5486	3.01196	2.0401	0.0437115	4.78332	2.95868	-2.10473	1.07493	1.43495	0.877646	0.291216	0.186801	1.59048	1.61697	3.37956	-0.0303205	0.740058	1.92702
				12.41	0.999471	2.48137	4.5464	2.51454	3.89472	3.51421	4.027	0.317003	2.1208	3.06183	3.36824	3.99902	0.54387	3.00875	2.0366	0.0386953	4.78136	2.95542	-2.11071	1.07082	1.43099	0.872619	0.28642	0.181649	1.58619	1.61275	3.37694	-0.0355054	0.73563	1.9226
				12.42	0.995413	2.47835	4.54455	2.51148	3.89266	3.51263	4.02578	0.312109	2.11752	3.05774	3.36591	3.99736	0.53914	3.00553	2.03309	0.0336791	4.7794	2.95216	-2.11669	1.06671	1.42703	0.867592	0.281625	0.176497	1.5819	1.60852	3.37432	-0.0406903	0.731203	1.91819
				12.43	0.991354	2.47533	4.54271	2.50842	3.89061	3.51105	4.02456	0.307216	2.11424	3.05366	3.36357	3.99569	0.53441	3.00232	2.02959	0.0286629	4.77744	2.9489	-2.12268	1.0626	1.42307	0.862565	0.276829	0.171346	1.57761	1.6043	3.37169	-0.0458752	0.726776	1.91378
				12.44	0.987296	2.47231	4.54086	2.50537	3.88856	3.50947	4.02334	0.302322	2.11096	3.04957	3.36124	3.99402	0.529679	2.99911	2.02608	0.0236467	4.77548	2.94564	-2.12866	1.05849	1.41911	0.857538	0.272034	0.166194	1.57332	1.60007	3.36907	-0.05106	0.722348	1.90936
				12.45	0.983237	2.46929	4.53901	2.50231	3.88651	3.50789	4.02212	0.297428	2.10768	3.04549	3.35891	3.99236	0.524949	2.9959	2.02258	0.0186306	4.77352	2.94238	-2.13464	1.05438	1.41515	0.852512	0.267238	0.161042	1.56903	1.59585	3.36645	-0.0562449	0.717921	1.90495
				12.46	0.979179	2.46627	4.53717	2.49925	3.88446	3.5063	4.0209	0.292535	2.10439	3.0414	3.35657	3.99069	0.520219	2.99269	2.01908	0.0136144	4.77156	2.93912	-2.14063	1.05027	1.41119	0.847485	0.262443	0.155891	1.56474	1.59163	3.36383	-0.0614298	0.713494	1.90054
				12.47	0.97512	2.46325	4.53532	2.4962	3.88241	3.50472	4.01968	0.287641	2.10111	3.03732	3.35424	3.98903	0.515488	2.98948	2.01557	0.00859817	4.7696	2.93586	-2.14661	1.04616	1.40723	0.842458	0.257647	0.150739	1.56045	1.5874	3.36121	-0.0666147	0.709067	1.89612
				12.48	0.971062	2.46023	4.53348	2.49314	3.88036	3.50314	4.01846	0.282747	2.09783	3.03323	3.35191	3.98736	0.510758	2.98627	2.01207	0.00358198	4.76764	2.9326	-2.15259	1.04205	1.40328	0.837431	0.252851	0.145587	1.55616	1.58318	3.35859	-0.0717996	0.704639	1.89171
				12.49	0.967003	2.45721	4.53163	2.49008	3.87831	3.50156	4.01723	0.277854	2.09455	3.02915	3.34957	3.9857	0.506028	2.98306	2.00857	-0.00143421	4.76568	2.92934	-2.15858	1.03795	1.39932	0.832404	0.248056	0.140435	1.55187	1.57895	3.35597	-0.0769845	0.700212	1.8873
				12.5	0.962944	2.45419	4.52978	2.48703	3.87626	3.49998	4.01601	0.27296	2.09127	3.02506	3.34724	3.98403	0.501297	2.97985	2.00506	-0.0064504	4.76372	2.92608	-2.16456	1.03384	1.39536	0.827377	0.24326	0.135284	1.54758	1.57473	3.35335	-0.0821694	0.695785	1.88288
				12.51	0.958886	2.45117	4.52794	2.48397	3.87421	3.4984	4.01479	0.268066	2.08799	3.02098	3.3449	3.98237	0.496567	2.97663	2.00156	-0.0114666	4.76176	2.92282	-2.17054	1.02973	1.3914	0.82235	0.238465	0.130132	1.54329	1.57051	3.35072	-0.0873543	0.691357	1.87847
				12.52	0.954827	2.44815	4.52609	2.48091	3.87216	3.49682	4.01357	0.263173	2.0847	3.01689	3.34257	3.9807	0.491837	2.97342	1.99806	-0.0164828	4.7598	2.91956	-2.17653	1.02562	1.38744	0.817324	0.233669	0.12498	1.539	1.56628	3.3481	-0.0925392	0.68693	1.87406
				12.53	0.950769	2.44513	4.52425	2.47786	3.8701	3.49523	4.01235	0.258279	2.08142	3.01281	3.34024	3.97904	0.487106	2.97021	1.99455	-0.021499	4.75784	2.9163	-2.18251	1.02151	1.38348	0.812297	0.228874	0.119829	1.53471	1.56206	3.34548	-0.0977241	0.682503	1.86964
				12.54	0.94671	2.44211	4.5224	2.4748	3.86805	3.49365	4.01113	0.253386	2.07814	3.00872	3.3379	3.97737	0.482376	2.967	1.99105	-0.0265152	4.75588	2.91304	-2.18849	1.0174	1.37952	0.80727	0.224078	0.114677	1.53042	1.55783	3.34286	-0.102909	0.678076	1.86523
				12.55	0.942652	2.43909	4.52056	2.47174	3.866	3.49207	4.00991	0.248492	2.07486	3.00464	3.33557	3.97571	0.477646	2.96379	1.98754	-0.0315314	4.75392	2.90978	-2.19448	1.01329	1.37556	0.802243	0.219282	0.109525	1.52613	1.55361	3.34024	-0.108094	0.673648	1.86082
				12.56	0.938593	2.43607	4.51871	2.46868	3.86395	3.49049	4.00869	0.243598	2.07158	3.00055	3.33324	3.97404	0.472916	2.96058	1.98404	-0.0365475	4.75196	2.90653	-2.20046	1.00918	1.3716	0.797216	0.214487	0.104374	1.52184	1.54939	3.33762	-0.113279	0.669221	1.8564
				12.57	0.934535	2.43305	4.51686	2.46563	3.8619	3.48891	4.00747	0.238705	2.06829	2.99647	3.3309	3.97237	0.468185	2.95737	1.98054	-0.0415637	4.75	2.90327	-2.20644	1.00507	1.36765	0.792189	0.209691	0.099222	1.51755	1.54516	3.335	-0.118464	0.664794	1.85199
				12.58	0.930476	2.43003	4.51502	2.46257	3.85985	3.48733	4.00625	0.233811	2.06501	2.99238	3.32857	3.97071	0.463455	2.95416	1.97703	-0.0465799	4.74804	2.90001	-2.21243	1.00096	1.36369	0.787163	0.204896	0.0940703	1.51326	1.54094	3.33238	-0.123649	0.660366	1.84758
				12.59	0.926418	2.42701	4.51317	2.45951	3.8578	3.48574	4.00503	0.228917	2.06173	2.9883	3.32623	3.96904	0.458725	2.95095	1.97353	-0.0515961	4.74608	2.89675	-2.21841	0.996856	1.35973	0.782136	0.2001	0.0889186	1.50897	1.53671	3.32975	-0.128834	0.655939	1.84316
				12.6	0.922359	2.42399	4.51133	2.45646	3.85575	3.48416	4.00381	0.224024	2.05845	2.98421	3.3239	3.96738	0.453994	2.94773	1.97003	-0.0566123	4.74412	2.89349	-2.22439	0.992747	1.35577	0.777109	0.195304	0.0837669	1.50468	1.53249	3.32713	-0.134018	0.651512	1.83875
				12.61	0.9183	2.42097	4.50948	2.4534	3.8537	3.48258	4.00259	0.21913	2.05517	2.98013	3.32157	3.96571	0.449264	2.94452	1.96652	-0.0616285	4.74216	2.89023	-2.23038	0.988638	1.35181	0.772082	0.190509	0.0786152	1.50039	1.52827	3.32451	-0.139203	0.647085	1.83434
				12.62	0.914242	2.41795	4.50763	2.45034	3.85165	3.481	4.00137	0.214236	2.05189	2.97604	3.31923	3.96405	0.444534	2.94131	1.96302	-0.0666447	4.7402	2.88697	-2.23636	0.984529	1.34785	0.767055	0.185713	0.0734635	1.4961	1.52404	3.32189	-0.144388	0.642657	1.82992
				12.63	0.910183	2.41493	4.50579	2.44729	3.8496	3.47942	4.00015	0.209343	2.0486	2.97196	3.3169	3.96238	0.439803	2.9381	1.95952	-0.0716609	4.73824	2.88371	-2.24234	0.98042	1.34389	0.762028	0.180918	0.0683119	1.49181	1.51982	3.31927	-0.149573	0.63823	1.82551
				12.64	0.906125	2.41191	4.50394	2.44423	3.84755	3.47784	3.99893	0.204449	2.04532	2.96787	3.31457	3.96072	0.435073	2.93489	1.95601	-0.0766771	4.73628	2.88045	-2.24833	0.976311	1.33993	0.757001	0.176122	0.0631602	1.48752	1.51559	3.31665	-0.154758	0.633803	1.8211
				12.65	0.902066	2.40889	4.5021	2.44117	3.84549	3.47626	3.99771	0.199556	2.04204	2.96379	3.31223	3.95905	0.430343	2.93168	1.95251	-0.0816933	4.73432	2.87719	-2.25431	0.972202	1.33598	0.751975	0.171327	0.0580085	1.48323	1.51137	3.31403	-0.159943	0.629375	1.81668
				12.66	0.898008	2.40587	4.50025	2.43812	3.84344	3.47467	3.99649	0.194662	2.03876	2.9597	3.3099	3.95739	0.425612	2.92847	1.949	-0.0867095	4.73236	2.87393	-2.26029	0.968093	1.33202	0.746948	0.166531	0.0528568	1.47894	1.50715	3.31141	-0.165128	0.624948	1.81227
				12.67	0.893949	2.40285	4.4984	2.43506	3.84139	3.47309	3.99526	0.189768	2.03548	2.95562	3.30756	3.95572	0.420882	2.92526	1.9455	-0.0917257	4.7304	2.87067	-2.26628	0.963984	1.32806	0.741921	0.161735	0.0477051	1.47465	1.50292	3.30878	-0.170313	0.620521	1.80786
				12.68	0.889891	2.39983	4.49656	2.432	3.83934	3.47151	3.99404	0.184875	2.0322	2.95153	3.30523	3.95406	0.416152	2.92204	1.942	-0.0967419	4.72844	2.86741	-2.27226	0.959875	1.3241	0.736894	0.15694	0.0425534	1.47036	1.4987	3.30616	-0.175498	0.616094	1.80344
				12.69	0.885832	2.39681	4.49471	2.42895	3.83729	3.46993	3.99282	0.179981	2.02891	2.94744	3.3029	3.95239	0.411421	2.91883	1.93849	-0.101758	4.72648	2.86415	-2.27824	0.955766	1.32014	0.731867	0.152144	0.0374017	1.46607	1.49447	3.30354	-0.180683	0.611666	1.79903
				12.7	0.881773	2.39379	4.49287	2.42589	3.83524	3.46835	3.9916	0.175087	2.02563	2.94336	3.30056	3.95072	0.406691	2.91562	1.93499	-0.106774	4.72452	2.86089	-2.28423	0.951657	1.31618	0.72684	0.147349	0.0322501	1.46178	1.49025	3.30092	-0.185867	0.607239	1.79462
				12.71	0.877715	2.39077	4.49102	2.42283	3.83319	3.46677	3.99038	0.170194	2.02235	2.93927	3.29823	3.94906	0.401961	2.91241	1.93149	-0.11179	4.72256	2.85763	-2.29021	0.947548	1.31222	0.721813	0.142553	0.0270984	1.45749	1.48603	3.2983	-0.191052	0.602812	1.7902
				12.72	0.873656	2.38774	4.48917	2.41978	3.83114	3.46519	3.98916	0.1653	2.01907	2.93519	3.2959	3.94739	0.397231	2.9092	1.92798	-0.116807	4.7206	2.85437	-2.29619	0.943439	1.30826	0.716787	0.137757	0.0219467	1.4532	1.4818	3.29568	-0.196237	0.598384	1.78579
				12.73	0.869598	2.38472	4.48733	2.41672	3.82909	3.4636	3.98794	0.160406	2.01579	2.9311	3.29356	3.94573	0.3925	2.90599	1.92448	-0.121823	4.71864	2.85111	-2.30218	0.93933	1.30431	0.71176	0.132962	0.016795	1.44891	1.47758	3.29306	-0.201422	0.593957	1.78138
				12.74	0.865539	2.3817	4.48548	2.41366	3.82704	3.46202	3.98672	0.155513	2.0125	2.92702	3.29123	3.94406	0.38777	2.90278	1.92098	-0.126839	4.71668	2.84785	-2.30816	0.935221	1.30035	0.706733	0.128166	0.0116433	1.44462	1.47335	3.29044	-0.206607	0.58953	1.77696
				12.75	0.861481	2.37868	4.48364	2.4106	3.82499	3.46044	3.9855	0.150619	2.00922	2.92293	3.28889	3.9424	0.38304	2.89957	1.91747	-0.131855	4.71472	2.84459	-2.31414	0.931112	1.29639	0.701706	0.123371	0.00649162	1.44033	1.46913	3.28782	-0.211792	0.585103	1.77255
				12.76	0.857422	2.37566	4.48179	2.40755	3.82293	3.45886	3.98428	0.145725	2.00594	2.91885	3.28656	3.94073	0.378309	2.89636	1.91397	-0.136871	4.71276	2.84133	-2.32013	0.927003	1.29243	0.696679	0.118575	0.00133993	1.43604	1.46491	3.28519	-0.216977	0.580675	1.76814
				12.77	0.853364	2.37264	4.47994	2.40449	3.82088	3.45728	3.98306	0.140832	2.00266	2.91476	3.28423	3.93907	0.373579	2.89314	1.91046	-0.141888	4.71079	2.83807	-2.32611	0.922894	1.28847	0.691652	0.11378	-0.00381176	1.43174	1.46068	3.28257	-0.222162	0.576248	1.76372
				12.78	0.849305	2.36962	4.4781	2.40143	3.81883	3.4557	3.98184	0.135938	1.99938	2.91068	3.28189	3.9374	0.368849	2.88993	1.90696	-0.146904	4.70883	2.83481	-2.33209	0.918785	1.28451	0.686626	0.108984	-0.00896345	1.42745	1.45646	3.27995	-0.227347	0.571821	1.75931
				12.79	0.845246	2.3666	4.47625	2.39838	3.81678	3.45411	3.98062	0.131045	1.9961	2.90659	3.27956	3.93574	0.364118	2.88672	1.90346	-0.15192	4.70687	2.83155	-2.33808	0.914676	1.28055	0.681599	0.104188	-0.0141151	1.42316	1.45223	3.27733	-0.232532	0.567393	1.75489
				12.8	0.841188	2.36358	4.47441	2.39532	3.81473	3.45253	3.9794	0.126151	1.99281	2.90251	3.27723	3.93407	0.359388	2.88351	1.89995	-0.156936	4.70491	2.82829	-2.34406	0.910567	1.27659	0.676572	0.0993928	-0.0192668	1.41887	1.44801	3.27471	-0.237716	0.562966	1.75048
				12.81	0.837129	2.36056	4.47256	2.39226	3.81268	3.45095	3.97818	0.121257	1.98953	2.89842	3.27489	3.9324	0.354658	2.8803	1.89645	-0.161952	4.70295	2.82504	-2.35004	0.906458	1.27264	0.671545	0.0945972	-0.0244185	1.41458	1.44379	3.27209	-0.242901	0.558539	1.74607
				12.82	0.833071	2.35754	4.47071	2.38921	3.81063	3.44937	3.97696	0.116364	1.98625	2.89434	3.27256	3.93074	0.349927	2.87709	1.89295	-0.166969	4.70099	2.82178	-2.35603	0.902349	1.26868	0.666518	0.0898016	-0.0295702	1.41029	1.43956	3.26947	-0.248086	0.554112	1.74165
				12.83	0.829012	2.35452	4.46887	2.38615	3.80858	3.44779	3.97574	0.11147	1.98297	2.89025	3.27022	3.92907	0.345197	2.87388	1.88944	-0.171985	4.69903	2.81852	-2.36201	0.89824	1.26472	0.661491	0.085006	-0.0347219	1.406	1.43534	3.26685	-0.253271	0.549684	1.73724
				12.84	0.824954	2.3515	4.46702	2.38309	3.80653	3.44621	3.97452	0.106576	1.97969	2.88617	3.26789	3.92741	0.340467	2.87067	1.88594	-0.177001	4.69707	2.81526	-2.36799	0.894131	1.26076	0.656464	0.0802104	-0.0398736	1.40171	1.43111	3.26422	-0.258456	0.545257	1.73283
				12.85	0.820895	2.34848	4.46518	2.38004	3.80448	3.44463	3.9733	0.101683	1.9764	2.88208	3.26556	3.92574	0.335736	2.86746	1.88244	-0.182017	4.69511	2.812	-2.37398	0.890022	1.2568	0.651438	0.0754149	-0.0450253	1.39742	1.42689	3.2616	-0.263641	0.54083	1.72841
				12.86	0.816837	2.34546	4.46333	2.37698	3.80243	3.44304	3.97207	0.0967891	1.97312	2.878	3.26322	3.92408	0.331006	2.86424	1.87893	-0.187033	4.69315	2.80874	-2.37996	0.885913	1.25284	0.646411	0.0706193	-0.050177	1.39313	1.42267	3.25898	-0.268826	0.536402	1.724
				12.87	0.812778	2.34244	4.46148	2.37392	3.80037	3.44146	3.97085	0.0918954	1.96984	2.87391	3.26089	3.92241	0.326276	2.86103	1.87543	-0.19205	4.69119	2.80548	-2.38594	0.881804	1.24888	0.641384	0.0658237	-0.0553286	1.38884	1.41844	3.25636	-0.274011	0.531975	1.71959
				12.88	0.808719	2.33942	4.45964	2.37087	3.79832	3.43988	3.96963	0.0870018	1.96656	2.86983	3.25855	3.92075	0.321546	2.85782	1.87192	-0.197066	4.68923	2.80222	-2.39193	0.877695	1.24492	0.636357	0.0610281	-0.0604803	1.38455	1.41422	3.25374	-0.279196	0.527548	1.71517
				12.89	0.804661	2.3364	4.45779	2.36781	3.79627	3.4383	3.96841	0.0821081	1.96328	2.86574	3.25622	3.91908	0.316815	2.85461	1.86842	-0.202082	4.68727	2.79896	-2.39791	0.873586	1.24097	0.63133	0.0562325	-0.065632	1.38026	1.40999	3.25112	-0.284381	0.523121	1.71076
				12.9	0.800602	2.33338	4.45595	2.36475	3.79422	3.43672	3.96719	0.0772145	1.96	2.86166	3.25389	3.91742	0.312085	2.8514	1.86492	-0.207098	4.68531	2.7957	-2.40389	0.869477	1.23701	0.626303	0.0514369	-0.0707837	1.37597	1.40577	3.2485	-0.289565	0.518693	1.70635
				12.91	0.796544	2.33036	4.4541	2.36169	3.79217	3.43514	3.96597	0.0723209	1.95671	2.85757	3.25155	3.91575	0.307355	2.84819	1.86141	-0.212114	4.68335	2.79244	-2.40988	0.865368	1.23305	0.621276	0.0466413	-0.0759354	1.37168	1.40155	3.24587	-0.29475	0.514266	1.70193
				12.92	0.792485	2.32734	4.45225	2.35864	3.79012	3.43355	3.96475	0.0674272	1.95343	2.85349	3.24922	3.91409	0.302624	2.84498	1.85791	-0.217131	4.68139	2.78918	-2.41586	0.861259	1.22909	0.61625	0.0418458	-0.0810871	1.36739	1.39732	3.24325	-0.299935	0.509839	1.69752
				12.93	0.788427	2.32432	4.45041	2.35558	3.78807	3.43197	3.96353	0.0625336	1.95015	2.8494	3.24689	3.91242	0.297894	2.84177	1.85441	-0.222147	4.67943	2.78592	-2.42184	0.85715	1.22513	0.611223	0.0370502	-0.0862388	1.3631	1.3931	3.24063	-0.30512	0.505411	1.69311
				12.94	0.784368	2.3213	4.44856	2.35252	3.78602	3.43039	3.96231	0.0576399	1.94687	2.84532	3.24455	3.91075	0.293164	2.83855	1.8509	-0.227163	4.67747	2.78266	-2.42783	0.853041	1.22117	0.606196	0.0322546	-0.0913905	1.35881	1.38887	3.23801	-0.310305	0.500984	1.68869
				12.95	0.78031	2.31828	4.44672	2.34947	3.78397	3.42881	3.96109	0.0527463	1.94359	2.84123	3.24222	3.90909	0.288433	2.83534	1.8474	-0.232179	4.67551	2.7794	-2.43381	0.848932	1.21721	0.601169	0.027459	-0.0965422	1.35452	1.38465	3.23539	-0.31549	0.496557	1.68428
				12.96	0.776251	2.31526	4.44487	2.34641	3.78192	3.42723	3.95987	0.0478526	1.9403	2.83715	3.23988	3.90742	0.283703	2.83213	1.84389	-0.237195	4.67355	2.77614	-2.43979	0.844823	1.21325	0.596142	0.0226634	-0.101694	1.35023	1.38043	3.23277	-0.320675	0.49213	1.67987
				12.97	0.772192	2.31224	4.44302	2.34335	3.77987	3.42565	3.95865	0.042959	1.93702	2.83306	3.23755	3.90576	0.278973	2.82892	1.84039	-0.242211	4.67159	2.77288	-2.44578	0.840714	1.2093	0.591115	0.0178678	-0.106846	1.34594	1.3762	3.23015	-0.32586	0.487702	1.67545
				12.98	0.768134	2.30922	4.44118	2.3403	3.77781	3.42407	3.95743	0.0380654	1.93374	2.82898	3.23522	3.90409	0.274242	2.82571	1.83689	-0.247228	4.66963	2.76962	-2.45176	0.836605	1.20534	0.586088	0.0130722	-0.111997	1.34165	1.37198	3.22753	-0.331045	0.483275	1.67104
				12.99	0.764075	2.3062	4.43933	2.33724	3.77576	3.42248	3.95621	0.0331717	1.93046	2.82489	3.23288	3.90243	0.269512	2.8225	1.83338	-0.252244	4.66767	2.76636	-2.45774	0.832496	1.20138	0.581062	0.00827665	-0.117149	1.33736	1.36775	3.2249	-0.33623	0.478848	1.66663
				13	0.760017	2.30318	4.43749	2.33418	3.77371	3.4209	3.95499	0.0282781	1.92718	2.82081	3.23055	3.90076	0.264782	2.81929	1.82988	-0.25726	4.66571	2.7631	-2.46373	0.828387	1.19742	0.576035	0.00348107	-0.122301	1.33307	1.36353	3.22228	-0.341415	0.47442	1.66221
				13.01	0.755958	2.30016	4.43564	2.33113	3.77166	3.41932	3.95377	0.0233844	1.9239	2.81672	3.22822	3.8991	0.260051	2.81608	1.82638	-0.262276	4.66375	2.75984	-2.46971	0.824278	1.19346	0.571008	-0.00131452	-0.127452	1.32878	1.3593	3.21966	-0.346599	0.469993	1.6578
				13.02	0.7519	2.29714	4.4338	2.32807	3.76961	3.41774	3.95255	0.0184908	1.92061	2.81264	3.22588	3.89743	0.255321	2.81287	1.82287	-0.267292	4.66179	2.75658	-2.47569	0.820169	1.1895	0.565981	-0.00611011	-0.132604	1.32449	1.35508	3.21704	-0.351784	0.465566	1.65339
				13.03	0.747841	2.29412	4.43195	2.32501	3.76756	3.41616	3.95133	0.0135971	1.91733	2.80855	3.22355	3.89577	0.250591	2.80965	1.81937	-0.272309	4.65983	2.75332	-2.48168	0.81606	1.18554	0.560954	-0.0109057	-0.137756	1.3202	1.35086	3.21442	-0.356969	0.461139	1.64897
				13.04	0.743782	2.29109	4.4301	2.32196	3.76551	3.41458	3.9501	0.0087035	1.91405	2.80447	3.22121	3.8941	0.24586	2.80644	1.81587	-0.277325	4.65787	2.75006	-2.48766	0.811951	1.18158	0.555927	-0.0157013	-0.142907	1.31591	1.34663	3.2118	-0.362154	0.456711	1.64456
				13.05	0.739724	2.28807	4.42826	2.3189	3.76346	3.41299	3.94888	0.00380985	1.91077	2.80038	3.21888	3.89243	0.24113	2.80323	1.81236	-0.282341	4.65591	2.7468	-2.49364	0.807842	1.17762	0.5509	-0.0204969	-0.148059	1.31162	1.34241	3.20918	-0.367339	0.452284	1.64015
				13.06	0.735665	2.28505	4.42641	2.31584	3.76141	3.41141	3.94766	-0.00108379	1.90749	2.7963	3.21655	3.89077	0.2364	2.80002	1.80886	-0.287357	4.65395	2.74354	-2.49963	0.803733	1.17367	0.545874	-0.0252925	-0.153211	1.30733	1.33818	3.20656	-0.372524	0.447857	1.63573
				13.07	0.731607	2.28203	4.42457	2.31278	3.75936	3.40983	3.94644	-0.00597743	1.9042	2.79221	3.21421	3.8891	0.23167	2.79681	1.80535	-0.292373	4.65199	2.74028	-2.50561	0.799624	1.16971	0.540847	-0.030088	-0.158362	1.30304	1.33396	3.20393	-0.377709	0.443429	1.63132
				13.08	0.727548	2.27901	4.42272	2.30973	3.75731	3.40825	3.94522	-0.0108711	1.90092	2.78813	3.21188	3.88744	0.226939	2.7936	1.80185	-0.29739	4.65003	2.73703	-2.51159	0.795515	1.16575	0.53582	-0.0348836	-0.163514	1.29875	1.32974	3.20131	-0.382894	0.439002	1.62691
				13.09	0.72349	2.27599	4.42087	2.30667	3.75525	3.40667	3.944	-0.0157647	1.89764	2.78404	3.20955	3.88577	0.222209	2.79039	1.79835	-0.302406	4.64807	2.73377	-2.51758	0.791406	1.16179	0.530793	-0.0396792	-0.168666	1.29446	1.32551	3.19869	-0.388079	0.434575	1.62249
				13.1	0.719431	2.27297	4.41903	2.30361	3.7532	3.40509	3.94278	-0.0206584	1.89436	2.77996	3.20721	3.88411	0.217479	2.78718	1.79484	-0.307422	4.64611	2.73051	-2.52356	0.787297	1.15783	0.525766	-0.0444748	-0.173818	1.29017	1.32129	3.19607	-0.393264	0.430147	1.61808
				13.11	0.715373	2.26995	4.41718	2.30056	3.75115	3.40351	3.94156	-0.025552	1.89108	2.77587	3.20488	3.88244	0.212748	2.78396	1.79134	-0.312438	4.64415	2.72725	-2.52954	0.783188	1.15387	0.520739	-0.0492704	-0.178969	1.28588	1.31706	3.19345	-0.398448	0.42572	1.61367
				13.12	0.711314	2.26693	4.41534	2.2975	3.7491	3.40192	3.94034	-0.0304457	1.8878	2.77179	3.20254	3.88078	0.208018	2.78075	1.78784	-0.317454	4.64219	2.72399	-2.53553	0.779079	1.14991	0.515712	-0.054066	-0.184121	1.28159	1.31284	3.19083	-0.403633	0.421293	1.60925
				13.13	0.707255	2.26391	4.41349	2.29444	3.74705	3.40034	3.93912	-0.0353393	1.88451	2.7677	3.20021	3.87911	0.203288	2.77754	1.78433	-0.322471	4.64023	2.72073	-2.54151	0.77497	1.14595	0.510686	-0.0588616	-0.189273	1.27729	1.30862	3.18821	-0.408818	0.416866	1.60484
				13.14	0.703197	2.26089	4.41164	2.29139	3.745	3.39876	3.9379	-0.0402329	1.88123	2.76362	3.19788	3.87745	0.198557	2.77433	1.78083	-0.327487	4.63827	2.71747	-2.54749	0.770861	1.142	0.505659	-0.0636572	-0.194424	1.273	1.30439	3.18559	-0.414003	0.412438	1.60042
				13.15	0.699138	2.25787	4.4098	2.28833	3.74295	3.39718	3.93668	-0.0451266	1.87795	2.75953	3.19554	3.87578	0.193827	2.77112	1.77733	-0.332503	4.63631	2.71421	-2.55348	0.766752	1.13804	0.500632	-0.0684527	-0.199576	1.26871	1.30017	3.18296	-0.419188	0.408011	1.59601
				13.16	0.69508	2.25485	4.40795	2.28527	3.7409	3.3956	3.93546	-0.0500202	1.87467	2.75545	3.19321	3.87412	0.189097	2.76791	1.77382	-0.337519	4.63435	2.71095	-2.55946	0.762643	1.13408	0.495605	-0.0732483	-0.204728	1.26442	1.29594	3.18034	-0.424373	0.403584	1.5916
				13.17	0.691021	2.25183	4.40611	2.28222	3.73885	3.39402	3.93424	-0.0549139	1.87139	2.75136	3.19087	3.87245	0.184366	2.7647	1.77032	-0.342535	4.63239	2.70769	-2.56544	0.758534	1.13012	0.490578	-0.0780439	-0.209879	1.26013	1.29172	3.17772	-0.429558	0.399156	1.58718
				13.18	0.686963	2.24881	4.40426	2.27916	3.7368	3.39244	3.93302	-0.0598075	1.8681	2.74728	3.18854	3.87078	0.179636	2.76149	1.76681	-0.347552	4.63043	2.70443	-2.57143	0.754425	1.12616	0.485551	-0.0828395	-0.215031	1.25584	1.2875	3.1751	-0.434743	0.394729	1.58277
				13.19	0.682904	2.24579	4.40241	2.2761	3.73475	3.39085	3.9318	-0.0647012	1.86482	2.74319	3.18621	3.86912	0.174906	2.75828	1.76331	-0.352568	4.62847	2.70117	-2.57741	0.750316	1.1222	0.480524	-0.0876351	-0.220183	1.25155	1.28327	3.17248	-0.439928	0.390302	1.57836
				13.2	0.678845	2.24277	4.40057	2.27305	3.73269	3.38927	3.93058	-0.0695948	1.86154	2.7391	3.18387	3.86745	0.170175	2.75506	1.75981	-0.357584	4.62651	2.69791	-2.58339	0.746207	1.11824	0.475498	-0.0924307	-0.225334	1.24726	1.27905	3.16986	-0.445113	0.385875	1.57394
				13.21	0.674787	2.23975	4.39872	2.26999	3.73064	3.38769	3.92936	-0.0744885	1.85826	2.73502	3.18154	3.86579	0.165445	2.75185	1.7563	-0.3626	4.62455	2.69465	-2.58938	0.742098	1.11428	0.470471	-0.0972263	-0.230486	1.24297	1.27482	3.16724	-0.450298	0.381447	1.56953
				13.22	0.670728	2.23673	4.39688	2.26693	3.72859	3.38611	3.92814	-0.0793821	1.85498	2.73093	3.17921	3.86412	0.160715	2.74864	1.7528	-0.367616	4.62258	2.69139	-2.59536	0.737989	1.11033	0.465444	-0.102022	-0.235638	1.23868	1.2706	3.16462	-0.455482	0.37702	1.56512
				13.23	0.66667	2.23371	4.39503	2.26387	3.72654	3.38453	3.92691	-0.0842757	1.8517	2.72685	3.17687	3.86246	0.155984	2.74543	1.7493	-0.372633	4.62062	2.68813	-2.60134	0.73388	1.10637	0.460417	-0.106817	-0.24079	1.23439	1.26638	3.16199	-0.460667	0.372593	1.5607
				13.24	0.662611	2.23069	4.39318	2.26082	3.72449	3.38295	3.92569	-0.0891694	1.84841	2.72276	3.17454	3.86079	0.151254	2.74222	1.74579	-0.377649	4.61866	2.68487	-2.60733	0.729771	1.10241	0.45539	-0.111613	-0.245941	1.2301	1.26215	3.15937	-0.465852	0.368165	1.55629
				13.25	0.658553	2.22767	4.39134	2.25776	3.72244	3.38136	3.92447	-0.094063	1.84513	2.71868	3.1722	3.85913	0.146524	2.73901	1.74229	-0.382665	4.6167	2.68161	-2.61331	0.725662	1.09845	0.450363	-0.116409	-0.251093	1.22581	1.25793	3.15675	-0.471037	0.363738	1.55188
				13.26	0.654494	2.22465	4.38949	2.2547	3.72039	3.37978	3.92325	-0.0989567	1.84185	2.71459	3.16987	3.85746	0.141793	2.7358	1.73878	-0.387681	4.61474	2.67835	-2.61929	0.721553	1.09449	0.445336	-0.121204	-0.256245	1.22152	1.2537	3.15413	-0.476222	0.359311	1.54746
				13.27	0.650435	2.22163	4.38765	2.25165	3.71834	3.3782	3.92203	-0.10385	1.83857	2.71051	3.16754	3.8558	0.137063	2.73259	1.73528	-0.392697	4.61278	2.67509	-2.62528	0.717444	1.09053	0.440309	-0.126	-0.261396	1.21723	1.24948	3.15151	-0.481407	0.354883	1.54305
				13.28	0.646377	2.21861	4.3858	2.24859	3.71629	3.37662	3.92081	-0.108744	1.83529	2.70642	3.1652	3.85413	0.132333	2.72937	1.73178	-0.397714	4.61082	2.67183	-2.63126	0.713335	1.08657	0.435283	-0.130795	-0.266548	1.21294	1.24526	3.14889	-0.486592	0.350456	1.53864
				13.29	0.642318	2.21559	4.38395	2.24553	3.71424	3.37504	3.91959	-0.113638	1.832	2.70234	3.16287	3.85246	0.127602	2.72616	1.72827	-0.40273	4.60886	2.66857	-2.63724	0.709226	1.08261	0.430256	-0.135591	-0.2717	1.20865	1.24103	3.14627	-0.491777	0.346029	1.53422
				13.3	0.63826	2.21257	4.38211	2.24248	3.71219	3.37346	3.91837	-0.118531	1.82872	2.69825	3.16053	3.8508	0.122872	2.72295	1.72477	-0.407746	4.6069	2.66531	-2.64323	0.705117	1.07865	0.425229	-0.140387	-0.276851	1.20436	1.23681	3.14364	-0.496962	0.341602	1.52981
				13.31	0.634201	2.20955	4.38026	2.23942	3.71013	3.37188	3.91715	-0.123425	1.82544	2.69417	3.1582	3.84913	0.118142	2.71974	1.72127	-0.412762	4.60494	2.66205	-2.64921	0.701008	1.0747	0.420202	-0.145182	-0.282003	1.20007	1.23258	3.14102	-0.502147	0.337174	1.5254
				13.32	0.630143	2.20653	4.37842	2.23636	3.70808	3.37029	3.91593	-0.128319	1.82216	2.69008	3.15587	3.84747	0.113412	2.71653	1.71776	-0.417778	4.60298	2.65879	-2.65519	0.696899	1.07074	0.415175	-0.149978	-0.287155	1.19578	1.22836	3.1384	-0.507331	0.332747	1.52098
				13.33	0.626084	2.20351	4.37657	2.23331	3.70603	3.36871	3.91471	-0.133212	1.81888	2.686	3.15353	3.8458	0.108681	2.71332	1.71426	-0.422795	4.60102	2.65553	-2.66118	0.69279	1.06678	0.410148	-0.154773	-0.292306	1.19149	1.22414	3.13578	-0.512516	0.32832	1.51657
				13.34	0.622025	2.20048	4.37472	2.23025	3.70398	3.36713	3.91349	-0.138106	1.81559	2.68191	3.1512	3.84414	0.103951	2.71011	1.71076	-0.427811	4.59906	2.65227	-2.66716	0.688681	1.06282	0.405121	-0.159569	-0.297458	1.1872	1.21991	3.13316	-0.517701	0.323892	1.51216
				13.35	0.617967	2.19746	4.37288	2.22719	3.70193	3.36555	3.91227	-0.142999	1.81231	2.67783	3.14887	3.84247	0.0992206	2.7069	1.70725	-0.432827	4.5971	2.64901	-2.67314	0.684572	1.05886	0.400095	-0.164365	-0.30261	1.18291	1.21569	3.13054	-0.522886	0.319465	1.50774
				13.36	0.613908	2.19444	4.37103	2.22413	3.69988	3.36397	3.91105	-0.147893	1.80903	2.67374	3.14653	3.84081	0.0944902	2.70368	1.70375	-0.437843	4.59514	2.64575	-2.67913	0.680463	1.0549	0.395068	-0.16916	-0.307762	1.17862	1.21146	3.12792	-0.528071	0.315038	1.50333
				13.37	0.60985	2.19142	4.36919	2.22108	3.69783	3.36239	3.90983	-0.152787	1.80575	2.66966	3.1442	3.83914	0.0897599	2.70047	1.70024	-0.442859	4.59318	2.64249	-2.68511	0.676354	1.05094	0.390041	-0.173956	-0.312913	1.17433	1.20724	3.1253	-0.533256	0.31061	1.49892
				13.38	0.605791	2.1884	4.36734	2.21802	3.69578	3.3608	3.90861	-0.15768	1.80247	2.66557	3.14186	3.83748	0.0850296	2.69726	1.69674	-0.447876	4.59122	2.63924	-2.69109	0.672245	1.04698	0.385014	-0.178751	-0.318065	1.17004	1.20302	3.12267	-0.538441	0.306183	1.4945
				13.39	0.601733	2.18538	4.36549	2.21496	3.69373	3.35922	3.90739	-0.162574	1.79919	2.66149	3.13953	3.83581	0.0802993	2.69405	1.69324	-0.452892	4.58926	2.63598	-2.69708	0.668136	1.04303	0.379987	-0.183547	-0.323217	1.16575	1.19879	3.12005	-0.543626	0.301756	1.49009
				13.4	0.597674	2.18236	4.36365	2.21191	3.69168	3.35764	3.90617	-0.167468	1.7959	2.6574	3.1372	3.83415	0.075569	2.69084	1.68973	-0.457908	4.5873	2.63272	-2.70306	0.664027	1.03907	0.37496	-0.188342	-0.328368	1.16146	1.19457	3.11743	-0.548811	0.297329	1.48568
				13.41	0.593615	2.17934	4.3618	2.20885	3.68962	3.35606	3.90494	-0.172361	1.79262	2.65332	3.13486	3.83248	0.0708386	2.68763	1.68623	-0.462924	4.58534	2.62946	-2.70904	0.659918	1.03511	0.369933	-0.193138	-0.33352	1.15717	1.19034	3.11481	-0.553996	0.292901	1.48126
				13.42	0.589557	2.17632	4.35996	2.20579	3.68757	3.35448	3.90372	-0.177255	1.78934	2.64923	3.13253	3.83081	0.0661083	2.68442	1.68273	-0.46794	4.58338	2.6262	-2.71503	0.655809	1.03115	0.364907	-0.197934	-0.338672	1.15288	1.18612	3.11219	-0.559181	0.288474	1.47685
				13.43	0.585498	2.1733	4.35811	2.20274	3.68552	3.3529	3.9025	-0.182149	1.78606	2.64515	3.1302	3.82915	0.061378	2.68121	1.67922	-0.472957	4.58142	2.62294	-2.72101	0.6517	1.02719	0.35988	-0.202729	-0.343823	1.14859	1.18189	3.10957	-0.564365	0.284047	1.47244
				13.44	0.58144	2.17028	4.35626	2.19968	3.68347	3.35132	3.90128	-0.187042	1.78278	2.64106	3.12786	3.82748	0.0566477	2.678	1.67572	-0.477973	4.57946	2.61968	-2.72699	0.647591	1.02323	0.354853	-0.207525	-0.348975	1.1443	1.17767	3.10695	-0.56955	0.279619	1.46802
				13.45	0.577381	2.16726	4.35442	2.19662	3.68142	3.34973	3.90006	-0.191936	1.77949	2.63698	3.12553	3.82582	0.0519174	2.67478	1.67221	-0.482989	4.5775	2.61642	-2.73298	0.643482	1.01927	0.349826	-0.21232	-0.354127	1.14001	1.17345	3.10433	-0.574735	0.275192	1.46361
				13.46	0.573323	2.16424	4.35257	2.19357	3.67937	3.34815	3.89884	-0.19683	1.77621	2.63289	3.12319	3.82415	0.047187	2.67157	1.66871	-0.488005	4.57554	2.61316	-2.73896	0.639373	1.01531	0.344799	-0.217116	-0.359278	1.13572	1.16922	3.1017	-0.57992	0.270765	1.45919
				13.47	0.569264	2.16122	4.35073	2.19051	3.67732	3.34657	3.89762	-0.201723	1.77293	2.62881	3.12086	3.82249	0.0424567	2.66836	1.66521	-0.493021	4.57358	2.6099	-2.74494	0.635264	1.01136	0.339772	-0.221912	-0.36443	1.13143	1.165	3.09908	-0.585105	0.266338	1.45478
				13.48	0.565205	2.1582	4.34888	2.18745	3.67527	3.34499	3.8964	-0.206617	1.76965	2.62472	3.11853	3.82082	0.0377264	2.66515	1.6617	-0.498038	4.57162	2.60664	-2.75093	0.631155	1.0074	0.334745	-0.226707	-0.369582	1.12714	1.16077	3.09646	-0.59029	0.26191	1.45037
				13.49	0.561147	2.15518	4.34703	2.1844	3.67322	3.34341	3.89518	-0.211511	1.76637	2.62064	3.11619	3.81916	0.0329961	2.66194	1.6582	-0.503054	4.56966	2.60338	-2.75691	0.627046	1.00344	0.329719	-0.231503	-0.374734	1.12284	1.15655	3.09384	-0.595475	0.257483	1.44595
				13.5	0.557088	2.15216	4.34519	2.18134	3.67117	3.34183	3.89396	-0.216404	1.76309	2.61655	3.11386	3.81749	0.0282657	2.65873	1.6547	-0.50807	4.5677	2.60012	-2.76289	0.622937	0.999479	0.324692	-0.236298	-0.379885	1.11855	1.15233	3.09122	-0.60066	0.253056	1.44154
				13.51	0.55303	2.14914	4.34334	2.17828	3.66912	3.34024	3.89274	-0.221298	1.7598	2.61247	3.11152	3.81583	0.0235354	2.65552	1.65119	-0.513086	4.56574	2.59686	-2.76888	0.618828	0.99552	0.319665	-0.241094	-0.385037	1.11426	1.1481	3.0886	-0.605845	0.248628	1.43713
				13.52	0.548971	2.14612	4.3415	2.17522	3.66706	3.33866	3.89152	-0.226191	1.75652	2.60838	3.10919	3.81416	0.0188051	2.65231	1.64769	-0.518102	4.56378	2.5936	-2.77486	0.614719	0.991561	0.314638	-0.24589	-0.390189	1.10997	1.14388	3.08598	-0.61103	0.244201	1.43271
				13.53	0.544913	2.1431	4.33965	2.17217	3.66501	3.33708	3.8903	-0.231085	1.75324	2.6043	3.10686	3.81249	0.0140748	2.64909	1.64419	-0.523119	4.56182	2.59034	-2.78084	0.610609	0.987603	0.309611	-0.250685	-0.39534	1.10568	1.13965	3.08335	-0.616215	0.239774	1.4283
				13.54	0.540854	2.14008	4.3378	2.16911	3.66296	3.3355	3.88908	-0.235979	1.74996	2.60021	3.10452	3.81083	0.00934446	2.64588	1.64068	-0.528135	4.55986	2.58708	-2.78683	0.6065	0.983644	0.304584	-0.255481	-0.400492	1.10139	1.13543	3.08073	-0.621399	0.235346	1.42389
				13.55	0.536795	2.13706	4.33596	2.16605	3.66091	3.33392	3.88786	-0.240872	1.74668	2.59613	3.10219	3.80916	0.00461414	2.64267	1.63718	-0.533151	4.5579	2.58382	-2.79281	0.602391	0.979685	0.299557	-0.260276	-0.405644	1.0971	1.13121	3.07811	-0.626584	0.230919	1.41947
				13.56	0.532737	2.13404	4.33411	2.163	3.65886	3.33234	3.88664	-0.245766	1.74339	2.59204	3.09986	3.8075	-0.000116186	2.63946	1.63367	-0.538167	4.55594	2.58056	-2.79879	0.598282	0.975726	0.29453	-0.265072	-0.410795	1.09281	1.12698	3.07549	-0.631769	0.226492	1.41506
				13.57	0.528678	2.13102	4.33227	2.15994	3.65681	3.33076	3.88542	-0.25066	1.74011	2.58795	3.09752	3.80583	-0.00484651	2.63625	1.63017	-0.543183	4.55398	2.5773	-2.80478	0.594173	0.971767	0.289504	-0.269868	-0.415947	1.08852	1.12276	3.07287	-0.636954	0.222065	1.41065
				13.58	0.52462	2.128	4.33042	2.15688	3.65476	3.32917	3.8842	-0.255553	1.73683	2.58387	3.09519	3.80417	-0.00957683	2.63304	1.62667	-0.5482	4.55202	2.57404	-2.81076	0.590064	0.967809	0.284477	-0.274663	-0.421099	1.08423	1.11853	3.07025	-0.642139	0.217637	1.40623
				13.59	0.520561	2.12498	4.32857	2.15383	3.65271	3.32759	3.88298	-0.260447	1.73355	2.57978	3.09285	3.8025	-0.0143072	2.62983	1.62316	-0.553216	4.55006	2.57078	-2.81674	0.585955	0.96385	0.27945	-0.279459	-0.42625	1.07994	1.11431	3.06763	-0.647324	0.21321	1.40182
				13.6	0.516503	2.12196	4.32673	2.15077	3.65066	3.32601	3.88175	-0.265341	1.73027	2.5757	3.09052	3.80084	-0.0190375	2.62662	1.61966	-0.558232	4.5481	2.56752	-2.82273	0.581846	0.959891	0.274423	-0.284254	-0.431402	1.07565	1.11009	3.06501	-0.652509	0.208783	1.39741
				13.61	0.512444	2.11894	4.32488	2.14771	3.64861	3.32443	3.88053	-0.270234	1.72698	2.57161	3.08819	3.79917	-0.0237678	2.6234	1.61616	-0.563248	4.54614	2.56426	-2.82871	0.577737	0.955932	0.269396	-0.28905	-0.436554	1.07136	1.10586	3.06238	-0.657694	0.204355	1.39299
				13.62	0.508385	2.11591	4.32304	2.14466	3.64655	3.32285	3.87931	-0.275128	1.7237	2.56753	3.08585	3.79751	-0.0284981	2.62019	1.61265	-0.568264	4.54417	2.561	-2.83469	0.573628	0.951973	0.264369	-0.293845	-0.441706	1.06707	1.10164	3.05976	-0.662879	0.199928	1.38858
				13.63	0.504327	2.11289	4.32119	2.1416	3.6445	3.32127	3.87809	-0.280022	1.72042	2.56344	3.08352	3.79584	-0.0332284	2.61698	1.60915	-0.573281	4.54221	2.55774	-2.84068	0.569519	0.948015	0.259342	-0.298641	-0.446857	1.06278	1.09741	3.05714	-0.668064	0.195501	1.38417
				13.64	0.500268	2.10987	4.31934	2.13854	3.64245	3.31969	3.87687	-0.284915	1.71714	2.55936	3.08118	3.79417	-0.0379588	2.61377	1.60564	-0.578297	4.54025	2.55448	-2.84666	0.56541	0.944056	0.254316	-0.303437	-0.452009	1.05849	1.09319	3.05452	-0.673248	0.191073	1.37975
				13.65	0.49621	2.10685	4.3175	2.13548	3.6404	3.3181	3.87565	-0.289809	1.71386	2.55527	3.07885	3.79251	-0.0426891	2.61056	1.60214	-0.583313	4.53829	2.55122	-2.85264	0.561301	0.940097	0.249289	-0.308232	-0.457161	1.0542	1.08897	3.0519	-0.678433	0.186646	1.37534
				13.66	0.492151	2.10383	4.31565	2.13243	3.63835	3.31652	3.87443	-0.294703	1.71058	2.55119	3.07652	3.79084	-0.0474194	2.60735	1.59864	-0.588329	4.53633	2.54796	-2.85863	0.557192	0.936138	0.244262	-0.313028	-0.462312	1.04991	1.08474	3.04928	-0.683618	0.182219	1.37093
				13.67	0.488093	2.10081	4.31381	2.12937	3.6363	3.31494	3.87321	-0.299596	1.70729	2.5471	3.07418	3.78918	-0.0521497	2.60414	1.59513	-0.593345	4.53437	2.5447	-2.86461	0.553083	0.932179	0.239235	-0.317823	-0.467464	1.04562	1.08052	3.04666	-0.688803	0.177792	1.36651
				13.68	0.484034	2.09779	4.31196	2.12631	3.63425	3.31336	3.87199	-0.30449	1.70401	2.54302	3.07185	3.78751	-0.0568801	2.60093	1.59163	-0.598362	4.53241	2.54144	-2.87059	0.548974	0.928221	0.234208	-0.322619	-0.472616	1.04133	1.07629	3.04403	-0.693988	0.173364	1.3621
				13.69	0.479975	2.09477	4.31011	2.12326	3.6322	3.31178	3.87077	-0.309384	1.70073	2.53893	3.06952	3.78585	-0.0616104	2.59771	1.58813	-0.603378	4.53045	2.53818	-2.87658	0.544865	0.924262	0.229181	-0.327415	-0.477767	1.03704	1.07207	3.04141	-0.699173	0.168937	1.35769
				13.7	0.475917	2.09175	4.30827	2.1202	3.63015	3.3102	3.86955	-0.314277	1.69745	2.53485	3.06718	3.78418	-0.0663407	2.5945	1.58462	-0.608394	4.52849	2.53493	-2.88256	0.540756	0.920303	0.224154	-0.33221	-0.482919	1.03275	1.06785	3.03879	-0.704358	0.16451	1.35327
				13.71	0.471858	2.08873	4.30642	2.11714	3.6281	3.30861	3.86833	-0.319171	1.69417	2.53076	3.06485	3.78252	-0.071071	2.59129	1.58112	-0.61341	4.52653	2.53167	-2.88854	0.536647	0.916344	0.219127	-0.337006	-0.488071	1.02846	1.06362	3.03617	-0.709543	0.160082	1.34886
				13.72	0.4678	2.08571	4.30458	2.11409	3.62605	3.30703	3.86711	-0.324064	1.69088	2.52668	3.06251	3.78085	-0.0758014	2.58808	1.57761	-0.618426	4.52457	2.52841	-2.89453	0.532538	0.912385	0.214101	-0.341801	-0.493223	1.02417	1.0594	3.03355	-0.714728	0.155655	1.34445
				13.73	0.463741	2.08269	4.30273	2.11103	3.62399	3.30545	3.86589	-0.328958	1.6876	2.52259	3.06018	3.77919	-0.0805317	2.58487	1.57411	-0.623443	4.52261	2.52515	-2.90051	0.528429	0.908427	0.209074	-0.346597	-0.498374	1.01988	1.05517	3.03093	-0.719913	0.151228	1.34003
				13.74	0.459683	2.07967	4.30088	2.10797	3.62194	3.30387	3.86467	-0.333852	1.68432	2.51851	3.05785	3.77752	-0.085262	2.58166	1.57061	-0.628459	4.52065	2.52189	-2.90649	0.52432	0.904468	0.204047	-0.351393	-0.503526	1.01559	1.05095	3.02831	-0.725098	0.1468	1.33562
				13.75	0.455624	2.07665	4.29904	2.10492	3.61989	3.30229	3.86345	-0.338745	1.68104	2.51442	3.05551	3.77586	-0.0899923	2.57845	1.5671	-0.633475	4.51869	2.51863	-2.91248	0.520211	0.900509	0.19902	-0.356188	-0.508678	1.0113	1.04673	3.02569	-0.730282	0.142373	1.3312
				13.76	0.451565	2.07363	4.29719	2.10186	3.61784	3.30071	3.86223	-0.343639	1.67776	2.51034	3.05318	3.77419	-0.0947226	2.57524	1.5636	-0.638491	4.51673	2.51537	-2.91846	0.516102	0.89655	0.193993	-0.360984	-0.513829	1.00701	1.0425	3.02306	-0.735467	0.137946	1.32679
				13.77	0.447507	2.07061	4.29535	2.0988	3.61579	3.29913	3.86101	-0.348533	1.67448	2.50625	3.05084	3.77252	-0.099453	2.57202	1.5601	-0.643507	4.51477	2.51211	-2.92444	0.511993	0.892591	0.188966	-0.365779	-0.518981	1.00272	1.03828	3.02044	-0.740652	0.133519	1.32238
				13.78	0.443448	2.06759	4.2935	2.09574	3.61374	3.29754	3.85978	-0.353426	1.67119	2.50217	3.04851	3.77086	-0.104183	2.56881	1.55659	-0.648524	4.51281	2.50885	-2.93042	0.507884	0.888633	0.183939	-0.370575	-0.524133	0.998426	1.03405	3.01782	-0.745837	0.129091	1.31796
				13.79	0.43939	2.06457	4.29165	2.09269	3.61169	3.29596	3.85856	-0.35832	1.66791	2.49808	3.04618	3.76919	-0.108914	2.5656	1.55309	-0.65354	4.51085	2.50559	-2.93641	0.503775	0.884674	0.178913	-0.375371	-0.529284	0.994136	1.02983	3.0152	-0.751022	0.124664	1.31355
				13.8	0.435331	2.06155	4.28981	2.08963	3.60964	3.29438	3.85734	-0.363214	1.66463	2.494	3.04384	3.76753	-0.113644	2.56239	1.54959	-0.658556	4.50889	2.50233	-2.94239	0.499666	0.880715	0.173886	-0.380166	-0.534436	0.989846	1.0256	3.01258	-0.756207	0.120237	1.30914
				13.81	0.431273	2.05853	4.28796	2.08657	3.60759	3.2928	3.85612	-0.368107	1.66135	2.48991	3.04151	3.76586	-0.118374	2.55918	1.54608	-0.663572	4.50693	2.49907	-2.94837	0.495557	0.876756	0.168859	-0.384962	-0.539588	0.985555	1.02138	3.00996	-0.761392	0.115809	1.30472
				13.82	0.427214	2.05551	4.28612	2.08352	3.60554	3.29122	3.8549	-0.373001	1.65807	2.48583	3.03917	3.7642	-0.123105	2.55597	1.54258	-0.668588	4.50497	2.49581	-2.95436	0.491448	0.872797	0.163832	-0.389757	-0.544739	0.981265	1.01716	3.00734	-0.766577	0.111382	1.30031
				13.83	0.423155	2.05249	4.28427	2.08046	3.60348	3.28964	3.85368	-0.377895	1.65478	2.48174	3.03684	3.76253	-0.127835	2.55276	1.53907	-0.673605	4.50301	2.49255	-2.96034	0.487339	0.868839	0.158805	-0.394553	-0.549891	0.976975	1.01293	3.00471	-0.771762	0.106955	1.2959
				13.84	0.419097	2.04947	4.28242	2.0774	3.60143	3.28805	3.85246	-0.382788	1.6515	2.47766	3.03451	3.76087	-0.132565	2.54955	1.53557	-0.678621	4.50105	2.48929	-2.96632	0.48323	0.86488	0.153778	-0.399349	-0.555043	0.972685	1.00871	3.00209	-0.776947	0.102527	1.29148
				13.85	0.415038	2.04645	4.28058	2.07435	3.59938	3.28647	3.85124	-0.387682	1.64822	2.47357	3.03217	3.7592	-0.137296	2.54634	1.53207	-0.683637	4.49909	2.48603	-2.97231	0.479121	0.860921	0.148751	-0.404144	-0.560195	0.968394	1.00448	2.99947	-0.782132	0.0981001	1.28707
				13.86	0.41098	2.04343	4.27873	2.07129	3.59733	3.28489	3.85002	-0.392576	1.64494	2.46949	3.02984	3.75754	-0.142026	2.54312	1.52856	-0.688653	4.49713	2.48277	-2.97829	0.475012	0.856962	0.143725	-0.40894	-0.565346	0.964104	1.00026	2.99685	-0.787316	0.0936728	1.28266
				13.87	0.406921	2.04041	4.27689	2.06823	3.59528	3.28331	3.8488	-0.397469	1.64166	2.4654	3.02751	3.75587	-0.146756	2.53991	1.52506	-0.693669	4.49517	2.47951	-2.98427	0.470903	0.853003	0.138698	-0.413735	-0.570498	0.959814	0.996036	2.99423	-0.792501	0.0892455	1.27824
				13.88	0.402863	2.03739	4.27504	2.06518	3.59323	3.28173	3.84758	-0.402363	1.63837	2.46132	3.02517	3.7542	-0.151487	2.5367	1.52156	-0.698686	4.49321	2.47625	-2.99026	0.466794	0.849044	0.133671	-0.418531	-0.57565	0.955523	0.991812	2.99161	-0.797686	0.0848182	1.27383
				13.89	0.398804	2.03437	4.27319	2.06212	3.59118	3.28015	3.84636	-0.407256	1.63509	2.45723	3.02284	3.75254	-0.156217	2.53349	1.51805	-0.703702	4.49125	2.47299	-2.99624	0.462685	0.845086	0.128644	-0.423326	-0.580801	0.951233	0.987588	2.98899	-0.802871	0.0803909	1.26942
				13.9	0.394745	2.03134	4.27135	2.05906	3.58913	3.27857	3.84514	-0.41215	1.63181	2.45314	3.0205	3.75087	-0.160947	2.53028	1.51455	-0.708718	4.48929	2.46973	-3.00222	0.458576	0.841127	0.123617	-0.428122	-0.585953	0.946943	0.983364	2.98637	-0.808056	0.0759636	1.265
				13.91	0.390687	2.02832	4.2695	2.056	3.58708	3.27698	3.84392	-0.417044	1.62853	2.44906	3.01817	3.74921	-0.165678	2.52707	1.51104	-0.713734	4.48733	2.46647	-3.00821	0.454467	0.837168	0.11859	-0.432918	-0.591105	0.942652	0.97914	2.98374	-0.813241	0.0715363	1.26059
				13.92	0.386628	2.0253	4.26766	2.05295	3.58503	3.2754	3.8427	-0.421937	1.62525	2.44497	3.01584	3.74754	-0.170408	2.52386	1.50754	-0.71875	4.48537	2.46321	-3.01419	0.450358	0.833209	0.113563	-0.437713	-0.596256	0.938362	0.974916	2.98112	-0.818426	0.067109	1.25618
				13.93	0.38257	2.02228	4.26581	2.04989	3.58298	3.27382	3.84148	-0.426831	1.62197	2.44089	3.0135	3.74588	-0.175138	2.52065	1.50404	-0.723767	4.48341	2.45995	-3.02017	0.446249	0.82925	0.108536	-0.442509	-0.601408	0.934072	0.970692	2.9785	-0.823611	0.0626817	1.25176
				13.94	0.378511	2.01926	4.26396	2.04683	3.58092	3.27224	3.84026	-0.431725	1.61868	2.4368	3.01117	3.74421	-0.179868	2.51743	1.50053	-0.728783	4.48145	2.45669	-3.02616	0.44214	0.825292	0.10351	-0.447304	-0.60656	0.929782	0.966468	2.97588	-0.828796	0.0582544	1.24735
				13.95	0.374452	2.01624	4.26212	2.04378	3.57887	3.27066	3.83904	-0.436618	1.6154	2.43272	3.00883	3.74255	-0.184599	2.51422	1.49703	-0.733799	4.47949	2.45343	-3.03214	0.438031	0.821333	0.0984827	-0.4521	-0.611712	0.925491	0.962244	2.97326	-0.833981	0.0538271	1.24294
				13.96	0.370394	2.01322	4.26027	2.04072	3.57682	3.26908	3.83782	-0.441512	1.61212	2.42863	3.0065	3.74088	-0.189329	2.51101	1.49353	-0.738815	4.47753	2.45017	-3.03812	0.433922	0.817374	0.0934558	-0.456896	-0.616863	0.921201	0.95802	2.97064	-0.839166	0.0493998	1.23852
				13.97	0.366335	2.0102	4.25843	2.03766	3.57477	3.26749	3.83659	-0.446406	1.60884	2.42455	3.00417	3.73922	-0.194059	2.5078	1.49002	-0.743831	4.47557	2.44691	-3.04411	0.429813	0.813415	0.088429	-0.461691	-0.622015	0.916911	0.953796	2.96802	-0.84435	0.0449725	1.23411
				13.98	0.362277	2.00718	4.25658	2.03461	3.57272	3.26591	3.83537	-0.451299	1.60556	2.42046	3.00183	3.73755	-0.19879	2.50459	1.48652	-0.748848	4.4736	2.44365	-3.05009	0.425704	0.809456	0.0834021	-0.466487	-0.627167	0.91262	0.949572	2.96539	-0.849535	0.0405452	1.2297
				13.99	0.358218	2.00416	4.25473	2.03155	3.57067	3.26433	3.83415	-0.456193	1.60227	2.41638	2.9995	3.73588	-0.20352	2.50138	1.48301	-0.753864	4.47164	2.44039	-3.05607	0.421595	0.805498	0.0783752	-0.471282	-0.632318	0.90833	0.945348	2.96277	-0.85472	0.0361179	1.22528
				14	0.35416	2.00114	4.25289	2.02849	3.56862	3.26275	3.83293	-0.461087	1.59899	2.41229	2.99717	3.73422	-0.20825	2.49817	1.47951	-0.75888	4.46968	2.43713	-3.06206	0.417486	0.801539	0.0733484	-0.476078	-0.63747	0.90404	0.941124	2.96015	-0.859905	0.0316906	1.22087
				14.01	0.350101	1.99812	4.25104	2.02543	3.56657	3.26117	3.83171	-0.46598	1.59571	2.40821	2.99483	3.73255	-0.212981	2.49496	1.47601	-0.763896	4.46772	2.43387	-3.06804	0.413377	0.79758	0.0683215	-0.480874	-0.642622	0.89975	0.936899	2.95753	-0.86509	0.0272633	1.21645
				14.02	0.346042	1.9951	4.2492	2.02238	3.56452	3.25959	3.83049	-0.470874	1.59243	2.40412	2.9925	3.73089	-0.217711	2.49174	1.4725	-0.768912	4.46576	2.43061	-3.07402	0.409268	0.793621	0.0632946	-0.485669	-0.647773	0.895459	0.932675	2.95491	-0.870275	0.022836	1.21204
				14.03	0.341984	1.99208	4.24735	2.01932	3.56247	3.25801	3.82927	-0.475768	1.58915	2.40004	2.99016	3.72922	-0.222441	2.48853	1.469	-0.773929	4.4638	2.42735	-3.08001	0.405159	0.789662	0.0582678	-0.490465	-0.652925	0.891169	0.928451	2.95229	-0.87546	0.0184087	1.20763
				14.04	0.337925	1.98906	4.2455	2.01626	3.56041	3.25642	3.82805	-0.480661	1.58586	2.39595	2.98783	3.72756	-0.227172	2.48532	1.4655	-0.778945	4.46184	2.42409	-3.08599	0.40105	0.785704	0.0532409	-0.49526	-0.658077	0.886879	0.924227	2.94967	-0.880645	0.0139814	1.20321
				14.05	0.333867	1.98604	4.24366	2.01321	3.55836	3.25484	3.82683	-0.485555	1.58258	2.39187	2.9855	3.72589	-0.231902	2.48211	1.46199	-0.783961	4.45988	2.42084	-3.09197	0.396941	0.781745	0.048214	-0.500056	-0.663228	0.882588	0.920003	2.94704	-0.88583	0.00955408	1.1988
				14.06	0.329808	1.98302	4.24181	2.01015	3.55631	3.25326	3.82561	-0.490449	1.5793	2.38778	2.98316	3.72423	-0.236632	2.4789	1.45849	-0.788977	4.45792	2.41758	-3.09796	0.392832	0.777786	0.0431872	-0.504852	-0.66838	0.878298	0.915779	2.94442	-0.891015	0.00512677	1.19439
				14.07	0.32575	1.98	4.23997	2.00709	3.55426	3.25168	3.82439	-0.495342	1.57602	2.3837	2.98083	3.72256	-0.241363	2.47569	1.45498	-0.793993	4.45596	2.41432	-3.10394	0.388723	0.773827	0.0381603	-0.509647	-0.673532	0.874008	0.911555	2.9418	-0.8962	0.000699471	1.18997
				14.08	0.321691	1.97698	4.23812	2.00404	3.55221	3.2501	3.82317	-0.500236	1.57274	2.37961	2.97849	3.7209	-0.246093	2.47248	1.45148	-0.79901	4.454	2.41106	-3.10992	0.384614	0.769868	0.0331334	-0.514443	-0.678684	0.869717	0.907331	2.93918	-0.901384	-0.00372783	1.18556
				14.09	0.317632	1.97396	4.23627	2.00098	3.55016	3.24852	3.82195	-0.505129	1.56946	2.37553	2.97616	3.71923	-0.250823	2.46927	1.44798	-0.804026	4.45204	2.4078	-3.11591	0.380505	0.765909	0.0281066	-0.519238	-0.683835	0.865427	0.903107	2.93656	-0.906569	-0.00815513	1.18115
				14.1	0.313574	1.97094	4.23443	1.99792	3.54811	3.24693	3.82073	-0.510023	1.56617	2.37144	2.97383	3.71757	-0.255554	2.46605	1.44447	-0.809042	4.45008	2.40454	-3.12189	0.376396	0.761951	0.0230797	-0.524034	-0.688987	0.861137	0.898883	2.93394	-0.911754	-0.0125824	1.17673
				14.11	0.309515	1.96792	4.23258	1.99487	3.54606	3.24535	3.81951	-0.514917	1.56289	2.36736	2.97149	3.7159	-0.260284	2.46284	1.44097	-0.814058	4.44812	2.40128	-3.12787	0.372286	0.757992	0.0180528	-0.52883	-0.694139	0.856847	0.894659	2.93132	-0.916939	-0.0170097	1.17232
				14.12	0.305457	1.9649	4.23074	1.99181	3.54401	3.24377	3.81829	-0.51981	1.55961	2.36327	2.96916	3.71423	-0.265014	2.45963	1.43747	-0.819074	4.44616	2.39802	-3.13386	0.368177	0.754033	0.013026	-0.533625	-0.69929	0.852556	0.890435	2.9287	-0.922124	-0.021437	1.16791
				14.13	0.301398	1.96188	4.22889	1.98875	3.54196	3.24219	3.81707	-0.524704	1.55633	2.35919	2.96682	3.71257	-0.269745	2.45642	1.43396	-0.824091	4.4442	2.39476	-3.13984	0.364068	0.750074	0.00799908	-0.538421	-0.704442	0.848266	0.886211	2.92607	-0.927309	-0.0258643	1.16349
				14.14	0.297339	1.95886	4.22704	1.98569	3.5399	3.24061	3.81585	-0.529598	1.55305	2.3551	2.96449	3.7109	-0.274475	2.45321	1.43046	-0.829107	4.44224	2.3915	-3.14582	0.359959	0.746115	0.00297222	-0.543216	-0.709594	0.843976	0.881987	2.92345	-0.932494	-0.0302916	1.15908
				14.15	0.293281	1.95584	4.2252	1.98264	3.53785	3.23903	3.81462	-0.534491	1.54976	2.35102	2.96216	3.70924	-0.279205	2.45	1.42696	-0.834123	4.44028	2.38824	-3.15181	0.35585	0.742157	-0.00205465	-0.548012	-0.714745	0.839685	0.877763	2.92083	-0.937679	-0.034719	1.15467
				14.16	0.289222	1.95281	4.22335	1.97958	3.5358	3.23745	3.8134	-0.539385	1.54648	2.34693	2.95982	3.70757	-0.283936	2.44679	1.42345	-0.839139	4.43832	2.38498	-3.15779	0.351741	0.738198	-0.00708152	-0.552808	-0.719897	0.835395	0.873538	2.91821	-0.942864	-0.0391463	1.15025
				14.17	0.285164	1.94979	4.22151	1.97652	3.53375	3.23586	3.81218	-0.544279	1.5432	2.34285	2.95749	3.70591	-0.288666	2.44358	1.41995	-0.844155	4.43636	2.38172	-3.16377	0.347632	0.734239	-0.0121084	-0.557603	-0.725049	0.831105	0.869314	2.91559	-0.948049	-0.0435736	1.14584
				14.18	0.281105	1.94677	4.21966	1.97347	3.5317	3.23428	3.81096	-0.549172	1.53992	2.33876	2.95516	3.70424	-0.293396	2.44036	1.41644	-0.849172	4.4344	2.37846	-3.16976	0.343523	0.73028	-0.0171353	-0.562399	-0.730201	0.826814	0.86509	2.91297	-0.953234	-0.0480009	1.14143
				14.19	0.277047	1.94375	4.21781	1.97041	3.52965	3.2327	3.80974	-0.554066	1.53664	2.33467	2.95282	3.70258	-0.298127	2.43715	1.41294	-0.854188	4.43244	2.3752	-3.17574	0.339414	0.726321	-0.0221621	-0.567194	-0.735352	0.822524	0.860866	2.91035	-0.958418	-0.0524282	1.13701
				14.2	0.272988	1.94073	4.21597	1.96735	3.5276	3.23112	3.80852	-0.55896	1.53335	2.33059	2.95049	3.70091	-0.302857	2.43394	1.40944	-0.859204	4.43048	2.37194	-3.18172	0.335305	0.722363	-0.027189	-0.57199	-0.740504	0.818234	0.856642	2.90772	-0.963603	-0.0568555	1.1326
				14.21	0.268929	1.93771	4.21412	1.9643	3.52555	3.22954	3.8073	-0.563853	1.53007	2.3265	2.94815	3.69925	-0.307587	2.43073	1.40593	-0.86422	4.42852	2.36868	-3.18771	0.331196	0.718404	-0.0322159	-0.576785	-0.745656	0.813944	0.852418	2.9051	-0.968788	-0.0612828	1.12819
				14.22	0.264871	1.93469	4.21228	1.96124	3.5235	3.22796	3.80608	-0.568747	1.52679	2.32242	2.94582	3.69758	-0.312318	2.42752	1.40243	-0.869236	4.42656	2.36542	-3.19369	0.327087	0.714445	-0.0372427	-0.581581	-0.750807	0.809653	0.848194	2.90248	-0.973973	-0.0657101	1.12377
				14.23	0.260812	1.93167	4.21043	1.95818	3.52145	3.22637	3.80486	-0.573641	1.52351	2.31833	2.94349	3.69591	-0.317048	2.42431	1.39893	-0.874253	4.4246	2.36216	-3.19967	0.322978	0.710486	-0.0422696	-0.586377	-0.755959	0.805363	0.84397	2.89986	-0.979158	-0.0701374	1.11936
				14.24	0.256754	1.92865	4.20858	1.95513	3.5194	3.22479	3.80364	-0.578534	1.52023	2.31425	2.94115	3.69425	-0.321778	2.4211	1.39542	-0.879269	4.42264	2.3589	-3.20566	0.318869	0.706527	-0.0472965	-0.591172	-0.761111	0.801073	0.839746	2.89724	-0.984343	-0.0745647	1.11495
				14.25	0.252695	1.92563	4.20674	1.95207	3.51734	3.22321	3.80242	-0.583428	1.51695	2.31016	2.93882	3.69258	-0.326509	2.41789	1.39192	-0.884285	4.42068	2.35564	-3.21164	0.31476	0.702569	-0.0523233	-0.595968	-0.766262	0.796782	0.835522	2.89462	-0.989528	-0.078992	1.11053
				14.26	0.248637	1.92261	4.20489	1.94901	3.51529	3.22163	3.8012	-0.588322	1.51366	2.30608	2.93648	3.69092	-0.331239	2.41467	1.38841	-0.889301	4.41872	2.35238	-3.21762	0.310651	0.69861	-0.0573502	-0.600763	-0.771414	0.792492	0.831298	2.892	-0.994713	-0.0834193	1.10612
				14.27	0.244578	1.91959	4.20305	1.94595	3.51324	3.22005	3.79998	-0.593215	1.51038	2.30199	2.93415	3.68925	-0.335969	2.41146	1.38491	-0.894317	4.41676	2.34912	-3.22361	0.306542	0.694651	-0.0623771	-0.605559	-0.776566	0.788202	0.827074	2.88937	-0.999898	-0.0878466	1.1017
				14.28	0.240519	1.91657	4.2012	1.9429	3.51119	3.21847	3.79876	-0.598109	1.5071	2.29791	2.93182	3.68759	-0.3407	2.40825	1.38141	-0.899334	4.4148	2.34586	-3.22959	0.302433	0.690692	-0.0674039	-0.610355	-0.781717	0.783911	0.82285	2.88675	-1.00508	-0.0922739	1.09729
				14.29	0.236461	1.91355	4.19935	1.93984	3.50914	3.21689	3.79754	-0.603002	1.50382	2.29382	2.92948	3.68592	-0.34543	2.40504	1.3779	-0.90435	4.41284	2.3426	-3.23557	0.298324	0.686733	-0.0724308	-0.61515	-0.786869	0.779621	0.818626	2.88413	-1.01027	-0.0967012	1.09288
				14.3	0.232402	1.91053	4.19751	1.93678	3.50709	3.2153	3.79632	-0.607896	1.50054	2.28974	2.92715	3.68426	-0.35016	2.40183	1.3744	-0.909366	4.41088	2.33934	-3.24156	0.294215	0.682774	-0.0774577	-0.619946	-0.792021	0.775331	0.814402	2.88151	-1.01545	-0.101129	1.08846
				14.31	0.228344	1.90751	4.19566	1.93373	3.50504	3.21372	3.7951	-0.61279	1.49725	2.28565	2.92482	3.68259	-0.354891	2.39862	1.3709	-0.914382	4.40892	2.33608	-3.24754	0.290106	0.678816	-0.0824845	-0.624741	-0.797173	0.771041	0.810177	2.87889	-1.02064	-0.105556	1.08405
				14.32	0.224285	1.90449	4.19382	1.93067	3.50299	3.21214	3.79388	-0.617683	1.49397	2.28157	2.92248	3.68093	-0.359621	2.39541	1.36739	-0.919398	4.40696	2.33282	-3.25352	0.285997	0.674857	-0.0875114	-0.629537	-0.802324	0.76675	0.805953	2.87627	-1.02582	-0.109983	1.07964
				14.33	0.220226	1.90147	4.19197	1.92761	3.50094	3.21056	3.79265	-0.622577	1.49069	2.27748	2.92015	3.67926	-0.364351	2.3922	1.36389	-0.924415	4.40499	2.32956	-3.25951	0.281888	0.670898	-0.0925383	-0.634333	-0.807476	0.76246	0.801729	2.87365	-1.03101	-0.11441	1.07522
				14.34	0.216168	1.89845	4.19012	1.92456	3.49889	3.20898	3.79143	-0.627471	1.48741	2.2734	2.91781	3.67759	-0.369081	2.38898	1.36038	-0.929431	4.40303	2.3263	-3.26549	0.277779	0.666939	-0.0975652	-0.639128	-0.812628	0.75817	0.797505	2.87103	-1.03619	-0.118838	1.07081
				14.35	0.212109	1.89543	4.18828	1.9215	3.49683	3.2074	3.79021	-0.632364	1.48413	2.26931	2.91548	3.67593	-0.373812	2.38577	1.35688	-0.934447	4.40107	2.32304	-3.27147	0.27367	0.66298	-0.102592	-0.643924	-0.817779	0.753879	0.793281	2.8684	-1.04138	-0.123265	1.0664
				14.36	0.208051	1.89241	4.18643	1.91844	3.49478	3.20581	3.78899	-0.637258	1.48084	2.26523	2.91315	3.67426	-0.378542	2.38256	1.35338	-0.939463	4.39911	2.31978	-3.27746	0.269561	0.659022	-0.107619	-0.648719	-0.822931	0.749589	0.789057	2.86578	-1.04656	-0.127692	1.06198
				14.37	0.203992	1.88939	4.18458	1.91539	3.49273	3.20423	3.78777	-0.642152	1.47756	2.26114	2.91081	3.6726	-0.383272	2.37935	1.34987	-0.944479	4.39715	2.31652	-3.28344	0.265452	0.655063	-0.112646	-0.653515	-0.828083	0.745299	0.784833	2.86316	-1.05175	-0.13212	1.05757
				14.38	0.199934	1.88637	4.18274	1.91233	3.49068	3.20265	3.78655	-0.647045	1.47428	2.25706	2.90848	3.67093	-0.388003	2.37614	1.34637	-0.949496	4.39519	2.31326	-3.28942	0.261343	0.651104	-0.117673	-0.658311	-0.833234	0.741008	0.780609	2.86054	-1.05693	-0.136547	1.05316
				14.39	0.195875	1.88335	4.18089	1.90927	3.48863	3.20107	3.78533	-0.651939	1.471	2.25297	2.90614	3.66927	-0.392733	2.37293	1.34287	-0.954512	4.39323	2.31	-3.29541	0.257234	0.647145	-0.122699	-0.663106	-0.838386	0.736718	0.776385	2.85792	-1.06212	-0.140974	1.04874
				14.4	0.191816	1.88033	4.17905	1.90621	3.48658	3.19949	3.78411	-0.656833	1.46772	2.24889	2.90381	3.6676	-0.397463	2.36972	1.33936	-0.959528	4.39127	2.30674	-3.30139	0.253125	0.643186	-0.127726	-0.667902	-0.843538	0.732428	0.772161	2.8553	-1.0673	-0.145402	1.04433
				14.41	0.187758	1.87731	4.1772	1.90316	3.48453	3.19791	3.78289	-0.661726	1.46444	2.2448	2.90148	3.66594	-0.402194	2.3665	1.33586	-0.964544	4.38931	2.30349	-3.30737	0.249016	0.639228	-0.132753	-0.672697	-0.84869	0.728138	0.767937	2.85268	-1.07249	-0.149829	1.03992
				14.42	0.183699	1.87428	4.17535	1.9001	3.48248	3.19633	3.78167	-0.66662	1.46115	2.24072	2.89914	3.66427	-0.406924	2.36329	1.33235	-0.96956	4.38735	2.30023	-3.31336	0.244907	0.635269	-0.13778	-0.677493	-0.853841	0.723847	0.763713	2.85005	-1.07767	-0.154256	1.0355
				14.43	0.179641	1.87126	4.17351	1.89704	3.48043	3.19474	3.78045	-0.671514	1.45787	2.23663	2.89681	3.66261	-0.411654	2.36008	1.32885	-0.974577	4.38539	2.29697	-3.31934	0.240798	0.63131	-0.142807	-0.682289	-0.858993	0.719557	0.759489	2.84743	-1.08286	-0.158683	1.03109
				14.44	0.175582	1.86824	4.17166	1.89399	3.47838	3.19316	3.77923	-0.676407	1.45459	2.23255	2.89447	3.66094	-0.416385	2.35687	1.32535	-0.979593	4.38343	2.29371	-3.32532	0.236689	0.627351	-0.147834	-0.687084	-0.864145	0.715267	0.755265	2.84481	-1.08804	-0.163111	1.02668
				14.45	0.171523	1.86522	4.16982	1.89093	3.47632	3.19158	3.77801	-0.681301	1.45131	2.22846	2.89214	3.65927	-0.421115	2.35366	1.32184	-0.984609	4.38147	2.29045	-3.33131	0.23258	0.623392	-0.152861	-0.69188	-0.869296	0.710976	0.751041	2.84219	-1.09323	-0.167538	1.02226
				14.46	0.167465	1.8622	4.16797	1.88787	3.47427	3.19	3.77679	-0.686195	1.44803	2.22438	2.88981	3.65761	-0.425845	2.35045	1.31834	-0.989625	4.37951	2.28719	-3.33729	0.228471	0.619433	-0.157888	-0.696675	-0.874448	0.706686	0.746816	2.83957	-1.09841	-0.171965	1.01785
				14.47	0.163406	1.85918	4.16612	1.88482	3.47222	3.18842	3.77557	-0.691088	1.44474	2.22029	2.88747	3.65594	-0.430576	2.34724	1.31484	-0.994641	4.37755	2.28393	-3.34327	0.224362	0.615475	-0.162914	-0.701471	-0.8796	0.702396	0.742592	2.83695	-1.1036	-0.176393	1.01344
				14.48	0.159348	1.85616	4.16428	1.88176	3.47017	3.18684	3.77435	-0.695982	1.44146	2.2162	2.88514	3.65428	-0.435306	2.34403	1.31133	-0.999658	4.37559	2.28067	-3.34926	0.220253	0.611516	-0.167941	-0.706267	-0.884751	0.698105	0.738368	2.83433	-1.10878	-0.18082	1.00902
				14.49	0.155289	1.85314	4.16243	1.8787	3.46812	3.18525	3.77313	-0.700875	1.43818	2.21212	2.88281	3.65261	-0.440036	2.34081	1.30783	-1.00467	4.37363	2.27741	-3.35524	0.216144	0.607557	-0.172968	-0.711062	-0.889903	0.693815	0.734144	2.8317	-1.11397	-0.185247	1.00461
				14.5	0.151231	1.85012	4.16059	1.87564	3.46607	3.18367	3.77191	-0.705769	1.4349	2.20803	2.88047	3.65095	-0.444767	2.3376	1.30433	-1.00969	4.37167	2.27415	-3.36122	0.212035	0.603598	-0.177995	-0.715858	-0.895055	0.689525	0.72992	2.82908	-1.11915	-0.189675	1.0002
				14.51	0.147172	1.8471	4.15874	1.87259	3.46402	3.18209	3.77069	-0.710663	1.43162	2.20395	2.87814	3.64928	-0.449497	2.33439	1.30082	-1.01471	4.36971	2.27089	-3.36721	0.207926	0.599639	-0.183022	-0.720653	-0.900207	0.685235	0.725696	2.82646	-1.12434	-0.194102	0.995782
				14.52	0.143113	1.84408	4.15689	1.86953	3.46197	3.18051	3.76946	-0.715556	1.42833	2.19986	2.8758	3.64762	-0.454227	2.33118	1.29732	-1.01972	4.36775	2.26763	-3.37319	0.203817	0.595681	-0.188049	-0.725449	-0.905358	0.680944	0.721472	2.82384	-1.12952	-0.198529	0.991368
				14.53	0.139055	1.84106	4.15505	1.86647	3.45992	3.17893	3.76824	-0.72045	1.42505	2.19578	2.87347	3.64595	-0.458958	2.32797	1.29381	-1.02474	4.36579	2.26437	-3.37917	0.199708	0.591722	-0.193076	-0.730244	-0.91051	0.676654	0.717248	2.82122	-1.13471	-0.202956	0.986955
				14.54	0.134996	1.83804	4.1532	1.86342	3.45787	3.17735	3.76702	-0.725344	1.42177	2.19169	2.87114	3.64429	-0.463688	2.32476	1.29031	-1.02975	4.36383	2.26111	-3.38516	0.195599	0.587763	-0.198103	-0.73504	-0.915662	0.672364	0.713024	2.8186	-1.13989	-0.207384	0.982541
				14.55	0.130938	1.83502	4.15136	1.86036	3.45581	3.17577	3.7658	-0.730237	1.41849	2.18761	2.8688	3.64262	-0.468418	2.32155	1.28681	-1.03477	4.36187	2.25785	-3.39114	0.19149	0.583804	-0.203129	-0.739836	-0.920813	0.668073	0.7088	2.81598	-1.14508	-0.211811	0.978128
				14.56	0.126879	1.832	4.14951	1.8573	3.45376	3.17418	3.76458	-0.735131	1.41521	2.18352	2.86647	3.64095	-0.473149	2.31834	1.2833	-1.03979	4.35991	2.25459	-3.39712	0.18738	0.579845	-0.208156	-0.744631	-0.925965	0.663783	0.704576	2.81335	-1.15026	-0.216238	0.973714
				14.57	0.12282	1.82898	4.14766	1.85425	3.45171	3.1726	3.76336	-0.740025	1.41193	2.17944	2.86413	3.63929	-0.477879	2.31512	1.2798	-1.0448	4.35795	2.25133	-3.40311	0.183271	0.575886	-0.213183	-0.749427	-0.931117	0.659493	0.700352	2.81073	-1.15544	-0.220666	0.969301
				14.58	0.118762	1.82596	4.14582	1.85119	3.44966	3.17102	3.76214	-0.744918	1.40864	2.17535	2.8618	3.63762	-0.482609	2.31191	1.2763	-1.04982	4.35599	2.24807	-3.40909	0.179162	0.571928	-0.21821	-0.754222	-0.936268	0.655202	0.696128	2.80811	-1.16063	-0.225093	0.964888
				14.59	0.114703	1.82294	4.14397	1.84813	3.44761	3.16944	3.76092	-0.749812	1.40536	2.17127	2.85947	3.63596	-0.48734	2.3087	1.27279	-1.05484	4.35403	2.24481	-3.41507	0.175053	0.567969	-0.223237	-0.759018	-0.94142	0.650912	0.691904	2.80549	-1.16581	-0.22952	0.960474
				14.6	0.110645	1.81992	4.14213	1.84508	3.44556	3.16786	3.7597	-0.754706	1.40208	2.16718	2.85713	3.63429	-0.49207	2.30549	1.26929	-1.05985	4.35207	2.24155	-3.42106	0.170944	0.56401	-0.228264	-0.763814	-0.946572	0.646622	0.687679	2.80287	-1.171	-0.233948	0.956061
				14.61	0.106586	1.8169	4.14028	1.84202	3.44351	3.16628	3.75848	-0.759599	1.3988	2.1631	2.8548	3.63263	-0.4968	2.30228	1.26578	-1.06487	4.35011	2.23829	-3.42704	0.166835	0.560051	-0.233291	-0.768609	-0.951723	0.642332	0.683455	2.80025	-1.17618	-0.238375	0.951647
				14.62	0.102528	1.81388	4.13843	1.83896	3.44146	3.16469	3.75726	-0.764493	1.39552	2.15901	2.85246	3.63096	-0.501531	2.29907	1.26228	-1.06988	4.34815	2.23503	-3.43302	0.162726	0.556092	-0.238317	-0.773405	-0.956875	0.638041	0.679231	2.79763	-1.18137	-0.242802	0.947234
				14.63	0.098469	1.81086	4.13659	1.8359	3.43941	3.16311	3.75604	-0.769387	1.39223	2.15493	2.85013	3.6293	-0.506261	2.29586	1.25878	-1.0749	4.34619	2.23177	-3.43901	0.158617	0.552134	-0.243344	-0.7782	-0.962027	0.633751	0.675007	2.79501	-1.18655	-0.24723	0.94282
				14.64	0.0944104	1.80784	4.13474	1.83285	3.43736	3.16153	3.75482	-0.77428	1.38895	2.15084	2.8478	3.62763	-0.510991	2.29265	1.25527	-1.07992	4.34423	2.22851	-3.44499	0.154508	0.548175	-0.248371	-0.782996	-0.967179	0.629461	0.670783	2.79238	-1.19174	-0.251657	0.938407
				14.65	0.0903518	1.80482	4.1329	1.82979	3.4353	3.15995	3.7536	-0.779174	1.38567	2.14676	2.84546	3.62597	-0.515722	2.28943	1.25177	-1.08493	4.34227	2.22525	-3.45097	0.150399	0.544216	-0.253398	-0.787792	-0.97233	0.62517	0.666559	2.78976	-1.19692	-0.256084	0.933993
				14.66	0.0862932	1.8018	4.13105	1.82673	3.43325	3.15837	3.75238	-0.784068	1.38239	2.14267	2.84313	3.6243	-0.520452	2.28622	1.24827	-1.08995	4.3403	2.22199	-3.45696	0.14629	0.540257	-0.258425	-0.792587	-0.977482	0.62088	0.662335	2.78714	-1.20211	-0.260511	0.92958
				14.67	0.0822347	1.79877	4.1292	1.82368	3.4312	3.15679	3.75116	-0.788961	1.37911	2.13859	2.8408	3.62264	-0.525182	2.28301	1.24476	-1.09497	4.33834	2.21873	-3.46294	0.142181	0.536298	-0.263452	-0.797383	-0.982634	0.61659	0.658111	2.78452	-1.20729	-0.264939	0.925166
				14.68	0.0781761	1.79575	4.12736	1.82062	3.42915	3.15521	3.74994	-0.793855	1.37582	2.1345	2.83846	3.62097	-0.529913	2.2798	1.24126	-1.09998	4.33638	2.21547	-3.46892	0.138072	0.532339	-0.268479	-0.802178	-0.987785	0.612299	0.653887	2.7819	-1.21248	-0.269366	0.920753
				14.69	0.0741175	1.79273	4.12551	1.81756	3.4271	3.15362	3.74872	-0.798748	1.37254	2.13042	2.83613	3.6193	-0.534643	2.27659	1.23775	-1.105	4.33442	2.21221	-3.47491	0.133963	0.528381	-0.273506	-0.806974	-0.992937	0.608009	0.649663	2.77928	-1.21766	-0.273793	0.916339
				14.7	0.0700589	1.78971	4.12367	1.81451	3.42505	3.15204	3.74749	-0.803642	1.36926	2.12633	2.83379	3.61764	-0.539373	2.27338	1.23425	-1.11001	4.33246	2.20895	-3.48089	0.129854	0.524422	-0.278532	-0.81177	-0.998089	0.603719	0.645439	2.77666	-1.22285	-0.278221	0.911926
				14.71	0.0660003	1.78669	4.12182	1.81145	3.423	3.15046	3.74627	-0.808536	1.36598	2.12225	2.83146	3.61597	-0.544104	2.27017	1.23075	-1.11503	4.3305	2.20569	-3.48687	0.125745	0.520463	-0.283559	-0.816565	-1.00324	0.599429	0.641215	2.77403	-1.22803	-0.282648	0.907512
				14.72	0.0619417	1.78367	4.11997	1.80839	3.42095	3.14888	3.74505	-0.813429	1.3627	2.11816	2.82913	3.61431	-0.548834	2.26696	1.22724	-1.12005	4.32854	2.20243	-3.49286	0.121636	0.516504	-0.288586	-0.821361	-1.00839	0.595138	0.636991	2.77141	-1.23322	-0.287075	0.903099
				14.73	0.0578832	1.78065	4.11813	1.80533	3.4189	3.1473	3.74383	-0.818323	1.35941	2.11408	2.82679	3.61264	-0.553564	2.26374	1.22374	-1.12506	4.32658	2.19917	-3.49884	0.117527	0.512545	-0.293613	-0.826156	-1.01354	0.590848	0.632767	2.76879	-1.2384	-0.291503	0.898686
				14.74	0.0538246	1.77763	4.11628	1.80228	3.41685	3.14572	3.74261	-0.823217	1.35613	2.10999	2.82446	3.61098	-0.558295	2.26053	1.22024	-1.13008	4.32462	2.19591	-3.50482	0.113418	0.508587	-0.29864	-0.830952	-1.0187	0.586558	0.628542	2.76617	-1.24359	-0.29593	0.894272
				14.75	0.049766	1.77461	4.11444	1.79922	3.41479	3.14414	3.74139	-0.82811	1.35285	2.10591	2.82212	3.60931	-0.563025	2.25732	1.21673	-1.13509	4.32266	2.19265	-3.51081	0.109309	0.504628	-0.303667	-0.835748	-1.02385	0.582267	0.624318	2.76355	-1.24877	-0.300357	0.889859
				14.76	0.0457074	1.77159	4.11259	1.79616	3.41274	3.14255	3.74017	-0.833004	1.34957	2.10182	2.81979	3.60765	-0.567755	2.25411	1.21323	-1.14011	4.3207	2.18939	-3.51679	0.1052	0.500669	-0.308694	-0.840543	-1.029	0.577977	0.620094	2.76093	-1.25396	-0.304785	0.885445
				14.77	0.0416488	1.76857	4.11074	1.79311	3.41069	3.14097	3.73895	-0.837898	1.34629	2.09773	2.81746	3.60598	-0.572486	2.2509	1.20972	-1.14513	4.31874	2.18613	-3.52277	0.101091	0.49671	-0.313721	-0.845339	-1.03415	0.573687	0.61587	2.75831	-1.25914	-0.309212	0.881032
				14.78	0.0375902	1.76555	4.1089	1.79005	3.40864	3.13939	3.73773	-0.842791	1.34301	2.09365	2.81512	3.60432	-0.577216	2.24769	1.20622	-1.15014	4.31678	2.18287	-3.52876	0.0969819	0.492751	-0.318747	-0.850134	-1.0393	0.569396	0.611646	2.75568	-1.26433	-0.313639	0.876618
				14.79	0.0335317	1.76253	4.10705	1.78699	3.40659	3.13781	3.73651	-0.847685	1.33972	2.08956	2.81279	3.60265	-0.581946	2.24448	1.20272	-1.15516	4.31482	2.17962	-3.53474	0.0928729	0.488793	-0.323774	-0.85493	-1.04445	0.565106	0.607422	2.75306	-1.26951	-0.318066	0.872205
				14.8	0.0294731	1.75951	4.10521	1.78394	3.40454	3.13623	3.73529	-0.852579	1.33644	2.08548	2.81045	3.60098	-0.586677	2.24127	1.19921	-1.16018	4.31286	2.17636	-3.54072	0.0887639	0.484834	-0.328801	-0.859726	-1.04961	0.560816	0.603198	2.75044	-1.2747	-0.322494	0.867791
				14.81	0.0254145	1.75649	4.10336	1.78088	3.40249	3.13465	3.73407	-0.857472	1.33316	2.08139	2.80812	3.59932	-0.591407	2.23805	1.19571	-1.16519	4.3109	2.1731	-3.54671	0.0846549	0.480875	-0.333828	-0.864521	-1.05476	0.556525	0.598974	2.74782	-1.27988	-0.326921	0.863378
				14.82	0.0213559	1.75347	4.10151	1.77782	3.40044	3.13306	3.73285	-0.862366	1.32988	2.07731	2.80579	3.59765	-0.596137	2.23484	1.19221	-1.17021	4.30894	2.16984	-3.55269	0.0805458	0.476916	-0.338855	-0.869317	-1.05991	0.552235	0.59475	2.7452	-1.28507	-0.331348	0.858964
				14.83	0.0172973	1.75045	4.09967	1.77477	3.39839	3.13148	3.73163	-0.86726	1.3266	2.07322	2.80345	3.59599	-0.600867	2.23163	1.1887	-1.17522	4.30698	2.16658	-3.55867	0.0764368	0.472957	-0.343882	-0.874112	-1.06506	0.547945	0.590526	2.74258	-1.29025	-0.335776	0.854551
				14.84	0.0132387	1.74743	4.09782	1.77171	3.39634	3.1299	3.73041	-0.872153	1.32331	2.06914	2.80112	3.59432	-0.605598	2.22842	1.1852	-1.18024	4.30502	2.16332	-3.56466	0.0723278	0.468998	-0.348909	-0.878908	-1.07021	0.543655	0.586302	2.73996	-1.29544	-0.340203	0.850137
				14.85	0.00918016	1.74441	4.09598	1.76865	3.39428	3.12832	3.72919	-0.877047	1.32003	2.06505	2.79878	3.59266	-0.610328	2.22521	1.18169	-1.18526	4.30306	2.16006	-3.57064	0.0682188	0.46504	-0.353935	-0.883704	-1.07536	0.539364	0.582078	2.73733	-1.30062	-0.34463	0.845724
				14.86	0.00512157	1.74139	4.09413	1.76559	3.39223	3.12674	3.72797	-0.881941	1.31675	2.06097	2.79645	3.59099	-0.615058	2.222	1.17819	-1.19027	4.3011	2.1568	-3.57662	0.0641097	0.461081	-0.358962	-0.888499	-1.08052	0.535074	0.577854	2.73471	-1.30581	-0.349058	0.841311
				14.87	0.00106299	1.73837	4.09228	1.76254	3.39018	3.12516	3.72675	-0.886834	1.31347	2.05688	2.79412	3.58933	-0.619789	2.21879	1.17469	-1.19529	4.29914	2.15354	-3.58261	0.0600007	0.457122	-0.363989	-0.893295	-1.08567	0.530784	0.57363	2.73209	-1.31099	-0.353485	0.836897
				14.88	-0.00299559	1.73535	4.09044	1.75948	3.38813	3.12358	3.72553	-0.891728	1.31019	2.0528	2.79178	3.58766	-0.624519	2.21558	1.17118	-1.20031	4.29718	2.15028	-3.58859	0.0558917	0.453163	-0.369016	-0.89809	-1.09082	0.526493	0.569405	2.72947	-1.31618	-0.357912	0.832484
				14.89	-0.00705418	1.73233	4.08859	1.75642	3.38608	3.12199	3.7243	-0.896622	1.3069	2.04871	2.78945	3.586	-0.629249	2.21236	1.16768	-1.20532	4.29522	2.14702	-3.59457	0.0517827	0.449204	-0.374043	-0.902886	-1.09597	0.522203	0.565181	2.72685	-1.32136	-0.362339	0.82807
				14.9	-0.0111128	1.72931	4.08675	1.75337	3.38403	3.12041	3.72308	-0.901515	1.30362	2.04463	2.78712	3.58433	-0.63398	2.20915	1.16418	-1.21034	4.29326	2.14376	-3.60056	0.0476736	0.445246	-0.37907	-0.907682	-1.10112	0.517913	0.560957	2.72423	-1.32655	-0.366767	0.823657
				14.91	-0.0151713	1.72629	4.0849	1.75031	3.38198	3.11883	3.72186	-0.906409	1.30034	2.04054	2.78478	3.58266	-0.63871	2.20594	1.16067	-1.21535	4.2913	2.1405	-3.60654	0.0435646	0.441287	-0.384097	-0.912477	-1.10627	0.513622	0.556733	2.72161	-1.33173	-0.371194	0.819243
				14.92	-0.0192299	1.72326	4.08305	1.74725	3.37993	3.11725	3.72064	-0.911302	1.29706	2.03646	2.78245	3.581	-0.64344	2.20273	1.15717	-1.22037	4.28934	2.13724	-3.61252	0.0394556	0.437328	-0.389124	-0.917273	-1.11143	0.509332	0.552509	2.71898	-1.33692	-0.375621	0.81483
				14.93	-0.0232885	1.72024	4.08121	1.7442	3.37788	3.11567	3.71942	-0.916196	1.29378	2.03237	2.78011	3.57933	-0.648171	2.19952	1.15366	-1.22539	4.28738	2.13398	-3.61851	0.0353466	0.433369	-0.39415	-0.922068	-1.11658	0.505042	0.548285	2.71636	-1.3421	-0.380049	0.810416
				14.94	-0.0273471	1.71722	4.07936	1.74114	3.37583	3.11409	3.7182	-0.92109	1.2905	2.02829	2.77778	3.57767	-0.652901	2.19631	1.15016	-1.2304	4.28542	2.13072	-3.62449	0.0312375	0.42941	-0.399177	-0.926864	-1.12173	0.500752	0.544061	2.71374	-1.34729	-0.384476	0.806003
				14.95	-0.0314057	1.7142	4.07751	1.73808	3.37377	3.1125	3.71698	-0.925983	1.28721	2.0242	2.77545	3.576	-0.657631	2.1931	1.14666	-1.23542	4.28346	2.12746	-3.63047	0.0271285	0.425451	-0.404204	-0.931659	-1.12688	0.496461	0.539837	2.71112	-1.35247	-0.388903	0.801589
				14.96	-0.0354643	1.71118	4.07567	1.73502	3.37172	3.11092	3.71576	-0.930877	1.28393	2.02012	2.77311	3.57434	-0.662362	2.18988	1.14315	-1.24044	4.2815	2.1242	-3.63646	0.0230195	0.421493	-0.409231	-0.936455	-1.13203	0.492171	0.535613	2.7085	-1.35766	-0.393331	0.797176
				14.97	-0.0395229	1.70816	4.07382	1.73197	3.36967	3.10934	3.71454	-0.935771	1.28065	2.01603	2.77078	3.57267	-0.667092	2.18667	1.13965	-1.24545	4.27954	2.12094	-3.64244	0.0189105	0.417534	-0.414258	-0.941251	-1.13718	0.487881	0.531389	2.70588	-1.36284	-0.397758	0.792762
				14.98	-0.0435814	1.70514	4.07198	1.72891	3.36762	3.10776	3.71332	-0.940664	1.27737	2.01195	2.76844	3.57101	-0.671822	2.18346	1.13615	-1.25047	4.27757	2.11768	-3.64842	0.0148014	0.413575	-0.419285	-0.946046	-1.14234	0.48359	0.527165	2.70326	-1.36803	-0.402185	0.788349
				14.99	-0.04764	1.70212	4.07013	1.72585	3.36557	3.10618	3.7121	-0.945558	1.27409	2.00786	2.76611	3.56934	-0.676553	2.18025	1.13264	-1.25548	4.27561	2.11442	-3.65441	0.0106924	0.409616	-0.424312	-0.950842	-1.14749	0.4793	0.522941	2.70064	-1.37321	-0.406613	0.783935
				15	-0.0516986	1.6991	4.06828	1.7228	3.36352	3.1046	3.71088	-0.950452	1.2708	2.00378	2.76378	3.56768	-0.681283	2.17704	1.12914	-1.2605	4.27365	2.11116	-3.66039	0.00658339	0.405657	-0.429339	-0.955637	-1.15264	0.47501	0.518717	2.69801	-1.3784	-0.41104	0.779522
				15.01	-0.0557572	1.69608	4.06644	1.71974	3.36147	3.10302	3.70966	-0.955345	1.26752	1.99969	2.76144	3.56601	-0.686013	2.17383	1.12564	-1.26552	4.27169	2.1079	-3.66637	0.00247436	0.401699	-0.434365	-0.960433	-1.15779	0.470719	0.514493	2.69539	-1.38358	-0.415467	0.775109
				15.02	-0.0598158	1.69306	4.06459	1.71668	3.35942	3.10143	3.70844	-0.960239	1.26424	1.9956	2.75911	3.56434	-0.690744	2.17062	1.12213	-1.27053	4.26973	2.10464	-3.67236	-0.00163467	0.39774	-0.439392	-0.965229	-1.16294	0.466429	0.510268	2.69277	-1.38877	-0.419894	0.770695
				15.03	-0.0638744	1.69004	4.06275	1.71363	3.35737	3.09985	3.70722	-0.965133	1.26096	1.99152	2.75677	3.56268	-0.695474	2.16741	1.11863	-1.27555	4.26777	2.10138	-3.67834	-0.00574369	0.393781	-0.444419	-0.970024	-1.16809	0.462139	0.506044	2.69015	-1.39395	-0.424322	0.766282
				15.04	-0.0679329	1.68702	4.0609	1.71057	3.35532	3.09827	3.706	-0.970026	1.25768	1.98743	2.75444	3.56101	-0.700204	2.16419	1.11512	-1.28056	4.26581	2.09812	-3.68432	-0.00985272	0.389822	-0.449446	-0.97482	-1.17325	0.457848	0.50182	2.68753	-1.39914	-0.428749	0.761868
				15.05	-0.0719915	1.684	4.05905	1.70751	3.35326	3.09669	3.70478	-0.97492	1.25439	1.98335	2.75211	3.55935	-0.704935	2.16098	1.11162	-1.28558	4.26385	2.09486	-3.69031	-0.0139617	0.385863	-0.454473	-0.979615	-1.1784	0.453558	0.497596	2.68491	-1.40432	-0.433176	0.757455
				15.06	-0.0760501	1.68098	4.05721	1.70445	3.35121	3.09511	3.70356	-0.979814	1.25111	1.97926	2.74977	3.55768	-0.709665	2.15777	1.10812	-1.2906	4.26189	2.0916	-3.69629	-0.0180708	0.381904	-0.4595	-0.984411	-1.18355	0.449268	0.493372	2.68229	-1.40951	-0.437604	0.753041
				15.07	-0.0801087	1.67796	4.05536	1.7014	3.34916	3.09353	3.70233	-0.984707	1.24783	1.97518	2.74744	3.55602	-0.714395	2.15456	1.10461	-1.29561	4.25993	2.08834	-3.70227	-0.0221798	0.377946	-0.464527	-0.989207	-1.1887	0.444978	0.489148	2.67966	-1.41469	-0.442031	0.748628
				15.08	-0.0841673	1.67494	4.05352	1.69834	3.34711	3.09194	3.70111	-0.989601	1.24455	1.97109	2.74511	3.55435	-0.719126	2.15135	1.10111	-1.30063	4.25797	2.08508	-3.70826	-0.0262888	0.373987	-0.469554	-0.994002	-1.19385	0.440687	0.484924	2.67704	-1.41988	-0.446458	0.744214
				15.09	-0.0882259	1.67192	4.05167	1.69528	3.34506	3.09036	3.69989	-0.994495	1.24127	1.96701	2.74277	3.55269	-0.723856	2.14814	1.09761	-1.30565	4.25601	2.08182	-3.71424	-0.0303978	0.370028	-0.47458	-0.998798	-1.199	0.436397	0.4807	2.67442	-1.42506	-0.450886	0.739801
				15.1	-0.0922845	1.6689	4.04982	1.69223	3.34301	3.08878	3.69867	-0.999388	1.23798	1.96292	2.74044	3.55102	-0.728586	2.14493	1.0941	-1.31066	4.25405	2.07856	-3.72022	-0.0345069	0.366069	-0.479607	-1.00359	-1.20416	0.432107	0.476476	2.6718	-1.43025	-0.455313	0.735387
				15.11	-0.096343	1.66588	4.04798	1.68917	3.34096	3.0872	3.69745	-1.00428	1.2347	1.95884	2.7381	3.54936	-0.733317	2.14172	1.0906	-1.31568	4.25209	2.0753	-3.72621	-0.0386159	0.36211	-0.484634	-1.00839	-1.20931	0.427816	0.472252	2.66918	-1.43543	-0.45974	0.730974
				15.12	-0.100402	1.66286	4.04613	1.68611	3.33891	3.08562	3.69623	-1.00918	1.23142	1.95475	2.73577	3.54769	-0.738047	2.1385	1.08709	-1.32069	4.25013	2.07204	-3.73219	-0.0427249	0.358152	-0.489661	-1.01318	-1.21446	0.423526	0.468028	2.66656	-1.44061	-0.464168	0.72656
				15.13	-0.10446	1.65984	4.04429	1.68306	3.33686	3.08404	3.69501	-1.01407	1.22814	1.95067	2.73344	3.54602	-0.742777	2.13529	1.08359	-1.32571	4.24817	2.06878	-3.73817	-0.046834	0.354193	-0.494688	-1.01798	-1.21961	0.419236	0.463804	2.66394	-1.4458	-0.468595	0.722147
				15.14	-0.108519	1.65682	4.04244	1.68	3.33481	3.08246	3.69379	-1.01896	1.22486	1.94658	2.7311	3.54436	-0.747508	2.13208	1.08009	-1.33073	4.24621	2.06552	-3.74416	-0.050943	0.350234	-0.499715	-1.02278	-1.22476	0.414945	0.45958	2.66131	-1.45098	-0.473022	0.717733
				15.15	-0.112577	1.6538	4.04059	1.67694	3.33275	3.08087	3.69257	-1.02386	1.22158	1.9425	2.72877	3.54269	-0.752238	2.12887	1.07658	-1.33574	4.24425	2.06226	-3.75014	-0.055052	0.346275	-0.504742	-1.02757	-1.22992	0.410655	0.455356	2.65869	-1.45617	-0.477449	0.71332
				15.16	-0.116636	1.65078	4.03875	1.67389	3.3307	3.07929	3.69135	-1.02875	1.21829	1.93841	2.72643	3.54103	-0.756968	2.12566	1.07308	-1.34076	4.24229	2.059	-3.75612	-0.059161	0.342316	-0.509768	-1.03237	-1.23507	0.406365	0.451131	2.65607	-1.46135	-0.481877	0.708906
				15.17	-0.120695	1.64775	4.0369	1.67083	3.32865	3.07771	3.69013	-1.03364	1.21501	1.93433	2.7241	3.53936	-0.761699	2.12245	1.06958	-1.34578	4.24033	2.05574	-3.76211	-0.0632701	0.338357	-0.514795	-1.03716	-1.24022	0.402075	0.446907	2.65345	-1.46654	-0.486304	0.704493
				15.18	-0.124753	1.64473	4.03506	1.66777	3.3266	3.07613	3.68891	-1.03854	1.21173	1.93024	2.72177	3.5377	-0.766429	2.11924	1.06607	-1.35079	4.23837	2.05249	-3.76809	-0.0673791	0.334399	-0.519822	-1.04196	-1.24537	0.397784	0.442683	2.65083	-1.47172	-0.490731	0.70008
				15.19	-0.128812	1.64171	4.03321	1.66471	3.32455	3.07455	3.68769	-1.04343	1.20845	1.92616	2.71943	3.53603	-0.771159	2.11603	1.06257	-1.35581	4.23641	2.04923	-3.77407	-0.0714881	0.33044	-0.524849	-1.04675	-1.25052	0.393494	0.438459	2.64821	-1.47691	-0.495159	0.695666
				15.2	-0.13287	1.63869	4.03136	1.66166	3.3225	3.07297	3.68647	-1.04832	1.20517	1.92207	2.7171	3.53437	-0.77589	2.11281	1.05906	-1.36082	4.23445	2.04597	-3.78006	-0.0755971	0.326481	-0.529876	-1.05155	-1.25567	0.389204	0.434235	2.64559	-1.48209	-0.499586	0.691253
				15.21	-0.136929	1.63567	4.02952	1.6586	3.32045	3.07138	3.68525	-1.05322	1.20188	1.91799	2.71476	3.5327	-0.78062	2.1096	1.05556	-1.36584	4.23249	2.04271	-3.78604	-0.0797062	0.322522	-0.534903	-1.05634	-1.26083	0.384913	0.430011	2.64296	-1.48728	-0.504013	0.686839
				15.22	-0.140987	1.63265	4.02767	1.65554	3.3184	3.0698	3.68403	-1.05811	1.1986	1.9139	2.71243	3.53104	-0.78535	2.10639	1.05206	-1.37086	4.23053	2.03945	-3.79202	-0.0838152	0.318563	-0.53993	-1.06114	-1.26598	0.380623	0.425787	2.64034	-1.49246	-0.508441	0.682426
				15.23	-0.145046	1.62963	4.02583	1.65249	3.31635	3.06822	3.68281	-1.06301	1.19532	1.90982	2.7101	3.52937	-0.790081	2.10318	1.04855	-1.37587	4.22857	2.03619	-3.79801	-0.0879242	0.314605	-0.544957	-1.06594	-1.27113	0.376333	0.421563	2.63772	-1.49765	-0.512868	0.678012
				15.24	-0.149105	1.62661	4.02398	1.64943	3.3143	3.06664	3.68159	-1.0679	1.19204	1.90573	2.70776	3.5277	-0.794811	2.09997	1.04505	-1.38089	4.22661	2.03293	-3.80399	-0.0920332	0.310646	-0.549983	-1.07073	-1.27628	0.372042	0.417339	2.6351	-1.50283	-0.517295	0.673599
				15.25	-0.153163	1.62359	4.02213	1.64637	3.31224	3.06506	3.68036	-1.07279	1.18876	1.90165	2.70543	3.52604	-0.799541	2.09676	1.04155	-1.38591	4.22465	2.02967	-3.80997	-0.0961423	0.306687	-0.55501	-1.07553	-1.28143	0.367752	0.413115	2.63248	-1.50802	-0.521722	0.669185
				15.26	-0.157222	1.62057	4.02029	1.64332	3.31019	3.06348	3.67914	-1.07769	1.18547	1.89756	2.70309	3.52437	-0.804272	2.09355	1.03804	-1.39092	4.22269	2.02641	-3.81596	-0.100251	0.302728	-0.560037	-1.08032	-1.28658	0.363462	0.408891	2.62986	-1.5132	-0.52615	0.664772
				15.27	-0.16128	1.61755	4.01844	1.64026	3.30814	3.0619	3.67792	-1.08258	1.18219	1.89348	2.70076	3.52271	-0.809002	2.09034	1.03454	-1.39594	4.22073	2.02315	-3.82194	-0.10436	0.298769	-0.565064	-1.08512	-1.29174	0.359171	0.404667	2.62724	-1.51839	-0.530577	0.660358
				15.28	-0.165339	1.61453	4.0166	1.6372	3.30609	3.06031	3.6767	-1.08747	1.17891	1.88939	2.69843	3.52104	-0.813732	2.08712	1.03103	-1.40095	4.21876	2.01989	-3.82792	-0.108469	0.29481	-0.570091	-1.08991	-1.29689	0.354881	0.400443	2.62461	-1.52357	-0.535004	0.655945
				15.29	-0.169398	1.61151	4.01475	1.63414	3.30404	3.05873	3.67548	-1.09237	1.17563	1.8853	2.69609	3.51938	-0.818463	2.08391	1.02753	-1.40597	4.2168	2.01663	-3.83391	-0.112578	0.290852	-0.575118	-1.09471	-1.30204	0.350591	0.396218	2.62199	-1.52876	-0.539432	0.651531
				15.3	-0.173456	1.60849	4.0129	1.63109	3.30199	3.05715	3.67426	-1.09726	1.17235	1.88122	2.69376	3.51771	-0.823193	2.0807	1.02403	-1.41099	4.21484	2.01337	-3.83989	-0.116687	0.286893	-0.580145	-1.09951	-1.30719	0.346301	0.391994	2.61937	-1.53394	-0.543859	0.647118
				15.31	-0.177515	1.60547	4.01106	1.62803	3.29994	3.05557	3.67304	-1.10215	1.16907	1.87713	2.69143	3.51605	-0.827923	2.07749	1.02052	-1.416	4.21288	2.01011	-3.84587	-0.120796	0.282934	-0.585172	-1.1043	-1.31234	0.34201	0.38777	2.61675	-1.53913	-0.548286	0.642704
				15.32	-0.181573	1.60245	4.00921	1.62497	3.29789	3.05399	3.67182	-1.10705	1.16578	1.87305	2.68909	3.51438	-0.832654	2.07428	1.01702	-1.42102	4.21092	2.00685	-3.85186	-0.124905	0.278975	-0.590198	-1.1091	-1.31749	0.33772	0.383546	2.61413	-1.54431	-0.552714	0.638291
				15.33	-0.185632	1.59943	4.00737	1.62192	3.29584	3.05241	3.6706	-1.11194	1.1625	1.86896	2.68676	3.51272	-0.837384	2.07107	1.01352	-1.42603	4.20896	2.00359	-3.85784	-0.129014	0.275016	-0.595225	-1.11389	-1.32265	0.33343	0.379322	2.61151	-1.5495	-0.557141	0.633878
				15.34	-0.189691	1.59641	4.00552	1.61886	3.29379	3.05082	3.66938	-1.11684	1.15922	1.86488	2.68442	3.51105	-0.842114	2.06786	1.01001	-1.43105	4.207	2.00033	-3.86382	-0.133124	0.271058	-0.600252	-1.11869	-1.3278	0.329139	0.375098	2.60889	-1.55468	-0.561568	0.629464
				15.35	-0.193749	1.59339	4.00367	1.6158	3.29173	3.04924	3.66816	-1.12173	1.15594	1.86079	2.68209	3.50938	-0.846845	2.06464	1.00651	-1.43607	4.20504	1.99707	-3.8698	-0.137233	0.267099	-0.605279	-1.12348	-1.33295	0.324849	0.370874	2.60626	-1.55987	-0.565996	0.625051
				15.36	-0.197808	1.59037	4.00183	1.61275	3.28968	3.04766	3.66694	-1.12662	1.15266	1.85671	2.67976	3.50772	-0.851575	2.06143	1.003	-1.44108	4.20308	1.99381	-3.87579	-0.141342	0.26314	-0.610306	-1.12828	-1.3381	0.320559	0.36665	2.60364	-1.56505	-0.570423	0.620637
				15.37	-0.201866	1.58735	3.99998	1.60969	3.28763	3.04608	3.66572	-1.13152	1.14937	1.85262	2.67742	3.50605	-0.856305	2.05822	0.999501	-1.4461	4.20112	1.99055	-3.88177	-0.145451	0.259181	-0.615333	-1.13307	-1.34325	0.316268	0.362426	2.60102	-1.57024	-0.57485	0.616224
				15.38	-0.205925	1.58433	3.99814	1.60663	3.28558	3.0445	3.6645	-1.13641	1.14609	1.84854	2.67509	3.50439	-0.861035	2.05501	0.995997	-1.45112	4.19916	1.98729	-3.88775	-0.14956	0.255222	-0.62036	-1.13787	-1.3484	0.311978	0.358202	2.5984	-1.57542	-0.579277	0.61181
				15.39	-0.209983	1.58131	3.99629	1.60357	3.28353	3.04292	3.66328	-1.1413	1.14281	1.84445	2.67275	3.50272	-0.865766	2.0518	0.992493	-1.45613	4.1972	1.98403	-3.89374	-0.153669	0.251263	-0.625387	-1.14267	-1.35356	0.307688	0.353978	2.59578	-1.58061	-0.583705	0.607397
				15.4	-0.214042	1.57829	3.99444	1.60052	3.28148	3.04134	3.66206	-1.1462	1.13953	1.84037	2.67042	3.50106	-0.870496	2.04859	0.988989	-1.46115	4.19524	1.98077	-3.89972	-0.157778	0.247305	-0.630413	-1.14746	-1.35871	0.303398	0.349754	2.59316	-1.58579	-0.588132	0.602983
				15.41	-0.218101	1.57526	3.9926	1.59746	3.27943	3.03975	3.66084	-1.15109	1.13625	1.83628	2.66809	3.49939	-0.875226	2.04538	0.985486	-1.46616	4.19328	1.97751	-3.9057	-0.161887	0.243346	-0.63544	-1.15226	-1.36386	0.299107	0.34553	2.59054	-1.59098	-0.592559	0.59857
				15.42	-0.222159	1.57224	3.99075	1.5944	3.27738	3.03817	3.65962	-1.15599	1.13296	1.8322	2.66575	3.49773	-0.879957	2.04217	0.981982	-1.47118	4.19132	1.97425	-3.91169	-0.165996	0.239387	-0.640467	-1.15705	-1.36901	0.294817	0.341306	2.58791	-1.59616	-0.596987	0.594156
[truncated: 1,658 more rows]

## Sheet: B
Data set					Patient viral dynamics (simulation)
[truncated: 3,202 more rows]

## Sheet: C
Data set					Patient viral dynamics (simulation)
[truncated: 3,202 more rows]
