# Supplementary material for: A quantitative model used to compare within-host SARS-CoV-2, MERS-CoV, and SARS-CoV dynamics provides insights into the pathogenesis and treatment of SARS-CoV-2
Source: PLoS Biol. 2021 Mar 22;19(3):e3001128. doi: 10.1371/journal.pbio.3001128 (PMC7984623; doi:10.1371/journal.pbio.3001128)
Supplement: S5 Data — (XLSX) [file pbio.3001128.s005.xlsx]

## Sheet: A
	Viral load				Target cell
time	black	blue	green	red	black	blue	green	red
0	4.81514	4.81514	4.81514	4.81514	1	1	1	1
0.01	4.81739	4.81739	4.81739	4.81739	0.999991	0.999991	0.999991	0.999991
0.02	4.81965	4.81965	4.81965	4.81965	0.999982	0.999982	0.999982	0.999982
0.03	4.8219	4.8219	4.8219	4.8219	0.999972	0.999972	0.999972	0.999972
0.04	4.82416	4.82416	4.82416	4.82416	0.999963	0.999963	0.999963	0.999963
0.05	4.82641	4.82641	4.82641	4.82641	0.999954	0.999954	0.999954	0.999954
0.06	4.82867	4.82867	4.82867	4.82867	0.999945	0.999945	0.999945	0.999945
0.07	4.83092	4.83092	4.83092	4.83092	0.999935	0.999935	0.999935	0.999935
0.08	4.83318	4.83318	4.83318	4.83318	0.999926	0.999926	0.999926	0.999926
0.09	4.83543	4.83543	4.83543	4.83543	0.999916	0.999916	0.999916	0.999916
0.1	4.83769	4.83769	4.83769	4.83769	0.999907	0.999907	0.999907	0.999907
0.11	4.83994	4.83994	4.83994	4.83994	0.999897	0.999897	0.999897	0.999897
0.12	4.84219	4.84219	4.84219	4.84219	0.999887	0.999887	0.999887	0.999887
0.13	4.84445	4.84445	4.84445	4.84445	0.999878	0.999878	0.999878	0.999878
0.14	4.8467	4.8467	4.8467	4.8467	0.999868	0.999868	0.999868	0.999868
0.15	4.84896	4.84896	4.84896	4.84896	0.999858	0.999858	0.999858	0.999858
0.16	4.85121	4.85121	4.85121	4.85121	0.999848	0.999848	0.999848	0.999848
0.17	4.85346	4.85346	4.85346	4.85346	0.999838	0.999838	0.999838	0.999838
0.18	4.85572	4.85572	4.85572	4.85572	0.999828	0.999828	0.999828	0.999828
0.19	4.85797	4.85797	4.85797	4.85797	0.999818	0.999818	0.999818	0.999818
0.2	4.86023	4.86023	4.86023	4.86023	0.999808	0.999808	0.999808	0.999808
0.21	4.86248	4.86248	4.86248	4.86248	0.999798	0.999798	0.999798	0.999798
0.22	4.86473	4.86473	4.86473	4.86473	0.999788	0.999788	0.999788	0.999788
0.23	4.86699	4.86699	4.86699	4.86699	0.999778	0.999778	0.999778	0.999778
0.24	4.86924	4.86924	4.86924	4.86924	0.999767	0.999767	0.999767	0.999767
0.25	4.87149	4.87149	4.87149	4.87149	0.999757	0.999757	0.999757	0.999757
0.26	4.87375	4.87375	4.87375	4.87375	0.999747	0.999747	0.999747	0.999747
0.27	4.876	4.876	4.876	4.876	0.999736	0.999736	0.999736	0.999736
0.28	4.87825	4.87825	4.87825	4.87825	0.999726	0.999726	0.999726	0.999726
0.29	4.88051	4.88051	4.88051	4.88051	0.999715	0.999715	0.999715	0.999715
0.3	4.88276	4.88276	4.88276	4.88276	0.999705	0.999705	0.999705	0.999705
0.31	4.88501	4.88501	4.88501	4.88501	0.999694	0.999694	0.999694	0.999694
0.32	4.88727	4.88727	4.88727	4.88727	0.999683	0.999683	0.999683	0.999683
0.33	4.88952	4.88952	4.88952	4.88952	0.999672	0.999672	0.999672	0.999672
0.34	4.89177	4.89177	4.89177	4.89177	0.999662	0.999662	0.999662	0.999662
0.35	4.89402	4.89402	4.89402	4.89402	0.999651	0.999651	0.999651	0.999651
0.36	4.89628	4.89628	4.89628	4.89628	0.99964	0.99964	0.99964	0.99964
0.37	4.89853	4.89853	4.89853	4.89853	0.999629	0.999629	0.999629	0.999629
0.38	4.90078	4.90078	4.90078	4.90078	0.999618	0.999618	0.999618	0.999618
0.39	4.90304	4.90304	4.90304	4.90304	0.999607	0.999607	0.999607	0.999607
0.4	4.90529	4.90529	4.90529	4.90529	0.999595	0.999595	0.999595	0.999595
0.41	4.90754	4.90754	4.90754	4.90754	0.999584	0.999584	0.999584	0.999584
0.42	4.90979	4.90979	4.90979	4.90979	0.999573	0.999573	0.999573	0.999573
0.43	4.91204	4.91204	4.91204	4.91204	0.999561	0.999561	0.999561	0.999561
0.44	4.9143	4.9143	4.9143	4.9143	0.99955	0.99955	0.99955	0.99955
0.45	4.91655	4.91655	4.91655	4.91655	0.999539	0.999539	0.999539	0.999539
0.46	4.9188	4.9188	4.9188	4.9188	0.999527	0.999527	0.999527	0.999527
0.47	4.92105	4.92105	4.92105	4.92105	0.999516	0.999516	0.999516	0.999516
0.48	4.9233	4.9233	4.9233	4.9233	0.999504	0.999504	0.999504	0.999504
0.49	4.92556	4.92556	4.92556	4.92556	0.999492	0.999492	0.999492	0.999492
0.5	4.92781	4.92781	4.92781	4.92781	0.99948	0.99948	0.99948	0.99948
0.51	4.93006	4.93006	4.93006	4.93006	0.999469	0.999469	0.999469	0.999469
0.52	4.93231	4.93231	4.93231	4.93231	0.999457	0.999457	0.999457	0.999457
0.53	4.93456	4.93456	4.93456	4.93456	0.999445	0.999445	0.999445	0.999445
0.54	4.93681	4.93681	4.93681	4.93681	0.999433	0.999433	0.999433	0.999433
0.55	4.93906	4.93906	4.93906	4.93906	0.999421	0.999421	0.999421	0.999421
0.56	4.94132	4.94132	4.94132	4.94132	0.999409	0.999409	0.999409	0.999409
0.57	4.94357	4.94357	4.94357	4.94357	0.999396	0.999396	0.999396	0.999396
0.58	4.94582	4.94582	4.94582	4.94582	0.999384	0.999384	0.999384	0.999384
0.59	4.94807	4.94807	4.94807	4.94807	0.999372	0.999372	0.999372	0.999372
0.6	4.95032	4.95032	4.95032	4.95032	0.999359	0.999359	0.999359	0.999359
0.61	4.95257	4.95257	4.95257	4.95257	0.999347	0.999347	0.999347	0.999347
0.62	4.95482	4.95482	4.95482	4.95482	0.999334	0.999334	0.999334	0.999334
0.63	4.95707	4.95707	4.95707	4.95707	0.999322	0.999322	0.999322	0.999322
0.64	4.95932	4.95932	4.95932	4.95932	0.999309	0.999309	0.999309	0.999309
0.65	4.96157	4.96157	4.96157	4.96157	0.999296	0.999296	0.999296	0.999296
0.66	4.96382	4.96382	4.96382	4.96382	0.999284	0.999284	0.999284	0.999284
0.67	4.96607	4.96607	4.96607	4.96607	0.999271	0.999271	0.999271	0.999271
0.68	4.96832	4.96832	4.96832	4.96832	0.999258	0.999258	0.999258	0.999258
0.69	4.97057	4.97057	4.97057	4.97057	0.999245	0.999245	0.999245	0.999245
0.7	4.97283	4.97283	4.97283	4.97283	0.999232	0.999232	0.999232	0.999232
0.71	4.97508	4.97508	4.97508	4.97508	0.999219	0.999219	0.999219	0.999219
0.72	4.97733	4.97733	4.97733	4.97733	0.999206	0.999206	0.999206	0.999206
0.73	4.97957	4.97957	4.97957	4.97957	0.999192	0.999192	0.999192	0.999192
0.74	4.98182	4.98182	4.98182	4.98182	0.999179	0.999179	0.999179	0.999179
0.75	4.98407	4.98407	4.98407	4.98407	0.999166	0.999166	0.999166	0.999166
0.76	4.98632	4.98632	4.98632	4.98632	0.999152	0.999152	0.999152	0.999152
0.77	4.98857	4.98857	4.98857	4.98857	0.999139	0.999139	0.999139	0.999139
0.78	4.99082	4.99082	4.99082	4.99082	0.999125	0.999125	0.999125	0.999125
0.79	4.99307	4.99307	4.99307	4.99307	0.999111	0.999111	0.999111	0.999111
0.8	4.99532	4.99532	4.99532	4.99532	0.999098	0.999098	0.999098	0.999098
0.81	4.99757	4.99757	4.99757	4.99757	0.999084	0.999084	0.999084	0.999084
0.82	4.99982	4.99982	4.99982	4.99982	0.99907	0.99907	0.99907	0.99907
0.83	5.00207	5.00207	5.00207	5.00207	0.999056	0.999056	0.999056	0.999056
0.84	5.00432	5.00432	5.00432	5.00432	0.999042	0.999042	0.999042	0.999042
0.85	5.00657	5.00657	5.00657	5.00657	0.999028	0.999028	0.999028	0.999028
0.86	5.00882	5.00882	5.00882	5.00882	0.999014	0.999014	0.999014	0.999014
0.87	5.01106	5.01106	5.01106	5.01106	0.998999	0.998999	0.998999	0.998999
0.88	5.01331	5.01331	5.01331	5.01331	0.998985	0.998985	0.998985	0.998985
0.89	5.01556	5.01556	5.01556	5.01556	0.998971	0.998971	0.998971	0.998971
0.9	5.01781	5.01781	5.01781	5.01781	0.998956	0.998956	0.998956	0.998956
0.91	5.02006	5.02006	5.02006	5.02006	0.998942	0.998942	0.998942	0.998942
0.92	5.02231	5.02231	5.02231	5.02231	0.998927	0.998927	0.998927	0.998927
0.93	5.02455	5.02455	5.02455	5.02455	0.998912	0.998912	0.998912	0.998912
0.94	5.0268	5.0268	5.0268	5.0268	0.998898	0.998898	0.998898	0.998898
0.95	5.02905	5.02905	5.02905	5.02905	0.998883	0.998883	0.998883	0.998883
0.96	5.0313	5.0313	5.0313	5.0313	0.998868	0.998868	0.998868	0.998868
0.97	5.03355	5.03355	5.03355	5.03355	0.998853	0.998853	0.998853	0.998853
0.98	5.03579	5.03579	5.03579	5.03579	0.998838	0.998838	0.998838	0.998838
0.99	5.03804	5.03804	5.03804	5.03804	0.998823	0.998823	0.998823	0.998823
1	5.04029	5.04029	5.04029	5.04029	0.998807	0.998807	0.998807	0.998807
1.01	5.04254	5.04254	5.04254	5.04254	0.998792	0.998792	0.998792	0.998792
1.02	5.04478	5.04478	5.04478	5.04478	0.998777	0.998777	0.998777	0.998777
1.03	5.04703	5.04703	5.04703	5.04703	0.998761	0.998761	0.998761	0.998761
1.04	5.04928	5.04928	5.04928	5.04928	0.998746	0.998746	0.998746	0.998746
1.05	5.05152	5.05152	5.05152	5.05152	0.99873	0.99873	0.99873	0.99873
1.06	5.05377	5.05377	5.05377	5.05377	0.998714	0.998714	0.998714	0.998714
1.07	5.05602	5.05602	5.05602	5.05602	0.998699	0.998699	0.998699	0.998699
1.08	5.05826	5.05826	5.05826	5.05826	0.998683	0.998683	0.998683	0.998683
1.09	5.06051	5.06051	5.06051	5.06051	0.998667	0.998667	0.998667	0.998667
1.1	5.06276	5.06276	5.06276	5.06276	0.998651	0.998651	0.998651	0.998651
1.11	5.065	5.065	5.065	5.065	0.998635	0.998635	0.998635	0.998635
1.12	5.06725	5.06725	5.06725	5.06725	0.998618	0.998618	0.998618	0.998618
1.13	5.0695	5.0695	5.0695	5.0695	0.998602	0.998602	0.998602	0.998602
1.14	5.07174	5.07174	5.07174	5.07174	0.998586	0.998586	0.998586	0.998586
1.15	5.07399	5.07399	5.07399	5.07399	0.998569	0.998569	0.998569	0.998569
1.16	5.07623	5.07623	5.07623	5.07623	0.998553	0.998553	0.998553	0.998553
1.17	5.07848	5.07848	5.07848	5.07848	0.998536	0.998536	0.998536	0.998536
1.18	5.08073	5.08073	5.08073	5.08073	0.998519	0.998519	0.998519	0.998519
1.19	5.08297	5.08297	5.08297	5.08297	0.998503	0.998503	0.998503	0.998503
1.2	5.08522	5.08522	5.08522	5.08522	0.998486	0.998486	0.998486	0.998486
1.21	5.08746	5.08746	5.08746	5.08746	0.998469	0.998469	0.998469	0.998469
1.22	5.08971	5.08971	5.08971	5.08971	0.998452	0.998452	0.998452	0.998452
1.23	5.09195	5.09195	5.09195	5.09195	0.998435	0.998435	0.998435	0.998435
1.24	5.0942	5.0942	5.0942	5.0942	0.998417	0.998417	0.998417	0.998417
1.25	5.09644	5.09644	5.09644	5.09644	0.9984	0.9984	0.9984	0.9984
1.26	5.09869	5.09869	5.09869	5.09869	0.998383	0.998383	0.998383	0.998383
1.27	5.10093	5.10093	5.10093	5.10093	0.998365	0.998365	0.998365	0.998365
1.28	5.10318	5.10318	5.10318	5.10318	0.998347	0.998347	0.998347	0.998347
1.29	5.10542	5.10542	5.10542	5.10542	0.99833	0.99833	0.99833	0.99833
1.3	5.10767	5.10767	5.10767	5.10767	0.998312	0.998312	0.998312	0.998312
1.31	5.10991	5.10991	5.10991	5.10991	0.998294	0.998294	0.998294	0.998294
1.32	5.11215	5.11215	5.11215	5.11215	0.998276	0.998276	0.998276	0.998276
1.33	5.1144	5.1144	5.1144	5.1144	0.998258	0.998258	0.998258	0.998258
1.34	5.11664	5.11664	5.11664	5.11664	0.99824	0.99824	0.99824	0.99824
1.35	5.11889	5.11889	5.11889	5.11889	0.998222	0.998222	0.998222	0.998222
1.36	5.12113	5.12113	5.12113	5.12113	0.998203	0.998203	0.998203	0.998203
1.37	5.12337	5.12337	5.12337	5.12337	0.998185	0.998185	0.998185	0.998185
1.38	5.12562	5.12562	5.12562	5.12562	0.998166	0.998166	0.998166	0.998166
1.39	5.12786	5.12786	5.12786	5.12786	0.998148	0.998148	0.998148	0.998148
1.4	5.1301	5.1301	5.1301	5.1301	0.998129	0.998129	0.998129	0.998129
1.41	5.13235	5.13235	5.13235	5.13235	0.99811	0.99811	0.99811	0.99811
1.42	5.13459	5.13459	5.13459	5.13459	0.998091	0.998091	0.998091	0.998091
1.43	5.13683	5.13683	5.13683	5.13683	0.998072	0.998072	0.998072	0.998072
1.44	5.13907	5.13907	5.13907	5.13907	0.998053	0.998053	0.998053	0.998053
1.45	5.14132	5.14132	5.14132	5.14132	0.998034	0.998034	0.998034	0.998034
1.46	5.14356	5.14356	5.14356	5.14356	0.998015	0.998015	0.998015	0.998015
1.47	5.1458	5.1458	5.1458	5.1458	0.997995	0.997995	0.997995	0.997995
1.48	5.14804	5.14804	5.14804	5.14804	0.997976	0.997976	0.997976	0.997976
1.49	5.15029	5.15029	5.15029	5.15029	0.997956	0.997956	0.997956	0.997956
1.5	5.15253	5.15253	5.15253	5.15253	0.997936	0.997936	0.997936	0.997936
1.51	5.15477	5.15477	5.15477	5.15477	0.997917	0.997917	0.997917	0.997917
1.52	5.15701	5.15701	5.15701	5.15701	0.997897	0.997897	0.997897	0.997897
1.53	5.15925	5.15925	5.15925	5.15925	0.997877	0.997877	0.997877	0.997877
1.54	5.16149	5.16149	5.16149	5.16149	0.997857	0.997857	0.997857	0.997857
1.55	5.16374	5.16374	5.16374	5.16374	0.997836	0.997836	0.997836	0.997836
1.56	5.16598	5.16598	5.16598	5.16598	0.997816	0.997816	0.997816	0.997816
1.57	5.16822	5.16822	5.16822	5.16822	0.997796	0.997796	0.997796	0.997796
1.58	5.17046	5.17046	5.17046	5.17046	0.997775	0.997775	0.997775	0.997775
1.59	5.1727	5.1727	5.1727	5.1727	0.997754	0.997754	0.997754	0.997754
1.6	5.17494	5.17494	5.17494	5.17494	0.997734	0.997734	0.997734	0.997734
1.61	5.17718	5.17718	5.17718	5.17718	0.997713	0.997713	0.997713	0.997713
1.62	5.17942	5.17942	5.17942	5.17942	0.997692	0.997692	0.997692	0.997692
1.63	5.18166	5.18166	5.18166	5.18166	0.997671	0.997671	0.997671	0.997671
1.64	5.1839	5.1839	5.1839	5.1839	0.99765	0.99765	0.99765	0.99765
1.65	5.18614	5.18614	5.18614	5.18614	0.997628	0.997628	0.997628	0.997628
1.66	5.18838	5.18838	5.18838	5.18838	0.997607	0.997607	0.997607	0.997607
1.67	5.19062	5.19062	5.19062	5.19062	0.997585	0.997585	0.997585	0.997585
1.68	5.19286	5.19286	5.19286	5.19286	0.997564	0.997564	0.997564	0.997564
1.69	5.1951	5.1951	5.1951	5.1951	0.997542	0.997542	0.997542	0.997542
1.7	5.19734	5.19734	5.19734	5.19734	0.99752	0.99752	0.99752	0.99752
1.71	5.19958	5.19958	5.19958	5.19958	0.997498	0.997498	0.997498	0.997498
1.72	5.20182	5.20182	5.20182	5.20182	0.997476	0.997476	0.997476	0.997476
1.73	5.20406	5.20406	5.20406	5.20406	0.997454	0.997454	0.997454	0.997454
1.74	5.2063	5.2063	5.2063	5.2063	0.997432	0.997432	0.997432	0.997432
1.75	5.20854	5.20854	5.20854	5.20854	0.997409	0.997409	0.997409	0.997409
1.76	5.21077	5.21077	5.21077	5.21077	0.997387	0.997387	0.997387	0.997387
1.77	5.21301	5.21301	5.21301	5.21301	0.997364	0.997364	0.997364	0.997364
1.78	5.21525	5.21525	5.21525	5.21525	0.997341	0.997341	0.997341	0.997341
1.79	5.21749	5.21749	5.21749	5.21749	0.997319	0.997319	0.997319	0.997319
1.8	5.21973	5.21973	5.21973	5.21973	0.997296	0.997296	0.997296	0.997296
1.81	5.22196	5.22196	5.22196	5.22196	0.997273	0.997273	0.997273	0.997273
1.82	5.2242	5.2242	5.2242	5.2242	0.997249	0.997249	0.997249	0.997249
1.83	5.22644	5.22644	5.22644	5.22644	0.997226	0.997226	0.997226	0.997226
1.84	5.22868	5.22868	5.22868	5.22868	0.997202	0.997202	0.997202	0.997202
1.85	5.23091	5.23091	5.23091	5.23091	0.997179	0.997179	0.997179	0.997179
1.86	5.23315	5.23315	5.23315	5.23315	0.997155	0.997155	0.997155	0.997155
1.87	5.23539	5.23539	5.23539	5.23539	0.997131	0.997131	0.997131	0.997131
1.88	5.23762	5.23762	5.23762	5.23762	0.997107	0.997107	0.997107	0.997107
1.89	5.23986	5.23986	5.23986	5.23986	0.997083	0.997083	0.997083	0.997083
1.9	5.2421	5.2421	5.2421	5.2421	0.997059	0.997059	0.997059	0.997059
1.91	5.24433	5.24433	5.24433	5.24433	0.997035	0.997035	0.997035	0.997035
1.92	5.24657	5.24657	5.24657	5.24657	0.99701	0.99701	0.99701	0.99701
1.93	5.24881	5.24881	5.24881	5.24881	0.996986	0.996986	0.996986	0.996986
1.94	5.25104	5.25104	5.25104	5.25104	0.996961	0.996961	0.996961	0.996961
1.95	5.25328	5.25328	5.25328	5.25328	0.996936	0.996936	0.996936	0.996936
1.96	5.25551	5.25551	5.25551	5.25551	0.996911	0.996911	0.996911	0.996911
1.97	5.25775	5.25775	5.25775	5.25775	0.996886	0.996886	0.996886	0.996886
1.98	5.25998	5.25998	5.25998	5.25998	0.996861	0.996861	0.996861	0.996861
1.99	5.26222	5.26222	5.26222	5.26222	0.996836	0.996836	0.996836	0.996836
2	5.26445	5.26445	5.26445	5.26445	0.99681	0.99681	0.99681	0.99681
2.01	5.26669	5.26669	5.26669	5.26669	0.996785	0.996785	0.996785	0.996785
2.02	5.26892	5.26892	5.26892	5.26892	0.996759	0.996759	0.996759	0.996759
2.03	5.27116	5.27116	5.27116	5.27116	0.996733	0.996733	0.996733	0.996733
2.04	5.27339	5.27339	5.27339	5.27339	0.996707	0.996707	0.996707	0.996707
2.05	5.27563	5.27563	5.27563	5.27563	0.996681	0.996681	0.996681	0.996681
2.06	5.27786	5.27786	5.27786	5.27786	0.996655	0.996655	0.996655	0.996655
2.07	5.28009	5.28009	5.28009	5.28009	0.996628	0.996628	0.996628	0.996628
2.08	5.28233	5.28233	5.28233	5.28233	0.996602	0.996602	0.996602	0.996602
2.09	5.28456	5.28456	5.28456	5.28456	0.996575	0.996575	0.996575	0.996575
2.1	5.28679	5.28679	5.28679	5.28679	0.996548	0.996548	0.996548	0.996548
2.11	5.28903	5.28903	5.28903	5.28903	0.996521	0.996521	0.996521	0.996521
2.12	5.29126	5.29126	5.29126	5.29126	0.996494	0.996494	0.996494	0.996494
2.13	5.29349	5.29349	5.29349	5.29349	0.996467	0.996467	0.996467	0.996467
2.14	5.29573	5.29573	5.29573	5.29573	0.99644	0.99644	0.99644	0.99644
2.15	5.29796	5.29796	5.29796	5.29796	0.996412	0.996412	0.996412	0.996412
2.16	5.30019	5.30019	5.30019	5.30019	0.996384	0.996384	0.996384	0.996384
2.17	5.30242	5.30242	5.30242	5.30242	0.996357	0.996357	0.996357	0.996357
2.18	5.30465	5.30465	5.30465	5.30465	0.996329	0.996329	0.996329	0.996329
2.19	5.30689	5.30689	5.30689	5.30689	0.996301	0.996301	0.996301	0.996301
2.2	5.30912	5.30912	5.30912	5.30912	0.996272	0.996272	0.996272	0.996272
2.21	5.31135	5.31135	5.31135	5.31135	0.996244	0.996244	0.996244	0.996244
2.22	5.31358	5.31358	5.31358	5.31358	0.996216	0.996216	0.996216	0.996216
2.23	5.31581	5.31581	5.31581	5.31581	0.996187	0.996187	0.996187	0.996187
2.24	5.31804	5.31804	5.31804	5.31804	0.996158	0.996158	0.996158	0.996158
2.25	5.32027	5.32027	5.32027	5.32027	0.996129	0.996129	0.996129	0.996129
2.26	5.3225	5.3225	5.3225	5.3225	0.9961	0.9961	0.9961	0.9961
2.27	5.32473	5.32473	5.32473	5.32473	0.996071	0.996071	0.996071	0.996071
2.28	5.32696	5.32696	5.32696	5.32696	0.996041	0.996041	0.996041	0.996041
2.29	5.32919	5.32919	5.32919	5.32919	0.996012	0.996012	0.996012	0.996012
2.3	5.33142	5.33142	5.33142	5.33142	0.995982	0.995982	0.995982	0.995982
2.31	5.33365	5.33365	5.33365	5.33365	0.995952	0.995952	0.995952	0.995952
2.32	5.33588	5.33588	5.33588	5.33588	0.995922	0.995922	0.995922	0.995922
2.33	5.33811	5.33811	5.33811	5.33811	0.995892	0.995892	0.995892	0.995892
2.34	5.34034	5.34034	5.34034	5.34034	0.995862	0.995862	0.995862	0.995862
2.35	5.34257	5.34257	5.34257	5.34257	0.995831	0.995831	0.995831	0.995831
2.36	5.3448	5.3448	5.3448	5.3448	0.995801	0.995801	0.995801	0.995801
2.37	5.34703	5.34703	5.34703	5.34703	0.99577	0.99577	0.99577	0.99577
2.38	5.34925	5.34925	5.34925	5.34925	0.995739	0.995739	0.995739	0.995739
2.39	5.35148	5.35148	5.35148	5.35148	0.995708	0.995708	0.995708	0.995708
2.4	5.35371	5.35371	5.35371	5.35371	0.995677	0.995677	0.995677	0.995677
2.41	5.35594	5.35594	5.35594	5.35594	0.995645	0.995645	0.995645	0.995645
2.42	5.35816	5.35816	5.35816	5.35816	0.995614	0.995614	0.995614	0.995614
2.43	5.36039	5.36039	5.36039	5.36039	0.995582	0.995582	0.995582	0.995582
2.44	5.36262	5.36262	5.36262	5.36262	0.99555	0.99555	0.99555	0.99555
2.45	5.36485	5.36485	5.36485	5.36485	0.995518	0.995518	0.995518	0.995518
2.46	5.36707	5.36707	5.36707	5.36707	0.995486	0.995486	0.995486	0.995486
2.47	5.3693	5.3693	5.3693	5.3693	0.995453	0.995453	0.995453	0.995453
2.48	5.37152	5.37152	5.37152	5.37152	0.995421	0.995421	0.995421	0.995421
2.49	5.37375	5.37375	5.37375	5.37375	0.995388	0.995388	0.995388	0.995388
2.5	5.37598	5.37598	5.37598	5.37598	0.995355	0.995355	0.995355	0.995355
2.51	5.3782	5.3782	5.3782	5.3782	0.995322	0.995322	0.995322	0.995322
2.52	5.38043	5.38043	5.38043	5.38043	0.995289	0.995289	0.995289	0.995289
2.53	5.38265	5.38265	5.38265	5.38265	0.995256	0.995256	0.995256	0.995256
2.54	5.38488	5.38488	5.38488	5.38488	0.995222	0.995222	0.995222	0.995222
2.55	5.3871	5.3871	5.3871	5.3871	0.995188	0.995188	0.995188	0.995188
2.56	5.38933	5.38933	5.38933	5.38933	0.995154	0.995154	0.995154	0.995154
2.57	5.39155	5.39155	5.39155	5.39155	0.99512	0.99512	0.99512	0.99512
2.58	5.39378	5.39378	5.39378	5.39378	0.995086	0.995086	0.995086	0.995086
2.59	5.396	5.396	5.396	5.396	0.995052	0.995052	0.995052	0.995052
2.6	5.39822	5.39822	5.39822	5.39822	0.995017	0.995017	0.995017	0.995017
2.61	5.40045	5.40045	5.40045	5.40045	0.994982	0.994982	0.994982	0.994982
2.62	5.40267	5.40267	5.40267	5.40267	0.994947	0.994947	0.994947	0.994947
2.63	5.40489	5.40489	5.40489	5.40489	0.994912	0.994912	0.994912	0.994912
2.64	5.40712	5.40712	5.40712	5.40712	0.994877	0.994877	0.994877	0.994877
2.65	5.40934	5.40934	5.40934	5.40934	0.994841	0.994841	0.994841	0.994841
2.66	5.41156	5.41156	5.41156	5.41156	0.994806	0.994806	0.994806	0.994806
2.67	5.41378	5.41378	5.41378	5.41378	0.99477	0.99477	0.99477	0.99477
2.68	5.416	5.416	5.416	5.416	0.994734	0.994734	0.994734	0.994734
2.69	5.41823	5.41823	5.41823	5.41823	0.994698	0.994698	0.994698	0.994698
2.7	5.42045	5.42045	5.42045	5.42045	0.994661	0.994661	0.994661	0.994661
2.71	5.42267	5.42267	5.42267	5.42267	0.994625	0.994625	0.994625	0.994625
2.72	5.42489	5.42489	5.42489	5.42489	0.994588	0.994588	0.994588	0.994588
2.73	5.42711	5.42711	5.42711	5.42711	0.994551	0.994551	0.994551	0.994551
2.74	5.42933	5.42933	5.42933	5.42933	0.994514	0.994514	0.994514	0.994514
2.75	5.43155	5.43155	5.43155	5.43155	0.994476	0.994476	0.994476	0.994476
2.76	5.43377	5.43377	5.43377	5.43377	0.994439	0.994439	0.994439	0.994439
2.77	5.43599	5.43599	5.43599	5.43599	0.994401	0.994401	0.994401	0.994401
2.78	5.43821	5.43821	5.43821	5.43821	0.994363	0.994363	0.994363	0.994363
2.79	5.44043	5.44043	5.44043	5.44043	0.994325	0.994325	0.994325	0.994325
2.8	5.44265	5.44265	5.44265	5.44265	0.994287	0.994287	0.994287	0.994287
2.81	5.44487	5.44487	5.44487	5.44487	0.994248	0.994248	0.994248	0.994248
2.82	5.44709	5.44709	5.44709	5.44709	0.99421	0.99421	0.99421	0.99421
2.83	5.4493	5.4493	5.4493	5.4493	0.994171	0.994171	0.994171	0.994171
2.84	5.45152	5.45152	5.45152	5.45152	0.994132	0.994132	0.994132	0.994132
2.85	5.45374	5.45374	5.45374	5.45374	0.994093	0.994093	0.994093	0.994093
2.86	5.45596	5.45596	5.45596	5.45596	0.994053	0.994053	0.994053	0.994053
2.87	5.45817	5.45817	5.45817	5.45817	0.994013	0.994013	0.994013	0.994013
2.88	5.46039	5.46039	5.46039	5.46039	0.993973	0.993973	0.993973	0.993973
2.89	5.46261	5.46261	5.46261	5.46261	0.993933	0.993933	0.993933	0.993933
2.9	5.46483	5.46483	5.46483	5.46483	0.993893	0.993893	0.993893	0.993893
2.91	5.46704	5.46704	5.46704	5.46704	0.993853	0.993853	0.993853	0.993853
2.92	5.46926	5.46926	5.46926	5.46926	0.993812	0.993812	0.993812	0.993812
2.93	5.47147	5.47147	5.47147	5.47147	0.993771	0.993771	0.993771	0.993771
2.94	5.47369	5.47369	5.47369	5.47369	0.99373	0.99373	0.99373	0.99373
2.95	5.4759	5.4759	5.4759	5.4759	0.993689	0.993689	0.993689	0.993689
2.96	5.47812	5.47812	5.47812	5.47812	0.993647	0.993647	0.993647	0.993647
2.97	5.48033	5.48033	5.48033	5.48033	0.993605	0.993605	0.993605	0.993605
2.98	5.48255	5.48255	5.48255	5.48255	0.993563	0.993563	0.993563	0.993563
2.99	5.48476	5.48476	5.48476	5.48476	0.993521	0.993521	0.993521	0.993521
3	5.48698	5.48698	5.48698	5.48698	0.993479	0.993479	0.993479	0.993479
3.01	5.48919	5.48919	5.48919	5.48919	0.993436	0.993436	0.993436	0.993436
3.02	5.4914	5.4914	5.4914	5.4914	0.993393	0.993393	0.993393	0.993393
3.03	5.49362	5.49362	5.49362	5.49362	0.99335	0.99335	0.99335	0.99335
3.04	5.49583	5.49583	5.49583	5.49583	0.993307	0.993307	0.993307	0.993307
3.05	5.49804	5.49804	5.49804	5.49804	0.993264	0.993264	0.993264	0.993264
3.06	5.50026	5.50026	5.50026	5.50026	0.99322	0.99322	0.99322	0.99322
3.07	5.50247	5.50247	5.50247	5.50247	0.993176	0.993176	0.993176	0.993176
3.08	5.50468	5.50468	5.50468	5.50468	0.993132	0.993132	0.993132	0.993132
3.09	5.50689	5.50689	5.50689	5.50689	0.993088	0.993088	0.993088	0.993088
3.1	5.5091	5.5091	5.5091	5.5091	0.993043	0.993043	0.993043	0.993043
3.11	5.51131	5.51131	5.51131	5.51131	0.992998	0.992998	0.992998	0.992998
3.12	5.51352	5.51352	5.51352	5.51352	0.992953	0.992953	0.992953	0.992953
3.13	5.51573	5.51573	5.51573	5.51573	0.992908	0.992908	0.992908	0.992908
3.14	5.51794	5.51794	5.51794	5.51794	0.992862	0.992862	0.992862	0.992862
3.15	5.52015	5.52015	5.52015	5.52015	0.992817	0.992817	0.992817	0.992817
3.16	5.52236	5.52236	5.52236	5.52236	0.992771	0.992771	0.992771	0.992771
3.17	5.52457	5.52457	5.52457	5.52457	0.992725	0.992725	0.992725	0.992725
3.18	5.52678	5.52678	5.52678	5.52678	0.992678	0.992678	0.992678	0.992678
3.19	5.52899	5.52899	5.52899	5.52899	0.992632	0.992632	0.992632	0.992632
3.2	5.5312	5.5312	5.5312	5.5312	0.992585	0.992585	0.992585	0.992585
3.21	5.53341	5.53341	5.53341	5.53341	0.992538	0.992538	0.992538	0.992538
3.22	5.53561	5.53561	5.53561	5.53561	0.99249	0.99249	0.99249	0.99249
3.23	5.53782	5.53782	5.53782	5.53782	0.992443	0.992443	0.992443	0.992443
3.24	5.54003	5.54003	5.54003	5.54003	0.992395	0.992395	0.992395	0.992395
3.25	5.54224	5.54224	5.54224	5.54224	0.992347	0.992347	0.992347	0.992347
3.26	5.54444	5.54444	5.54444	5.54444	0.992298	0.992298	0.992298	0.992298
3.27	5.54665	5.54665	5.54665	5.54665	0.99225	0.99225	0.99225	0.99225
3.28	5.54886	5.54886	5.54886	5.54886	0.992201	0.992201	0.992201	0.992201
3.29	5.55106	5.55106	5.55106	5.55106	0.992152	0.992152	0.992152	0.992152
3.3	5.55327	5.55327	5.55327	5.55327	0.992103	0.992103	0.992103	0.992103
3.31	5.55547	5.55547	5.55547	5.55547	0.992053	0.992053	0.992053	0.992053
3.32	5.55768	5.55768	5.55768	5.55768	0.992003	0.992003	0.992003	0.992003
3.33	5.55988	5.55988	5.55988	5.55988	0.991953	0.991953	0.991953	0.991953
3.34	5.56208	5.56208	5.56208	5.56208	0.991903	0.991903	0.991903	0.991903
3.35	5.56429	5.56429	5.56429	5.56429	0.991852	0.991852	0.991852	0.991852
3.36	5.56649	5.56649	5.56649	5.56649	0.991802	0.991802	0.991802	0.991802
3.37	5.56869	5.56869	5.56869	5.56869	0.991751	0.991751	0.991751	0.991751
3.38	5.5709	5.5709	5.5709	5.5709	0.991699	0.991699	0.991699	0.991699
3.39	5.5731	5.5731	5.5731	5.5731	0.991648	0.991648	0.991648	0.991648
3.4	5.5753	5.5753	5.5753	5.5753	0.991596	0.991596	0.991596	0.991596
3.41	5.5775	5.5775	5.5775	5.5775	0.991544	0.991544	0.991544	0.991544
3.42	5.57971	5.57971	5.57971	5.57971	0.991491	0.991491	0.991491	0.991491
3.43	5.58191	5.58191	5.58191	5.58191	0.991439	0.991439	0.991439	0.991439
3.44	5.58411	5.58411	5.58411	5.58411	0.991386	0.991386	0.991386	0.991386
3.45	5.58631	5.58631	5.58631	5.58631	0.991333	0.991333	0.991333	0.991333
3.46	5.58851	5.58851	5.58851	5.58851	0.991279	0.991279	0.991279	0.991279
3.47	5.59071	5.59071	5.59071	5.59071	0.991226	0.991226	0.991226	0.991226
3.48	5.59291	5.59291	5.59291	5.59291	0.991172	0.991172	0.991172	0.991172
3.49	5.59511	5.59511	5.59511	5.59511	0.991117	0.991117	0.991117	0.991117
3.5	5.59731	5.59731	5.59731	5.59731	0.991063	0.991063	0.991063	0.991063
3.51	5.5995	5.5995	5.5995	5.5995	0.991008	0.991008	0.991008	0.991008
3.52	5.6017	5.6017	5.6017	5.6017	0.990953	0.990953	0.990953	0.990953
3.53	5.6039	5.6039	5.6039	5.6039	0.990898	0.990898	0.990898	0.990898
3.54	5.6061	5.6061	5.6061	5.6061	0.990842	0.990842	0.990842	0.990842
3.55	5.60829	5.60829	5.60829	5.60829	0.990786	0.990786	0.990786	0.990786
3.56	5.61049	5.61049	5.61049	5.61049	0.99073	0.99073	0.99073	0.99073
3.57	5.61269	5.61269	5.61269	5.61269	0.990674	0.990674	0.990674	0.990674
3.58	5.61488	5.61488	5.61488	5.61488	0.990617	0.990617	0.990617	0.990617
3.59	5.61708	5.61708	5.61708	5.61708	0.99056	0.99056	0.99056	0.99056
3.6	5.61927	5.61927	5.61927	5.61927	0.990503	0.990503	0.990503	0.990503
3.61	5.62147	5.62147	5.62147	5.62147	0.990445	0.990445	0.990445	0.990445
3.62	5.62366	5.62366	5.62366	5.62366	0.990387	0.990387	0.990387	0.990387
3.63	5.62586	5.62586	5.62586	5.62586	0.990329	0.990329	0.990329	0.990329
3.64	5.62805	5.62805	5.62805	5.62805	0.990271	0.990271	0.990271	0.990271
3.65	5.63025	5.63025	5.63025	5.63025	0.990212	0.990212	0.990212	0.990212
3.66	5.63244	5.63244	5.63244	5.63244	0.990153	0.990153	0.990153	0.990153
3.67	5.63463	5.63463	5.63463	5.63463	0.990093	0.990093	0.990093	0.990093
3.68	5.63682	5.63682	5.63682	5.63682	0.990034	0.990034	0.990034	0.990034
3.69	5.63902	5.63902	5.63902	5.63902	0.989974	0.989974	0.989974	0.989974
3.7	5.64121	5.64121	5.64121	5.64121	0.989914	0.989914	0.989914	0.989914
3.71	5.6434	5.6434	5.6434	5.6434	0.989853	0.989853	0.989853	0.989853
3.72	5.64559	5.64559	5.64559	5.64559	0.989792	0.989792	0.989792	0.989792
3.73	5.64778	5.64778	5.64778	5.64778	0.989731	0.989731	0.989731	0.989731
3.74	5.64997	5.64997	5.64997	5.64997	0.98967	0.98967	0.98967	0.98967
3.75	5.65216	5.65216	5.65216	5.65216	0.989608	0.989608	0.989608	0.989608
3.76	5.65435	5.65435	5.65435	5.65435	0.989546	0.989546	0.989546	0.989546
3.77	5.65654	5.65654	5.65654	5.65654	0.989483	0.989483	0.989483	0.989483
3.78	5.65873	5.65873	5.65873	5.65873	0.989421	0.989421	0.989421	0.989421
3.79	5.66091	5.66091	5.66091	5.66091	0.989358	0.989358	0.989358	0.989358
3.8	5.6631	5.6631	5.6631	5.6631	0.989294	0.989294	0.989294	0.989294
3.81	5.66529	5.66529	5.66529	5.66529	0.989231	0.989231	0.989231	0.989231
3.82	5.66748	5.66748	5.66748	5.66748	0.989167	0.989167	0.989167	0.989167
3.83	5.66966	5.66966	5.66966	5.66966	0.989103	0.989103	0.989103	0.989103
3.84	5.67185	5.67185	5.67185	5.67185	0.989038	0.989038	0.989038	0.989038
3.85	5.67403	5.67403	5.67403	5.67403	0.988973	0.988973	0.988973	0.988973
3.86	5.67622	5.67622	5.67622	5.67622	0.988908	0.988908	0.988908	0.988908
3.87	5.67841	5.67841	5.67841	5.67841	0.988842	0.988842	0.988842	0.988842
3.88	5.68059	5.68059	5.68059	5.68059	0.988777	0.988777	0.988777	0.988777
3.89	5.68277	5.68277	5.68277	5.68277	0.98871	0.98871	0.98871	0.98871
3.9	5.68496	5.68496	5.68496	5.68496	0.988644	0.988644	0.988644	0.988644
3.91	5.68714	5.68714	5.68714	5.68714	0.988577	0.988577	0.988577	0.988577
3.92	5.68932	5.68932	5.68932	5.68932	0.98851	0.98851	0.98851	0.98851
3.93	5.69151	5.69151	5.69151	5.69151	0.988442	0.988442	0.988442	0.988442
3.94	5.69369	5.69369	5.69369	5.69369	0.988374	0.988374	0.988374	0.988374
3.95	5.69587	5.69587	5.69587	5.69587	0.988306	0.988306	0.988306	0.988306
3.96	5.69805	5.69805	5.69805	5.69805	0.988238	0.988238	0.988238	0.988238
3.97	5.70023	5.70023	5.70023	5.70023	0.988169	0.988169	0.988169	0.988169
3.98	5.70241	5.70241	5.70241	5.70241	0.9881	0.9881	0.9881	0.9881
3.99	5.70459	5.70459	5.70459	5.70459	0.98803	0.98803	0.98803	0.98803
4	5.70677	5.70677	5.70677	5.70677	0.98796	0.98796	0.98796	0.98796
4.01	5.70895	5.70895	5.70335	5.70304	0.98789	0.98789	0.987953	0.987957
4.02	5.71113	5.71113	5.69993	5.69931	0.987819	0.987819	0.987946	0.987953
4.03	5.71331	5.71331	5.69651	5.69558	0.987748	0.987748	0.987939	0.98795
4.04	5.71548	5.71548	5.69309	5.69185	0.987677	0.987677	0.987932	0.987946
4.05	5.71766	5.71766	5.68967	5.68812	0.987605	0.987605	0.987926	0.987943
4.06	5.71984	5.71984	5.68625	5.68439	0.987533	0.987533	0.987919	0.98794
4.07	5.72201	5.72201	5.68284	5.68066	0.987461	0.987461	0.987912	0.987936
4.08	5.72419	5.72419	5.67942	5.67693	0.987388	0.987388	0.987906	0.987933
4.09	5.72636	5.72636	5.676	5.6732	0.987315	0.987315	0.987899	0.98793
4.1	5.72854	5.72854	5.67258	5.66947	0.987242	0.987242	0.987893	0.987926
4.11	5.73071	5.73071	5.66916	5.66574	0.987168	0.987168	0.987886	0.987923
4.12	5.73289	5.73289	5.66574	5.66201	0.987094	0.987094	0.98788	0.98792
4.13	5.73506	5.73506	5.66232	5.65828	0.987019	0.987019	0.987873	0.987917
4.14	5.73723	5.73723	5.6589	5.65455	0.986944	0.986944	0.987867	0.987914
4.15	5.73941	5.73941	5.65548	5.65082	0.986869	0.986869	0.987861	0.987911
4.16	5.74158	5.74158	5.65206	5.64709	0.986793	0.986793	0.987855	0.987908
4.17	5.74375	5.74375	5.64864	5.64336	0.986717	0.986717	0.987849	0.987905
4.18	5.74592	5.74592	5.64522	5.63963	0.986641	0.986641	0.987842	0.987902
4.19	5.74809	5.74809	5.64181	5.6359	0.986564	0.986564	0.987836	0.987899
4.2	5.75026	5.75026	5.63839	5.63217	0.986487	0.986487	0.98783	0.987896
4.21	5.75243	5.75243	5.63497	5.62844	0.986409	0.986409	0.987824	0.987893
4.22	5.7546	5.7546	5.63155	5.62471	0.986331	0.986331	0.987818	0.98789
4.23	5.75677	5.75677	5.62813	5.62098	0.986253	0.986253	0.987813	0.987887
4.24	5.75894	5.75894	5.62471	5.61725	0.986174	0.986174	0.987807	0.987884
4.25	5.7611	5.7611	5.62129	5.61352	0.986095	0.986095	0.987801	0.987881
4.26	5.76327	5.76327	5.61787	5.60979	0.986016	0.986016	0.987795	0.987878
4.27	5.76544	5.76544	5.61445	5.60606	0.985936	0.985936	0.98779	0.987876
4.28	5.7676	5.7676	5.61103	5.60233	0.985856	0.985856	0.987784	0.987873
4.29	5.76977	5.76977	5.60761	5.59859	0.985775	0.985775	0.987778	0.98787
4.3	5.77193	5.77193	5.60419	5.59486	0.985694	0.985694	0.987773	0.987867
4.31	5.7741	5.7741	5.60077	5.59113	0.985613	0.985613	0.987767	0.987865
4.32	5.77626	5.77626	5.59735	5.5874	0.985531	0.985531	0.987762	0.987862
4.33	5.77843	5.77843	5.59394	5.58367	0.985448	0.985448	0.987756	0.987859
4.34	5.78059	5.78059	5.59052	5.57994	0.985366	0.985366	0.987751	0.987857
4.35	5.78275	5.78275	5.5871	5.57621	0.985283	0.985283	0.987746	0.987854
4.36	5.78491	5.78491	5.58368	5.57248	0.985199	0.985199	0.98774	0.987852
4.37	5.78708	5.78708	5.58026	5.56875	0.985115	0.985115	0.987735	0.987849
4.38	5.78924	5.78924	5.57684	5.56502	0.985031	0.985031	0.98773	0.987846
4.39	5.7914	5.7914	5.57342	5.56129	0.984946	0.984946	0.987725	0.987844
4.4	5.79356	5.79356	5.57	5.55756	0.984861	0.984861	0.98772	0.987841
4.41	5.79572	5.79572	5.56658	5.55383	0.984776	0.984776	0.987714	0.987839
4.42	5.79788	5.79788	5.56316	5.5501	0.98469	0.98469	0.987709	0.987836
4.43	5.80003	5.80003	5.55974	5.54637	0.984604	0.984604	0.987704	0.987834
4.44	5.80219	5.80219	5.55632	5.54264	0.984517	0.984517	0.987699	0.987832
4.45	5.80435	5.80435	5.5529	5.53891	0.98443	0.98443	0.987695	0.987829
4.46	5.8065	5.8065	5.54948	5.53518	0.984342	0.984342	0.98769	0.987827
4.47	5.80866	5.80866	5.54607	5.53145	0.984254	0.984254	0.987685	0.987825
4.48	5.81082	5.81082	5.54265	5.52772	0.984165	0.984165	0.98768	0.987822
4.49	5.81297	5.81297	5.53923	5.52399	0.984076	0.984076	0.987675	0.98782
4.5	5.81513	5.81513	5.53581	5.52026	0.983987	0.983987	0.98767	0.987818
4.51	5.81728	5.81728	5.53239	5.51653	0.983897	0.983897	0.987666	0.987815
4.52	5.81943	5.81943	5.52897	5.5128	0.983807	0.983807	0.987661	0.987813
4.53	5.82159	5.82159	5.52555	5.50907	0.983716	0.983716	0.987656	0.987811
4.54	5.82374	5.82374	5.52213	5.50534	0.983625	0.983625	0.987652	0.987809
4.55	5.82589	5.82589	5.51871	5.50161	0.983534	0.983534	0.987647	0.987806
4.56	5.82804	5.82804	5.51529	5.49788	0.983442	0.983442	0.987643	0.987804
4.57	5.83019	5.83019	5.51187	5.49415	0.983349	0.983349	0.987638	0.987802
4.58	5.83234	5.83234	5.50845	5.49042	0.983256	0.983256	0.987634	0.9878
4.59	5.83449	5.83449	5.50503	5.48669	0.983163	0.983163	0.987629	0.987798
4.6	5.83664	5.83664	5.50161	5.48296	0.983069	0.983069	0.987625	0.987796
4.61	5.83879	5.83879	5.49819	5.47923	0.982975	0.982975	0.987621	0.987794
4.62	5.84093	5.84093	5.49477	5.4755	0.98288	0.98288	0.987616	0.987792
4.63	5.84308	5.84308	5.49136	5.47177	0.982785	0.982785	0.987612	0.98779
4.64	5.84523	5.84523	5.48794	5.46804	0.982689	0.982689	0.987608	0.987788
4.65	5.84737	5.84737	5.48452	5.46431	0.982593	0.982593	0.987604	0.987785
4.66	5.84952	5.84952	5.4811	5.46058	0.982497	0.982497	0.987599	0.987784
4.67	5.85166	5.85166	5.47768	5.45685	0.982399	0.982399	0.987595	0.987782
4.68	5.85381	5.85381	5.47426	5.45312	0.982302	0.982302	0.987591	0.98778
4.69	5.85595	5.85595	5.47084	5.44939	0.982204	0.982204	0.987587	0.987778
4.7	5.85809	5.85809	5.46742	5.44566	0.982105	0.982105	0.987583	0.987776
4.71	5.86023	5.86023	5.464	5.44193	0.982007	0.982007	0.987579	0.987774
4.72	5.86237	5.86237	5.46058	5.4382	0.981907	0.981907	0.987575	0.987772
4.73	5.86452	5.86452	5.45716	5.43447	0.981807	0.981807	0.987571	0.98777
4.74	5.86666	5.86666	5.45374	5.43074	0.981707	0.981707	0.987567	0.987768
4.75	5.86879	5.86879	5.45032	5.42701	0.981606	0.981606	0.987563	0.987766
4.76	5.87093	5.87093	5.4469	5.42327	0.981505	0.981505	0.987559	0.987764
4.77	5.87307	5.87307	5.44348	5.41954	0.981403	0.981403	0.987555	0.987763
4.78	5.87521	5.87521	5.44006	5.41581	0.9813	0.9813	0.987552	0.987761
4.79	5.87735	5.87735	5.43665	5.41208	0.981198	0.981198	0.987548	0.987759
4.8	5.87948	5.87948	5.43323	5.40835	0.981094	0.981094	0.987544	0.987757
4.81	5.88162	5.88162	5.42981	5.40462	0.98099	0.98099	0.98754	0.987756
4.82	5.88375	5.88375	5.42639	5.40089	0.980886	0.980886	0.987537	0.987754
4.83	5.88589	5.88589	5.42297	5.39716	0.980781	0.980781	0.987533	0.987752
4.84	5.88802	5.88802	5.41955	5.39343	0.980676	0.980676	0.987529	0.98775
4.85	5.89015	5.89015	5.41613	5.3897	0.98057	0.98057	0.987526	0.987749
4.86	5.89229	5.89229	5.41271	5.38597	0.980464	0.980464	0.987522	0.987747
4.87	5.89442	5.89442	5.40929	5.38224	0.980357	0.980357	0.987519	0.987745
4.88	5.89655	5.89655	5.40587	5.37851	0.980249	0.980249	0.987515	0.987744
4.89	5.89868	5.89868	5.40245	5.37478	0.980141	0.980141	0.987512	0.987742
4.9	5.90081	5.90081	5.39903	5.37105	0.980033	0.980033	0.987508	0.98774
4.91	5.90294	5.90294	5.39561	5.36732	0.979924	0.979924	0.987505	0.987739
4.92	5.90506	5.90506	5.39219	5.36359	0.979815	0.979815	0.987501	0.987737
4.93	5.90719	5.90719	5.38877	5.35986	0.979705	0.979705	0.987498	0.987736
4.94	5.90932	5.90932	5.38535	5.35613	0.979594	0.979594	0.987495	0.987734
4.95	5.91145	5.91145	5.38193	5.3524	0.979483	0.979483	0.987491	0.987732
4.96	5.91357	5.91357	5.37851	5.34867	0.979371	0.979371	0.987488	0.987731
4.97	5.9157	5.9157	5.3751	5.34494	0.979259	0.979259	0.987485	0.987729
4.98	5.91782	5.91782	5.37168	5.34121	0.979147	0.979147	0.987481	0.987728
4.99	5.91994	5.91994	5.36826	5.33748	0.979034	0.979034	0.987478	0.987726
5	5.92206	5.92206	5.36484	5.33375	0.97892	0.97892	0.987475	0.987725
5.01	5.92419	5.92419	5.36142	5.33002	0.978806	0.978806	0.987472	0.987723
5.02	5.92631	5.92631	5.358	5.32629	0.978691	0.978691	0.987469	0.987722
5.03	5.92843	5.92843	5.35458	5.32256	0.978575	0.978575	0.987466	0.987721
5.04	5.93055	5.93055	5.35116	5.31883	0.978459	0.978459	0.987463	0.987719
5.05	5.93267	5.93267	5.34774	5.3151	0.978343	0.978343	0.987459	0.987718
5.06	5.93479	5.93479	5.34432	5.31137	0.978226	0.978226	0.987456	0.987716
5.07	5.9369	5.9369	5.3409	5.30764	0.978108	0.978108	0.987453	0.987715
5.08	5.93902	5.93902	5.33748	5.30391	0.97799	0.97799	0.98745	0.987713
5.09	5.94114	5.94114	5.33406	5.30018	0.977871	0.977871	0.987447	0.987712
5.1	5.94325	5.94325	5.33064	5.29645	0.977752	0.977752	0.987444	0.987711
5.11	5.94536	5.94536	5.32722	5.29272	0.977632	0.977632	0.987441	0.987709
5.12	5.94748	5.94748	5.3238	5.28899	0.977512	0.977512	0.987439	0.987708
5.13	5.94959	5.94959	5.32038	5.28526	0.977391	0.977391	0.987436	0.987707
5.14	5.9517	5.9517	5.31696	5.28153	0.977269	0.977269	0.987433	0.987705
5.15	5.95382	5.95382	5.31354	5.2778	0.977147	0.977147	0.98743	0.987704
5.16	5.95593	5.95593	5.31013	5.27407	0.977025	0.977025	0.987427	0.987703
5.17	5.95804	5.95804	5.30671	5.27033	0.976901	0.976901	0.987424	0.987701
5.18	5.96014	5.96014	5.30329	5.2666	0.976777	0.976777	0.987422	0.9877
5.19	5.96225	5.96225	5.29987	5.26287	0.976653	0.976653	0.987419	0.987699
5.2	5.96436	5.96436	5.29645	5.25914	0.976528	0.976528	0.987416	0.987698
5.21	5.96647	5.96647	5.29303	5.25541	0.976402	0.976402	0.987413	0.987696
5.22	5.96857	5.96857	5.28961	5.25168	0.976276	0.976276	0.987411	0.987695
5.23	5.97068	5.97068	5.28619	5.24795	0.976149	0.976149	0.987408	0.987694
5.24	5.97278	5.97278	5.28277	5.24422	0.976022	0.976022	0.987405	0.987693
5.25	5.97489	5.97489	5.27935	5.24049	0.975894	0.975894	0.987403	0.987692
5.26	5.97699	5.97699	5.27593	5.23676	0.975765	0.975765	0.9874	0.98769
5.27	5.97909	5.97909	5.27251	5.23303	0.975636	0.975636	0.987398	0.987689
5.28	5.98119	5.98119	5.26909	5.2293	0.975506	0.975506	0.987395	0.987688
5.29	5.98329	5.98329	5.26567	5.22557	0.975375	0.975375	0.987392	0.987687
5.3	5.98539	5.98539	5.26225	5.22184	0.975244	0.975244	0.98739	0.987686
5.31	5.98749	5.98749	5.25883	5.21811	0.975112	0.975112	0.987387	0.987685
5.32	5.98959	5.98959	5.25541	5.21438	0.97498	0.97498	0.987385	0.987683
5.33	5.99169	5.99169	5.25199	5.21065	0.974847	0.974847	0.987382	0.987682
5.34	5.99378	5.99378	5.24857	5.20692	0.974714	0.974714	0.98738	0.987681
5.35	5.99588	5.99588	5.24515	5.20319	0.974579	0.974579	0.987378	0.98768
5.36	5.99797	5.99797	5.24174	5.19946	0.974445	0.974445	0.987375	0.987679
5.37	6.00006	6.00006	5.23832	5.19573	0.974309	0.974309	0.987373	0.987678
5.38	6.00216	6.00216	5.2349	5.192	0.974173	0.974173	0.98737	0.987677
5.39	6.00425	6.00425	5.23148	5.18827	0.974036	0.974036	0.987368	0.987676
5.4	6.00634	6.00634	5.22806	5.18454	0.973899	0.973899	0.987366	0.987675
5.41	6.00843	6.00843	5.22464	5.18081	0.973761	0.973761	0.987363	0.987674
5.42	6.01052	6.01052	5.22122	5.17708	0.973622	0.973622	0.987361	0.987673
5.43	6.01261	6.01261	5.2178	5.17335	0.973483	0.973483	0.987359	0.987672
5.44	6.0147	6.0147	5.21438	5.16962	0.973343	0.973343	0.987357	0.987671
5.45	6.01678	6.01678	5.21096	5.16589	0.973202	0.973202	0.987354	0.98767
5.46	6.01887	6.01887	5.20754	5.16216	0.973061	0.973061	0.987352	0.987669
5.47	6.02095	6.02095	5.20412	5.15843	0.972919	0.972919	0.98735	0.987668
5.48	6.02304	6.02304	5.2007	5.1547	0.972776	0.972776	0.987348	0.987667
5.49	6.02512	6.02512	5.19728	5.15097	0.972633	0.972633	0.987345	0.987666
5.5	6.0272	6.0272	5.19386	5.14724	0.972489	0.972489	0.987343	0.987665
5.51	6.02928	6.02928	5.19044	5.14351	0.972345	0.972345	0.987341	0.987664
5.52	6.03136	6.03136	5.18702	5.13978	0.972199	0.972199	0.987339	0.987663
5.53	6.03344	6.03344	5.1836	5.13605	0.972053	0.972053	0.987337	0.987662
5.54	6.03552	6.03552	5.18018	5.13232	0.971907	0.971907	0.987335	0.987661
5.55	6.0376	6.0376	5.17676	5.12859	0.971759	0.971759	0.987333	0.98766
5.56	6.03968	6.03968	5.17334	5.12485	0.971611	0.971611	0.987331	0.987659
5.57	6.04175	6.04175	5.16993	5.12112	0.971463	0.971463	0.987329	0.987658
5.58	6.04383	6.04383	5.16651	5.11739	0.971313	0.971313	0.987327	0.987657
5.59	6.0459	6.0459	5.16309	5.11366	0.971163	0.971163	0.987325	0.987656
5.6	6.04797	6.04797	5.15967	5.10993	0.971012	0.971012	0.987323	0.987655
5.61	6.05004	6.05004	5.15625	5.1062	0.970861	0.970861	0.987321	0.987654
5.62	6.05212	6.05212	5.15283	5.10247	0.970709	0.970709	0.987319	0.987654
5.63	6.05419	6.05419	5.14941	5.09874	0.970556	0.970556	0.987317	0.987653
5.64	6.05626	6.05626	5.14599	5.09501	0.970402	0.970402	0.987315	0.987652
5.65	6.05832	6.05832	5.14257	5.09128	0.970248	0.970248	0.987313	0.987651
5.66	6.06039	6.06039	5.13915	5.08755	0.970093	0.970093	0.987311	0.98765
5.67	6.06246	6.06246	5.13573	5.08382	0.969937	0.969937	0.987309	0.987649
5.68	6.06452	6.06452	5.13231	5.08009	0.969781	0.969781	0.987307	0.987648
5.69	6.06659	6.06659	5.12889	5.07636	0.969624	0.969624	0.987305	0.987648
5.7	6.06865	6.06865	5.12547	5.07263	0.969466	0.969466	0.987304	0.987647
5.71	6.07071	6.07071	5.12205	5.0689	0.969307	0.969307	0.987302	0.987646
5.72	6.07277	6.07277	5.11863	5.06517	0.969148	0.969148	0.9873	0.987645
5.73	6.07483	6.07483	5.11521	5.06144	0.968988	0.968988	0.987298	0.987644
5.74	6.07689	6.07689	5.11179	5.05771	0.968827	0.968827	0.987296	0.987644
5.75	6.07895	6.07895	5.10837	5.05398	0.968666	0.968666	0.987295	0.987643
5.76	6.08101	6.08101	5.10495	5.05025	0.968503	0.968503	0.987293	0.987642
5.77	6.08306	6.08306	5.10153	5.04652	0.96834	0.96834	0.987291	0.987641
5.78	6.08512	6.08512	5.09811	5.04279	0.968177	0.968177	0.987289	0.987641
5.79	6.08717	6.08717	5.09469	5.03906	0.968012	0.968012	0.987288	0.98764
5.8	6.08922	6.08922	5.09128	5.03533	0.967847	0.967847	0.987286	0.987639
5.81	6.09128	6.09128	5.08786	5.0316	0.967681	0.967681	0.987284	0.987638
5.82	6.09333	6.09333	5.08444	5.02787	0.967514	0.967514	0.987283	0.987638
5.83	6.09538	6.09538	5.08102	5.02414	0.967347	0.967347	0.987281	0.987637
5.84	6.09743	6.09743	5.0776	5.02041	0.967178	0.967178	0.987279	0.987636
5.85	6.09947	6.09947	5.07418	5.01668	0.967009	0.967009	0.987278	0.987635
5.86	6.10152	6.10152	5.07076	5.01295	0.966839	0.966839	0.987276	0.987635
5.87	6.10357	6.10357	5.06734	5.00922	0.966669	0.966669	0.987274	0.987634
5.88	6.10561	6.10561	5.06392	5.00549	0.966497	0.966497	0.987273	0.987633
5.89	6.10765	6.10765	5.0605	5.00176	0.966325	0.966325	0.987271	0.987633
5.9	6.1097	6.1097	5.05708	4.99803	0.966152	0.966152	0.98727	0.987632
5.91	6.11174	6.11174	5.05366	4.9943	0.965979	0.965979	0.987268	0.987631
5.92	6.11378	6.11378	5.05024	4.99057	0.965804	0.965804	0.987266	0.987631
5.93	6.11582	6.11582	5.04682	4.98684	0.965629	0.965629	0.987265	0.98763
5.94	6.11786	6.11786	5.0434	4.9831	0.965453	0.965453	0.987263	0.987629
5.95	6.11989	6.11989	5.03998	4.97937	0.965276	0.965276	0.987262	0.987629
5.96	6.12193	6.12193	5.03656	4.97564	0.965098	0.965098	0.98726	0.987628
5.97	6.12396	6.12396	5.03314	4.97191	0.96492	0.96492	0.987259	0.987627
5.98	6.126	6.126	5.02972	4.96818	0.96474	0.96474	0.987257	0.987627
5.99	6.12803	6.12803	5.0263	4.96445	0.96456	0.96456	0.987256	0.987626
6	6.13006	6.13006	5.02288	4.96072	0.964379	0.964379	0.987254	0.987625
6.01	6.13209	6.13209	5.01946	4.95699	0.964198	0.964198	0.987253	0.987625
6.02	6.13412	6.13412	5.01604	4.95326	0.964015	0.964015	0.987252	0.987624
6.03	6.13615	6.13615	5.01262	4.94953	0.963832	0.963832	0.98725	0.987623
6.04	6.13817	6.13817	5.0092	4.9458	0.963648	0.963648	0.987249	0.987623
6.05	6.1402	6.1402	5.00579	4.94207	0.963463	0.963463	0.987247	0.987622
6.06	6.14222	6.14222	5.00237	4.93834	0.963277	0.963277	0.987246	0.987622
6.07	6.14425	6.14425	4.99895	4.93461	0.96309	0.96309	0.987245	0.987621
6.08	6.14627	6.14627	4.99553	4.93088	0.962903	0.962903	0.987243	0.98762
6.09	6.14829	6.14829	4.99211	4.92715	0.962714	0.962714	0.987242	0.98762
6.1	6.15031	6.15031	4.98869	4.92342	0.962525	0.962525	0.987241	0.987619
6.11	6.15233	6.15233	4.98527	4.91969	0.962335	0.962335	0.987239	0.987619
6.12	6.15434	6.15434	4.98185	4.91596	0.962144	0.962144	0.987238	0.987618
6.13	6.15636	6.15636	4.97843	4.91223	0.961953	0.961953	0.987237	0.987618
6.14	6.15837	6.15837	4.97501	4.9085	0.96176	0.96176	0.987235	0.987617
6.15	6.16039	6.16039	4.97159	4.90477	0.961567	0.961567	0.987234	0.987616
6.16	6.1624	6.1624	4.96817	4.90104	0.961372	0.961372	0.987233	0.987616
6.17	6.16441	6.16441	4.96475	4.89731	0.961177	0.961177	0.987231	0.987615
6.18	6.16642	6.16642	4.96133	4.89358	0.960981	0.960981	0.98723	0.987615
6.19	6.16843	6.16843	4.95791	4.88985	0.960784	0.960784	0.987229	0.987614
6.2	6.17044	6.17044	4.95449	4.88612	0.960587	0.960587	0.987228	0.987614
6.21	6.17244	6.17244	4.95107	4.88239	0.960388	0.960388	0.987226	0.987613
6.22	6.17445	6.17445	4.94765	4.87866	0.960188	0.960188	0.987225	0.987613
6.23	6.17645	6.17645	4.94423	4.87493	0.959988	0.959988	0.987224	0.987612
6.24	6.17845	6.17845	4.94081	4.8712	0.959787	0.959787	0.987223	0.987612
6.25	6.18046	6.18046	4.93739	4.86747	0.959585	0.959585	0.987222	0.987611
6.26	6.18246	6.18246	4.93397	4.86374	0.959382	0.959382	0.98722	0.987611
6.27	6.18445	6.18445	4.93055	4.86001	0.959178	0.959178	0.987219	0.98761
6.28	6.18645	6.18645	4.92713	4.85628	0.958973	0.958973	0.987218	0.98761
6.29	6.18845	6.18845	4.92371	4.85255	0.958767	0.958767	0.987217	0.987609
6.3	6.19044	6.19044	4.9203	4.84881	0.95856	0.95856	0.987216	0.987609
6.31	6.19243	6.19243	4.91688	4.84508	0.958353	0.958353	0.987215	0.987608
6.32	6.19443	6.19443	4.91346	4.84135	0.958144	0.958144	0.987213	0.987608
6.33	6.19642	6.19642	4.91004	4.83762	0.957935	0.957935	0.987212	0.987607
6.34	6.19841	6.19841	4.90662	4.83389	0.957725	0.957725	0.987211	0.987607
6.35	6.2004	6.2004	4.9032	4.83016	0.957514	0.957514	0.98721	0.987606
6.36	6.20238	6.20238	4.89978	4.82643	0.957301	0.957301	0.987209	0.987606
6.37	6.20437	6.20437	4.89636	4.8227	0.957088	0.957088	0.987208	0.987605
6.38	6.20635	6.20635	4.89294	4.81897	0.956874	0.956874	0.987207	0.987605
6.39	6.20833	6.20833	4.88952	4.81524	0.956659	0.956659	0.987206	0.987604
6.4	6.21032	6.21032	4.8861	4.81151	0.956444	0.956444	0.987205	0.987604
6.41	6.2123	6.2123	4.88268	4.80778	0.956227	0.956227	0.987204	0.987604
6.42	6.21427	6.21427	4.87926	4.80405	0.956009	0.956009	0.987203	0.987603
6.43	6.21625	6.21625	4.87584	4.80032	0.95579	0.95579	0.987202	0.987603
6.44	6.21823	6.21823	4.87242	4.79659	0.955571	0.955571	0.987201	0.987602
6.45	6.2202	6.2202	4.869	4.79286	0.95535	0.95535	0.9872	0.987602
6.46	6.22217	6.22217	4.86558	4.78913	0.955129	0.955129	0.987199	0.987601
6.47	6.22415	6.22415	4.86216	4.7854	0.954906	0.954906	0.987198	0.987601
6.48	6.22612	6.22612	4.85874	4.78167	0.954683	0.954683	0.987197	0.987601
6.49	6.22809	6.22809	4.85532	4.77794	0.954458	0.954458	0.987196	0.9876
6.5	6.23005	6.23005	4.8519	4.77421	0.954233	0.954233	0.987195	0.9876
6.51	6.23202	6.23202	4.84848	4.77048	0.954007	0.954007	0.987194	0.987599
6.52	6.23398	6.23398	4.84506	4.76675	0.953779	0.953779	0.987193	0.987599
6.53	6.23595	6.23595	4.84164	4.76302	0.953551	0.953551	0.987192	0.987599
6.54	6.23791	6.23791	4.83822	4.75929	0.953322	0.953322	0.987191	0.987598
6.55	6.23987	6.23987	4.8348	4.75556	0.953092	0.953092	0.98719	0.987598
6.56	6.24183	6.24183	4.83138	4.75183	0.95286	0.95286	0.987189	0.987597
6.57	6.24379	6.24379	4.82796	4.7481	0.952628	0.952628	0.987188	0.987597
6.58	6.24574	6.24574	4.82455	4.74437	0.952395	0.952395	0.987187	0.987597
6.59	6.2477	6.2477	4.82113	4.74064	0.952161	0.952161	0.987186	0.987596
6.6	6.24965	6.24965	4.81771	4.73691	0.951926	0.951926	0.987185	0.987596
6.61	6.2516	6.2516	4.81429	4.73318	0.951689	0.951689	0.987184	0.987595
6.62	6.25355	6.25355	4.81087	4.72945	0.951452	0.951452	0.987183	0.987595
6.63	6.2555	6.2555	4.80745	4.72572	0.951214	0.951214	0.987182	0.987595
6.64	6.25745	6.25745	4.80403	4.72199	0.950975	0.950975	0.987182	0.987594
6.65	6.25939	6.25939	4.80061	4.71825	0.950735	0.950735	0.987181	0.987594
6.66	6.26134	6.26134	4.79719	4.71452	0.950493	0.950493	0.98718	0.987594
6.67	6.26328	6.26328	4.79377	4.71079	0.950251	0.950251	0.987179	0.987593
6.68	6.26522	6.26522	4.79035	4.70706	0.950008	0.950008	0.987178	0.987593
6.69	6.26716	6.26716	4.78693	4.70333	0.949763	0.949763	0.987177	0.987593
6.7	6.2691	6.2691	4.78351	4.6996	0.949518	0.949518	0.987176	0.987592
6.71	6.27103	6.27103	4.78009	4.69587	0.949272	0.949272	0.987176	0.987592
6.72	6.27297	6.27297	4.77667	4.69214	0.949024	0.949024	0.987175	0.987592
6.73	6.2749	6.2749	4.77325	4.68841	0.948776	0.948776	0.987174	0.987591
6.74	6.27683	6.27683	4.76983	4.68468	0.948526	0.948526	0.987173	0.987591
6.75	6.27876	6.27876	4.76641	4.68095	0.948276	0.948276	0.987172	0.987591
6.76	6.28069	6.28069	4.76299	4.67722	0.948024	0.948024	0.987172	0.98759
6.77	6.28262	6.28262	4.75957	4.67349	0.947771	0.947771	0.987171	0.98759
6.78	6.28454	6.28454	4.75615	4.66976	0.947518	0.947518	0.98717	0.98759
6.79	6.28647	6.28647	4.75273	4.66603	0.947263	0.947263	0.987169	0.987589
6.8	6.28839	6.28839	4.74931	4.6623	0.947007	0.947007	0.987168	0.987589
6.81	6.29031	6.29031	4.74589	4.65857	0.94675	0.94675	0.987168	0.987589
6.82	6.29223	6.29223	4.74247	4.65484	0.946492	0.946492	0.987167	0.987588
6.83	6.29414	6.29414	4.73905	4.65111	0.946233	0.946233	0.987166	0.987588
6.84	6.29606	6.29606	4.73563	4.64738	0.945973	0.945973	0.987165	0.987588
6.85	6.29797	6.29797	4.73221	4.64365	0.945712	0.945712	0.987165	0.987587
6.86	6.29989	6.29989	4.7288	4.63992	0.94545	0.94545	0.987164	0.987587
6.87	6.3018	6.3018	4.72538	4.63619	0.945186	0.945186	0.987163	0.987587
6.88	6.30371	6.30371	4.72196	4.63246	0.944922	0.944922	0.987162	0.987586
6.89	6.30561	6.30561	4.71854	4.62873	0.944656	0.944656	0.987162	0.987586
6.9	6.30752	6.30752	4.71512	4.625	0.94439	0.94439	0.987161	0.987586
6.91	6.30942	6.30942	4.7117	4.62127	0.944122	0.944122	0.98716	0.987586
6.92	6.31133	6.31133	4.70828	4.61754	0.943853	0.943853	0.98716	0.987585
6.93	6.31323	6.31323	4.70486	4.61381	0.943583	0.943583	0.987159	0.987585
6.94	6.31512	6.31512	4.70144	4.61008	0.943312	0.943312	0.987158	0.987585
6.95	6.31702	6.31702	4.69802	4.60635	0.94304	0.94304	0.987157	0.987584
6.96	6.31892	6.31892	4.6946	4.60262	0.942767	0.942767	0.987157	0.987584
6.97	6.32081	6.32081	4.69118	4.59889	0.942493	0.942493	0.987156	0.987584
6.98	6.3227	6.3227	4.68776	4.59516	0.942217	0.942217	0.987155	0.987584
6.99	6.32459	6.32459	4.68434	4.59143	0.941941	0.941941	0.987155	0.987583
7	6.32648	6.32648	4.68092	4.58769	0.941663	0.941663	0.987154	0.987583
7.01	6.32837	6.32837	4.6775	4.58396	0.941384	0.941384	0.987153	0.987583
7.02	6.33025	6.33025	4.67408	4.58023	0.941104	0.941104	0.987153	0.987583
7.03	6.33214	6.33214	4.67066	4.5765	0.940823	0.940823	0.987152	0.987582
7.04	6.33402	6.33402	4.66724	4.57277	0.940541	0.940541	0.987152	0.987582
7.05	6.3359	6.3359	4.66382	4.56904	0.940257	0.940257	0.987151	0.987582
7.06	6.33778	6.33778	4.6604	4.56531	0.939973	0.939973	0.98715	0.987582
7.07	6.33965	6.33965	4.65698	4.56158	0.939687	0.939687	0.98715	0.987581
7.08	6.34153	6.34153	4.65356	4.55785	0.9394	0.9394	0.987149	0.987581
7.09	6.3434	6.3434	4.65014	4.55412	0.939112	0.939112	0.987148	0.987581
7.1	6.34527	6.34527	4.64672	4.55039	0.938823	0.938823	0.987148	0.987581
7.11	6.34714	6.34714	4.6433	4.54666	0.938533	0.938533	0.987147	0.98758
7.12	6.349	6.349	4.63988	4.54293	0.938241	0.938241	0.987147	0.98758
7.13	6.35087	6.35087	4.63646	4.5392	0.937949	0.937949	0.987146	0.98758
7.14	6.35273	6.35273	4.63304	4.53547	0.937655	0.937655	0.987145	0.98758
7.15	6.35459	6.35459	4.62963	4.53174	0.93736	0.93736	0.987145	0.987579
7.16	6.35645	6.35645	4.62621	4.52801	0.937064	0.937064	0.987144	0.987579
7.17	6.35831	6.35831	4.62279	4.52428	0.936767	0.936767	0.987144	0.987579
7.18	6.36017	6.36017	4.61937	4.52055	0.936468	0.936468	0.987143	0.987579
7.19	6.36202	6.36202	4.61595	4.51682	0.936169	0.936169	0.987142	0.987578
7.2	6.36387	6.36387	4.61253	4.51309	0.935868	0.935868	0.987142	0.987578
7.21	6.36572	6.36572	4.60911	4.50936	0.935566	0.935566	0.987141	0.987578
7.22	6.36757	6.36757	4.60569	4.50563	0.935262	0.935262	0.987141	0.987578
7.23	6.36942	6.36942	4.60227	4.5019	0.934958	0.934958	0.98714	0.987578
7.24	6.37126	6.37126	4.59885	4.49817	0.934652	0.934652	0.98714	0.987577
7.25	6.37311	6.37311	4.59543	4.49444	0.934346	0.934346	0.987139	0.987577
7.26	6.37495	6.37495	4.59201	4.49071	0.934038	0.934038	0.987139	0.987577
7.27	6.37678	6.37678	4.58859	4.48698	0.933728	0.933728	0.987138	0.987577
7.28	6.37862	6.37862	4.58517	4.48325	0.933418	0.933418	0.987138	0.987577
7.29	6.38046	6.38046	4.58175	4.47952	0.933106	0.933106	0.987137	0.987576
7.3	6.38229	6.38229	4.57833	4.47579	0.932794	0.932794	0.987136	0.987576
7.31	6.38412	6.38412	4.57491	4.47206	0.932479	0.932479	0.987136	0.987576
7.32	6.38595	6.38595	4.57149	4.46833	0.932164	0.932164	0.987135	0.987576
7.33	6.38778	6.38778	4.56807	4.4646	0.931848	0.931848	0.987135	0.987575
7.34	6.3896	6.3896	4.56465	4.46087	0.93153	0.93153	0.987134	0.987575
7.35	6.39142	6.39142	4.56123	4.45713	0.931211	0.931211	0.987134	0.987575
7.36	6.39324	6.39324	4.55781	4.4534	0.930891	0.930891	0.987133	0.987575
7.37	6.39506	6.39506	4.55439	4.44967	0.930569	0.930569	0.987133	0.987575
7.38	6.39688	6.39688	4.55097	4.44594	0.930247	0.930247	0.987132	0.987574
7.39	6.39869	6.39869	4.54755	4.44221	0.929923	0.929923	0.987132	0.987574
7.4	6.40051	6.40051	4.54413	4.43848	0.929598	0.929598	0.987131	0.987574
7.41	6.40232	6.40232	4.54071	4.43475	0.929271	0.929271	0.987131	0.987574
7.42	6.40413	6.40413	4.53729	4.43102	0.928944	0.928944	0.987131	0.987574
7.43	6.40593	6.40593	4.53387	4.42729	0.928615	0.928615	0.98713	0.987574
7.44	6.40774	6.40774	4.53045	4.42356	0.928285	0.928285	0.98713	0.987573
7.45	6.40954	6.40954	4.52703	4.41983	0.927953	0.927953	0.987129	0.987573
7.46	6.41134	6.41134	4.52362	4.4161	0.92762	0.92762	0.987129	0.987573
7.47	6.41314	6.41314	4.5202	4.41237	0.927287	0.927287	0.987128	0.987573
7.48	6.41493	6.41493	4.51678	4.40864	0.926951	0.926951	0.987128	0.987573
7.49	6.41673	6.41673	4.51336	4.40491	0.926615	0.926615	0.987127	0.987572
7.5	6.41852	6.41852	4.50994	4.40118	0.926277	0.926277	0.987127	0.987572
7.51	6.42031	6.42031	4.50652	4.39745	0.925938	0.925938	0.987126	0.987572
7.52	6.4221	6.4221	4.5031	4.39372	0.925598	0.925598	0.987126	0.987572
7.53	6.42388	6.42388	4.49968	4.38999	0.925256	0.925256	0.987126	0.987572
7.54	6.42567	6.42567	4.49626	4.38626	0.924914	0.924914	0.987125	0.987572
7.55	6.42745	6.42745	4.49284	4.38253	0.92457	0.92457	0.987125	0.987571
7.56	6.42923	6.42923	4.48942	4.3788	0.924224	0.924224	0.987124	0.987571
7.57	6.431	6.431	4.486	4.37507	0.923877	0.923877	0.987124	0.987571
7.58	6.43278	6.43278	4.48258	4.37134	0.92353	0.92353	0.987123	0.987571
7.59	6.43455	6.43455	4.47916	4.36761	0.92318	0.92318	0.987123	0.987571
7.6	6.43632	6.43632	4.47574	4.36388	0.92283	0.92283	0.987123	0.987571
7.61	6.43809	6.43809	4.47232	4.36015	0.922478	0.922478	0.987122	0.98757
7.62	6.43985	6.43985	4.4689	4.35642	0.922125	0.922125	0.987122	0.98757
7.63	6.44162	6.44162	4.46548	4.35269	0.92177	0.92177	0.987121	0.98757
7.64	6.44338	6.44338	4.46206	4.34896	0.921415	0.921415	0.987121	0.98757
7.65	6.44514	6.44514	4.45864	4.34523	0.921057	0.921057	0.987121	0.98757
7.66	6.44689	6.44689	4.45522	4.3415	0.920699	0.920699	0.98712	0.98757
7.67	6.44865	6.44865	4.4518	4.33777	0.920339	0.920339	0.98712	0.98757
7.68	6.4504	6.4504	4.44838	4.33404	0.919978	0.919978	0.987119	0.987569
7.69	6.45215	6.45215	4.44496	4.33031	0.919616	0.919616	0.987119	0.987569
7.7	6.4539	6.4539	4.44154	4.32657	0.919253	0.919253	0.987119	0.987569
7.71	6.45564	6.45564	4.43812	4.32284	0.918888	0.918888	0.987118	0.987569
7.72	6.45739	6.45739	4.4347	4.31911	0.918521	0.918521	0.987118	0.987569
7.73	6.45913	6.45913	4.43128	4.31538	0.918154	0.918154	0.987117	0.987569
7.74	6.46087	6.46087	4.42786	4.31165	0.917785	0.917785	0.987117	0.987569
7.75	6.4626	6.4626	4.42444	4.30792	0.917415	0.917415	0.987117	0.987568
7.76	6.46434	6.46434	4.42102	4.30419	0.917043	0.917043	0.987116	0.987568
7.77	6.46607	6.46607	4.41761	4.30046	0.91667	0.91667	0.987116	0.987568
7.78	6.4678	6.4678	4.41419	4.29673	0.916296	0.916296	0.987116	0.987568
7.79	6.46952	6.46952	4.41077	4.293	0.91592	0.91592	0.987115	0.987568
7.8	6.47125	6.47125	4.40735	4.28927	0.915543	0.915543	0.987115	0.987568
7.81	6.47297	6.47297	4.40393	4.28554	0.915165	0.915165	0.987115	0.987568
7.82	6.47469	6.47469	4.40051	4.28181	0.914785	0.914785	0.987114	0.987567
7.83	6.47641	6.47641	4.39709	4.27808	0.914404	0.914404	0.987114	0.987567
7.84	6.47812	6.47812	4.39367	4.27435	0.914022	0.914022	0.987114	0.987567
7.85	6.47983	6.47983	4.39025	4.27062	0.913638	0.913638	0.987113	0.987567
7.86	6.48154	6.48154	4.38683	4.26689	0.913253	0.913253	0.987113	0.987567
7.87	6.48325	6.48325	4.38341	4.26316	0.912867	0.912867	0.987113	0.987567
7.88	6.48496	6.48496	4.37999	4.25943	0.912479	0.912479	0.987112	0.987567
7.89	6.48666	6.48666	4.37657	4.2557	0.91209	0.91209	0.987112	0.987567
7.9	6.48836	6.48836	4.37315	4.25197	0.9117	0.9117	0.987112	0.987566
7.91	6.49006	6.49006	4.36973	4.24824	0.911308	0.911308	0.987111	0.987566
7.92	6.49175	6.49175	4.36631	4.24451	0.910915	0.910915	0.987111	0.987566
7.93	6.49344	6.49344	4.36289	4.24078	0.91052	0.91052	0.987111	0.987566
7.94	6.49513	6.49513	4.35947	4.23705	0.910124	0.910124	0.98711	0.987566
7.95	6.49682	6.49682	4.35605	4.23332	0.909727	0.909727	0.98711	0.987566
7.96	6.49851	6.49851	4.35263	4.22959	0.909328	0.909328	0.98711	0.987566
7.97	6.50019	6.50019	4.34921	4.22586	0.908928	0.908928	0.987109	0.987566
7.98	6.50187	6.50187	4.34579	4.22213	0.908527	0.908527	0.987109	0.987565
7.99	6.50355	6.50355	4.34237	4.2184	0.908124	0.908124	0.987109	0.987565
8	6.50522	6.50522	4.33895	4.21467	0.90772	0.90772	0.987108	0.987565
8.01	6.5069	6.5069	4.33553	4.21094	0.907315	0.907315	0.987108	0.987565
8.02	6.50857	6.50857	4.33211	4.20721	0.906908	0.906908	0.987108	0.987565
8.03	6.51023	6.51023	4.32869	4.20348	0.906499	0.906499	0.987108	0.987565
8.04	6.5119	6.5119	4.32527	4.19974	0.90609	0.90609	0.987107	0.987565
8.05	6.51356	6.51356	4.32185	4.19601	0.905679	0.905679	0.987107	0.987565
8.06	6.51522	6.51522	4.31843	4.19228	0.905266	0.905266	0.987107	0.987565
8.07	6.51688	6.51688	4.31501	4.18855	0.904852	0.904852	0.987106	0.987564
8.08	6.51853	6.51853	4.31159	4.18482	0.904437	0.904437	0.987106	0.987564
8.09	6.52018	6.52018	4.30818	4.18109	0.904021	0.904021	0.987106	0.987564
8.1	6.52183	6.52183	4.30476	4.17736	0.903603	0.903603	0.987106	0.987564
8.11	6.52348	6.52348	4.30134	4.17363	0.903183	0.903183	0.987105	0.987564
8.12	6.52512	6.52512	4.29792	4.1699	0.902762	0.902762	0.987105	0.987564
8.13	6.52677	6.52677	4.2945	4.16617	0.90234	0.90234	0.987105	0.987564
8.14	6.5284	6.5284	4.29108	4.16244	0.901916	0.901916	0.987104	0.987564
8.15	6.53004	6.53004	4.28766	4.15871	0.901491	0.901491	0.987104	0.987564
8.16	6.53167	6.53167	4.28424	4.15498	0.901065	0.901065	0.987104	0.987564
8.17	6.5333	6.5333	4.28082	4.15125	0.900637	0.900637	0.987104	0.987563
8.18	6.53493	6.53493	4.2774	4.14752	0.900208	0.900208	0.987103	0.987563
8.19	6.53656	6.53656	4.27398	4.14379	0.899777	0.899777	0.987103	0.987563
8.2	6.53818	6.53818	4.27056	4.14006	0.899345	0.899345	0.987103	0.987563
8.21	6.5398	6.5398	4.26714	4.13633	0.898912	0.898912	0.987103	0.987563
8.22	6.54142	6.54142	4.26372	4.1326	0.898477	0.898477	0.987102	0.987563
8.23	6.54303	6.54303	4.2603	4.12887	0.898041	0.898041	0.987102	0.987563
8.24	6.54464	6.54464	4.25688	4.12514	0.897603	0.897603	0.987102	0.987563
8.25	6.54625	6.54625	4.25346	4.12141	0.897164	0.897164	0.987102	0.987563
8.26	6.54786	6.54786	4.25004	4.11768	0.896724	0.896724	0.987101	0.987563
8.27	6.54946	6.54946	4.24662	4.11395	0.896282	0.896282	0.987101	0.987563
8.28	6.55106	6.55106	4.2432	4.11022	0.895838	0.895838	0.987101	0.987562
8.29	6.55266	6.55266	4.23978	4.10649	0.895394	0.895394	0.987101	0.987562
8.3	6.55425	6.55425	4.23636	4.10276	0.894948	0.894948	0.9871	0.987562
8.31	6.55585	6.55585	4.23294	4.09903	0.8945	0.8945	0.9871	0.987562
8.32	6.55744	6.55744	4.22952	4.0953	0.894051	0.894051	0.9871	0.987562
8.33	6.55902	6.55902	4.2261	4.09157	0.893601	0.893601	0.9871	0.987562
8.34	6.56061	6.56061	4.22268	4.08784	0.893149	0.893149	0.987099	0.987562
8.35	6.56219	6.56219	4.21926	4.08411	0.892696	0.892696	0.987099	0.987562
8.36	6.56376	6.56376	4.21584	4.08038	0.892241	0.892241	0.987099	0.987562
8.37	6.56534	6.56534	4.21242	4.07665	0.891785	0.891785	0.987099	0.987562
8.38	6.56691	6.56691	4.209	4.07291	0.891327	0.891327	0.987099	0.987562
8.39	6.56848	6.56848	4.20558	4.06918	0.890869	0.890869	0.987098	0.987562
8.4	6.57005	6.57005	4.20216	4.06545	0.890408	0.890408	0.987098	0.987561
8.41	6.57161	6.57161	4.19874	4.06172	0.889946	0.889946	0.987098	0.987561
8.42	6.57317	6.57317	4.19533	4.05799	0.889483	0.889483	0.987098	0.987561
8.43	6.57473	6.57473	4.19191	4.05426	0.889019	0.889019	0.987097	0.987561
8.44	6.57628	6.57628	4.18849	4.05053	0.888553	0.888553	0.987097	0.987561
8.45	6.57784	6.57784	4.18507	4.0468	0.888085	0.888085	0.987097	0.987561
8.46	6.57938	6.57938	4.18165	4.04307	0.887616	0.887616	0.987097	0.987561
8.47	6.58093	6.58093	4.17823	4.03934	0.887146	0.887146	0.987097	0.987561
8.48	6.58247	6.58247	4.17481	4.03561	0.886674	0.886674	0.987096	0.987561
8.49	6.58401	6.58401	4.17139	4.03188	0.886201	0.886201	0.987096	0.987561
8.5	6.58555	6.58555	4.16797	4.02815	0.885727	0.885727	0.987096	0.987561
8.51	6.58708	6.58708	4.16455	4.02442	0.885251	0.885251	0.987096	0.987561
8.52	6.58861	6.58861	4.16113	4.02069	0.884773	0.884773	0.987096	0.987561
8.53	6.59014	6.59014	4.15771	4.01696	0.884294	0.884294	0.987095	0.98756
8.54	6.59167	6.59167	4.15429	4.01323	0.883814	0.883814	0.987095	0.98756
8.55	6.59319	6.59319	4.15087	4.0095	0.883332	0.883332	0.987095	0.98756
8.56	6.59471	6.59471	4.14745	4.00577	0.882849	0.882849	0.987095	0.98756
8.57	6.59622	6.59622	4.14403	4.00204	0.882365	0.882365	0.987095	0.98756
8.58	6.59774	6.59774	4.14061	3.99831	0.881879	0.881879	0.987094	0.98756
8.59	6.59925	6.59925	4.13719	3.99458	0.881391	0.881391	0.987094	0.98756
8.6	6.60075	6.60075	4.13377	3.99085	0.880902	0.880902	0.987094	0.98756
8.61	6.60226	6.60226	4.13035	3.98712	0.880412	0.880412	0.987094	0.98756
8.62	6.60376	6.60376	4.12693	3.98339	0.879921	0.879921	0.987094	0.98756
8.63	6.60525	6.60525	4.12351	3.97966	0.879427	0.879427	0.987094	0.98756
8.64	6.60675	6.60675	4.12009	3.97593	0.878933	0.878933	0.987093	0.98756
8.65	6.60824	6.60824	4.11667	3.9722	0.878437	0.878437	0.987093	0.98756
8.66	6.60973	6.60973	4.11325	3.96847	0.87794	0.87794	0.987093	0.98756
8.67	6.61121	6.61121	4.10983	3.96474	0.877441	0.877441	0.987093	0.98756
8.68	6.61269	6.61269	4.10641	3.96101	0.876941	0.876941	0.987093	0.987559
8.69	6.61417	6.61417	4.10299	3.95728	0.876439	0.876439	0.987092	0.987559
8.7	6.61565	6.61565	4.09957	3.95355	0.875936	0.875936	0.987092	0.987559
8.71	6.61712	6.61712	4.09615	3.94982	0.875431	0.875431	0.987092	0.987559
8.72	6.61859	6.61859	4.09273	3.94608	0.874926	0.874926	0.987092	0.987559
8.73	6.62006	6.62006	4.08931	3.94235	0.874418	0.874418	0.987092	0.987559
8.74	6.62152	6.62152	4.08589	3.93862	0.873909	0.873909	0.987092	0.987559
8.75	6.62298	6.62298	4.08248	3.93489	0.873399	0.873399	0.987091	0.987559
8.76	6.62443	6.62443	4.07906	3.93116	0.872888	0.872888	0.987091	0.987559
8.77	6.62589	6.62589	4.07564	3.92743	0.872375	0.872375	0.987091	0.987559
8.78	6.62734	6.62734	4.07222	3.9237	0.87186	0.87186	0.987091	0.987559
8.79	6.62878	6.62878	4.0688	3.91997	0.871345	0.871345	0.987091	0.987559
8.8	6.63023	6.63023	4.06538	3.91624	0.870827	0.870827	0.987091	0.987559
8.81	6.63167	6.63167	4.06196	3.91251	0.870309	0.870309	0.98709	0.987559
8.82	6.6331	6.6331	4.05854	3.90878	0.869789	0.869789	0.98709	0.987559
8.83	6.63454	6.63454	4.05512	3.90505	0.869267	0.869267	0.98709	0.987559
8.84	6.63597	6.63597	4.0517	3.90132	0.868744	0.868744	0.98709	0.987559
8.85	6.63739	6.63739	4.04828	3.89759	0.86822	0.86822	0.98709	0.987558
8.86	6.63882	6.63882	4.04486	3.89386	0.867695	0.867695	0.98709	0.987558
8.87	6.64024	6.64024	4.04144	3.89013	0.867167	0.867167	0.98709	0.987558
8.88	6.64165	6.64165	4.03802	3.8864	0.866639	0.866639	0.987089	0.987558
8.89	6.64307	6.64307	4.0346	3.88267	0.866109	0.866109	0.987089	0.987558
8.9	6.64448	6.64448	4.03118	3.87894	0.865578	0.865578	0.987089	0.987558
8.91	6.64588	6.64588	4.02776	3.87521	0.865045	0.865045	0.987089	0.987558
8.92	6.64729	6.64729	4.02434	3.87148	0.864511	0.864511	0.987089	0.987558
8.93	6.64869	6.64869	4.02092	3.86775	0.863976	0.863976	0.987089	0.987558
8.94	6.65009	6.65009	4.0175	3.86402	0.863439	0.863439	0.987088	0.987558
8.95	6.65148	6.65148	4.01408	3.86029	0.8629	0.8629	0.987088	0.987558
8.96	6.65287	6.65287	4.01066	3.85656	0.862361	0.862361	0.987088	0.987558
8.97	6.65426	6.65426	4.00724	3.85283	0.86182	0.86182	0.987088	0.987558
8.98	6.65564	6.65564	4.00382	3.8491	0.861277	0.861277	0.987088	0.987558
8.99	6.65702	6.65702	4.0004	3.84537	0.860734	0.860734	0.987088	0.987558
9	6.65839	6.65839	3.99698	3.84164	0.860188	0.860188	0.987088	0.987558
9.01	6.65977	6.65977	3.99356	3.83791	0.859642	0.859642	0.987088	0.987558
9.02	6.66114	6.66114	3.99014	3.83418	0.859094	0.859094	0.987087	0.987558
9.03	6.6625	6.6625	3.98672	3.83045	0.858545	0.858545	0.987087	0.987558
9.04	6.66387	6.66387	3.9833	3.82672	0.857994	0.857994	0.987087	0.987558
9.05	6.66522	6.66522	3.97988	3.82299	0.857442	0.857442	0.987087	0.987557
9.06	6.66658	6.66658	3.97646	3.81925	0.856888	0.856888	0.987087	0.987557
9.07	6.66793	6.66793	3.97304	3.81552	0.856334	0.856334	0.987087	0.987557
9.08	6.66928	6.66928	3.96962	3.81179	0.855777	0.855777	0.987087	0.987557
9.09	6.67063	6.67063	3.96621	3.80806	0.85522	0.85522	0.987086	0.987557
9.1	6.67197	6.67197	3.96279	3.80433	0.854661	0.854661	0.987086	0.987557
9.11	6.67331	6.67331	3.95937	3.8006	0.854101	0.854101	0.987086	0.987557
9.12	6.67464	6.67464	3.95595	3.79687	0.853539	0.853539	0.987086	0.987557
9.13	6.67597	6.67597	3.95253	3.79314	0.852976	0.852976	0.987086	0.987557
9.14	6.6773	6.6773	3.94911	3.78941	0.852412	0.852412	0.987086	0.987557
9.15	6.67862	6.67862	3.94569	3.78568	0.851846	0.851846	0.987086	0.987557
9.16	6.67994	6.67994	3.94227	3.78195	0.851279	0.851279	0.987086	0.987557
9.17	6.68126	6.68126	3.93885	3.77822	0.850711	0.850711	0.987085	0.987557
9.18	6.68257	6.68257	3.93543	3.77449	0.850141	0.850141	0.987085	0.987557
9.19	6.68388	6.68388	3.93201	3.77076	0.84957	0.84957	0.987085	0.987557
9.2	6.68519	6.68519	3.92859	3.76703	0.848997	0.848997	0.987085	0.987557
9.21	6.68649	6.68649	3.92517	3.7633	0.848424	0.848424	0.987085	0.987557
9.22	6.68779	6.68779	3.92175	3.75957	0.847849	0.847849	0.987085	0.987557
9.23	6.68909	6.68909	3.91833	3.75584	0.847272	0.847272	0.987085	0.987557
9.24	6.69038	6.69038	3.91491	3.75211	0.846695	0.846695	0.987085	0.987557
9.25	6.69166	6.69166	3.91149	3.74838	0.846116	0.846116	0.987085	0.987557
9.26	6.69295	6.69295	3.90807	3.74465	0.845535	0.845535	0.987084	0.987557
9.27	6.69423	6.69423	3.90465	3.74092	0.844954	0.844954	0.987084	0.987557
9.28	6.69551	6.69551	3.90123	3.73719	0.844371	0.844371	0.987084	0.987557
9.29	6.69678	6.69678	3.89781	3.73346	0.843786	0.843786	0.987084	0.987556
9.3	6.69805	6.69805	3.89439	3.72973	0.843201	0.843201	0.987084	0.987556
9.31	6.69931	6.69931	3.89097	3.726	0.842614	0.842614	0.987084	0.987556
9.32	6.70058	6.70058	3.88755	3.72227	0.842026	0.842026	0.987084	0.987556
9.33	6.70184	6.70184	3.88413	3.71854	0.841436	0.841436	0.987084	0.987556
9.34	6.70309	6.70309	3.88071	3.71481	0.840845	0.840845	0.987084	0.987556
9.35	6.70434	6.70434	3.87729	3.71108	0.840253	0.840253	0.987083	0.987556
9.36	6.70559	6.70559	3.87387	3.70735	0.83966	0.83966	0.987083	0.987556
9.37	6.70683	6.70683	3.87045	3.70362	0.839065	0.839065	0.987083	0.987556
9.38	6.70807	6.70807	3.86703	3.69989	0.838469	0.838469	0.987083	0.987556
9.39	6.70931	6.70931	3.86361	3.69616	0.837872	0.837872	0.987083	0.987556
9.4	6.71054	6.71054	3.86019	3.69242	0.837273	0.837273	0.987083	0.987556
9.41	6.71177	6.71177	3.85677	3.68869	0.836674	0.836674	0.987083	0.987556
9.42	6.71299	6.71299	3.85335	3.68496	0.836073	0.836073	0.987083	0.987556
9.43	6.71421	6.71421	3.84994	3.68123	0.83547	0.83547	0.987083	0.987556
9.44	6.71543	6.71543	3.84652	3.6775	0.834867	0.834867	0.987083	0.987556
9.45	6.71664	6.71664	3.8431	3.67377	0.834262	0.834262	0.987082	0.987556
9.46	6.71785	6.71785	3.83968	3.67004	0.833656	0.833656	0.987082	0.987556
9.47	6.71906	6.71906	3.83626	3.66631	0.833049	0.833049	0.987082	0.987556
9.48	6.72026	6.72026	3.83284	3.66258	0.83244	0.83244	0.987082	0.987556
9.49	6.72146	6.72146	3.82942	3.65885	0.83183	0.83183	0.987082	0.987556
9.5	6.72265	6.72265	3.826	3.65512	0.831219	0.831219	0.987082	0.987556
9.51	6.72384	6.72384	3.82258	3.65139	0.830607	0.830607	0.987082	0.987556
9.52	6.72503	6.72503	3.81916	3.64766	0.829994	0.829994	0.987082	0.987556
9.53	6.72621	6.72621	3.81574	3.64393	0.829379	0.829379	0.987082	0.987556
9.54	6.72739	6.72739	3.81232	3.6402	0.828763	0.828763	0.987082	0.987556
9.55	6.72857	6.72857	3.8089	3.63647	0.828146	0.828146	0.987082	0.987556
9.56	6.72974	6.72974	3.80548	3.63274	0.827528	0.827528	0.987081	0.987556
9.57	6.7309	6.7309	3.80206	3.62901	0.826908	0.826908	0.987081	0.987556
9.58	6.73207	6.73207	3.79864	3.62528	0.826288	0.826288	0.987081	0.987556
9.59	6.73323	6.73323	3.79522	3.62155	0.825666	0.825666	0.987081	0.987555
9.6	6.73438	6.73438	3.7918	3.61782	0.825043	0.825043	0.987081	0.987555
9.61	6.73553	6.73553	3.78838	3.61409	0.824418	0.824418	0.987081	0.987555
9.62	6.73668	6.73668	3.78496	3.61036	0.823793	0.823793	0.987081	0.987555
9.63	6.73782	6.73782	3.78154	3.60663	0.823166	0.823166	0.987081	0.987555
9.64	6.73896	6.73896	3.77812	3.6029	0.822538	0.822538	0.987081	0.987555
9.65	6.7401	6.7401	3.7747	3.59917	0.821909	0.821909	0.987081	0.987555
9.66	6.74123	6.74123	3.77128	3.59544	0.821279	0.821279	0.987081	0.987555
9.67	6.74236	6.74236	3.76786	3.59171	0.820648	0.820648	0.987081	0.987555
9.68	6.74348	6.74348	3.76444	3.58798	0.820016	0.820016	0.98708	0.987555
9.69	6.7446	6.7446	3.76102	3.58425	0.819382	0.819382	0.98708	0.987555
9.7	6.74572	6.74572	3.7576	3.58052	0.818747	0.818747	0.98708	0.987555
9.71	6.74683	6.74683	3.75418	3.57679	0.818111	0.818111	0.98708	0.987555
9.72	6.74794	6.74794	3.75076	3.57306	0.817474	0.817474	0.98708	0.987555
9.73	6.74904	6.74904	3.74734	3.56933	0.816836	0.816836	0.98708	0.987555
9.74	6.75014	6.75014	3.74392	3.56559	0.816197	0.816197	0.98708	0.987555
9.75	6.75124	6.75124	3.7405	3.56186	0.815557	0.815557	0.98708	0.987555
9.76	6.75233	6.75233	3.73708	3.55813	0.814915	0.814915	0.98708	0.987555
9.77	6.75342	6.75342	3.73367	3.5544	0.814273	0.814273	0.98708	0.987555
9.78	6.7545	6.7545	3.73025	3.55067	0.813629	0.813629	0.98708	0.987555
9.79	6.75558	6.75558	3.72683	3.54694	0.812984	0.812984	0.98708	0.987555
9.8	6.75665	6.75665	3.72341	3.54321	0.812338	0.812338	0.98708	0.987555
9.81	6.75773	6.75773	3.71999	3.53948	0.811691	0.811691	0.987079	0.987555
9.82	6.75879	6.75879	3.71657	3.53575	0.811043	0.811043	0.987079	0.987555
9.83	6.75986	6.75986	3.71315	3.53202	0.810394	0.810394	0.987079	0.987555
9.84	6.76092	6.76092	3.70973	3.52829	0.809744	0.809744	0.987079	0.987555
9.85	6.76197	6.76197	3.70631	3.52456	0.809093	0.809093	0.987079	0.987555
9.86	6.76302	6.76302	3.70289	3.52083	0.808441	0.808441	0.987079	0.987555
9.87	6.76407	6.76407	3.69947	3.5171	0.807787	0.807787	0.987079	0.987555
9.88	6.76511	6.76511	3.69605	3.51337	0.807133	0.807133	0.987079	0.987555
9.89	6.76615	6.76615	3.69263	3.50964	0.806478	0.806478	0.987079	0.987555
9.9	6.76718	6.76718	3.68921	3.50591	0.805821	0.805821	0.987079	0.987555
9.91	6.76821	6.76821	3.68579	3.50218	0.805164	0.805164	0.987079	0.987555
9.92	6.76924	6.76924	3.68237	3.49845	0.804505	0.804505	0.987079	0.987555
9.93	6.77026	6.77026	3.67895	3.49472	0.803846	0.803846	0.987079	0.987555
9.94	6.77128	6.77128	3.67553	3.49099	0.803185	0.803185	0.987079	0.987555
9.95	6.77229	6.77229	3.67211	3.48726	0.802524	0.802524	0.987079	0.987555
9.96	6.7733	6.7733	3.66869	3.48353	0.801861	0.801861	0.987078	0.987555
9.97	6.77431	6.77431	3.66527	3.4798	0.801198	0.801198	0.987078	0.987555
9.98	6.77531	6.77531	3.66185	3.47607	0.800533	0.800533	0.987078	0.987555
9.99	6.77631	6.77631	3.65843	3.47234	0.799868	0.799868	0.987078	0.987555
10	6.7773	6.7773	3.65501	3.46861	0.799202	0.799202	0.987078	0.987554
10.01	6.77829	6.77829	3.65159	3.46488	0.798534	0.798534	0.987078	0.987554
10.02	6.77927	6.77927	3.64817	3.46115	0.797866	0.797866	0.987078	0.987554
10.03	6.78025	6.78025	3.64475	3.45742	0.797196	0.797196	0.987078	0.987554
10.04	6.78123	6.78123	3.64133	3.45369	0.796526	0.796526	0.987078	0.987554
10.05	6.7822	6.7822	3.63791	3.44996	0.795855	0.795855	0.987078	0.987554
10.06	6.78317	6.78317	3.63449	3.44623	0.795183	0.795183	0.987078	0.987554
10.07	6.78413	6.78413	3.63107	3.44249	0.79451	0.79451	0.987078	0.987554
10.08	6.78509	6.78509	3.62765	3.43876	0.793836	0.793836	0.987078	0.987554
10.09	6.78604	6.78604	3.62423	3.43503	0.793161	0.793161	0.987078	0.987554
10.1	6.787	6.787	3.62081	3.4313	0.792485	0.792485	0.987078	0.987554
10.11	6.78794	6.78794	3.6174	3.42757	0.791809	0.791809	0.987078	0.987554
10.12	6.78888	6.78888	3.61398	3.42384	0.791131	0.791131	0.987077	0.987554
10.13	6.78982	6.78982	3.61056	3.42011	0.790453	0.790453	0.987077	0.987554
10.14	6.79075	6.79075	3.60714	3.41638	0.789773	0.789773	0.987077	0.987554
10.15	6.79168	6.79168	3.60372	3.41265	0.789093	0.789093	0.987077	0.987554
10.16	6.79261	6.79261	3.6003	3.40892	0.788412	0.788412	0.987077	0.987554
10.17	6.79353	6.79353	3.59688	3.40519	0.78773	0.78773	0.987077	0.987554
10.18	6.79445	6.79445	3.59346	3.40146	0.787047	0.787047	0.987077	0.987554
10.19	6.79536	6.79536	3.59004	3.39773	0.786364	0.786364	0.987077	0.987554
10.2	6.79627	6.79627	3.58662	3.394	0.785679	0.785679	0.987077	0.987554
10.21	6.79717	6.79717	3.5832	3.39027	0.784994	0.784994	0.987077	0.987554
10.22	6.79807	6.79807	3.57978	3.38654	0.784308	0.784308	0.987077	0.987554
10.23	6.79896	6.79896	3.57636	3.38281	0.783621	0.783621	0.987077	0.987554
10.24	6.79985	6.79985	3.57294	3.37908	0.782933	0.782933	0.987077	0.987554
10.25	6.80074	6.80074	3.56952	3.37535	0.782245	0.782245	0.987077	0.987554
10.26	6.80162	6.80162	3.5661	3.37162	0.781555	0.781555	0.987077	0.987554
10.27	6.8025	6.8025	3.56268	3.36789	0.780865	0.780865	0.987077	0.987554
10.28	6.80337	6.80337	3.55926	3.36416	0.780174	0.780174	0.987077	0.987554
10.29	6.80424	6.80424	3.55584	3.36043	0.779482	0.779482	0.987077	0.987554
10.3	6.8051	6.8051	3.55242	3.3567	0.77879	0.77879	0.987077	0.987554
10.31	6.80596	6.80596	3.549	3.35297	0.778097	0.778097	0.987076	0.987554
10.32	6.80682	6.80682	3.54558	3.34924	0.777403	0.777403	0.987076	0.987554
10.33	6.80767	6.80767	3.54216	3.34551	0.776708	0.776708	0.987076	0.987554
10.34	6.80852	6.80852	3.53874	3.34178	0.776013	0.776013	0.987076	0.987554
10.35	6.80936	6.80936	3.53532	3.33805	0.775316	0.775316	0.987076	0.987554
10.36	6.8102	6.8102	3.5319	3.33432	0.77462	0.77462	0.987076	0.987554
10.37	6.81103	6.81103	3.52848	3.33059	0.773922	0.773922	0.987076	0.987554
10.38	6.81186	6.81186	3.52506	3.32686	0.773224	0.773224	0.987076	0.987554
10.39	6.81269	6.81269	3.52164	3.32313	0.772525	0.772525	0.987076	0.987554
10.4	6.81351	6.81351	3.51822	3.3194	0.771825	0.771825	0.987076	0.987554
10.41	6.81432	6.81432	3.5148	3.31566	0.771125	0.771125	0.987076	0.987554
10.42	6.81513	6.81513	3.51138	3.31193	0.770423	0.770423	0.987076	0.987554
10.43	6.81594	6.81594	3.50796	3.3082	0.769722	0.769722	0.987076	0.987554
10.44	6.81674	6.81674	3.50454	3.30447	0.769019	0.769019	0.987076	0.987554
10.45	6.81754	6.81754	3.50113	3.30074	0.768316	0.768316	0.987076	0.987554
10.46	6.81834	6.81834	3.49771	3.29701	0.767613	0.767613	0.987076	0.987554
10.47	6.81913	6.81913	3.49429	3.29328	0.766908	0.766908	0.987076	0.987554
10.48	6.81991	6.81991	3.49087	3.28955	0.766203	0.766203	0.987076	0.987554
10.49	6.82069	6.82069	3.48745	3.28582	0.765498	0.765498	0.987076	0.987554
10.5	6.82147	6.82147	3.48403	3.28209	0.764791	0.764791	0.987076	0.987554
10.51	6.82224	6.82224	3.48061	3.27836	0.764085	0.764085	0.987076	0.987554
10.52	6.82301	6.82301	3.47719	3.27463	0.763377	0.763377	0.987076	0.987554
10.53	6.82377	6.82377	3.47377	3.2709	0.762669	0.762669	0.987076	0.987554
10.54	6.82453	6.82453	3.47035	3.26717	0.761961	0.761961	0.987075	0.987554
10.55	6.82528	6.82528	3.46693	3.26344	0.761251	0.761251	0.987075	0.987554
10.56	6.82603	6.82603	3.46351	3.25971	0.760542	0.760542	0.987075	0.987554
10.57	6.82678	6.82678	3.46009	3.25598	0.759831	0.759831	0.987075	0.987554
10.58	6.82752	6.82752	3.45667	3.25225	0.759121	0.759121	0.987075	0.987554
10.59	6.82825	6.82825	3.45325	3.24852	0.758409	0.758409	0.987075	0.987554
10.6	6.82899	6.82899	3.44983	3.24479	0.757697	0.757697	0.987075	0.987554
10.61	6.82971	6.82971	3.44641	3.24106	0.756985	0.756985	0.987075	0.987554
10.62	6.83044	6.83044	3.44299	3.23733	0.756272	0.756272	0.987075	0.987554
10.63	6.83115	6.83115	3.43957	3.2336	0.755558	0.755558	0.987075	0.987554
10.64	6.83187	6.83187	3.43615	3.22987	0.754844	0.754844	0.987075	0.987553
10.65	6.83258	6.83258	3.43273	3.22614	0.75413	0.75413	0.987075	0.987553
10.66	6.83328	6.83328	3.42931	3.22241	0.753415	0.753415	0.987075	0.987553
10.67	6.83398	6.83398	3.42589	3.21868	0.7527	0.7527	0.987075	0.987553
10.68	6.83468	6.83468	3.42247	3.21495	0.751984	0.751984	0.987075	0.987553
10.69	6.83537	6.83537	3.41905	3.21122	0.751267	0.751267	0.987075	0.987553
10.7	6.83605	6.83605	3.41563	3.20749	0.750551	0.750551	0.987075	0.987553
10.71	6.83674	6.83674	3.41221	3.20376	0.749833	0.749833	0.987075	0.987553
10.72	6.83741	6.83741	3.40879	3.20003	0.749116	0.749116	0.987075	0.987553
10.73	6.83809	6.83809	3.40537	3.1963	0.748398	0.748398	0.987075	0.987553
10.74	6.83876	6.83876	3.40195	3.19257	0.747679	0.747679	0.987075	0.987553
10.75	6.83942	6.83942	3.39853	3.18883	0.74696	0.74696	0.987075	0.987553
10.76	6.84008	6.84008	3.39511	3.1851	0.746241	0.746241	0.987075	0.987553
10.77	6.84073	6.84073	3.39169	3.18137	0.745521	0.745521	0.987075	0.987553
10.78	6.84138	6.84138	3.38827	3.17764	0.744801	0.744801	0.987075	0.987553
10.79	6.84203	6.84203	3.38485	3.17391	0.74408	0.74408	0.987075	0.987553
10.8	6.84267	6.84267	3.38144	3.17018	0.743359	0.743359	0.987075	0.987553
10.81	6.84331	6.84331	3.37802	3.16645	0.742638	0.742638	0.987074	0.987553
10.82	6.84394	6.84394	3.3746	3.16272	0.741917	0.741917	0.987074	0.987553
10.83	6.84457	6.84457	3.37118	3.15899	0.741195	0.741195	0.987074	0.987553
10.84	6.84519	6.84519	3.36776	3.15526	0.740472	0.740472	0.987074	0.987553
10.85	6.84581	6.84581	3.36434	3.15153	0.73975	0.73975	0.987074	0.987553
10.86	6.84642	6.84642	3.36092	3.1478	0.739027	0.739027	0.987074	0.987553
10.87	6.84703	6.84703	3.3575	3.14407	0.738303	0.738303	0.987074	0.987553
10.88	6.84764	6.84764	3.35408	3.14034	0.73758	0.73758	0.987074	0.987553
10.89	6.84824	6.84824	3.35066	3.13661	0.736856	0.736856	0.987074	0.987553
10.9	6.84884	6.84884	3.34724	3.13288	0.736132	0.736132	0.987074	0.987553
10.91	6.84943	6.84943	3.34382	3.12915	0.735408	0.735408	0.987074	0.987553
10.92	6.85001	6.85001	3.3404	3.12542	0.734683	0.734683	0.987074	0.987553
10.93	6.8506	6.8506	3.33698	3.12169	0.733958	0.733958	0.987074	0.987553
10.94	6.85117	6.85117	3.33356	3.11796	0.733233	0.733233	0.987074	0.987553
10.95	6.85175	6.85175	3.33014	3.11423	0.732507	0.732507	0.987074	0.987553
10.96	6.85231	6.85231	3.32672	3.1105	0.731782	0.731782	0.987074	0.987553
10.97	6.85288	6.85288	3.3233	3.10677	0.731056	0.731056	0.987074	0.987553
10.98	6.85344	6.85344	3.31988	3.10304	0.73033	0.73033	0.987074	0.987553
10.99	6.85399	6.85399	3.31646	3.09931	0.729603	0.729603	0.987074	0.987553
11	6.85454	6.85454	3.31304	3.09558	0.728877	0.728877	0.987074	0.987553
11.01	6.85509	6.85509	3.30962	3.09185	0.72815	0.72815	0.987074	0.987553
11.02	6.85563	6.85563	3.3062	3.08812	0.727423	0.727423	0.987074	0.987553
11.03	6.85617	6.85617	3.30278	3.08439	0.726696	0.726696	0.987074	0.987553
11.04	6.8567	6.8567	3.29936	3.08066	0.725969	0.725969	0.987074	0.987553
11.05	6.85723	6.85723	3.29594	3.07693	0.725242	0.725242	0.987074	0.987553
11.06	6.85775	6.85775	3.29252	3.0732	0.724514	0.724514	0.987074	0.987553
11.07	6.85827	6.85827	3.2891	3.06947	0.723786	0.723786	0.987074	0.987553
11.08	6.85878	6.85878	3.28568	3.06574	0.723059	0.723059	0.987074	0.987553
11.09	6.85929	6.85929	3.28226	3.062	0.722331	0.722331	0.987074	0.987553
11.1	6.85979	6.85979	3.27884	3.05827	0.721603	0.721603	0.987074	0.987553
11.11	6.86029	6.86029	3.27542	3.05454	0.720874	0.720874	0.987074	0.987553
11.12	6.86079	6.86079	3.272	3.05081	0.720146	0.720146	0.987074	0.987553
11.13	6.86128	6.86128	3.26858	3.04708	0.719418	0.719418	0.987074	0.987553
11.14	6.86176	6.86176	3.26516	3.04335	0.718689	0.718689	0.987074	0.987553
11.15	6.86225	6.86225	3.26175	3.03962	0.717961	0.717961	0.987074	0.987553
11.16	6.86272	6.86272	3.25833	3.03589	0.717232	0.717232	0.987073	0.987553
11.17	6.8632	6.8632	3.25491	3.03216	0.716504	0.716504	0.987073	0.987553
11.18	6.86366	6.86366	3.25149	3.02843	0.715775	0.715775	0.987073	0.987553
11.19	6.86413	6.86413	3.24807	3.0247	0.715046	0.715046	0.987073	0.987553
11.2	6.86458	6.86458	3.24465	3.02097	0.714317	0.714317	0.987073	0.987553
11.21	6.86504	6.86504	3.24123	3.01724	0.713589	0.713589	0.987073	0.987553
11.22	6.86549	6.86549	3.23781	3.01351	0.71286	0.71286	0.987073	0.987553
11.23	6.86593	6.86593	3.23439	3.00978	0.712131	0.712131	0.987073	0.987553
11.24	6.86637	6.86637	3.23097	3.00605	0.711402	0.711402	0.987073	0.987553
11.25	6.86681	6.86681	3.22755	3.00232	0.710674	0.710674	0.987073	0.987553
11.26	6.86724	6.86724	3.22413	2.99859	0.709945	0.709945	0.987073	0.987553
11.27	6.86767	6.86767	3.22071	2.99486	0.709216	0.709216	0.987073	0.987553
11.28	6.86809	6.86809	3.21729	2.99113	0.708487	0.708487	0.987073	0.987553
11.29	6.86851	6.86851	3.21387	2.9874	0.707759	0.707759	0.987073	0.987553
11.3	6.86892	6.86892	3.21045	2.98367	0.70703	0.70703	0.987073	0.987553
11.31	6.86933	6.86933	3.20703	2.97994	0.706302	0.706302	0.987073	0.987553
11.32	6.86973	6.86973	3.20361	2.97621	0.705573	0.705573	0.987073	0.987553
11.33	6.87013	6.87013	3.20019	2.97248	0.704845	0.704845	0.987073	0.987553
11.34	6.87052	6.87052	3.19677	2.96875	0.704117	0.704117	0.987073	0.987553
11.35	6.87091	6.87091	3.19335	2.96502	0.703388	0.703388	0.987073	0.987553
11.36	6.8713	6.8713	3.18993	2.96129	0.70266	0.70266	0.987073	0.987553
11.37	6.87168	6.87168	3.18651	2.95756	0.701932	0.701932	0.987073	0.987553
11.38	6.87205	6.87205	3.18309	2.95383	0.701205	0.701205	0.987073	0.987553
11.39	6.87243	6.87243	3.17967	2.9501	0.700477	0.700477	0.987073	0.987553
11.4	6.87279	6.87279	3.17625	2.94637	0.699749	0.699749	0.987073	0.987553
11.41	6.87315	6.87315	3.17283	2.94264	0.699022	0.699022	0.987073	0.987553
11.42	6.87351	6.87351	3.16941	2.9389	0.698294	0.698294	0.987073	0.987553
11.43	6.87386	6.87386	3.16599	2.93517	0.697567	0.697567	0.987073	0.987553
11.44	6.87421	6.87421	3.16257	2.93144	0.69684	0.69684	0.987073	0.987553
11.45	6.87456	6.87456	3.15915	2.92771	0.696114	0.696114	0.987073	0.987553
11.46	6.8749	6.8749	3.15573	2.92398	0.695387	0.695387	0.987073	0.987553
11.47	6.87523	6.87523	3.15231	2.92025	0.694661	0.694661	0.987073	0.987553
11.48	6.87556	6.87556	3.14889	2.91652	0.693934	0.693934	0.987073	0.987553
11.49	6.87589	6.87589	3.14548	2.91279	0.693208	0.693208	0.987073	0.987553
11.5	6.87621	6.87621	3.14206	2.90906	0.692483	0.692483	0.987073	0.987553
11.51	6.87652	6.87652	3.13864	2.90533	0.691757	0.691757	0.987073	0.987553
11.52	6.87684	6.87684	3.13522	2.9016	0.691032	0.691032	0.987073	0.987553
11.53	6.87714	6.87714	3.1318	2.89787	0.690307	0.690307	0.987073	0.987553
11.54	6.87745	6.87745	3.12838	2.89414	0.689582	0.689582	0.987073	0.987553
11.55	6.87774	6.87774	3.12496	2.89041	0.688858	0.688858	0.987073	0.987553
11.56	6.87804	6.87804	3.12154	2.88668	0.688133	0.688133	0.987073	0.987553
11.57	6.87833	6.87833	3.11812	2.88295	0.687409	0.687409	0.987073	0.987553
11.58	6.87861	6.87861	3.1147	2.87922	0.686686	0.686686	0.987073	0.987553
11.59	6.87889	6.87889	3.11128	2.87549	0.685962	0.685962	0.987073	0.987553
11.6	6.87917	6.87917	3.10786	2.87176	0.685239	0.685239	0.987073	0.987553
11.61	6.87944	6.87944	3.10444	2.86803	0.684516	0.684516	0.987073	0.987553
11.62	6.8797	6.8797	3.10102	2.8643	0.683794	0.683794	0.987073	0.987553
11.63	6.87997	6.87997	3.0976	2.86057	0.683072	0.683072	0.987073	0.987553
11.64	6.88022	6.88022	3.09418	2.85684	0.68235	0.68235	0.987072	0.987553
11.65	6.88048	6.88048	3.09076	2.85311	0.681628	0.681628	0.987072	0.987553
11.66	6.88072	6.88072	3.08734	2.84938	0.680907	0.680907	0.987072	0.987553
11.67	6.88097	6.88097	3.08392	2.84565	0.680186	0.680186	0.987072	0.987553
11.68	6.88121	6.88121	3.0805	2.84192	0.679466	0.679466	0.987072	0.987553
11.69	6.88144	6.88144	3.07708	2.83819	0.678746	0.678746	0.987072	0.987553
11.7	6.88167	6.88167	3.07366	2.83446	0.678026	0.678026	0.987072	0.987553
11.71	6.8819	6.8819	3.07024	2.83073	0.677307	0.677307	0.987072	0.987553
11.72	6.88212	6.88212	3.06682	2.827	0.676588	0.676588	0.987072	0.987553
11.73	6.88233	6.88233	3.0634	2.82327	0.675869	0.675869	0.987072	0.987553
11.74	6.88255	6.88255	3.05998	2.81954	0.675151	0.675151	0.987072	0.987553
11.75	6.88275	6.88275	3.05656	2.81581	0.674434	0.674434	0.987072	0.987553
11.76	6.88296	6.88296	3.05314	2.81207	0.673716	0.673716	0.987072	0.987553
11.77	6.88316	6.88316	3.04972	2.80834	0.673	0.673	0.987072	0.987553
11.78	6.88335	6.88335	3.0463	2.80461	0.672283	0.672283	0.987072	0.987553
11.79	6.88354	6.88354	3.04288	2.80088	0.671567	0.671567	0.987072	0.987553
11.8	6.88372	6.88372	3.03946	2.79715	0.670852	0.670852	0.987072	0.987553
11.81	6.8839	6.8839	3.03604	2.79342	0.670137	0.670137	0.987072	0.987553
11.82	6.88408	6.88408	3.03262	2.78969	0.669422	0.669422	0.987072	0.987553
11.83	6.88425	6.88425	3.0292	2.78596	0.668708	0.668708	0.987072	0.987553
11.84	6.88442	6.88442	3.02579	2.78223	0.667995	0.667995	0.987072	0.987553
11.85	6.88458	6.88458	3.02237	2.7785	0.667281	0.667281	0.987072	0.987553
11.86	6.88474	6.88474	3.01895	2.77477	0.666569	0.666569	0.987072	0.987553
11.87	6.88489	6.88489	3.01553	2.77104	0.665857	0.665857	0.987072	0.987553
11.88	6.88504	6.88504	3.01211	2.76731	0.665145	0.665145	0.987072	0.987553
11.89	6.88518	6.88518	3.00869	2.76358	0.664434	0.664434	0.987072	0.987553
11.9	6.88532	6.88532	3.00527	2.75985	0.663724	0.663724	0.987072	0.987553
11.91	6.88546	6.88546	3.00185	2.75612	0.663014	0.663014	0.987072	0.987553
11.92	6.88559	6.88559	2.99843	2.75239	0.662304	0.662304	0.987072	0.987553
11.93	6.88572	6.88572	2.99501	2.74866	0.661595	0.661595	0.987072	0.987553
11.94	6.88584	6.88584	2.99159	2.74493	0.660887	0.660887	0.987072	0.987553
11.95	6.88596	6.88596	2.98817	2.7412	0.660179	0.660179	0.987072	0.987553
11.96	6.88607	6.88607	2.98475	2.73747	0.659472	0.659472	0.987072	0.987553
11.97	6.88618	6.88618	2.98133	2.73374	0.658765	0.658765	0.987072	0.987553
11.98	6.88628	6.88628	2.97791	2.73001	0.658059	0.658059	0.987072	0.987553
11.99	6.88638	6.88638	2.97449	2.72628	0.657354	0.657354	0.987072	0.987553
12	6.88648	6.88648	2.97107	2.72255	0.656649	0.656649	0.987072	0.987553
12.01	6.88657	6.88657	2.96765	2.71882	0.655945	0.655945	0.987072	0.987553
12.02	6.88666	6.88666	2.96423	2.71509	0.655241	0.655241	0.987072	0.987553
12.03	6.88674	6.88674	2.96081	2.71136	0.654538	0.654538	0.987072	0.987553
12.04	6.88682	6.88682	2.95739	2.70763	0.653836	0.653836	0.987072	0.987553
12.05	6.88689	6.88689	2.95397	2.7039	0.653134	0.653134	0.987072	0.987553
12.06	6.88696	6.88696	2.95055	2.70017	0.652433	0.652433	0.987072	0.987553
12.07	6.88702	6.88702	2.94713	2.69644	0.651732	0.651732	0.987072	0.987553
12.08	6.88708	6.88708	2.94371	2.69271	0.651032	0.651032	0.987072	0.987553
12.09	6.88714	6.88714	2.94029	2.68898	0.650333	0.650333	0.987072	0.987553
12.1	6.88719	6.88719	2.93687	2.68524	0.649635	0.649635	0.987072	0.987553
12.11	6.88724	6.88724	2.93345	2.68151	0.648937	0.648937	0.987072	0.987553
12.12	6.88728	6.88728	2.93003	2.67778	0.64824	0.64824	0.987072	0.987553
12.13	6.88732	6.88732	2.92661	2.67405	0.647543	0.647543	0.987072	0.987553
12.14	6.88735	6.88735	2.92319	2.67032	0.646847	0.646847	0.987072	0.987553
12.15	6.88738	6.88738	2.91977	2.66659	0.646152	0.646152	0.987072	0.987553
12.16	6.8874	6.8874	2.91635	2.66286	0.645458	0.645458	0.987072	0.987552
12.17	6.88742	6.88742	2.91293	2.65913	0.644764	0.644764	0.987072	0.987552
12.18	6.88744	6.88744	2.90951	2.6554	0.644071	0.644071	0.987072	0.987552
12.19	6.88745	6.88745	2.9061	2.65167	0.643379	0.643379	0.987072	0.987552
12.2	6.88746	6.88746	2.90268	2.64794	0.642688	0.642688	0.987072	0.987552
12.21	6.88746	6.88746	2.89926	2.64421	0.641997	0.641997	0.987072	0.987552
12.22	6.88746	6.88746	2.89584	2.64048	0.641307	0.641307	0.987072	0.987552
12.23	6.88746	6.88746	2.89242	2.63675	0.640618	0.640618	0.987072	0.987552
12.24	6.88745	6.88745	2.889	2.63302	0.639929	0.639929	0.987072	0.987552
12.25	6.88743	6.88743	2.88558	2.62929	0.639241	0.639241	0.987072	0.987552
12.26	6.88741	6.88741	2.88216	2.62556	0.638554	0.638554	0.987072	0.987552
12.27	6.88739	6.88739	2.87874	2.62183	0.637868	0.637868	0.987072	0.987552
12.28	6.88736	6.88736	2.87532	2.6181	0.637183	0.637183	0.987072	0.987552
12.29	6.88733	6.88733	2.8719	2.61437	0.636498	0.636498	0.987072	0.987552
12.3	6.88729	6.88729	2.86848	2.61064	0.635814	0.635814	0.987072	0.987552
12.31	6.88725	6.88725	2.86506	2.60691	0.635131	0.635131	0.987072	0.987552
12.32	6.88721	6.88721	2.86164	2.60318	0.634449	0.634449	0.987072	0.987552
12.33	6.88716	6.88716	2.85822	2.59945	0.633767	0.633767	0.987072	0.987552
12.34	6.88711	6.88711	2.8548	2.59572	0.633086	0.633086	0.987072	0.987552
12.35	6.88705	6.88705	2.85138	2.59199	0.632407	0.632407	0.987072	0.987552
12.36	6.88699	6.88699	2.84796	2.58826	0.631728	0.631728	0.987072	0.987552
12.37	6.88692	6.88692	2.84454	2.58453	0.631049	0.631049	0.987072	0.987552
12.38	6.88685	6.88685	2.84112	2.5808	0.630372	0.630372	0.987072	0.987552
12.39	6.88678	6.88678	2.8377	2.57707	0.629695	0.629695	0.987072	0.987552
12.4	6.8867	6.8867	2.83428	2.57334	0.62902	0.62902	0.987072	0.987552
12.41	6.88662	6.88662	2.83086	2.56961	0.628345	0.628345	0.987071	0.987552
12.42	6.88653	6.88653	2.82744	2.56588	0.627671	0.627671	0.987071	0.987552
12.43	6.88644	6.88644	2.82402	2.56215	0.626998	0.626998	0.987071	0.987552
12.44	6.88634	6.88634	2.8206	2.55841	0.626326	0.626326	0.987071	0.987552
12.45	6.88624	6.88624	2.81718	2.55468	0.625654	0.625654	0.987071	0.987552
12.46	6.88614	6.88614	2.81376	2.55095	0.624984	0.624984	0.987071	0.987552
12.47	6.88603	6.88603	2.81034	2.54722	0.624314	0.624314	0.987071	0.987552
12.48	6.88592	6.88592	2.80692	2.54349	0.623645	0.623645	0.987071	0.987552
12.49	6.8858	6.8858	2.8035	2.53976	0.622978	0.622978	0.987071	0.987552
12.5	6.88568	6.88568	2.80008	2.53603	0.622311	0.622311	0.987071	0.987552
12.51	6.88556	6.88556	2.79666	2.5323	0.621645	0.621645	0.987071	0.987552
12.52	6.88543	6.88543	2.79324	2.52857	0.620979	0.620979	0.987071	0.987552
12.53	6.88529	6.88529	2.78982	2.52484	0.620315	0.620315	0.987071	0.987552
12.54	6.88515	6.88515	2.78641	2.52111	0.619652	0.619652	0.987071	0.987552
12.55	6.88501	6.88501	2.78299	2.51738	0.61899	0.61899	0.987071	0.987552
12.56	6.88487	6.88487	2.77957	2.51365	0.618328	0.618328	0.987071	0.987552
12.57	6.88472	6.88472	2.77615	2.50992	0.617668	0.617668	0.987071	0.987552
12.58	6.88456	6.88456	2.77273	2.50619	0.617008	0.617008	0.987071	0.987552
12.59	6.8844	6.8844	2.76931	2.50246	0.616349	0.616349	0.987071	0.987552
12.6	6.88424	6.88424	2.76589	2.49873	0.615692	0.615692	0.987071	0.987552
12.61	6.88407	6.88407	2.76247	2.495	0.615035	0.615035	0.987071	0.987552
12.62	6.8839	6.8839	2.75905	2.49127	0.614379	0.614379	0.987071	0.987552
12.63	6.88373	6.88373	2.75563	2.48754	0.613724	0.613724	0.987071	0.987552
12.64	6.88355	6.88355	2.75221	2.48381	0.61307	0.61307	0.987071	0.987552
12.65	6.88337	6.88337	2.74879	2.48008	0.612418	0.612418	0.987071	0.987552
12.66	6.88318	6.88318	2.74537	2.47635	0.611766	0.611766	0.987071	0.987552
12.67	6.88299	6.88299	2.74195	2.47262	0.611115	0.611115	0.987071	0.987552
12.68	6.88279	6.88279	2.73853	2.46889	0.610465	0.610465	0.987071	0.987552
12.69	6.88259	6.88259	2.73511	2.46516	0.609816	0.609816	0.987071	0.987552
12.7	6.88239	6.88239	2.73169	2.46143	0.609168	0.609168	0.987071	0.987552
12.71	6.88218	6.88218	2.72827	2.4577	0.608521	0.608521	0.987071	0.987552
12.72	6.88197	6.88197	2.72485	2.45397	0.607875	0.607875	0.987071	0.987552
12.73	6.88175	6.88175	2.72143	2.45024	0.60723	0.60723	0.987071	0.987552
12.74	6.88153	6.88153	2.71801	2.44651	0.606586	0.606586	0.987071	0.987552
12.75	6.88131	6.88131	2.71459	2.44278	0.605943	0.605943	0.987071	0.987552
12.76	6.88108	6.88108	2.71117	2.43905	0.605301	0.605301	0.987071	0.987552
12.77	6.88085	6.88085	2.70775	2.43531	0.60466	0.60466	0.987071	0.987552
12.78	6.88061	6.88061	2.70433	2.43158	0.60402	0.60402	0.987071	0.987552
12.79	6.88037	6.88037	2.70091	2.42785	0.603381	0.603381	0.987071	0.987552
12.8	6.88013	6.88013	2.69749	2.42412	0.602743	0.602743	0.987071	0.987552
12.81	6.87988	6.87988	2.69407	2.42039	0.602107	0.602107	0.987071	0.987552
12.82	6.87963	6.87963	2.69065	2.41666	0.601471	0.601471	0.987071	0.987552
12.83	6.87937	6.87937	2.68723	2.41293	0.600836	0.600836	0.987071	0.987552
12.84	6.87911	6.87911	2.68381	2.4092	0.600202	0.600202	0.987071	0.987552
12.85	6.87885	6.87885	2.68039	2.40547	0.59957	0.59957	0.987071	0.987552
12.86	6.87858	6.87858	2.67697	2.40174	0.598938	0.598938	0.987071	0.987552
12.87	6.87831	6.87831	2.67355	2.39801	0.598308	0.598308	0.987071	0.987552
12.88	6.87803	6.87803	2.67013	2.39428	0.597678	0.597678	0.987071	0.987552
12.89	6.87775	6.87775	2.66672	2.39055	0.59705	0.59705	0.987071	0.987552
12.9	6.87746	6.87746	2.6633	2.38682	0.596422	0.596422	0.987071	0.987552
12.91	6.87718	6.87718	2.65988	2.38309	0.595796	0.595796	0.987071	0.987552
12.92	6.87688	6.87688	2.65646	2.37936	0.595171	0.595171	0.987071	0.987552
12.93	6.87659	6.87659	2.65304	2.37563	0.594547	0.594547	0.987071	0.987552
12.94	6.87629	6.87629	2.64962	2.3719	0.593924	0.593924	0.987071	0.987552
12.95	6.87599	6.87599	2.6462	2.36817	0.593302	0.593302	0.987071	0.987552
12.96	6.87568	6.87568	2.64278	2.36444	0.592681	0.592681	0.987071	0.987552
12.97	6.87537	6.87537	2.63936	2.36071	0.592061	0.592061	0.987071	0.987552
12.98	6.87505	6.87505	2.63594	2.35698	0.591443	0.591443	0.987071	0.987552
12.99	6.87473	6.87473	2.63252	2.35325	0.590825	0.590825	0.987071	0.987552
13	6.87441	6.87441	2.6291	2.34952	0.590209	0.590209	0.987071	0.987552
13.01	6.87408	6.87408	2.62568	2.34579	0.589593	0.589593	0.987071	0.987552
13.02	6.87375	6.87375	2.62226	2.34206	0.588979	0.588979	0.987071	0.987552
13.03	6.87342	6.87342	2.61884	2.33833	0.588366	0.588366	0.987071	0.987552
13.04	6.87308	6.87308	2.61542	2.3346	0.587754	0.587754	0.987071	0.987552
13.05	6.87273	6.87273	2.612	2.33087	0.587143	0.587143	0.987071	0.987552
13.06	6.87239	6.87239	2.60858	2.32714	0.586533	0.586533	0.987071	0.987552
13.07	6.87204	6.87204	2.60516	2.32341	0.585924	0.585924	0.987071	0.987552
13.08	6.87168	6.87168	2.60174	2.31968	0.585317	0.585317	0.987071	0.987552
13.09	6.87133	6.87133	2.59832	2.31595	0.58471	0.58471	0.987071	0.987552
13.1	6.87096	6.87096	2.5949	2.31222	0.584105	0.584105	0.987071	0.987552
13.11	6.8706	6.8706	2.59148	2.30848	0.583501	0.583501	0.987071	0.987552
13.12	6.87023	6.87023	2.58806	2.30475	0.582898	0.582898	0.987071	0.987552
13.13	6.86986	6.86986	2.58464	2.30102	0.582296	0.582296	0.987071	0.987552
13.14	6.86948	6.86948	2.58122	2.29729	0.581695	0.581695	0.987071	0.987552
13.15	6.8691	6.8691	2.5778	2.29356	0.581096	0.581096	0.987071	0.987552
13.16	6.86871	6.86871	2.57438	2.28983	0.580497	0.580497	0.987071	0.987552
13.17	6.86833	6.86833	2.57096	2.2861	0.5799	0.5799	0.987071	0.987552
13.18	6.86793	6.86793	2.56754	2.28237	0.579304	0.579304	0.987071	0.987552
13.19	6.86754	6.86754	2.56412	2.27864	0.578709	0.578709	0.987071	0.987552
13.2	6.86714	6.86714	2.5607	2.27491	0.578115	0.578115	0.987071	0.987552
13.21	6.86674	6.86674	2.55728	2.27118	0.577522	0.577522	0.987071	0.987552
13.22	6.86633	6.86633	2.55386	2.26745	0.576931	0.576931	0.987071	0.987552
13.23	6.86592	6.86592	2.55044	2.26372	0.57634	0.57634	0.987071	0.987552
13.24	6.8655	6.8655	2.54703	2.25999	0.575751	0.575751	0.987071	0.987552
13.25	6.86509	6.86509	2.54361	2.25626	0.575163	0.575163	0.987071	0.987552
13.26	6.86466	6.86466	2.54019	2.25253	0.574576	0.574576	0.987071	0.987552
13.27	6.86424	6.86424	2.53677	2.2488	0.57399	0.57399	0.987071	0.987552
13.28	6.86381	6.86381	2.53335	2.24507	0.573406	0.573406	0.987071	0.987552
13.29	6.86338	6.86338	2.52993	2.24134	0.572823	0.572823	0.987071	0.987552
13.3	6.86294	6.86294	2.52651	2.23761	0.57224	0.57224	0.987071	0.987552
13.31	6.8625	6.8625	2.52309	2.23388	0.571659	0.571659	0.987071	0.987552
13.32	6.86206	6.86206	2.51967	2.23015	0.571079	0.571079	0.987071	0.987552
13.33	6.86161	6.86161	2.51625	2.22642	0.570501	0.570501	0.987071	0.987552
13.34	6.86116	6.86116	2.51283	2.22269	0.569923	0.569923	0.987071	0.987552
13.35	6.8607	6.8607	2.50941	2.21896	0.569347	0.569347	0.987071	0.987552
13.36	6.86024	6.86024	2.50599	2.21523	0.568772	0.568772	0.987071	0.987552
13.37	6.85978	6.85978	2.50257	2.2115	0.568198	0.568198	0.987071	0.987552
13.38	6.85932	6.85932	2.49915	2.20777	0.567625	0.567625	0.987071	0.987552
13.39	6.85885	6.85885	2.49573	2.20404	0.567054	0.567054	0.987071	0.987552
13.4	6.85837	6.85837	2.49231	2.20031	0.566484	0.566484	0.987071	0.987552
13.41	6.8579	6.8579	2.48889	2.19658	0.565914	0.565914	0.987071	0.987552
13.42	6.85742	6.85742	2.48547	2.19285	0.565346	0.565346	0.987071	0.987552
13.43	6.85694	6.85694	2.48205	2.18912	0.56478	0.56478	0.987071	0.987552
13.44	6.85645	6.85645	2.47863	2.18539	0.564214	0.564214	0.987071	0.987552
13.45	6.85596	6.85596	2.47521	2.18165	0.56365	0.56365	0.987071	0.987552
13.46	6.85546	6.85546	2.47179	2.17792	0.563087	0.563087	0.987071	0.987552
13.47	6.85497	6.85497	2.46837	2.17419	0.562525	0.562525	0.987071	0.987552
13.48	6.85446	6.85446	2.46495	2.17046	0.561964	0.561964	0.987071	0.987552
13.49	6.85396	6.85396	2.46153	2.16673	0.561405	0.561405	0.987071	0.987552
13.5	6.85345	6.85345	2.45811	2.163	0.560846	0.560846	0.987071	0.987552
13.51	6.85294	6.85294	2.45469	2.15927	0.560289	0.560289	0.987071	0.987552
13.52	6.85242	6.85242	2.45127	2.15554	0.559733	0.559733	0.987071	0.987552
13.53	6.85191	6.85191	2.44785	2.15181	0.559179	0.559179	0.987071	0.987552
13.54	6.85138	6.85138	2.44443	2.14808	0.558625	0.558625	0.987071	0.987552
13.55	6.85086	6.85086	2.44101	2.14435	0.558073	0.558073	0.987071	0.987552
13.56	6.85033	6.85033	2.43759	2.14062	0.557522	0.557522	0.987071	0.987552
13.57	6.8498	6.8498	2.43417	2.13689	0.556972	0.556972	0.987071	0.987552
13.58	6.84926	6.84926	2.43076	2.13316	0.556423	0.556423	0.987071	0.987552
13.59	6.84872	6.84872	2.42734	2.12943	0.555876	0.555876	0.987071	0.987552
13.6	6.84818	6.84818	2.42392	2.1257	0.55533	0.55533	0.987071	0.987552
13.61	6.84763	6.84763	2.4205	2.12197	0.554785	0.554785	0.987071	0.987552
13.62	6.84708	6.84708	2.41708	2.11824	0.554241	0.554241	0.987071	0.987552
13.63	6.84653	6.84653	2.41366	2.11451	0.553699	0.553699	0.987071	0.987552
13.64	6.84597	6.84597	2.41024	2.11078	0.553157	0.553157	0.987071	0.987552
13.65	6.84541	6.84541	2.40682	2.10705	0.552617	0.552617	0.987071	0.987552
13.66	6.84485	6.84485	2.4034	2.10332	0.552079	0.552079	0.987071	0.987552
13.67	6.84428	6.84428	2.39998	2.09959	0.551541	0.551541	0.987071	0.987552
13.68	6.84371	6.84371	2.39656	2.09586	0.551005	0.551005	0.987071	0.987552
13.69	6.84314	6.84314	2.39314	2.09213	0.550469	0.550469	0.987071	0.987552
13.7	6.84256	6.84256	2.38972	2.0884	0.549936	0.549936	0.987071	0.987552
13.71	6.84198	6.84198	2.3863	2.08467	0.549403	0.549403	0.987071	0.987552
13.72	6.84139	6.84139	2.38288	2.08094	0.548871	0.548871	0.987071	0.987552
13.73	6.84081	6.84081	2.37946	2.07721	0.548341	0.548341	0.987071	0.987552
13.74	6.84022	6.84022	2.37604	2.07348	0.547812	0.547812	0.987071	0.987552
13.75	6.83962	6.83962	2.37262	2.06975	0.547284	0.547284	0.987071	0.987552
13.76	6.83903	6.83903	2.3692	2.06602	0.546758	0.546758	0.987071	0.987552
13.77	6.83843	6.83843	2.36578	2.06229	0.546233	0.546233	0.987071	0.987552
13.78	6.83782	6.83782	2.36236	2.05855	0.545708	0.545708	0.987071	0.987552
13.79	6.83721	6.83721	2.35894	2.05482	0.545186	0.545186	0.987071	0.987552
13.8	6.8366	6.8366	2.35552	2.05109	0.544664	0.544664	0.987071	0.987552
13.81	6.83599	6.83599	2.3521	2.04736	0.544144	0.544144	0.987071	0.987552
13.82	6.83537	6.83537	2.34868	2.04363	0.543624	0.543624	0.987071	0.987552
13.83	6.83475	6.83475	2.34526	2.0399	0.543107	0.543107	0.987071	0.987552
13.84	6.83413	6.83413	2.34184	2.03617	0.54259	0.54259	0.987071	0.987552
13.85	6.8335	6.8335	2.33842	2.03244	0.542074	0.542074	0.987071	0.987552
13.86	6.83287	6.83287	2.335	2.02871	0.54156	0.54156	0.987071	0.987552
13.87	6.83224	6.83224	2.33158	2.02498	0.541047	0.541047	0.987071	0.987552
13.88	6.8316	6.8316	2.32816	2.02125	0.540535	0.540535	0.987071	0.987552
13.89	6.83097	6.83097	2.32474	2.01752	0.540025	0.540025	0.987071	0.987552
13.9	6.83032	6.83032	2.32132	2.01379	0.539516	0.539516	0.987071	0.987552
13.91	6.82968	6.82968	2.3179	2.01006	0.539008	0.539008	0.987071	0.987552
13.92	6.82903	6.82903	2.31448	2.00633	0.538501	0.538501	0.987071	0.987552
13.93	6.82838	6.82838	2.31107	2.0026	0.537995	0.537995	0.987071	0.987552
13.94	6.82772	6.82772	2.30765	1.99887	0.537491	0.537491	0.987071	0.987552
13.95	6.82706	6.82706	2.30423	1.99514	0.536988	0.536988	0.987071	0.987552
13.96	6.8264	6.8264	2.30081	1.99141	0.536486	0.536486	0.987071	0.987552
13.97	6.82573	6.82573	2.29739	1.98768	0.535985	0.535985	0.987071	0.987552
13.98	6.82507	6.82507	2.29397	1.98395	0.535486	0.535486	0.987071	0.987552
13.99	6.82439	6.82439	2.29055	1.98022	0.534988	0.534988	0.987071	0.987552
14	6.82372	6.82372	2.28713	1.97649	0.534491	0.534491	0.987071	0.987552
14.01	6.82304	6.82304	2.28371	1.97276	0.533995	0.533995	0.987071	0.987552
14.02	6.82236	6.82236	2.28029	1.96903	0.5335	0.5335	0.987071	0.987552
14.03	6.82168	6.82168	2.27687	1.9653	0.533007	0.533007	0.987071	0.987552
14.04	6.82099	6.82099	2.27345	1.96157	0.532515	0.532515	0.987071	0.987552
14.05	6.8203	6.8203	2.27003	1.95784	0.532024	0.532024	0.987071	0.987552
14.06	6.81961	6.81961	2.26661	1.95411	0.531535	0.531535	0.987071	0.987552
14.07	6.81891	6.81891	2.26319	1.95038	0.531047	0.531047	0.987071	0.987552
14.08	6.81821	6.81821	2.25977	1.94665	0.53056	0.53056	0.987071	0.987552
14.09	6.81751	6.81751	2.25635	1.94292	0.530074	0.530074	0.987071	0.987552
14.1	6.81681	6.81681	2.25293	1.93919	0.529589	0.529589	0.987071	0.987552
14.11	6.8161	6.8161	2.24951	1.93546	0.529106	0.529106	0.987071	0.987552
14.12	6.81539	6.81539	2.24609	1.93172	0.528623	0.528623	0.987071	0.987552
14.13	6.81467	6.81467	2.24267	1.92799	0.528143	0.528143	0.987071	0.987552
14.14	6.81395	6.81395	2.23925	1.92426	0.527663	0.527663	0.987071	0.987552
14.15	6.81323	6.81323	2.23583	1.92053	0.527184	0.527184	0.987071	0.987552
14.16	6.81251	6.81251	2.23241	1.9168	0.526707	0.526707	0.987071	0.987552
14.17	6.81178	6.81178	2.22899	1.91307	0.526231	0.526231	0.987071	0.987552
14.18	6.81105	6.81105	2.22557	1.90934	0.525756	0.525756	0.987071	0.987552
14.19	6.81032	6.81032	2.22215	1.90561	0.525283	0.525283	0.987071	0.987552
14.2	6.80959	6.80959	2.21873	1.90188	0.52481	0.52481	0.987071	0.987552
14.21	6.80885	6.80885	2.21531	1.89815	0.524339	0.524339	0.987071	0.987552
14.22	6.80811	6.80811	2.21189	1.89442	0.523869	0.523869	0.987071	0.987552
14.23	6.80736	6.80736	2.20847	1.89069	0.523401	0.523401	0.987071	0.987552
14.24	6.80661	6.80661	2.20505	1.88696	0.522933	0.522933	0.987071	0.987552
14.25	6.80586	6.80586	2.20163	1.88323	0.522467	0.522467	0.987071	0.987552
14.26	6.80511	6.80511	2.19821	1.8795	0.522002	0.522002	0.987071	0.987552
14.27	6.80436	6.80436	2.19479	1.87577	0.521538	0.521538	0.987071	0.987552
14.28	6.8036	6.8036	2.19138	1.87204	0.521076	0.521076	0.987071	0.987552
14.29	6.80283	6.80283	2.18796	1.86831	0.520614	0.520614	0.987071	0.987552
14.3	6.80207	6.80207	2.18454	1.86458	0.520154	0.520154	0.987071	0.987552
14.31	6.8013	6.8013	2.18112	1.86085	0.519695	0.519695	0.987071	0.987552
14.32	6.80053	6.80053	2.1777	1.85712	0.519238	0.519238	0.987071	0.987552
14.33	6.79976	6.79976	2.17428	1.85339	0.518781	0.518781	0.987071	0.987552
14.34	6.79898	6.79898	2.17086	1.84966	0.518326	0.518326	0.987071	0.987552
14.35	6.7982	6.7982	2.16744	1.84593	0.517872	0.517872	0.987071	0.987552
14.36	6.79742	6.79742	2.16402	1.8422	0.517419	0.517419	0.987071	0.987552
14.37	6.79664	6.79664	2.1606	1.83847	0.516967	0.516967	0.987071	0.987552
14.38	6.79585	6.79585	2.15718	1.83474	0.516517	0.516517	0.987071	0.987552
14.39	6.79506	6.79506	2.15376	1.83101	0.516068	0.516068	0.987071	0.987552
14.4	6.79426	6.79426	2.15034	1.82728	0.51562	0.51562	0.987071	0.987552
14.41	6.79347	6.79347	2.14692	1.82355	0.515173	0.515173	0.987071	0.987552
14.42	6.79267	6.79267	2.1435	1.81982	0.514727	0.514727	0.987071	0.987552
14.43	6.79187	6.79187	2.14008	1.81609	0.514283	0.514283	0.987071	0.987552
14.44	6.79106	6.79106	2.13666	1.81236	0.51384	0.51384	0.987071	0.987552
14.45	6.79025	6.79025	2.13324	1.80863	0.513398	0.513398	0.987071	0.987552
14.46	6.78944	6.78944	2.12982	1.80489	0.512957	0.512957	0.987071	0.987552
14.47	6.78863	6.78863	2.1264	1.80116	0.512517	0.512517	0.987071	0.987552
14.48	6.78782	6.78782	2.12298	1.79743	0.512079	0.512079	0.987071	0.987552
14.49	6.787	6.787	2.11956	1.7937	0.511642	0.511642	0.987071	0.987552
14.5	6.78618	6.78618	2.11614	1.78997	0.511206	0.511206	0.987071	0.987552
14.51	6.78535	6.78535	2.11272	1.78624	0.510771	0.510771	0.987071	0.987552
14.52	6.78453	6.78453	2.1093	1.78251	0.510337	0.510337	0.987071	0.987552
14.53	6.7837	6.7837	2.10588	1.77878	0.509905	0.509905	0.987071	0.987552
14.54	6.78286	6.78286	2.10246	1.77505	0.509474	0.509474	0.987071	0.987552
14.55	6.78203	6.78203	2.09904	1.77132	0.509044	0.509044	0.987071	0.987552
14.56	6.78119	6.78119	2.09562	1.76759	0.508615	0.508615	0.987071	0.987552
14.57	6.78035	6.78035	2.0922	1.76386	0.508187	0.508187	0.987071	0.987552
14.58	6.77951	6.77951	2.08878	1.76013	0.507761	0.507761	0.987071	0.987552
14.59	6.77866	6.77866	2.08536	1.7564	0.507335	0.507335	0.987071	0.987552
14.6	6.77781	6.77781	2.08194	1.75267	0.506911	0.506911	0.987071	0.987552
14.61	6.77696	6.77696	2.07852	1.74894	0.506488	0.506488	0.987071	0.987552
14.62	6.77611	6.77611	2.0751	1.74521	0.506067	0.506067	0.987071	0.987552
14.63	6.77525	6.77525	2.07169	1.74148	0.505646	0.505646	0.987071	0.987552
14.64	6.7744	6.7744	2.06827	1.73775	0.505227	0.505227	0.987071	0.987552
14.65	6.77353	6.77353	2.06485	1.73402	0.504809	0.504809	0.987071	0.987552
14.66	6.77267	6.77267	2.06143	1.73029	0.504392	0.504392	0.987071	0.987552
14.67	6.7718	6.7718	2.05801	1.72656	0.503976	0.503976	0.987071	0.987552
14.68	6.77093	6.77093	2.05459	1.72283	0.503561	0.503561	0.987071	0.987552
14.69	6.77006	6.77006	2.05117	1.7191	0.503148	0.503148	0.987071	0.987552
14.7	6.76919	6.76919	2.04775	1.71537	0.502735	0.502735	0.987071	0.987552
14.71	6.76831	6.76831	2.04433	1.71164	0.502324	0.502324	0.987071	0.987552
14.72	6.76743	6.76743	2.04091	1.70791	0.501914	0.501914	0.987071	0.987552
14.73	6.76655	6.76655	2.03749	1.70418	0.501505	0.501505	0.987071	0.987552
14.74	6.76566	6.76566	2.03407	1.70045	0.501098	0.501098	0.987071	0.987552
14.75	6.76477	6.76477	2.03065	1.69672	0.500691	0.500691	0.987071	0.987552
14.76	6.76388	6.76388	2.02723	1.69299	0.500286	0.500286	0.98707	0.987552
14.77	6.76299	6.76299	2.02381	1.68926	0.499882	0.499882	0.98707	0.987552
14.78	6.7621	6.7621	2.02039	1.68553	0.499479	0.499479	0.98707	0.987552
14.79	6.7612	6.7612	2.01697	1.68179	0.499077	0.499077	0.98707	0.987552
14.8	6.7603	6.7603	2.01355	1.67806	0.498676	0.498676	0.98707	0.987552
14.81	6.7594	6.7594	2.01013	1.67433	0.498276	0.498276	0.98707	0.987552
14.82	6.75849	6.75849	2.00671	1.6706	0.497878	0.497878	0.98707	0.987552
14.83	6.75758	6.75758	2.00329	1.66687	0.497481	0.497481	0.98707	0.987552
14.84	6.75667	6.75667	1.99987	1.66314	0.497085	0.497085	0.98707	0.987552
14.85	6.75576	6.75576	1.99645	1.65941	0.49669	0.49669	0.98707	0.987552
14.86	6.75485	6.75485	1.99303	1.65568	0.496296	0.496296	0.98707	0.987552
14.87	6.75393	6.75393	1.98961	1.65195	0.495903	0.495903	0.98707	0.987552
14.88	6.75301	6.75301	1.98619	1.64822	0.495511	0.495511	0.98707	0.987552
14.89	6.75208	6.75208	1.98277	1.64449	0.495121	0.495121	0.98707	0.987552
14.9	6.75116	6.75116	1.97935	1.64076	0.494732	0.494732	0.98707	0.987552
14.91	6.75023	6.75023	1.97593	1.63703	0.494344	0.494344	0.98707	0.987552
14.92	6.7493	6.7493	1.97251	1.6333	0.493957	0.493957	0.98707	0.987552
14.93	6.74837	6.74837	1.96909	1.62957	0.493571	0.493571	0.98707	0.987552
14.94	6.74743	6.74743	1.96567	1.62584	0.493186	0.493186	0.98707	0.987552
14.95	6.7465	6.7465	1.96225	1.62211	0.492802	0.492802	0.98707	0.987552
14.96	6.74556	6.74556	1.95883	1.61838	0.49242	0.49242	0.98707	0.987552
14.97	6.74462	6.74462	1.95541	1.61465	0.492038	0.492038	0.98707	0.987552
14.98	6.74367	6.74367	1.952	1.61092	0.491658	0.491658	0.98707	0.987552
14.99	6.74272	6.74272	1.94858	1.60719	0.491279	0.491279	0.98707	0.987552
15	6.74178	6.74178	1.94516	1.60346	0.490901	0.490901	0.98707	0.987552
15.01	6.74082	6.74082	1.94174	1.59973	0.490524	0.490524	0.98707	0.987552
15.02	6.73987	6.73987	1.93832	1.596	0.490148	0.490148	0.98707	0.987552
15.03	6.73891	6.73891	1.9349	1.59227	0.489774	0.489774	0.98707	0.987552
15.04	6.73795	6.73795	1.93148	1.58854	0.4894	0.4894	0.98707	0.987552
15.05	6.73699	6.73699	1.92806	1.58481	0.489028	0.489028	0.98707	0.987552
15.06	6.73603	6.73603	1.92464	1.58108	0.488656	0.488656	0.98707	0.987552
15.07	6.73506	6.73506	1.92122	1.57735	0.488286	0.488286	0.98707	0.987552
15.08	6.7341	6.7341	1.9178	1.57362	0.487917	0.487917	0.98707	0.987552
15.09	6.73313	6.73313	1.91438	1.56989	0.487549	0.487549	0.98707	0.987552
15.1	6.73215	6.73215	1.91096	1.56616	0.487182	0.487182	0.98707	0.987552
15.11	6.73118	6.73118	1.90754	1.56243	0.486816	0.486816	0.98707	0.987552
15.12	6.7302	6.7302	1.90412	1.5587	0.486451	0.486451	0.98707	0.987552
15.13	6.72922	6.72922	1.9007	1.55496	0.486088	0.486088	0.98707	0.987552
15.14	6.72824	6.72824	1.89728	1.55123	0.485725	0.485725	0.98707	0.987552
15.15	6.72726	6.72726	1.89386	1.5475	0.485363	0.485363	0.98707	0.987552
15.16	6.72627	6.72627	1.89044	1.54377	0.485003	0.485003	0.98707	0.987552
15.17	6.72528	6.72528	1.88702	1.54004	0.484644	0.484644	0.98707	0.987552
15.18	6.72429	6.72429	1.8836	1.53631	0.484286	0.484286	0.98707	0.987552
15.19	6.7233	6.7233	1.88018	1.53258	0.483928	0.483928	0.98707	0.987552
15.2	6.7223	6.7223	1.87676	1.52885	0.483572	0.483572	0.98707	0.987552
15.21	6.7213	6.7213	1.87334	1.52512	0.483217	0.483217	0.98707	0.987552
15.22	6.7203	6.7203	1.86992	1.52139	0.482863	0.482863	0.98707	0.987552
15.23	6.7193	6.7193	1.8665	1.51766	0.482511	0.482511	0.98707	0.987552
15.24	6.7183	6.7183	1.86308	1.51393	0.482159	0.482159	0.98707	0.987552
15.25	6.71729	6.71729	1.85966	1.5102	0.481808	0.481808	0.98707	0.987552
15.26	6.71628	6.71628	1.85624	1.50647	0.481459	0.481459	0.98707	0.987552
15.27	6.71527	6.71527	1.85282	1.50274	0.48111	0.48111	0.98707	0.987552
15.28	6.71426	6.71426	1.8494	1.49901	0.480762	0.480762	0.98707	0.987552
15.29	6.71324	6.71324	1.84598	1.49528	0.480416	0.480416	0.98707	0.987552
15.3	6.71222	6.71222	1.84256	1.49155	0.480071	0.480071	0.98707	0.987552
15.31	6.7112	6.7112	1.83914	1.48782	0.479726	0.479726	0.98707	0.987552
15.32	6.71018	6.71018	1.83572	1.48409	0.479383	0.479383	0.98707	0.987552
15.33	6.70916	6.70916	1.83231	1.48036	0.479041	0.479041	0.98707	0.987552
15.34	6.70813	6.70813	1.82889	1.47663	0.4787	0.4787	0.98707	0.987552
15.35	6.7071	6.7071	1.82547	1.4729	0.47836	0.47836	0.98707	0.987552
15.36	6.70607	6.70607	1.82205	1.46917	0.47802	0.47802	0.98707	0.987552
15.37	6.70504	6.70504	1.81863	1.46544	0.477682	0.477682	0.98707	0.987552
15.38	6.70401	6.70401	1.81521	1.46171	0.477345	0.477345	0.98707	0.987552
15.39	6.70297	6.70297	1.81179	1.45798	0.477009	0.477009	0.98707	0.987552
15.4	6.70193	6.70193	1.80837	1.45425	0.476675	0.476675	0.98707	0.987552
15.41	6.70089	6.70089	1.80495	1.45052	0.476341	0.476341	0.98707	0.987552
15.42	6.69985	6.69985	1.80153	1.44679	0.476008	0.476008	0.98707	0.987552
15.43	6.6988	6.6988	1.79811	1.44306	0.475676	0.475676	0.98707	0.987552
15.44	6.69775	6.69775	1.79469	1.43933	0.475345	0.475345	0.98707	0.987552
15.45	6.6967	6.6967	1.79127	1.4356	0.475015	0.475015	0.98707	0.987552
15.46	6.69565	6.69565	1.78785	1.43187	0.474687	0.474687	0.98707	0.987552
15.47	6.6946	6.6946	1.78443	1.42813	0.474359	0.474359	0.98707	0.987552
15.48	6.69354	6.69354	1.78101	1.4244	0.474032	0.474032	0.98707	0.987552
15.49	6.69249	6.69249	1.77759	1.42067	0.473707	0.473707	0.98707	0.987552
15.5	6.69143	6.69143	1.77417	1.41694	0.473382	0.473382	0.98707	0.987552
15.51	6.69037	6.69037	1.77075	1.41321	0.473058	0.473058	0.98707	0.987552
15.52	6.6893	6.6893	1.76733	1.40948	0.472736	0.472736	0.98707	0.987552
15.53	6.68824	6.68824	1.76391	1.40575	0.472414	0.472414	0.98707	0.987552
15.54	6.68717	6.68717	1.76049	1.40202	0.472094	0.472094	0.98707	0.987552
15.55	6.6861	6.6861	1.75707	1.39829	0.471774	0.471774	0.98707	0.987552
15.56	6.68503	6.68503	1.75365	1.39456	0.471455	0.471455	0.98707	0.987552
15.57	6.68395	6.68395	1.75023	1.39083	0.471138	0.471138	0.98707	0.987552
15.58	6.68288	6.68288	1.74681	1.3871	0.470821	0.470821	0.98707	0.987552
15.59	6.6818	6.6818	1.74339	1.38337	0.470505	0.470505	0.98707	0.987552
15.6	6.68072	6.68072	1.73997	1.37964	0.470191	0.470191	0.98707	0.987552
15.61	6.67964	6.67964	1.73655	1.37591	0.469877	0.469877	0.98707	0.987552
15.62	6.67855	6.67855	1.73313	1.37218	0.469565	0.469565	0.98707	0.987552
15.63	6.67747	6.67747	1.72971	1.36845	0.469253	0.469253	0.98707	0.987552
15.64	6.67638	6.67638	1.72629	1.36472	0.468942	0.468942	0.98707	0.987552
15.65	6.67529	6.67529	1.72287	1.36099	0.468633	0.468633	0.98707	0.987552
15.66	6.6742	6.6742	1.71945	1.35726	0.468324	0.468324	0.98707	0.987552
15.67	6.6731	6.6731	1.71603	1.35353	0.468016	0.468016	0.98707	0.987552
15.68	6.67201	6.67201	1.71262	1.3498	0.467709	0.467709	0.98707	0.987552
15.69	6.67091	6.67091	1.7092	1.34607	0.467404	0.467404	0.98707	0.987552
15.7	6.66981	6.66981	1.70578	1.34234	0.467099	0.467099	0.98707	0.987552
15.71	6.66871	6.66871	1.70236	1.33861	0.466795	0.466795	0.98707	0.987552
15.72	6.66761	6.66761	1.69894	1.33488	0.466492	0.466492	0.98707	0.987552
15.73	6.6665	6.6665	1.69552	1.33115	0.46619	0.46619	0.98707	0.987552
15.74	6.6654	6.6654	1.6921	1.32742	0.465889	0.465889	0.98707	0.987552
15.75	6.66429	6.66429	1.68868	1.32369	0.465589	0.465589	0.98707	0.987552
15.76	6.66318	6.66318	1.68526	1.31996	0.46529	0.46529	0.98707	0.987552
15.77	6.66206	6.66206	1.68184	1.31623	0.464992	0.464992	0.98707	0.987552
15.78	6.66095	6.66095	1.67842	1.3125	0.464695	0.464695	0.98707	0.987552
15.79	6.65983	6.65983	1.675	1.30877	0.464399	0.464399	0.98707	0.987552
15.8	6.65871	6.65871	1.67158	1.30504	0.464104	0.464104	0.98707	0.987552
15.81	6.65759	6.65759	1.66816	1.3013	0.463809	0.463809	0.98707	0.987552
15.82	6.65647	6.65647	1.66474	1.29757	0.463516	0.463516	0.98707	0.987552
15.83	6.65535	6.65535	1.66132	1.29384	0.463224	0.463224	0.98707	0.987552
15.84	6.65422	6.65422	1.6579	1.29011	0.462932	0.462932	0.98707	0.987552
15.85	6.6531	6.6531	1.65448	1.28638	0.462642	0.462642	0.98707	0.987552
15.86	6.65197	6.65197	1.65106	1.28265	0.462352	0.462352	0.98707	0.987552
15.87	6.65084	6.65084	1.64764	1.27892	0.462064	0.462064	0.98707	0.987552
15.88	6.6497	6.6497	1.64422	1.27519	0.461776	0.461776	0.98707	0.987552
15.89	6.64857	6.64857	1.6408	1.27146	0.461489	0.461489	0.98707	0.987552
15.9	6.64743	6.64743	1.63738	1.26773	0.461203	0.461203	0.98707	0.987552
15.91	6.64629	6.64629	1.63396	1.264	0.460918	0.460918	0.98707	0.987552
15.92	6.64515	6.64515	1.63054	1.26027	0.460634	0.460634	0.98707	0.987552
15.93	6.64401	6.64401	1.62712	1.25654	0.460351	0.460351	0.98707	0.987552
15.94	6.64287	6.64287	1.6237	1.25281	0.460069	0.460069	0.98707	0.987552
15.95	6.64172	6.64172	1.62028	1.24908	0.459788	0.459788	0.98707	0.987552
15.96	6.64058	6.64058	1.61686	1.24535	0.459508	0.459508	0.98707	0.987552
15.97	6.63943	6.63943	1.61344	1.24162	0.459228	0.459228	0.98707	0.987552
15.98	6.63828	6.63828	1.61002	1.23789	0.45895	0.45895	0.98707	0.987552
15.99	6.63712	6.63712	1.6066	1.23416	0.458672	0.458672	0.98707	0.987552
16	6.63597	6.63597	1.60318	1.23043	0.458395	0.458395	0.98707	0.987552
16.01	6.63481	6.63207	1.59976	1.2267	0.458119	0.458382	0.98707	0.987552
16.02	6.63366	6.62818	1.59634	1.22297	0.457845	0.458368	0.98707	0.987552
16.03	6.6325	6.62428	1.59293	1.21924	0.457571	0.458354	0.98707	0.987552
16.04	6.63133	6.62038	1.58951	1.21551	0.457297	0.458341	0.98707	0.987552
16.05	6.63017	6.61648	1.58609	1.21178	0.457025	0.458328	0.98707	0.987552
16.06	6.62901	6.61259	1.58267	1.20805	0.456754	0.458315	0.98707	0.987552
16.07	6.62784	6.60869	1.57925	1.20432	0.456483	0.458302	0.98707	0.987552
16.08	6.62667	6.60479	1.57583	1.20059	0.456214	0.458289	0.98707	0.987552
16.09	6.6255	6.6009	1.57241	1.19686	0.455945	0.458276	0.98707	0.987552
16.1	6.62433	6.597	1.56899	1.19313	0.455677	0.458263	0.98707	0.987552
16.11	6.62316	6.5931	1.56557	1.1894	0.45541	0.458251	0.98707	0.987552
16.12	6.62198	6.58921	1.56215	1.18567	0.455144	0.458238	0.98707	0.987552
16.13	6.62081	6.58531	1.55873	1.18194	0.454879	0.458226	0.98707	0.987552
16.14	6.61963	6.58141	1.55531	1.1782	0.454615	0.458214	0.98707	0.987552
16.15	6.61845	6.57752	1.55189	1.17447	0.454352	0.458201	0.98707	0.987552
16.16	6.61727	6.57362	1.54847	1.17074	0.454089	0.458189	0.98707	0.987552
16.17	6.61609	6.56972	1.54505	1.16701	0.453827	0.458178	0.98707	0.987552
16.18	6.6149	6.56582	1.54163	1.16328	0.453566	0.458166	0.98707	0.987552
16.19	6.61371	6.56193	1.53821	1.15955	0.453306	0.458154	0.98707	0.987552
16.2	6.61253	6.55803	1.53479	1.15582	0.453047	0.458142	0.98707	0.987552
16.21	6.61134	6.55413	1.53137	1.15209	0.452789	0.458131	0.98707	0.987552
16.22	6.61015	6.55024	1.52795	1.14836	0.452532	0.45812	0.98707	0.987552
16.23	6.60895	6.54634	1.52453	1.14463	0.452275	0.458108	0.98707	0.987552
16.24	6.60776	6.54244	1.52111	1.1409	0.452019	0.458097	0.98707	0.987552
16.25	6.60656	6.53855	1.51769	1.13717	0.451765	0.458086	0.98707	0.987552
16.26	6.60537	6.53465	1.51427	1.13344	0.451511	0.458075	0.98707	0.987552
16.27	6.60417	6.53075	1.51085	1.12971	0.451257	0.458064	0.98707	0.987552
16.28	6.60297	6.52685	1.50743	1.12598	0.451005	0.458053	0.98707	0.987552
16.29	6.60176	6.52296	1.50401	1.12225	0.450754	0.458043	0.98707	0.987552
16.3	6.60056	6.51906	1.50059	1.11852	0.450503	0.458032	0.98707	0.987552
16.31	6.59935	6.51516	1.49717	1.11479	0.450253	0.458022	0.98707	0.987552
16.32	6.59815	6.51127	1.49375	1.11106	0.450004	0.458011	0.98707	0.987552
16.33	6.59694	6.50737	1.49033	1.10733	0.449756	0.458001	0.98707	0.987552
16.34	6.59573	6.50347	1.48691	1.1036	0.449509	0.457991	0.98707	0.987552
16.35	6.59452	6.49958	1.48349	1.09987	0.449262	0.457981	0.98707	0.987552
16.36	6.5933	6.49568	1.48007	1.09614	0.449016	0.457971	0.98707	0.987552
16.37	6.59209	6.49178	1.47665	1.09241	0.448771	0.457961	0.98707	0.987552
16.38	6.59087	6.48788	1.47324	1.08868	0.448527	0.457951	0.98707	0.987552
16.39	6.58965	6.48399	1.46982	1.08495	0.448284	0.457941	0.98707	0.987552
16.4	6.58843	6.48009	1.4664	1.08122	0.448042	0.457931	0.98707	0.987552
16.41	6.58721	6.47619	1.46298	1.07749	0.4478	0.457922	0.98707	0.987552
16.42	6.58599	6.4723	1.45956	1.07376	0.447559	0.457912	0.98707	0.987552
16.43	6.58477	6.4684	1.45614	1.07003	0.447319	0.457903	0.98707	0.987552
16.44	6.58354	6.4645	1.45272	1.0663	0.44708	0.457893	0.98707	0.987552
16.45	6.58231	6.46061	1.4493	1.06257	0.446842	0.457884	0.98707	0.987552
16.46	6.58108	6.45671	1.44588	1.05884	0.446604	0.457875	0.98707	0.987552
16.47	6.57985	6.45281	1.44246	1.05511	0.446367	0.457866	0.98707	0.987552
16.48	6.57862	6.44891	1.43904	1.05137	0.446131	0.457857	0.98707	0.987552
16.49	6.57739	6.44502	1.43562	1.04764	0.445896	0.457848	0.98707	0.987552
16.5	6.57616	6.44112	1.4322	1.04391	0.445662	0.457839	0.98707	0.987552
16.51	6.57492	6.43722	1.42878	1.04018	0.445428	0.45783	0.98707	0.987552
16.52	6.57368	6.43333	1.42536	1.03645	0.445195	0.457822	0.98707	0.987552
16.53	6.57244	6.42943	1.42194	1.03272	0.444963	0.457813	0.98707	0.987552
16.54	6.5712	6.42553	1.41852	1.02899	0.444732	0.457805	0.98707	0.987552
16.55	6.56996	6.42164	1.4151	1.02526	0.444501	0.457796	0.98707	0.987552
16.56	6.56872	6.41774	1.41168	1.02153	0.444272	0.457788	0.98707	0.987552
16.57	6.56747	6.41384	1.40826	1.0178	0.444043	0.457779	0.98707	0.987552
16.58	6.56623	6.40994	1.40484	1.01407	0.443814	0.457771	0.98707	0.987552
16.59	6.56498	6.40605	1.40142	1.01034	0.443587	0.457763	0.98707	0.987552
16.6	6.56373	6.40215	1.398	1.00661	0.44336	0.457755	0.98707	0.987552
16.61	6.56248	6.39825	1.39458	1.00288	0.443135	0.457747	0.98707	0.987552
16.62	6.56123	6.39436	1.39116	0.999151	0.442909	0.457739	0.98707	0.987552
16.63	6.55997	6.39046	1.38774	0.99542	0.442685	0.457731	0.98707	0.987552
16.64	6.55872	6.38656	1.38432	0.99169	0.442462	0.457723	0.98707	0.987552
16.65	6.55746	6.38266	1.3809	0.98796	0.442239	0.457716	0.98707	0.987552
16.66	6.55621	6.37877	1.37748	0.98423	0.442017	0.457708	0.98707	0.987552
16.67	6.55495	6.37487	1.37406	0.980499	0.441795	0.4577	0.98707	0.987552
16.68	6.55369	6.37097	1.37064	0.976769	0.441575	0.457693	0.98707	0.987552
16.69	6.55243	6.36708	1.36722	0.973039	0.441355	0.457685	0.98707	0.987552
16.7	6.55116	6.36318	1.3638	0.969308	0.441136	0.457678	0.98707	0.987552
16.71	6.5499	6.35928	1.36038	0.965578	0.440918	0.457671	0.98707	0.987552
16.72	6.54863	6.35538	1.35696	0.961848	0.4407	0.457663	0.98707	0.987552
16.73	6.54736	6.35149	1.35355	0.958117	0.440483	0.457656	0.98707	0.987552
16.74	6.5461	6.34759	1.35013	0.954387	0.440267	0.457649	0.98707	0.987552
16.75	6.54483	6.34369	1.34671	0.950657	0.440052	0.457642	0.98707	0.987552
16.76	6.54355	6.3398	1.34329	0.946927	0.439837	0.457635	0.98707	0.987552
16.77	6.54228	6.3359	1.33987	0.943196	0.439623	0.457628	0.98707	0.987552
16.78	6.54101	6.332	1.33645	0.939466	0.43941	0.457621	0.98707	0.987552
16.79	6.53973	6.3281	1.33303	0.935736	0.439198	0.457614	0.98707	0.987552
16.8	6.53846	6.32421	1.32961	0.932005	0.438986	0.457608	0.98707	0.987552
16.81	6.53718	6.32031	1.32619	0.928275	0.438775	0.457601	0.98707	0.987552
16.82	6.5359	6.31641	1.32277	0.924545	0.438565	0.457594	0.98707	0.987552
16.83	6.53462	6.31252	1.31935	0.920814	0.438355	0.457588	0.98707	0.987552
16.84	6.53334	6.30862	1.31593	0.917084	0.438146	0.457581	0.98707	0.987552
16.85	6.53205	6.30472	1.31251	0.913354	0.437938	0.457575	0.98707	0.987552
16.86	6.53077	6.30082	1.30909	0.909624	0.437731	0.457568	0.98707	0.987552
16.87	6.52948	6.29693	1.30567	0.905893	0.437524	0.457562	0.98707	0.987552
16.88	6.5282	6.29303	1.30225	0.902163	0.437318	0.457556	0.98707	0.987552
16.89	6.52691	6.28913	1.29883	0.898433	0.437113	0.457549	0.98707	0.987552
16.9	6.52562	6.28524	1.29541	0.894702	0.436908	0.457543	0.98707	0.987552
16.91	6.52433	6.28134	1.29199	0.890972	0.436704	0.457537	0.98707	0.987552
16.92	6.52303	6.27744	1.28857	0.887242	0.436501	0.457531	0.98707	0.987552
16.93	6.52174	6.27354	1.28515	0.883512	0.436299	0.457525	0.98707	0.987552
16.94	6.52045	6.26965	1.28173	0.879781	0.436097	0.457519	0.98707	0.987552
16.95	6.51915	6.26575	1.27831	0.876051	0.435896	0.457513	0.98707	0.987552
16.96	6.51785	6.26185	1.27489	0.872321	0.435695	0.457507	0.98707	0.987552
16.97	6.51655	6.25796	1.27147	0.86859	0.435496	0.457501	0.98707	0.987552
16.98	6.51525	6.25406	1.26805	0.86486	0.435297	0.457496	0.98707	0.987552
16.99	6.51395	6.25016	1.26463	0.86113	0.435098	0.45749	0.98707	0.987552
17	6.51265	6.24626	1.26121	0.857399	0.434901	0.457484	0.98707	0.987552
17.01	6.51135	6.24237	1.25779	0.853669	0.434704	0.457479	0.98707	0.987552
17.02	6.51004	6.23847	1.25437	0.849939	0.434507	0.457473	0.98707	0.987552
17.03	6.50874	6.23457	1.25095	0.846209	0.434312	0.457468	0.98707	0.987552
17.04	6.50743	6.23068	1.24753	0.842478	0.434117	0.457462	0.98707	0.987552
17.05	6.50612	6.22678	1.24411	0.838748	0.433922	0.457457	0.98707	0.987552
17.06	6.50481	6.22288	1.24069	0.835018	0.433729	0.457452	0.98707	0.987552
17.07	6.5035	6.21898	1.23727	0.831287	0.433536	0.457446	0.98707	0.987552
17.08	6.50219	6.21509	1.23386	0.827557	0.433344	0.457441	0.98707	0.987552
17.09	6.50087	6.21119	1.23044	0.823827	0.433152	0.457436	0.98707	0.987552
17.1	6.49956	6.20729	1.22702	0.820096	0.432961	0.457431	0.98707	0.987552
17.11	6.49824	6.2034	1.2236	0.816366	0.432771	0.457426	0.98707	0.987552
17.12	6.49693	6.1995	1.22018	0.812636	0.432581	0.45742	0.98707	0.987552
17.13	6.49561	6.1956	1.21676	0.808906	0.432392	0.457415	0.98707	0.987552
17.14	6.49429	6.1917	1.21334	0.805175	0.432204	0.45741	0.98707	0.987552
17.15	6.49297	6.18781	1.20992	0.801445	0.432016	0.457406	0.98707	0.987552
17.16	6.49165	6.18391	1.2065	0.797715	0.431829	0.457401	0.98707	0.987552
17.17	6.49032	6.18001	1.20308	0.793984	0.431643	0.457396	0.98707	0.987552
17.18	6.489	6.17612	1.19966	0.790254	0.431457	0.457391	0.98707	0.987552
17.19	6.48767	6.17222	1.19624	0.786524	0.431272	0.457386	0.98707	0.987552
17.2	6.48635	6.16832	1.19282	0.782793	0.431088	0.457381	0.98707	0.987552
17.21	6.48502	6.16442	1.1894	0.779063	0.430904	0.457377	0.98707	0.987552
17.22	6.48369	6.16053	1.18598	0.775333	0.430721	0.457372	0.98707	0.987552
17.23	6.48236	6.15663	1.18256	0.771603	0.430539	0.457368	0.98707	0.987552
17.24	6.48103	6.15273	1.17914	0.767872	0.430357	0.457363	0.98707	0.987552
17.25	6.4797	6.14884	1.17572	0.764142	0.430175	0.457359	0.98707	0.987552
17.26	6.47836	6.14494	1.1723	0.760412	0.429995	0.457354	0.98707	0.987552
17.27	6.47703	6.14104	1.16888	0.756681	0.429815	0.45735	0.98707	0.987552
17.28	6.47569	6.13714	1.16546	0.752951	0.429636	0.457345	0.98707	0.987552
17.29	6.47436	6.13325	1.16204	0.749221	0.429457	0.457341	0.98707	0.987552
17.3	6.47302	6.12935	1.15862	0.745491	0.429279	0.457337	0.98707	0.987552
17.31	6.47168	6.12545	1.1552	0.74176	0.429101	0.457332	0.98707	0.987552
17.32	6.47034	6.12155	1.15178	0.73803	0.428925	0.457328	0.98707	0.987552
17.33	6.469	6.11766	1.14836	0.7343	0.428748	0.457324	0.98707	0.987552
17.34	6.46766	6.11376	1.14494	0.730569	0.428573	0.45732	0.98707	0.987552
17.35	6.46631	6.10986	1.14152	0.726839	0.428398	0.457316	0.98707	0.987552
17.36	6.46497	6.10597	1.1381	0.723109	0.428223	0.457312	0.98707	0.987552
17.37	6.46362	6.10207	1.13468	0.719378	0.42805	0.457307	0.98707	0.987552
17.38	6.46228	6.09817	1.13126	0.715648	0.427876	0.457303	0.98707	0.987552
17.39	6.46093	6.09427	1.12784	0.711918	0.427704	0.457299	0.98707	0.987552
17.4	6.45958	6.09038	1.12442	0.708188	0.427532	0.457296	0.98707	0.987552
17.41	6.45823	6.08648	1.121	0.704457	0.42736	0.457292	0.98707	0.987552
17.42	6.45688	6.08258	1.11758	0.700727	0.42719	0.457288	0.98707	0.987552
17.43	6.45553	6.07869	1.11417	0.696997	0.42702	0.457284	0.98707	0.987552
17.44	6.45417	6.07479	1.11075	0.693266	0.42685	0.45728	0.98707	0.987552
17.45	6.45282	6.07089	1.10733	0.689536	0.426681	0.457276	0.98707	0.987552
17.46	6.45147	6.06699	1.10391	0.685806	0.426513	0.457273	0.98707	0.987552
17.47	6.45011	6.0631	1.10049	0.682075	0.426345	0.457269	0.98707	0.987552
17.48	6.44875	6.0592	1.09707	0.678345	0.426178	0.457265	0.98707	0.987552
17.49	6.44739	6.0553	1.09365	0.674615	0.426011	0.457262	0.98707	0.987552
17.5	6.44603	6.0514	1.09023	0.670885	0.425845	0.457258	0.98707	0.987552
17.51	6.44467	6.04751	1.08681	0.667154	0.42568	0.457254	0.98707	0.987552
17.52	6.44331	6.04361	1.08339	0.663424	0.425515	0.457251	0.98707	0.987552
17.53	6.44195	6.03971	1.07997	0.659694	0.425351	0.457247	0.98707	0.987552
17.54	6.44059	6.03582	1.07655	0.655963	0.425187	0.457244	0.98707	0.987552
17.55	6.43922	6.03192	1.07313	0.652233	0.425024	0.45724	0.98707	0.987552
17.56	6.43785	6.02802	1.06971	0.648503	0.424861	0.457237	0.98707	0.987552
17.57	6.43649	6.02412	1.06629	0.644773	0.424699	0.457234	0.98707	0.987552
17.58	6.43512	6.02023	1.06287	0.641042	0.424538	0.45723	0.98707	0.987552
17.59	6.43375	6.01633	1.05945	0.637312	0.424377	0.457227	0.98707	0.987552
17.6	6.43238	6.01243	1.05603	0.633582	0.424217	0.457224	0.98707	0.987552
17.61	6.43101	6.00853	1.05261	0.629851	0.424057	0.45722	0.98707	0.987552
17.62	6.42964	6.00464	1.04919	0.626121	0.423898	0.457217	0.98707	0.987552
17.63	6.42827	6.00074	1.04577	0.622391	0.423739	0.457214	0.98707	0.987552
17.64	6.42689	5.99684	1.04235	0.61866	0.423581	0.457211	0.98707	0.987552
17.65	6.42552	5.99295	1.03893	0.61493	0.423424	0.457208	0.98707	0.987552
17.66	6.42414	5.98905	1.03551	0.6112	0.423267	0.457205	0.98707	0.987552
17.67	6.42277	5.98515	1.03209	0.60747	0.423111	0.457201	0.98707	0.987552
17.68	6.42139	5.98125	1.02867	0.603739	0.422955	0.457198	0.98707	0.987552
17.69	6.42001	5.97736	1.02525	0.600009	0.4228	0.457195	0.98707	0.987552
17.7	6.41863	5.97346	1.02183	0.596279	0.422645	0.457192	0.98707	0.987552
17.71	6.41725	5.96956	1.01841	0.592548	0.422491	0.457189	0.98707	0.987552
17.72	6.41587	5.96567	1.01499	0.588818	0.422337	0.457186	0.98707	0.987552
17.73	6.41448	5.96177	1.01157	0.585088	0.422184	0.457183	0.98707	0.987552
17.74	6.4131	5.95787	1.00815	0.581357	0.422031	0.457181	0.98707	0.987552
17.75	6.41172	5.95397	1.00473	0.577627	0.421879	0.457178	0.98707	0.987552
17.76	6.41033	5.95008	1.00131	0.573897	0.421728	0.457175	0.98707	0.987552
17.77	6.40894	5.94618	0.997895	0.570167	0.421577	0.457172	0.98707	0.987552
17.78	6.40756	5.94228	0.994475	0.566436	0.421427	0.457169	0.98707	0.987552
17.79	6.40617	5.93838	0.991056	0.562706	0.421277	0.457166	0.98707	0.987552
17.8	6.40478	5.93449	0.987636	0.558976	0.421128	0.457164	0.98707	0.987552
17.81	6.40339	5.93059	0.984216	0.555245	0.420979	0.457161	0.98707	0.987552
17.82	6.402	5.92669	0.980796	0.551515	0.420831	0.457158	0.98707	0.987552
17.83	6.40061	5.9228	0.977377	0.547785	0.420683	0.457156	0.98707	0.987552
17.84	6.39921	5.9189	0.973957	0.544055	0.420536	0.457153	0.98707	0.987552
17.85	6.39782	5.915	0.970537	0.540324	0.420389	0.45715	0.98707	0.987552
17.86	6.39642	5.9111	0.967118	0.536594	0.420243	0.457148	0.98707	0.987552
17.87	6.39503	5.90721	0.963698	0.532864	0.420097	0.457145	0.98707	0.987552
17.88	6.39363	5.90331	0.960278	0.529133	0.419952	0.457143	0.98707	0.987552
17.89	6.39223	5.89941	0.956858	0.525403	0.419808	0.45714	0.98707	0.987552
17.9	6.39084	5.89551	0.953439	0.521673	0.419663	0.457138	0.98707	0.987552
17.91	6.38944	5.89162	0.950019	0.517942	0.41952	0.457135	0.98707	0.987552
17.92	6.38804	5.88772	0.946599	0.514212	0.419377	0.457133	0.98707	0.987552
17.93	6.38664	5.88382	0.94318	0.510482	0.419234	0.45713	0.98707	0.987552
17.94	6.38523	5.87993	0.93976	0.506752	0.419092	0.457128	0.98707	0.987552
17.95	6.38383	5.87603	0.93634	0.503021	0.418951	0.457125	0.98707	0.987552
17.96	6.38243	5.87213	0.93292	0.499291	0.41881	0.457123	0.98707	0.987552
17.97	6.38102	5.86823	0.929501	0.495561	0.418669	0.457121	0.98707	0.987552
17.98	6.37962	5.86434	0.926081	0.49183	0.418529	0.457118	0.98707	0.987552
17.99	6.37821	5.86044	0.922661	0.4881	0.41839	0.457116	0.98707	0.987552
18	6.3768	5.85654	0.919242	0.48437	0.418251	0.457114	0.98707	0.987552
18.01	6.37539	5.85264	0.915822	0.480639	0.418112	0.457111	0.98707	0.987552
18.02	6.37398	5.84875	0.912402	0.476909	0.417974	0.457109	0.98707	0.987552
18.03	6.37257	5.84485	0.908982	0.473179	0.417836	0.457107	0.98707	0.987552
18.04	6.37116	5.84095	0.905563	0.469449	0.417699	0.457105	0.98707	0.987552
18.05	6.36975	5.83706	0.902143	0.465718	0.417563	0.457102	0.98707	0.987552
18.06	6.36834	5.83316	0.898723	0.461988	0.417427	0.4571	0.98707	0.987552
18.07	6.36693	5.82926	0.895304	0.458258	0.417291	0.457098	0.98707	0.987552
18.08	6.36551	5.82536	0.891884	0.454527	0.417156	0.457096	0.98707	0.987552
18.09	6.3641	5.82147	0.888464	0.450797	0.417021	0.457094	0.98707	0.987552
18.1	6.36268	5.81757	0.885044	0.447067	0.416887	0.457092	0.98707	0.987552
18.11	6.36126	5.81367	0.881625	0.443336	0.416754	0.45709	0.98707	0.987552
18.12	6.35985	5.80977	0.878205	0.439606	0.41662	0.457088	0.98707	0.987552
18.13	6.35843	5.80588	0.874785	0.435876	0.416488	0.457085	0.98707	0.987552
18.14	6.35701	5.80198	0.871366	0.432146	0.416355	0.457083	0.98707	0.987552
18.15	6.35559	5.79808	0.867946	0.428415	0.416224	0.457081	0.98707	0.987552
18.16	6.35417	5.79418	0.864526	0.424685	0.416092	0.457079	0.98707	0.987552
18.17	6.35274	5.79029	0.861106	0.420955	0.415961	0.457077	0.98707	0.987552
18.18	6.35132	5.78639	0.857687	0.417224	0.415831	0.457076	0.98707	0.987552
18.19	6.3499	5.78249	0.854267	0.413494	0.415701	0.457074	0.98707	0.987552
18.2	6.34847	5.7786	0.850847	0.409764	0.415572	0.457072	0.98707	0.987552
18.21	6.34705	5.7747	0.847428	0.406034	0.415443	0.45707	0.98707	0.987552
18.22	6.34562	5.7708	0.844008	0.402303	0.415314	0.457068	0.98707	0.987552
18.23	6.3442	5.7669	0.840588	0.398573	0.415186	0.457066	0.98707	0.987552
18.24	6.34277	5.76301	0.837168	0.394843	0.415059	0.457064	0.98707	0.987552
18.25	6.34134	5.75911	0.833749	0.391112	0.414932	0.457062	0.98707	0.987552
18.26	6.33991	5.75521	0.830329	0.387382	0.414805	0.45706	0.98707	0.987552
18.27	6.33848	5.75131	0.826909	0.383652	0.414679	0.457059	0.98707	0.987552
18.28	6.33705	5.74742	0.82349	0.379921	0.414553	0.457057	0.98707	0.987552
18.29	6.33562	5.74352	0.82007	0.376191	0.414428	0.457055	0.98707	0.987552
18.3	6.33419	5.73962	0.81665	0.372461	0.414303	0.457053	0.98707	0.987552
18.31	6.33275	5.73573	0.81323	0.368731	0.414178	0.457052	0.98707	0.987552
18.32	6.33132	5.73183	0.809811	0.365	0.414055	0.45705	0.98707	0.987552
18.33	6.32989	5.72793	0.806391	0.36127	0.413931	0.457048	0.98707	0.987552
18.34	6.32845	5.72403	0.802971	0.35754	0.413808	0.457046	0.98707	0.987552
18.35	6.32701	5.72014	0.799552	0.353809	0.413685	0.457045	0.98707	0.987552
18.36	6.32558	5.71624	0.796132	0.350079	0.413563	0.457043	0.98707	0.987552
18.37	6.32414	5.71234	0.792712	0.346349	0.413441	0.457041	0.98707	0.987552
18.38	6.3227	5.70844	0.789292	0.342618	0.41332	0.45704	0.98707	0.987552
18.39	6.32126	5.70455	0.785873	0.338888	0.413199	0.457038	0.98707	0.987552
18.4	6.31982	5.70065	0.782453	0.335158	0.413079	0.457037	0.98707	0.987552
18.41	6.31838	5.69675	0.779033	0.331428	0.412959	0.457035	0.98707	0.987552
18.42	6.31694	5.69286	0.775614	0.327697	0.412839	0.457033	0.98707	0.987552
18.43	6.3155	5.68896	0.772194	0.323967	0.41272	0.457032	0.98707	0.987552
18.44	6.31405	5.68506	0.768774	0.320237	0.412601	0.45703	0.98707	0.987552
18.45	6.31261	5.68116	0.765354	0.316506	0.412483	0.457029	0.98707	0.987552
18.46	6.31117	5.67727	0.761935	0.312776	0.412365	0.457027	0.98707	0.987552
18.47	6.30972	5.67337	0.758515	0.309046	0.412248	0.457026	0.98707	0.987552
18.48	6.30827	5.66947	0.755095	0.305316	0.412131	0.457024	0.98707	0.987552
18.49	6.30683	5.66557	0.751676	0.301585	0.412014	0.457023	0.98707	0.987552
18.5	6.30538	5.66168	0.748256	0.297855	0.411898	0.457021	0.98707	0.987552
18.51	6.30393	5.65778	0.744836	0.294125	0.411782	0.45702	0.98707	0.987552
18.52	6.30248	5.65388	0.741416	0.290394	0.411667	0.457018	0.98707	0.987552
18.53	6.30103	5.64998	0.737997	0.286664	0.411552	0.457017	0.98707	0.987552
18.54	6.29958	5.64609	0.734577	0.282934	0.411438	0.457016	0.98707	0.987552
18.55	6.29813	5.64219	0.731157	0.279203	0.411324	0.457014	0.98707	0.987552
18.56	6.29668	5.63829	0.727738	0.275473	0.41121	0.457013	0.98707	0.987552
18.57	6.29523	5.6344	0.724318	0.271743	0.411097	0.457011	0.98707	0.987552
18.58	6.29377	5.6305	0.720898	0.268013	0.410984	0.45701	0.98707	0.987552
18.59	6.29232	5.6266	0.717478	0.264282	0.410871	0.457009	0.98707	0.987552
18.6	6.29087	5.6227	0.714059	0.260552	0.410759	0.457007	0.98707	0.987552
18.61	6.28941	5.61881	0.710639	0.256822	0.410648	0.457006	0.98707	0.987552
18.62	6.28795	5.61491	0.707219	0.253091	0.410536	0.457005	0.98707	0.987552
18.63	6.2865	5.61101	0.7038	0.249361	0.410426	0.457003	0.98707	0.987552
18.64	6.28504	5.60711	0.70038	0.245631	0.410315	0.457002	0.98707	0.987552
18.65	6.28358	5.60322	0.69696	0.2419	0.410205	0.457001	0.98707	0.987552
18.66	6.28212	5.59932	0.69354	0.23817	0.410096	0.457	0.98707	0.987552
18.67	6.28066	5.59542	0.690121	0.23444	0.409986	0.456998	0.98707	0.987552
18.68	6.2792	5.59153	0.686701	0.23071	0.409877	0.456997	0.98707	0.987552
18.69	6.27774	5.58763	0.683281	0.226979	0.409769	0.456996	0.98707	0.987552
18.7	6.27628	5.58373	0.679862	0.223249	0.409661	0.456995	0.98707	0.987552
18.71	6.27482	5.57983	0.676442	0.219519	0.409553	0.456993	0.98707	0.987552
18.72	6.27336	5.57594	0.673022	0.215788	0.409446	0.456992	0.98707	0.987552
18.73	6.27189	5.57204	0.669602	0.212058	0.409339	0.456991	0.98707	0.987552
18.74	6.27043	5.56814	0.666183	0.208328	0.409233	0.45699	0.98707	0.987552
18.75	6.26896	5.56424	0.662763	0.204598	0.409127	0.456989	0.98707	0.987552
18.76	6.2675	5.56035	0.659343	0.200867	0.409021	0.456987	0.98707	0.987552
18.77	6.26603	5.55645	0.655924	0.197137	0.408916	0.456986	0.98707	0.987552
18.78	6.26456	5.55255	0.652504	0.193407	0.408811	0.456985	0.98707	0.987552
18.79	6.2631	5.54865	0.649084	0.189676	0.408706	0.456984	0.98707	0.987552
18.8	6.26163	5.54476	0.645664	0.185946	0.408602	0.456983	0.98707	0.987552
18.81	6.26016	5.54086	0.642245	0.182216	0.408498	0.456982	0.98707	0.987552
18.82	6.25869	5.53696	0.638825	0.178485	0.408395	0.456981	0.98707	0.987552
18.83	6.25722	5.53307	0.635405	0.174755	0.408292	0.45698	0.98707	0.987552
18.84	6.25575	5.52917	0.631986	0.171025	0.408189	0.456979	0.98707	0.987552
18.85	6.25428	5.52527	0.628566	0.167295	0.408087	0.456977	0.98707	0.987552
18.86	6.25281	5.52137	0.625146	0.163564	0.407985	0.456976	0.98707	0.987552
18.87	6.25133	5.51748	0.621726	0.159834	0.407883	0.456975	0.98707	0.987552
18.88	6.24986	5.51358	0.618307	0.156104	0.407782	0.456974	0.98707	0.987552
18.89	6.24838	5.50968	0.614887	0.152373	0.407681	0.456973	0.98707	0.987552
18.9	6.24691	5.50578	0.611467	0.148643	0.407581	0.456972	0.98707	0.987552
18.91	6.24543	5.50189	0.608048	0.144913	0.40748	0.456971	0.98707	0.987552
18.92	6.24396	5.49799	0.604628	0.141182	0.407381	0.45697	0.98707	0.987552
18.93	6.24248	5.49409	0.601208	0.137452	0.407281	0.456969	0.98707	0.987552
18.94	6.241	5.49019	0.597788	0.133722	0.407182	0.456968	0.98707	0.987552
18.95	6.23953	5.4863	0.594369	0.129992	0.407084	0.456967	0.98707	0.987552
18.96	6.23805	5.4824	0.590949	0.126261	0.406985	0.456966	0.98707	0.987552
18.97	6.23657	5.4785	0.587529	0.122531	0.406887	0.456965	0.98707	0.987552
18.98	6.23509	5.47461	0.58411	0.118801	0.40679	0.456964	0.98707	0.987552
18.99	6.23361	5.47071	0.58069	0.11507	0.406693	0.456963	0.98707	0.987552
19	6.23213	5.46681	0.57727	0.11134	0.406596	0.456962	0.98707	0.987552
19.01	6.23065	5.46291	0.57385	0.10761	0.406499	0.456962	0.98707	0.987552
19.02	6.22917	5.45902	0.570431	0.103879	0.406403	0.456961	0.98707	0.987552
19.03	6.22768	5.45512	0.567011	0.100149	0.406307	0.45696	0.98707	0.987552
19.04	6.2262	5.45122	0.563591	0.0964189	0.406212	0.456959	0.98707	0.987552
19.05	6.22472	5.44732	0.560172	0.0926886	0.406117	0.456958	0.98707	0.987552
19.06	6.22323	5.44343	0.556752	0.0889583	0.406022	0.456957	0.98707	0.987552
19.07	6.22175	5.43953	0.553332	0.085228	0.405928	0.456956	0.98707	0.987552
19.08	6.22026	5.43563	0.549912	0.0814977	0.405833	0.456955	0.98707	0.987552
19.09	6.21877	5.43173	0.546493	0.0777674	0.40574	0.456954	0.98707	0.987552
19.1	6.21729	5.42784	0.543073	0.0740371	0.405646	0.456954	0.98707	0.987552
19.11	6.2158	5.42394	0.539653	0.0703068	0.405553	0.456953	0.98707	0.987552
19.12	6.21431	5.42004	0.536234	0.0665765	0.405461	0.456952	0.98707	0.987552
19.13	6.21282	5.41615	0.532814	0.0628462	0.405368	0.456951	0.98707	0.987552
19.14	6.21133	5.41225	0.529394	0.0591159	0.405276	0.45695	0.98707	0.987552
19.15	6.20984	5.40835	0.525974	0.0553856	0.405184	0.456949	0.98707	0.987552
19.16	6.20835	5.40445	0.522555	0.0516553	0.405093	0.456949	0.98707	0.987552
19.17	6.20686	5.40056	0.519135	0.047925	0.405002	0.456948	0.98707	0.987552
19.18	6.20537	5.39666	0.515715	0.0441947	0.404911	0.456947	0.98707	0.987552
19.19	6.20388	5.39276	0.512296	0.0404644	0.404821	0.456946	0.98707	0.987552
19.2	6.20239	5.38886	0.508876	0.0367342	0.404731	0.456945	0.98707	0.987552
19.21	6.20089	5.38497	0.505456	0.0330039	0.404641	0.456945	0.98707	0.987552
19.22	6.1994	5.38107	0.502036	0.0292736	0.404552	0.456944	0.98707	0.987552
19.23	6.1979	5.37717	0.498617	0.0255433	0.404463	0.456943	0.98707	0.987552
19.24	6.19641	5.37327	0.495197	0.021813	0.404374	0.456942	0.98707	0.987552
19.25	6.19491	5.36938	0.491777	0.0180827	0.404286	0.456942	0.98707	0.987552
19.26	6.19342	5.36548	0.488358	0.0143524	0.404197	0.456941	0.98707	0.987552
19.27	6.19192	5.36158	0.484938	0.0106221	0.40411	0.45694	0.98707	0.987552
19.28	6.19042	5.35769	0.481518	0.00689178	0.404022	0.456939	0.98707	0.987552
19.29	6.18893	5.35379	0.478098	0.00316148	0.403935	0.456939	0.98707	0.987552
19.3	6.18743	5.34989	0.474679	-0.000568816	0.403848	0.456938	0.98707	0.987552
19.31	6.18593	5.34599	0.471259	-0.00429911	0.403762	0.456937	0.98707	0.987552
19.32	6.18443	5.3421	0.467839	-0.00802941	0.403676	0.456937	0.98707	0.987552
19.33	6.18293	5.3382	0.46442	-0.0117597	0.40359	0.456936	0.98707	0.987552
19.34	6.18143	5.3343	0.461	-0.01549	0.403504	0.456935	0.98707	0.987552
19.35	6.17993	5.3304	0.45758	-0.0192203	0.403419	0.456934	0.98707	0.987552
19.36	6.17843	5.32651	0.454161	-0.0229506	0.403334	0.456934	0.98707	0.987552
19.37	6.17693	5.32261	0.450741	-0.0266809	0.40325	0.456933	0.98707	0.987552
19.38	6.17542	5.31871	0.447321	-0.0304112	0.403165	0.456932	0.98707	0.987552
19.39	6.17392	5.31481	0.443901	-0.0341415	0.403081	0.456932	0.98707	0.987552
19.4	6.17242	5.31092	0.440482	-0.0378718	0.402998	0.456931	0.98707	0.987552
19.41	6.17091	5.30702	0.437062	-0.0416021	0.402914	0.45693	0.98707	0.987552
19.42	6.16941	5.30312	0.433642	-0.0453324	0.402831	0.45693	0.98707	0.987552
19.43	6.1679	5.29923	0.430223	-0.0490627	0.402748	0.456929	0.98707	0.987552
19.44	6.1664	5.29533	0.426803	-0.052793	0.402666	0.456929	0.98707	0.987552
19.45	6.16489	5.29143	0.423383	-0.0565233	0.402584	0.456928	0.98707	0.987552
19.46	6.16338	5.28753	0.419963	-0.0602536	0.402502	0.456927	0.98707	0.987552
19.47	6.16188	5.28364	0.416544	-0.0639839	0.40242	0.456927	0.98707	0.987552
19.48	6.16037	5.27974	0.413124	-0.0677142	0.402339	0.456926	0.98707	0.987552
19.49	6.15886	5.27584	0.409704	-0.0714445	0.402258	0.456926	0.98707	0.987552
19.5	6.15735	5.27194	0.406285	-0.0751748	0.402177	0.456925	0.98707	0.987552
19.51	6.15584	5.26805	0.402865	-0.078905	0.402097	0.456924	0.98707	0.987552
19.52	6.15433	5.26415	0.399445	-0.0826353	0.402017	0.456924	0.98707	0.987552
19.53	6.15282	5.26025	0.396025	-0.0863656	0.401937	0.456923	0.98707	0.987552
19.54	6.15131	5.25635	0.392606	-0.0900959	0.401858	0.456923	0.98707	0.987552
19.55	6.1498	5.25246	0.389186	-0.0938262	0.401779	0.456922	0.98707	0.987552
19.56	6.14829	5.24856	0.385766	-0.0975565	0.4017	0.456921	0.98707	0.987552
19.57	6.14678	5.24466	0.382347	-0.101287	0.401621	0.456921	0.98707	0.987552
19.58	6.14526	5.24077	0.378927	-0.105017	0.401543	0.45692	0.98707	0.987552
19.59	6.14375	5.23687	0.375507	-0.108747	0.401465	0.45692	0.98707	0.987552
19.6	6.14224	5.23297	0.372087	-0.112478	0.401387	0.456919	0.98707	0.987552
19.61	6.14072	5.22907	0.368668	-0.116208	0.401309	0.456919	0.98707	0.987552
19.62	6.13921	5.22518	0.365248	-0.119938	0.401232	0.456918	0.98707	0.987552
19.63	6.13769	5.22128	0.361828	-0.123669	0.401155	0.456918	0.98707	0.987552
19.64	6.13618	5.21738	0.358409	-0.127399	0.401079	0.456917	0.98707	0.987552
19.65	6.13466	5.21348	0.354989	-0.131129	0.401002	0.456917	0.98707	0.987552
19.66	6.13314	5.20959	0.351569	-0.134859	0.400926	0.456916	0.98707	0.987552
19.67	6.13163	5.20569	0.348149	-0.13859	0.400851	0.456916	0.98707	0.987552
19.68	6.13011	5.20179	0.34473	-0.14232	0.400775	0.456915	0.98707	0.987552
19.69	6.12859	5.19789	0.34131	-0.14605	0.4007	0.456915	0.98707	0.987552
19.7	6.12707	5.194	0.33789	-0.149781	0.400625	0.456914	0.98707	0.987552
19.71	6.12555	5.1901	0.334471	-0.153511	0.40055	0.456914	0.98707	0.987552
19.72	6.12403	5.1862	0.331051	-0.157241	0.400476	0.456913	0.98707	0.987552
19.73	6.12251	5.18231	0.327631	-0.160972	0.400402	0.456913	0.98707	0.987552
19.74	6.12099	5.17841	0.324211	-0.164702	0.400328	0.456912	0.98707	0.987552
19.75	6.11947	5.17451	0.320792	-0.168432	0.400254	0.456912	0.98707	0.987552
19.76	6.11795	5.17061	0.317372	-0.172162	0.400181	0.456911	0.98707	0.987552
19.77	6.11643	5.16672	0.313952	-0.175893	0.400108	0.456911	0.98707	0.987552
19.78	6.11491	5.16282	0.310533	-0.179623	0.400035	0.45691	0.98707	0.987552
19.79	6.11338	5.15892	0.307113	-0.183353	0.399963	0.45691	0.98707	0.987552
19.8	6.11186	5.15502	0.303693	-0.187084	0.399891	0.456909	0.98707	0.987552
19.81	6.11034	5.15113	0.300273	-0.190814	0.399819	0.456909	0.98707	0.987552
19.82	6.10881	5.14723	0.296854	-0.194544	0.399747	0.456908	0.98707	0.987552
19.83	6.10729	5.14333	0.293434	-0.198275	0.399675	0.456908	0.98707	0.987552
19.84	6.10576	5.13943	0.290014	-0.202005	0.399604	0.456907	0.98707	0.987552
19.85	6.10424	5.13554	0.286595	-0.205735	0.399533	0.456907	0.98707	0.987552
19.86	6.10271	5.13164	0.283175	-0.209465	0.399463	0.456907	0.98707	0.987552
19.87	6.10119	5.12774	0.279755	-0.213196	0.399392	0.456906	0.98707	0.987552
19.88	6.09966	5.12384	0.276335	-0.216926	0.399322	0.456906	0.98707	0.987552
19.89	6.09813	5.11995	0.272916	-0.220656	0.399252	0.456905	0.98707	0.987552
19.9	6.0966	5.11605	0.269496	-0.224387	0.399183	0.456905	0.98707	0.987552
19.91	6.09508	5.11215	0.266076	-0.228117	0.399113	0.456904	0.98707	0.987552
19.92	6.09355	5.10826	0.262657	-0.231847	0.399044	0.456904	0.98707	0.987552
19.93	6.09202	5.10436	0.259237	-0.235578	0.398975	0.456904	0.98707	0.987552
19.94	6.09049	5.10046	0.255817	-0.239308	0.398907	0.456903	0.98707	0.987552
19.95	6.08896	5.09656	0.252397	-0.243038	0.398838	0.456903	0.98707	0.987552
19.96	6.08743	5.09267	0.248978	-0.246768	0.39877	0.456902	0.98707	0.987552
19.97	6.0859	5.08877	0.245558	-0.250499	0.398703	0.456902	0.98707	0.987552
[truncated: 803 more rows]

## Sheet: B
	Viral load				Target cell
time	black	blue	green	red	black	blue	green	red
0	4.81514	4.81514	4.81514	4.81514	1	1	1	1
0.01	4.81739	4.81739	4.81739	4.81739	0.999991	0.999991	0.999991	0.999991
0.02	4.81965	4.81965	4.81965	4.81965	0.999982	0.999982	0.999982	0.999982
0.03	4.8219	4.8219	4.8219	4.8219	0.999972	0.999972	0.999972	0.999972
0.04	4.82416	4.82416	4.82416	4.82416	0.999963	0.999963	0.999963	0.999963
0.05	4.82641	4.82641	4.82641	4.82641	0.999954	0.999954	0.999954	0.999954
0.06	4.82867	4.82867	4.82867	4.82867	0.999945	0.999945	0.999945	0.999945
0.07	4.83092	4.83092	4.83092	4.83092	0.999935	0.999935	0.999935	0.999935
0.08	4.83318	4.83318	4.83318	4.83318	0.999926	0.999926	0.999926	0.999926
0.09	4.83543	4.83543	4.83543	4.83543	0.999916	0.999916	0.999916	0.999916
0.1	4.83769	4.83769	4.83769	4.83769	0.999907	0.999907	0.999907	0.999907
0.11	4.83994	4.83994	4.83994	4.83994	0.999897	0.999897	0.999897	0.999897
0.12	4.84219	4.84219	4.84219	4.84219	0.999887	0.999887	0.999887	0.999887
0.13	4.84445	4.84445	4.84445	4.84445	0.999878	0.999878	0.999878	0.999878
0.14	4.8467	4.8467	4.8467	4.8467	0.999868	0.999868	0.999868	0.999868
0.15	4.84896	4.84896	4.84896	4.84896	0.999858	0.999858	0.999858	0.999858
0.16	4.85121	4.85121	4.85121	4.85121	0.999848	0.999848	0.999848	0.999848
0.17	4.85346	4.85346	4.85346	4.85346	0.999838	0.999838	0.999838	0.999838
0.18	4.85572	4.85572	4.85572	4.85572	0.999828	0.999828	0.999828	0.999828
0.19	4.85797	4.85797	4.85797	4.85797	0.999818	0.999818	0.999818	0.999818
0.2	4.86023	4.86023	4.86023	4.86023	0.999808	0.999808	0.999808	0.999808
0.21	4.86248	4.86248	4.86248	4.86248	0.999798	0.999798	0.999798	0.999798
0.22	4.86473	4.86473	4.86473	4.86473	0.999788	0.999788	0.999788	0.999788
0.23	4.86699	4.86699	4.86699	4.86699	0.999778	0.999778	0.999778	0.999778
0.24	4.86924	4.86924	4.86924	4.86924	0.999767	0.999767	0.999767	0.999767
0.25	4.87149	4.87149	4.87149	4.87149	0.999757	0.999757	0.999757	0.999757
0.26	4.87375	4.87375	4.87375	4.87375	0.999747	0.999747	0.999747	0.999747
0.27	4.876	4.876	4.876	4.876	0.999736	0.999736	0.999736	0.999736
0.28	4.87825	4.87825	4.87825	4.87825	0.999726	0.999726	0.999726	0.999726
0.29	4.88051	4.88051	4.88051	4.88051	0.999715	0.999715	0.999715	0.999715
0.3	4.88276	4.88276	4.88276	4.88276	0.999705	0.999705	0.999705	0.999705
0.31	4.88501	4.88501	4.88501	4.88501	0.999694	0.999694	0.999694	0.999694
0.32	4.88727	4.88727	4.88727	4.88727	0.999683	0.999683	0.999683	0.999683
0.33	4.88952	4.88952	4.88952	4.88952	0.999672	0.999672	0.999672	0.999672
0.34	4.89177	4.89177	4.89177	4.89177	0.999662	0.999662	0.999662	0.999662
0.35	4.89402	4.89402	4.89402	4.89402	0.999651	0.999651	0.999651	0.999651
0.36	4.89628	4.89628	4.89628	4.89628	0.99964	0.99964	0.99964	0.99964
0.37	4.89853	4.89853	4.89853	4.89853	0.999629	0.999629	0.999629	0.999629
0.38	4.90078	4.90078	4.90078	4.90078	0.999618	0.999618	0.999618	0.999618
0.39	4.90304	4.90304	4.90304	4.90304	0.999607	0.999607	0.999607	0.999607
0.4	4.90529	4.90529	4.90529	4.90529	0.999595	0.999595	0.999595	0.999595
0.41	4.90754	4.90754	4.90754	4.90754	0.999584	0.999584	0.999584	0.999584
0.42	4.90979	4.90979	4.90979	4.90979	0.999573	0.999573	0.999573	0.999573
0.43	4.91204	4.91204	4.91204	4.91204	0.999561	0.999561	0.999561	0.999561
0.44	4.9143	4.9143	4.9143	4.9143	0.99955	0.99955	0.99955	0.99955
0.45	4.91655	4.91655	4.91655	4.91655	0.999539	0.999539	0.999539	0.999539
0.46	4.9188	4.9188	4.9188	4.9188	0.999527	0.999527	0.999527	0.999527
0.47	4.92105	4.92105	4.92105	4.92105	0.999516	0.999516	0.999516	0.999516
0.48	4.9233	4.9233	4.9233	4.9233	0.999504	0.999504	0.999504	0.999504
0.49	4.92556	4.92556	4.92556	4.92556	0.999492	0.999492	0.999492	0.999492
0.5	4.92781	4.92781	4.92781	4.92781	0.99948	0.99948	0.99948	0.99948
0.51	4.93006	4.93006	4.93006	4.93006	0.999469	0.999469	0.999469	0.999469
0.52	4.93231	4.93231	4.93231	4.93231	0.999457	0.999457	0.999457	0.999457
0.53	4.93456	4.93456	4.93456	4.93456	0.999445	0.999445	0.999445	0.999445
0.54	4.93681	4.93681	4.93681	4.93681	0.999433	0.999433	0.999433	0.999433
0.55	4.93906	4.93906	4.93906	4.93906	0.999421	0.999421	0.999421	0.999421
0.56	4.94132	4.94132	4.94132	4.94132	0.999409	0.999409	0.999409	0.999409
0.57	4.94357	4.94357	4.94357	4.94357	0.999396	0.999396	0.999396	0.999396
0.58	4.94582	4.94582	4.94582	4.94582	0.999384	0.999384	0.999384	0.999384
0.59	4.94807	4.94807	4.94807	4.94807	0.999372	0.999372	0.999372	0.999372
0.6	4.95032	4.95032	4.95032	4.95032	0.999359	0.999359	0.999359	0.999359
0.61	4.95257	4.95257	4.95257	4.95257	0.999347	0.999347	0.999347	0.999347
0.62	4.95482	4.95482	4.95482	4.95482	0.999334	0.999334	0.999334	0.999334
0.63	4.95707	4.95707	4.95707	4.95707	0.999322	0.999322	0.999322	0.999322
0.64	4.95932	4.95932	4.95932	4.95932	0.999309	0.999309	0.999309	0.999309
0.65	4.96157	4.96157	4.96157	4.96157	0.999296	0.999296	0.999296	0.999296
0.66	4.96382	4.96382	4.96382	4.96382	0.999284	0.999284	0.999284	0.999284
0.67	4.96607	4.96607	4.96607	4.96607	0.999271	0.999271	0.999271	0.999271
0.68	4.96832	4.96832	4.96832	4.96832	0.999258	0.999258	0.999258	0.999258
0.69	4.97057	4.97057	4.97057	4.97057	0.999245	0.999245	0.999245	0.999245
0.7	4.97283	4.97283	4.97283	4.97283	0.999232	0.999232	0.999232	0.999232
0.71	4.97508	4.97508	4.97508	4.97508	0.999219	0.999219	0.999219	0.999219
0.72	4.97733	4.97733	4.97733	4.97733	0.999206	0.999206	0.999206	0.999206
0.73	4.97957	4.97957	4.97957	4.97957	0.999192	0.999192	0.999192	0.999192
0.74	4.98182	4.98182	4.98182	4.98182	0.999179	0.999179	0.999179	0.999179
0.75	4.98407	4.98407	4.98407	4.98407	0.999166	0.999166	0.999166	0.999166
0.76	4.98632	4.98632	4.98632	4.98632	0.999152	0.999152	0.999152	0.999152
0.77	4.98857	4.98857	4.98857	4.98857	0.999139	0.999139	0.999139	0.999139
0.78	4.99082	4.99082	4.99082	4.99082	0.999125	0.999125	0.999125	0.999125
0.79	4.99307	4.99307	4.99307	4.99307	0.999111	0.999111	0.999111	0.999111
0.8	4.99532	4.99532	4.99532	4.99532	0.999098	0.999098	0.999098	0.999098
0.81	4.99757	4.99757	4.99757	4.99757	0.999084	0.999084	0.999084	0.999084
0.82	4.99982	4.99982	4.99982	4.99982	0.99907	0.99907	0.99907	0.99907
0.83	5.00207	5.00207	5.00207	5.00207	0.999056	0.999056	0.999056	0.999056
0.84	5.00432	5.00432	5.00432	5.00432	0.999042	0.999042	0.999042	0.999042
0.85	5.00657	5.00657	5.00657	5.00657	0.999028	0.999028	0.999028	0.999028
0.86	5.00882	5.00882	5.00882	5.00882	0.999014	0.999014	0.999014	0.999014
0.87	5.01106	5.01106	5.01106	5.01106	0.998999	0.998999	0.998999	0.998999
0.88	5.01331	5.01331	5.01331	5.01331	0.998985	0.998985	0.998985	0.998985
0.89	5.01556	5.01556	5.01556	5.01556	0.998971	0.998971	0.998971	0.998971
0.9	5.01781	5.01781	5.01781	5.01781	0.998956	0.998956	0.998956	0.998956
0.91	5.02006	5.02006	5.02006	5.02006	0.998942	0.998942	0.998942	0.998942
0.92	5.02231	5.02231	5.02231	5.02231	0.998927	0.998927	0.998927	0.998927
0.93	5.02455	5.02455	5.02455	5.02455	0.998912	0.998912	0.998912	0.998912
0.94	5.0268	5.0268	5.0268	5.0268	0.998898	0.998898	0.998898	0.998898
0.95	5.02905	5.02905	5.02905	5.02905	0.998883	0.998883	0.998883	0.998883
0.96	5.0313	5.0313	5.0313	5.0313	0.998868	0.998868	0.998868	0.998868
0.97	5.03355	5.03355	5.03355	5.03355	0.998853	0.998853	0.998853	0.998853
0.98	5.03579	5.03579	5.03579	5.03579	0.998838	0.998838	0.998838	0.998838
0.99	5.03804	5.03804	5.03804	5.03804	0.998823	0.998823	0.998823	0.998823
1	5.04029	5.04029	5.04029	5.04029	0.998807	0.998807	0.998807	0.998807
1.01	5.04254	5.04254	5.04254	5.04254	0.998792	0.998792	0.998792	0.998792
1.02	5.04478	5.04478	5.04478	5.04478	0.998777	0.998777	0.998777	0.998777
1.03	5.04703	5.04703	5.04703	5.04703	0.998761	0.998761	0.998761	0.998761
1.04	5.04928	5.04928	5.04928	5.04928	0.998746	0.998746	0.998746	0.998746
1.05	5.05152	5.05152	5.05152	5.05152	0.99873	0.99873	0.99873	0.99873
1.06	5.05377	5.05377	5.05377	5.05377	0.998714	0.998714	0.998714	0.998714
1.07	5.05602	5.05602	5.05602	5.05602	0.998699	0.998699	0.998699	0.998699
1.08	5.05826	5.05826	5.05826	5.05826	0.998683	0.998683	0.998683	0.998683
1.09	5.06051	5.06051	5.06051	5.06051	0.998667	0.998667	0.998667	0.998667
1.1	5.06276	5.06276	5.06276	5.06276	0.998651	0.998651	0.998651	0.998651
1.11	5.065	5.065	5.065	5.065	0.998635	0.998635	0.998635	0.998635
1.12	5.06725	5.06725	5.06725	5.06725	0.998618	0.998618	0.998618	0.998618
1.13	5.0695	5.0695	5.0695	5.0695	0.998602	0.998602	0.998602	0.998602
1.14	5.07174	5.07174	5.07174	5.07174	0.998586	0.998586	0.998586	0.998586
1.15	5.07399	5.07399	5.07399	5.07399	0.998569	0.998569	0.998569	0.998569
1.16	5.07623	5.07623	5.07623	5.07623	0.998553	0.998553	0.998553	0.998553
1.17	5.07848	5.07848	5.07848	5.07848	0.998536	0.998536	0.998536	0.998536
1.18	5.08073	5.08073	5.08073	5.08073	0.998519	0.998519	0.998519	0.998519
1.19	5.08297	5.08297	5.08297	5.08297	0.998503	0.998503	0.998503	0.998503
1.2	5.08522	5.08522	5.08522	5.08522	0.998486	0.998486	0.998486	0.998486
1.21	5.08746	5.08746	5.08746	5.08746	0.998469	0.998469	0.998469	0.998469
1.22	5.08971	5.08971	5.08971	5.08971	0.998452	0.998452	0.998452	0.998452
1.23	5.09195	5.09195	5.09195	5.09195	0.998435	0.998435	0.998435	0.998435
1.24	5.0942	5.0942	5.0942	5.0942	0.998417	0.998417	0.998417	0.998417
1.25	5.09644	5.09644	5.09644	5.09644	0.9984	0.9984	0.9984	0.9984
1.26	5.09869	5.09869	5.09869	5.09869	0.998383	0.998383	0.998383	0.998383
1.27	5.10093	5.10093	5.10093	5.10093	0.998365	0.998365	0.998365	0.998365
1.28	5.10318	5.10318	5.10318	5.10318	0.998347	0.998347	0.998347	0.998347
1.29	5.10542	5.10542	5.10542	5.10542	0.99833	0.99833	0.99833	0.99833
1.3	5.10767	5.10767	5.10767	5.10767	0.998312	0.998312	0.998312	0.998312
1.31	5.10991	5.10991	5.10991	5.10991	0.998294	0.998294	0.998294	0.998294
1.32	5.11215	5.11215	5.11215	5.11215	0.998276	0.998276	0.998276	0.998276
1.33	5.1144	5.1144	5.1144	5.1144	0.998258	0.998258	0.998258	0.998258
1.34	5.11664	5.11664	5.11664	5.11664	0.99824	0.99824	0.99824	0.99824
1.35	5.11889	5.11889	5.11889	5.11889	0.998222	0.998222	0.998222	0.998222
1.36	5.12113	5.12113	5.12113	5.12113	0.998203	0.998203	0.998203	0.998203
1.37	5.12337	5.12337	5.12337	5.12337	0.998185	0.998185	0.998185	0.998185
1.38	5.12562	5.12562	5.12562	5.12562	0.998166	0.998166	0.998166	0.998166
1.39	5.12786	5.12786	5.12786	5.12786	0.998148	0.998148	0.998148	0.998148
1.4	5.1301	5.1301	5.1301	5.1301	0.998129	0.998129	0.998129	0.998129
1.41	5.13235	5.13235	5.13235	5.13235	0.99811	0.99811	0.99811	0.99811
1.42	5.13459	5.13459	5.13459	5.13459	0.998091	0.998091	0.998091	0.998091
1.43	5.13683	5.13683	5.13683	5.13683	0.998072	0.998072	0.998072	0.998072
1.44	5.13907	5.13907	5.13907	5.13907	0.998053	0.998053	0.998053	0.998053
1.45	5.14132	5.14132	5.14132	5.14132	0.998034	0.998034	0.998034	0.998034
1.46	5.14356	5.14356	5.14356	5.14356	0.998015	0.998015	0.998015	0.998015
1.47	5.1458	5.1458	5.1458	5.1458	0.997995	0.997995	0.997995	0.997995
1.48	5.14804	5.14804	5.14804	5.14804	0.997976	0.997976	0.997976	0.997976
1.49	5.15029	5.15029	5.15029	5.15029	0.997956	0.997956	0.997956	0.997956
1.5	5.15253	5.15253	5.15253	5.15253	0.997936	0.997936	0.997936	0.997936
1.51	5.15477	5.15477	5.15477	5.15477	0.997917	0.997917	0.997917	0.997917
1.52	5.15701	5.15701	5.15701	5.15701	0.997897	0.997897	0.997897	0.997897
1.53	5.15925	5.15925	5.15925	5.15925	0.997877	0.997877	0.997877	0.997877
1.54	5.16149	5.16149	5.16149	5.16149	0.997857	0.997857	0.997857	0.997857
1.55	5.16374	5.16374	5.16374	5.16374	0.997836	0.997836	0.997836	0.997836
1.56	5.16598	5.16598	5.16598	5.16598	0.997816	0.997816	0.997816	0.997816
1.57	5.16822	5.16822	5.16822	5.16822	0.997796	0.997796	0.997796	0.997796
1.58	5.17046	5.17046	5.17046	5.17046	0.997775	0.997775	0.997775	0.997775
1.59	5.1727	5.1727	5.1727	5.1727	0.997754	0.997754	0.997754	0.997754
1.6	5.17494	5.17494	5.17494	5.17494	0.997734	0.997734	0.997734	0.997734
1.61	5.17718	5.17718	5.17718	5.17718	0.997713	0.997713	0.997713	0.997713
1.62	5.17942	5.17942	5.17942	5.17942	0.997692	0.997692	0.997692	0.997692
1.63	5.18166	5.18166	5.18166	5.18166	0.997671	0.997671	0.997671	0.997671
1.64	5.1839	5.1839	5.1839	5.1839	0.99765	0.99765	0.99765	0.99765
1.65	5.18614	5.18614	5.18614	5.18614	0.997628	0.997628	0.997628	0.997628
1.66	5.18838	5.18838	5.18838	5.18838	0.997607	0.997607	0.997607	0.997607
1.67	5.19062	5.19062	5.19062	5.19062	0.997585	0.997585	0.997585	0.997585
1.68	5.19286	5.19286	5.19286	5.19286	0.997564	0.997564	0.997564	0.997564
1.69	5.1951	5.1951	5.1951	5.1951	0.997542	0.997542	0.997542	0.997542
1.7	5.19734	5.19734	5.19734	5.19734	0.99752	0.99752	0.99752	0.99752
1.71	5.19958	5.19958	5.19958	5.19958	0.997498	0.997498	0.997498	0.997498
1.72	5.20182	5.20182	5.20182	5.20182	0.997476	0.997476	0.997476	0.997476
1.73	5.20406	5.20406	5.20406	5.20406	0.997454	0.997454	0.997454	0.997454
1.74	5.2063	5.2063	5.2063	5.2063	0.997432	0.997432	0.997432	0.997432
1.75	5.20854	5.20854	5.20854	5.20854	0.997409	0.997409	0.997409	0.997409
1.76	5.21077	5.21077	5.21077	5.21077	0.997387	0.997387	0.997387	0.997387
1.77	5.21301	5.21301	5.21301	5.21301	0.997364	0.997364	0.997364	0.997364
1.78	5.21525	5.21525	5.21525	5.21525	0.997341	0.997341	0.997341	0.997341
1.79	5.21749	5.21749	5.21749	5.21749	0.997319	0.997319	0.997319	0.997319
1.8	5.21973	5.21973	5.21973	5.21973	0.997296	0.997296	0.997296	0.997296
1.81	5.22196	5.22196	5.22196	5.22196	0.997273	0.997273	0.997273	0.997273
1.82	5.2242	5.2242	5.2242	5.2242	0.997249	0.997249	0.997249	0.997249
1.83	5.22644	5.22644	5.22644	5.22644	0.997226	0.997226	0.997226	0.997226
1.84	5.22868	5.22868	5.22868	5.22868	0.997202	0.997202	0.997202	0.997202
1.85	5.23091	5.23091	5.23091	5.23091	0.997179	0.997179	0.997179	0.997179
1.86	5.23315	5.23315	5.23315	5.23315	0.997155	0.997155	0.997155	0.997155
1.87	5.23539	5.23539	5.23539	5.23539	0.997131	0.997131	0.997131	0.997131
1.88	5.23762	5.23762	5.23762	5.23762	0.997107	0.997107	0.997107	0.997107
1.89	5.23986	5.23986	5.23986	5.23986	0.997083	0.997083	0.997083	0.997083
1.9	5.2421	5.2421	5.2421	5.2421	0.997059	0.997059	0.997059	0.997059
1.91	5.24433	5.24433	5.24433	5.24433	0.997035	0.997035	0.997035	0.997035
1.92	5.24657	5.24657	5.24657	5.24657	0.99701	0.99701	0.99701	0.99701
1.93	5.24881	5.24881	5.24881	5.24881	0.996986	0.996986	0.996986	0.996986
1.94	5.25104	5.25104	5.25104	5.25104	0.996961	0.996961	0.996961	0.996961
1.95	5.25328	5.25328	5.25328	5.25328	0.996936	0.996936	0.996936	0.996936
1.96	5.25551	5.25551	5.25551	5.25551	0.996911	0.996911	0.996911	0.996911
1.97	5.25775	5.25775	5.25775	5.25775	0.996886	0.996886	0.996886	0.996886
1.98	5.25998	5.25998	5.25998	5.25998	0.996861	0.996861	0.996861	0.996861
1.99	5.26222	5.26222	5.26222	5.26222	0.996836	0.996836	0.996836	0.996836
2	5.26445	5.26445	5.26445	5.26445	0.99681	0.99681	0.99681	0.99681
2.01	5.26669	5.26669	5.26669	5.26669	0.996785	0.996785	0.996785	0.996785
2.02	5.26892	5.26892	5.26892	5.26892	0.996759	0.996759	0.996759	0.996759
2.03	5.27116	5.27116	5.27116	5.27116	0.996733	0.996733	0.996733	0.996733
2.04	5.27339	5.27339	5.27339	5.27339	0.996707	0.996707	0.996707	0.996707
2.05	5.27563	5.27563	5.27563	5.27563	0.996681	0.996681	0.996681	0.996681
2.06	5.27786	5.27786	5.27786	5.27786	0.996655	0.996655	0.996655	0.996655
2.07	5.28009	5.28009	5.28009	5.28009	0.996628	0.996628	0.996628	0.996628
2.08	5.28233	5.28233	5.28233	5.28233	0.996602	0.996602	0.996602	0.996602
2.09	5.28456	5.28456	5.28456	5.28456	0.996575	0.996575	0.996575	0.996575
2.1	5.28679	5.28679	5.28679	5.28679	0.996548	0.996548	0.996548	0.996548
2.11	5.28903	5.28903	5.28903	5.28903	0.996521	0.996521	0.996521	0.996521
2.12	5.29126	5.29126	5.29126	5.29126	0.996494	0.996494	0.996494	0.996494
2.13	5.29349	5.29349	5.29349	5.29349	0.996467	0.996467	0.996467	0.996467
2.14	5.29573	5.29573	5.29573	5.29573	0.99644	0.99644	0.99644	0.99644
2.15	5.29796	5.29796	5.29796	5.29796	0.996412	0.996412	0.996412	0.996412
2.16	5.30019	5.30019	5.30019	5.30019	0.996384	0.996384	0.996384	0.996384
2.17	5.30242	5.30242	5.30242	5.30242	0.996357	0.996357	0.996357	0.996357
2.18	5.30465	5.30465	5.30465	5.30465	0.996329	0.996329	0.996329	0.996329
2.19	5.30689	5.30689	5.30689	5.30689	0.996301	0.996301	0.996301	0.996301
2.2	5.30912	5.30912	5.30912	5.30912	0.996272	0.996272	0.996272	0.996272
2.21	5.31135	5.31135	5.31135	5.31135	0.996244	0.996244	0.996244	0.996244
2.22	5.31358	5.31358	5.31358	5.31358	0.996216	0.996216	0.996216	0.996216
2.23	5.31581	5.31581	5.31581	5.31581	0.996187	0.996187	0.996187	0.996187
2.24	5.31804	5.31804	5.31804	5.31804	0.996158	0.996158	0.996158	0.996158
2.25	5.32027	5.32027	5.32027	5.32027	0.996129	0.996129	0.996129	0.996129
2.26	5.3225	5.3225	5.3225	5.3225	0.9961	0.9961	0.9961	0.9961
2.27	5.32473	5.32473	5.32473	5.32473	0.996071	0.996071	0.996071	0.996071
2.28	5.32696	5.32696	5.32696	5.32696	0.996041	0.996041	0.996041	0.996041
2.29	5.32919	5.32919	5.32919	5.32919	0.996012	0.996012	0.996012	0.996012
2.3	5.33142	5.33142	5.33142	5.33142	0.995982	0.995982	0.995982	0.995982
2.31	5.33365	5.33365	5.33365	5.33365	0.995952	0.995952	0.995952	0.995952
2.32	5.33588	5.33588	5.33588	5.33588	0.995922	0.995922	0.995922	0.995922
2.33	5.33811	5.33811	5.33811	5.33811	0.995892	0.995892	0.995892	0.995892
2.34	5.34034	5.34034	5.34034	5.34034	0.995862	0.995862	0.995862	0.995862
2.35	5.34257	5.34257	5.34257	5.34257	0.995831	0.995831	0.995831	0.995831
2.36	5.3448	5.3448	5.3448	5.3448	0.995801	0.995801	0.995801	0.995801
2.37	5.34703	5.34703	5.34703	5.34703	0.99577	0.99577	0.99577	0.99577
2.38	5.34925	5.34925	5.34925	5.34925	0.995739	0.995739	0.995739	0.995739
2.39	5.35148	5.35148	5.35148	5.35148	0.995708	0.995708	0.995708	0.995708
2.4	5.35371	5.35371	5.35371	5.35371	0.995677	0.995677	0.995677	0.995677
2.41	5.35594	5.35594	5.35594	5.35594	0.995645	0.995645	0.995645	0.995645
2.42	5.35816	5.35816	5.35816	5.35816	0.995614	0.995614	0.995614	0.995614
2.43	5.36039	5.36039	5.36039	5.36039	0.995582	0.995582	0.995582	0.995582
2.44	5.36262	5.36262	5.36262	5.36262	0.99555	0.99555	0.99555	0.99555
2.45	5.36485	5.36485	5.36485	5.36485	0.995518	0.995518	0.995518	0.995518
2.46	5.36707	5.36707	5.36707	5.36707	0.995486	0.995486	0.995486	0.995486
2.47	5.3693	5.3693	5.3693	5.3693	0.995453	0.995453	0.995453	0.995453
2.48	5.37152	5.37152	5.37152	5.37152	0.995421	0.995421	0.995421	0.995421
2.49	5.37375	5.37375	5.37375	5.37375	0.995388	0.995388	0.995388	0.995388
2.5	5.37598	5.37598	5.37598	5.37598	0.995355	0.995355	0.995355	0.995355
2.51	5.3782	5.3782	5.3782	5.3782	0.995322	0.995322	0.995322	0.995322
2.52	5.38043	5.38043	5.38043	5.38043	0.995289	0.995289	0.995289	0.995289
2.53	5.38265	5.38265	5.38265	5.38265	0.995256	0.995256	0.995256	0.995256
2.54	5.38488	5.38488	5.38488	5.38488	0.995222	0.995222	0.995222	0.995222
2.55	5.3871	5.3871	5.3871	5.3871	0.995188	0.995188	0.995188	0.995188
2.56	5.38933	5.38933	5.38933	5.38933	0.995154	0.995154	0.995154	0.995154
2.57	5.39155	5.39155	5.39155	5.39155	0.99512	0.99512	0.99512	0.99512
2.58	5.39378	5.39378	5.39378	5.39378	0.995086	0.995086	0.995086	0.995086
2.59	5.396	5.396	5.396	5.396	0.995052	0.995052	0.995052	0.995052
2.6	5.39822	5.39822	5.39822	5.39822	0.995017	0.995017	0.995017	0.995017
2.61	5.40045	5.40045	5.40045	5.40045	0.994982	0.994982	0.994982	0.994982
2.62	5.40267	5.40267	5.40267	5.40267	0.994947	0.994947	0.994947	0.994947
2.63	5.40489	5.40489	5.40489	5.40489	0.994912	0.994912	0.994912	0.994912
2.64	5.40712	5.40712	5.40712	5.40712	0.994877	0.994877	0.994877	0.994877
2.65	5.40934	5.40934	5.40934	5.40934	0.994841	0.994841	0.994841	0.994841
2.66	5.41156	5.41156	5.41156	5.41156	0.994806	0.994806	0.994806	0.994806
2.67	5.41378	5.41378	5.41378	5.41378	0.99477	0.99477	0.99477	0.99477
2.68	5.416	5.416	5.416	5.416	0.994734	0.994734	0.994734	0.994734
2.69	5.41823	5.41823	5.41823	5.41823	0.994698	0.994698	0.994698	0.994698
2.7	5.42045	5.42045	5.42045	5.42045	0.994661	0.994661	0.994661	0.994661
2.71	5.42267	5.42267	5.42267	5.42267	0.994625	0.994625	0.994625	0.994625
2.72	5.42489	5.42489	5.42489	5.42489	0.994588	0.994588	0.994588	0.994588
2.73	5.42711	5.42711	5.42711	5.42711	0.994551	0.994551	0.994551	0.994551
2.74	5.42933	5.42933	5.42933	5.42933	0.994514	0.994514	0.994514	0.994514
2.75	5.43155	5.43155	5.43155	5.43155	0.994476	0.994476	0.994476	0.994476
2.76	5.43377	5.43377	5.43377	5.43377	0.994439	0.994439	0.994439	0.994439
2.77	5.43599	5.43599	5.43599	5.43599	0.994401	0.994401	0.994401	0.994401
2.78	5.43821	5.43821	5.43821	5.43821	0.994363	0.994363	0.994363	0.994363
2.79	5.44043	5.44043	5.44043	5.44043	0.994325	0.994325	0.994325	0.994325
2.8	5.44265	5.44265	5.44265	5.44265	0.994287	0.994287	0.994287	0.994287
2.81	5.44487	5.44487	5.44487	5.44487	0.994248	0.994248	0.994248	0.994248
2.82	5.44709	5.44709	5.44709	5.44709	0.99421	0.99421	0.99421	0.99421
2.83	5.4493	5.4493	5.4493	5.4493	0.994171	0.994171	0.994171	0.994171
2.84	5.45152	5.45152	5.45152	5.45152	0.994132	0.994132	0.994132	0.994132
2.85	5.45374	5.45374	5.45374	5.45374	0.994093	0.994093	0.994093	0.994093
2.86	5.45596	5.45596	5.45596	5.45596	0.994053	0.994053	0.994053	0.994053
2.87	5.45817	5.45817	5.45817	5.45817	0.994013	0.994013	0.994013	0.994013
2.88	5.46039	5.46039	5.46039	5.46039	0.993973	0.993973	0.993973	0.993973
2.89	5.46261	5.46261	5.46261	5.46261	0.993933	0.993933	0.993933	0.993933
2.9	5.46483	5.46483	5.46483	5.46483	0.993893	0.993893	0.993893	0.993893
2.91	5.46704	5.46704	5.46704	5.46704	0.993853	0.993853	0.993853	0.993853
2.92	5.46926	5.46926	5.46926	5.46926	0.993812	0.993812	0.993812	0.993812
2.93	5.47147	5.47147	5.47147	5.47147	0.993771	0.993771	0.993771	0.993771
2.94	5.47369	5.47369	5.47369	5.47369	0.99373	0.99373	0.99373	0.99373
2.95	5.4759	5.4759	5.4759	5.4759	0.993689	0.993689	0.993689	0.993689
2.96	5.47812	5.47812	5.47812	5.47812	0.993647	0.993647	0.993647	0.993647
2.97	5.48033	5.48033	5.48033	5.48033	0.993605	0.993605	0.993605	0.993605
2.98	5.48255	5.48255	5.48255	5.48255	0.993563	0.993563	0.993563	0.993563
2.99	5.48476	5.48476	5.48476	5.48476	0.993521	0.993521	0.993521	0.993521
3	5.48698	5.48698	5.48698	5.48698	0.993479	0.993479	0.993479	0.993479
3.01	5.48919	5.48919	5.48919	5.48919	0.993436	0.993436	0.993436	0.993436
3.02	5.4914	5.4914	5.4914	5.4914	0.993393	0.993393	0.993393	0.993393
3.03	5.49362	5.49362	5.49362	5.49362	0.99335	0.99335	0.99335	0.99335
3.04	5.49583	5.49583	5.49583	5.49583	0.993307	0.993307	0.993307	0.993307
3.05	5.49804	5.49804	5.49804	5.49804	0.993264	0.993264	0.993264	0.993264
3.06	5.50026	5.50026	5.50026	5.50026	0.99322	0.99322	0.99322	0.99322
3.07	5.50247	5.50247	5.50247	5.50247	0.993176	0.993176	0.993176	0.993176
3.08	5.50468	5.50468	5.50468	5.50468	0.993132	0.993132	0.993132	0.993132
3.09	5.50689	5.50689	5.50689	5.50689	0.993088	0.993088	0.993088	0.993088
3.1	5.5091	5.5091	5.5091	5.5091	0.993043	0.993043	0.993043	0.993043
3.11	5.51131	5.51131	5.51131	5.51131	0.992998	0.992998	0.992998	0.992998
3.12	5.51352	5.51352	5.51352	5.51352	0.992953	0.992953	0.992953	0.992953
3.13	5.51573	5.51573	5.51573	5.51573	0.992908	0.992908	0.992908	0.992908
3.14	5.51794	5.51794	5.51794	5.51794	0.992862	0.992862	0.992862	0.992862
3.15	5.52015	5.52015	5.52015	5.52015	0.992817	0.992817	0.992817	0.992817
3.16	5.52236	5.52236	5.52236	5.52236	0.992771	0.992771	0.992771	0.992771
3.17	5.52457	5.52457	5.52457	5.52457	0.992725	0.992725	0.992725	0.992725
3.18	5.52678	5.52678	5.52678	5.52678	0.992678	0.992678	0.992678	0.992678
3.19	5.52899	5.52899	5.52899	5.52899	0.992632	0.992632	0.992632	0.992632
3.2	5.5312	5.5312	5.5312	5.5312	0.992585	0.992585	0.992585	0.992585
3.21	5.53341	5.53341	5.53341	5.53341	0.992538	0.992538	0.992538	0.992538
3.22	5.53561	5.53561	5.53561	5.53561	0.99249	0.99249	0.99249	0.99249
3.23	5.53782	5.53782	5.53782	5.53782	0.992443	0.992443	0.992443	0.992443
3.24	5.54003	5.54003	5.54003	5.54003	0.992395	0.992395	0.992395	0.992395
3.25	5.54224	5.54224	5.54224	5.54224	0.992347	0.992347	0.992347	0.992347
3.26	5.54444	5.54444	5.54444	5.54444	0.992298	0.992298	0.992298	0.992298
3.27	5.54665	5.54665	5.54665	5.54665	0.99225	0.99225	0.99225	0.99225
3.28	5.54886	5.54886	5.54886	5.54886	0.992201	0.992201	0.992201	0.992201
3.29	5.55106	5.55106	5.55106	5.55106	0.992152	0.992152	0.992152	0.992152
3.3	5.55327	5.55327	5.55327	5.55327	0.992103	0.992103	0.992103	0.992103
3.31	5.55547	5.55547	5.55547	5.55547	0.992053	0.992053	0.992053	0.992053
3.32	5.55768	5.55768	5.55768	5.55768	0.992003	0.992003	0.992003	0.992003
3.33	5.55988	5.55988	5.55988	5.55988	0.991953	0.991953	0.991953	0.991953
3.34	5.56208	5.56208	5.56208	5.56208	0.991903	0.991903	0.991903	0.991903
3.35	5.56429	5.56429	5.56429	5.56429	0.991852	0.991852	0.991852	0.991852
3.36	5.56649	5.56649	5.56649	5.56649	0.991802	0.991802	0.991802	0.991802
3.37	5.56869	5.56869	5.56869	5.56869	0.991751	0.991751	0.991751	0.991751
3.38	5.5709	5.5709	5.5709	5.5709	0.991699	0.991699	0.991699	0.991699
3.39	5.5731	5.5731	5.5731	5.5731	0.991648	0.991648	0.991648	0.991648
3.4	5.5753	5.5753	5.5753	5.5753	0.991596	0.991596	0.991596	0.991596
3.41	5.5775	5.5775	5.5775	5.5775	0.991544	0.991544	0.991544	0.991544
3.42	5.57971	5.57971	5.57971	5.57971	0.991491	0.991491	0.991491	0.991491
3.43	5.58191	5.58191	5.58191	5.58191	0.991439	0.991439	0.991439	0.991439
3.44	5.58411	5.58411	5.58411	5.58411	0.991386	0.991386	0.991386	0.991386
3.45	5.58631	5.58631	5.58631	5.58631	0.991333	0.991333	0.991333	0.991333
3.46	5.58851	5.58851	5.58851	5.58851	0.991279	0.991279	0.991279	0.991279
3.47	5.59071	5.59071	5.59071	5.59071	0.991226	0.991226	0.991226	0.991226
3.48	5.59291	5.59291	5.59291	5.59291	0.991172	0.991172	0.991172	0.991172
3.49	5.59511	5.59511	5.59511	5.59511	0.991117	0.991117	0.991117	0.991117
3.5	5.59731	5.59731	5.59731	5.59731	0.991063	0.991063	0.991063	0.991063
3.51	5.5995	5.5995	5.5995	5.5995	0.991008	0.991008	0.991008	0.991008
3.52	5.6017	5.6017	5.6017	5.6017	0.990953	0.990953	0.990953	0.990953
3.53	5.6039	5.6039	5.6039	5.6039	0.990898	0.990898	0.990898	0.990898
3.54	5.6061	5.6061	5.6061	5.6061	0.990842	0.990842	0.990842	0.990842
3.55	5.60829	5.60829	5.60829	5.60829	0.990786	0.990786	0.990786	0.990786
3.56	5.61049	5.61049	5.61049	5.61049	0.99073	0.99073	0.99073	0.99073
3.57	5.61269	5.61269	5.61269	5.61269	0.990674	0.990674	0.990674	0.990674
3.58	5.61488	5.61488	5.61488	5.61488	0.990617	0.990617	0.990617	0.990617
3.59	5.61708	5.61708	5.61708	5.61708	0.99056	0.99056	0.99056	0.99056
3.6	5.61927	5.61927	5.61927	5.61927	0.990503	0.990503	0.990503	0.990503
3.61	5.62147	5.62147	5.62147	5.62147	0.990445	0.990445	0.990445	0.990445
3.62	5.62366	5.62366	5.62366	5.62366	0.990387	0.990387	0.990387	0.990387
3.63	5.62586	5.62586	5.62586	5.62586	0.990329	0.990329	0.990329	0.990329
3.64	5.62805	5.62805	5.62805	5.62805	0.990271	0.990271	0.990271	0.990271
3.65	5.63025	5.63025	5.63025	5.63025	0.990212	0.990212	0.990212	0.990212
3.66	5.63244	5.63244	5.63244	5.63244	0.990153	0.990153	0.990153	0.990153
3.67	5.63463	5.63463	5.63463	5.63463	0.990093	0.990093	0.990093	0.990093
3.68	5.63682	5.63682	5.63682	5.63682	0.990034	0.990034	0.990034	0.990034
3.69	5.63902	5.63902	5.63902	5.63902	0.989974	0.989974	0.989974	0.989974
3.7	5.64121	5.64121	5.64121	5.64121	0.989914	0.989914	0.989914	0.989914
3.71	5.6434	5.6434	5.6434	5.6434	0.989853	0.989853	0.989853	0.989853
3.72	5.64559	5.64559	5.64559	5.64559	0.989792	0.989792	0.989792	0.989792
3.73	5.64778	5.64778	5.64778	5.64778	0.989731	0.989731	0.989731	0.989731
3.74	5.64997	5.64997	5.64997	5.64997	0.98967	0.98967	0.98967	0.98967
3.75	5.65216	5.65216	5.65216	5.65216	0.989608	0.989608	0.989608	0.989608
3.76	5.65435	5.65435	5.65435	5.65435	0.989546	0.989546	0.989546	0.989546
3.77	5.65654	5.65654	5.65654	5.65654	0.989483	0.989483	0.989483	0.989483
3.78	5.65873	5.65873	5.65873	5.65873	0.989421	0.989421	0.989421	0.989421
3.79	5.66091	5.66091	5.66091	5.66091	0.989358	0.989358	0.989358	0.989358
3.8	5.6631	5.6631	5.6631	5.6631	0.989294	0.989294	0.989294	0.989294
3.81	5.66529	5.66529	5.66529	5.66529	0.989231	0.989231	0.989231	0.989231
3.82	5.66748	5.66748	5.66748	5.66748	0.989167	0.989167	0.989167	0.989167
3.83	5.66966	5.66966	5.66966	5.66966	0.989103	0.989103	0.989103	0.989103
3.84	5.67185	5.67185	5.67185	5.67185	0.989038	0.989038	0.989038	0.989038
3.85	5.67403	5.67403	5.67403	5.67403	0.988973	0.988973	0.988973	0.988973
3.86	5.67622	5.67622	5.67622	5.67622	0.988908	0.988908	0.988908	0.988908
3.87	5.67841	5.67841	5.67841	5.67841	0.988842	0.988842	0.988842	0.988842
3.88	5.68059	5.68059	5.68059	5.68059	0.988777	0.988777	0.988777	0.988777
3.89	5.68277	5.68277	5.68277	5.68277	0.98871	0.98871	0.98871	0.98871
3.9	5.68496	5.68496	5.68496	5.68496	0.988644	0.988644	0.988644	0.988644
3.91	5.68714	5.68714	5.68714	5.68714	0.988577	0.988577	0.988577	0.988577
3.92	5.68932	5.68932	5.68932	5.68932	0.98851	0.98851	0.98851	0.98851
3.93	5.69151	5.69151	5.69151	5.69151	0.988442	0.988442	0.988442	0.988442
3.94	5.69369	5.69369	5.69369	5.69369	0.988374	0.988374	0.988374	0.988374
3.95	5.69587	5.69587	5.69587	5.69587	0.988306	0.988306	0.988306	0.988306
3.96	5.69805	5.69805	5.69805	5.69805	0.988238	0.988238	0.988238	0.988238
3.97	5.70023	5.70023	5.70023	5.70023	0.988169	0.988169	0.988169	0.988169
3.98	5.70241	5.70241	5.70241	5.70241	0.9881	0.9881	0.9881	0.9881
3.99	5.70459	5.70459	5.70459	5.70459	0.98803	0.98803	0.98803	0.98803
4	5.70677	5.70677	5.70677	5.70677	0.98796	0.98796	0.98796	0.98796
4.01	5.70895	5.70895	5.70335	5.70304	0.98789	0.98789	0.98789	0.98789
4.02	5.71113	5.71113	5.69993	5.69931	0.987819	0.987819	0.987821	0.987821
4.03	5.71331	5.71331	5.69651	5.69558	0.987748	0.987748	0.987752	0.987752
4.04	5.71548	5.71548	5.69309	5.69185	0.987677	0.987677	0.987684	0.987684
4.05	5.71766	5.71766	5.68967	5.68812	0.987605	0.987605	0.987616	0.987617
4.06	5.71984	5.71984	5.68625	5.68439	0.987533	0.987533	0.987549	0.98755
4.07	5.72201	5.72201	5.68283	5.68066	0.987461	0.987461	0.987483	0.987484
4.08	5.72419	5.72419	5.67942	5.67693	0.987388	0.987388	0.987417	0.987418
4.09	5.72636	5.72636	5.676	5.6732	0.987315	0.987315	0.987351	0.987353
4.1	5.72854	5.72854	5.67258	5.66947	0.987242	0.987242	0.987286	0.987289
4.11	5.73071	5.73071	5.66916	5.66574	0.987168	0.987168	0.987222	0.987225
4.12	5.73289	5.73289	5.66574	5.66201	0.987094	0.987094	0.987158	0.987161
4.13	5.73506	5.73506	5.66232	5.65828	0.987019	0.987019	0.987094	0.987098
4.14	5.73723	5.73723	5.6589	5.65455	0.986944	0.986944	0.987031	0.987036
4.15	5.73941	5.73941	5.65548	5.65082	0.986869	0.986869	0.986969	0.986974
4.16	5.74158	5.74158	5.65206	5.64708	0.986793	0.986793	0.986907	0.986913
4.17	5.74375	5.74375	5.64864	5.64335	0.986717	0.986717	0.986846	0.986852
4.18	5.74592	5.74592	5.64522	5.63962	0.986641	0.986641	0.986785	0.986792
4.19	5.74809	5.74809	5.6418	5.63589	0.986564	0.986564	0.986724	0.986732
4.2	5.75026	5.75026	5.63838	5.63216	0.986487	0.986487	0.986664	0.986673
4.21	5.75243	5.75243	5.63496	5.62843	0.986409	0.986409	0.986604	0.986614
4.22	5.7546	5.7546	5.63154	5.6247	0.986331	0.986331	0.986545	0.986556
4.23	5.75677	5.75677	5.62812	5.62097	0.986253	0.986253	0.986487	0.986498
4.24	5.75894	5.75894	5.6247	5.61724	0.986174	0.986174	0.986429	0.986441
4.25	5.7611	5.7611	5.62128	5.61351	0.986095	0.986095	0.986371	0.986385
4.26	5.76327	5.76327	5.61786	5.60978	0.986016	0.986016	0.986314	0.986328
4.27	5.76544	5.76544	5.61444	5.60605	0.985936	0.985936	0.986257	0.986273
4.28	5.7676	5.7676	5.61102	5.60232	0.985856	0.985856	0.986201	0.986217
4.29	5.76977	5.76977	5.6076	5.59859	0.985775	0.985775	0.986145	0.986163
4.3	5.77193	5.77193	5.60418	5.59486	0.985694	0.985694	0.986089	0.986108
4.31	5.7741	5.7741	5.60076	5.59113	0.985613	0.985613	0.986034	0.986054
4.32	5.77626	5.77626	5.59734	5.58739	0.985531	0.985531	0.98598	0.986001
4.33	5.77843	5.77843	5.59392	5.58366	0.985448	0.985448	0.985925	0.985948
4.34	5.78059	5.78059	5.5905	5.57993	0.985366	0.985366	0.985872	0.985896
4.35	5.78275	5.78275	5.58707	5.5762	0.985283	0.985283	0.985818	0.985844
4.36	5.78491	5.78491	5.58365	5.57247	0.985199	0.985199	0.985766	0.985792
4.37	5.78708	5.78708	5.58023	5.56874	0.985115	0.985115	0.985713	0.985741
4.38	5.78924	5.78924	5.57681	5.56501	0.985031	0.985031	0.985661	0.98569
4.39	5.7914	5.7914	5.57339	5.56128	0.984946	0.984946	0.985609	0.98564
4.4	5.79356	5.79356	5.56997	5.55755	0.984861	0.984861	0.985558	0.98559
4.41	5.79572	5.79572	5.56655	5.55382	0.984776	0.984776	0.985507	0.985541
4.42	5.79788	5.79788	5.56313	5.55009	0.98469	0.98469	0.985457	0.985492
4.43	5.80003	5.80003	5.55971	5.54635	0.984604	0.984604	0.985407	0.985444
4.44	5.80219	5.80219	5.55629	5.54262	0.984517	0.984517	0.985357	0.985395
4.45	5.80435	5.80435	5.55287	5.53889	0.98443	0.98443	0.985308	0.985348
4.46	5.8065	5.8065	5.54945	5.53516	0.984342	0.984342	0.985259	0.9853
4.47	5.80866	5.80866	5.54603	5.53143	0.984254	0.984254	0.985211	0.985254
4.48	5.81082	5.81082	5.54261	5.5277	0.984165	0.984165	0.985163	0.985207
4.49	5.81297	5.81297	5.53918	5.52397	0.984076	0.984076	0.985115	0.985161
4.5	5.81513	5.81513	5.53576	5.52024	0.983987	0.983987	0.985068	0.985115
4.51	5.81728	5.81728	5.53234	5.51651	0.983897	0.983897	0.985021	0.98507
4.52	5.81943	5.81943	5.52892	5.51278	0.983807	0.983807	0.984974	0.985025
4.53	5.82159	5.82159	5.5255	5.50904	0.983716	0.983716	0.984928	0.984981
4.54	5.82374	5.82374	5.52208	5.50531	0.983625	0.983625	0.984882	0.984937
4.55	5.82589	5.82589	5.51866	5.50158	0.983534	0.983534	0.984837	0.984893
4.56	5.82804	5.82804	5.51524	5.49785	0.983442	0.983442	0.984791	0.984849
4.57	5.83019	5.83019	5.51182	5.49412	0.983349	0.983349	0.984747	0.984806
4.58	5.83234	5.83234	5.50839	5.49039	0.983256	0.983256	0.984702	0.984764
4.59	5.83449	5.83449	5.50497	5.48666	0.983163	0.983163	0.984658	0.984722
4.6	5.83664	5.83664	5.50155	5.48293	0.983069	0.983069	0.984614	0.98468
4.61	5.83879	5.83879	5.49813	5.4792	0.982975	0.982975	0.984571	0.984638
4.62	5.84093	5.84093	5.49471	5.47546	0.98288	0.98288	0.984528	0.984597
4.63	5.84308	5.84308	5.49129	5.47173	0.982785	0.982785	0.984485	0.984556
4.64	5.84523	5.84523	5.48787	5.468	0.982689	0.982689	0.984443	0.984516
4.65	5.84737	5.84737	5.48445	5.46427	0.982593	0.982593	0.984401	0.984475
4.66	5.84952	5.84952	5.48102	5.46054	0.982497	0.982497	0.984359	0.984436
4.67	5.85166	5.85166	5.4776	5.45681	0.982399	0.982399	0.984318	0.984396
4.68	5.85381	5.85381	5.47418	5.45308	0.982302	0.982302	0.984277	0.984357
4.69	5.85595	5.85595	5.47076	5.44935	0.982204	0.982204	0.984236	0.984318
4.7	5.85809	5.85809	5.46734	5.44561	0.982105	0.982105	0.984196	0.98428
4.71	5.86023	5.86023	5.46392	5.44188	0.982007	0.982007	0.984156	0.984242
4.72	5.86237	5.86237	5.4605	5.43815	0.981907	0.981907	0.984116	0.984204
4.73	5.86452	5.86452	5.45707	5.43442	0.981807	0.981807	0.984077	0.984167
4.74	5.86666	5.86666	5.45365	5.43069	0.981707	0.981707	0.984037	0.984129
4.75	5.86879	5.86879	5.45023	5.42696	0.981606	0.981606	0.983999	0.984093
4.76	5.87093	5.87093	5.44681	5.42323	0.981505	0.981505	0.98396	0.984056
4.77	5.87307	5.87307	5.44339	5.41949	0.981403	0.981403	0.983922	0.98402
4.78	5.87521	5.87521	5.43997	5.41576	0.9813	0.9813	0.983884	0.983984
4.79	5.87735	5.87735	5.43654	5.41203	0.981198	0.981198	0.983846	0.983949
4.8	5.87948	5.87948	5.43312	5.4083	0.981094	0.981094	0.983809	0.983913
4.81	5.88162	5.88162	5.4297	5.40457	0.98099	0.98099	0.983772	0.983878
4.82	5.88375	5.88375	5.42628	5.40084	0.980886	0.980886	0.983735	0.983844
4.83	5.88589	5.88589	5.42286	5.39711	0.980781	0.980781	0.983699	0.983809
4.84	5.88802	5.88802	5.41943	5.39337	0.980676	0.980676	0.983663	0.983775
4.85	5.89015	5.89015	5.41601	5.38964	0.98057	0.98057	0.983627	0.983742
4.86	5.89229	5.89229	5.41259	5.38591	0.980464	0.980464	0.983591	0.983708
4.87	5.89442	5.89442	5.40917	5.38218	0.980357	0.980357	0.983556	0.983675
4.88	5.89655	5.89655	5.40575	5.37845	0.980249	0.980249	0.983521	0.983642
4.89	5.89868	5.89868	5.40233	5.37472	0.980141	0.980141	0.983486	0.983609
4.9	5.90081	5.90081	5.3989	5.37098	0.980033	0.980033	0.983452	0.983577
4.91	5.90294	5.90294	5.39548	5.36725	0.979924	0.979924	0.983418	0.983545
4.92	5.90506	5.90506	5.39206	5.36352	0.979815	0.979815	0.983384	0.983513
4.93	5.90719	5.90719	5.38864	5.35979	0.979705	0.979705	0.98335	0.983482
4.94	5.90932	5.90932	5.38521	5.35606	0.979594	0.979594	0.983317	0.98345
4.95	5.91145	5.91145	5.38179	5.35233	0.979483	0.979483	0.983283	0.983419
4.96	5.91357	5.91357	5.37837	5.3486	0.979371	0.979371	0.983251	0.983389
4.97	5.9157	5.9157	5.37495	5.34486	0.979259	0.979259	0.983218	0.983358
4.98	5.91782	5.91782	5.37153	5.34113	0.979147	0.979147	0.983186	0.983328
4.99	5.91994	5.91994	5.3681	5.3374	0.979034	0.979034	0.983153	0.983298
5	5.92206	5.92206	5.36468	5.33367	0.97892	0.97892	0.983122	0.983268
5.01	5.92419	5.92419	5.36126	5.32994	0.978806	0.978806	0.98309	0.983239
5.02	5.92631	5.92631	5.35784	5.32621	0.978691	0.978691	0.983059	0.98321
5.03	5.92843	5.92843	5.35442	5.32247	0.978575	0.978575	0.983028	0.983181
5.04	5.93055	5.93055	5.35099	5.31874	0.978459	0.978459	0.982997	0.983152
5.05	5.93267	5.93267	5.34757	5.31501	0.978343	0.978343	0.982966	0.983124
5.06	5.93479	5.93479	5.34415	5.31128	0.978226	0.978226	0.982936	0.983096
5.07	5.9369	5.9369	5.34073	5.30755	0.978108	0.978108	0.982906	0.983068
5.08	5.93902	5.93902	5.3373	5.30382	0.97799	0.97799	0.982876	0.98304
5.09	5.94114	5.94114	5.33388	5.30008	0.977871	0.977871	0.982846	0.983013
5.1	5.94325	5.94325	5.33046	5.29635	0.977752	0.977752	0.982817	0.982985
5.11	5.94536	5.94536	5.32704	5.29262	0.977632	0.977632	0.982787	0.982958
5.12	5.94748	5.94748	5.32361	5.28889	0.977512	0.977512	0.982758	0.982932
5.13	5.94959	5.94959	5.32019	5.28516	0.977391	0.977391	0.98273	0.982905
5.14	5.9517	5.9517	5.31677	5.28143	0.977269	0.977269	0.982701	0.982879
5.15	5.95382	5.95382	5.31335	5.27769	0.977147	0.977147	0.982673	0.982853
5.16	5.95593	5.95593	5.30992	5.27396	0.977025	0.977025	0.982645	0.982827
5.17	5.95804	5.95804	5.3065	5.27023	0.976901	0.976901	0.982617	0.982801
5.18	5.96014	5.96014	5.30308	5.2665	0.976777	0.976777	0.982589	0.982776
5.19	5.96225	5.96225	5.29966	5.26277	0.976653	0.976653	0.982562	0.982751
5.2	5.96436	5.96436	5.29623	5.25903	0.976528	0.976528	0.982535	0.982726
5.21	5.96647	5.96647	5.29281	5.2553	0.976402	0.976402	0.982508	0.982701
5.22	5.96857	5.96857	5.28939	5.25157	0.976276	0.976276	0.982481	0.982676
5.23	5.97068	5.97068	5.28597	5.24784	0.976149	0.976149	0.982454	0.982652
5.24	5.97278	5.97278	5.28254	5.24411	0.976022	0.976022	0.982428	0.982628
5.25	5.97489	5.97489	5.27912	5.24038	0.975894	0.975894	0.982402	0.982604
5.26	5.97699	5.97699	5.2757	5.23664	0.975765	0.975765	0.982376	0.98258
5.27	5.97909	5.97909	5.27228	5.23291	0.975636	0.975636	0.98235	0.982557
5.28	5.98119	5.98119	5.26885	5.22918	0.975506	0.975506	0.982325	0.982534
5.29	5.98329	5.98329	5.26543	5.22545	0.975375	0.975375	0.9823	0.98251
5.3	5.98539	5.98539	5.26201	5.22172	0.975244	0.975244	0.982274	0.982488
5.31	5.98749	5.98749	5.25859	5.21798	0.975112	0.975112	0.982249	0.982465
5.32	5.98959	5.98959	5.25516	5.21425	0.97498	0.97498	0.982225	0.982442
5.33	5.99169	5.99169	5.25174	5.21052	0.974847	0.974847	0.9822	0.98242
5.34	5.99378	5.99378	5.24832	5.20679	0.974714	0.974714	0.982176	0.982398
5.35	5.99588	5.99588	5.24489	5.20306	0.974579	0.974579	0.982152	0.982376
5.36	5.99797	5.99797	5.24147	5.19932	0.974445	0.974445	0.982128	0.982354
5.37	6.00006	6.00006	5.23805	5.19559	0.974309	0.974309	0.982104	0.982333
5.38	6.00216	6.00216	5.23463	5.19186	0.974173	0.974173	0.98208	0.982311
5.39	6.00425	6.00425	5.2312	5.18813	0.974036	0.974036	0.982057	0.98229
5.4	6.00634	6.00634	5.22778	5.1844	0.973899	0.973899	0.982034	0.982269
5.41	6.00843	6.00843	5.22436	5.18066	0.973761	0.973761	0.982011	0.982248
5.42	6.01052	6.01052	5.22093	5.17693	0.973622	0.973622	0.981988	0.982227
5.43	6.01261	6.01261	5.21751	5.1732	0.973483	0.973483	0.981965	0.982207
5.44	6.0147	6.0147	5.21409	5.16947	0.973343	0.973343	0.981943	0.982187
5.45	6.01678	6.01678	5.21067	5.16574	0.973202	0.973202	0.98192	0.982167
5.46	6.01887	6.01887	5.20724	5.162	0.973061	0.973061	0.981898	0.982147
5.47	6.02095	6.02095	5.20382	5.15827	0.972919	0.972919	0.981876	0.982127
5.48	6.02304	6.02304	5.2004	5.15454	0.972776	0.972776	0.981855	0.982107
5.49	6.02512	6.02512	5.19697	5.15081	0.972633	0.972633	0.981833	0.982088
5.5	6.0272	6.0272	5.19355	5.14708	0.972489	0.972489	0.981811	0.982068
5.51	6.02928	6.02928	5.19013	5.14334	0.972345	0.972345	0.98179	0.982049
5.52	6.03136	6.03136	5.1867	5.13961	0.972199	0.972199	0.981769	0.98203
5.53	6.03344	6.03344	5.18328	5.13588	0.972053	0.972053	0.981748	0.982012
5.54	6.03552	6.03552	5.17986	5.13215	0.971907	0.971907	0.981727	0.981993
5.55	6.0376	6.0376	5.17643	5.12842	0.971759	0.971759	0.981707	0.981974
5.56	6.03968	6.03968	5.17301	5.12468	0.971611	0.971611	0.981686	0.981956
5.57	6.04175	6.04175	5.16959	5.12095	0.971463	0.971463	0.981666	0.981938
5.58	6.04383	6.04383	5.16617	5.11722	0.971313	0.971313	0.981646	0.98192
5.59	6.0459	6.0459	5.16274	5.11349	0.971163	0.971163	0.981626	0.981902
5.6	6.04797	6.04797	5.15932	5.10976	0.971012	0.971012	0.981606	0.981884
5.61	6.05004	6.05004	5.1559	5.10602	0.970861	0.970861	0.981586	0.981867
5.62	6.05212	6.05212	5.15247	5.10229	0.970709	0.970709	0.981567	0.98185
5.63	6.05419	6.05419	5.14905	5.09856	0.970556	0.970556	0.981548	0.981832
5.64	6.05626	6.05626	5.14563	5.09483	0.970402	0.970402	0.981528	0.981815
5.65	6.05832	6.05832	5.1422	5.0911	0.970248	0.970248	0.981509	0.981798
5.66	6.06039	6.06039	5.13878	5.08736	0.970093	0.970093	0.98149	0.981781
5.67	6.06246	6.06246	5.13536	5.08363	0.969937	0.969937	0.981472	0.981765
5.68	6.06452	6.06452	5.13193	5.0799	0.969781	0.969781	0.981453	0.981748
5.69	6.06659	6.06659	5.12851	5.07617	0.969624	0.969624	0.981435	0.981732
5.7	6.06865	6.06865	5.12509	5.07244	0.969466	0.969466	0.981416	0.981716
5.71	6.07071	6.07071	5.12166	5.0687	0.969307	0.969307	0.981398	0.9817
5.72	6.07277	6.07277	5.11824	5.06497	0.969148	0.969148	0.98138	0.981684
5.73	6.07483	6.07483	5.11482	5.06124	0.968988	0.968988	0.981362	0.981668
5.74	6.07689	6.07689	5.11139	5.05751	0.968827	0.968827	0.981344	0.981652
5.75	6.07895	6.07895	5.10797	5.05377	0.968666	0.968666	0.981327	0.981637
5.76	6.08101	6.08101	5.10455	5.05004	0.968503	0.968503	0.981309	0.981621
5.77	6.08306	6.08306	5.10112	5.04631	0.96834	0.96834	0.981292	0.981606
5.78	6.08512	6.08512	5.0977	5.04258	0.968177	0.968177	0.981275	0.981591
5.79	6.08717	6.08717	5.09428	5.03885	0.968012	0.968012	0.981258	0.981576
5.8	6.08922	6.08922	5.09085	5.03511	0.967847	0.967847	0.981241	0.981561
5.81	6.09128	6.09128	5.08743	5.03138	0.967681	0.967681	0.981224	0.981546
5.82	6.09333	6.09333	5.08401	5.02765	0.967514	0.967514	0.981207	0.981531
5.83	6.09538	6.09538	5.08058	5.02392	0.967347	0.967347	0.981191	0.981517
5.84	6.09743	6.09743	5.07716	5.02018	0.967178	0.967178	0.981175	0.981502
5.85	6.09947	6.09947	5.07374	5.01645	0.967009	0.967009	0.981158	0.981488
5.86	6.10152	6.10152	5.07031	5.01272	0.966839	0.966839	0.981142	0.981474
5.87	6.10357	6.10357	5.06689	5.00899	0.966669	0.966669	0.981126	0.98146
5.88	6.10561	6.10561	5.06347	5.00526	0.966497	0.966497	0.98111	0.981446
5.89	6.10765	6.10765	5.06004	5.00152	0.966325	0.966325	0.981094	0.981432
5.9	6.1097	6.1097	5.05662	4.99779	0.966152	0.966152	0.981079	0.981419
5.91	6.11174	6.11174	5.0532	4.99406	0.965979	0.965979	0.981063	0.981405
5.92	6.11378	6.11378	5.04977	4.99033	0.965804	0.965804	0.981048	0.981392
5.93	6.11582	6.11582	5.04635	4.98659	0.965629	0.965629	0.981033	0.981378
5.94	6.11786	6.11786	5.04293	4.98286	0.965453	0.965453	0.981017	0.981365
5.95	6.11989	6.11989	5.0395	4.97913	0.965276	0.965276	0.981002	0.981352
5.96	6.12193	6.12193	5.03608	4.9754	0.965098	0.965098	0.980988	0.981339
5.97	6.12396	6.12396	5.03265	4.97167	0.96492	0.96492	0.980973	0.981326
5.98	6.126	6.126	5.02923	4.96793	0.96474	0.96474	0.980958	0.981313
5.99	6.12803	6.12803	5.02581	4.9642	0.96456	0.96456	0.980943	0.981301
6	6.13006	6.13006	5.02238	4.96047	0.964379	0.964379	0.980929	0.981288
6.01	6.13209	6.13209	5.01896	4.95674	0.964198	0.964198	0.980915	0.981276
6.02	6.13412	6.13412	5.01554	4.953	0.964015	0.964015	0.9809	0.981264
6.03	6.13615	6.13615	5.01211	4.94927	0.963832	0.963832	0.980886	0.981251
6.04	6.13817	6.13817	5.00869	4.94554	0.963648	0.963648	0.980872	0.981239
6.05	6.1402	6.1402	5.00527	4.94181	0.963463	0.963463	0.980858	0.981227
6.06	6.14222	6.14222	5.00184	4.93808	0.963277	0.963277	0.980845	0.981215
6.07	6.14425	6.14425	4.99842	4.93434	0.96309	0.96309	0.980831	0.981203
6.08	6.14627	6.14627	4.995	4.93061	0.962903	0.962903	0.980817	0.981192
6.09	6.14829	6.14829	4.99157	4.92688	0.962714	0.962714	0.980804	0.98118
6.1	6.15031	6.15031	4.98815	4.92315	0.962525	0.962525	0.980791	0.981169
6.11	6.15233	6.15233	4.98472	4.91941	0.962335	0.962335	0.980777	0.981157
6.12	6.15434	6.15434	4.9813	4.91568	0.962144	0.962144	0.980764	0.981146
6.13	6.15636	6.15636	4.97788	4.91195	0.961953	0.961953	0.980751	0.981135
6.14	6.15837	6.15837	4.97445	4.90822	0.96176	0.96176	0.980738	0.981124
6.15	6.16039	6.16039	4.97103	4.90448	0.961567	0.961567	0.980725	0.981113
6.16	6.1624	6.1624	4.96761	4.90075	0.961372	0.961372	0.980713	0.981102
6.17	6.16441	6.16441	4.96418	4.89702	0.961177	0.961177	0.9807	0.981091
6.18	6.16642	6.16642	4.96076	4.89329	0.960981	0.960981	0.980688	0.98108
6.19	6.16843	6.16843	4.95733	4.88956	0.960784	0.960784	0.980675	0.981069
6.2	6.17044	6.17044	4.95391	4.88582	0.960587	0.960587	0.980663	0.981059
6.21	6.17244	6.17244	4.95049	4.88209	0.960388	0.960388	0.980651	0.981048
6.22	6.17445	6.17445	4.94706	4.87836	0.960188	0.960188	0.980638	0.981038
6.23	6.17645	6.17645	4.94364	4.87463	0.959988	0.959988	0.980626	0.981028
6.24	6.17845	6.17845	4.94022	4.87089	0.959787	0.959787	0.980614	0.981018
6.25	6.18046	6.18046	4.93679	4.86716	0.959585	0.959585	0.980603	0.981007
6.26	6.18246	6.18246	4.93337	4.86343	0.959382	0.959382	0.980591	0.980997
6.27	6.18445	6.18445	4.92994	4.8597	0.959178	0.959178	0.980579	0.980988
6.28	6.18645	6.18645	4.92652	4.85596	0.958973	0.958973	0.980568	0.980978
6.29	6.18845	6.18845	4.9231	4.85223	0.958767	0.958767	0.980556	0.980968
6.3	6.19044	6.19044	4.91967	4.8485	0.95856	0.95856	0.980545	0.980958
6.31	6.19243	6.19243	4.91625	4.84477	0.958353	0.958353	0.980533	0.980949
6.32	6.19443	6.19443	4.91283	4.84103	0.958144	0.958144	0.980522	0.980939
6.33	6.19642	6.19642	4.9094	4.8373	0.957935	0.957935	0.980511	0.98093
6.34	6.19841	6.19841	4.90598	4.83357	0.957725	0.957725	0.9805	0.98092
6.35	6.2004	6.2004	4.90255	4.82984	0.957514	0.957514	0.980489	0.980911
6.36	6.20238	6.20238	4.89913	4.8261	0.957301	0.957301	0.980478	0.980902
6.37	6.20437	6.20437	4.89571	4.82237	0.957088	0.957088	0.980467	0.980893
6.38	6.20635	6.20635	4.89228	4.81864	0.956874	0.956874	0.980457	0.980884
6.39	6.20833	6.20833	4.88886	4.81491	0.956659	0.956659	0.980446	0.980875
6.4	6.21032	6.21032	4.88543	4.81118	0.956444	0.956444	0.980435	0.980866
6.41	6.2123	6.2123	4.88201	4.80744	0.956227	0.956227	0.980425	0.980857
6.42	6.21427	6.21427	4.87859	4.80371	0.956009	0.956009	0.980415	0.980848
6.43	6.21625	6.21625	4.87516	4.79998	0.95579	0.95579	0.980404	0.98084
6.44	6.21823	6.21823	4.87174	4.79625	0.955571	0.955571	0.980394	0.980831
6.45	6.2202	6.2202	4.86831	4.79251	0.95535	0.95535	0.980384	0.980822
6.46	6.22217	6.22217	4.86489	4.78878	0.955129	0.955129	0.980374	0.980814
6.47	6.22415	6.22415	4.86147	4.78505	0.954906	0.954906	0.980364	0.980806
6.48	6.22612	6.22612	4.85804	4.78132	0.954683	0.954683	0.980354	0.980797
6.49	6.22809	6.22809	4.85462	4.77758	0.954458	0.954458	0.980344	0.980789
6.5	6.23005	6.23005	4.8512	4.77385	0.954233	0.954233	0.980335	0.980781
6.51	6.23202	6.23202	4.84777	4.77012	0.954007	0.954007	0.980325	0.980773
6.52	6.23398	6.23398	4.84435	4.76639	0.953779	0.953779	0.980315	0.980765
6.53	6.23595	6.23595	4.84092	4.76265	0.953551	0.953551	0.980306	0.980757
6.54	6.23791	6.23791	4.8375	4.75892	0.953322	0.953322	0.980296	0.980749
6.55	6.23987	6.23987	4.83408	4.75519	0.953092	0.953092	0.980287	0.980741
6.56	6.24183	6.24183	4.83065	4.75146	0.95286	0.95286	0.980278	0.980734
6.57	6.24379	6.24379	4.82723	4.74772	0.952628	0.952628	0.980268	0.980726
6.58	6.24574	6.24574	4.8238	4.74399	0.952395	0.952395	0.980259	0.980718
6.59	6.2477	6.2477	4.82038	4.74026	0.952161	0.952161	0.98025	0.980711
6.6	6.24965	6.24965	4.81696	4.73653	0.951926	0.951926	0.980241	0.980703
6.61	6.2516	6.2516	4.81353	4.73279	0.951689	0.951689	0.980232	0.980696
6.62	6.25355	6.25355	4.81011	4.72906	0.951452	0.951452	0.980223	0.980688
6.63	6.2555	6.2555	4.80668	4.72533	0.951214	0.951214	0.980215	0.980681
6.64	6.25745	6.25745	4.80326	4.7216	0.950975	0.950975	0.980206	0.980674
6.65	6.25939	6.25939	4.79984	4.71786	0.950735	0.950735	0.980197	0.980667
6.66	6.26134	6.26134	4.79641	4.71413	0.950493	0.950493	0.980189	0.98066
6.67	6.26328	6.26328	4.79299	4.7104	0.950251	0.950251	0.98018	0.980653
6.68	6.26522	6.26522	4.78956	4.70667	0.950008	0.950008	0.980172	0.980646
6.69	6.26716	6.26716	4.78614	4.70293	0.949763	0.949763	0.980163	0.980639
6.7	6.2691	6.2691	4.78271	4.6992	0.949518	0.949518	0.980155	0.980632
6.71	6.27103	6.27103	4.77929	4.69547	0.949272	0.949272	0.980147	0.980625
6.72	6.27297	6.27297	4.77587	4.69174	0.949024	0.949024	0.980139	0.980618
6.73	6.2749	6.2749	4.77244	4.688	0.948776	0.948776	0.980131	0.980612
6.74	6.27683	6.27683	4.76902	4.68427	0.948526	0.948526	0.980122	0.980605
6.75	6.27876	6.27876	4.76559	4.68054	0.948276	0.948276	0.980114	0.980598
6.76	6.28069	6.28069	4.76217	4.67681	0.948024	0.948024	0.980107	0.980592
6.77	6.28262	6.28262	4.75875	4.67307	0.947771	0.947771	0.980099	0.980585
6.78	6.28454	6.28454	4.75532	4.66934	0.947518	0.947518	0.980091	0.980579
6.79	6.28647	6.28647	4.7519	4.66561	0.947263	0.947263	0.980083	0.980573
6.8	6.28839	6.28839	4.74847	4.66188	0.947007	0.947007	0.980075	0.980566
6.81	6.29031	6.29031	4.74505	4.65814	0.94675	0.94675	0.980068	0.98056
6.82	6.29223	6.29223	4.74163	4.65441	0.946492	0.946492	0.98006	0.980554
6.83	6.29414	6.29414	4.7382	4.65068	0.946233	0.946233	0.980053	0.980548
6.84	6.29606	6.29606	4.73478	4.64695	0.945973	0.945973	0.980045	0.980542
6.85	6.29797	6.29797	4.73135	4.64321	0.945712	0.945712	0.980038	0.980536
6.86	6.29989	6.29989	4.72793	4.63948	0.94545	0.94545	0.980031	0.98053
6.87	6.3018	6.3018	4.7245	4.63575	0.945186	0.945186	0.980023	0.980524
6.88	6.30371	6.30371	4.72108	4.63202	0.944922	0.944922	0.980016	0.980518
6.89	6.30561	6.30561	4.71766	4.62828	0.944656	0.944656	0.980009	0.980512
6.9	6.30752	6.30752	4.71423	4.62455	0.94439	0.94439	0.980002	0.980506
6.91	6.30942	6.30942	4.71081	4.62082	0.944122	0.944122	0.979995	0.9805
6.92	6.31133	6.31133	4.70738	4.61709	0.943853	0.943853	0.979988	0.980495
6.93	6.31323	6.31323	4.70396	4.61335	0.943583	0.943583	0.979981	0.980489
6.94	6.31512	6.31512	4.70054	4.60962	0.943312	0.943312	0.979974	0.980484
6.95	6.31702	6.31702	4.69711	4.60589	0.94304	0.94304	0.979967	0.980478
6.96	6.31892	6.31892	4.69369	4.60216	0.942767	0.942767	0.97996	0.980473
6.97	6.32081	6.32081	4.69026	4.59842	0.942493	0.942493	0.979954	0.980467
6.98	6.3227	6.3227	4.68684	4.59469	0.942217	0.942217	0.979947	0.980462
6.99	6.32459	6.32459	4.68341	4.59096	0.941941	0.941941	0.97994	0.980456
7	6.32648	6.32648	4.67999	4.58723	0.941663	0.941663	0.979934	0.980451
7.01	6.32837	6.32837	4.67657	4.58349	0.941384	0.941384	0.979927	0.980446
7.02	6.33025	6.33025	4.67314	4.57976	0.941104	0.941104	0.979921	0.980441
7.03	6.33214	6.33214	4.66972	4.57603	0.940823	0.940823	0.979914	0.980435
7.04	6.33402	6.33402	4.66629	4.5723	0.940541	0.940541	0.979908	0.98043
7.05	6.3359	6.3359	4.66287	4.56856	0.940257	0.940257	0.979902	0.980425
7.06	6.33778	6.33778	4.65945	4.56483	0.939973	0.939973	0.979896	0.98042
7.07	6.33965	6.33965	4.65602	4.5611	0.939687	0.939687	0.979889	0.980415
7.08	6.34153	6.34153	4.6526	4.55737	0.9394	0.9394	0.979883	0.98041
7.09	6.3434	6.3434	4.64917	4.55363	0.939112	0.939112	0.979877	0.980405
7.1	6.34527	6.34527	4.64575	4.5499	0.938823	0.938823	0.979871	0.9804
7.11	6.34714	6.34714	4.64232	4.54617	0.938533	0.938533	0.979865	0.980396
7.12	6.349	6.349	4.6389	4.54244	0.938241	0.938241	0.979859	0.980391
7.13	6.35087	6.35087	4.63548	4.5387	0.937949	0.937949	0.979853	0.980386
7.14	6.35273	6.35273	4.63205	4.53497	0.937655	0.937655	0.979847	0.980381
7.15	6.35459	6.35459	4.62863	4.53124	0.93736	0.93736	0.979841	0.980377
7.16	6.35645	6.35645	4.6252	4.52751	0.937064	0.937064	0.979836	0.980372
7.17	6.35831	6.35831	4.62178	4.52377	0.936767	0.936767	0.97983	0.980368
7.18	6.36017	6.36017	4.61835	4.52004	0.936468	0.936468	0.979824	0.980363
7.19	6.36202	6.36202	4.61493	4.51631	0.936169	0.936169	0.979819	0.980358
7.2	6.36387	6.36387	4.61151	4.51258	0.935868	0.935868	0.979813	0.980354
7.21	6.36572	6.36572	4.60808	4.50884	0.935566	0.935566	0.979807	0.98035
7.22	6.36757	6.36757	4.60466	4.50511	0.935262	0.935262	0.979802	0.980345
7.23	6.36942	6.36942	4.60123	4.50138	0.934958	0.934958	0.979796	0.980341
7.24	6.37126	6.37126	4.59781	4.49765	0.934652	0.934652	0.979791	0.980337
7.25	6.37311	6.37311	4.59438	4.49391	0.934346	0.934346	0.979786	0.980332
7.26	6.37495	6.37495	4.59096	4.49018	0.934038	0.934038	0.97978	0.980328
7.27	6.37678	6.37678	4.58754	4.48645	0.933728	0.933728	0.979775	0.980324
7.28	6.37862	6.37862	4.58411	4.48272	0.933418	0.933418	0.97977	0.98032
7.29	6.38046	6.38046	4.58069	4.47898	0.933106	0.933106	0.979764	0.980316
7.3	6.38229	6.38229	4.57726	4.47525	0.932794	0.932794	0.979759	0.980311
7.31	6.38412	6.38412	4.57384	4.47152	0.932479	0.932479	0.979754	0.980307
7.32	6.38595	6.38595	4.57041	4.46779	0.932164	0.932164	0.979749	0.980303
7.33	6.38778	6.38778	4.56699	4.46405	0.931848	0.931848	0.979744	0.980299
7.34	6.3896	6.3896	4.56357	4.46032	0.93153	0.93153	0.979739	0.980295
7.35	6.39142	6.39142	4.56014	4.45659	0.931211	0.931211	0.979734	0.980291
7.36	6.39324	6.39324	4.55672	4.45285	0.930891	0.930891	0.979729	0.980288
7.37	6.39506	6.39506	4.55329	4.44912	0.930569	0.930569	0.979724	0.980284
7.38	6.39688	6.39688	4.54987	4.44539	0.930247	0.930247	0.979719	0.98028
7.39	6.39869	6.39869	4.54644	4.44166	0.929923	0.929923	0.979714	0.980276
7.4	6.40051	6.40051	4.54302	4.43792	0.929598	0.929598	0.97971	0.980272
7.41	6.40232	6.40232	4.5396	4.43419	0.929271	0.929271	0.979705	0.980269
7.42	6.40413	6.40413	4.53617	4.43046	0.928944	0.928944	0.9797	0.980265
7.43	6.40593	6.40593	4.53275	4.42673	0.928615	0.928615	0.979696	0.980261
7.44	6.40774	6.40774	4.52932	4.42299	0.928285	0.928285	0.979691	0.980258
7.45	6.40954	6.40954	4.5259	4.41926	0.927953	0.927953	0.979686	0.980254
7.46	6.41134	6.41134	4.52247	4.41553	0.92762	0.92762	0.979682	0.98025
7.47	6.41314	6.41314	4.51905	4.4118	0.927287	0.927287	0.979677	0.980247
7.48	6.41493	6.41493	4.51562	4.40806	0.926951	0.926951	0.979673	0.980243
7.49	6.41673	6.41673	4.5122	4.40433	0.926615	0.926615	0.979668	0.98024
7.5	6.41852	6.41852	4.50878	4.4006	0.926277	0.926277	0.979664	0.980236
7.51	6.42031	6.42031	4.50535	4.39687	0.925938	0.925938	0.979659	0.980233
7.52	6.4221	6.4221	4.50193	4.39313	0.925598	0.925598	0.979655	0.98023
7.53	6.42388	6.42388	4.4985	4.3894	0.925256	0.925256	0.979651	0.980226
7.54	6.42567	6.42567	4.49508	4.38567	0.924914	0.924914	0.979646	0.980223
7.55	6.42745	6.42745	4.49165	4.38194	0.92457	0.92457	0.979642	0.98022
7.56	6.42923	6.42923	4.48823	4.3782	0.924224	0.924224	0.979638	0.980216
7.57	6.431	6.431	4.48481	4.37447	0.923877	0.923877	0.979634	0.980213
7.58	6.43278	6.43278	4.48138	4.37074	0.92353	0.92353	0.97963	0.98021
7.59	6.43455	6.43455	4.47796	4.36701	0.92318	0.92318	0.979626	0.980207
7.6	6.43632	6.43632	4.47453	4.36327	0.92283	0.92283	0.979621	0.980204
7.61	6.43809	6.43809	4.47111	4.35954	0.922478	0.922478	0.979617	0.9802
7.62	6.43985	6.43985	4.46768	4.35581	0.922125	0.922125	0.979613	0.980197
7.63	6.44162	6.44162	4.46426	4.35207	0.92177	0.92177	0.979609	0.980194
7.64	6.44338	6.44338	4.46083	4.34834	0.921415	0.921415	0.979605	0.980191
7.65	6.44514	6.44514	4.45741	4.34461	0.921057	0.921057	0.979602	0.980188
7.66	6.44689	6.44689	4.45399	4.34088	0.920699	0.920699	0.979598	0.980185
7.67	6.44865	6.44865	4.45056	4.33714	0.920339	0.920339	0.979594	0.980182
7.68	6.4504	6.4504	4.44714	4.33341	0.919978	0.919978	0.97959	0.980179
7.69	6.45215	6.45215	4.44371	4.32968	0.919616	0.919616	0.979586	0.980176
7.7	6.4539	6.4539	4.44029	4.32595	0.919253	0.919253	0.979582	0.980173
7.71	6.45564	6.45564	4.43686	4.32221	0.918888	0.918888	0.979579	0.98017
7.72	6.45739	6.45739	4.43344	4.31848	0.918521	0.918521	0.979575	0.980168
7.73	6.45913	6.45913	4.43001	4.31475	0.918154	0.918154	0.979571	0.980165
7.74	6.46087	6.46087	4.42659	4.31102	0.917785	0.917785	0.979568	0.980162
7.75	6.4626	6.4626	4.42317	4.30728	0.917415	0.917415	0.979564	0.980159
7.76	6.46434	6.46434	4.41974	4.30355	0.917043	0.917043	0.97956	0.980156
7.77	6.46607	6.46607	4.41632	4.29982	0.91667	0.91667	0.979557	0.980154
7.78	6.4678	6.4678	4.41289	4.29609	0.916296	0.916296	0.979553	0.980151
7.79	6.46952	6.46952	4.40947	4.29235	0.91592	0.91592	0.97955	0.980148
7.8	6.47125	6.47125	4.40604	4.28862	0.915543	0.915543	0.979546	0.980146
7.81	6.47297	6.47297	4.40262	4.28489	0.915165	0.915165	0.979543	0.980143
7.82	6.47469	6.47469	4.39919	4.28115	0.914785	0.914785	0.979539	0.98014
7.83	6.47641	6.47641	4.39577	4.27742	0.914404	0.914404	0.979536	0.980138
7.84	6.47812	6.47812	4.39235	4.27369	0.914022	0.914022	0.979532	0.980135
7.85	6.47983	6.47983	4.38892	4.26996	0.913638	0.913638	0.979529	0.980133
7.86	6.48154	6.48154	4.3855	4.26622	0.913253	0.913253	0.979526	0.98013
7.87	6.48325	6.48325	4.38207	4.26249	0.912867	0.912867	0.979522	0.980128
7.88	6.48496	6.48496	4.37865	4.25876	0.912479	0.912479	0.979519	0.980125
7.89	6.48666	6.48666	4.37522	4.25503	0.91209	0.91209	0.979516	0.980123
7.9	6.48836	6.48836	4.3718	4.25129	0.9117	0.9117	0.979513	0.98012
7.91	6.49006	6.49006	4.36837	4.24756	0.911308	0.911308	0.97951	0.980118
7.92	6.49175	6.49175	4.36495	4.24383	0.910915	0.910915	0.979506	0.980115
7.93	6.49344	6.49344	4.36153	4.2401	0.91052	0.91052	0.979503	0.980113
7.94	6.49513	6.49513	4.3581	4.23636	0.910124	0.910124	0.9795	0.980111
7.95	6.49682	6.49682	4.35468	4.23263	0.909727	0.909727	0.979497	0.980108
7.96	6.49851	6.49851	4.35125	4.2289	0.909328	0.909328	0.979494	0.980106
7.97	6.50019	6.50019	4.34783	4.22517	0.908928	0.908928	0.979491	0.980104
7.98	6.50187	6.50187	4.3444	4.22143	0.908527	0.908527	0.979488	0.980101
7.99	6.50355	6.50355	4.34098	4.2177	0.908124	0.908124	0.979485	0.980099
8	6.50522	6.50522	4.33755	4.21397	0.90772	0.90772	0.979482	0.980097
8.01	6.5069	6.5069	4.33413	4.21023	0.907315	0.907315	0.979479	0.980095
8.02	6.50857	6.50857	4.3307	4.2065	0.906908	0.906908	0.979476	0.980092
8.03	6.51023	6.51023	4.32728	4.20277	0.906499	0.906499	0.979473	0.98009
8.04	6.5119	6.5119	4.32386	4.19904	0.90609	0.90609	0.97947	0.980088
8.05	6.51356	6.51356	4.32043	4.1953	0.905679	0.905679	0.979467	0.980086
8.06	6.51522	6.51522	4.31701	4.19157	0.905266	0.905266	0.979464	0.980084
8.07	6.51688	6.51688	4.31358	4.18784	0.904852	0.904852	0.979462	0.980082
8.08	6.51853	6.51853	4.31016	4.18411	0.904437	0.904437	0.979459	0.98008
8.09	6.52018	6.52018	4.30673	4.18037	0.904021	0.904021	0.979456	0.980077
8.1	6.52183	6.52183	4.30331	4.17664	0.903603	0.903603	0.979453	0.980075
8.11	6.52348	6.52348	4.29988	4.17291	0.903183	0.903183	0.979451	0.980073
8.12	6.52512	6.52512	4.29646	4.16918	0.902762	0.902762	0.979448	0.980071
8.13	6.52677	6.52677	4.29304	4.16544	0.90234	0.90234	0.979445	0.980069
8.14	6.5284	6.5284	4.28961	4.16171	0.901916	0.901916	0.979442	0.980067
8.15	6.53004	6.53004	4.28619	4.15798	0.901491	0.901491	0.97944	0.980065
8.16	6.53167	6.53167	4.28276	4.15425	0.901065	0.901065	0.979437	0.980063
8.17	6.5333	6.5333	4.27934	4.15051	0.900637	0.900637	0.979435	0.980061
8.18	6.53493	6.53493	4.27591	4.14678	0.900208	0.900208	0.979432	0.98006
8.19	6.53656	6.53656	4.27249	4.14305	0.899777	0.899777	0.979429	0.980058
8.2	6.53818	6.53818	4.26906	4.13931	0.899345	0.899345	0.979427	0.980056
8.21	6.5398	6.5398	4.26564	4.13558	0.898912	0.898912	0.979424	0.980054
8.22	6.54142	6.54142	4.26221	4.13185	0.898477	0.898477	0.979422	0.980052
8.23	6.54303	6.54303	4.25879	4.12812	0.898041	0.898041	0.979419	0.98005
8.24	6.54464	6.54464	4.25537	4.12438	0.897603	0.897603	0.979417	0.980048
8.25	6.54625	6.54625	4.25194	4.12065	0.897164	0.897164	0.979414	0.980047
8.26	6.54786	6.54786	4.24852	4.11692	0.896724	0.896724	0.979412	0.980045
8.27	6.54946	6.54946	4.24509	4.11319	0.896282	0.896282	0.97941	0.980043
8.28	6.55106	6.55106	4.24167	4.10945	0.895838	0.895838	0.979407	0.980041
8.29	6.55266	6.55266	4.23824	4.10572	0.895394	0.895394	0.979405	0.980039
8.3	6.55425	6.55425	4.23482	4.10199	0.894948	0.894948	0.979402	0.980038
8.31	6.55585	6.55585	4.23139	4.09826	0.8945	0.8945	0.9794	0.980036
8.32	6.55744	6.55744	4.22797	4.09452	0.894051	0.894051	0.979398	0.980034
8.33	6.55902	6.55902	4.22454	4.09079	0.893601	0.893601	0.979396	0.980033
8.34	6.56061	6.56061	4.22112	4.08706	0.893149	0.893149	0.979393	0.980031
8.35	6.56219	6.56219	4.2177	4.08332	0.892696	0.892696	0.979391	0.980029
8.36	6.56376	6.56376	4.21427	4.07959	0.892241	0.892241	0.979389	0.980028
8.37	6.56534	6.56534	4.21085	4.07586	0.891785	0.891785	0.979387	0.980026
8.38	6.56691	6.56691	4.20742	4.07213	0.891327	0.891327	0.979384	0.980024
8.39	6.56848	6.56848	4.204	4.06839	0.890869	0.890869	0.979382	0.980023
8.4	6.57005	6.57005	4.20057	4.06466	0.890408	0.890408	0.97938	0.980021
8.41	6.57161	6.57161	4.19715	4.06093	0.889946	0.889946	0.979378	0.98002
8.42	6.57317	6.57317	4.19372	4.0572	0.889483	0.889483	0.979376	0.980018
8.43	6.57473	6.57473	4.1903	4.05346	0.889019	0.889019	0.979374	0.980016
8.44	6.57628	6.57628	4.18687	4.04973	0.888553	0.888553	0.979371	0.980015
8.45	6.57784	6.57784	4.18345	4.046	0.888085	0.888085	0.979369	0.980013
8.46	6.57938	6.57938	4.18003	4.04227	0.887616	0.887616	0.979367	0.980012
8.47	6.58093	6.58093	4.1766	4.03853	0.887146	0.887146	0.979365	0.98001
8.48	6.58247	6.58247	4.17318	4.0348	0.886674	0.886674	0.979363	0.980009
8.49	6.58401	6.58401	4.16975	4.03107	0.886201	0.886201	0.979361	0.980007
8.5	6.58555	6.58555	4.16633	4.02733	0.885727	0.885727	0.979359	0.980006
8.51	6.58708	6.58708	4.1629	4.0236	0.885251	0.885251	0.979357	0.980004
8.52	6.58861	6.58861	4.15948	4.01987	0.884773	0.884773	0.979355	0.980003
8.53	6.59014	6.59014	4.15605	4.01614	0.884294	0.884294	0.979353	0.980002
8.54	6.59167	6.59167	4.15263	4.0124	0.883814	0.883814	0.979351	0.98
8.55	6.59319	6.59319	4.1492	4.00867	0.883332	0.883332	0.979349	0.979999
8.56	6.59471	6.59471	4.14578	4.00494	0.882849	0.882849	0.979347	0.979997
8.57	6.59622	6.59622	4.14236	4.00121	0.882365	0.882365	0.979346	0.979996
8.58	6.59774	6.59774	4.13893	3.99747	0.881879	0.881879	0.979344	0.979995
8.59	6.59925	6.59925	4.13551	3.99374	0.881391	0.881391	0.979342	0.979993
8.6	6.60075	6.60075	4.13208	3.99001	0.880902	0.880902	0.97934	0.979992
8.61	6.60226	6.60226	4.12866	3.98628	0.880412	0.880412	0.979338	0.979991
8.62	6.60376	6.60376	4.12523	3.98254	0.879921	0.879921	0.979336	0.979989
8.63	6.60525	6.60525	4.12181	3.97881	0.879427	0.879427	0.979334	0.979988
8.64	6.60675	6.60675	4.11838	3.97508	0.878933	0.878933	0.979333	0.979987
8.65	6.60824	6.60824	4.11496	3.97134	0.878437	0.878437	0.979331	0.979985
8.66	6.60973	6.60973	4.11153	3.96761	0.87794	0.87794	0.979329	0.979984
8.67	6.61121	6.61121	4.10811	3.96388	0.877441	0.877441	0.979327	0.979983
8.68	6.61269	6.61269	4.10468	3.96015	0.876941	0.876941	0.979326	0.979982
8.69	6.61417	6.61417	4.10126	3.95641	0.876439	0.876439	0.979324	0.97998
8.7	6.61565	6.61565	4.09784	3.95268	0.875936	0.875936	0.979322	0.979979
8.71	6.61712	6.61712	4.09441	3.94895	0.875431	0.875431	0.97932	0.979978
8.72	6.61859	6.61859	4.09099	3.94522	0.874926	0.874926	0.979319	0.979977
8.73	6.62006	6.62006	4.08756	3.94148	0.874418	0.874418	0.979317	0.979976
8.74	6.62152	6.62152	4.08414	3.93775	0.873909	0.873909	0.979315	0.979974
8.75	6.62298	6.62298	4.08071	3.93402	0.873399	0.873399	0.979314	0.979973
8.76	6.62443	6.62443	4.07729	3.93028	0.872888	0.872888	0.979312	0.979972
8.77	6.62589	6.62589	4.07386	3.92655	0.872375	0.872375	0.97931	0.979971
8.78	6.62734	6.62734	4.07044	3.92282	0.87186	0.87186	0.979309	0.97997
8.79	6.62878	6.62878	4.06701	3.91909	0.871345	0.871345	0.979307	0.979969
8.8	6.63023	6.63023	4.06359	3.91535	0.870827	0.870827	0.979306	0.979967
8.81	6.63167	6.63167	4.06017	3.91162	0.870309	0.870309	0.979304	0.979966
8.82	6.6331	6.6331	4.05674	3.90789	0.869789	0.869789	0.979303	0.979965
8.83	6.63454	6.63454	4.05332	3.90416	0.869267	0.869267	0.979301	0.979964
8.84	6.63597	6.63597	4.04989	3.90042	0.868744	0.868744	0.979299	0.979963
8.85	6.63739	6.63739	4.04647	3.89669	0.86822	0.86822	0.979298	0.979962
8.86	6.63882	6.63882	4.04304	3.89296	0.867695	0.867695	0.979296	0.979961
8.87	6.64024	6.64024	4.03962	3.88923	0.867167	0.867167	0.979295	0.97996
8.88	6.64165	6.64165	4.03619	3.88549	0.866639	0.866639	0.979293	0.979959
8.89	6.64307	6.64307	4.03277	3.88176	0.866109	0.866109	0.979292	0.979958
8.9	6.64448	6.64448	4.02934	3.87803	0.865578	0.865578	0.97929	0.979957
8.91	6.64588	6.64588	4.02592	3.87429	0.865045	0.865045	0.979289	0.979956
8.92	6.64729	6.64729	4.02249	3.87056	0.864511	0.864511	0.979288	0.979955
8.93	6.64869	6.64869	4.01907	3.86683	0.863976	0.863976	0.979286	0.979954
8.94	6.65009	6.65009	4.01565	3.8631	0.863439	0.863439	0.979285	0.979953
8.95	6.65148	6.65148	4.01222	3.85936	0.8629	0.8629	0.979283	0.979952
8.96	6.65287	6.65287	4.0088	3.85563	0.862361	0.862361	0.979282	0.979951
8.97	6.65426	6.65426	4.00537	3.8519	0.86182	0.86182	0.979281	0.97995
8.98	6.65564	6.65564	4.00195	3.84817	0.861277	0.861277	0.979279	0.979949
8.99	6.65702	6.65702	3.99852	3.84443	0.860734	0.860734	0.979278	0.979948
9	6.65839	6.65839	3.9951	3.8407	0.860188	0.860188	0.979276	0.979947
9.01	6.65977	6.65977	3.99167	3.83697	0.859642	0.859642	0.979275	0.979946
9.02	6.66114	6.66114	3.98825	3.83323	0.859094	0.859094	0.979274	0.979945
9.03	6.6625	6.6625	3.98482	3.8295	0.858545	0.858545	0.979272	0.979944
9.04	6.66387	6.66387	3.9814	3.82577	0.857994	0.857994	0.979271	0.979943
9.05	6.66522	6.66522	3.97797	3.82204	0.857442	0.857442	0.97927	0.979942
9.06	6.66658	6.66658	3.97455	3.8183	0.856888	0.856888	0.979269	0.979941
9.07	6.66793	6.66793	3.97113	3.81457	0.856334	0.856334	0.979267	0.97994
9.08	6.66928	6.66928	3.9677	3.81084	0.855777	0.855777	0.979266	0.97994
9.09	6.67063	6.67063	3.96428	3.80711	0.85522	0.85522	0.979265	0.979939
9.1	6.67197	6.67197	3.96085	3.80337	0.854661	0.854661	0.979263	0.979938
9.11	6.67331	6.67331	3.95743	3.79964	0.854101	0.854101	0.979262	0.979937
9.12	6.67464	6.67464	3.954	3.79591	0.853539	0.853539	0.979261	0.979936
9.13	6.67597	6.67597	3.95058	3.79218	0.852976	0.852976	0.97926	0.979935
9.14	6.6773	6.6773	3.94715	3.78844	0.852412	0.852412	0.979259	0.979934
9.15	6.67862	6.67862	3.94373	3.78471	0.851846	0.851846	0.979257	0.979934
9.16	6.67994	6.67994	3.9403	3.78098	0.851279	0.851279	0.979256	0.979933
9.17	6.68126	6.68126	3.93688	3.77724	0.850711	0.850711	0.979255	0.979932
9.18	6.68257	6.68257	3.93345	3.77351	0.850141	0.850141	0.979254	0.979931
9.19	6.68388	6.68388	3.93003	3.76978	0.84957	0.84957	0.979253	0.97993
9.2	6.68519	6.68519	3.9266	3.76605	0.848997	0.848997	0.979251	0.979929
9.21	6.68649	6.68649	3.92318	3.76231	0.848424	0.848424	0.97925	0.979929
9.22	6.68779	6.68779	3.91976	3.75858	0.847849	0.847849	0.979249	0.979928
9.23	6.68909	6.68909	3.91633	3.75485	0.847272	0.847272	0.979248	0.979927
9.24	6.69038	6.69038	3.91291	3.75112	0.846695	0.846695	0.979247	0.979926
9.25	6.69166	6.69166	3.90948	3.74738	0.846116	0.846116	0.979246	0.979926
9.26	6.69295	6.69295	3.90606	3.74365	0.845535	0.845535	0.979245	0.979925
9.27	6.69423	6.69423	3.90263	3.73992	0.844954	0.844954	0.979244	0.979924
9.28	6.69551	6.69551	3.89921	3.73618	0.844371	0.844371	0.979243	0.979923
9.29	6.69678	6.69678	3.89578	3.73245	0.843786	0.843786	0.979241	0.979923
9.3	6.69805	6.69805	3.89236	3.72872	0.843201	0.843201	0.97924	0.979922
9.31	6.69931	6.69931	3.88893	3.72499	0.842614	0.842614	0.979239	0.979921
9.32	6.70058	6.70058	3.88551	3.72125	0.842026	0.842026	0.979238	0.97992
9.33	6.70184	6.70184	3.88208	3.71752	0.841436	0.841436	0.979237	0.97992
9.34	6.70309	6.70309	3.87866	3.71379	0.840845	0.840845	0.979236	0.979919
9.35	6.70434	6.70434	3.87524	3.71006	0.840253	0.840253	0.979235	0.979918
9.36	6.70559	6.70559	3.87181	3.70632	0.83966	0.83966	0.979234	0.979918
9.37	6.70683	6.70683	3.86839	3.70259	0.839065	0.839065	0.979233	0.979917
9.38	6.70807	6.70807	3.86496	3.69886	0.838469	0.838469	0.979232	0.979916
9.39	6.70931	6.70931	3.86154	3.69513	0.837872	0.837872	0.979231	0.979915
9.4	6.71054	6.71054	3.85811	3.69139	0.837273	0.837273	0.97923	0.979915
9.41	6.71177	6.71177	3.85469	3.68766	0.836674	0.836674	0.979229	0.979914
9.42	6.71299	6.71299	3.85126	3.68393	0.836073	0.836073	0.979228	0.979913
9.43	6.71421	6.71421	3.84784	3.68019	0.83547	0.83547	0.979227	0.979913
9.44	6.71543	6.71543	3.84441	3.67646	0.834867	0.834867	0.979226	0.979912
9.45	6.71664	6.71664	3.84099	3.67273	0.834262	0.834262	0.979225	0.979912
9.46	6.71785	6.71785	3.83756	3.669	0.833656	0.833656	0.979224	0.979911
9.47	6.71906	6.71906	3.83414	3.66526	0.833049	0.833049	0.979223	0.97991
9.48	6.72026	6.72026	3.83071	3.66153	0.83244	0.83244	0.979223	0.97991
9.49	6.72146	6.72146	3.82729	3.6578	0.83183	0.83183	0.979222	0.979909
9.5	6.72265	6.72265	3.82387	3.65407	0.831219	0.831219	0.979221	0.979908
9.51	6.72384	6.72384	3.82044	3.65033	0.830607	0.830607	0.97922	0.979908
9.52	6.72503	6.72503	3.81702	3.6466	0.829994	0.829994	0.979219	0.979907
9.53	6.72621	6.72621	3.81359	3.64287	0.829379	0.829379	0.979218	0.979907
9.54	6.72739	6.72739	3.81017	3.63913	0.828763	0.828763	0.979217	0.979906
9.55	6.72857	6.72857	3.80674	3.6354	0.828146	0.828146	0.979216	0.979905
9.56	6.72974	6.72974	3.80332	3.63167	0.827528	0.827528	0.979215	0.979905
9.57	6.7309	6.7309	3.79989	3.62794	0.826908	0.826908	0.979214	0.979904
9.58	6.73207	6.73207	3.79647	3.6242	0.826288	0.826288	0.979214	0.979904
9.59	6.73323	6.73323	3.79304	3.62047	0.825666	0.825666	0.979213	0.979903
9.6	6.73438	6.73438	3.78962	3.61674	0.825043	0.825043	0.979212	0.979902
9.61	6.73553	6.73553	3.78619	3.61301	0.824418	0.824418	0.979211	0.979902
9.62	6.73668	6.73668	3.78277	3.60927	0.823793	0.823793	0.97921	0.979901
9.63	6.73782	6.73782	3.77934	3.60554	0.823166	0.823166	0.979209	0.979901
9.64	6.73896	6.73896	3.77592	3.60181	0.822538	0.822538	0.979209	0.9799
9.65	6.7401	6.7401	3.7725	3.59807	0.821909	0.821909	0.979208	0.9799
9.66	6.74123	6.74123	3.76907	3.59434	0.821279	0.821279	0.979207	0.979899
9.67	6.74236	6.74236	3.76565	3.59061	0.820648	0.820648	0.979206	0.979899
9.68	6.74348	6.74348	3.76222	3.58688	0.820016	0.820016	0.979205	0.979898
9.69	6.7446	6.7446	3.7588	3.58314	0.819382	0.819382	0.979205	0.979898
9.7	6.74572	6.74572	3.75537	3.57941	0.818747	0.818747	0.979204	0.979897
9.71	6.74683	6.74683	3.75195	3.57568	0.818111	0.818111	0.979203	0.979897
9.72	6.74794	6.74794	3.74852	3.57195	0.817474	0.817474	0.979202	0.979896
9.73	6.74904	6.74904	3.7451	3.56821	0.816836	0.816836	0.979202	0.979896
9.74	6.75014	6.75014	3.74167	3.56448	0.816197	0.816197	0.979201	0.979895
9.75	6.75124	6.75124	3.73825	3.56075	0.815557	0.815557	0.9792	0.979895
9.76	6.75233	6.75233	3.73482	3.55702	0.814915	0.814915	0.979199	0.979894
9.77	6.75342	6.75342	3.7314	3.55328	0.814273	0.814273	0.979199	0.979894
9.78	6.7545	6.7545	3.72797	3.54955	0.813629	0.813629	0.979198	0.979893
9.79	6.75558	6.75558	3.72455	3.54582	0.812984	0.812984	0.979197	0.979893
9.8	6.75665	6.75665	3.72113	3.54208	0.812338	0.812338	0.979196	0.979892
9.81	6.75773	6.75773	3.7177	3.53835	0.811691	0.811691	0.979196	0.979892
9.82	6.75879	6.75879	3.71428	3.53462	0.811043	0.811043	0.979195	0.979891
9.83	6.75986	6.75986	3.71085	3.53089	0.810394	0.810394	0.979194	0.979891
9.84	6.76092	6.76092	3.70743	3.52715	0.809744	0.809744	0.979194	0.97989
9.85	6.76197	6.76197	3.704	3.52342	0.809093	0.809093	0.979193	0.97989
9.86	6.76302	6.76302	3.70058	3.51969	0.808441	0.808441	0.979192	0.979889
9.87	6.76407	6.76407	3.69715	3.51596	0.807787	0.807787	0.979191	0.979889
9.88	6.76511	6.76511	3.69373	3.51222	0.807133	0.807133	0.979191	0.979888
9.89	6.76615	6.76615	3.6903	3.50849	0.806478	0.806478	0.97919	0.979888
9.9	6.76718	6.76718	3.68688	3.50476	0.805821	0.805821	0.979189	0.979888
9.91	6.76821	6.76821	3.68345	3.50102	0.805164	0.805164	0.979189	0.979887
9.92	6.76924	6.76924	3.68003	3.49729	0.804505	0.804505	0.979188	0.979887
9.93	6.77026	6.77026	3.6766	3.49356	0.803846	0.803846	0.979188	0.979886
9.94	6.77128	6.77128	3.67318	3.48983	0.803185	0.803185	0.979187	0.979886
9.95	6.77229	6.77229	3.66976	3.48609	0.802524	0.802524	0.979186	0.979885
9.96	6.7733	6.7733	3.66633	3.48236	0.801861	0.801861	0.979186	0.979885
9.97	6.77431	6.77431	3.66291	3.47863	0.801198	0.801198	0.979185	0.979885
9.98	6.77531	6.77531	3.65948	3.4749	0.800533	0.800533	0.979184	0.979884
9.99	6.77631	6.77631	3.65606	3.47116	0.799868	0.799868	0.979184	0.979884
10	6.7773	6.7773	3.65263	3.46743	0.799202	0.799202	0.979183	0.979883
10.01	6.77829	6.77829	3.64921	3.4637	0.798534	0.798534	0.979182	0.979883
10.02	6.77927	6.77927	3.64578	3.45996	0.797866	0.797866	0.979182	0.979883
10.03	6.78025	6.78025	3.64236	3.45623	0.797196	0.797196	0.979181	0.979882
10.04	6.78123	6.78123	3.63893	3.4525	0.796526	0.796526	0.979181	0.979882
10.05	6.7822	6.7822	3.63551	3.44877	0.795855	0.795855	0.97918	0.979881
10.06	6.78317	6.78317	3.63208	3.44503	0.795183	0.795183	0.979179	0.979881
10.07	6.78413	6.78413	3.62866	3.4413	0.79451	0.79451	0.979179	0.979881
10.08	6.78509	6.78509	3.62523	3.43757	0.793836	0.793836	0.979178	0.97988
10.09	6.78604	6.78604	3.62181	3.43384	0.793161	0.793161	0.979178	0.97988
10.1	6.787	6.787	3.61839	3.4301	0.792485	0.792485	0.979177	0.97988
10.11	6.78794	6.78794	3.61496	3.42637	0.791809	0.791809	0.979177	0.979879
10.12	6.78888	6.78888	3.61154	3.42264	0.791131	0.791131	0.979176	0.979879
10.13	6.78982	6.78982	3.60811	3.4189	0.790453	0.790453	0.979176	0.979878
10.14	6.79075	6.79075	3.60469	3.41517	0.789773	0.789773	0.979175	0.979878
10.15	6.79168	6.79168	3.60126	3.41144	0.789093	0.789093	0.979174	0.979878
10.16	6.79261	6.79261	3.59784	3.40771	0.788412	0.788412	0.979174	0.979877
10.17	6.79353	6.79353	3.59441	3.40397	0.78773	0.78773	0.979173	0.979877
10.18	6.79445	6.79445	3.59099	3.40024	0.787047	0.787047	0.979173	0.979877
10.19	6.79536	6.79536	3.58756	3.39651	0.786364	0.786364	0.979172	0.979876
10.2	6.79627	6.79627	3.58414	3.39278	0.785679	0.785679	0.979172	0.979876
10.21	6.79717	6.79717	3.58071	3.38904	0.784994	0.784994	0.979171	0.979876
10.22	6.79807	6.79807	3.57729	3.38531	0.784308	0.784308	0.979171	0.979875
10.23	6.79896	6.79896	3.57386	3.38158	0.783621	0.783621	0.97917	0.979875
10.24	6.79985	6.79985	3.57044	3.37785	0.782933	0.782933	0.97917	0.979875
10.25	6.80074	6.80074	3.56701	3.37411	0.782245	0.782245	0.979169	0.979874
10.26	6.80162	6.80162	3.56359	3.37038	0.781555	0.781555	0.979169	0.979874
10.27	6.8025	6.8025	3.56017	3.36665	0.780865	0.780865	0.979168	0.979874
10.28	6.80337	6.80337	3.55674	3.36291	0.780174	0.780174	0.979168	0.979873
10.29	6.80424	6.80424	3.55332	3.35918	0.779482	0.779482	0.979167	0.979873
10.3	6.8051	6.8051	3.54989	3.35545	0.77879	0.77879	0.979167	0.979873
10.31	6.80596	6.80596	3.54647	3.35172	0.778097	0.778097	0.979166	0.979872
10.32	6.80682	6.80682	3.54304	3.34798	0.777403	0.777403	0.979166	0.979872
10.33	6.80767	6.80767	3.53962	3.34425	0.776708	0.776708	0.979165	0.979872
10.34	6.80852	6.80852	3.53619	3.34052	0.776013	0.776013	0.979165	0.979872
10.35	6.80936	6.80936	3.53277	3.33679	0.775316	0.775316	0.979164	0.979871
10.36	6.8102	6.8102	3.52934	3.33305	0.77462	0.77462	0.979164	0.979871
10.37	6.81103	6.81103	3.52592	3.32932	0.773922	0.773922	0.979163	0.979871
10.38	6.81186	6.81186	3.52249	3.32559	0.773224	0.773224	0.979163	0.97987
10.39	6.81269	6.81269	3.51907	3.32185	0.772525	0.772525	0.979163	0.97987
10.4	6.81351	6.81351	3.51564	3.31812	0.771825	0.771825	0.979162	0.97987
10.41	6.81432	6.81432	3.51222	3.31439	0.771125	0.771125	0.979162	0.97987
10.42	6.81513	6.81513	3.5088	3.31066	0.770423	0.770423	0.979161	0.979869
10.43	6.81594	6.81594	3.50537	3.30692	0.769722	0.769722	0.979161	0.979869
10.44	6.81674	6.81674	3.50195	3.30319	0.769019	0.769019	0.97916	0.979869
10.45	6.81754	6.81754	3.49852	3.29946	0.768316	0.768316	0.97916	0.979868
10.46	6.81834	6.81834	3.4951	3.29573	0.767613	0.767613	0.979159	0.979868
10.47	6.81913	6.81913	3.49167	3.29199	0.766908	0.766908	0.979159	0.979868
10.48	6.81991	6.81991	3.48825	3.28826	0.766203	0.766203	0.979159	0.979868
10.49	6.82069	6.82069	3.48482	3.28453	0.765498	0.765498	0.979158	0.979867
10.5	6.82147	6.82147	3.4814	3.28079	0.764791	0.764791	0.979158	0.979867
10.51	6.82224	6.82224	3.47797	3.27706	0.764085	0.764085	0.979157	0.979867
10.52	6.82301	6.82301	3.47455	3.27333	0.763377	0.763377	0.979157	0.979867
10.53	6.82377	6.82377	3.47112	3.2696	0.762669	0.762669	0.979157	0.979866
10.54	6.82453	6.82453	3.4677	3.26586	0.761961	0.761961	0.979156	0.979866
10.55	6.82528	6.82528	3.46427	3.26213	0.761251	0.761251	0.979156	0.979866
10.56	6.82603	6.82603	3.46085	3.2584	0.760542	0.760542	0.979155	0.979866
10.57	6.82678	6.82678	3.45742	3.25467	0.759831	0.759831	0.979155	0.979865
10.58	6.82752	6.82752	3.454	3.25093	0.759121	0.759121	0.979155	0.979865
10.59	6.82825	6.82825	3.45058	3.2472	0.758409	0.758409	0.979154	0.979865
10.6	6.82899	6.82899	3.44715	3.24347	0.757697	0.757697	0.979154	0.979865
10.61	6.82971	6.82971	3.44373	3.23973	0.756985	0.756985	0.979153	0.979864
10.62	6.83044	6.83044	3.4403	3.236	0.756272	0.756272	0.979153	0.979864
10.63	6.83115	6.83115	3.43688	3.23227	0.755558	0.755558	0.979153	0.979864
10.64	6.83187	6.83187	3.43345	3.22854	0.754844	0.754844	0.979152	0.979864
10.65	6.83258	6.83258	3.43003	3.2248	0.75413	0.75413	0.979152	0.979863
10.66	6.83328	6.83328	3.4266	3.22107	0.753415	0.753415	0.979152	0.979863
10.67	6.83398	6.83398	3.42318	3.21734	0.7527	0.7527	0.979151	0.979863
10.68	6.83468	6.83468	3.41975	3.21361	0.751984	0.751984	0.979151	0.979863
10.69	6.83537	6.83537	3.41633	3.20987	0.751267	0.751267	0.97915	0.979863
10.7	6.83605	6.83605	3.4129	3.20614	0.750551	0.750551	0.97915	0.979862
10.71	6.83674	6.83674	3.40948	3.20241	0.749833	0.749833	0.97915	0.979862
10.72	6.83741	6.83741	3.40605	3.19867	0.749116	0.749116	0.979149	0.979862
10.73	6.83809	6.83809	3.40263	3.19494	0.748398	0.748398	0.979149	0.979862
10.74	6.83876	6.83876	3.3992	3.19121	0.747679	0.747679	0.979149	0.979861
10.75	6.83942	6.83942	3.39578	3.18748	0.74696	0.74696	0.979148	0.979861
10.76	6.84008	6.84008	3.39236	3.18374	0.746241	0.746241	0.979148	0.979861
10.77	6.84073	6.84073	3.38893	3.18001	0.745521	0.745521	0.979148	0.979861
10.78	6.84138	6.84138	3.38551	3.17628	0.744801	0.744801	0.979147	0.979861
10.79	6.84203	6.84203	3.38208	3.17255	0.74408	0.74408	0.979147	0.97986
10.8	6.84267	6.84267	3.37866	3.16881	0.743359	0.743359	0.979147	0.97986
10.81	6.84331	6.84331	3.37523	3.16508	0.742638	0.742638	0.979146	0.97986
10.82	6.84394	6.84394	3.37181	3.16135	0.741917	0.741917	0.979146	0.97986
10.83	6.84457	6.84457	3.36838	3.15761	0.741195	0.741195	0.979146	0.97986
10.84	6.84519	6.84519	3.36496	3.15388	0.740472	0.740472	0.979145	0.979859
10.85	6.84581	6.84581	3.36153	3.15015	0.73975	0.73975	0.979145	0.979859
10.86	6.84642	6.84642	3.35811	3.14642	0.739027	0.739027	0.979145	0.979859
10.87	6.84703	6.84703	3.35468	3.14268	0.738303	0.738303	0.979144	0.979859
10.88	6.84764	6.84764	3.35126	3.13895	0.73758	0.73758	0.979144	0.979859
10.89	6.84824	6.84824	3.34783	3.13522	0.736856	0.736856	0.979144	0.979858
10.9	6.84884	6.84884	3.34441	3.13149	0.736132	0.736132	0.979144	0.979858
10.91	6.84943	6.84943	3.34098	3.12775	0.735408	0.735408	0.979143	0.979858
10.92	6.85001	6.85001	3.33756	3.12402	0.734683	0.734683	0.979143	0.979858
10.93	6.8506	6.8506	3.33414	3.12029	0.733958	0.733958	0.979143	0.979858
10.94	6.85117	6.85117	3.33071	3.11655	0.733233	0.733233	0.979142	0.979858
10.95	6.85175	6.85175	3.32729	3.11282	0.732507	0.732507	0.979142	0.979857
10.96	6.85231	6.85231	3.32386	3.10909	0.731782	0.731782	0.979142	0.979857
10.97	6.85288	6.85288	3.32044	3.10536	0.731056	0.731056	0.979142	0.979857
10.98	6.85344	6.85344	3.31701	3.10162	0.73033	0.73033	0.979141	0.979857
10.99	6.85399	6.85399	3.31359	3.09789	0.729603	0.729603	0.979141	0.979857
11	6.85454	6.85454	3.31016	3.09416	0.728877	0.728877	0.979141	0.979856
11.01	6.85509	6.85509	3.30674	3.09043	0.72815	0.72815	0.97914	0.979856
11.02	6.85563	6.85563	3.30331	3.08669	0.727423	0.727423	0.97914	0.979856
11.03	6.85617	6.85617	3.29989	3.08296	0.726696	0.726696	0.97914	0.979856
11.04	6.8567	6.8567	3.29646	3.07923	0.725969	0.725969	0.97914	0.979856
11.05	6.85723	6.85723	3.29304	3.07549	0.725242	0.725242	0.979139	0.979856
11.06	6.85775	6.85775	3.28961	3.07176	0.724514	0.724514	0.979139	0.979855
11.07	6.85827	6.85827	3.28619	3.06803	0.723786	0.723786	0.979139	0.979855
11.08	6.85878	6.85878	3.28276	3.0643	0.723059	0.723059	0.979139	0.979855
11.09	6.85929	6.85929	3.27934	3.06056	0.722331	0.722331	0.979138	0.979855
11.1	6.85979	6.85979	3.27592	3.05683	0.721603	0.721603	0.979138	0.979855
11.11	6.86029	6.86029	3.27249	3.0531	0.720874	0.720874	0.979138	0.979855
11.12	6.86079	6.86079	3.26907	3.04937	0.720146	0.720146	0.979137	0.979855
11.13	6.86128	6.86128	3.26564	3.04563	0.719418	0.719418	0.979137	0.979854
11.14	6.86176	6.86176	3.26222	3.0419	0.718689	0.718689	0.979137	0.979854
11.15	6.86225	6.86225	3.25879	3.03817	0.717961	0.717961	0.979137	0.979854
11.16	6.86272	6.86272	3.25537	3.03444	0.717232	0.717232	0.979136	0.979854
11.17	6.8632	6.8632	3.25194	3.0307	0.716504	0.716504	0.979136	0.979854
11.18	6.86366	6.86366	3.24852	3.02697	0.715775	0.715775	0.979136	0.979854
11.19	6.86413	6.86413	3.24509	3.02324	0.715046	0.715046	0.979136	0.979854
11.2	6.86458	6.86458	3.24167	3.0195	0.714317	0.714317	0.979136	0.979853
11.21	6.86504	6.86504	3.23824	3.01577	0.713589	0.713589	0.979135	0.979853
11.22	6.86549	6.86549	3.23482	3.01204	0.71286	0.71286	0.979135	0.979853
11.23	6.86593	6.86593	3.23139	3.00831	0.712131	0.712131	0.979135	0.979853
11.24	6.86637	6.86637	3.22797	3.00457	0.711402	0.711402	0.979135	0.979853
11.25	6.86681	6.86681	3.22454	3.00084	0.710674	0.710674	0.979134	0.979853
11.26	6.86724	6.86724	3.22112	2.99711	0.709945	0.709945	0.979134	0.979853
11.27	6.86767	6.86767	3.2177	2.99338	0.709216	0.709216	0.979134	0.979852
11.28	6.86809	6.86809	3.21427	2.98964	0.708487	0.708487	0.979134	0.979852
11.29	6.86851	6.86851	3.21085	2.98591	0.707759	0.707759	0.979133	0.979852
11.3	6.86892	6.86892	3.20742	2.98218	0.70703	0.70703	0.979133	0.979852
11.31	6.86933	6.86933	3.204	2.97844	0.706302	0.706302	0.979133	0.979852
11.32	6.86973	6.86973	3.20057	2.97471	0.705573	0.705573	0.979133	0.979852
11.33	6.87013	6.87013	3.19715	2.97098	0.704845	0.704845	0.979133	0.979852
11.34	6.87052	6.87052	3.19372	2.96725	0.704117	0.704117	0.979132	0.979851
11.35	6.87091	6.87091	3.1903	2.96351	0.703388	0.703388	0.979132	0.979851
11.36	6.8713	6.8713	3.18687	2.95978	0.70266	0.70266	0.979132	0.979851
11.37	6.87168	6.87168	3.18345	2.95605	0.701932	0.701932	0.979132	0.979851
11.38	6.87205	6.87205	3.18002	2.95232	0.701205	0.701205	0.979132	0.979851
11.39	6.87243	6.87243	3.1766	2.94858	0.700477	0.700477	0.979131	0.979851
11.4	6.87279	6.87279	3.17317	2.94485	0.699749	0.699749	0.979131	0.979851
11.41	6.87315	6.87315	3.16975	2.94112	0.699022	0.699022	0.979131	0.979851
11.42	6.87351	6.87351	3.16632	2.93738	0.698294	0.698294	0.979131	0.97985
11.43	6.87386	6.87386	3.1629	2.93365	0.697567	0.697567	0.979131	0.97985
11.44	6.87421	6.87421	3.15948	2.92992	0.69684	0.69684	0.97913	0.97985
11.45	6.87456	6.87456	3.15605	2.92619	0.696114	0.696114	0.97913	0.97985
11.46	6.8749	6.8749	3.15263	2.92245	0.695387	0.695387	0.97913	0.97985
11.47	6.87523	6.87523	3.1492	2.91872	0.694661	0.694661	0.97913	0.97985
11.48	6.87556	6.87556	3.14578	2.91499	0.693934	0.693934	0.97913	0.97985
11.49	6.87589	6.87589	3.14235	2.91126	0.693208	0.693208	0.979129	0.97985
11.5	6.87621	6.87621	3.13893	2.90752	0.692483	0.692483	0.979129	0.97985
11.51	6.87652	6.87652	3.1355	2.90379	0.691757	0.691757	0.979129	0.979849
11.52	6.87684	6.87684	3.13208	2.90006	0.691032	0.691032	0.979129	0.979849
11.53	6.87714	6.87714	3.12865	2.89632	0.690307	0.690307	0.979129	0.979849
11.54	6.87745	6.87745	3.12523	2.89259	0.689582	0.689582	0.979128	0.979849
11.55	6.87774	6.87774	3.1218	2.88886	0.688858	0.688858	0.979128	0.979849
11.56	6.87804	6.87804	3.11838	2.88513	0.688133	0.688133	0.979128	0.979849
11.57	6.87833	6.87833	3.11495	2.88139	0.687409	0.687409	0.979128	0.979849
11.58	6.87861	6.87861	3.11153	2.87766	0.686686	0.686686	0.979128	0.979849
11.59	6.87889	6.87889	3.1081	2.87393	0.685962	0.685962	0.979128	0.979849
11.6	6.87917	6.87917	3.10468	2.8702	0.685239	0.685239	0.979127	0.979849
11.61	6.87944	6.87944	3.10126	2.86646	0.684516	0.684516	0.979127	0.979848
11.62	6.8797	6.8797	3.09783	2.86273	0.683794	0.683794	0.979127	0.979848
11.63	6.87997	6.87997	3.09441	2.859	0.683072	0.683072	0.979127	0.979848
11.64	6.88022	6.88022	3.09098	2.85526	0.68235	0.68235	0.979127	0.979848
11.65	6.88048	6.88048	3.08756	2.85153	0.681628	0.681628	0.979127	0.979848
11.66	6.88072	6.88072	3.08413	2.8478	0.680907	0.680907	0.979126	0.979848
11.67	6.88097	6.88097	3.08071	2.84407	0.680186	0.680186	0.979126	0.979848
11.68	6.88121	6.88121	3.07728	2.84033	0.679466	0.679466	0.979126	0.979848
11.69	6.88144	6.88144	3.07386	2.8366	0.678746	0.678746	0.979126	0.979848
11.7	6.88167	6.88167	3.07043	2.83287	0.678026	0.678026	0.979126	0.979848
11.71	6.8819	6.8819	3.06701	2.82914	0.677307	0.677307	0.979126	0.979847
11.72	6.88212	6.88212	3.06358	2.8254	0.676588	0.676588	0.979125	0.979847
11.73	6.88233	6.88233	3.06016	2.82167	0.675869	0.675869	0.979125	0.979847
11.74	6.88255	6.88255	3.05673	2.81794	0.675151	0.675151	0.979125	0.979847
11.75	6.88275	6.88275	3.05331	2.8142	0.674434	0.674434	0.979125	0.979847
11.76	6.88296	6.88296	3.04988	2.81047	0.673716	0.673716	0.979125	0.979847
11.77	6.88316	6.88316	3.04646	2.80674	0.673	0.673	0.979125	0.979847
11.78	6.88335	6.88335	3.04304	2.80301	0.672283	0.672283	0.979124	0.979847
11.79	6.88354	6.88354	3.03961	2.79927	0.671567	0.671567	0.979124	0.979847
11.8	6.88372	6.88372	3.03619	2.79554	0.670852	0.670852	0.979124	0.979847
11.81	6.8839	6.8839	3.03276	2.79181	0.670137	0.670137	0.979124	0.979847
11.82	6.88408	6.88408	3.02934	2.78808	0.669422	0.669422	0.979124	0.979846
11.83	6.88425	6.88425	3.02591	2.78434	0.668708	0.668708	0.979124	0.979846
11.84	6.88442	6.88442	3.02249	2.78061	0.667995	0.667995	0.979124	0.979846
11.85	6.88458	6.88458	3.01906	2.77688	0.667281	0.667281	0.979123	0.979846
11.86	6.88474	6.88474	3.01564	2.77314	0.666569	0.666569	0.979123	0.979846
11.87	6.88489	6.88489	3.01221	2.76941	0.665857	0.665857	0.979123	0.979846
11.88	6.88504	6.88504	3.00879	2.76568	0.665145	0.665145	0.979123	0.979846
11.89	6.88518	6.88518	3.00536	2.76195	0.664434	0.664434	0.979123	0.979846
11.9	6.88532	6.88532	3.00194	2.75821	0.663724	0.663724	0.979123	0.979846
11.91	6.88546	6.88546	2.99851	2.75448	0.663014	0.663014	0.979123	0.979846
11.92	6.88559	6.88559	2.99509	2.75075	0.662304	0.662304	0.979122	0.979846
11.93	6.88572	6.88572	2.99166	2.74702	0.661595	0.661595	0.979122	0.979846
11.94	6.88584	6.88584	2.98824	2.74328	0.660887	0.660887	0.979122	0.979846
11.95	6.88596	6.88596	2.98481	2.73955	0.660179	0.660179	0.979122	0.979845
11.96	6.88607	6.88607	2.98139	2.73582	0.659472	0.659472	0.979122	0.979845
11.97	6.88618	6.88618	2.97797	2.73208	0.658765	0.658765	0.979122	0.979845
11.98	6.88628	6.88628	2.97454	2.72835	0.658059	0.658059	0.979122	0.979845
11.99	6.88638	6.88638	2.97112	2.72462	0.657354	0.657354	0.979122	0.979845
12	6.88648	6.88648	2.96769	2.72089	0.656649	0.656649	0.979121	0.979845
12.01	6.88657	6.88657	2.96427	2.71715	0.655945	0.655945	0.979121	0.979845
12.02	6.88666	6.88666	2.96084	2.71342	0.655241	0.655241	0.979121	0.979845
12.03	6.88674	6.88674	2.95742	2.70969	0.654538	0.654538	0.979121	0.979845
12.04	6.88682	6.88682	2.95399	2.70596	0.653836	0.653836	0.979121	0.979845
12.05	6.88689	6.88689	2.95057	2.70222	0.653134	0.653134	0.979121	0.979845
12.06	6.88696	6.88696	2.94714	2.69849	0.652433	0.652433	0.979121	0.979845
12.07	6.88702	6.88702	2.94372	2.69476	0.651732	0.651732	0.979121	0.979845
12.08	6.88708	6.88708	2.94029	2.69102	0.651032	0.651032	0.97912	0.979845
12.09	6.88714	6.88714	2.93687	2.68729	0.650333	0.650333	0.97912	0.979844
12.1	6.88719	6.88719	2.93344	2.68356	0.649635	0.649635	0.97912	0.979844
12.11	6.88724	6.88724	2.93002	2.67983	0.648937	0.648937	0.97912	0.979844
12.12	6.88728	6.88728	2.92659	2.67609	0.64824	0.64824	0.97912	0.979844
12.13	6.88732	6.88732	2.92317	2.67236	0.647543	0.647543	0.97912	0.979844
12.14	6.88735	6.88735	2.91975	2.66863	0.646847	0.646847	0.97912	0.979844
12.15	6.88738	6.88738	2.91632	2.6649	0.646152	0.646152	0.97912	0.979844
12.16	6.8874	6.8874	2.9129	2.66116	0.645458	0.645458	0.979119	0.979844
12.17	6.88742	6.88742	2.90947	2.65743	0.644764	0.644764	0.979119	0.979844
12.18	6.88744	6.88744	2.90605	2.6537	0.644071	0.644071	0.979119	0.979844
12.19	6.88745	6.88745	2.90262	2.64996	0.643379	0.643379	0.979119	0.979844
12.2	6.88746	6.88746	2.8992	2.64623	0.642688	0.642688	0.979119	0.979844
12.21	6.88746	6.88746	2.89577	2.6425	0.641997	0.641997	0.979119	0.979844
12.22	6.88746	6.88746	2.89235	2.63877	0.641307	0.641307	0.979119	0.979844
12.23	6.88746	6.88746	2.88892	2.63503	0.640618	0.640618	0.979119	0.979844
12.24	6.88745	6.88745	2.8855	2.6313	0.639929	0.639929	0.979119	0.979844
12.25	6.88743	6.88743	2.88207	2.62757	0.639241	0.639241	0.979119	0.979843
12.26	6.88741	6.88741	2.87865	2.62384	0.638554	0.638554	0.979118	0.979843
12.27	6.88739	6.88739	2.87522	2.6201	0.637868	0.637868	0.979118	0.979843
12.28	6.88736	6.88736	2.8718	2.61637	0.637183	0.637183	0.979118	0.979843
12.29	6.88733	6.88733	2.86837	2.61264	0.636498	0.636498	0.979118	0.979843
12.3	6.88729	6.88729	2.86495	2.6089	0.635814	0.635814	0.979118	0.979843
12.31	6.88725	6.88725	2.86152	2.60517	0.635131	0.635131	0.979118	0.979843
12.32	6.88721	6.88721	2.8581	2.60144	0.634449	0.634449	0.979118	0.979843
12.33	6.88716	6.88716	2.85468	2.59771	0.633767	0.633767	0.979118	0.979843
12.34	6.88711	6.88711	2.85125	2.59397	0.633086	0.633086	0.979118	0.979843
12.35	6.88705	6.88705	2.84783	2.59024	0.632407	0.632407	0.979118	0.979843
12.36	6.88699	6.88699	2.8444	2.58651	0.631728	0.631728	0.979117	0.979843
12.37	6.88692	6.88692	2.84098	2.58278	0.631049	0.631049	0.979117	0.979843
12.38	6.88685	6.88685	2.83755	2.57904	0.630372	0.630372	0.979117	0.979843
12.39	6.88678	6.88678	2.83413	2.57531	0.629695	0.629695	0.979117	0.979843
12.4	6.8867	6.8867	2.8307	2.57158	0.62902	0.62902	0.979117	0.979843
12.41	6.88662	6.88662	2.82728	2.56784	0.628345	0.628345	0.979117	0.979843
12.42	6.88653	6.88653	2.82385	2.56411	0.627671	0.627671	0.979117	0.979843
12.43	6.88644	6.88644	2.82043	2.56038	0.626998	0.626998	0.979117	0.979843
12.44	6.88634	6.88634	2.817	2.55665	0.626326	0.626326	0.979117	0.979842
12.45	6.88624	6.88624	2.81358	2.55291	0.625654	0.625654	0.979117	0.979842
12.46	6.88614	6.88614	2.81015	2.54918	0.624984	0.624984	0.979117	0.979842
12.47	6.88603	6.88603	2.80673	2.54545	0.624314	0.624314	0.979116	0.979842
12.48	6.88592	6.88592	2.8033	2.54172	0.623645	0.623645	0.979116	0.979842
12.49	6.8858	6.8858	2.79988	2.53798	0.622978	0.622978	0.979116	0.979842
12.5	6.88568	6.88568	2.79646	2.53425	0.622311	0.622311	0.979116	0.979842
12.51	6.88556	6.88556	2.79303	2.53052	0.621645	0.621645	0.979116	0.979842
12.52	6.88543	6.88543	2.78961	2.52678	0.620979	0.620979	0.979116	0.979842
12.53	6.88529	6.88529	2.78618	2.52305	0.620315	0.620315	0.979116	0.979842
12.54	6.88515	6.88515	2.78276	2.51932	0.619652	0.619652	0.979116	0.979842
12.55	6.88501	6.88501	2.77933	2.51559	0.61899	0.61899	0.979116	0.979842
12.56	6.88487	6.88487	2.77591	2.51185	0.618328	0.618328	0.979116	0.979842
12.57	6.88472	6.88472	2.77248	2.50812	0.617668	0.617668	0.979116	0.979842
12.58	6.88456	6.88456	2.76906	2.50439	0.617008	0.617008	0.979116	0.979842
12.59	6.8844	6.8844	2.76563	2.50066	0.616349	0.616349	0.979115	0.979842
12.6	6.88424	6.88424	2.76221	2.49692	0.615692	0.615692	0.979115	0.979842
12.61	6.88407	6.88407	2.75878	2.49319	0.615035	0.615035	0.979115	0.979842
12.62	6.8839	6.8839	2.75536	2.48946	0.614379	0.614379	0.979115	0.979842
12.63	6.88373	6.88373	2.75193	2.48572	0.613724	0.613724	0.979115	0.979842
12.64	6.88355	6.88355	2.74851	2.48199	0.61307	0.61307	0.979115	0.979842
12.65	6.88337	6.88337	2.74508	2.47826	0.612418	0.612418	0.979115	0.979842
12.66	6.88318	6.88318	2.74166	2.47453	0.611766	0.611766	0.979115	0.979841
12.67	6.88299	6.88299	2.73823	2.47079	0.611115	0.611115	0.979115	0.979841
12.68	6.88279	6.88279	2.73481	2.46706	0.610465	0.610465	0.979115	0.979841
12.69	6.88259	6.88259	2.73139	2.46333	0.609816	0.609816	0.979115	0.979841
12.7	6.88239	6.88239	2.72796	2.4596	0.609168	0.609168	0.979115	0.979841
12.71	6.88218	6.88218	2.72454	2.45586	0.608521	0.608521	0.979115	0.979841
12.72	6.88197	6.88197	2.72111	2.45213	0.607875	0.607875	0.979114	0.979841
12.73	6.88175	6.88175	2.71769	2.4484	0.60723	0.60723	0.979114	0.979841
12.74	6.88153	6.88153	2.71426	2.44466	0.606586	0.606586	0.979114	0.979841
12.75	6.88131	6.88131	2.71084	2.44093	0.605943	0.605943	0.979114	0.979841
12.76	6.88108	6.88108	2.70741	2.4372	0.605301	0.605301	0.979114	0.979841
12.77	6.88085	6.88085	2.70399	2.43347	0.60466	0.60466	0.979114	0.979841
12.78	6.88061	6.88061	2.70056	2.42973	0.60402	0.60402	0.979114	0.979841
12.79	6.88037	6.88037	2.69714	2.426	0.603381	0.603381	0.979114	0.979841
12.8	6.88013	6.88013	2.69371	2.42227	0.602743	0.602743	0.979114	0.979841
12.81	6.87988	6.87988	2.69029	2.41854	0.602107	0.602107	0.979114	0.979841
12.82	6.87963	6.87963	2.68686	2.4148	0.601471	0.601471	0.979114	0.979841
12.83	6.87937	6.87937	2.68344	2.41107	0.600836	0.600836	0.979114	0.979841
12.84	6.87911	6.87911	2.68001	2.40734	0.600202	0.600202	0.979114	0.979841
12.85	6.87885	6.87885	2.67659	2.4036	0.59957	0.59957	0.979114	0.979841
12.86	6.87858	6.87858	2.67317	2.39987	0.598938	0.598938	0.979113	0.979841
12.87	6.87831	6.87831	2.66974	2.39614	0.598308	0.598308	0.979113	0.979841
12.88	6.87803	6.87803	2.66632	2.39241	0.597678	0.597678	0.979113	0.979841
12.89	6.87775	6.87775	2.66289	2.38867	0.59705	0.59705	0.979113	0.979841
12.9	6.87746	6.87746	2.65947	2.38494	0.596422	0.596422	0.979113	0.979841
12.91	6.87718	6.87718	2.65604	2.38121	0.595796	0.595796	0.979113	0.979841
12.92	6.87688	6.87688	2.65262	2.37748	0.595171	0.595171	0.979113	0.979841
12.93	6.87659	6.87659	2.64919	2.37374	0.594547	0.594547	0.979113	0.979841
12.94	6.87629	6.87629	2.64577	2.37001	0.593924	0.593924	0.979113	0.97984
12.95	6.87599	6.87599	2.64234	2.36628	0.593302	0.593302	0.979113	0.97984
12.96	6.87568	6.87568	2.63892	2.36254	0.592681	0.592681	0.979113	0.97984
12.97	6.87537	6.87537	2.63549	2.35881	0.592061	0.592061	0.979113	0.97984
12.98	6.87505	6.87505	2.63207	2.35508	0.591443	0.591443	0.979113	0.97984
12.99	6.87473	6.87473	2.62864	2.35135	0.590825	0.590825	0.979113	0.97984
13	6.87441	6.87441	2.62522	2.34761	0.590209	0.590209	0.979113	0.97984
13.01	6.87408	6.87408	2.62179	2.34388	0.589593	0.589593	0.979113	0.97984
13.02	6.87375	6.87375	2.61837	2.34015	0.588979	0.588979	0.979113	0.97984
13.03	6.87342	6.87342	2.61494	2.33642	0.588366	0.588366	0.979112	0.97984
13.04	6.87308	6.87308	2.61152	2.33268	0.587754	0.587754	0.979112	0.97984
13.05	6.87273	6.87273	2.6081	2.32895	0.587143	0.587143	0.979112	0.97984
13.06	6.87239	6.87239	2.60467	2.32522	0.586533	0.586533	0.979112	0.97984
13.07	6.87204	6.87204	2.60125	2.32148	0.585924	0.585924	0.979112	0.97984
13.08	6.87168	6.87168	2.59782	2.31775	0.585317	0.585317	0.979112	0.97984
13.09	6.87133	6.87133	2.5944	2.31402	0.58471	0.58471	0.979112	0.97984
13.1	6.87096	6.87096	2.59097	2.31029	0.584105	0.584105	0.979112	0.97984
13.11	6.8706	6.8706	2.58755	2.30655	0.583501	0.583501	0.979112	0.97984
13.12	6.87023	6.87023	2.58412	2.30282	0.582898	0.582898	0.979112	0.97984
13.13	6.86986	6.86986	2.5807	2.29909	0.582296	0.582296	0.979112	0.97984
13.14	6.86948	6.86948	2.57727	2.29536	0.581695	0.581695	0.979112	0.97984
13.15	6.8691	6.8691	2.57385	2.29162	0.581096	0.581096	0.979112	0.97984
13.16	6.86871	6.86871	2.57042	2.28789	0.580497	0.580497	0.979112	0.97984
13.17	6.86833	6.86833	2.567	2.28416	0.5799	0.5799	0.979112	0.97984
13.18	6.86793	6.86793	2.56357	2.28042	0.579304	0.579304	0.979112	0.97984
13.19	6.86754	6.86754	2.56015	2.27669	0.578709	0.578709	0.979112	0.97984
13.2	6.86714	6.86714	2.55672	2.27296	0.578115	0.578115	0.979112	0.97984
13.21	6.86674	6.86674	2.5533	2.26923	0.577522	0.577522	0.979112	0.97984
13.22	6.86633	6.86633	2.54988	2.26549	0.576931	0.576931	0.979111	0.97984
13.23	6.86592	6.86592	2.54645	2.26176	0.57634	0.57634	0.979111	0.97984
13.24	6.8655	6.8655	2.54303	2.25803	0.575751	0.575751	0.979111	0.97984
13.25	6.86509	6.86509	2.5396	2.2543	0.575163	0.575163	0.979111	0.97984
13.26	6.86466	6.86466	2.53618	2.25056	0.574576	0.574576	0.979111	0.97984
13.27	6.86424	6.86424	2.53275	2.24683	0.57399	0.57399	0.979111	0.97984
13.28	6.86381	6.86381	2.52933	2.2431	0.573406	0.573406	0.979111	0.97984
13.29	6.86338	6.86338	2.5259	2.23937	0.572823	0.572823	0.979111	0.97984
13.3	6.86294	6.86294	2.52248	2.23563	0.57224	0.57224	0.979111	0.979839
13.31	6.8625	6.8625	2.51905	2.2319	0.571659	0.571659	0.979111	0.979839
13.32	6.86206	6.86206	2.51563	2.22817	0.571079	0.571079	0.979111	0.979839
13.33	6.86161	6.86161	2.5122	2.22443	0.570501	0.570501	0.979111	0.979839
13.34	6.86116	6.86116	2.50878	2.2207	0.569923	0.569923	0.979111	0.979839
13.35	6.8607	6.8607	2.50535	2.21697	0.569347	0.569347	0.979111	0.979839
13.36	6.86024	6.86024	2.50193	2.21324	0.568772	0.568772	0.979111	0.979839
13.37	6.85978	6.85978	2.4985	2.2095	0.568198	0.568198	0.979111	0.979839
13.38	6.85932	6.85932	2.49508	2.20577	0.567625	0.567625	0.979111	0.979839
13.39	6.85885	6.85885	2.49165	2.20204	0.567054	0.567054	0.979111	0.979839
13.4	6.85837	6.85837	2.48823	2.19831	0.566484	0.566484	0.979111	0.979839
13.41	6.8579	6.8579	2.48481	2.19457	0.565914	0.565914	0.979111	0.979839
13.42	6.85742	6.85742	2.48138	2.19084	0.565346	0.565346	0.979111	0.979839
13.43	6.85694	6.85694	2.47796	2.18711	0.56478	0.56478	0.979111	0.979839
13.44	6.85645	6.85645	2.47453	2.18337	0.564214	0.564214	0.97911	0.979839
13.45	6.85596	6.85596	2.47111	2.17964	0.56365	0.56365	0.97911	0.979839
13.46	6.85546	6.85546	2.46768	2.17591	0.563087	0.563087	0.97911	0.979839
13.47	6.85497	6.85497	2.46426	2.17218	0.562525	0.562525	0.97911	0.979839
13.48	6.85446	6.85446	2.46083	2.16844	0.561964	0.561964	0.97911	0.979839
13.49	6.85396	6.85396	2.45741	2.16471	0.561405	0.561405	0.97911	0.979839
13.5	6.85345	6.85345	2.45398	2.16098	0.560846	0.560846	0.97911	0.979839
13.51	6.85294	6.85294	2.45056	2.15725	0.560289	0.560289	0.97911	0.979839
13.52	6.85242	6.85242	2.44713	2.15351	0.559733	0.559733	0.97911	0.979839
13.53	6.85191	6.85191	2.44371	2.14978	0.559179	0.559179	0.97911	0.979839
13.54	6.85138	6.85138	2.44028	2.14605	0.558625	0.558625	0.97911	0.979839
13.55	6.85086	6.85086	2.43686	2.14231	0.558073	0.558073	0.97911	0.979839
13.56	6.85033	6.85033	2.43343	2.13858	0.557522	0.557522	0.97911	0.979839
13.57	6.8498	6.8498	2.43001	2.13485	0.556972	0.556972	0.97911	0.979839
13.58	6.84926	6.84926	2.42659	2.13112	0.556423	0.556423	0.97911	0.979839
13.59	6.84872	6.84872	2.42316	2.12738	0.555876	0.555876	0.97911	0.979839
13.6	6.84818	6.84818	2.41974	2.12365	0.55533	0.55533	0.97911	0.979839
13.61	6.84763	6.84763	2.41631	2.11992	0.554785	0.554785	0.97911	0.979839
13.62	6.84708	6.84708	2.41289	2.11619	0.554241	0.554241	0.97911	0.979839
13.63	6.84653	6.84653	2.40946	2.11245	0.553699	0.553699	0.97911	0.979839
13.64	6.84597	6.84597	2.40604	2.10872	0.553157	0.553157	0.97911	0.979839
13.65	6.84541	6.84541	2.40261	2.10499	0.552617	0.552617	0.97911	0.979839
13.66	6.84485	6.84485	2.39919	2.10125	0.552079	0.552079	0.97911	0.979839
13.67	6.84428	6.84428	2.39576	2.09752	0.551541	0.551541	0.97911	0.979839
13.68	6.84371	6.84371	2.39234	2.09379	0.551005	0.551005	0.97911	0.979839
13.69	6.84314	6.84314	2.38891	2.09006	0.550469	0.550469	0.97911	0.979839
13.7	6.84256	6.84256	2.38549	2.08632	0.549936	0.549936	0.97911	0.979839
13.71	6.84198	6.84198	2.38206	2.08259	0.549403	0.549403	0.97911	0.979839
13.72	6.84139	6.84139	2.37864	2.07886	0.548871	0.548871	0.979109	0.979839
13.73	6.84081	6.84081	2.37521	2.07513	0.548341	0.548341	0.979109	0.979839
13.74	6.84022	6.84022	2.37179	2.07139	0.547812	0.547812	0.979109	0.979839
13.75	6.83962	6.83962	2.36836	2.06766	0.547284	0.547284	0.979109	0.979839
13.76	6.83903	6.83903	2.36494	2.06393	0.546758	0.546758	0.979109	0.979839
13.77	6.83843	6.83843	2.36152	2.06019	0.546233	0.546233	0.979109	0.979839
13.78	6.83782	6.83782	2.35809	2.05646	0.545708	0.545708	0.979109	0.979839
13.79	6.83721	6.83721	2.35467	2.05273	0.545186	0.545186	0.979109	0.979839
13.8	6.8366	6.8366	2.35124	2.049	0.544664	0.544664	0.979109	0.979839
13.81	6.83599	6.83599	2.34782	2.04526	0.544144	0.544144	0.979109	0.979839
13.82	6.83537	6.83537	2.34439	2.04153	0.543624	0.543624	0.979109	0.979838
13.83	6.83475	6.83475	2.34097	2.0378	0.543107	0.543107	0.979109	0.979838
13.84	6.83413	6.83413	2.33754	2.03407	0.54259	0.54259	0.979109	0.979838
13.85	6.8335	6.8335	2.33412	2.03033	0.542074	0.542074	0.979109	0.979838
13.86	6.83287	6.83287	2.33069	2.0266	0.54156	0.54156	0.979109	0.979838
13.87	6.83224	6.83224	2.32727	2.02287	0.541047	0.541047	0.979109	0.979838
13.88	6.8316	6.8316	2.32384	2.01913	0.540535	0.540535	0.979109	0.979838
13.89	6.83097	6.83097	2.32042	2.0154	0.540025	0.540025	0.979109	0.979838
13.9	6.83032	6.83032	2.31699	2.01167	0.539516	0.539516	0.979109	0.979838
13.91	6.82968	6.82968	2.31357	2.00794	0.539008	0.539008	0.979109	0.979838
13.92	6.82903	6.82903	2.31014	2.0042	0.538501	0.538501	0.979109	0.979838
13.93	6.82838	6.82838	2.30672	2.00047	0.537995	0.537995	0.979109	0.979838
13.94	6.82772	6.82772	2.30329	1.99674	0.537491	0.537491	0.979109	0.979838
13.95	6.82706	6.82706	2.29987	1.99301	0.536988	0.536988	0.979109	0.979838
13.96	6.8264	6.8264	2.29645	1.98927	0.536486	0.536486	0.979109	0.979838
13.97	6.82573	6.82573	2.29302	1.98554	0.535985	0.535985	0.979109	0.979838
13.98	6.82507	6.82507	2.2896	1.98181	0.535486	0.535486	0.979109	0.979838
13.99	6.82439	6.82439	2.28617	1.97807	0.534988	0.534988	0.979109	0.979838
14	6.82372	6.82372	2.28275	1.97434	0.534491	0.534491	0.979109	0.979838
14.01	6.82304	6.82304	2.27932	1.97061	0.533995	0.533995	0.979109	0.979838
14.02	6.82236	6.82236	2.2759	1.96688	0.5335	0.5335	0.979109	0.979838
14.03	6.82168	6.82168	2.27247	1.96314	0.533007	0.533007	0.979109	0.979838
14.04	6.82099	6.82099	2.26905	1.95941	0.532515	0.532515	0.979109	0.979838
14.05	6.8203	6.8203	2.26562	1.95568	0.532024	0.532024	0.979109	0.979838
14.06	6.81961	6.81961	2.2622	1.95195	0.531535	0.531535	0.979108	0.979838
14.07	6.81891	6.81891	2.25877	1.94821	0.531047	0.531047	0.979108	0.979838
14.08	6.81821	6.81821	2.25535	1.94448	0.53056	0.53056	0.979108	0.979838
14.09	6.81751	6.81751	2.25192	1.94075	0.530074	0.530074	0.979108	0.979838
14.1	6.81681	6.81681	2.2485	1.93701	0.529589	0.529589	0.979108	0.979838
14.11	6.8161	6.8161	2.24507	1.93328	0.529106	0.529106	0.979108	0.979838
14.12	6.81539	6.81539	2.24165	1.92955	0.528623	0.528623	0.979108	0.979838
14.13	6.81467	6.81467	2.23823	1.92582	0.528143	0.528143	0.979108	0.979838
14.14	6.81395	6.81395	2.2348	1.92208	0.527663	0.527663	0.979108	0.979838
14.15	6.81323	6.81323	2.23138	1.91835	0.527184	0.527184	0.979108	0.979838
14.16	6.81251	6.81251	2.22795	1.91462	0.526707	0.526707	0.979108	0.979838
14.17	6.81178	6.81178	2.22453	1.91089	0.526231	0.526231	0.979108	0.979838
14.18	6.81105	6.81105	2.2211	1.90715	0.525756	0.525756	0.979108	0.979838
14.19	6.81032	6.81032	2.21768	1.90342	0.525283	0.525283	0.979108	0.979838
14.2	6.80959	6.80959	2.21425	1.89969	0.52481	0.52481	0.979108	0.979838
14.21	6.80885	6.80885	2.21083	1.89595	0.524339	0.524339	0.979108	0.979838
14.22	6.80811	6.80811	2.2074	1.89222	0.523869	0.523869	0.979108	0.979838
14.23	6.80736	6.80736	2.20398	1.88849	0.523401	0.523401	0.979108	0.979838
14.24	6.80661	6.80661	2.20055	1.88476	0.522933	0.522933	0.979108	0.979838
14.25	6.80586	6.80586	2.19713	1.88102	0.522467	0.522467	0.979108	0.979838
14.26	6.80511	6.80511	2.1937	1.87729	0.522002	0.522002	0.979108	0.979838
14.27	6.80436	6.80436	2.19028	1.87356	0.521538	0.521538	0.979108	0.979838
14.28	6.8036	6.8036	2.18685	1.86983	0.521076	0.521076	0.979108	0.979838
14.29	6.80283	6.80283	2.18343	1.86609	0.520614	0.520614	0.979108	0.979838
14.3	6.80207	6.80207	2.18	1.86236	0.520154	0.520154	0.979108	0.979838
14.31	6.8013	6.8013	2.17658	1.85863	0.519695	0.519695	0.979108	0.979838
14.32	6.80053	6.80053	2.17316	1.85489	0.519238	0.519238	0.979108	0.979838
14.33	6.79976	6.79976	2.16973	1.85116	0.518781	0.518781	0.979108	0.979838
14.34	6.79898	6.79898	2.16631	1.84743	0.518326	0.518326	0.979108	0.979838
14.35	6.7982	6.7982	2.16288	1.8437	0.517872	0.517872	0.979108	0.979838
14.36	6.79742	6.79742	2.15946	1.83996	0.517419	0.517419	0.979108	0.979838
14.37	6.79664	6.79664	2.15603	1.83623	0.516967	0.516967	0.979108	0.979838
14.38	6.79585	6.79585	2.15261	1.8325	0.516517	0.516517	0.979108	0.979838
14.39	6.79506	6.79506	2.14918	1.82877	0.516068	0.516068	0.979108	0.979838
14.4	6.79426	6.79426	2.14576	1.82503	0.51562	0.51562	0.979108	0.979838
14.41	6.79347	6.79347	2.14233	1.8213	0.515173	0.515173	0.979108	0.979838
14.42	6.79267	6.79267	2.13891	1.81757	0.514727	0.514727	0.979108	0.979838
14.43	6.79187	6.79187	2.13548	1.81383	0.514283	0.514283	0.979108	0.979838
14.44	6.79106	6.79106	2.13206	1.8101	0.51384	0.51384	0.979108	0.979838
14.45	6.79025	6.79025	2.12863	1.80637	0.513398	0.513398	0.979108	0.979838
14.46	6.78944	6.78944	2.12521	1.80264	0.512957	0.512957	0.979108	0.979838
14.47	6.78863	6.78863	2.12178	1.7989	0.512517	0.512517	0.979108	0.979838
14.48	6.78782	6.78782	2.11836	1.79517	0.512079	0.512079	0.979108	0.979838
14.49	6.787	6.787	2.11493	1.79144	0.511642	0.511642	0.979108	0.979838
14.5	6.78618	6.78618	2.11151	1.78771	0.511206	0.511206	0.979108	0.979838
14.51	6.78535	6.78535	2.10809	1.78397	0.510771	0.510771	0.979108	0.979838
14.52	6.78453	6.78453	2.10466	1.78024	0.510337	0.510337	0.979108	0.979838
14.53	6.7837	6.7837	2.10124	1.77651	0.509905	0.509905	0.979108	0.979838
14.54	6.78286	6.78286	2.09781	1.77277	0.509474	0.509474	0.979108	0.979838
14.55	6.78203	6.78203	2.09439	1.76904	0.509044	0.509044	0.979107	0.979838
14.56	6.78119	6.78119	2.09096	1.76531	0.508615	0.508615	0.979107	0.979838
14.57	6.78035	6.78035	2.08754	1.76158	0.508187	0.508187	0.979107	0.979838
14.58	6.77951	6.77951	2.08411	1.75784	0.507761	0.507761	0.979107	0.979838
14.59	6.77866	6.77866	2.08069	1.75411	0.507335	0.507335	0.979107	0.979838
14.6	6.77781	6.77781	2.07726	1.75038	0.506911	0.506911	0.979107	0.979838
14.61	6.77696	6.77696	2.07384	1.74665	0.506488	0.506488	0.979107	0.979838
14.62	6.77611	6.77611	2.07041	1.74291	0.506067	0.506067	0.979107	0.979838
14.63	6.77525	6.77525	2.06699	1.73918	0.505646	0.505646	0.979107	0.979838
14.64	6.7744	6.7744	2.06356	1.73545	0.505227	0.505227	0.979107	0.979838
14.65	6.77353	6.77353	2.06014	1.73171	0.504809	0.504809	0.979107	0.979838
14.66	6.77267	6.77267	2.05671	1.72798	0.504392	0.504392	0.979107	0.979838
14.67	6.7718	6.7718	2.05329	1.72425	0.503976	0.503976	0.979107	0.979838
14.68	6.77093	6.77093	2.04987	1.72052	0.503561	0.503561	0.979107	0.979838
14.69	6.77006	6.77006	2.04644	1.71678	0.503148	0.503148	0.979107	0.979838
14.7	6.76919	6.76919	2.04302	1.71305	0.502735	0.502735	0.979107	0.979838
14.71	6.76831	6.76831	2.03959	1.70932	0.502324	0.502324	0.979107	0.979838
14.72	6.76743	6.76743	2.03617	1.70559	0.501914	0.501914	0.979107	0.979838
14.73	6.76655	6.76655	2.03274	1.70185	0.501505	0.501505	0.979107	0.979838
14.74	6.76566	6.76566	2.02932	1.69812	0.501098	0.501098	0.979107	0.979838
14.75	6.76477	6.76477	2.02589	1.69439	0.500691	0.500691	0.979107	0.979838
14.76	6.76388	6.76388	2.02247	1.69065	0.500286	0.500286	0.979107	0.979838
14.77	6.76299	6.76299	2.01904	1.68692	0.499882	0.499882	0.979107	0.979838
14.78	6.7621	6.7621	2.01562	1.68319	0.499479	0.499479	0.979107	0.979838
14.79	6.7612	6.7612	2.01219	1.67946	0.499077	0.499077	0.979107	0.979838
14.8	6.7603	6.7603	2.00877	1.67572	0.498676	0.498676	0.979107	0.979837
14.81	6.7594	6.7594	2.00534	1.67199	0.498276	0.498276	0.979107	0.979837
14.82	6.75849	6.75849	2.00192	1.66826	0.497878	0.497878	0.979107	0.979837
14.83	6.75758	6.75758	1.99849	1.66453	0.497481	0.497481	0.979107	0.979837
14.84	6.75667	6.75667	1.99507	1.66079	0.497085	0.497085	0.979107	0.979837
14.85	6.75576	6.75576	1.99164	1.65706	0.49669	0.49669	0.979107	0.979837
14.86	6.75485	6.75485	1.98822	1.65333	0.496296	0.496296	0.979107	0.979837
14.87	6.75393	6.75393	1.9848	1.64959	0.495903	0.495903	0.979107	0.979837
14.88	6.75301	6.75301	1.98137	1.64586	0.495511	0.495511	0.979107	0.979837
14.89	6.75208	6.75208	1.97795	1.64213	0.495121	0.495121	0.979107	0.979837
14.9	6.75116	6.75116	1.97452	1.6384	0.494732	0.494732	0.979107	0.979837
14.91	6.75023	6.75023	1.9711	1.63466	0.494344	0.494344	0.979107	0.979837
14.92	6.7493	6.7493	1.96767	1.63093	0.493957	0.493957	0.979107	0.979837
14.93	6.74837	6.74837	1.96425	1.6272	0.493571	0.493571	0.979107	0.979837
14.94	6.74743	6.74743	1.96082	1.62347	0.493186	0.493186	0.979107	0.979837
14.95	6.7465	6.7465	1.9574	1.61973	0.492802	0.492802	0.979107	0.979837
14.96	6.74556	6.74556	1.95397	1.616	0.49242	0.49242	0.979107	0.979837
14.97	6.74462	6.74462	1.95055	1.61227	0.492038	0.492038	0.979107	0.979837
14.98	6.74367	6.74367	1.94712	1.60853	0.491658	0.491658	0.979107	0.979837
14.99	6.74272	6.74272	1.9437	1.6048	0.491279	0.491279	0.979107	0.979837
15	6.74178	6.74178	1.94027	1.60107	0.490901	0.490901	0.979107	0.979837
15.01	6.74082	6.74082	1.93685	1.59734	0.490524	0.490524	0.979107	0.979837
15.02	6.73987	6.73987	1.93342	1.5936	0.490148	0.490148	0.979107	0.979837
15.03	6.73891	6.73891	1.93	1.58987	0.489774	0.489774	0.979107	0.979837
15.04	6.73795	6.73795	1.92657	1.58614	0.4894	0.4894	0.979107	0.979837
15.05	6.73699	6.73699	1.92315	1.58241	0.489028	0.489028	0.979107	0.979837
15.06	6.73603	6.73603	1.91973	1.57867	0.488656	0.488656	0.979107	0.979837
15.07	6.73506	6.73506	1.9163	1.57494	0.488286	0.488286	0.979107	0.979837
15.08	6.7341	6.7341	1.91288	1.57121	0.487917	0.487917	0.979107	0.979837
15.09	6.73313	6.73313	1.90945	1.56747	0.487549	0.487549	0.979107	0.979837
15.1	6.73215	6.73215	1.90603	1.56374	0.487182	0.487182	0.979107	0.979837
15.11	6.73118	6.73118	1.9026	1.56001	0.486816	0.486816	0.979107	0.979837
15.12	6.7302	6.7302	1.89918	1.55628	0.486451	0.486451	0.979107	0.979837
15.13	6.72922	6.72922	1.89575	1.55254	0.486088	0.486088	0.979107	0.979837
15.14	6.72824	6.72824	1.89233	1.54881	0.485725	0.485725	0.979107	0.979837
15.15	6.72726	6.72726	1.8889	1.54508	0.485363	0.485363	0.979107	0.979837
15.16	6.72627	6.72627	1.88548	1.54135	0.485003	0.485003	0.979107	0.979837
15.17	6.72528	6.72528	1.88205	1.53761	0.484644	0.484644	0.979107	0.979837
15.18	6.72429	6.72429	1.87863	1.53388	0.484286	0.484286	0.979107	0.979837
15.19	6.7233	6.7233	1.8752	1.53015	0.483928	0.483928	0.979107	0.979837
15.2	6.7223	6.7223	1.87178	1.52641	0.483572	0.483572	0.979107	0.979837
15.21	6.7213	6.7213	1.86835	1.52268	0.483217	0.483217	0.979107	0.979837
15.22	6.7203	6.7203	1.86493	1.51895	0.482863	0.482863	0.979107	0.979837
15.23	6.7193	6.7193	1.86151	1.51522	0.482511	0.482511	0.979107	0.979837
15.24	6.7183	6.7183	1.85808	1.51148	0.482159	0.482159	0.979107	0.979837
15.25	6.71729	6.71729	1.85466	1.50775	0.481808	0.481808	0.979107	0.979837
15.26	6.71628	6.71628	1.85123	1.50402	0.481459	0.481459	0.979107	0.979837
15.27	6.71527	6.71527	1.84781	1.50029	0.48111	0.48111	0.979107	0.979837
15.28	6.71426	6.71426	1.84438	1.49655	0.480762	0.480762	0.979107	0.979837
15.29	6.71324	6.71324	1.84096	1.49282	0.480416	0.480416	0.979107	0.979837
15.3	6.71222	6.71222	1.83753	1.48909	0.480071	0.480071	0.979107	0.979837
15.31	6.7112	6.7112	1.83411	1.48535	0.479726	0.479726	0.979107	0.979837
15.32	6.71018	6.71018	1.83068	1.48162	0.479383	0.479383	0.979107	0.979837
15.33	6.70916	6.70916	1.82726	1.47789	0.479041	0.479041	0.979106	0.979837
15.34	6.70813	6.70813	1.82383	1.47416	0.4787	0.4787	0.979106	0.979837
15.35	6.7071	6.7071	1.82041	1.47042	0.47836	0.47836	0.979106	0.979837
15.36	6.70607	6.70607	1.81698	1.46669	0.47802	0.47802	0.979106	0.979837
15.37	6.70504	6.70504	1.81356	1.46296	0.477682	0.477682	0.979106	0.979837
15.38	6.70401	6.70401	1.81013	1.45923	0.477345	0.477345	0.979106	0.979837
15.39	6.70297	6.70297	1.80671	1.45549	0.477009	0.477009	0.979106	0.979837
15.4	6.70193	6.70193	1.80328	1.45176	0.476675	0.476675	0.979106	0.979837
15.41	6.70089	6.70089	1.79986	1.44803	0.476341	0.476341	0.979106	0.979837
15.42	6.69985	6.69985	1.79644	1.44429	0.476008	0.476008	0.979106	0.979837
15.43	6.6988	6.6988	1.79301	1.44056	0.475676	0.475676	0.979106	0.979837
15.44	6.69775	6.69775	1.78959	1.43683	0.475345	0.475345	0.979106	0.979837
15.45	6.6967	6.6967	1.78616	1.4331	0.475015	0.475015	0.979106	0.979837
15.46	6.69565	6.69565	1.78274	1.42936	0.474687	0.474687	0.979106	0.979837
15.47	6.6946	6.6946	1.77931	1.42563	0.474359	0.474359	0.979106	0.979837
15.48	6.69354	6.69354	1.77589	1.4219	0.474032	0.474032	0.979106	0.979837
15.49	6.69249	6.69249	1.77246	1.41817	0.473707	0.473707	0.979106	0.979837
15.5	6.69143	6.69143	1.76904	1.41443	0.473382	0.473382	0.979106	0.979837
15.51	6.69037	6.69037	1.76561	1.4107	0.473058	0.473058	0.979106	0.979837
15.52	6.6893	6.6893	1.76219	1.40697	0.472736	0.472736	0.979106	0.979837
15.53	6.68824	6.68824	1.75876	1.40323	0.472414	0.472414	0.979106	0.979837
15.54	6.68717	6.68717	1.75534	1.3995	0.472094	0.472094	0.979106	0.979837
15.55	6.6861	6.6861	1.75191	1.39577	0.471774	0.471774	0.979106	0.979837
15.56	6.68503	6.68503	1.74849	1.39204	0.471455	0.471455	0.979106	0.979837
15.57	6.68395	6.68395	1.74506	1.3883	0.471138	0.471138	0.979106	0.979837
15.58	6.68288	6.68288	1.74164	1.38457	0.470821	0.470821	0.979106	0.979837
15.59	6.6818	6.6818	1.73821	1.38084	0.470505	0.470505	0.979106	0.979837
15.6	6.68072	6.68072	1.73479	1.37711	0.470191	0.470191	0.979106	0.979837
15.61	6.67964	6.67964	1.73137	1.37337	0.469877	0.469877	0.979106	0.979837
15.62	6.67855	6.67855	1.72794	1.36964	0.469565	0.469565	0.979106	0.979837
15.63	6.67747	6.67747	1.72452	1.36591	0.469253	0.469253	0.979106	0.979837
15.64	6.67638	6.67638	1.72109	1.36217	0.468942	0.468942	0.979106	0.979837
15.65	6.67529	6.67529	1.71767	1.35844	0.468633	0.468633	0.979106	0.979837
15.66	6.6742	6.6742	1.71424	1.35471	0.468324	0.468324	0.979106	0.979837
15.67	6.6731	6.6731	1.71082	1.35098	0.468016	0.468016	0.979106	0.979837
15.68	6.67201	6.67201	1.70739	1.34724	0.467709	0.467709	0.979106	0.979837
15.69	6.67091	6.67091	1.70397	1.34351	0.467404	0.467404	0.979106	0.979837
15.7	6.66981	6.66981	1.70054	1.33978	0.467099	0.467099	0.979106	0.979837
15.71	6.66871	6.66871	1.69712	1.33605	0.466795	0.466795	0.979106	0.979837
15.72	6.66761	6.66761	1.69369	1.33231	0.466492	0.466492	0.979106	0.979837
15.73	6.6665	6.6665	1.69027	1.32858	0.46619	0.46619	0.979106	0.979837
15.74	6.6654	6.6654	1.68684	1.32485	0.465889	0.465889	0.979106	0.979837
15.75	6.66429	6.66429	1.68342	1.32111	0.465589	0.465589	0.979106	0.979837
15.76	6.66318	6.66318	1.67999	1.31738	0.46529	0.46529	0.979106	0.979837
15.77	6.66206	6.66206	1.67657	1.31365	0.464992	0.464992	0.979106	0.979837
15.78	6.66095	6.66095	1.67315	1.30992	0.464695	0.464695	0.979106	0.979837
15.79	6.65983	6.65983	1.66972	1.30618	0.464399	0.464399	0.979106	0.979837
15.8	6.65871	6.65871	1.6663	1.30245	0.464104	0.464104	0.979106	0.979837
15.81	6.65759	6.65759	1.66287	1.29872	0.463809	0.463809	0.979106	0.979837
15.82	6.65647	6.65647	1.65945	1.29499	0.463516	0.463516	0.979106	0.979837
15.83	6.65535	6.65535	1.65602	1.29125	0.463224	0.463224	0.979106	0.979837
15.84	6.65422	6.65422	1.6526	1.28752	0.462932	0.462932	0.979106	0.979837
15.85	6.6531	6.6531	1.64917	1.28379	0.462642	0.462642	0.979106	0.979837
15.86	6.65197	6.65197	1.64575	1.28005	0.462352	0.462352	0.979106	0.979837
15.87	6.65084	6.65084	1.64232	1.27632	0.462064	0.462064	0.979106	0.979837
15.88	6.6497	6.6497	1.6389	1.27259	0.461776	0.461776	0.979106	0.979837
15.89	6.64857	6.64857	1.63547	1.26886	0.461489	0.461489	0.979106	0.979837
15.9	6.64743	6.64743	1.63205	1.26512	0.461203	0.461203	0.979106	0.979837
15.91	6.64629	6.64629	1.62862	1.26139	0.460918	0.460918	0.979106	0.979837
15.92	6.64515	6.64515	1.6252	1.25766	0.460634	0.460634	0.979106	0.979837
15.93	6.64401	6.64401	1.62177	1.25393	0.460351	0.460351	0.979106	0.979837
15.94	6.64287	6.64287	1.61835	1.25019	0.460069	0.460069	0.979106	0.979837
15.95	6.64172	6.64172	1.61492	1.24646	0.459788	0.459788	0.979106	0.979837
15.96	6.64058	6.64058	1.6115	1.24273	0.459508	0.459508	0.979106	0.979837
15.97	6.63943	6.63943	1.60808	1.23899	0.459228	0.459228	0.979106	0.979837
15.98	6.63828	6.63828	1.60465	1.23526	0.45895	0.45895	0.979106	0.979837
15.99	6.63712	6.63712	1.60123	1.23153	0.458672	0.458672	0.979106	0.979837
16	6.63597	6.63597	1.5978	1.2278	0.458395	0.458395	0.979106	0.979837
16.01	6.63481	6.63207	1.59438	1.22406	0.458119	0.45812	0.979106	0.979837
16.02	6.63366	6.62818	1.59095	1.22033	0.457845	0.457848	0.979106	0.979837
16.03	6.6325	6.62428	1.58753	1.2166	0.457571	0.457578	0.979106	0.979837
16.04	6.63133	6.62038	1.5841	1.21287	0.457297	0.457311	0.979106	0.979837
16.05	6.63017	6.61648	1.58068	1.20913	0.457025	0.457047	0.979106	0.979837
16.06	6.62901	6.61259	1.57725	1.2054	0.456754	0.456784	0.979106	0.979837
16.07	6.62784	6.60869	1.57383	1.20167	0.456483	0.456525	0.979106	0.979837
16.08	6.62667	6.60479	1.5704	1.19793	0.456214	0.456268	0.979106	0.979837
16.09	6.6255	6.60089	1.56698	1.1942	0.455945	0.456013	0.979106	0.979837
16.1	6.62433	6.597	1.56355	1.19047	0.455677	0.455761	0.979106	0.979837
16.11	6.62316	6.5931	1.56013	1.18674	0.45541	0.455511	0.979106	0.979837
16.12	6.62198	6.5892	1.5567	1.183	0.455144	0.455263	0.979106	0.979837
16.13	6.62081	6.5853	1.55328	1.17927	0.454879	0.455018	0.979106	0.979837
16.14	6.61963	6.5814	1.54985	1.17554	0.454615	0.454775	0.979106	0.979837
16.15	6.61845	6.57751	1.54643	1.17181	0.454352	0.454535	0.979106	0.979837
16.16	6.61727	6.57361	1.54301	1.16807	0.454089	0.454296	0.979106	0.979837
16.17	6.61609	6.56971	1.53958	1.16434	0.453827	0.45406	0.979106	0.979837
16.18	6.6149	6.56581	1.53616	1.16061	0.453566	0.453826	0.979106	0.979837
16.19	6.61371	6.56191	1.53273	1.15687	0.453306	0.453595	0.979106	0.979837
16.2	6.61253	6.55802	1.52931	1.15314	0.453047	0.453365	0.979106	0.979837
16.21	6.61134	6.55412	1.52588	1.14941	0.452789	0.453138	0.979106	0.979837
16.22	6.61015	6.55022	1.52246	1.14568	0.452532	0.452913	0.979106	0.979837
16.23	6.60895	6.54632	1.51903	1.14194	0.452275	0.45269	0.979106	0.979837
16.24	6.60776	6.54242	1.51561	1.13821	0.452019	0.452469	0.979106	0.979837
16.25	6.60656	6.53852	1.51218	1.13448	0.451765	0.45225	0.979106	0.979837
16.26	6.60537	6.53462	1.50876	1.13075	0.451511	0.452034	0.979106	0.979837
16.27	6.60417	6.53072	1.50533	1.12701	0.451257	0.451819	0.979106	0.979837
16.28	6.60297	6.52683	1.50191	1.12328	0.451005	0.451606	0.979106	0.979837
16.29	6.60176	6.52293	1.49848	1.11955	0.450754	0.451395	0.979106	0.979837
16.3	6.60056	6.51903	1.49506	1.11581	0.450503	0.451187	0.979106	0.979837
16.31	6.59935	6.51513	1.49163	1.11208	0.450253	0.45098	0.979106	0.979837
16.32	6.59815	6.51123	1.48821	1.10835	0.450004	0.450775	0.979106	0.979837
16.33	6.59694	6.50733	1.48478	1.10462	0.449756	0.450572	0.979106	0.979837
16.34	6.59573	6.50343	1.48136	1.10088	0.449509	0.450371	0.979106	0.979837
16.35	6.59452	6.49953	1.47794	1.09715	0.449262	0.450172	0.979106	0.979837
16.36	6.5933	6.49563	1.47451	1.09342	0.449016	0.449975	0.979106	0.979837
16.37	6.59209	6.49173	1.47109	1.08969	0.448771	0.44978	0.979106	0.979837
16.38	6.59087	6.48783	1.46766	1.08595	0.448527	0.449586	0.979106	0.979837
16.39	6.58965	6.48393	1.46424	1.08222	0.448284	0.449394	0.979106	0.979837
16.4	6.58843	6.48003	1.46081	1.07849	0.448042	0.449204	0.979106	0.979837
16.41	6.58721	6.47613	1.45739	1.07475	0.4478	0.449016	0.979106	0.979837
16.42	6.58599	6.47223	1.45396	1.07102	0.447559	0.44883	0.979106	0.979837
16.43	6.58477	6.46833	1.45054	1.06729	0.447319	0.448645	0.979106	0.979837
16.44	6.58354	6.46443	1.44711	1.06356	0.44708	0.448462	0.979106	0.979837
16.45	6.58231	6.46053	1.44369	1.05982	0.446842	0.448281	0.979106	0.979837
16.46	6.58108	6.45663	1.44026	1.05609	0.446604	0.448101	0.979106	0.979837
16.47	6.57985	6.45273	1.43684	1.05236	0.446367	0.447924	0.979106	0.979837
16.48	6.57862	6.44883	1.43341	1.04863	0.446131	0.447747	0.979106	0.979837
16.49	6.57739	6.44493	1.42999	1.04489	0.445896	0.447573	0.979106	0.979837
16.5	6.57616	6.44103	1.42656	1.04116	0.445662	0.4474	0.979106	0.979837
16.51	6.57492	6.43713	1.42314	1.03743	0.445428	0.447229	0.979106	0.979837
16.52	6.57368	6.43323	1.41972	1.03369	0.445195	0.447059	0.979106	0.979837
16.53	6.57244	6.42933	1.41629	1.02996	0.444963	0.446891	0.979106	0.979837
16.54	6.5712	6.42543	1.41287	1.02623	0.444732	0.446724	0.979106	0.979837
16.55	6.56996	6.42153	1.40944	1.0225	0.444501	0.446559	0.979106	0.979837
16.56	6.56872	6.41763	1.40602	1.01876	0.444272	0.446396	0.979106	0.979837
16.57	6.56747	6.41373	1.40259	1.01503	0.444043	0.446234	0.979106	0.979837
16.58	6.56623	6.40983	1.39917	1.0113	0.443814	0.446073	0.979106	0.979837
16.59	6.56498	6.40593	1.39574	1.00757	0.443587	0.445914	0.979106	0.979837
16.6	6.56373	6.40203	1.39232	1.00383	0.44336	0.445757	0.979106	0.979837
16.61	6.56248	6.39812	1.38889	1.0001	0.443135	0.445601	0.979106	0.979837
16.62	6.56123	6.39422	1.38547	0.996368	0.442909	0.445446	0.979106	0.979837
16.63	6.55997	6.39032	1.38204	0.992635	0.442685	0.445293	0.979106	0.979837
16.64	6.55872	6.38642	1.37862	0.988902	0.442462	0.445141	0.979106	0.979837
16.65	6.55746	6.38252	1.37519	0.985169	0.442239	0.444991	0.979106	0.979837
16.66	6.55621	6.37862	1.37177	0.981437	0.442017	0.444842	0.979106	0.979837
16.67	6.55495	6.37472	1.36834	0.977704	0.441795	0.444695	0.979106	0.979837
16.68	6.55369	6.37082	1.36492	0.973971	0.441575	0.444548	0.979106	0.979837
16.69	6.55243	6.36692	1.36149	0.970238	0.441355	0.444404	0.979106	0.979837
16.7	6.55116	6.36301	1.35807	0.966506	0.441136	0.44426	0.979106	0.979837
16.71	6.5499	6.35911	1.35465	0.962773	0.440918	0.444118	0.979106	0.979837
16.72	6.54863	6.35521	1.35122	0.95904	0.4407	0.443977	0.979106	0.979837
16.73	6.54736	6.35131	1.3478	0.955308	0.440483	0.443838	0.979106	0.979837
16.74	6.5461	6.34741	1.34437	0.951575	0.440267	0.443699	0.979106	0.979837
16.75	6.54483	6.34351	1.34095	0.947842	0.440052	0.443562	0.979106	0.979837
16.76	6.54355	6.33961	1.33752	0.944109	0.439837	0.443427	0.979106	0.979837
16.77	6.54228	6.3357	1.3341	0.940377	0.439623	0.443292	0.979106	0.979837
16.78	6.54101	6.3318	1.33067	0.936644	0.43941	0.443159	0.979106	0.979837
16.79	6.53973	6.3279	1.32725	0.932911	0.439198	0.443027	0.979106	0.979837
16.8	6.53846	6.324	1.32382	0.929178	0.438986	0.442896	0.979106	0.979837
16.81	6.53718	6.3201	1.3204	0.925446	0.438775	0.442767	0.979106	0.979837
16.82	6.5359	6.3162	1.31697	0.921713	0.438565	0.442638	0.979106	0.979837
16.83	6.53462	6.31229	1.31355	0.91798	0.438355	0.442511	0.979106	0.979837
16.84	6.53334	6.30839	1.31012	0.914248	0.438146	0.442385	0.979106	0.979837
16.85	6.53205	6.30449	1.3067	0.910515	0.437938	0.44226	0.979106	0.979837
16.86	6.53077	6.30059	1.30327	0.906782	0.437731	0.442137	0.979106	0.979837
16.87	6.52948	6.29669	1.29985	0.903049	0.437524	0.442014	0.979106	0.979837
16.88	6.5282	6.29278	1.29642	0.899317	0.437318	0.441893	0.979106	0.979837
16.89	6.52691	6.28888	1.293	0.895584	0.437113	0.441773	0.979106	0.979837
16.9	6.52562	6.28498	1.28958	0.891851	0.436908	0.441653	0.979106	0.979837
16.91	6.52433	6.28108	1.28615	0.888118	0.436704	0.441535	0.979106	0.979837
16.92	6.52303	6.27718	1.28273	0.884386	0.436501	0.441418	0.979106	0.979837
16.93	6.52174	6.27327	1.2793	0.880653	0.436299	0.441302	0.979106	0.979837
16.94	6.52045	6.26937	1.27588	0.87692	0.436097	0.441188	0.979106	0.979837
16.95	6.51915	6.26547	1.27245	0.873188	0.435896	0.441074	0.979106	0.979837
16.96	6.51785	6.26157	1.26903	0.869455	0.435695	0.440961	0.979106	0.979837
16.97	6.51655	6.25766	1.2656	0.865722	0.435496	0.440849	0.979106	0.979837
16.98	6.51525	6.25376	1.26218	0.861989	0.435297	0.440739	0.979106	0.979837
16.99	6.51395	6.24986	1.25875	0.858257	0.435098	0.440629	0.979106	0.979837
17	6.51265	6.24596	1.25533	0.854524	0.434901	0.44052	0.979106	0.979837
17.01	6.51135	6.24205	1.2519	0.850791	0.434704	0.440413	0.979106	0.979837
17.02	6.51004	6.23815	1.24848	0.847058	0.434507	0.440306	0.979106	0.979837
17.03	6.50874	6.23425	1.24505	0.843326	0.434312	0.4402	0.979106	0.979837
17.04	6.50743	6.23035	1.24163	0.839593	0.434117	0.440096	0.979106	0.979837
17.05	6.50612	6.22644	1.2382	0.83586	0.433922	0.439992	0.979106	0.979837
17.06	6.50481	6.22254	1.23478	0.832128	0.433729	0.439889	0.979106	0.979837
17.07	6.5035	6.21864	1.23136	0.828395	0.433536	0.439787	0.979106	0.979837
17.08	6.50219	6.21474	1.22793	0.824662	0.433344	0.439686	0.979106	0.979837
17.09	6.50087	6.21083	1.22451	0.820929	0.433152	0.439586	0.979106	0.979837
17.1	6.49956	6.20693	1.22108	0.817197	0.432961	0.439487	0.979106	0.979837
17.11	6.49824	6.20303	1.21766	0.813464	0.432771	0.439389	0.979106	0.979837
17.12	6.49693	6.19912	1.21423	0.809731	0.432581	0.439292	0.979106	0.979837
17.13	6.49561	6.19522	1.21081	0.805999	0.432392	0.439195	0.979106	0.979837
17.14	6.49429	6.19132	1.20738	0.802266	0.432204	0.4391	0.979106	0.979837
17.15	6.49297	6.18742	1.20396	0.798533	0.432016	0.439005	0.979106	0.979837
17.16	6.49165	6.18351	1.20053	0.7948	0.431829	0.438912	0.979106	0.979837
17.17	6.49032	6.17961	1.19711	0.791068	0.431643	0.438819	0.979106	0.979837
17.18	6.489	6.17571	1.19368	0.787335	0.431457	0.438727	0.979106	0.979837
17.19	6.48767	6.1718	1.19026	0.783602	0.431272	0.438635	0.979106	0.979837
17.2	6.48635	6.1679	1.18683	0.779869	0.431088	0.438545	0.979106	0.979837
17.21	6.48502	6.164	1.18341	0.776137	0.430904	0.438456	0.979106	0.979837
17.22	6.48369	6.16009	1.17998	0.772404	0.430721	0.438367	0.979106	0.979837
17.23	6.48236	6.15619	1.17656	0.768671	0.430539	0.438279	0.979106	0.979837
17.24	6.48103	6.15229	1.17313	0.764939	0.430357	0.438192	0.979106	0.979837
17.25	6.4797	6.14838	1.16971	0.761206	0.430175	0.438105	0.979106	0.979837
17.26	6.47836	6.14448	1.16629	0.757473	0.429995	0.43802	0.979106	0.979837
17.27	6.47703	6.14058	1.16286	0.75374	0.429815	0.437935	0.979106	0.979837
17.28	6.47569	6.13667	1.15944	0.750008	0.429636	0.437851	0.979106	0.979837
17.29	6.47436	6.13277	1.15601	0.746275	0.429457	0.437768	0.979106	0.979837
17.3	6.47302	6.12887	1.15259	0.742542	0.429279	0.437686	0.979106	0.979837
17.31	6.47168	6.12496	1.14916	0.738809	0.429101	0.437604	0.979106	0.979837
17.32	6.47034	6.12106	1.14574	0.735077	0.428925	0.437523	0.979106	0.979837
17.33	6.469	6.11716	1.14231	0.731344	0.428748	0.437443	0.979106	0.979837
17.34	6.46766	6.11325	1.13889	0.727611	0.428573	0.437363	0.979106	0.979837
17.35	6.46631	6.10935	1.13546	0.723879	0.428398	0.437285	0.979106	0.979837
17.36	6.46497	6.10545	1.13204	0.720146	0.428223	0.437207	0.979106	0.979837
17.37	6.46362	6.10154	1.12861	0.716413	0.42805	0.437129	0.979106	0.979837
17.38	6.46228	6.09764	1.12519	0.71268	0.427876	0.437053	0.979106	0.979837
17.39	6.46093	6.09374	1.12176	0.708948	0.427704	0.436977	0.979106	0.979837
17.4	6.45958	6.08983	1.11834	0.705215	0.427532	0.436901	0.979106	0.979837
17.41	6.45823	6.08593	1.11491	0.701482	0.42736	0.436827	0.979106	0.979837
17.42	6.45688	6.08202	1.11149	0.697749	0.42719	0.436753	0.979106	0.979837
17.43	6.45553	6.07812	1.10806	0.694017	0.42702	0.43668	0.979106	0.979837
17.44	6.45417	6.07422	1.10464	0.690284	0.42685	0.436607	0.979106	0.979837
17.45	6.45282	6.07031	1.10122	0.686551	0.426681	0.436536	0.979106	0.979837
17.46	6.45147	6.06641	1.09779	0.682819	0.426513	0.436464	0.979106	0.979837
17.47	6.45011	6.06251	1.09437	0.679086	0.426345	0.436394	0.979106	0.979837
17.48	6.44875	6.0586	1.09094	0.675353	0.426178	0.436324	0.979106	0.979837
17.49	6.44739	6.0547	1.08752	0.67162	0.426011	0.436255	0.979106	0.979837
17.5	6.44603	6.05079	1.08409	0.667888	0.425845	0.436186	0.979106	0.979837
17.51	6.44467	6.04689	1.08067	0.664155	0.42568	0.436118	0.979106	0.979837
17.52	6.44331	6.04299	1.07724	0.660422	0.425515	0.436051	0.979106	0.979837
17.53	6.44195	6.03908	1.07382	0.656689	0.425351	0.435984	0.979106	0.979837
17.54	6.44059	6.03518	1.07039	0.652957	0.425187	0.435918	0.979106	0.979837
17.55	6.43922	6.03127	1.06697	0.649224	0.425024	0.435852	0.979106	0.979837
17.56	6.43785	6.02737	1.06354	0.645491	0.424861	0.435787	0.979106	0.979837
17.57	6.43649	6.02347	1.06012	0.641759	0.424699	0.435723	0.979106	0.979837
17.58	6.43512	6.01956	1.05669	0.638026	0.424538	0.435659	0.979106	0.979837
17.59	6.43375	6.01566	1.05327	0.634293	0.424377	0.435596	0.979106	0.979837
17.6	6.43238	6.01175	1.04984	0.63056	0.424217	0.435533	0.979106	0.979837
17.61	6.43101	6.00785	1.04642	0.626828	0.424057	0.435471	0.979106	0.979837
17.62	6.42964	6.00395	1.043	0.623095	0.423898	0.435409	0.979106	0.979837
17.63	6.42827	6.00004	1.03957	0.619362	0.423739	0.435349	0.979106	0.979837
17.64	6.42689	5.99614	1.03615	0.61563	0.423581	0.435288	0.979106	0.979837
17.65	6.42552	5.99223	1.03272	0.611897	0.423424	0.435228	0.979106	0.979837
17.66	6.42414	5.98833	1.0293	0.608164	0.423267	0.435169	0.979106	0.979837
17.67	6.42277	5.98443	1.02587	0.604431	0.423111	0.43511	0.979106	0.979837
17.68	6.42139	5.98052	1.02245	0.600699	0.422955	0.435052	0.979106	0.979837
17.69	6.42001	5.97662	1.01902	0.596966	0.4228	0.434994	0.979106	0.979837
17.7	6.41863	5.97271	1.0156	0.593233	0.422645	0.434937	0.979106	0.979837
17.71	6.41725	5.96881	1.01217	0.5895	0.422491	0.43488	0.979106	0.979837
17.72	6.41587	5.9649	1.00875	0.585768	0.422337	0.434824	0.979106	0.979837
17.73	6.41448	5.961	1.00532	0.582035	0.422184	0.434769	0.979106	0.979837
17.74	6.4131	5.9571	1.0019	0.578302	0.422031	0.434714	0.979106	0.979837
17.75	6.41172	5.95319	0.998474	0.57457	0.421879	0.434659	0.979106	0.979837
17.76	6.41033	5.94929	0.995049	0.570837	0.421728	0.434605	0.979106	0.979837
17.77	6.40894	5.94538	0.991624	0.567104	0.421577	0.434551	0.979106	0.979837
17.78	6.40756	5.94148	0.988199	0.563371	0.421427	0.434498	0.979106	0.979837
17.79	6.40617	5.93757	0.984775	0.559639	0.421277	0.434445	0.979106	0.979837
17.8	6.40478	5.93367	0.98135	0.555906	0.421128	0.434393	0.979106	0.979837
17.81	6.40339	5.92977	0.977925	0.552173	0.420979	0.434341	0.979105	0.979837
17.82	6.402	5.92586	0.9745	0.54844	0.420831	0.43429	0.979105	0.979837
17.83	6.40061	5.92196	0.971076	0.544708	0.420683	0.434239	0.979105	0.979837
17.84	6.39921	5.91805	0.967651	0.540975	0.420536	0.434189	0.979105	0.979837
17.85	6.39782	5.91415	0.964226	0.537242	0.420389	0.434139	0.979105	0.979837
17.86	6.39642	5.91024	0.960802	0.53351	0.420243	0.43409	0.979105	0.979837
17.87	6.39503	5.90634	0.957377	0.529777	0.420097	0.434041	0.979105	0.979837
17.88	6.39363	5.90243	0.953952	0.526044	0.419952	0.433992	0.979105	0.979837
17.89	6.39223	5.89853	0.950527	0.522311	0.419808	0.433944	0.979105	0.979837
17.9	6.39084	5.89462	0.947103	0.518579	0.419663	0.433896	0.979105	0.979837
17.91	6.38944	5.89072	0.943678	0.514846	0.41952	0.433849	0.979105	0.979837
17.92	6.38804	5.88682	0.940253	0.511113	0.419377	0.433802	0.979105	0.979837
17.93	6.38664	5.88291	0.936828	0.50738	0.419234	0.433756	0.979105	0.979837
17.94	6.38523	5.87901	0.933404	0.503648	0.419092	0.43371	0.979105	0.979837
17.95	6.38383	5.8751	0.929979	0.499915	0.418951	0.433665	0.979105	0.979837
17.96	6.38243	5.8712	0.926554	0.496182	0.41881	0.433619	0.979105	0.979837
17.97	6.38102	5.86729	0.92313	0.49245	0.418669	0.433575	0.979105	0.979837
17.98	6.37962	5.86339	0.919705	0.488717	0.418529	0.43353	0.979105	0.979837
17.99	6.37821	5.85948	0.91628	0.484984	0.41839	0.433487	0.979105	0.979837
18	6.3768	5.85558	0.912855	0.481251	0.418251	0.433443	0.979105	0.979837
18.01	6.37539	5.85167	0.909431	0.477519	0.418112	0.4334	0.979105	0.979837
18.02	6.37398	5.84777	0.906006	0.473786	0.417974	0.433357	0.979105	0.979837
18.03	6.37257	5.84386	0.902581	0.470053	0.417836	0.433315	0.979105	0.979837
18.04	6.37116	5.83996	0.899156	0.46632	0.417699	0.433273	0.979105	0.979837
18.05	6.36975	5.83605	0.895732	0.462588	0.417563	0.433231	0.979105	0.979837
18.06	6.36834	5.83215	0.892307	0.458855	0.417427	0.43319	0.979105	0.979837
18.07	6.36693	5.82824	0.888882	0.455122	0.417291	0.433149	0.979105	0.979837
18.08	6.36551	5.82434	0.885458	0.45139	0.417156	0.433109	0.979105	0.979837
18.09	6.3641	5.82043	0.882033	0.447657	0.417021	0.433069	0.979105	0.979837
18.1	6.36268	5.81653	0.878608	0.443924	0.416887	0.433029	0.979105	0.979837
18.11	6.36126	5.81262	0.875183	0.440191	0.416754	0.43299	0.979105	0.979837
18.12	6.35985	5.80872	0.871759	0.436459	0.41662	0.432951	0.979105	0.979837
18.13	6.35843	5.80482	0.868334	0.432726	0.416488	0.432912	0.979105	0.979837
18.14	6.35701	5.80091	0.864909	0.428993	0.416355	0.432874	0.979105	0.979837
18.15	6.35559	5.79701	0.861484	0.425261	0.416224	0.432836	0.979105	0.979837
18.16	6.35417	5.7931	0.85806	0.421528	0.416092	0.432798	0.979105	0.979837
18.17	6.35274	5.7892	0.854635	0.417795	0.415961	0.432761	0.979105	0.979837
18.18	6.35132	5.78529	0.85121	0.414062	0.415831	0.432724	0.979105	0.979837
18.19	6.3499	5.78139	0.847785	0.41033	0.415701	0.432687	0.979105	0.979837
18.2	6.34847	5.77748	0.844361	0.406597	0.415572	0.432651	0.979105	0.979837
18.21	6.34705	5.77358	0.840936	0.402864	0.415443	0.432615	0.979105	0.979837
18.22	6.34562	5.76967	0.837511	0.399131	0.415314	0.432579	0.979105	0.979837
18.23	6.3442	5.76577	0.834087	0.395399	0.415186	0.432544	0.979105	0.979837
18.24	6.34277	5.76186	0.830662	0.391666	0.415059	0.432509	0.979105	0.979837
18.25	6.34134	5.75796	0.827237	0.387933	0.414932	0.432474	0.979105	0.979837
18.26	6.33991	5.75405	0.823812	0.384201	0.414805	0.43244	0.979105	0.979837
18.27	6.33848	5.75015	0.820388	0.380468	0.414679	0.432406	0.979105	0.979837
18.28	6.33705	5.74624	0.816963	0.376735	0.414553	0.432372	0.979105	0.979837
18.29	6.33562	5.74234	0.813538	0.373002	0.414428	0.432339	0.979105	0.979837
18.3	6.33419	5.73843	0.810113	0.36927	0.414303	0.432306	0.979105	0.979837
18.31	6.33275	5.73453	0.806689	0.365537	0.414178	0.432273	0.979105	0.979837
18.32	6.33132	5.73062	0.803264	0.361804	0.414055	0.43224	0.979105	0.979837
18.33	6.32989	5.72671	0.799839	0.358071	0.413931	0.432208	0.979105	0.979837
18.34	6.32845	5.72281	0.796415	0.354339	0.413808	0.432176	0.979105	0.979837
18.35	6.32701	5.7189	0.79299	0.350606	0.413685	0.432144	0.979105	0.979837
18.36	6.32558	5.715	0.789565	0.346873	0.413563	0.432113	0.979105	0.979837
18.37	6.32414	5.71109	0.78614	0.343141	0.413441	0.432082	0.979105	0.979837
18.38	6.3227	5.70719	0.782716	0.339408	0.41332	0.432051	0.979105	0.979837
18.39	6.32126	5.70328	0.779291	0.335675	0.413199	0.432021	0.979105	0.979837
18.4	6.31982	5.69938	0.775866	0.331942	0.413079	0.43199	0.979105	0.979837
18.41	6.31838	5.69547	0.772441	0.32821	0.412959	0.43196	0.979105	0.979837
18.42	6.31694	5.69157	0.769017	0.324477	0.412839	0.431931	0.979105	0.979837
18.43	6.3155	5.68766	0.765592	0.320744	0.41272	0.431901	0.979105	0.979837
18.44	6.31405	5.68376	0.762167	0.317011	0.412601	0.431872	0.979105	0.979837
18.45	6.31261	5.67985	0.758743	0.313279	0.412483	0.431843	0.979105	0.979837
18.46	6.31117	5.67595	0.755318	0.309546	0.412365	0.431814	0.979105	0.979837
18.47	6.30972	5.67204	0.751893	0.305813	0.412248	0.431786	0.979105	0.979837
18.48	6.30827	5.66814	0.748468	0.302081	0.412131	0.431758	0.979105	0.979837
18.49	6.30683	5.66423	0.745044	0.298348	0.412014	0.43173	0.979105	0.979837
18.5	6.30538	5.66033	0.741619	0.294615	0.411898	0.431702	0.979105	0.979837
18.51	6.30393	5.65642	0.738194	0.290882	0.411782	0.431675	0.979105	0.979837
18.52	6.30248	5.65252	0.734769	0.28715	0.411667	0.431648	0.979105	0.979837
18.53	6.30103	5.64861	0.731345	0.283417	0.411552	0.431621	0.979105	0.979837
18.54	6.29958	5.64471	0.72792	0.279684	0.411438	0.431594	0.979105	0.979837
18.55	6.29813	5.6408	0.724495	0.275951	0.411324	0.431568	0.979105	0.979837
18.56	6.29668	5.63689	0.721071	0.272219	0.41121	0.431542	0.979105	0.979837
18.57	6.29523	5.63299	0.717646	0.268486	0.411097	0.431516	0.979105	0.979837
18.58	6.29377	5.62908	0.714221	0.264753	0.410984	0.43149	0.979105	0.979837
18.59	6.29232	5.62518	0.710796	0.261021	0.410871	0.431464	0.979105	0.979837
18.6	6.29087	5.62127	0.707372	0.257288	0.410759	0.431439	0.979105	0.979837
18.61	6.28941	5.61737	0.703947	0.253555	0.410648	0.431414	0.979105	0.979837
18.62	6.28795	5.61346	0.700522	0.249822	0.410536	0.431389	0.979105	0.979837
18.63	6.2865	5.60956	0.697097	0.24609	0.410426	0.431365	0.979105	0.979837
18.64	6.28504	5.60565	0.693673	0.242357	0.410315	0.43134	0.979105	0.979837
18.65	6.28358	5.60175	0.690248	0.238624	0.410205	0.431316	0.979105	0.979837
18.66	6.28212	5.59784	0.686823	0.234892	0.410096	0.431292	0.979105	0.979837
18.67	6.28066	5.59394	0.683399	0.231159	0.409986	0.431269	0.979105	0.979837
18.68	6.2792	5.59003	0.679974	0.227426	0.409877	0.431245	0.979105	0.979837
18.69	6.27774	5.58612	0.676549	0.223693	0.409769	0.431222	0.979105	0.979837
18.7	6.27628	5.58222	0.673124	0.219961	0.409661	0.431199	0.979105	0.979837
18.71	6.27482	5.57831	0.6697	0.216228	0.409553	0.431176	0.979105	0.979837
18.72	6.27336	5.57441	0.666275	0.212495	0.409446	0.431153	0.979105	0.979837
18.73	6.27189	5.5705	0.66285	0.208762	0.409339	0.431131	0.979105	0.979837
18.74	6.27043	5.5666	0.659425	0.20503	0.409233	0.431109	0.979105	0.979837
18.75	6.26896	5.56269	0.656001	0.201297	0.409127	0.431087	0.979105	0.979837
18.76	6.2675	5.55879	0.652576	0.197564	0.409021	0.431065	0.979105	0.979837
18.77	6.26603	5.55488	0.649151	0.193832	0.408916	0.431043	0.979105	0.979837
18.78	6.26456	5.55098	0.645727	0.190099	0.408811	0.431022	0.979105	0.979837
18.79	6.2631	5.54707	0.642302	0.186366	0.408706	0.431	0.979105	0.979837
18.8	6.26163	5.54316	0.638877	0.182633	0.408602	0.430979	0.979105	0.979837
18.81	6.26016	5.53926	0.635452	0.178901	0.408498	0.430958	0.979105	0.979837
18.82	6.25869	5.53535	0.632028	0.175168	0.408395	0.430938	0.979105	0.979837
18.83	6.25722	5.53145	0.628603	0.171435	0.408292	0.430917	0.979105	0.979837
18.84	6.25575	5.52754	0.625178	0.167702	0.408189	0.430897	0.979105	0.979837
18.85	6.25428	5.52364	0.621753	0.16397	0.408087	0.430877	0.979105	0.979837
18.86	6.25281	5.51973	0.618329	0.160237	0.407985	0.430857	0.979105	0.979837
18.87	6.25133	5.51583	0.614904	0.156504	0.407883	0.430837	0.979105	0.979837
18.88	6.24986	5.51192	0.611479	0.152772	0.407782	0.430817	0.979105	0.979837
18.89	6.24838	5.50801	0.608055	0.149039	0.407681	0.430798	0.979105	0.979837
18.9	6.24691	5.50411	0.60463	0.145306	0.407581	0.430779	0.979105	0.979837
18.91	6.24543	5.5002	0.601205	0.141573	0.40748	0.43076	0.979105	0.979837
18.92	6.24396	5.4963	0.59778	0.137841	0.407381	0.430741	0.979105	0.979837
18.93	6.24248	5.49239	0.594356	0.134108	0.407281	0.430722	0.979105	0.979837
18.94	6.241	5.48849	0.590931	0.130375	0.407182	0.430703	0.979105	0.979837
18.95	6.23953	5.48458	0.587506	0.126642	0.407084	0.430685	0.979105	0.979837
18.96	6.23805	5.48068	0.584081	0.12291	0.406985	0.430667	0.979105	0.979837
18.97	6.23657	5.47677	0.580657	0.119177	0.406887	0.430649	0.979105	0.979837
18.98	6.23509	5.47286	0.577232	0.115444	0.40679	0.430631	0.979105	0.979837
18.99	6.23361	5.46896	0.573807	0.111712	0.406693	0.430613	0.979105	0.979837
19	6.23213	5.46505	0.570382	0.107979	0.406596	0.430596	0.979105	0.979837
19.01	6.23065	5.46115	0.566958	0.104246	0.406499	0.430578	0.979105	0.979837
19.02	6.22917	5.45724	0.563533	0.100513	0.406403	0.430561	0.979105	0.979837
19.03	6.22768	5.45334	0.560108	0.0967807	0.406307	0.430544	0.979105	0.979837
19.04	6.2262	5.44943	0.556684	0.0930479	0.406212	0.430527	0.979105	0.979837
19.05	6.22472	5.44552	0.553259	0.0893152	0.406117	0.43051	0.979105	0.979837
19.06	6.22323	5.44162	0.549834	0.0855825	0.406022	0.430493	0.979105	0.979837
19.07	6.22175	5.43771	0.546409	0.0818498	0.405928	0.430477	0.979105	0.979837
19.08	6.22026	5.43381	0.542985	0.078117	0.405833	0.43046	0.979105	0.979837
19.09	6.21877	5.4299	0.53956	0.0743843	0.40574	0.430444	0.979105	0.979837
19.1	6.21729	5.426	0.536135	0.0706516	0.405646	0.430428	0.979105	0.979837
19.11	6.2158	5.42209	0.53271	0.0669189	0.405553	0.430412	0.979105	0.979837
19.12	6.21431	5.41819	0.529286	0.0631861	0.405461	0.430396	0.979105	0.979837
19.13	6.21282	5.41428	0.525861	0.0594534	0.405368	0.430381	0.979105	0.979837
19.14	6.21133	5.41037	0.522436	0.0557207	0.405276	0.430365	0.979105	0.979837
19.15	6.20984	5.40647	0.519012	0.051988	0.405184	0.43035	0.979105	0.979837
19.16	6.20835	5.40256	0.515587	0.0482552	0.405093	0.430335	0.979105	0.979837
19.17	6.20686	5.39866	0.512162	0.0445225	0.405002	0.43032	0.979105	0.979837
19.18	6.20537	5.39475	0.508737	0.0407898	0.404911	0.430305	0.979105	0.979837
19.19	6.20388	5.39085	0.505313	0.0370571	0.404821	0.43029	0.979105	0.979837
19.2	6.20239	5.38694	0.501888	0.0333243	0.404731	0.430275	0.979105	0.979837
19.21	6.20089	5.38303	0.498463	0.0295916	0.404641	0.430261	0.979105	0.979837
19.22	6.1994	5.37913	0.495038	0.0258589	0.404552	0.430246	0.979105	0.979837
19.23	6.1979	5.37522	0.491614	0.0221262	0.404463	0.430232	0.979105	0.979837
19.24	6.19641	5.37132	0.488189	0.0183934	0.404374	0.430218	0.979105	0.979837
19.25	6.19491	5.36741	0.484764	0.0146607	0.404286	0.430204	0.979105	0.979837
19.26	6.19342	5.3635	0.48134	0.010928	0.404197	0.43019	0.979105	0.979837
19.27	6.19192	5.3596	0.477915	0.00719525	0.40411	0.430176	0.979105	0.979837
19.28	6.19042	5.35569	0.47449	0.00346253	0.404022	0.430162	0.979105	0.979837
19.29	6.18893	5.35179	0.471065	-0.000270199	0.403935	0.430149	0.979105	0.979837
19.3	6.18743	5.34788	0.467641	-0.00400292	0.403848	0.430135	0.979105	0.979837
19.31	6.18593	5.34398	0.464216	-0.00773565	0.403762	0.430122	0.979105	0.979837
19.32	6.18443	5.34007	0.460791	-0.0114684	0.403676	0.430109	0.979105	0.979837
19.33	6.18293	5.33616	0.457366	-0.0152011	0.40359	0.430096	0.979105	0.979837
19.34	6.18143	5.33226	0.453942	-0.0189338	0.403504	0.430083	0.979105	0.979837
19.35	6.17993	5.32835	0.450517	-0.0226666	0.403419	0.43007	0.979105	0.979837
19.36	6.17843	5.32445	0.447092	-0.0263993	0.403334	0.430057	0.979105	0.979837
19.37	6.17693	5.32054	0.443668	-0.030132	0.40325	0.430045	0.979105	0.979837
19.38	6.17542	5.31664	0.440243	-0.0338647	0.403165	0.430032	0.979105	0.979837
19.39	6.17392	5.31273	0.436818	-0.0375975	0.403081	0.43002	0.979105	0.979837
19.4	6.17242	5.30882	0.433393	-0.0413302	0.402998	0.430008	0.979105	0.979837
19.41	6.17091	5.30492	0.429969	-0.0450629	0.402914	0.429996	0.979105	0.979837
19.42	6.16941	5.30101	0.426544	-0.0487956	0.402831	0.429984	0.979105	0.979837
19.43	6.1679	5.29711	0.423119	-0.0525284	0.402748	0.429972	0.979105	0.979837
19.44	6.1664	5.2932	0.419694	-0.0562611	0.402666	0.42996	0.979105	0.979837
19.45	6.16489	5.28929	0.41627	-0.0599938	0.402584	0.429948	0.979105	0.979837
19.46	6.16338	5.28539	0.412845	-0.0637265	0.402502	0.429936	0.979105	0.979837
19.47	6.16188	5.28148	0.40942	-0.0674593	0.40242	0.429925	0.979105	0.979837
19.48	6.16037	5.27758	0.405996	-0.071192	0.402339	0.429914	0.979105	0.979837
19.49	6.15886	5.27367	0.402571	-0.0749247	0.402258	0.429902	0.979105	0.979837
19.5	6.15735	5.26977	0.399146	-0.0786574	0.402177	0.429891	0.979105	0.979837
19.51	6.15584	5.26586	0.395721	-0.0823902	0.402097	0.42988	0.979105	0.979837
19.52	6.15433	5.26195	0.392297	-0.0861229	0.402017	0.429869	0.979105	0.979837
19.53	6.15282	5.25805	0.388872	-0.0898556	0.401937	0.429858	0.979105	0.979837
19.54	6.15131	5.25414	0.385447	-0.0935883	0.401858	0.429847	0.979105	0.979837
19.55	6.1498	5.25024	0.382022	-0.0973211	0.401779	0.429837	0.979105	0.979837
19.56	6.14829	5.24633	0.378598	-0.101054	0.4017	0.429826	0.979105	0.979837
19.57	6.14678	5.24242	0.375173	-0.104787	0.401621	0.429815	0.979105	0.979837
19.58	6.14526	5.23852	0.371748	-0.108519	0.401543	0.429805	0.979105	0.979837
19.59	6.14375	5.23461	0.368324	-0.112252	0.401465	0.429795	0.979105	0.979837
19.6	6.14224	5.23071	0.364899	-0.115985	0.401387	0.429784	0.979105	0.979837
19.61	6.14072	5.2268	0.361474	-0.119717	0.401309	0.429774	0.979105	0.979837
19.62	6.13921	5.2229	0.358049	-0.12345	0.401232	0.429764	0.979105	0.979837
19.63	6.13769	5.21899	0.354625	-0.127183	0.401155	0.429754	0.979105	0.979837
19.64	6.13618	5.21508	0.3512	-0.130916	0.401079	0.429744	0.979105	0.979837
19.65	6.13466	5.21118	0.347775	-0.134648	0.401002	0.429735	0.979105	0.979837
19.66	6.13314	5.20727	0.34435	-0.138381	0.400926	0.429725	0.979105	0.979837
19.67	6.13163	5.20337	0.340926	-0.142114	0.400851	0.429715	0.979105	0.979837
19.68	6.13011	5.19946	0.337501	-0.145846	0.400775	0.429706	0.979105	0.979837
19.69	6.12859	5.19555	0.334076	-0.149579	0.4007	0.429696	0.979105	0.979837
19.7	6.12707	5.19165	0.330651	-0.153312	0.400625	0.429687	0.979105	0.979837
19.71	6.12555	5.18774	0.327227	-0.157045	0.40055	0.429678	0.979105	0.979837
19.72	6.12403	5.18384	0.323802	-0.160777	0.400476	0.429669	0.979105	0.979837
19.73	6.12251	5.17993	0.320377	-0.16451	0.400402	0.42966	0.979105	0.979837
19.74	6.12099	5.17602	0.316953	-0.168243	0.400328	0.42965	0.979105	0.979837
19.75	6.11947	5.17212	0.313528	-0.171976	0.400254	0.429642	0.979105	0.979837
19.76	6.11795	5.16821	0.310103	-0.175708	0.400181	0.429633	0.979105	0.979837
19.77	6.11643	5.16431	0.306678	-0.179441	0.400108	0.429624	0.979105	0.979837
19.78	6.11491	5.1604	0.303254	-0.183174	0.400035	0.429615	0.979105	0.979837
19.79	6.11338	5.15649	0.299829	-0.186906	0.399963	0.429607	0.979105	0.979837
19.8	6.11186	5.15259	0.296404	-0.190639	0.399891	0.429598	0.979105	0.979837
19.81	6.11034	5.14868	0.292979	-0.194372	0.399819	0.42959	0.979105	0.979837
19.82	6.10881	5.14478	0.289555	-0.198105	0.399747	0.429581	0.979105	0.979837
19.83	6.10729	5.14087	0.28613	-0.201837	0.399675	0.429573	0.979105	0.979837
19.84	6.10576	5.13696	0.282705	-0.20557	0.399604	0.429565	0.979105	0.979837
19.85	6.10424	5.13306	0.279281	-0.209303	0.399533	0.429556	0.979105	0.979837
19.86	6.10271	5.12915	0.275856	-0.213036	0.399463	0.429548	0.979105	0.979837
19.87	6.10119	5.12525	0.272431	-0.216768	0.399392	0.42954	0.979105	0.979837
19.88	6.09966	5.12134	0.269006	-0.220501	0.399322	0.429532	0.979105	0.979837
19.89	6.09813	5.11743	0.265582	-0.224234	0.399252	0.429525	0.979105	0.979837
19.9	6.0966	5.11353	0.262157	-0.227966	0.399183	0.429517	0.979105	0.979837
19.91	6.09508	5.10962	0.258732	-0.231699	0.399113	0.429509	0.979105	0.979837
19.92	6.09355	5.10572	0.255307	-0.235432	0.399044	0.429501	0.979105	0.979837
19.93	6.09202	5.10181	0.251883	-0.239165	0.398975	0.429494	0.979105	0.979837
19.94	6.09049	5.09791	0.248458	-0.242897	0.398907	0.429486	0.979105	0.979837
19.95	6.08896	5.094	0.245033	-0.24663	0.398838	0.429479	0.979105	0.979837
19.96	6.08743	5.09009	0.241609	-0.250363	0.39877	0.429471	0.979105	0.979837
19.97	6.0859	5.08619	0.238184	-0.254096	0.398703	0.429464	0.979105	0.979837
[truncated: 803 more rows]

## Sheet: C
	Viral load				Target cell
time	black	blue	green	red	black	blue	green	red
0	4.81514	4.81514	4.81514	4.81514	1	1	1	1
0.01	4.81739	4.81739	4.81739	4.81739	0.999991	0.999991	0.999991	0.999991
0.02	4.81965	4.81965	4.81965	4.81965	0.999982	0.999982	0.999982	0.999982
0.03	4.8219	4.8219	4.8219	4.8219	0.999972	0.999972	0.999972	0.999972
0.04	4.82416	4.82416	4.82416	4.82416	0.999963	0.999963	0.999963	0.999963
0.05	4.82641	4.82641	4.82641	4.82641	0.999954	0.999954	0.999954	0.999954
0.06	4.82867	4.82867	4.82867	4.82867	0.999945	0.999945	0.999945	0.999945
0.07	4.83092	4.83092	4.83092	4.83092	0.999935	0.999935	0.999935	0.999935
0.08	4.83318	4.83318	4.83318	4.83318	0.999926	0.999926	0.999926	0.999926
0.09	4.83543	4.83543	4.83543	4.83543	0.999916	0.999916	0.999916	0.999916
0.1	4.83769	4.83769	4.83769	4.83769	0.999907	0.999907	0.999907	0.999907
0.11	4.83994	4.83994	4.83994	4.83994	0.999897	0.999897	0.999897	0.999897
0.12	4.84219	4.84219	4.84219	4.84219	0.999887	0.999887	0.999887	0.999887
0.13	4.84445	4.84445	4.84445	4.84445	0.999878	0.999878	0.999878	0.999878
0.14	4.8467	4.8467	4.8467	4.8467	0.999868	0.999868	0.999868	0.999868
0.15	4.84896	4.84896	4.84896	4.84896	0.999858	0.999858	0.999858	0.999858
0.16	4.85121	4.85121	4.85121	4.85121	0.999848	0.999848	0.999848	0.999848
0.17	4.85346	4.85346	4.85346	4.85346	0.999838	0.999838	0.999838	0.999838
0.18	4.85572	4.85572	4.85572	4.85572	0.999828	0.999828	0.999828	0.999828
0.19	4.85797	4.85797	4.85797	4.85797	0.999818	0.999818	0.999818	0.999818
0.2	4.86023	4.86023	4.86023	4.86023	0.999808	0.999808	0.999808	0.999808
0.21	4.86248	4.86248	4.86248	4.86248	0.999798	0.999798	0.999798	0.999798
0.22	4.86473	4.86473	4.86473	4.86473	0.999788	0.999788	0.999788	0.999788
0.23	4.86699	4.86699	4.86699	4.86699	0.999778	0.999778	0.999778	0.999778
0.24	4.86924	4.86924	4.86924	4.86924	0.999767	0.999767	0.999767	0.999767
0.25	4.87149	4.87149	4.87149	4.87149	0.999757	0.999757	0.999757	0.999757
0.26	4.87375	4.87375	4.87375	4.87375	0.999747	0.999747	0.999747	0.999747
0.27	4.876	4.876	4.876	4.876	0.999736	0.999736	0.999736	0.999736
0.28	4.87825	4.87825	4.87825	4.87825	0.999726	0.999726	0.999726	0.999726
0.29	4.88051	4.88051	4.88051	4.88051	0.999715	0.999715	0.999715	0.999715
0.3	4.88276	4.88276	4.88276	4.88276	0.999704	0.999704	0.999704	0.999704
0.31	4.88501	4.88501	4.88501	4.88501	0.999694	0.999694	0.999694	0.999694
0.32	4.88727	4.88727	4.88727	4.88727	0.999683	0.999683	0.999683	0.999683
0.33	4.88952	4.88952	4.88952	4.88952	0.999672	0.999672	0.999672	0.999672
0.34	4.89177	4.89177	4.89177	4.89177	0.999662	0.999662	0.999662	0.999662
0.35	4.89402	4.89402	4.89402	4.89402	0.999651	0.999651	0.999651	0.999651
0.36	4.89628	4.89628	4.89628	4.89628	0.99964	0.99964	0.99964	0.99964
0.37	4.89853	4.89853	4.89853	4.89853	0.999629	0.999629	0.999629	0.999629
0.38	4.90078	4.90078	4.90078	4.90078	0.999618	0.999618	0.999618	0.999618
0.39	4.90304	4.90304	4.90304	4.90304	0.999607	0.999607	0.999607	0.999607
0.4	4.90529	4.90529	4.90529	4.90529	0.999595	0.999595	0.999595	0.999595
0.41	4.90754	4.90754	4.90754	4.90754	0.999584	0.999584	0.999584	0.999584
0.42	4.90979	4.90979	4.90979	4.90979	0.999573	0.999573	0.999573	0.999573
0.43	4.91204	4.91204	4.91204	4.91204	0.999561	0.999561	0.999561	0.999561
0.44	4.9143	4.9143	4.9143	4.9143	0.99955	0.99955	0.99955	0.99955
0.45	4.91655	4.91655	4.91655	4.91655	0.999539	0.999539	0.999539	0.999539
0.46	4.9188	4.9188	4.9188	4.9188	0.999527	0.999527	0.999527	0.999527
0.47	4.92105	4.92105	4.92105	4.92105	0.999516	0.999516	0.999516	0.999516
0.48	4.9233	4.9233	4.9233	4.9233	0.999504	0.999504	0.999504	0.999504
0.49	4.92556	4.92556	4.92556	4.92556	0.999492	0.999492	0.999492	0.999492
0.5	4.92781	4.92781	4.92781	4.92781	0.99948	0.99948	0.99948	0.99948
0.51	4.93006	4.93006	4.93006	4.93006	0.999469	0.999469	0.999469	0.999469
0.52	4.93231	4.93231	4.93231	4.93231	0.999457	0.999457	0.999457	0.999457
0.53	4.93456	4.93456	4.93456	4.93456	0.999445	0.999445	0.999445	0.999445
0.54	4.93681	4.93681	4.93681	4.93681	0.999433	0.999433	0.999433	0.999433
0.55	4.93906	4.93906	4.93906	4.93906	0.999421	0.999421	0.999421	0.999421
0.56	4.94132	4.94132	4.94132	4.94132	0.999409	0.999409	0.999409	0.999409
0.57	4.94357	4.94357	4.94357	4.94357	0.999396	0.999396	0.999396	0.999396
0.58	4.94582	4.94582	4.94582	4.94582	0.999384	0.999384	0.999384	0.999384
0.59	4.94807	4.94807	4.94807	4.94807	0.999372	0.999372	0.999372	0.999372
0.6	4.95032	4.95032	4.95032	4.95032	0.999359	0.999359	0.999359	0.999359
0.61	4.95257	4.95257	4.95257	4.95257	0.999347	0.999347	0.999347	0.999347
0.62	4.95482	4.95482	4.95482	4.95482	0.999334	0.999334	0.999334	0.999334
0.63	4.95707	4.95707	4.95707	4.95707	0.999322	0.999322	0.999322	0.999322
0.64	4.95932	4.95932	4.95932	4.95932	0.999309	0.999309	0.999309	0.999309
0.65	4.96157	4.96157	4.96157	4.96157	0.999296	0.999296	0.999296	0.999296
0.66	4.96382	4.96382	4.96382	4.96382	0.999284	0.999284	0.999284	0.999284
0.67	4.96607	4.96607	4.96607	4.96607	0.999271	0.999271	0.999271	0.999271
0.68	4.96832	4.96832	4.96832	4.96832	0.999258	0.999258	0.999258	0.999258
0.69	4.97057	4.97057	4.97057	4.97057	0.999245	0.999245	0.999245	0.999245
0.7	4.97283	4.97283	4.97283	4.97283	0.999232	0.999232	0.999232	0.999232
0.71	4.97508	4.97508	4.97508	4.97508	0.999219	0.999219	0.999219	0.999219
0.72	4.97733	4.97733	4.97733	4.97733	0.999206	0.999206	0.999206	0.999206
0.73	4.97957	4.97957	4.97957	4.97957	0.999192	0.999192	0.999192	0.999192
0.74	4.98182	4.98182	4.98182	4.98182	0.999179	0.999179	0.999179	0.999179
0.75	4.98407	4.98407	4.98407	4.98407	0.999166	0.999166	0.999166	0.999166
0.76	4.98632	4.98632	4.98632	4.98632	0.999152	0.999152	0.999152	0.999152
0.77	4.98857	4.98857	4.98857	4.98857	0.999139	0.999139	0.999139	0.999139
0.78	4.99082	4.99082	4.99082	4.99082	0.999125	0.999125	0.999125	0.999125
0.79	4.99307	4.99307	4.99307	4.99307	0.999111	0.999111	0.999111	0.999111
0.8	4.99532	4.99532	4.99532	4.99532	0.999098	0.999098	0.999098	0.999098
0.81	4.99757	4.99757	4.99757	4.99757	0.999084	0.999084	0.999084	0.999084
0.82	4.99982	4.99982	4.99982	4.99982	0.99907	0.99907	0.99907	0.99907
0.83	5.00207	5.00207	5.00207	5.00207	0.999056	0.999056	0.999056	0.999056
0.84	5.00432	5.00432	5.00432	5.00432	0.999042	0.999042	0.999042	0.999042
0.85	5.00657	5.00657	5.00657	5.00657	0.999028	0.999028	0.999028	0.999028
0.86	5.00882	5.00882	5.00882	5.00882	0.999014	0.999014	0.999014	0.999014
0.87	5.01106	5.01106	5.01106	5.01106	0.998999	0.998999	0.998999	0.998999
0.88	5.01331	5.01331	5.01331	5.01331	0.998985	0.998985	0.998985	0.998985
0.89	5.01556	5.01556	5.01556	5.01556	0.998971	0.998971	0.998971	0.998971
0.9	5.01781	5.01781	5.01781	5.01781	0.998956	0.998956	0.998956	0.998956
0.91	5.02006	5.02006	5.02006	5.02006	0.998942	0.998942	0.998942	0.998942
0.92	5.02231	5.02231	5.02231	5.02231	0.998927	0.998927	0.998927	0.998927
0.93	5.02455	5.02455	5.02455	5.02455	0.998912	0.998912	0.998912	0.998912
0.94	5.0268	5.0268	5.0268	5.0268	0.998898	0.998898	0.998898	0.998898
0.95	5.02905	5.02905	5.02905	5.02905	0.998883	0.998883	0.998883	0.998883
0.96	5.0313	5.0313	5.0313	5.0313	0.998868	0.998868	0.998868	0.998868
0.97	5.03355	5.03355	5.03355	5.03355	0.998853	0.998853	0.998853	0.998853
0.98	5.03579	5.03579	5.03579	5.03579	0.998838	0.998838	0.998838	0.998838
0.99	5.03804	5.03804	5.03804	5.03804	0.998823	0.998823	0.998823	0.998823
1	5.04029	5.04029	5.04029	5.04029	0.998807	0.998807	0.998807	0.998807
1.01	5.04254	5.04254	5.04254	5.04254	0.998792	0.998792	0.998792	0.998792
1.02	5.04478	5.04478	5.04478	5.04478	0.998777	0.998777	0.998777	0.998777
1.03	5.04703	5.04703	5.04703	5.04703	0.998761	0.998761	0.998761	0.998761
1.04	5.04928	5.04928	5.04928	5.04928	0.998746	0.998746	0.998746	0.998746
1.05	5.05152	5.05152	5.05152	5.05152	0.99873	0.99873	0.99873	0.99873
1.06	5.05377	5.05377	5.05377	5.05377	0.998714	0.998714	0.998714	0.998714
1.07	5.05602	5.05602	5.05602	5.05602	0.998699	0.998699	0.998699	0.998699
1.08	5.05826	5.05826	5.05826	5.05826	0.998683	0.998683	0.998683	0.998683
1.09	5.06051	5.06051	5.06051	5.06051	0.998667	0.998667	0.998667	0.998667
1.1	5.06276	5.06276	5.06276	5.06276	0.998651	0.998651	0.998651	0.998651
1.11	5.065	5.065	5.065	5.065	0.998635	0.998635	0.998635	0.998635
1.12	5.06725	5.06725	5.06725	5.06725	0.998618	0.998618	0.998618	0.998618
1.13	5.0695	5.0695	5.0695	5.0695	0.998602	0.998602	0.998602	0.998602
1.14	5.07174	5.07174	5.07174	5.07174	0.998586	0.998586	0.998586	0.998586
1.15	5.07399	5.07399	5.07399	5.07399	0.998569	0.998569	0.998569	0.998569
1.16	5.07623	5.07623	5.07623	5.07623	0.998553	0.998553	0.998553	0.998553
1.17	5.07848	5.07848	5.07848	5.07848	0.998536	0.998536	0.998536	0.998536
1.18	5.08073	5.08073	5.08073	5.08073	0.998519	0.998519	0.998519	0.998519
1.19	5.08297	5.08297	5.08297	5.08297	0.998503	0.998503	0.998503	0.998503
1.2	5.08522	5.08522	5.08522	5.08522	0.998486	0.998486	0.998486	0.998486
1.21	5.08746	5.08746	5.08746	5.08746	0.998469	0.998469	0.998469	0.998469
1.22	5.08971	5.08971	5.08971	5.08971	0.998452	0.998452	0.998452	0.998452
1.23	5.09195	5.09195	5.09195	5.09195	0.998435	0.998435	0.998435	0.998435
1.24	5.0942	5.0942	5.0942	5.0942	0.998417	0.998417	0.998417	0.998417
1.25	5.09644	5.09644	5.09644	5.09644	0.9984	0.9984	0.9984	0.9984
1.26	5.09869	5.09869	5.09869	5.09869	0.998383	0.998383	0.998383	0.998383
1.27	5.10093	5.10093	5.10093	5.10093	0.998365	0.998365	0.998365	0.998365
1.28	5.10318	5.10318	5.10318	5.10318	0.998347	0.998347	0.998347	0.998347
1.29	5.10542	5.10542	5.10542	5.10542	0.99833	0.99833	0.99833	0.99833
1.3	5.10767	5.10767	5.10767	5.10767	0.998312	0.998312	0.998312	0.998312
1.31	5.10991	5.10991	5.10991	5.10991	0.998294	0.998294	0.998294	0.998294
1.32	5.11215	5.11215	5.11215	5.11215	0.998276	0.998276	0.998276	0.998276
1.33	5.1144	5.1144	5.1144	5.1144	0.998258	0.998258	0.998258	0.998258
1.34	5.11664	5.11664	5.11664	5.11664	0.99824	0.99824	0.99824	0.99824
1.35	5.11889	5.11889	5.11889	5.11889	0.998222	0.998222	0.998222	0.998222
1.36	5.12113	5.12113	5.12113	5.12113	0.998203	0.998203	0.998203	0.998203
1.37	5.12337	5.12337	5.12337	5.12337	0.998185	0.998185	0.998185	0.998185
1.38	5.12562	5.12562	5.12562	5.12562	0.998166	0.998166	0.998166	0.998166
1.39	5.12786	5.12786	5.12786	5.12786	0.998148	0.998148	0.998148	0.998148
1.4	5.1301	5.1301	5.1301	5.1301	0.998129	0.998129	0.998129	0.998129
1.41	5.13235	5.13235	5.13235	5.13235	0.99811	0.99811	0.99811	0.99811
1.42	5.13459	5.13459	5.13459	5.13459	0.998091	0.998091	0.998091	0.998091
1.43	5.13683	5.13683	5.13683	5.13683	0.998072	0.998072	0.998072	0.998072
1.44	5.13907	5.13907	5.13907	5.13907	0.998053	0.998053	0.998053	0.998053
1.45	5.14132	5.14132	5.14132	5.14132	0.998034	0.998034	0.998034	0.998034
1.46	5.14356	5.14356	5.14356	5.14356	0.998015	0.998015	0.998015	0.998015
1.47	5.1458	5.1458	5.1458	5.1458	0.997995	0.997995	0.997995	0.997995
1.48	5.14804	5.14804	5.14804	5.14804	0.997976	0.997976	0.997976	0.997976
1.49	5.15029	5.15029	5.15029	5.15029	0.997956	0.997956	0.997956	0.997956
1.5	5.15253	5.15253	5.15253	5.15253	0.997936	0.997936	0.997936	0.997936
1.51	5.15477	5.15477	5.15477	5.15477	0.997917	0.997917	0.997917	0.997917
1.52	5.15701	5.15701	5.15701	5.15701	0.997897	0.997897	0.997897	0.997897
1.53	5.15925	5.15925	5.15925	5.15925	0.997877	0.997877	0.997877	0.997877
1.54	5.16149	5.16149	5.16149	5.16149	0.997857	0.997857	0.997857	0.997857
1.55	5.16374	5.16374	5.16374	5.16374	0.997836	0.997836	0.997836	0.997836
1.56	5.16598	5.16598	5.16598	5.16598	0.997816	0.997816	0.997816	0.997816
1.57	5.16822	5.16822	5.16822	5.16822	0.997796	0.997796	0.997796	0.997796
1.58	5.17046	5.17046	5.17046	5.17046	0.997775	0.997775	0.997775	0.997775
1.59	5.1727	5.1727	5.1727	5.1727	0.997754	0.997754	0.997754	0.997754
1.6	5.17494	5.17494	5.17494	5.17494	0.997734	0.997734	0.997734	0.997734
1.61	5.17718	5.17718	5.17718	5.17718	0.997713	0.997713	0.997713	0.997713
1.62	5.17942	5.17942	5.17942	5.17942	0.997692	0.997692	0.997692	0.997692
1.63	5.18166	5.18166	5.18166	5.18166	0.997671	0.997671	0.997671	0.997671
1.64	5.1839	5.1839	5.1839	5.1839	0.99765	0.99765	0.99765	0.99765
1.65	5.18614	5.18614	5.18614	5.18614	0.997628	0.997628	0.997628	0.997628
1.66	5.18838	5.18838	5.18838	5.18838	0.997607	0.997607	0.997607	0.997607
1.67	5.19062	5.19062	5.19062	5.19062	0.997585	0.997585	0.997585	0.997585
1.68	5.19286	5.19286	5.19286	5.19286	0.997564	0.997564	0.997564	0.997564
1.69	5.1951	5.1951	5.1951	5.1951	0.997542	0.997542	0.997542	0.997542
1.7	5.19734	5.19734	5.19734	5.19734	0.99752	0.99752	0.99752	0.99752
1.71	5.19958	5.19958	5.19958	5.19958	0.997498	0.997498	0.997498	0.997498
1.72	5.20182	5.20182	5.20182	5.20182	0.997476	0.997476	0.997476	0.997476
1.73	5.20406	5.20406	5.20406	5.20406	0.997454	0.997454	0.997454	0.997454
1.74	5.2063	5.2063	5.2063	5.2063	0.997432	0.997432	0.997432	0.997432
1.75	5.20854	5.20854	5.20854	5.20854	0.997409	0.997409	0.997409	0.997409
1.76	5.21077	5.21077	5.21077	5.21077	0.997387	0.997387	0.997387	0.997387
1.77	5.21301	5.21301	5.21301	5.21301	0.997364	0.997364	0.997364	0.997364
1.78	5.21525	5.21525	5.21525	5.21525	0.997341	0.997341	0.997341	0.997341
1.79	5.21749	5.21749	5.21749	5.21749	0.997319	0.997319	0.997319	0.997319
1.8	5.21973	5.21973	5.21973	5.21973	0.997296	0.997296	0.997296	0.997296
1.81	5.22196	5.22196	5.22196	5.22196	0.997273	0.997273	0.997273	0.997273
1.82	5.2242	5.2242	5.2242	5.2242	0.997249	0.997249	0.997249	0.997249
1.83	5.22644	5.22644	5.22644	5.22644	0.997226	0.997226	0.997226	0.997226
1.84	5.22868	5.22868	5.22868	5.22868	0.997202	0.997202	0.997202	0.997202
1.85	5.23091	5.23091	5.23091	5.23091	0.997179	0.997179	0.997179	0.997179
1.86	5.23315	5.23315	5.23315	5.23315	0.997155	0.997155	0.997155	0.997155
1.87	5.23539	5.23539	5.23539	5.23539	0.997131	0.997131	0.997131	0.997131
1.88	5.23762	5.23762	5.23762	5.23762	0.997107	0.997107	0.997107	0.997107
1.89	5.23986	5.23986	5.23986	5.23986	0.997083	0.997083	0.997083	0.997083
1.9	5.2421	5.2421	5.2421	5.2421	0.997059	0.997059	0.997059	0.997059
1.91	5.24433	5.24433	5.24433	5.24433	0.997035	0.997035	0.997035	0.997035
1.92	5.24657	5.24657	5.24657	5.24657	0.99701	0.99701	0.99701	0.99701
1.93	5.24881	5.24881	5.24881	5.24881	0.996986	0.996986	0.996986	0.996986
1.94	5.25104	5.25104	5.25104	5.25104	0.996961	0.996961	0.996961	0.996961
1.95	5.25328	5.25328	5.25328	5.25328	0.996936	0.996936	0.996936	0.996936
1.96	5.25551	5.25551	5.25551	5.25551	0.996911	0.996911	0.996911	0.996911
1.97	5.25775	5.25775	5.25775	5.25775	0.996886	0.996886	0.996886	0.996886
1.98	5.25998	5.25998	5.25998	5.25998	0.996861	0.996861	0.996861	0.996861
1.99	5.26222	5.26222	5.26222	5.26222	0.996836	0.996836	0.996836	0.996836
2	5.26445	5.26445	5.26445	5.26445	0.99681	0.99681	0.99681	0.99681
2.01	5.26669	5.26669	5.26669	5.26669	0.996785	0.996785	0.996785	0.996785
2.02	5.26892	5.26892	5.26892	5.26892	0.996759	0.996759	0.996759	0.996759
2.03	5.27116	5.27116	5.27116	5.27116	0.996733	0.996733	0.996733	0.996733
2.04	5.27339	5.27339	5.27339	5.27339	0.996707	0.996707	0.996707	0.996707
2.05	5.27563	5.27563	5.27563	5.27563	0.996681	0.996681	0.996681	0.996681
2.06	5.27786	5.27786	5.27786	5.27786	0.996655	0.996655	0.996655	0.996655
2.07	5.28009	5.28009	5.28009	5.28009	0.996628	0.996628	0.996628	0.996628
2.08	5.28233	5.28233	5.28233	5.28233	0.996602	0.996602	0.996602	0.996602
2.09	5.28456	5.28456	5.28456	5.28456	0.996575	0.996575	0.996575	0.996575
2.1	5.28679	5.28679	5.28679	5.28679	0.996548	0.996548	0.996548	0.996548
2.11	5.28903	5.28903	5.28903	5.28903	0.996521	0.996521	0.996521	0.996521
2.12	5.29126	5.29126	5.29126	5.29126	0.996494	0.996494	0.996494	0.996494
2.13	5.29349	5.29349	5.29349	5.29349	0.996467	0.996467	0.996467	0.996467
2.14	5.29573	5.29573	5.29573	5.29573	0.99644	0.99644	0.99644	0.99644
2.15	5.29796	5.29796	5.29796	5.29796	0.996412	0.996412	0.996412	0.996412
2.16	5.30019	5.30019	5.30019	5.30019	0.996384	0.996384	0.996384	0.996384
2.17	5.30242	5.30242	5.30242	5.30242	0.996357	0.996357	0.996357	0.996357
2.18	5.30465	5.30465	5.30465	5.30465	0.996329	0.996329	0.996329	0.996329
2.19	5.30689	5.30689	5.30689	5.30689	0.996301	0.996301	0.996301	0.996301
2.2	5.30912	5.30912	5.30912	5.30912	0.996272	0.996272	0.996272	0.996272
2.21	5.31135	5.31135	5.31135	5.31135	0.996244	0.996244	0.996244	0.996244
2.22	5.31358	5.31358	5.31358	5.31358	0.996216	0.996216	0.996216	0.996216
2.23	5.31581	5.31581	5.31581	5.31581	0.996187	0.996187	0.996187	0.996187
2.24	5.31804	5.31804	5.31804	5.31804	0.996158	0.996158	0.996158	0.996158
2.25	5.32027	5.32027	5.32027	5.32027	0.996129	0.996129	0.996129	0.996129
2.26	5.3225	5.3225	5.3225	5.3225	0.9961	0.9961	0.9961	0.9961
2.27	5.32473	5.32473	5.32473	5.32473	0.996071	0.996071	0.996071	0.996071
2.28	5.32696	5.32696	5.32696	5.32696	0.996041	0.996041	0.996041	0.996041
2.29	5.32919	5.32919	5.32919	5.32919	0.996012	0.996012	0.996012	0.996012
2.3	5.33142	5.33142	5.33142	5.33142	0.995982	0.995982	0.995982	0.995982
2.31	5.33365	5.33365	5.33365	5.33365	0.995952	0.995952	0.995952	0.995952
2.32	5.33588	5.33588	5.33588	5.33588	0.995922	0.995922	0.995922	0.995922
2.33	5.33811	5.33811	5.33811	5.33811	0.995892	0.995892	0.995892	0.995892
2.34	5.34034	5.34034	5.34034	5.34034	0.995862	0.995862	0.995862	0.995862
2.35	5.34257	5.34257	5.34257	5.34257	0.995831	0.995831	0.995831	0.995831
2.36	5.3448	5.3448	5.3448	5.3448	0.995801	0.995801	0.995801	0.995801
2.37	5.34703	5.34703	5.34703	5.34703	0.99577	0.99577	0.99577	0.99577
2.38	5.34925	5.34925	5.34925	5.34925	0.995739	0.995739	0.995739	0.995739
2.39	5.35148	5.35148	5.35148	5.35148	0.995708	0.995708	0.995708	0.995708
2.4	5.35371	5.35371	5.35371	5.35371	0.995677	0.995677	0.995677	0.995677
2.41	5.35594	5.35594	5.35594	5.35594	0.995645	0.995645	0.995645	0.995645
2.42	5.35816	5.35816	5.35816	5.35816	0.995614	0.995614	0.995614	0.995614
2.43	5.36039	5.36039	5.36039	5.36039	0.995582	0.995582	0.995582	0.995582
2.44	5.36262	5.36262	5.36262	5.36262	0.99555	0.99555	0.99555	0.99555
2.45	5.36485	5.36485	5.36485	5.36485	0.995518	0.995518	0.995518	0.995518
2.46	5.36707	5.36707	5.36707	5.36707	0.995486	0.995486	0.995486	0.995486
2.47	5.3693	5.3693	5.3693	5.3693	0.995453	0.995453	0.995453	0.995453
2.48	5.37152	5.37152	5.37152	5.37152	0.995421	0.995421	0.995421	0.995421
2.49	5.37375	5.37375	5.37375	5.37375	0.995388	0.995388	0.995388	0.995388
2.5	5.37598	5.37598	5.37598	5.37598	0.995355	0.995355	0.995355	0.995355
2.51	5.3782	5.3782	5.3782	5.3782	0.995322	0.995322	0.995322	0.995322
2.52	5.38043	5.38043	5.38043	5.38043	0.995289	0.995289	0.995289	0.995289
2.53	5.38265	5.38265	5.38265	5.38265	0.995256	0.995256	0.995256	0.995256
2.54	5.38488	5.38488	5.38488	5.38488	0.995222	0.995222	0.995222	0.995222
2.55	5.3871	5.3871	5.3871	5.3871	0.995188	0.995188	0.995188	0.995188
2.56	5.38933	5.38933	5.38933	5.38933	0.995154	0.995154	0.995154	0.995154
2.57	5.39155	5.39155	5.39155	5.39155	0.99512	0.99512	0.99512	0.99512
2.58	5.39378	5.39378	5.39378	5.39378	0.995086	0.995086	0.995086	0.995086
2.59	5.396	5.396	5.396	5.396	0.995052	0.995052	0.995052	0.995052
2.6	5.39822	5.39822	5.39822	5.39822	0.995017	0.995017	0.995017	0.995017
2.61	5.40045	5.40045	5.40045	5.40045	0.994982	0.994982	0.994982	0.994982
2.62	5.40267	5.40267	5.40267	5.40267	0.994947	0.994947	0.994947	0.994947
2.63	5.40489	5.40489	5.40489	5.40489	0.994912	0.994912	0.994912	0.994912
2.64	5.40712	5.40712	5.40712	5.40712	0.994877	0.994877	0.994877	0.994877
2.65	5.40934	5.40934	5.40934	5.40934	0.994841	0.994841	0.994841	0.994841
2.66	5.41156	5.41156	5.41156	5.41156	0.994806	0.994806	0.994806	0.994806
2.67	5.41378	5.41378	5.41378	5.41378	0.99477	0.99477	0.99477	0.99477
2.68	5.416	5.416	5.416	5.416	0.994734	0.994734	0.994734	0.994734
2.69	5.41823	5.41823	5.41823	5.41823	0.994698	0.994698	0.994698	0.994698
2.7	5.42045	5.42045	5.42045	5.42045	0.994661	0.994661	0.994661	0.994661
2.71	5.42267	5.42267	5.42267	5.42267	0.994625	0.994625	0.994625	0.994625
2.72	5.42489	5.42489	5.42489	5.42489	0.994588	0.994588	0.994588	0.994588
2.73	5.42711	5.42711	5.42711	5.42711	0.994551	0.994551	0.994551	0.994551
2.74	5.42933	5.42933	5.42933	5.42933	0.994514	0.994514	0.994514	0.994514
2.75	5.43155	5.43155	5.43155	5.43155	0.994476	0.994476	0.994476	0.994476
2.76	5.43377	5.43377	5.43377	5.43377	0.994439	0.994439	0.994439	0.994439
2.77	5.43599	5.43599	5.43599	5.43599	0.994401	0.994401	0.994401	0.994401
2.78	5.43821	5.43821	5.43821	5.43821	0.994363	0.994363	0.994363	0.994363
2.79	5.44043	5.44043	5.44043	5.44043	0.994325	0.994325	0.994325	0.994325
2.8	5.44265	5.44265	5.44265	5.44265	0.994287	0.994287	0.994287	0.994287
2.81	5.44487	5.44487	5.44487	5.44487	0.994248	0.994248	0.994248	0.994248
2.82	5.44709	5.44709	5.44709	5.44709	0.99421	0.99421	0.99421	0.99421
2.83	5.4493	5.4493	5.4493	5.4493	0.994171	0.994171	0.994171	0.994171
2.84	5.45152	5.45152	5.45152	5.45152	0.994132	0.994132	0.994132	0.994132
2.85	5.45374	5.45374	5.45374	5.45374	0.994093	0.994093	0.994093	0.994093
2.86	5.45596	5.45596	5.45596	5.45596	0.994053	0.994053	0.994053	0.994053
2.87	5.45817	5.45817	5.45817	5.45817	0.994013	0.994013	0.994013	0.994013
2.88	5.46039	5.46039	5.46039	5.46039	0.993973	0.993973	0.993973	0.993973
2.89	5.46261	5.46261	5.46261	5.46261	0.993933	0.993933	0.993933	0.993933
2.9	5.46483	5.46483	5.46483	5.46483	0.993893	0.993893	0.993893	0.993893
2.91	5.46704	5.46704	5.46704	5.46704	0.993853	0.993853	0.993853	0.993853
2.92	5.46926	5.46926	5.46926	5.46926	0.993812	0.993812	0.993812	0.993812
2.93	5.47147	5.47147	5.47147	5.47147	0.993771	0.993771	0.993771	0.993771
2.94	5.47369	5.47369	5.47369	5.47369	0.99373	0.99373	0.99373	0.99373
2.95	5.4759	5.4759	5.4759	5.4759	0.993689	0.993689	0.993689	0.993689
2.96	5.47812	5.47812	5.47812	5.47812	0.993647	0.993647	0.993647	0.993647
2.97	5.48033	5.48033	5.48033	5.48033	0.993605	0.993605	0.993605	0.993605
2.98	5.48255	5.48255	5.48255	5.48255	0.993563	0.993563	0.993563	0.993563
2.99	5.48476	5.48476	5.48476	5.48476	0.993521	0.993521	0.993521	0.993521
3	5.48698	5.48698	5.48698	5.48698	0.993479	0.993479	0.993479	0.993479
3.01	5.48919	5.48919	5.48919	5.48919	0.993436	0.993436	0.993436	0.993436
3.02	5.4914	5.4914	5.4914	5.4914	0.993393	0.993393	0.993393	0.993393
3.03	5.49362	5.49362	5.49362	5.49362	0.99335	0.99335	0.99335	0.99335
3.04	5.49583	5.49583	5.49583	5.49583	0.993307	0.993307	0.993307	0.993307
3.05	5.49804	5.49804	5.49804	5.49804	0.993264	0.993264	0.993264	0.993264
3.06	5.50026	5.50026	5.50026	5.50026	0.99322	0.99322	0.99322	0.99322
3.07	5.50247	5.50247	5.50247	5.50247	0.993176	0.993176	0.993176	0.993176
3.08	5.50468	5.50468	5.50468	5.50468	0.993132	0.993132	0.993132	0.993132
3.09	5.50689	5.50689	5.50689	5.50689	0.993088	0.993088	0.993088	0.993088
3.1	5.5091	5.5091	5.5091	5.5091	0.993043	0.993043	0.993043	0.993043
3.11	5.51131	5.51131	5.51131	5.51131	0.992998	0.992998	0.992998	0.992998
3.12	5.51352	5.51352	5.51352	5.51352	0.992953	0.992953	0.992953	0.992953
3.13	5.51573	5.51573	5.51573	5.51573	0.992908	0.992908	0.992908	0.992908
3.14	5.51794	5.51794	5.51794	5.51794	0.992862	0.992862	0.992862	0.992862
3.15	5.52015	5.52015	5.52015	5.52015	0.992817	0.992817	0.992817	0.992817
3.16	5.52236	5.52236	5.52236	5.52236	0.992771	0.992771	0.992771	0.992771
3.17	5.52457	5.52457	5.52457	5.52457	0.992725	0.992725	0.992725	0.992725
3.18	5.52678	5.52678	5.52678	5.52678	0.992678	0.992678	0.992678	0.992678
3.19	5.52899	5.52899	5.52899	5.52899	0.992632	0.992632	0.992632	0.992632
3.2	5.5312	5.5312	5.5312	5.5312	0.992585	0.992585	0.992585	0.992585
3.21	5.53341	5.53341	5.53341	5.53341	0.992538	0.992538	0.992538	0.992538
3.22	5.53561	5.53561	5.53561	5.53561	0.99249	0.99249	0.99249	0.99249
3.23	5.53782	5.53782	5.53782	5.53782	0.992443	0.992443	0.992443	0.992443
3.24	5.54003	5.54003	5.54003	5.54003	0.992395	0.992395	0.992395	0.992395
3.25	5.54224	5.54224	5.54224	5.54224	0.992347	0.992347	0.992347	0.992347
3.26	5.54444	5.54444	5.54444	5.54444	0.992298	0.992298	0.992298	0.992298
3.27	5.54665	5.54665	5.54665	5.54665	0.99225	0.99225	0.99225	0.99225
3.28	5.54886	5.54886	5.54886	5.54886	0.992201	0.992201	0.992201	0.992201
3.29	5.55106	5.55106	5.55106	5.55106	0.992152	0.992152	0.992152	0.992152
3.3	5.55327	5.55327	5.55327	5.55327	0.992103	0.992103	0.992103	0.992103
3.31	5.55547	5.55547	5.55547	5.55547	0.992053	0.992053	0.992053	0.992053
3.32	5.55768	5.55768	5.55768	5.55768	0.992003	0.992003	0.992003	0.992003
3.33	5.55988	5.55988	5.55988	5.55988	0.991953	0.991953	0.991953	0.991953
3.34	5.56208	5.56208	5.56208	5.56208	0.991903	0.991903	0.991903	0.991903
3.35	5.56429	5.56429	5.56429	5.56429	0.991852	0.991852	0.991852	0.991852
3.36	5.56649	5.56649	5.56649	5.56649	0.991802	0.991802	0.991802	0.991802
3.37	5.56869	5.56869	5.56869	5.56869	0.991751	0.991751	0.991751	0.991751
3.38	5.5709	5.5709	5.5709	5.5709	0.991699	0.991699	0.991699	0.991699
3.39	5.5731	5.5731	5.5731	5.5731	0.991648	0.991648	0.991648	0.991648
3.4	5.5753	5.5753	5.5753	5.5753	0.991596	0.991596	0.991596	0.991596
3.41	5.5775	5.5775	5.5775	5.5775	0.991544	0.991544	0.991544	0.991544
3.42	5.57971	5.57971	5.57971	5.57971	0.991491	0.991491	0.991491	0.991491
3.43	5.58191	5.58191	5.58191	5.58191	0.991439	0.991439	0.991439	0.991439
3.44	5.58411	5.58411	5.58411	5.58411	0.991386	0.991386	0.991386	0.991386
3.45	5.58631	5.58631	5.58631	5.58631	0.991333	0.991333	0.991333	0.991333
3.46	5.58851	5.58851	5.58851	5.58851	0.991279	0.991279	0.991279	0.991279
3.47	5.59071	5.59071	5.59071	5.59071	0.991226	0.991226	0.991226	0.991226
3.48	5.59291	5.59291	5.59291	5.59291	0.991172	0.991172	0.991172	0.991172
3.49	5.59511	5.59511	5.59511	5.59511	0.991117	0.991117	0.991117	0.991117
3.5	5.59731	5.59731	5.59731	5.59731	0.991063	0.991063	0.991063	0.991063
3.51	5.5995	5.5995	5.5995	5.5995	0.991008	0.991008	0.991008	0.991008
3.52	5.6017	5.6017	5.6017	5.6017	0.990953	0.990953	0.990953	0.990953
3.53	5.6039	5.6039	5.6039	5.6039	0.990898	0.990898	0.990898	0.990898
3.54	5.6061	5.6061	5.6061	5.6061	0.990842	0.990842	0.990842	0.990842
3.55	5.60829	5.60829	5.60829	5.60829	0.990786	0.990786	0.990786	0.990786
3.56	5.61049	5.61049	5.61049	5.61049	0.99073	0.99073	0.99073	0.99073
3.57	5.61269	5.61269	5.61269	5.61269	0.990674	0.990674	0.990674	0.990674
3.58	5.61488	5.61488	5.61488	5.61488	0.990617	0.990617	0.990617	0.990617
3.59	5.61708	5.61708	5.61708	5.61708	0.99056	0.99056	0.99056	0.99056
3.6	5.61927	5.61927	5.61927	5.61927	0.990503	0.990503	0.990503	0.990503
3.61	5.62147	5.62147	5.62147	5.62147	0.990445	0.990445	0.990445	0.990445
3.62	5.62366	5.62366	5.62366	5.62366	0.990387	0.990387	0.990387	0.990387
3.63	5.62586	5.62586	5.62586	5.62586	0.990329	0.990329	0.990329	0.990329
3.64	5.62805	5.62805	5.62805	5.62805	0.990271	0.990271	0.990271	0.990271
3.65	5.63025	5.63025	5.63025	5.63025	0.990212	0.990212	0.990212	0.990212
3.66	5.63244	5.63244	5.63244	5.63244	0.990153	0.990153	0.990153	0.990153
3.67	5.63463	5.63463	5.63463	5.63463	0.990093	0.990093	0.990093	0.990093
3.68	5.63682	5.63682	5.63682	5.63682	0.990034	0.990034	0.990034	0.990034
3.69	5.63902	5.63902	5.63902	5.63902	0.989974	0.989974	0.989974	0.989974
3.7	5.64121	5.64121	5.64121	5.64121	0.989914	0.989914	0.989914	0.989914
3.71	5.6434	5.6434	5.6434	5.6434	0.989853	0.989853	0.989853	0.989853
3.72	5.64559	5.64559	5.64559	5.64559	0.989792	0.989792	0.989792	0.989792
3.73	5.64778	5.64778	5.64778	5.64778	0.989731	0.989731	0.989731	0.989731
3.74	5.64997	5.64997	5.64997	5.64997	0.98967	0.98967	0.98967	0.98967
3.75	5.65216	5.65216	5.65216	5.65216	0.989608	0.989608	0.989608	0.989608
3.76	5.65435	5.65435	5.65435	5.65435	0.989546	0.989546	0.989546	0.989546
3.77	5.65654	5.65654	5.65654	5.65654	0.989483	0.989483	0.989483	0.989483
3.78	5.65873	5.65873	5.65873	5.65873	0.989421	0.989421	0.989421	0.989421
3.79	5.66091	5.66091	5.66091	5.66091	0.989358	0.989358	0.989358	0.989358
3.8	5.6631	5.6631	5.6631	5.6631	0.989294	0.989294	0.989294	0.989294
3.81	5.66529	5.66529	5.66529	5.66529	0.989231	0.989231	0.989231	0.989231
3.82	5.66748	5.66748	5.66748	5.66748	0.989167	0.989167	0.989167	0.989167
3.83	5.66966	5.66966	5.66966	5.66966	0.989103	0.989103	0.989103	0.989103
3.84	5.67185	5.67185	5.67185	5.67185	0.989038	0.989038	0.989038	0.989038
3.85	5.67403	5.67403	5.67403	5.67403	0.988973	0.988973	0.988973	0.988973
3.86	5.67622	5.67622	5.67622	5.67622	0.988908	0.988908	0.988908	0.988908
3.87	5.67841	5.67841	5.67841	5.67841	0.988842	0.988842	0.988842	0.988842
3.88	5.68059	5.68059	5.68059	5.68059	0.988777	0.988777	0.988777	0.988777
3.89	5.68277	5.68277	5.68277	5.68277	0.98871	0.98871	0.98871	0.98871
3.9	5.68496	5.68496	5.68496	5.68496	0.988644	0.988644	0.988644	0.988644
3.91	5.68714	5.68714	5.68714	5.68714	0.988577	0.988577	0.988577	0.988577
3.92	5.68932	5.68932	5.68932	5.68932	0.98851	0.98851	0.98851	0.98851
3.93	5.69151	5.69151	5.69151	5.69151	0.988442	0.988442	0.988442	0.988442
3.94	5.69369	5.69369	5.69369	5.69369	0.988374	0.988374	0.988374	0.988374
3.95	5.69587	5.69587	5.69587	5.69587	0.988306	0.988306	0.988306	0.988306
3.96	5.69805	5.69805	5.69805	5.69805	0.988238	0.988238	0.988238	0.988238
3.97	5.70023	5.70023	5.70023	5.70023	0.988169	0.988169	0.988169	0.988169
3.98	5.70241	5.70241	5.70241	5.70241	0.9881	0.9881	0.9881	0.9881
3.99	5.70459	5.70459	5.70459	5.70459	0.98803	0.98803	0.98803	0.98803
4	5.70677	5.70677	5.70677	5.70677	0.98796	0.98796	0.98796	0.98796
4.01	5.70895	5.70895	5.67258	5.63217	0.98789	0.98789	0.987893	0.987896
4.02	5.71113	5.71113	5.63839	5.55756	0.987819	0.987819	0.98783	0.987841
4.03	5.71331	5.71331	5.60419	5.48296	0.987748	0.987748	0.987773	0.987796
4.04	5.71548	5.71548	5.57	5.40835	0.987677	0.987677	0.98772	0.987757
4.05	5.71766	5.71766	5.53581	5.33375	0.987605	0.987605	0.98767	0.987725
4.06	5.71984	5.71984	5.50161	5.25914	0.987533	0.987533	0.987625	0.987698
4.07	5.72201	5.72201	5.46742	5.18454	0.987461	0.987461	0.987583	0.987675
4.08	5.72419	5.72419	5.43323	5.10993	0.987388	0.987388	0.987544	0.987655
4.09	5.72636	5.72636	5.39903	5.03533	0.987315	0.987315	0.987508	0.987639
4.1	5.72854	5.72854	5.36484	4.96072	0.987242	0.987242	0.987475	0.987625
4.11	5.73071	5.73071	5.33064	4.88612	0.987168	0.987168	0.987444	0.987614
4.12	5.73289	5.73289	5.29645	4.81151	0.987094	0.987094	0.987416	0.987604
4.13	5.73506	5.73506	5.26225	4.73691	0.987019	0.987019	0.98739	0.987596
4.14	5.73723	5.73723	5.22806	4.6623	0.986944	0.986944	0.987366	0.987589
4.15	5.73941	5.73941	5.19386	4.5877	0.986869	0.986869	0.987343	0.987583
4.16	5.74158	5.74158	5.15967	4.51309	0.986793	0.986793	0.987323	0.987578
4.17	5.74375	5.74375	5.12547	4.43848	0.986717	0.986717	0.987304	0.987574
4.18	5.74592	5.74592	5.09128	4.36388	0.986641	0.986641	0.987286	0.987571
4.19	5.74809	5.74809	5.05708	4.28927	0.986564	0.986564	0.98727	0.987568
4.2	5.75026	5.75026	5.02288	4.21467	0.986487	0.986487	0.987254	0.987565
4.21	5.75243	5.75243	4.98869	4.14006	0.986409	0.986409	0.987241	0.987563
4.22	5.7546	5.7546	4.95449	4.06545	0.986331	0.986331	0.987228	0.987561
4.23	5.75677	5.75677	4.9203	3.99085	0.986253	0.986253	0.987216	0.98756
4.24	5.75894	5.75894	4.8861	3.91624	0.986174	0.986174	0.987205	0.987559
4.25	5.7611	5.7611	4.8519	3.84164	0.986095	0.986095	0.987195	0.987558
4.26	5.76327	5.76327	4.81771	3.76703	0.986016	0.986016	0.987185	0.987557
4.27	5.76544	5.76544	4.78351	3.69243	0.985936	0.985936	0.987176	0.987556
4.28	5.7676	5.7676	4.74931	3.61782	0.985856	0.985856	0.987168	0.987555
4.29	5.76977	5.76977	4.71512	3.54321	0.985775	0.985775	0.987161	0.987555
4.3	5.77193	5.77193	4.68092	3.46861	0.985694	0.985694	0.987154	0.987554
4.31	5.7741	5.7741	4.64672	3.394	0.985613	0.985613	0.987148	0.987554
4.32	5.77626	5.77626	4.61253	3.3194	0.985531	0.985531	0.987142	0.987554
4.33	5.77843	5.77843	4.57833	3.24479	0.985448	0.985448	0.987136	0.987554
4.34	5.78059	5.78059	4.54413	3.17018	0.985366	0.985366	0.987131	0.987553
4.35	5.78275	5.78275	4.50994	3.09558	0.985283	0.985283	0.987127	0.987553
4.36	5.78491	5.78491	4.47574	3.02097	0.985199	0.985199	0.987123	0.987553
4.37	5.78708	5.78708	4.44154	2.94637	0.985115	0.985115	0.987119	0.987553
4.38	5.78924	5.78924	4.40735	2.87176	0.985031	0.985031	0.987115	0.987553
4.39	5.7914	5.7914	4.37315	2.79715	0.984946	0.984946	0.987112	0.987553
4.4	5.79356	5.79356	4.33895	2.72255	0.984861	0.984861	0.987108	0.987553
4.41	5.79572	5.79572	4.30476	2.64794	0.984776	0.984776	0.987106	0.987552
4.42	5.79788	5.79788	4.27056	2.57334	0.98469	0.98469	0.987103	0.987552
4.43	5.80003	5.80003	4.23636	2.49873	0.984604	0.984604	0.9871	0.987552
4.44	5.80219	5.80219	4.20216	2.42412	0.984517	0.984517	0.987098	0.987552
4.45	5.80435	5.80435	4.16797	2.34952	0.98443	0.98443	0.987096	0.987552
4.46	5.8065	5.8065	4.13377	2.27491	0.984342	0.984342	0.987094	0.987552
4.47	5.80866	5.80866	4.09957	2.20031	0.984254	0.984254	0.987092	0.987552
4.48	5.81082	5.81082	4.06538	2.1257	0.984165	0.984165	0.987091	0.987552
4.49	5.81297	5.81297	4.03118	2.05109	0.984076	0.984076	0.987089	0.987552
4.5	5.81513	5.81513	3.99698	1.97649	0.983987	0.983987	0.987088	0.987552
4.51	5.81728	5.81728	3.96279	1.90188	0.983897	0.983897	0.987086	0.987552
4.52	5.81943	5.81943	3.92859	1.82728	0.983807	0.983807	0.987085	0.987552
4.53	5.82159	5.82159	3.89439	1.75267	0.983716	0.983716	0.987084	0.987552
4.54	5.82374	5.82374	3.86019	1.67806	0.983625	0.983625	0.987083	0.987552
4.55	5.82589	5.82589	3.826	1.60346	0.983534	0.983534	0.987082	0.987552
4.56	5.82804	5.82804	3.7918	1.52885	0.983442	0.983442	0.987081	0.987552
4.57	5.83019	5.83019	3.7576	1.45425	0.983349	0.983349	0.98708	0.987552
4.58	5.83234	5.83234	3.72341	1.37964	0.983256	0.983256	0.98708	0.987552
4.59	5.83449	5.83449	3.68921	1.30503	0.983163	0.983163	0.987079	0.987552
4.6	5.83664	5.83664	3.65501	1.23043	0.983069	0.983069	0.987078	0.987552
4.61	5.83879	5.83879	3.62082	1.15582	0.982975	0.982975	0.987078	0.987552
4.62	5.84093	5.84093	3.58662	1.08122	0.98288	0.98288	0.987077	0.987552
4.63	5.84308	5.84308	3.55242	1.00661	0.982785	0.982785	0.987077	0.987552
4.64	5.84523	5.84523	3.51822	0.932005	0.982689	0.982689	0.987076	0.987552
4.65	5.84737	5.84737	3.48403	0.857399	0.982593	0.982593	0.987076	0.987552
4.66	5.84952	5.84952	3.44983	0.782793	0.982497	0.982497	0.987075	0.987552
4.67	5.85166	5.85166	3.41563	0.708187	0.982399	0.982399	0.987075	0.987552
4.68	5.85381	5.85381	3.38144	0.633581	0.982302	0.982302	0.987075	0.987552
4.69	5.85595	5.85595	3.34724	0.558975	0.982204	0.982204	0.987074	0.987552
4.7	5.85809	5.85809	3.31304	0.484369	0.982105	0.982105	0.987074	0.987552
4.71	5.86023	5.86023	3.27884	0.409763	0.982007	0.982007	0.987074	0.987552
4.72	5.86237	5.86237	3.24465	0.335157	0.981907	0.981907	0.987073	0.987552
4.73	5.86452	5.86452	3.21045	0.260551	0.981807	0.981807	0.987073	0.987552
4.74	5.86666	5.86666	3.17625	0.185945	0.981707	0.981707	0.987073	0.987552
4.75	5.86879	5.86879	3.14206	0.111339	0.981606	0.981606	0.987073	0.987552
4.76	5.87093	5.87093	3.10786	0.0367331	0.981505	0.981505	0.987073	0.987552
4.77	5.87307	5.87307	3.07366	-0.0378728	0.981403	0.981403	0.987072	0.987552
4.78	5.87521	5.87521	3.03946	-0.112479	0.9813	0.9813	0.987072	0.987552
4.79	5.87735	5.87735	3.00527	-0.187085	0.981198	0.981198	0.987072	0.987552
4.8	5.87948	5.87948	2.97107	-0.261691	0.981094	0.981094	0.987072	0.987552
4.81	5.88162	5.88162	2.93687	-0.336297	0.98099	0.98099	0.987072	0.987552
4.82	5.88375	5.88375	2.90268	-0.410903	0.980886	0.980886	0.987072	0.987552
4.83	5.88589	5.88589	2.86848	-0.485509	0.980781	0.980781	0.987072	0.987552
4.84	5.88802	5.88802	2.83428	-0.560115	0.980676	0.980676	0.987071	0.987552
4.85	5.89015	5.89015	2.80008	-0.634721	0.98057	0.98057	0.987071	0.987552
4.86	5.89229	5.89229	2.76589	-0.709326	0.980464	0.980464	0.987071	0.987552
4.87	5.89442	5.89442	2.73169	-0.783932	0.980357	0.980357	0.987071	0.987552
4.88	5.89655	5.89655	2.69749	-0.858538	0.980249	0.980249	0.987071	0.987552
4.89	5.89868	5.89868	2.6633	-0.933144	0.980141	0.980141	0.987071	0.987552
4.9	5.90081	5.90081	2.6291	-1.00775	0.980033	0.980033	0.987071	0.987552
4.91	5.90294	5.90294	2.5949	-1.08236	0.979924	0.979924	0.987071	0.987552
4.92	5.90506	5.90506	2.5607	-1.15696	0.979815	0.979815	0.987071	0.987552
4.93	5.90719	5.90719	2.52651	-1.23157	0.979705	0.979705	0.987071	0.987552
4.94	5.90932	5.90932	2.49231	-1.30617	0.979594	0.979594	0.987071	0.987552
4.95	5.91145	5.91145	2.45811	-1.38078	0.979483	0.979483	0.987071	0.987552
4.96	5.91357	5.91357	2.42392	-1.45539	0.979371	0.979371	0.987071	0.987552
4.97	5.9157	5.9157	2.38972	-1.52999	0.979259	0.979259	0.987071	0.987552
4.98	5.91782	5.91782	2.35552	-1.6046	0.979147	0.979147	0.987071	0.987552
4.99	5.91994	5.91994	2.32132	-1.6792	0.979034	0.979034	0.987071	0.987552
5	5.92206	5.92206	2.28713	-1.75381	0.97892	0.97892	0.987071	0.987552
5.01	5.92419	5.92419	2.25293	-1.82842	0.978806	0.978806	0.987071	0.987552
5.02	5.92631	5.92631	2.21873	-1.90302	0.978691	0.978691	0.987071	0.987552
5.03	5.92843	5.92843	2.18454	-1.97763	0.978575	0.978575	0.987071	0.987552
5.04	5.93055	5.93055	2.15034	-2.05223	0.978459	0.978459	0.987071	0.987552
5.05	5.93267	5.93267	2.11614	-2.12684	0.978343	0.978343	0.987071	0.987552
5.06	5.93479	5.93479	2.08194	-2.20144	0.978226	0.978226	0.987071	0.987552
5.07	5.9369	5.9369	2.04775	-2.27605	0.978108	0.978108	0.987071	0.987552
5.08	5.93902	5.93902	2.01355	-2.35066	0.97799	0.97799	0.98707	0.987552
5.09	5.94114	5.94114	1.97935	-2.42526	0.977871	0.977871	0.98707	0.987552
5.1	5.94325	5.94325	1.94516	-2.49987	0.977752	0.977752	0.98707	0.987552
5.11	5.94536	5.94536	1.91096	-2.57447	0.977632	0.977632	0.98707	0.987552
5.12	5.94748	5.94748	1.87676	-2.64908	0.977512	0.977512	0.98707	0.987552
5.13	5.94959	5.94959	1.84256	-2.72368	0.977391	0.977391	0.98707	0.987552
5.14	5.9517	5.9517	1.80837	-2.79829	0.977269	0.977269	0.98707	0.987552
5.15	5.95382	5.95382	1.77417	-2.8729	0.977147	0.977147	0.98707	0.987552
5.16	5.95593	5.95593	1.73997	-2.9475	0.977025	0.977025	0.98707	0.987552
5.17	5.95804	5.95804	1.70578	-3.02211	0.976901	0.976901	0.98707	0.987552
5.18	5.96014	5.96014	1.67158	-3.09671	0.976777	0.976777	0.98707	0.987552
5.19	5.96225	5.96225	1.63738	-3.17132	0.976653	0.976653	0.98707	0.987552
5.2	5.96436	5.96436	1.60318	-3.24593	0.976528	0.976528	0.98707	0.987552
5.21	5.96647	5.96647	1.56899	-3.32053	0.976402	0.976402	0.98707	0.987552
5.22	5.96857	5.96857	1.53479	-3.39514	0.976276	0.976276	0.98707	0.987552
5.23	5.97068	5.97068	1.50059	-3.46975	0.976149	0.976149	0.98707	0.987552
5.24	5.97278	5.97278	1.4664	-3.54436	0.976022	0.976022	0.98707	0.987552
5.25	5.97489	5.97489	1.4322	-3.61896	0.975894	0.975894	0.98707	0.987552
5.26	5.97699	5.97699	1.398	-3.69357	0.975765	0.975765	0.98707	0.987552
5.27	5.97909	5.97909	1.3638	-3.76818	0.975636	0.975636	0.98707	0.987552
5.28	5.98119	5.98119	1.32961	-3.8428	0.975506	0.975506	0.98707	0.987552
5.29	5.98329	5.98329	1.29541	-3.91739	0.975375	0.975375	0.98707	0.987552
5.3	5.98539	5.98539	1.26121	-3.99199	0.975244	0.975244	0.98707	0.987552
5.31	5.98749	5.98749	1.22702	-4.06658	0.975112	0.975112	0.98707	0.987552
5.32	5.98959	5.98959	1.19282	-4.14117	0.97498	0.97498	0.98707	0.987552
5.33	5.99169	5.99169	1.15862	-4.21576	0.974847	0.974847	0.98707	0.987552
5.34	5.99378	5.99378	1.12442	-4.29035	0.974714	0.974714	0.98707	0.987552
5.35	5.99588	5.99588	1.09023	-4.36495	0.974579	0.974579	0.98707	0.987552
5.36	5.99797	5.99797	1.05603	-4.43954	0.974445	0.974445	0.98707	0.987552
5.37	6.00006	6.00006	1.02183	-4.51413	0.974309	0.974309	0.98707	0.987552
5.38	6.00216	6.00216	0.987636	-4.58872	0.974173	0.974173	0.98707	0.987552
5.39	6.00425	6.00425	0.953439	-4.66331	0.974036	0.974036	0.98707	0.987552
5.4	6.00634	6.00634	0.919242	-4.73815	0.973899	0.973899	0.98707	0.987552
5.41	6.00843	6.00843	0.885045	-4.81251	0.973761	0.973761	0.98707	0.987552
5.42	6.01052	6.01052	0.850848	-4.88729	0.973622	0.973622	0.98707	0.987552
5.43	6.01261	6.01261	0.81665	-4.96207	0.973483	0.973483	0.98707	0.987552
5.44	6.0147	6.0147	0.782453	-5.03684	0.973343	0.973343	0.98707	0.987552
5.45	6.01678	6.01678	0.748256	-5.1116	0.973202	0.973202	0.98707	0.987552
5.46	6.01887	6.01887	0.714059	-5.18637	0.973061	0.973061	0.98707	0.987552
5.47	6.02095	6.02095	0.679862	-5.26114	0.972919	0.972919	0.98707	0.987552
5.48	6.02304	6.02304	0.645665	-5.33591	0.972776	0.972776	0.98707	0.987552
5.49	6.02512	6.02512	0.611468	-5.41068	0.972633	0.972633	0.98707	0.987552
5.5	6.0272	6.0272	0.57727	-5.48545	0.972489	0.972489	0.98707	0.987552
5.51	6.02928	6.02928	0.543073	-5.56022	0.972345	0.972345	0.98707	0.987552
5.52	6.03136	6.03136	0.508876	-5.63499	0.972199	0.972199	0.98707	0.987552
5.53	6.03344	6.03344	0.474679	-5.70975	0.972053	0.972053	0.98707	0.987552
5.54	6.03552	6.03552	0.440482	-5.78452	0.971907	0.971907	0.98707	0.987552
5.55	6.0376	6.0376	0.406285	-5.85929	0.971759	0.971759	0.98707	0.987552
5.56	6.03968	6.03968	0.372088	-5.93406	0.971611	0.971611	0.98707	0.987552
5.57	6.04175	6.04175	0.33789	-6.00883	0.971463	0.971463	0.98707	0.987552
5.58	6.04383	6.04383	0.303693	-6.0836	0.971313	0.971313	0.98707	0.987552
5.59	6.0459	6.0459	0.269496	-6.15837	0.971163	0.971163	0.98707	0.987552
5.6	6.04797	6.04797	0.235299	-6.23314	0.971012	0.971012	0.98707	0.987552
5.61	6.05004	6.05004	0.201102	-6.30791	0.970861	0.970861	0.98707	0.987552
5.62	6.05212	6.05212	0.166905	-6.38267	0.970709	0.970709	0.98707	0.987552
5.63	6.05419	6.05419	0.132708	-6.45744	0.970556	0.970556	0.98707	0.987552
5.64	6.05626	6.05626	0.0985105	-6.53221	0.970402	0.970402	0.98707	0.987552
5.65	6.05832	6.05832	0.0643134	-6.60698	0.970248	0.970248	0.98707	0.987552
5.66	6.06039	6.06039	0.0301162	-6.68175	0.970093	0.970093	0.98707	0.987552
5.67	6.06246	6.06246	-0.00408091	-6.75652	0.969937	0.969937	0.98707	0.987552
5.68	6.06452	6.06452	-0.038278	-6.83129	0.969781	0.969781	0.98707	0.987552
5.69	6.06659	6.06659	-0.0724752	-6.90606	0.969624	0.969624	0.98707	0.987552
5.7	6.06865	6.06865	-0.106672	-6.98082	0.969466	0.969466	0.98707	0.987552
5.71	6.07071	6.07071	-0.140869	-7.05559	0.969307	0.969307	0.98707	0.987552
5.72	6.07277	6.07277	-0.175067	-7.13036	0.969148	0.969148	0.98707	0.987552
5.73	6.07483	6.07483	-0.209264	-7.20513	0.968988	0.968988	0.98707	0.987552
5.74	6.07689	6.07689	-0.243461	-7.27999	0.968827	0.968827	0.98707	0.987552
5.75	6.07895	6.07895	-0.277658	-7.3552	0.968666	0.968666	0.98707	0.987552
5.76	6.08101	6.08101	-0.311855	-7.43565	0.968503	0.968503	0.98707	0.987552
5.77	6.08306	6.08306	-0.346052	-7.5045	0.96834	0.96834	0.98707	0.987552
5.78	6.08512	6.08512	-0.380249	-7.57335	0.968177	0.968177	0.98707	0.987552
5.79	6.08717	6.08717	-0.414447	-7.6422	0.968012	0.968012	0.98707	0.987552
5.8	6.08922	6.08922	-0.448644	-7.71105	0.967847	0.967847	0.98707	0.987552
5.81	6.09128	6.09128	-0.482841	-7.7799	0.967681	0.967681	0.98707	0.987552
5.82	6.09333	6.09333	-0.517038	-7.84875	0.967514	0.967514	0.98707	0.987552
5.83	6.09538	6.09538	-0.551235	-7.91759	0.967347	0.967347	0.98707	0.987552
5.84	6.09743	6.09743	-0.585432	-7.98644	0.967178	0.967178	0.98707	0.987552
5.85	6.09947	6.09947	-0.619629	-8.05529	0.967009	0.967009	0.98707	0.987552
5.86	6.10152	6.10152	-0.653827	-8.12414	0.966839	0.966839	0.98707	0.987552
5.87	6.10357	6.10357	-0.688024	-8.19299	0.966669	0.966669	0.98707	0.987552
5.88	6.10561	6.10561	-0.722221	-8.26184	0.966497	0.966497	0.98707	0.987552
5.89	6.10765	6.10765	-0.756418	-8.33068	0.966325	0.966325	0.98707	0.987552
5.9	6.1097	6.1097	-0.790615	-8.39953	0.966152	0.966152	0.98707	0.987552
5.91	6.11174	6.11174	-0.824812	-8.46838	0.965979	0.965979	0.98707	0.987552
5.92	6.11378	6.11378	-0.859009	-8.53723	0.965804	0.965804	0.98707	0.987552
5.93	6.11582	6.11582	-0.893206	-8.60608	0.965629	0.965629	0.98707	0.987552
5.94	6.11786	6.11786	-0.927404	-8.67493	0.965453	0.965453	0.98707	0.987552
5.95	6.11989	6.11989	-0.961601	-8.74378	0.965276	0.965276	0.98707	0.987552
5.96	6.12193	6.12193	-0.995798	-8.81262	0.965098	0.965098	0.98707	0.987552
5.97	6.12396	6.12396	-1.03	-8.88147	0.96492	0.96492	0.98707	0.987552
5.98	6.126	6.126	-1.06419	-8.95032	0.96474	0.96474	0.98707	0.987552
5.99	6.12803	6.12803	-1.09839	-9.01917	0.96456	0.96456	0.98707	0.987552
6	6.13006	6.13006	-1.13259	-9.08802	0.964379	0.964379	0.98707	0.987552
6.01	6.13209	6.13209	-1.16678	-9.15687	0.964198	0.964198	0.98707	0.987552
6.02	6.13412	6.13412	-1.20098	-9.22572	0.964015	0.964015	0.98707	0.987552
6.03	6.13615	6.13615	-1.23518	-9.29456	0.963832	0.963832	0.98707	0.987552
6.04	6.13817	6.13817	-1.26937	-9.36341	0.963648	0.963648	0.98707	0.987552
6.05	6.1402	6.1402	-1.30357	-9.43226	0.963463	0.963463	0.98707	0.987552
6.06	6.14222	6.14222	-1.33777	-9.50111	0.963277	0.963277	0.98707	0.987552
6.07	6.14425	6.14425	-1.37197	-9.56996	0.96309	0.96309	0.98707	0.987552
6.08	6.14627	6.14627	-1.40616	-9.63881	0.962903	0.962903	0.98707	0.987552
6.09	6.14829	6.14829	-1.44036	-9.70765	0.962714	0.962714	0.98707	0.987552
6.1	6.15031	6.15031	-1.47456	-9.7765	0.962525	0.962525	0.98707	0.987552
6.11	6.15233	6.15233	-1.50875	-9.84535	0.962335	0.962335	0.98707	0.987552
6.12	6.15434	6.15434	-1.54295	-9.9142	0.962144	0.962144	0.98707	0.987552
6.13	6.15636	6.15636	-1.57715	-9.98305	0.961953	0.961953	0.98707	0.987552
6.14	6.15837	6.15837	-1.61135	-10.0519	0.96176	0.96176	0.98707	0.987552
6.15	6.16039	6.16039	-1.64554	-10.1207	0.961567	0.961567	0.98707	0.987552
6.16	6.1624	6.1624	-1.67974	-10.1896	0.961372	0.961372	0.98707	0.987552
6.17	6.16441	6.16441	-1.71394	-10.2584	0.961177	0.961177	0.98707	0.987552
6.18	6.16642	6.16642	-1.74813	-10.3273	0.960981	0.960981	0.98707	0.987552
6.19	6.16843	6.16843	-1.78233	-10.3961	0.960784	0.960784	0.98707	0.987552
6.2	6.17044	6.17044	-1.81653	-10.465	0.960587	0.960587	0.98707	0.987552
6.21	6.17244	6.17244	-1.85073	-10.5338	0.960388	0.960388	0.98707	0.987552
6.22	6.17445	6.17445	-1.88492	-10.6027	0.960188	0.960188	0.98707	0.987552
6.23	6.17645	6.17645	-1.91912	-10.6715	0.959988	0.959988	0.98707	0.987552
6.24	6.17845	6.17845	-1.95332	-10.7404	0.959787	0.959787	0.98707	0.987552
6.25	6.18046	6.18046	-1.98751	-10.8092	0.959585	0.959585	0.98707	0.987552
6.26	6.18246	6.18246	-2.02171	-10.8781	0.959382	0.959382	0.98707	0.987552
6.27	6.18445	6.18445	-2.05591	-10.9469	0.959178	0.959178	0.98707	0.987552
6.28	6.18645	6.18645	-2.09011	-11.0158	0.958973	0.958973	0.98707	0.987552
6.29	6.18845	6.18845	-2.1243	-11.0846	0.958767	0.958767	0.98707	0.987552
6.3	6.19044	6.19044	-2.1585	-11.1535	0.95856	0.95856	0.98707	0.987552
6.31	6.19243	6.19243	-2.1927	-11.2223	0.958353	0.958353	0.98707	0.987552
6.32	6.19443	6.19443	-2.22689	-11.2912	0.958144	0.958144	0.98707	0.987552
6.33	6.19642	6.19642	-2.26109	-11.36	0.957935	0.957935	0.98707	0.987552
6.34	6.19841	6.19841	-2.29529	-11.4289	0.957725	0.957725	0.98707	0.987552
6.35	6.2004	6.2004	-2.32949	-11.4977	0.957514	0.957514	0.98707	0.987552
6.36	6.20238	6.20238	-2.36368	-11.5666	0.957301	0.957301	0.98707	0.987552
6.37	6.20437	6.20437	-2.39788	-11.6354	0.957088	0.957088	0.98707	0.987552
6.38	6.20635	6.20635	-2.43208	-11.7043	0.956874	0.956874	0.98707	0.987552
6.39	6.20833	6.20833	-2.46627	-11.7731	0.956659	0.956659	0.98707	0.987552
6.4	6.21032	6.21032	-2.50047	-11.842	0.956444	0.956444	0.98707	0.987552
6.41	6.2123	6.2123	-2.53467	-11.9108	0.956227	0.956227	0.98707	0.987552
6.42	6.21427	6.21427	-2.56887	-11.9797	0.956009	0.956009	0.98707	0.987552
6.43	6.21625	6.21625	-2.60306	-12.0485	0.95579	0.95579	0.98707	0.987552
6.44	6.21823	6.21823	-2.63726	-12.1174	0.955571	0.955571	0.98707	0.987552
6.45	6.2202	6.2202	-2.67146	-12.1862	0.95535	0.95535	0.98707	0.987552
6.46	6.22217	6.22217	-2.70565	-12.255	0.955129	0.955129	0.98707	0.987552
6.47	6.22415	6.22415	-2.73985	-12.3239	0.954906	0.954906	0.98707	0.987552
6.48	6.22612	6.22612	-2.77405	-12.3927	0.954683	0.954683	0.98707	0.987552
6.49	6.22809	6.22809	-2.80825	-12.4616	0.954458	0.954458	0.98707	0.987552
6.5	6.23005	6.23005	-2.84244	-12.5304	0.954233	0.954233	0.98707	0.987552
6.51	6.23202	6.23202	-2.87664	-12.5993	0.954007	0.954007	0.98707	0.987552
6.52	6.23398	6.23398	-2.91084	-12.6681	0.953779	0.953779	0.98707	0.987552
6.53	6.23595	6.23595	-2.94503	-12.737	0.953551	0.953551	0.98707	0.987552
6.54	6.23791	6.23791	-2.97923	-12.8058	0.953322	0.953322	0.98707	0.987552
6.55	6.23987	6.23987	-3.01343	-12.8747	0.953092	0.953092	0.98707	0.987552
6.56	6.24183	6.24183	-3.04763	-12.9435	0.95286	0.95286	0.98707	0.987552
6.57	6.24379	6.24379	-3.08182	-13.0124	0.952628	0.952628	0.98707	0.987552
6.58	6.24574	6.24574	-3.11602	-13.0812	0.952395	0.952395	0.98707	0.987552
6.59	6.2477	6.2477	-3.15022	-13.1501	0.952161	0.952161	0.98707	0.987552
6.6	6.24965	6.24965	-3.18441	-13.2189	0.951926	0.951926	0.98707	0.987552
6.61	6.2516	6.2516	-3.21861	-13.2878	0.951689	0.951689	0.98707	0.987552
6.62	6.25355	6.25355	-3.25281	-13.3566	0.951452	0.951452	0.98707	0.987552
6.63	6.2555	6.2555	-3.28701	-13.4255	0.951214	0.951214	0.98707	0.987552
6.64	6.25745	6.25745	-3.3212	-13.4943	0.950975	0.950975	0.98707	0.987552
6.65	6.25939	6.25939	-3.3554	-13.5632	0.950735	0.950735	0.98707	0.987552
6.66	6.26134	6.26134	-3.3896	-13.632	0.950493	0.950493	0.98707	0.987552
6.67	6.26328	6.26328	-3.4238	-13.7009	0.950251	0.950251	0.98707	0.987552
6.68	6.26522	6.26522	-3.45799	-13.7697	0.950008	0.950008	0.98707	0.987552
6.69	6.26716	6.26716	-3.49219	-13.8386	0.949763	0.949763	0.98707	0.987552
6.7	6.2691	6.2691	-3.52639	-13.9074	0.949518	0.949518	0.98707	0.987552
6.71	6.27103	6.27103	-3.56058	-13.9763	0.949272	0.949272	0.98707	0.987552
6.72	6.27297	6.27297	-3.59478	-14.0451	0.949024	0.949024	0.98707	0.987552
6.73	6.2749	6.2749	-3.62898	-14.114	0.948776	0.948776	0.98707	0.987552
6.74	6.27683	6.27683	-3.66318	-14.1828	0.948526	0.948526	0.98707	0.987552
6.75	6.27876	6.27876	-3.69737	-14.2517	0.948276	0.948276	0.98707	0.987552
6.76	6.28069	6.28069	-3.73157	-14.3205	0.948024	0.948024	0.98707	0.987552
6.77	6.28262	6.28262	-3.76577	-14.3894	0.947771	0.947771	0.98707	0.987552
6.78	6.28454	6.28454	-3.79996	-14.4582	0.947518	0.947518	0.98707	0.987552
6.79	6.28647	6.28647	-3.83416	-14.527	0.947263	0.947263	0.98707	0.987552
6.8	6.28839	6.28839	-3.86836	-14.5959	0.947007	0.947007	0.98707	0.987552
6.81	6.29031	6.29031	-3.90255	-14.6647	0.94675	0.94675	0.98707	0.987552
6.82	6.29223	6.29223	-3.93675	-14.7336	0.946492	0.946492	0.98707	0.987552
6.83	6.29414	6.29414	-3.97095	-14.8024	0.946233	0.946233	0.98707	0.987552
6.84	6.29606	6.29606	-4.00514	-14.8713	0.945973	0.945973	0.98707	0.987552
6.85	6.29797	6.29797	-4.03934	-14.9401	0.945712	0.945712	0.98707	0.987552
6.86	6.29989	6.29989	-4.07354	-15.009	0.94545	0.94545	0.98707	0.987552
6.87	6.3018	6.3018	-4.10773	-15.0778	0.945186	0.945186	0.98707	0.987552
6.88	6.30371	6.30371	-4.14193	-15.1467	0.944922	0.944922	0.98707	0.987552
6.89	6.30561	6.30561	-4.17612	-15.2155	0.944656	0.944656	0.98707	0.987552
6.9	6.30752	6.30752	-4.21032	-15.2844	0.94439	0.94439	0.98707	0.987552
6.91	6.30942	6.30942	-4.24452	-15.3532	0.944122	0.944122	0.98707	0.987552
6.92	6.31133	6.31133	-4.27871	-15.4221	0.943853	0.943853	0.98707	0.987552
6.93	6.31323	6.31323	-4.31291	-15.4909	0.943583	0.943583	0.98707	0.987552
6.94	6.31512	6.31512	-4.34711	-15.5598	0.943312	0.943312	0.98707	0.987552
6.95	6.31702	6.31702	-4.3813	-15.6286	0.94304	0.94304	0.98707	0.987552
6.96	6.31892	6.31892	-4.4155	-15.6975	0.942767	0.942767	0.98707	0.987552
6.97	6.32081	6.32081	-4.4497	-15.7663	0.942493	0.942493	0.98707	0.987552
6.98	6.3227	6.3227	-4.48389	-15.8352	0.942217	0.942217	0.98707	0.987552
6.99	6.32459	6.32459	-4.51809	-15.904	0.941941	0.941941	0.98707	0.987552
7	6.32648	6.32648	-4.55229	-15.9729	0.941663	0.941663	0.98707	0.987552
7.01	6.32837	6.32837	-4.58649	-16.0417	0.941384	0.941384	0.98707	0.987552
7.02	6.33025	6.33025	-4.62068	-16.1106	0.941104	0.941104	0.98707	0.987552
7.03	6.33214	6.33214	-4.6549	-16.1794	0.940823	0.940823	0.98707	0.987552
7.04	6.33402	6.33402	-4.68911	-16.2483	0.940541	0.940541	0.98707	0.987552
7.05	6.3359	6.3359	-4.72333	-16.3171	0.940257	0.940257	0.98707	0.987552
7.06	6.33778	6.33778	-4.75754	-16.386	0.939973	0.939973	0.98707	0.987552
7.07	6.33965	6.33965	-4.79176	-16.4548	0.939687	0.939687	0.98707	0.987552
7.08	6.34153	6.34153	-4.82597	-16.5237	0.9394	0.9394	0.98707	0.987552
7.09	6.3434	6.3434	-4.86019	-16.5925	0.939112	0.939112	0.98707	0.987552
7.1	6.34527	6.34527	-4.8944	-16.6614	0.938823	0.938823	0.98707	0.987552
7.11	6.34714	6.34714	-4.92861	-16.7302	0.938533	0.938533	0.98707	0.987552
7.12	6.349	6.349	-4.96283	-16.799	0.938241	0.938241	0.98707	0.987552
7.13	6.35087	6.35087	-4.99704	-16.8679	0.937949	0.937949	0.98707	0.987552
7.14	6.35273	6.35273	-5.03126	-16.9367	0.937655	0.937655	0.98707	0.987552
7.15	6.35459	6.35459	-5.06547	-17.0056	0.93736	0.93736	0.98707	0.987552
7.16	6.35645	6.35645	-5.09969	-17.0744	0.937064	0.937064	0.98707	0.987552
7.17	6.35831	6.35831	-5.1339	-17.1433	0.936767	0.936767	0.98707	0.987552
7.18	6.36017	6.36017	-5.16812	-17.2121	0.936468	0.936468	0.98707	0.987552
7.19	6.36202	6.36202	-5.20233	-17.281	0.936169	0.936169	0.98707	0.987552
7.2	6.36387	6.36387	-5.23654	-17.3498	0.935868	0.935868	0.98707	0.987552
7.21	6.36572	6.36572	-5.27076	-17.4187	0.935566	0.935566	0.98707	0.987552
7.22	6.36757	6.36757	-5.30497	-17.4875	0.935262	0.935262	0.98707	0.987552
7.23	6.36942	6.36942	-5.33919	-17.5564	0.934958	0.934958	0.98707	0.987552
7.24	6.37126	6.37126	-5.3734	-17.6252	0.934652	0.934652	0.98707	0.987552
7.25	6.37311	6.37311	-5.40762	-17.6941	0.934346	0.934346	0.98707	0.987552
7.26	6.37495	6.37495	-5.44183	-17.7629	0.934038	0.934038	0.98707	0.987552
7.27	6.37678	6.37678	-5.47605	-17.8318	0.933728	0.933728	0.98707	0.987552
7.28	6.37862	6.37862	-5.51026	-17.9006	0.933418	0.933418	0.98707	0.987552
7.29	6.38046	6.38046	-5.54447	-17.9695	0.933106	0.933106	0.98707	0.987552
7.3	6.38229	6.38229	-5.57869	-18.0383	0.932794	0.932794	0.98707	0.987552
7.31	6.38412	6.38412	-5.6129	-18.1072	0.932479	0.932479	0.98707	0.987552
7.32	6.38595	6.38595	-5.64712	-18.176	0.932164	0.932164	0.98707	0.987552
7.33	6.38778	6.38778	-5.68133	-18.2449	0.931848	0.931848	0.98707	0.987552
7.34	6.3896	6.3896	-5.71555	-18.3137	0.93153	0.93153	0.98707	0.987552
7.35	6.39142	6.39142	-5.74976	-18.3826	0.931211	0.931211	0.98707	0.987552
7.36	6.39324	6.39324	-5.78398	-18.4514	0.930891	0.930891	0.98707	0.987552
7.37	6.39506	6.39506	-5.81819	-18.5203	0.930569	0.930569	0.98707	0.987552
7.38	6.39688	6.39688	-5.8524	-18.5891	0.930247	0.930247	0.98707	0.987552
7.39	6.39869	6.39869	-5.88662	-18.658	0.929923	0.929923	0.98707	0.987552
7.4	6.40051	6.40051	-5.92083	-18.7268	0.929598	0.929598	0.98707	0.987552
7.41	6.40232	6.40232	-5.95505	-18.7957	0.929271	0.929271	0.98707	0.987552
7.42	6.40413	6.40413	-5.98926	-18.8645	0.928944	0.928944	0.98707	0.987552
7.43	6.40593	6.40593	-6.02348	-18.9334	0.928615	0.928615	0.98707	0.987552
7.44	6.40774	6.40774	-6.05769	-19.0022	0.928285	0.928285	0.98707	0.987552
7.45	6.40954	6.40954	-6.09191	-19.0711	0.927953	0.927953	0.98707	0.987552
7.46	6.41134	6.41134	-6.12612	-19.1399	0.92762	0.92762	0.98707	0.987552
7.47	6.41314	6.41314	-6.16033	-19.2087	0.927287	0.927287	0.98707	0.987552
7.48	6.41493	6.41493	-6.19455	-19.2776	0.926951	0.926951	0.98707	0.987552
7.49	6.41673	6.41673	-6.22876	-19.3464	0.926615	0.926615	0.98707	0.987552
7.5	6.41852	6.41852	-6.26298	-19.4153	0.926277	0.926277	0.98707	0.987552
7.51	6.42031	6.42031	-6.29719	-19.4841	0.925938	0.925938	0.98707	0.987552
7.52	6.4221	6.4221	-6.33141	-19.553	0.925598	0.925598	0.98707	0.987552
7.53	6.42388	6.42388	-6.36562	-19.6218	0.925256	0.925256	0.98707	0.987552
7.54	6.42567	6.42567	-6.39984	-19.6907	0.924914	0.924914	0.98707	0.987552
7.55	6.42745	6.42745	-6.43405	-19.7595	0.92457	0.92457	0.98707	0.987552
7.56	6.42923	6.42923	-6.46826	-19.8284	0.924224	0.924224	0.98707	0.987552
7.57	6.431	6.431	-6.50248	-19.8972	0.923877	0.923877	0.98707	0.987552
7.58	6.43278	6.43278	-6.53669	-19.9661	0.92353	0.92353	0.98707	0.987552
7.59	6.43455	6.43455	-6.57091	-20.0349	0.92318	0.92318	0.98707	0.987552
7.6	6.43632	6.43632	-6.60512	-20.1038	0.92283	0.92283	0.98707	0.987552
7.61	6.43809	6.43809	-6.63934	-20.1726	0.922478	0.922478	0.98707	0.987552
7.62	6.43985	6.43985	-6.67355	-20.2415	0.922125	0.922125	0.98707	0.987552
7.63	6.44162	6.44162	-6.70777	-20.3103	0.92177	0.92177	0.98707	0.987552
7.64	6.44338	6.44338	-6.74198	-20.3792	0.921415	0.921415	0.98707	0.987552
7.65	6.44514	6.44514	-6.77619	-20.448	0.921057	0.921057	0.98707	0.987552
7.66	6.44689	6.44689	-6.81041	-20.5169	0.920699	0.920699	0.98707	0.987552
7.67	6.44865	6.44865	-6.84462	-20.5857	0.920339	0.920339	0.98707	0.987552
7.68	6.4504	6.4504	-6.87884	-20.6546	0.919978	0.919978	0.98707	0.987552
7.69	6.45215	6.45215	-6.91305	-20.7234	0.919616	0.919616	0.98707	0.987552
7.7	6.4539	6.4539	-6.94727	-20.7923	0.919253	0.919253	0.98707	0.987552
7.71	6.45564	6.45564	-6.98148	-20.8611	0.918888	0.918888	0.98707	0.987552
7.72	6.45739	6.45739	-7.0157	-20.93	0.918521	0.918521	0.98707	0.987552
7.73	6.45913	6.45913	-7.04991	-20.9988	0.918154	0.918154	0.98707	0.987552
7.74	6.46087	6.46087	-7.08412	-21.0677	0.917785	0.917785	0.98707	0.987552
7.75	6.4626	6.4626	-7.11834	-21.1365	0.917415	0.917415	0.98707	0.987552
7.76	6.46434	6.46434	-7.15255	-21.2054	0.917043	0.917043	0.98707	0.987552
7.77	6.46607	6.46607	-7.18679	-21.2742	0.91667	0.91667	0.98707	0.987552
7.78	6.4678	6.4678	-7.22105	-21.3431	0.916296	0.916296	0.98707	0.987552
7.79	6.46952	6.46952	-7.25588	-21.4119	0.91592	0.91592	0.98707	0.987552
7.8	6.47125	6.47125	-7.28879	-21.4807	0.915543	0.915543	0.98707	0.987552
7.81	6.47297	6.47297	-7.32171	-21.5496	0.915165	0.915165	0.98707	0.987552
7.82	6.47469	6.47469	-7.35463	-21.6184	0.914785	0.914785	0.98707	0.987552
7.83	6.47641	6.47641	-7.38755	-21.6873	0.914404	0.914404	0.98707	0.987552
7.84	6.47812	6.47812	-7.42046	-21.7561	0.914022	0.914022	0.98707	0.987552
7.85	6.47983	6.47983	-7.45338	-21.825	0.913638	0.913638	0.98707	0.987552
7.86	6.48154	6.48154	-7.4863	-21.8938	0.913253	0.913253	0.98707	0.987552
7.87	6.48325	6.48325	-7.51922	-21.9627	0.912867	0.912867	0.98707	0.987552
7.88	6.48496	6.48496	-7.55213	-22.0315	0.912479	0.912479	0.98707	0.987552
7.89	6.48666	6.48666	-7.58505	-22.1004	0.91209	0.91209	0.98707	0.987552
7.9	6.48836	6.48836	-7.61797	-22.1692	0.9117	0.9117	0.98707	0.987552
7.91	6.49006	6.49006	-7.65089	-22.2381	0.911308	0.911308	0.98707	0.987552
7.92	6.49175	6.49175	-7.6838	-22.3069	0.910915	0.910915	0.98707	0.987552
7.93	6.49344	6.49344	-7.71672	-22.3758	0.91052	0.91052	0.98707	0.987552
7.94	6.49513	6.49513	-7.74964	-22.4446	0.910124	0.910124	0.98707	0.987552
7.95	6.49682	6.49682	-7.78256	-22.5135	0.909727	0.909727	0.98707	0.987552
7.96	6.49851	6.49851	-7.81548	-22.5823	0.909328	0.909328	0.98707	0.987552
7.97	6.50019	6.50019	-7.84839	-22.6512	0.908928	0.908928	0.98707	0.987552
7.98	6.50187	6.50187	-7.88131	-22.72	0.908527	0.908527	0.98707	0.987552
7.99	6.50355	6.50355	-7.91423	-22.7889	0.908124	0.908124	0.98707	0.987552
8	6.50522	6.50522	-7.94715	-22.8577	0.90772	0.90772	0.98707	0.987552
8.01	6.5069	6.5069	-7.98006	-22.9266	0.907315	0.907315	0.98707	0.987552
8.02	6.50857	6.50857	-8.01298	-22.9954	0.906908	0.906908	0.98707	0.987552
8.03	6.51023	6.51023	-8.0459	-23.0643	0.906499	0.906499	0.98707	0.987552
8.04	6.5119	6.5119	-8.07882	-23.1331	0.90609	0.90609	0.98707	0.987552
8.05	6.51356	6.51356	-8.11173	-23.202	0.905679	0.905679	0.98707	0.987552
8.06	6.51522	6.51522	-8.14465	-23.2708	0.905266	0.905266	0.98707	0.987552
8.07	6.51688	6.51688	-8.17757	-23.3397	0.904852	0.904852	0.98707	0.987552
8.08	6.51853	6.51853	-8.21049	-23.4085	0.904437	0.904437	0.98707	0.987552
8.09	6.52018	6.52018	-8.2434	-23.4774	0.904021	0.904021	0.98707	0.987552
8.1	6.52183	6.52183	-8.27632	-23.5462	0.903603	0.903603	0.98707	0.987552
8.11	6.52348	6.52348	-8.30924	-23.6151	0.903183	0.903183	0.98707	0.987552
8.12	6.52512	6.52512	-8.34216	-23.6839	0.902762	0.902762	0.98707	0.987552
8.13	6.52677	6.52677	-8.37507	-23.7527	0.90234	0.90234	0.98707	0.987552
8.14	6.5284	6.5284	-8.40799	-23.8216	0.901916	0.901916	0.98707	0.987552
8.15	6.53004	6.53004	-8.44091	-23.8904	0.901491	0.901491	0.98707	0.987552
8.16	6.53167	6.53167	-8.47383	-23.9593	0.901065	0.901065	0.98707	0.987552
8.17	6.5333	6.5333	-8.50674	-24.0281	0.900637	0.900637	0.98707	0.987552
8.18	6.53493	6.53493	-8.53966	-24.097	0.900208	0.900208	0.98707	0.987552
8.19	6.53656	6.53656	-8.57258	-24.1658	0.899777	0.899777	0.98707	0.987552
8.2	6.53818	6.53818	-8.6055	-24.2347	0.899345	0.899345	0.98707	0.987552
8.21	6.5398	6.5398	-8.63841	-24.3035	0.898912	0.898912	0.98707	0.987552
8.22	6.54142	6.54142	-8.67133	-24.3724	0.898477	0.898477	0.98707	0.987552
8.23	6.54303	6.54303	-8.70425	-24.4412	0.898041	0.898041	0.98707	0.987552
8.24	6.54464	6.54464	-8.73717	-24.5101	0.897603	0.897603	0.98707	0.987552
8.25	6.54625	6.54625	-8.77008	-24.5789	0.897164	0.897164	0.98707	0.987552
8.26	6.54786	6.54786	-8.803	-24.6478	0.896724	0.896724	0.98707	0.987552
8.27	6.54946	6.54946	-8.83592	-24.7166	0.896282	0.896282	0.98707	0.987552
8.28	6.55106	6.55106	-8.86884	-24.7855	0.895838	0.895838	0.98707	0.987552
8.29	6.55266	6.55266	-8.90175	-24.8543	0.895394	0.895394	0.98707	0.987552
8.3	6.55425	6.55425	-8.93467	-24.9232	0.894948	0.894948	0.98707	0.987552
8.31	6.55585	6.55585	-8.96759	-24.992	0.8945	0.8945	0.98707	0.987552
8.32	6.55744	6.55744	-9.00051	-25.0609	0.894051	0.894051	0.98707	0.987552
8.33	6.55902	6.55902	-9.03342	-25.1297	0.893601	0.893601	0.98707	0.987552
8.34	6.56061	6.56061	-9.06634	-25.1986	0.893149	0.893149	0.98707	0.987552
8.35	6.56219	6.56219	-9.09926	-25.2674	0.892696	0.892696	0.98707	0.987552
8.36	6.56376	6.56376	-9.13218	-25.3363	0.892241	0.892241	0.98707	0.987552
8.37	6.56534	6.56534	-9.16509	-25.4051	0.891785	0.891785	0.98707	0.987552
8.38	6.56691	6.56691	-9.19801	-25.474	0.891327	0.891327	0.98707	0.987552
8.39	6.56848	6.56848	-9.23093	-25.5428	0.890869	0.890869	0.98707	0.987552
8.4	6.57005	6.57005	-9.26385	-25.6117	0.890408	0.890408	0.98707	0.987552
8.41	6.57161	6.57161	-9.29676	-25.6805	0.889946	0.889946	0.98707	0.987552
8.42	6.57317	6.57317	-9.32968	-25.7494	0.889483	0.889483	0.98707	0.987552
8.43	6.57473	6.57473	-9.3626	-25.8182	0.889019	0.889019	0.98707	0.987552
8.44	6.57628	6.57628	-9.39552	-25.8871	0.888553	0.888553	0.98707	0.987552
8.45	6.57784	6.57784	-9.42843	-25.9559	0.888085	0.888085	0.98707	0.987552
8.46	6.57938	6.57938	-9.46135	-26.0247	0.887616	0.887616	0.98707	0.987552
8.47	6.58093	6.58093	-9.49427	-26.0936	0.887146	0.887146	0.98707	0.987552
8.48	6.58247	6.58247	-9.52719	-26.1624	0.886674	0.886674	0.98707	0.987552
8.49	6.58401	6.58401	-9.5601	-26.2313	0.886201	0.886201	0.98707	0.987552
8.5	6.58555	6.58555	-9.59302	-26.3001	0.885727	0.885727	0.98707	0.987552
8.51	6.58708	6.58708	-9.62594	-26.369	0.885251	0.885251	0.98707	0.987552
8.52	6.58861	6.58861	-9.65886	-26.4378	0.884773	0.884773	0.98707	0.987552
8.53	6.59014	6.59014	-9.69177	-26.5067	0.884294	0.884294	0.98707	0.987552
8.54	6.59167	6.59167	-9.72469	-26.5755	0.883814	0.883814	0.98707	0.987552
8.55	6.59319	6.59319	-9.75761	-26.6444	0.883332	0.883332	0.98707	0.987552
8.56	6.59471	6.59471	-9.79053	-26.7132	0.882849	0.882849	0.98707	0.987552
8.57	6.59622	6.59622	-9.82344	-26.7821	0.882365	0.882365	0.98707	0.987552
8.58	6.59774	6.59774	-9.85636	-26.8509	0.881879	0.881879	0.98707	0.987552
8.59	6.59925	6.59925	-9.88928	-26.9198	0.881391	0.881391	0.98707	0.987552
8.6	6.60075	6.60075	-9.9222	-26.9886	0.880902	0.880902	0.98707	0.987552
8.61	6.60226	6.60226	-9.95511	-27.0575	0.880412	0.880412	0.98707	0.987552
8.62	6.60376	6.60376	-9.98803	-27.1263	0.879921	0.879921	0.98707	0.987552
8.63	6.60525	6.60525	-10.0209	-27.1952	0.879427	0.879427	0.98707	0.987552
8.64	6.60675	6.60675	-10.0539	-27.264	0.878933	0.878933	0.98707	0.987552
8.65	6.60824	6.60824	-10.0868	-27.3329	0.878437	0.878437	0.98707	0.987552
8.66	6.60973	6.60973	-10.1197	-27.4017	0.87794	0.87794	0.98707	0.987552
8.67	6.61121	6.61121	-10.1526	-27.4706	0.877441	0.877441	0.98707	0.987552
8.68	6.61269	6.61269	-10.1855	-27.5394	0.876941	0.876941	0.98707	0.987552
8.69	6.61417	6.61417	-10.2185	-27.6083	0.876439	0.876439	0.98707	0.987552
8.7	6.61565	6.61565	-10.2514	-27.6771	0.875936	0.875936	0.98707	0.987552
8.71	6.61712	6.61712	-10.2843	-27.746	0.875431	0.875431	0.98707	0.987552
8.72	6.61859	6.61859	-10.3172	-27.8148	0.874926	0.874926	0.98707	0.987552
8.73	6.62006	6.62006	-10.3501	-27.8837	0.874418	0.874418	0.98707	0.987552
8.74	6.62152	6.62152	-10.383	-27.9525	0.87391	0.87391	0.98707	0.987552
8.75	6.62298	6.62298	-10.416	-28.0214	0.873399	0.873399	0.98707	0.987552
8.76	6.62443	6.62443	-10.4489	-28.0902	0.872888	0.872888	0.98707	0.987552
8.77	6.62589	6.62589	-10.4818	-28.1591	0.872375	0.872375	0.98707	0.987552
8.78	6.62734	6.62734	-10.5147	-28.2279	0.87186	0.87186	0.98707	0.987552
8.79	6.62878	6.62878	-10.5476	-28.2967	0.871345	0.871345	0.98707	0.987552
8.8	6.63023	6.63023	-10.5805	-28.3656	0.870827	0.870827	0.98707	0.987552
8.81	6.63167	6.63167	-10.6135	-28.4344	0.870309	0.870309	0.98707	0.987552
8.82	6.6331	6.6331	-10.6464	-28.5033	0.869789	0.869789	0.98707	0.987552
8.83	6.63454	6.63454	-10.6793	-28.5721	0.869267	0.869267	0.98707	0.987552
8.84	6.63597	6.63597	-10.7122	-28.641	0.868744	0.868744	0.98707	0.987552
8.85	6.63739	6.63739	-10.7451	-28.7098	0.86822	0.86822	0.98707	0.987552
8.86	6.63882	6.63882	-10.7781	-28.7787	0.867695	0.867695	0.98707	0.987552
8.87	6.64024	6.64024	-10.811	-28.8475	0.867167	0.867167	0.98707	0.987552
8.88	6.64165	6.64165	-10.8439	-28.9164	0.866639	0.866639	0.98707	0.987552
8.89	6.64307	6.64307	-10.8768	-28.9852	0.866109	0.866109	0.98707	0.987552
8.9	6.64448	6.64448	-10.9097	-29.0541	0.865578	0.865578	0.98707	0.987552
8.91	6.64588	6.64588	-10.9426	-29.1229	0.865045	0.865045	0.98707	0.987552
8.92	6.64729	6.64729	-10.9756	-29.1918	0.864511	0.864511	0.98707	0.987552
8.93	6.64869	6.64869	-11.0085	-29.2606	0.863976	0.863976	0.98707	0.987552
8.94	6.65009	6.65009	-11.0414	-29.3295	0.863439	0.863439	0.98707	0.987552
8.95	6.65148	6.65148	-11.0743	-29.3983	0.8629	0.8629	0.98707	0.987552
8.96	6.65287	6.65287	-11.1072	-29.4672	0.862361	0.862361	0.98707	0.987552
8.97	6.65426	6.65426	-11.1401	-29.536	0.86182	0.86182	0.98707	0.987552
8.98	6.65564	6.65564	-11.1731	-29.6049	0.861277	0.861277	0.98707	0.987552
8.99	6.65702	6.65702	-11.206	-29.6737	0.860734	0.860734	0.98707	0.987552
9	6.65839	6.65839	-11.2389	-29.7426	0.860188	0.860188	0.98707	0.987552
9.01	6.65977	6.65977	-11.2718	-29.8114	0.859642	0.859642	0.98707	0.987552
9.02	6.66114	6.66114	-11.3047	-29.8803	0.859094	0.859094	0.98707	0.987552
9.03	6.6625	6.6625	-11.3376	-29.9491	0.858545	0.858545	0.98707	0.987552
9.04	6.66387	6.66387	-11.3706	-30.018	0.857994	0.857994	0.98707	0.987552
9.05	6.66522	6.66522	-11.4035	-30.0868	0.857442	0.857442	0.98707	0.987552
9.06	6.66658	6.66658	-11.4364	-30.1557	0.856888	0.856888	0.98707	0.987552
9.07	6.66793	6.66793	-11.4693	-30.2245	0.856334	0.856334	0.98707	0.987552
9.08	6.66928	6.66928	-11.5022	-30.2934	0.855777	0.855777	0.98707	0.987552
9.09	6.67063	6.67063	-11.5352	-30.3622	0.85522	0.85522	0.98707	0.987552
9.1	6.67197	6.67197	-11.5681	-30.4311	0.854661	0.854661	0.98707	0.987552
9.11	6.67331	6.67331	-11.601	-30.4999	0.854101	0.854101	0.98707	0.987552
9.12	6.67464	6.67464	-11.6339	-30.5687	0.853539	0.853539	0.98707	0.987552
9.13	6.67597	6.67597	-11.6668	-30.6376	0.852976	0.852976	0.98707	0.987552
9.14	6.6773	6.6773	-11.6997	-30.7064	0.852412	0.852412	0.98707	0.987552
9.15	6.67862	6.67862	-11.7327	-30.7753	0.851846	0.851846	0.98707	0.987552
9.16	6.67994	6.67994	-11.7656	-30.8441	0.851279	0.851279	0.98707	0.987552
9.17	6.68126	6.68126	-11.7985	-30.913	0.850711	0.850711	0.98707	0.987552
9.18	6.68257	6.68257	-11.8314	-30.9818	0.850141	0.850141	0.98707	0.987552
9.19	6.68388	6.68388	-11.8643	-31.0507	0.84957	0.84957	0.98707	0.987552
9.2	6.68519	6.68519	-11.8972	-31.1195	0.848997	0.848997	0.98707	0.987552
9.21	6.68649	6.68649	-11.9302	-31.1884	0.848424	0.848424	0.98707	0.987552
9.22	6.68779	6.68779	-11.9631	-31.2572	0.847849	0.847849	0.98707	0.987552
9.23	6.68909	6.68909	-11.996	-31.3261	0.847272	0.847272	0.98707	0.987552
9.24	6.69038	6.69038	-12.0289	-31.3949	0.846695	0.846695	0.98707	0.987552
9.25	6.69166	6.69166	-12.0618	-31.4638	0.846116	0.846116	0.98707	0.987552
9.26	6.69295	6.69295	-12.0948	-31.5326	0.845535	0.845535	0.98707	0.987552
9.27	6.69423	6.69423	-12.1277	-31.6015	0.844954	0.844954	0.98707	0.987552
9.28	6.69551	6.69551	-12.1606	-31.6703	0.844371	0.844371	0.98707	0.987552
9.29	6.69678	6.69678	-12.1935	-31.7392	0.843786	0.843786	0.98707	0.987552
9.3	6.69805	6.69805	-12.2264	-31.808	0.843201	0.843201	0.98707	0.987552
9.31	6.69931	6.69931	-12.2593	-31.8769	0.842614	0.842614	0.98707	0.987552
9.32	6.70058	6.70058	-12.2923	-31.9457	0.842026	0.842026	0.98707	0.987552
9.33	6.70184	6.70184	-12.3252	-32.0146	0.841436	0.841436	0.98707	0.987552
9.34	6.70309	6.70309	-12.3581	-32.0834	0.840845	0.840845	0.98707	0.987552
9.35	6.70434	6.70434	-12.391	-32.1523	0.840253	0.840253	0.98707	0.987552
9.36	6.70559	6.70559	-12.4239	-32.2211	0.83966	0.83966	0.98707	0.987552
9.37	6.70683	6.70683	-12.4568	-32.29	0.839065	0.839065	0.98707	0.987552
9.38	6.70807	6.70807	-12.4898	-32.3588	0.838469	0.838469	0.98707	0.987552
9.39	6.70931	6.70931	-12.5227	-32.4277	0.837872	0.837872	0.98707	0.987552
9.4	6.71054	6.71054	-12.5556	-32.4965	0.837273	0.837273	0.98707	0.987552
9.41	6.71177	6.71177	-12.5885	-32.5654	0.836674	0.836674	0.98707	0.987552
9.42	6.71299	6.71299	-12.6214	-32.6342	0.836073	0.836073	0.98707	0.987552
9.43	6.71421	6.71421	-12.6543	-32.7031	0.83547	0.83547	0.98707	0.987552
9.44	6.71543	6.71543	-12.6873	-32.7719	0.834867	0.834867	0.98707	0.987552
9.45	6.71664	6.71664	-12.7202	-32.8407	0.834262	0.834262	0.98707	0.987552
9.46	6.71785	6.71785	-12.7531	-32.9096	0.833656	0.833656	0.98707	0.987552
9.47	6.71906	6.71906	-12.786	-32.9784	0.833049	0.833049	0.98707	0.987552
9.48	6.72026	6.72026	-12.8189	-33.0473	0.83244	0.83244	0.98707	0.987552
9.49	6.72146	6.72146	-12.8519	-33.1161	0.83183	0.83183	0.98707	0.987552
9.5	6.72265	6.72265	-12.8848	-33.185	0.831219	0.831219	0.98707	0.987552
9.51	6.72384	6.72384	-12.9177	-33.2538	0.830607	0.830607	0.98707	0.987552
9.52	6.72503	6.72503	-12.9506	-33.3227	0.829994	0.829994	0.98707	0.987552
9.53	6.72621	6.72621	-12.9835	-33.3915	0.829379	0.829379	0.98707	0.987552
9.54	6.72739	6.72739	-13.0164	-33.4604	0.828763	0.828763	0.98707	0.987552
9.55	6.72857	6.72857	-13.0494	-33.5292	0.828146	0.828146	0.98707	0.987552
9.56	6.72974	6.72974	-13.0823	-33.5981	0.827528	0.827528	0.98707	0.987552
9.57	6.7309	6.7309	-13.1152	-33.6669	0.826908	0.826908	0.98707	0.987552
9.58	6.73207	6.73207	-13.1481	-33.7358	0.826288	0.826288	0.98707	0.987552
9.59	6.73323	6.73323	-13.181	-33.8046	0.825666	0.825666	0.98707	0.987552
9.6	6.73438	6.73438	-13.2139	-33.8735	0.825043	0.825043	0.98707	0.987552
9.61	6.73553	6.73553	-13.2469	-33.9423	0.824418	0.824418	0.98707	0.987552
9.62	6.73668	6.73668	-13.2798	-34.0112	0.823793	0.823793	0.98707	0.987552
9.63	6.73782	6.73782	-13.3127	-34.08	0.823166	0.823166	0.98707	0.987552
9.64	6.73896	6.73896	-13.3456	-34.1489	0.822538	0.822538	0.98707	0.987552
9.65	6.7401	6.7401	-13.3785	-34.2177	0.821909	0.821909	0.98707	0.987552
9.66	6.74123	6.74123	-13.4115	-34.2866	0.821279	0.821279	0.98707	0.987552
9.67	6.74236	6.74236	-13.4444	-34.3554	0.820648	0.820648	0.98707	0.987552
9.68	6.74348	6.74348	-13.4773	-34.4243	0.820016	0.820016	0.98707	0.987552
9.69	6.7446	6.7446	-13.5102	-34.4931	0.819382	0.819382	0.98707	0.987552
9.7	6.74572	6.74572	-13.5431	-34.562	0.818747	0.818747	0.98707	0.987552
9.71	6.74683	6.74683	-13.576	-34.6308	0.818111	0.818111	0.98707	0.987552
9.72	6.74794	6.74794	-13.609	-34.6997	0.817474	0.817474	0.98707	0.987552
9.73	6.74904	6.74904	-13.6419	-34.7685	0.816836	0.816836	0.98707	0.987552
9.74	6.75014	6.75014	-13.6748	-34.8374	0.816197	0.816197	0.98707	0.987552
9.75	6.75124	6.75124	-13.7077	-34.9062	0.815557	0.815557	0.98707	0.987552
9.76	6.75233	6.75233	-13.7406	-34.9751	0.814915	0.814915	0.98707	0.987552
9.77	6.75342	6.75342	-13.7735	-35.0439	0.814273	0.814273	0.98707	0.987552
9.78	6.7545	6.7545	-13.8065	-35.1127	0.813629	0.813629	0.98707	0.987552
9.79	6.75558	6.75558	-13.8394	-35.1816	0.812984	0.812984	0.98707	0.987552
9.8	6.75665	6.75665	-13.8723	-35.2504	0.812338	0.812338	0.98707	0.987552
9.81	6.75773	6.75773	-13.9052	-35.3193	0.811691	0.811691	0.98707	0.987552
9.82	6.75879	6.75879	-13.9381	-35.3881	0.811043	0.811043	0.98707	0.987552
9.83	6.75986	6.75986	-13.9711	-35.457	0.810394	0.810394	0.98707	0.987552
9.84	6.76092	6.76092	-14.004	-35.5258	0.809744	0.809744	0.98707	0.987552
9.85	6.76197	6.76197	-14.0369	-35.5947	0.809093	0.809093	0.98707	0.987552
9.86	6.76302	6.76302	-14.0698	-35.6635	0.808441	0.808441	0.98707	0.987552
9.87	6.76407	6.76407	-14.1027	-35.7324	0.807787	0.807787	0.98707	0.987552
9.88	6.76511	6.76511	-14.1356	-35.8012	0.807133	0.807133	0.98707	0.987552
9.89	6.76615	6.76615	-14.1686	-35.8701	0.806478	0.806478	0.98707	0.987552
9.9	6.76718	6.76718	-14.2015	-35.9389	0.805821	0.805821	0.98707	0.987552
9.91	6.76821	6.76821	-14.2344	-36.0078	0.805164	0.805164	0.98707	0.987552
9.92	6.76924	6.76924	-14.2673	-36.0766	0.804505	0.804505	0.98707	0.987552
9.93	6.77026	6.77026	-14.3002	-36.1455	0.803846	0.803846	0.98707	0.987552
9.94	6.77128	6.77128	-14.3331	-36.2143	0.803185	0.803185	0.98707	0.987552
9.95	6.77229	6.77229	-14.3661	-36.2832	0.802524	0.802524	0.98707	0.987552
9.96	6.7733	6.7733	-14.399	-36.352	0.801861	0.801861	0.98707	0.987552
9.97	6.77431	6.77431	-14.4319	-36.4209	0.801198	0.801198	0.98707	0.987552
9.98	6.77531	6.77531	-14.4648	-36.4897	0.800533	0.800533	0.98707	0.987552
9.99	6.77631	6.77631	-14.4977	-36.5586	0.799868	0.799868	0.98707	0.987552
10	6.7773	6.7773	-14.5306	-36.6274	0.799202	0.799202	0.98707	0.987552
10.01	6.77829	6.77829	-14.5636	-36.6963	0.798534	0.798534	0.98707	0.987552
10.02	6.77927	6.77927	-14.5965	-36.7651	0.797866	0.797866	0.98707	0.987552
10.03	6.78025	6.78025	-14.6294	-36.834	0.797196	0.797196	0.98707	0.987552
10.04	6.78123	6.78123	-14.6623	-36.9028	0.796526	0.796526	0.98707	0.987552
10.05	6.7822	6.7822	-14.6952	-36.9717	0.795855	0.795855	0.98707	0.987552
10.06	6.78317	6.78317	-14.7282	-37.0405	0.795183	0.795183	0.98707	0.987552
10.07	6.78413	6.78413	-14.7611	-37.1094	0.79451	0.79451	0.98707	0.987552
10.08	6.78509	6.78509	-14.794	-37.1782	0.793836	0.793836	0.98707	0.987552
10.09	6.78604	6.78604	-14.8269	-37.2471	0.793161	0.793161	0.98707	0.987552
10.1	6.787	6.787	-14.8598	-37.3159	0.792485	0.792485	0.98707	0.987552
10.11	6.78794	6.78794	-14.8927	-37.3847	0.791809	0.791809	0.98707	0.987552
10.12	6.78888	6.78888	-14.9257	-37.4536	0.791131	0.791131	0.98707	0.987552
10.13	6.78982	6.78982	-14.9586	-37.5224	0.790453	0.790453	0.98707	0.987552
10.14	6.79075	6.79075	-14.9915	-37.5913	0.789773	0.789773	0.98707	0.987552
10.15	6.79168	6.79168	-15.0244	-37.6601	0.789093	0.789093	0.98707	0.987552
10.16	6.79261	6.79261	-15.0573	-37.729	0.788412	0.788412	0.98707	0.987552
10.17	6.79353	6.79353	-15.0902	-37.7978	0.78773	0.78773	0.98707	0.987552
10.18	6.79445	6.79445	-15.1232	-37.8667	0.787047	0.787047	0.98707	0.987552
10.19	6.79536	6.79536	-15.1561	-37.9355	0.786364	0.786364	0.98707	0.987552
10.2	6.79627	6.79627	-15.189	-38.0044	0.785679	0.785679	0.98707	0.987552
10.21	6.79717	6.79717	-15.2219	-38.0732	0.784994	0.784994	0.98707	0.987552
10.22	6.79807	6.79807	-15.2548	-38.1421	0.784308	0.784308	0.98707	0.987552
10.23	6.79896	6.79896	-15.2878	-38.2109	0.783621	0.783621	0.98707	0.987552
10.24	6.79985	6.79985	-15.3207	-38.2798	0.782933	0.782933	0.98707	0.987552
10.25	6.80074	6.80074	-15.3536	-38.3486	0.782245	0.782245	0.98707	0.987552
10.26	6.80162	6.80162	-15.3865	-38.4175	0.781555	0.781555	0.98707	0.987552
10.27	6.8025	6.8025	-15.4194	-38.4863	0.780865	0.780865	0.98707	0.987552
10.28	6.80337	6.80337	-15.4523	-38.5552	0.780174	0.780174	0.98707	0.987552
10.29	6.80424	6.80424	-15.4853	-38.624	0.779482	0.779482	0.98707	0.987552
10.3	6.8051	6.8051	-15.5182	-38.6929	0.77879	0.77879	0.98707	0.987552
10.31	6.80596	6.80596	-15.5511	-38.7617	0.778097	0.778097	0.98707	0.987552
10.32	6.80682	6.80682	-15.584	-38.8306	0.777403	0.777403	0.98707	0.987552
10.33	6.80767	6.80767	-15.6169	-38.8994	0.776708	0.776708	0.98707	0.987552
10.34	6.80852	6.80852	-15.6498	-38.9683	0.776013	0.776013	0.98707	0.987552
10.35	6.80936	6.80936	-15.6828	-39.0371	0.775316	0.775316	0.98707	0.987552
10.36	6.8102	6.8102	-15.7157	-39.106	0.77462	0.77462	0.98707	0.987552
10.37	6.81103	6.81103	-15.7486	-39.1748	0.773922	0.773922	0.98707	0.987552
10.38	6.81186	6.81186	-15.7815	-39.2437	0.773224	0.773224	0.98707	0.987552
10.39	6.81269	6.81269	-15.8144	-39.3125	0.772525	0.772525	0.98707	0.987552
10.4	6.81351	6.81351	-15.8473	-39.3814	0.771825	0.771825	0.98707	0.987552
10.41	6.81432	6.81432	-15.8803	-39.4502	0.771124	0.771124	0.98707	0.987552
10.42	6.81513	6.81513	-15.9132	-39.5191	0.770423	0.770423	0.98707	0.987552
10.43	6.81594	6.81594	-15.9461	-39.5879	0.769722	0.769722	0.98707	0.987552
10.44	6.81674	6.81674	-15.979	-39.6567	0.769019	0.769019	0.98707	0.987552
10.45	6.81754	6.81754	-16.0119	-39.7256	0.768316	0.768316	0.98707	0.987552
10.46	6.81834	6.81834	-16.0449	-39.7944	0.767613	0.767613	0.98707	0.987552
10.47	6.81913	6.81913	-16.0778	-39.8633	0.766908	0.766908	0.98707	0.987552
10.48	6.81991	6.81991	-16.1107	-39.9321	0.766203	0.766203	0.98707	0.987552
10.49	6.82069	6.82069	-16.1436	-40.001	0.765498	0.765498	0.98707	0.987552
10.5	6.82147	6.82147	-16.1765	-40.0698	0.764791	0.764791	0.98707	0.987552
10.51	6.82224	6.82224	-16.2094	-40.1387	0.764085	0.764085	0.98707	0.987552
10.52	6.82301	6.82301	-16.2424	-40.2075	0.763377	0.763377	0.98707	0.987552
10.53	6.82377	6.82377	-16.2753	-40.2764	0.762669	0.762669	0.98707	0.987552
10.54	6.82453	6.82453	-16.3082	-40.3452	0.761961	0.761961	0.98707	0.987552
10.55	6.82528	6.82528	-16.3411	-40.4141	0.761251	0.761251	0.98707	0.987552
10.56	6.82603	6.82603	-16.374	-40.4829	0.760542	0.760542	0.98707	0.987552
10.57	6.82678	6.82678	-16.4069	-40.5518	0.759831	0.759831	0.98707	0.987552
10.58	6.82752	6.82752	-16.4399	-40.6206	0.759121	0.759121	0.98707	0.987552
10.59	6.82825	6.82825	-16.4728	-40.6895	0.758409	0.758409	0.98707	0.987552
10.6	6.82899	6.82899	-16.5057	-40.7583	0.757697	0.757697	0.98707	0.987552
10.61	6.82971	6.82971	-16.5386	-40.8272	0.756985	0.756985	0.98707	0.987552
10.62	6.83044	6.83044	-16.5715	-40.896	0.756272	0.756272	0.98707	0.987552
10.63	6.83115	6.83115	-16.6045	-40.9649	0.755558	0.755558	0.98707	0.987552
10.64	6.83187	6.83187	-16.6374	-41.0337	0.754844	0.754844	0.98707	0.987552
10.65	6.83258	6.83258	-16.6703	-41.1026	0.75413	0.75413	0.98707	0.987552
10.66	6.83328	6.83328	-16.7032	-41.1714	0.753415	0.753415	0.98707	0.987552
10.67	6.83398	6.83398	-16.7361	-41.2403	0.7527	0.7527	0.98707	0.987552
10.68	6.83468	6.83468	-16.769	-41.3091	0.751984	0.751984	0.98707	0.987552
10.69	6.83537	6.83537	-16.802	-41.378	0.751267	0.751267	0.98707	0.987552
10.7	6.83605	6.83605	-16.8349	-41.4468	0.750551	0.750551	0.98707	0.987552
10.71	6.83674	6.83674	-16.8678	-41.5157	0.749833	0.749833	0.98707	0.987552
10.72	6.83741	6.83741	-16.9007	-41.5845	0.749116	0.749116	0.98707	0.987552
10.73	6.83809	6.83809	-16.9336	-41.6534	0.748398	0.748398	0.98707	0.987552
10.74	6.83876	6.83876	-16.9665	-41.7222	0.747679	0.747679	0.98707	0.987552
10.75	6.83942	6.83942	-16.9995	-41.7911	0.74696	0.74696	0.98707	0.987552
10.76	6.84008	6.84008	-17.0324	-41.8599	0.746241	0.746241	0.98707	0.987552
10.77	6.84073	6.84073	-17.0653	-41.9288	0.745521	0.745521	0.98707	0.987552
10.78	6.84138	6.84138	-17.0982	-41.9976	0.744801	0.744801	0.98707	0.987552
10.79	6.84203	6.84203	-17.1311	-42.0664	0.74408	0.74408	0.98707	0.987552
10.8	6.84267	6.84267	-17.164	-42.1353	0.743359	0.743359	0.98707	0.987552
10.81	6.84331	6.84331	-17.197	-42.2041	0.742638	0.742638	0.98707	0.987552
10.82	6.84394	6.84394	-17.2299	-42.273	0.741916	0.741916	0.98707	0.987552
10.83	6.84457	6.84457	-17.2628	-42.3418	0.741195	0.741195	0.98707	0.987552
10.84	6.84519	6.84519	-17.2957	-42.4107	0.740472	0.740472	0.98707	0.987552
10.85	6.84581	6.84581	-17.3286	-42.4795	0.73975	0.73975	0.98707	0.987552
10.86	6.84642	6.84642	-17.3616	-42.5484	0.739027	0.739027	0.98707	0.987552
10.87	6.84703	6.84703	-17.3945	-42.6172	0.738303	0.738303	0.98707	0.987552
10.88	6.84764	6.84764	-17.4274	-42.6861	0.73758	0.73758	0.98707	0.987552
10.89	6.84824	6.84824	-17.4603	-42.7549	0.736856	0.736856	0.98707	0.987552
10.9	6.84884	6.84884	-17.4932	-42.8238	0.736132	0.736132	0.98707	0.987552
10.91	6.84943	6.84943	-17.5261	-42.8926	0.735408	0.735408	0.98707	0.987552
10.92	6.85001	6.85001	-17.5591	-42.9615	0.734683	0.734683	0.98707	0.987552
10.93	6.8506	6.8506	-17.592	-43.0303	0.733958	0.733958	0.98707	0.987552
10.94	6.85117	6.85117	-17.6249	-43.0992	0.733233	0.733233	0.98707	0.987552
10.95	6.85175	6.85175	-17.6578	-43.168	0.732507	0.732507	0.98707	0.987552
10.96	6.85231	6.85231	-17.6907	-43.2369	0.731782	0.731782	0.98707	0.987552
10.97	6.85288	6.85288	-17.7236	-43.3057	0.731056	0.731056	0.98707	0.987552
10.98	6.85344	6.85344	-17.7566	-43.3746	0.73033	0.73033	0.98707	0.987552
10.99	6.85399	6.85399	-17.7895	-43.4434	0.729603	0.729603	0.98707	0.987552
11	6.85454	6.85454	-17.8224	-43.5123	0.728877	0.728877	0.98707	0.987552
11.01	6.85509	6.85509	-17.8553	-43.5811	0.72815	0.72815	0.98707	0.987552
11.02	6.85563	6.85563	-17.8882	-43.65	0.727423	0.727423	0.98707	0.987552
11.03	6.85617	6.85617	-17.9212	-43.7188	0.726696	0.726696	0.98707	0.987552
11.04	6.8567	6.8567	-17.9541	-43.7877	0.725969	0.725969	0.98707	0.987552
11.05	6.85723	6.85723	-17.987	-43.8565	0.725242	0.725242	0.98707	0.987552
11.06	6.85775	6.85775	-18.0199	-43.9254	0.724514	0.724514	0.98707	0.987552
11.07	6.85827	6.85827	-18.0528	-43.9942	0.723786	0.723786	0.98707	0.987552
11.08	6.85878	6.85878	-18.0857	-44.0631	0.723059	0.723059	0.98707	0.987552
11.09	6.85929	6.85929	-18.1187	-44.1319	0.722331	0.722331	0.98707	0.987552
11.1	6.85979	6.85979	-18.1516	-44.2008	0.721603	0.721603	0.98707	0.987552
11.11	6.86029	6.86029	-18.1845	-44.2696	0.720874	0.720874	0.98707	0.987552
11.12	6.86079	6.86079	-18.2174	-44.3384	0.720146	0.720146	0.98707	0.987552
11.13	6.86128	6.86128	-18.2503	-44.4073	0.719418	0.719418	0.98707	0.987552
11.14	6.86176	6.86176	-18.2832	-44.4761	0.718689	0.718689	0.98707	0.987552
11.15	6.86225	6.86225	-18.3162	-44.545	0.717961	0.717961	0.98707	0.987552
11.16	6.86272	6.86272	-18.3491	-44.6138	0.717232	0.717232	0.98707	0.987552
11.17	6.8632	6.8632	-18.382	-44.6827	0.716504	0.716504	0.98707	0.987552
11.18	6.86366	6.86366	-18.4149	-44.7515	0.715775	0.715775	0.98707	0.987552
11.19	6.86413	6.86413	-18.4478	-44.8204	0.715046	0.715046	0.98707	0.987552
11.2	6.86458	6.86458	-18.4807	-44.8892	0.714317	0.714317	0.98707	0.987552
11.21	6.86504	6.86504	-18.5137	-44.9581	0.713589	0.713589	0.98707	0.987552
11.22	6.86549	6.86549	-18.5466	-45.0269	0.71286	0.71286	0.98707	0.987552
11.23	6.86593	6.86593	-18.5795	-45.0958	0.712131	0.712131	0.98707	0.987552
11.24	6.86637	6.86637	-18.6124	-45.1646	0.711402	0.711402	0.98707	0.987552
11.25	6.86681	6.86681	-18.6453	-45.2335	0.710674	0.710674	0.98707	0.987552
11.26	6.86724	6.86724	-18.6783	-45.3023	0.709945	0.709945	0.98707	0.987552
11.27	6.86767	6.86767	-18.7112	-45.3712	0.709216	0.709216	0.98707	0.987552
11.28	6.86809	6.86809	-18.7441	-45.44	0.708487	0.708487	0.98707	0.987552
11.29	6.86851	6.86851	-18.777	-45.5089	0.707759	0.707759	0.98707	0.987552
11.3	6.86892	6.86892	-18.8099	-45.5777	0.70703	0.70703	0.98707	0.987552
11.31	6.86933	6.86933	-18.8428	-45.6466	0.706302	0.706302	0.98707	0.987552
11.32	6.86973	6.86973	-18.8758	-45.7154	0.705573	0.705573	0.98707	0.987552
11.33	6.87013	6.87013	-18.9087	-45.7843	0.704845	0.704845	0.98707	0.987552
11.34	6.87052	6.87052	-18.9416	-45.8531	0.704117	0.704117	0.98707	0.987552
11.35	6.87091	6.87091	-18.9745	-45.922	0.703388	0.703388	0.98707	0.987552
11.36	6.8713	6.8713	-19.0074	-45.9908	0.70266	0.70266	0.98707	0.987552
11.37	6.87168	6.87168	-19.0403	-46.0597	0.701932	0.701932	0.98707	0.987552
11.38	6.87205	6.87205	-19.0733	-46.1285	0.701205	0.701205	0.98707	0.987552
11.39	6.87243	6.87243	-19.1062	-46.1974	0.700477	0.700477	0.98707	0.987552
11.4	6.87279	6.87279	-19.1391	-46.2662	0.699749	0.699749	0.98707	0.987552
11.41	6.87315	6.87315	-19.172	-46.3351	0.699022	0.699022	0.98707	0.987552
11.42	6.87351	6.87351	-19.2049	-46.4039	0.698294	0.698294	0.98707	0.987552
11.43	6.87386	6.87386	-19.2379	-46.4728	0.697567	0.697567	0.98707	0.987552
11.44	6.87421	6.87421	-19.2708	-46.5416	0.69684	0.69684	0.98707	0.987552
11.45	6.87456	6.87456	-19.3037	-46.6104	0.696114	0.696114	0.98707	0.987552
11.46	6.8749	6.8749	-19.3366	-46.6793	0.695387	0.695387	0.98707	0.987552
11.47	6.87523	6.87523	-19.3695	-46.7481	0.694661	0.694661	0.98707	0.987552
11.48	6.87556	6.87556	-19.4024	-46.817	0.693934	0.693934	0.98707	0.987552
11.49	6.87589	6.87589	-19.4354	-46.8858	0.693208	0.693208	0.98707	0.987552
11.5	6.87621	6.87621	-19.4683	-46.9547	0.692483	0.692483	0.98707	0.987552
11.51	6.87652	6.87652	-19.5012	-47.0235	0.691757	0.691757	0.98707	0.987552
11.52	6.87684	6.87684	-19.5341	-47.0924	0.691032	0.691032	0.98707	0.987552
11.53	6.87714	6.87714	-19.567	-47.1612	0.690307	0.690307	0.98707	0.987552
11.54	6.87745	6.87745	-19.5999	-47.2301	0.689582	0.689582	0.98707	0.987552
11.55	6.87774	6.87774	-19.6329	-47.2989	0.688858	0.688858	0.98707	0.987552
11.56	6.87804	6.87804	-19.6658	-47.3678	0.688133	0.688133	0.98707	0.987552
11.57	6.87833	6.87833	-19.6987	-47.4366	0.687409	0.687409	0.98707	0.987552
11.58	6.87861	6.87861	-19.7316	-47.5055	0.686686	0.686686	0.98707	0.987552
11.59	6.87889	6.87889	-19.7645	-47.5743	0.685962	0.685962	0.98707	0.987552
11.6	6.87917	6.87917	-19.7975	-47.6432	0.685239	0.685239	0.98707	0.987552
11.61	6.87944	6.87944	-19.8304	-47.712	0.684516	0.684516	0.98707	0.987552
11.62	6.8797	6.8797	-19.8633	-47.7809	0.683794	0.683794	0.98707	0.987552
11.63	6.87997	6.87997	-19.8962	-47.8497	0.683072	0.683072	0.98707	0.987552
11.64	6.88022	6.88022	-19.9291	-47.9186	0.68235	0.68235	0.98707	0.987552
11.65	6.88048	6.88048	-19.962	-47.9874	0.681628	0.681628	0.98707	0.987552
11.66	6.88072	6.88072	-19.995	-48.0563	0.680907	0.680907	0.98707	0.987552
11.67	6.88097	6.88097	-20.0279	-48.1251	0.680186	0.680186	0.98707	0.987552
11.68	6.88121	6.88121	-20.0608	-48.194	0.679466	0.679466	0.98707	0.987552
11.69	6.88144	6.88144	-20.0937	-48.2628	0.678746	0.678746	0.98707	0.987552
11.7	6.88167	6.88167	-20.1266	-48.3317	0.678026	0.678026	0.98707	0.987552
11.71	6.8819	6.8819	-20.1595	-48.4005	0.677307	0.677307	0.98707	0.987552
11.72	6.88212	6.88212	-20.1925	-48.4694	0.676588	0.676588	0.98707	0.987552
11.73	6.88233	6.88233	-20.2254	-48.5382	0.675869	0.675869	0.98707	0.987552
11.74	6.88255	6.88255	-20.2583	-48.6071	0.675151	0.675151	0.98707	0.987552
11.75	6.88275	6.88275	-20.2912	-48.6759	0.674434	0.674434	0.98707	0.987552
11.76	6.88296	6.88296	-20.3241	-48.7448	0.673716	0.673716	0.98707	0.987552
11.77	6.88316	6.88316	-20.357	-48.8136	0.673	0.673	0.98707	0.987552
11.78	6.88335	6.88335	-20.39	-48.8824	0.672283	0.672283	0.98707	0.987552
11.79	6.88354	6.88354	-20.4229	-48.9513	0.671567	0.671567	0.98707	0.987552
11.8	6.88372	6.88372	-20.4558	-49.0201	0.670852	0.670852	0.98707	0.987552
11.81	6.8839	6.8839	-20.4887	-49.089	0.670137	0.670137	0.98707	0.987552
11.82	6.88408	6.88408	-20.5216	-49.1578	0.669422	0.669422	0.98707	0.987552
11.83	6.88425	6.88425	-20.5546	-49.2267	0.668708	0.668708	0.98707	0.987552
11.84	6.88442	6.88442	-20.5875	-49.2955	0.667995	0.667995	0.98707	0.987552
11.85	6.88458	6.88458	-20.6204	-49.3644	0.667281	0.667281	0.98707	0.987552
11.86	6.88474	6.88474	-20.6533	-49.4332	0.666569	0.666569	0.98707	0.987552
11.87	6.88489	6.88489	-20.6862	-49.5021	0.665857	0.665857	0.98707	0.987552
11.88	6.88504	6.88504	-20.7191	-49.5709	0.665145	0.665145	0.98707	0.987552
11.89	6.88518	6.88518	-20.7521	-49.6398	0.664434	0.664434	0.98707	0.987552
11.9	6.88532	6.88532	-20.785	-49.7086	0.663724	0.663724	0.98707	0.987552
11.91	6.88546	6.88546	-20.8179	-49.7775	0.663014	0.663014	0.98707	0.987552
11.92	6.88559	6.88559	-20.8508	-49.8463	0.662304	0.662304	0.98707	0.987552
11.93	6.88572	6.88572	-20.8837	-49.9152	0.661595	0.661595	0.98707	0.987552
11.94	6.88584	6.88584	-20.9166	-49.984	0.660887	0.660887	0.98707	0.987552
11.95	6.88596	6.88596	-20.9496	-50.0529	0.660179	0.660179	0.98707	0.987552
11.96	6.88607	6.88607	-20.9825	-50.1217	0.659472	0.659472	0.98707	0.987552
11.97	6.88618	6.88618	-21.0154	-50.1906	0.658765	0.658765	0.98707	0.987552
11.98	6.88628	6.88628	-21.0483	-50.2594	0.658059	0.658059	0.98707	0.987552
11.99	6.88638	6.88638	-21.0812	-50.3283	0.657354	0.657354	0.98707	0.987552
12	6.88648	6.88648	-21.1142	-50.3971	0.656649	0.656649	0.98707	0.987552
12.01	6.88657	6.88657	-21.1471	-50.466	0.655945	0.655945	0.98707	0.987552
12.02	6.88666	6.88666	-21.18	-50.5348	0.655241	0.655241	0.98707	0.987552
12.03	6.88674	6.88674	-21.2129	-50.6037	0.654538	0.654538	0.98707	0.987552
12.04	6.88682	6.88682	-21.2458	-50.6725	0.653836	0.653836	0.98707	0.987552
12.05	6.88689	6.88689	-21.2787	-50.7414	0.653134	0.653134	0.98707	0.987552
12.06	6.88696	6.88696	-21.3117	-50.8102	0.652433	0.652433	0.98707	0.987552
12.07	6.88702	6.88702	-21.3446	-50.8791	0.651732	0.651732	0.98707	0.987552
12.08	6.88708	6.88708	-21.3775	-50.9479	0.651032	0.651032	0.98707	0.987552
12.09	6.88714	6.88714	-21.4104	-51.0168	0.650333	0.650333	0.98707	0.987552
12.1	6.88719	6.88719	-21.4433	-51.0856	0.649635	0.649635	0.98707	0.987552
12.11	6.88724	6.88724	-21.4762	-51.1544	0.648937	0.648937	0.98707	0.987552
12.12	6.88728	6.88728	-21.5092	-51.2233	0.64824	0.64824	0.98707	0.987552
12.13	6.88732	6.88732	-21.5421	-51.2921	0.647543	0.647543	0.98707	0.987552
12.14	6.88735	6.88735	-21.575	-51.361	0.646847	0.646847	0.98707	0.987552
12.15	6.88738	6.88738	-21.6079	-51.4298	0.646152	0.646152	0.98707	0.987552
12.16	6.8874	6.8874	-21.6408	-51.4987	0.645458	0.645458	0.98707	0.987552
12.17	6.88742	6.88742	-21.6737	-51.5675	0.644764	0.644764	0.98707	0.987552
12.18	6.88744	6.88744	-21.7067	-51.6364	0.644071	0.644071	0.98707	0.987552
12.19	6.88745	6.88745	-21.7396	-51.7052	0.643379	0.643379	0.98707	0.987552
12.2	6.88746	6.88746	-21.7725	-51.7741	0.642688	0.642688	0.98707	0.987552
12.21	6.88746	6.88746	-21.8054	-51.8429	0.641997	0.641997	0.98707	0.987552
12.22	6.88746	6.88746	-21.8383	-51.9118	0.641307	0.641307	0.98707	0.987552
12.23	6.88746	6.88746	-21.8713	-51.9806	0.640618	0.640618	0.98707	0.987552
12.24	6.88745	6.88745	-21.9042	-52.0495	0.639929	0.639929	0.98707	0.987552
12.25	6.88743	6.88743	-21.9371	-52.1183	0.639241	0.639241	0.98707	0.987552
12.26	6.88741	6.88741	-21.97	-52.1872	0.638554	0.638554	0.98707	0.987552
12.27	6.88739	6.88739	-22.0029	-52.256	0.637868	0.637868	0.98707	0.987552
12.28	6.88736	6.88736	-22.0358	-52.3249	0.637183	0.637183	0.98707	0.987552
12.29	6.88733	6.88733	-22.0688	-52.3937	0.636498	0.636498	0.98707	0.987552
12.3	6.88729	6.88729	-22.1017	-52.4626	0.635814	0.635814	0.98707	0.987552
12.31	6.88725	6.88725	-22.1346	-52.5314	0.635131	0.635131	0.98707	0.987552
12.32	6.88721	6.88721	-22.1675	-52.6003	0.634449	0.634449	0.98707	0.987552
12.33	6.88716	6.88716	-22.2004	-52.6691	0.633767	0.633767	0.98707	0.987552
12.34	6.88711	6.88711	-22.2333	-52.738	0.633086	0.633086	0.98707	0.987552
12.35	6.88705	6.88705	-22.2663	-52.8068	0.632407	0.632407	0.98707	0.987552
12.36	6.88699	6.88699	-22.2992	-52.8757	0.631728	0.631728	0.98707	0.987552
12.37	6.88692	6.88692	-22.3321	-52.9445	0.631049	0.631049	0.98707	0.987552
12.38	6.88685	6.88685	-22.365	-53.0134	0.630372	0.630372	0.98707	0.987552
12.39	6.88678	6.88678	-22.3979	-53.0822	0.629695	0.629695	0.98707	0.987552
12.4	6.8867	6.8867	-22.4309	-53.1511	0.62902	0.62902	0.98707	0.987552
12.41	6.88662	6.88662	-22.4638	-53.2199	0.628345	0.628345	0.98707	0.987552
12.42	6.88653	6.88653	-22.4967	-53.2888	0.627671	0.627671	0.98707	0.987552
12.43	6.88644	6.88644	-22.5296	-53.3576	0.626998	0.626998	0.98707	0.987552
12.44	6.88634	6.88634	-22.5625	-53.4264	0.626326	0.626326	0.98707	0.987552
12.45	6.88624	6.88624	-22.5954	-53.4953	0.625654	0.625654	0.98707	0.987552
12.46	6.88614	6.88614	-22.6284	-53.5641	0.624984	0.624984	0.98707	0.987552
12.47	6.88603	6.88603	-22.6613	-53.633	0.624314	0.624314	0.98707	0.987552
12.48	6.88592	6.88592	-22.6942	-53.7018	0.623645	0.623645	0.98707	0.987552
12.49	6.8858	6.8858	-22.7271	-53.7707	0.622978	0.622978	0.98707	0.987552
12.5	6.88568	6.88568	-22.76	-53.8395	0.622311	0.622311	0.98707	0.987552
12.51	6.88556	6.88556	-22.7929	-53.9084	0.621645	0.621645	0.98707	0.987552
12.52	6.88543	6.88543	-22.8259	-53.9772	0.620979	0.620979	0.98707	0.987552
12.53	6.88529	6.88529	-22.8588	-54.0461	0.620315	0.620315	0.98707	0.987552
12.54	6.88515	6.88515	-22.8917	-54.1149	0.619652	0.619652	0.98707	0.987552
12.55	6.88501	6.88501	-22.9246	-54.1838	0.61899	0.61899	0.98707	0.987552
12.56	6.88487	6.88487	-22.9575	-54.2526	0.618328	0.618328	0.98707	0.987552
12.57	6.88472	6.88472	-22.9904	-54.3215	0.617668	0.617668	0.98707	0.987552
12.58	6.88456	6.88456	-23.0234	-54.3903	0.617008	0.617008	0.98707	0.987552
12.59	6.8844	6.8844	-23.0563	-54.4592	0.616349	0.616349	0.98707	0.987552
12.6	6.88424	6.88424	-23.0892	-54.528	0.615692	0.615692	0.98707	0.987552
12.61	6.88407	6.88407	-23.1221	-54.5969	0.615035	0.615035	0.98707	0.987552
12.62	6.8839	6.8839	-23.155	-54.6657	0.614379	0.614379	0.98707	0.987552
12.63	6.88373	6.88373	-23.188	-54.7346	0.613724	0.613724	0.98707	0.987552
12.64	6.88355	6.88355	-23.2209	-54.8034	0.61307	0.61307	0.98707	0.987552
12.65	6.88337	6.88337	-23.2538	-54.8723	0.612418	0.612418	0.98707	0.987552
12.66	6.88318	6.88318	-23.2867	-54.9411	0.611766	0.611766	0.98707	0.987552
12.67	6.88299	6.88299	-23.3196	-55.01	0.611115	0.611115	0.98707	0.987552
12.68	6.88279	6.88279	-23.3525	-55.0788	0.610465	0.610465	0.98707	0.987552
12.69	6.88259	6.88259	-23.3855	-55.1477	0.609816	0.609816	0.98707	0.987552
12.7	6.88239	6.88239	-23.4184	-55.2165	0.609168	0.609168	0.98707	0.987552
12.71	6.88218	6.88218	-23.4513	-55.2854	0.608521	0.608521	0.98707	0.987552
12.72	6.88197	6.88197	-23.4842	-55.3542	0.607875	0.607875	0.98707	0.987552
12.73	6.88175	6.88175	-23.5171	-55.4231	0.60723	0.60723	0.98707	0.987552
12.74	6.88153	6.88153	-23.55	-55.4919	0.606586	0.606586	0.98707	0.987552
12.75	6.88131	6.88131	-23.583	-55.5608	0.605943	0.605943	0.98707	0.987552
12.76	6.88108	6.88108	-23.6159	-55.6296	0.605301	0.605301	0.98707	0.987552
12.77	6.88085	6.88085	-23.6488	-55.6984	0.60466	0.60466	0.98707	0.987552
12.78	6.88061	6.88061	-23.6817	-55.7673	0.60402	0.60402	0.98707	0.987552
12.79	6.88037	6.88037	-23.7146	-55.8361	0.603381	0.603381	0.98707	0.987552
12.8	6.88013	6.88013	-23.7476	-55.905	0.602743	0.602743	0.98707	0.987552
12.81	6.87988	6.87988	-23.7805	-55.9738	0.602107	0.602107	0.98707	0.987552
12.82	6.87963	6.87963	-23.8134	-56.0427	0.601471	0.601471	0.98707	0.987552
12.83	6.87937	6.87937	-23.8463	-56.1115	0.600836	0.600836	0.98707	0.987552
12.84	6.87911	6.87911	-23.8792	-56.1804	0.600202	0.600202	0.98707	0.987552
12.85	6.87885	6.87885	-23.9121	-56.2492	0.59957	0.59957	0.98707	0.987552
12.86	6.87858	6.87858	-23.9451	-56.3181	0.598938	0.598938	0.98707	0.987552
12.87	6.87831	6.87831	-23.978	-56.3869	0.598308	0.598308	0.98707	0.987552
12.88	6.87803	6.87803	-24.0109	-56.4558	0.597678	0.597678	0.98707	0.987552
12.89	6.87775	6.87775	-24.0438	-56.5246	0.59705	0.59705	0.98707	0.987552
12.9	6.87746	6.87746	-24.0767	-56.5935	0.596422	0.596422	0.98707	0.987552
12.91	6.87718	6.87718	-24.1096	-56.6623	0.595796	0.595796	0.98707	0.987552
12.92	6.87688	6.87688	-24.1426	-56.7312	0.595171	0.595171	0.98707	0.987552
12.93	6.87659	6.87659	-24.1755	-56.8	0.594547	0.594547	0.98707	0.987552
12.94	6.87629	6.87629	-24.2084	-56.8689	0.593924	0.593924	0.98707	0.987552
12.95	6.87599	6.87599	-24.2413	-56.9377	0.593302	0.593302	0.98707	0.987552
12.96	6.87568	6.87568	-24.2742	-57.0066	0.592681	0.592681	0.98707	0.987552
12.97	6.87537	6.87537	-24.3072	-57.0754	0.592061	0.592061	0.98707	0.987552
12.98	6.87505	6.87505	-24.3401	-57.1443	0.591443	0.591443	0.98707	0.987552
12.99	6.87473	6.87473	-24.373	-57.2131	0.590825	0.590825	0.98707	0.987552
13	6.87441	6.87441	-24.4059	-57.282	0.590209	0.590209	0.98707	0.987552
13.01	6.87408	6.87408	-24.4388	-57.3508	0.589593	0.589593	0.98707	0.987552
13.02	6.87375	6.87375	-24.4717	-57.4197	0.588979	0.588979	0.98707	0.987552
13.03	6.87342	6.87342	-24.5047	-57.4885	0.588366	0.588366	0.98707	0.987552
13.04	6.87308	6.87308	-24.5376	-57.5574	0.587754	0.587754	0.98707	0.987552
13.05	6.87273	6.87273	-24.5705	-57.6262	0.587143	0.587143	0.98707	0.987552
13.06	6.87239	6.87239	-24.6034	-57.6951	0.586533	0.586533	0.98707	0.987552
13.07	6.87204	6.87204	-24.6363	-57.7639	0.585924	0.585924	0.98707	0.987552
13.08	6.87168	6.87168	-24.6692	-57.8328	0.585317	0.585317	0.98707	0.987552
13.09	6.87133	6.87133	-24.7022	-57.9016	0.58471	0.58471	0.98707	0.987552
13.1	6.87096	6.87096	-24.7351	-57.9704	0.584105	0.584105	0.98707	0.987552
13.11	6.8706	6.8706	-24.768	-58.0393	0.583501	0.583501	0.98707	0.987552
13.12	6.87023	6.87023	-24.8009	-58.1081	0.582898	0.582898	0.98707	0.987552
13.13	6.86986	6.86986	-24.8338	-58.177	0.582296	0.582296	0.98707	0.987552
13.14	6.86948	6.86948	-24.8667	-58.2458	0.581695	0.581695	0.98707	0.987552
13.15	6.8691	6.8691	-24.8997	-58.3147	0.581096	0.581096	0.98707	0.987552
13.16	6.86871	6.86871	-24.9326	-58.3835	0.580497	0.580497	0.98707	0.987552
13.17	6.86833	6.86833	-24.9655	-58.4524	0.5799	0.5799	0.98707	0.987552
13.18	6.86793	6.86793	-24.9984	-58.5212	0.579304	0.579304	0.98707	0.987552
13.19	6.86754	6.86754	-25.0313	-58.5901	0.578709	0.578709	0.98707	0.987552
13.2	6.86714	6.86714	-25.0643	-58.6589	0.578115	0.578115	0.98707	0.987552
13.21	6.86674	6.86674	-25.0972	-58.7278	0.577522	0.577522	0.98707	0.987552
13.22	6.86633	6.86633	-25.1301	-58.7966	0.576931	0.576931	0.98707	0.987552
13.23	6.86592	6.86592	-25.163	-58.8655	0.57634	0.57634	0.98707	0.987552
13.24	6.8655	6.8655	-25.1959	-58.9343	0.575751	0.575751	0.98707	0.987552
13.25	6.86509	6.86509	-25.2288	-59.0032	0.575163	0.575163	0.98707	0.987552
13.26	6.86466	6.86466	-25.2618	-59.072	0.574576	0.574576	0.98707	0.987552
13.27	6.86424	6.86424	-25.2947	-59.1409	0.57399	0.57399	0.98707	0.987552
13.28	6.86381	6.86381	-25.3276	-59.2097	0.573406	0.573406	0.98707	0.987552
13.29	6.86338	6.86338	-25.3605	-59.2786	0.572823	0.572823	0.98707	0.987552
13.3	6.86294	6.86294	-25.3934	-59.3474	0.57224	0.57224	0.98707	0.987552
13.31	6.8625	6.8625	-25.4263	-59.4163	0.571659	0.571659	0.98707	0.987552
13.32	6.86206	6.86206	-25.4593	-59.4851	0.571079	0.571079	0.98707	0.987552
13.33	6.86161	6.86161	-25.4922	-59.554	0.570501	0.570501	0.98707	0.987552
13.34	6.86116	6.86116	-25.5251	-59.6228	0.569923	0.569923	0.98707	0.987552
13.35	6.8607	6.8607	-25.558	-59.6917	0.569347	0.569347	0.98707	0.987552
13.36	6.86024	6.86024	-25.5909	-59.7605	0.568772	0.568772	0.98707	0.987552
13.37	6.85978	6.85978	-25.6239	-59.8294	0.568198	0.568198	0.98707	0.987552
13.38	6.85932	6.85932	-25.6568	-59.8982	0.567625	0.567625	0.98707	0.987552
13.39	6.85885	6.85885	-25.6897	-59.9671	0.567054	0.567054	0.98707	0.987552
13.4	6.85837	6.85837	-25.7226	-60.0359	0.566484	0.566484	0.98707	0.987552
13.41	6.8579	6.8579	-25.7555	-60.1048	0.565914	0.565914	0.98707	0.987552
13.42	6.85742	6.85742	-25.7884	-60.1736	0.565346	0.565346	0.98707	0.987552
13.43	6.85694	6.85694	-25.8214	-60.2424	0.56478	0.56478	0.98707	0.987552
13.44	6.85645	6.85645	-25.8543	-60.3113	0.564214	0.564214	0.98707	0.987552
13.45	6.85596	6.85596	-25.8872	-60.3801	0.56365	0.56365	0.98707	0.987552
13.46	6.85546	6.85546	-25.9201	-60.449	0.563087	0.563087	0.98707	0.987552
13.47	6.85497	6.85497	-25.953	-60.5178	0.562525	0.562525	0.98707	0.987552
13.48	6.85446	6.85446	-25.9859	-60.5867	0.561964	0.561964	0.98707	0.987552
13.49	6.85396	6.85396	-26.0189	-60.6555	0.561405	0.561405	0.98707	0.987552
13.5	6.85345	6.85345	-26.0518	-60.7244	0.560846	0.560846	0.98707	0.987552
13.51	6.85294	6.85294	-26.0847	-60.7932	0.560289	0.560289	0.98707	0.987552
13.52	6.85242	6.85242	-26.1176	-60.8621	0.559733	0.559733	0.98707	0.987552
13.53	6.85191	6.85191	-26.1505	-60.9309	0.559179	0.559179	0.98707	0.987552
13.54	6.85138	6.85138	-26.1834	-60.9998	0.558625	0.558625	0.98707	0.987552
13.55	6.85086	6.85086	-26.2164	-61.0686	0.558073	0.558073	0.98707	0.987552
13.56	6.85033	6.85033	-26.2493	-61.1375	0.557522	0.557522	0.98707	0.987552
13.57	6.8498	6.8498	-26.2822	-61.2063	0.556972	0.556972	0.98707	0.987552
13.58	6.84926	6.84926	-26.3151	-61.2752	0.556423	0.556423	0.98707	0.987552
13.59	6.84872	6.84872	-26.348	-61.344	0.555876	0.555876	0.98707	0.987552
13.6	6.84818	6.84818	-26.381	-61.4129	0.55533	0.55533	0.98707	0.987552
13.61	6.84763	6.84763	-26.4139	-61.4817	0.554785	0.554785	0.98707	0.987552
13.62	6.84708	6.84708	-26.4468	-61.5506	0.554241	0.554241	0.98707	0.987552
13.63	6.84653	6.84653	-26.4797	-61.6194	0.553699	0.553699	0.98707	0.987552
13.64	6.84597	6.84597	-26.5126	-61.6883	0.553157	0.553157	0.98707	0.987552
13.65	6.84541	6.84541	-26.5455	-61.7571	0.552617	0.552617	0.98707	0.987552
13.66	6.84485	6.84485	-26.5785	-61.826	0.552079	0.552079	0.98707	0.987552
13.67	6.84428	6.84428	-26.6114	-61.8948	0.551541	0.551541	0.98707	0.987552
13.68	6.84371	6.84371	-26.6443	-61.9637	0.551005	0.551005	0.98707	0.987552
13.69	6.84314	6.84314	-26.6772	-62.0325	0.550469	0.550469	0.98707	0.987552
13.7	6.84256	6.84256	-26.7101	-62.1014	0.549936	0.549936	0.98707	0.987552
13.71	6.84198	6.84198	-26.743	-62.1702	0.549403	0.549403	0.98707	0.987552
13.72	6.84139	6.84139	-26.776	-62.2391	0.548871	0.548871	0.98707	0.987552
13.73	6.84081	6.84081	-26.8089	-62.3079	0.548341	0.548341	0.98707	0.987552
13.74	6.84022	6.84022	-26.8418	-62.3768	0.547812	0.547812	0.98707	0.987552
13.75	6.83962	6.83962	-26.8747	-62.4456	0.547284	0.547284	0.98707	0.987552
13.76	6.83903	6.83903	-26.9076	-62.5145	0.546758	0.546758	0.98707	0.987552
13.77	6.83843	6.83843	-26.9406	-62.5833	0.546233	0.546233	0.98707	0.987552
13.78	6.83782	6.83782	-26.9735	-62.6521	0.545708	0.545708	0.98707	0.987552
13.79	6.83721	6.83721	-27.0064	-62.721	0.545186	0.545186	0.98707	0.987552
13.8	6.8366	6.8366	-27.0393	-62.7898	0.544664	0.544664	0.98707	0.987552
13.81	6.83599	6.83599	-27.0722	-62.8587	0.544144	0.544144	0.98707	0.987552
13.82	6.83537	6.83537	-27.1051	-62.9275	0.543624	0.543624	0.98707	0.987552
13.83	6.83475	6.83475	-27.1381	-62.9964	0.543107	0.543107	0.98707	0.987552
13.84	6.83413	6.83413	-27.171	-63.0652	0.54259	0.54259	0.98707	0.987552
13.85	6.8335	6.8335	-27.2039	-63.1341	0.542074	0.542074	0.98707	0.987552
13.86	6.83287	6.83287	-27.2368	-63.2029	0.54156	0.54156	0.98707	0.987552
13.87	6.83224	6.83224	-27.2697	-63.2718	0.541047	0.541047	0.98707	0.987552
13.88	6.8316	6.8316	-27.3026	-63.3406	0.540535	0.540535	0.98707	0.987552
13.89	6.83097	6.83097	-27.3356	-63.4095	0.540025	0.540025	0.98707	0.987552
13.9	6.83032	6.83032	-27.3685	-63.4783	0.539516	0.539516	0.98707	0.987552
13.91	6.82968	6.82968	-27.4014	-63.5472	0.539008	0.539008	0.98707	0.987552
13.92	6.82903	6.82903	-27.4343	-63.616	0.538501	0.538501	0.98707	0.987552
13.93	6.82838	6.82838	-27.4672	-63.6849	0.537995	0.537995	0.98707	0.987552
13.94	6.82772	6.82772	-27.5001	-63.7537	0.537491	0.537491	0.98707	0.987552
13.95	6.82706	6.82706	-27.5331	-63.8226	0.536988	0.536988	0.98707	0.987552
13.96	6.8264	6.8264	-27.566	-63.8914	0.536486	0.536486	0.98707	0.987552
13.97	6.82573	6.82573	-27.5989	-63.9603	0.535985	0.535985	0.98707	0.987552
13.98	6.82507	6.82507	-27.6318	-64.0291	0.535486	0.535486	0.98707	0.987552
13.99	6.82439	6.82439	-27.6647	-64.098	0.534988	0.534988	0.98707	0.987552
14	6.82372	6.82372	-27.6977	-64.1668	0.534491	0.534491	0.98707	0.987552
14.01	6.82304	6.82304	-27.7306	-64.2357	0.533995	0.533995	0.98707	0.987552
14.02	6.82236	6.82236	-27.7635	-64.3045	0.5335	0.5335	0.98707	0.987552
14.03	6.82168	6.82168	-27.7964	-64.3734	0.533007	0.533007	0.98707	0.987552
14.04	6.82099	6.82099	-27.8293	-64.4422	0.532515	0.532515	0.98707	0.987552
14.05	6.8203	6.8203	-27.8622	-64.5111	0.532024	0.532024	0.98707	0.987552
14.06	6.81961	6.81961	-27.8952	-64.5799	0.531535	0.531535	0.98707	0.987552
14.07	6.81891	6.81891	-27.9281	-64.6488	0.531047	0.531047	0.98707	0.987552
14.08	6.81821	6.81821	-27.961	-64.7176	0.530559	0.530559	0.98707	0.987552
14.09	6.81751	6.81751	-27.9939	-64.7865	0.530074	0.530074	0.98707	0.987552
14.1	6.81681	6.81681	-28.0268	-64.8553	0.529589	0.529589	0.98707	0.987552
14.11	6.8161	6.8161	-28.0597	-64.9241	0.529106	0.529106	0.98707	0.987552
14.12	6.81539	6.81539	-28.0927	-64.993	0.528623	0.528623	0.98707	0.987552
14.13	6.81467	6.81467	-28.1256	-65.0618	0.528143	0.528143	0.98707	0.987552
14.14	6.81395	6.81395	-28.1585	-65.1307	0.527663	0.527663	0.98707	0.987552
14.15	6.81323	6.81323	-28.1914	-65.1995	0.527184	0.527184	0.98707	0.987552
14.16	6.81251	6.81251	-28.2243	-65.2684	0.526707	0.526707	0.98707	0.987552
14.17	6.81178	6.81178	-28.2573	-65.3372	0.526231	0.526231	0.98707	0.987552
14.18	6.81105	6.81105	-28.2902	-65.4061	0.525756	0.525756	0.98707	0.987552
14.19	6.81032	6.81032	-28.3231	-65.4749	0.525283	0.525283	0.98707	0.987552
14.2	6.80959	6.80959	-28.356	-65.5438	0.52481	0.52481	0.98707	0.987552
14.21	6.80885	6.80885	-28.3889	-65.6126	0.524339	0.524339	0.98707	0.987552
14.22	6.80811	6.80811	-28.4218	-65.6815	0.523869	0.523869	0.98707	0.987552
14.23	6.80736	6.80736	-28.4548	-65.7503	0.523401	0.523401	0.98707	0.987552
14.24	6.80661	6.80661	-28.4877	-65.8192	0.522933	0.522933	0.98707	0.987552
14.25	6.80586	6.80586	-28.5206	-65.888	0.522467	0.522467	0.98707	0.987552
14.26	6.80511	6.80511	-28.5535	-65.9569	0.522002	0.522002	0.98707	0.987552
14.27	6.80436	6.80436	-28.5864	-66.0257	0.521538	0.521538	0.98707	0.987552
14.28	6.8036	6.8036	-28.6193	-66.0946	0.521076	0.521076	0.98707	0.987552
14.29	6.80283	6.80283	-28.6523	-66.1634	0.520614	0.520614	0.98707	0.987552
[truncated: 1,371 more rows]

## Sheet: D
Antiviral effect of therapy	Initialtion of therapy	Reduced AUC%
[truncated: 81 more rows]

[truncated: 2 more sheets: E, F]
