# Supplementary material for: A quantitative model used to compare within-host SARS-CoV-2, MERS-CoV, and SARS-CoV dynamics provides insights into the pathogenesis and treatment of SARS-CoV-2
Source: PLoS Biol. 2021 Mar 22;19(3):e3001128. doi: 10.1371/journal.pbio.3001128 (PMC7984623; doi:10.1371/journal.pbio.3001128)
Supplement: S6 Data — (XLSX) [file pbio.3001128.s006.xlsx]

## Sheet: A
	Viral load				Target cell
time	black	blue	green	red	black	blue	green	red
0	-1.47504	-1.47504	-1.47504	-1.47504	1	1	1	1
0.01	-1.46113	-1.46113	-1.46113	-1.46113	1	1	1	1
0.02	-1.44723	-1.44723	-1.44723	-1.44723	1	1	1	1
0.03	-1.43332	-1.43332	-1.43332	-1.43332	1	1	1	1
0.04	-1.41942	-1.41942	-1.41942	-1.41942	1	1	1	1
0.05	-1.40552	-1.40552	-1.40552	-1.40552	1	1	1	1
0.06	-1.39161	-1.39161	-1.39161	-1.39161	1	1	1	1
0.07	-1.37771	-1.37771	-1.37771	-1.37771	1	1	1	1
0.08	-1.36381	-1.36381	-1.36381	-1.36381	1	1	1	1
0.09	-1.34991	-1.34991	-1.34991	-1.34991	1	1	1	1
0.1	-1.336	-1.336	-1.336	-1.336	1	1	1	1
0.11	-1.3221	-1.3221	-1.3221	-1.3221	1	1	1	1
0.12	-1.3082	-1.3082	-1.3082	-1.3082	1	1	1	1
0.13	-1.29429	-1.29429	-1.29429	-1.29429	1	1	1	1
0.14	-1.28039	-1.28039	-1.28039	-1.28039	1	1	1	1
0.15	-1.26649	-1.26649	-1.26649	-1.26649	1	1	1	1
0.16	-1.25259	-1.25259	-1.25259	-1.25259	1	1	1	1
0.17	-1.23868	-1.23868	-1.23868	-1.23868	1	1	1	1
0.18	-1.22478	-1.22478	-1.22478	-1.22478	1	1	1	1
0.19	-1.21088	-1.21088	-1.21088	-1.21088	1	1	1	1
0.2	-1.19697	-1.19697	-1.19697	-1.19697	1	1	1	1
0.21	-1.18307	-1.18307	-1.18307	-1.18307	1	1	1	1
0.22	-1.16917	-1.16917	-1.16917	-1.16917	1	1	1	1
0.23	-1.15526	-1.15526	-1.15526	-1.15526	1	1	1	1
0.24	-1.14136	-1.14136	-1.14136	-1.14136	1	1	1	1
0.25	-1.12746	-1.12746	-1.12746	-1.12746	1	1	1	1
0.26	-1.11356	-1.11356	-1.11356	-1.11356	1	1	1	1
0.27	-1.09965	-1.09965	-1.09965	-1.09965	1	1	1	1
0.28	-1.08575	-1.08575	-1.08575	-1.08575	1	1	1	1
0.29	-1.07185	-1.07185	-1.07185	-1.07185	1	1	1	1
0.3	-1.05794	-1.05794	-1.05794	-1.05794	1	1	1	1
0.31	-1.04404	-1.04404	-1.04404	-1.04404	1	1	1	1
0.32	-1.03014	-1.03014	-1.03014	-1.03014	1	1	1	1
0.33	-1.01624	-1.01624	-1.01624	-1.01624	1	1	1	1
0.34	-1.00233	-1.00233	-1.00233	-1.00233	1	1	1	1
0.35	-0.988429	-0.988429	-0.988429	-0.988429	1	1	1	1
0.36	-0.974526	-0.974526	-0.974526	-0.974526	1	1	1	1
0.37	-0.960623	-0.960623	-0.960623	-0.960623	1	1	1	1
0.38	-0.946721	-0.946721	-0.946721	-0.946721	1	1	1	1
0.39	-0.932818	-0.932818	-0.932818	-0.932818	1	1	1	1
0.4	-0.918915	-0.918915	-0.918915	-0.918915	1	1	1	1
0.41	-0.905012	-0.905012	-0.905012	-0.905012	1	1	1	1
0.42	-0.891109	-0.891109	-0.891109	-0.891109	1	1	1	1
0.43	-0.877206	-0.877206	-0.877206	-0.877206	1	1	1	1
0.44	-0.863303	-0.863303	-0.863303	-0.863303	1	1	1	1
0.45	-0.8494	-0.8494	-0.8494	-0.8494	1	1	1	1
0.46	-0.835497	-0.835497	-0.835497	-0.835497	1	1	1	1
0.47	-0.821594	-0.821594	-0.821594	-0.821594	1	1	1	1
0.48	-0.807691	-0.807691	-0.807691	-0.807691	1	1	1	1
0.49	-0.793788	-0.793788	-0.793788	-0.793788	1	1	1	1
0.5	-0.779885	-0.779885	-0.779885	-0.779885	1	1	1	1
0.51	-0.765982	-0.765982	-0.765982	-0.765982	1	1	1	1
0.52	-0.752079	-0.752079	-0.752079	-0.752079	1	1	1	1
0.53	-0.738176	-0.738176	-0.738176	-0.738176	1	1	1	1
0.54	-0.724274	-0.724274	-0.724274	-0.724274	1	1	1	1
0.55	-0.710371	-0.710371	-0.710371	-0.710371	1	1	1	1
0.56	-0.696468	-0.696468	-0.696468	-0.696468	1	1	1	1
0.57	-0.682565	-0.682565	-0.682565	-0.682565	1	1	1	1
0.58	-0.668662	-0.668662	-0.668662	-0.668662	1	1	1	1
0.59	-0.654759	-0.654759	-0.654759	-0.654759	1	1	1	1
0.6	-0.640856	-0.640856	-0.640856	-0.640856	1	1	1	1
0.61	-0.626953	-0.626953	-0.626953	-0.626953	1	1	1	1
0.62	-0.61305	-0.61305	-0.61305	-0.61305	1	1	1	1
0.63	-0.599147	-0.599147	-0.599147	-0.599147	1	1	1	1
0.64	-0.585244	-0.585244	-0.585244	-0.585244	1	1	1	1
0.65	-0.571341	-0.571341	-0.571341	-0.571341	1	1	1	1
0.66	-0.557438	-0.557438	-0.557438	-0.557438	1	1	1	1
0.67	-0.543535	-0.543535	-0.543535	-0.543535	1	1	1	1
0.68	-0.529632	-0.529632	-0.529632	-0.529632	1	1	1	1
0.69	-0.515729	-0.515729	-0.515729	-0.515729	1	1	1	1
0.7	-0.501827	-0.501827	-0.501827	-0.501827	1	1	1	1
0.71	-0.487924	-0.487924	-0.487924	-0.487924	1	1	1	1
0.72	-0.474021	-0.474021	-0.474021	-0.474021	1	1	1	1
0.73	-0.460118	-0.460118	-0.460118	-0.460118	1	1	1	1
0.74	-0.446215	-0.446215	-0.446215	-0.446215	1	1	1	1
0.75	-0.432312	-0.432312	-0.432312	-0.432312	1	1	1	1
0.76	-0.418409	-0.418409	-0.418409	-0.418409	1	1	1	1
0.77	-0.404506	-0.404506	-0.404506	-0.404506	1	1	1	1
0.78	-0.390603	-0.390603	-0.390603	-0.390603	1	1	1	1
0.79	-0.3767	-0.3767	-0.3767	-0.3767	1	1	1	1
0.8	-0.362797	-0.362797	-0.362797	-0.362797	1	1	1	1
0.81	-0.348894	-0.348894	-0.348894	-0.348894	1	1	1	1
0.82	-0.334991	-0.334991	-0.334991	-0.334991	1	1	1	1
0.83	-0.321088	-0.321088	-0.321088	-0.321088	1	1	1	1
0.84	-0.307185	-0.307185	-0.307185	-0.307185	1	1	1	1
0.85	-0.293282	-0.293282	-0.293282	-0.293282	1	1	1	1
0.86	-0.27938	-0.27938	-0.27938	-0.27938	1	1	1	1
0.87	-0.265477	-0.265477	-0.265477	-0.265477	1	1	1	1
0.88	-0.251574	-0.251574	-0.251574	-0.251574	1	1	1	1
0.89	-0.237671	-0.237671	-0.237671	-0.237671	1	1	1	1
0.9	-0.223768	-0.223768	-0.223768	-0.223768	1	1	1	1
0.91	-0.209865	-0.209865	-0.209865	-0.209865	1	1	1	1
0.92	-0.195962	-0.195962	-0.195962	-0.195962	1	1	1	1
0.93	-0.182059	-0.182059	-0.182059	-0.182059	1	1	1	1
0.94	-0.168156	-0.168156	-0.168156	-0.168156	1	1	1	1
0.95	-0.154253	-0.154253	-0.154253	-0.154253	1	1	1	1
0.96	-0.14035	-0.14035	-0.14035	-0.14035	1	1	1	1
0.97	-0.126447	-0.126447	-0.126447	-0.126447	1	1	1	1
0.98	-0.112544	-0.112544	-0.112544	-0.112544	1	1	1	1
0.99	-0.0986414	-0.0986414	-0.0986414	-0.0986414	1	1	1	1
1	-0.0847384	-0.0847384	-0.0847384	-0.0847384	1	1	1	1
1.01	-0.0708355	-0.0708355	-0.0708355	-0.0708355	1	1	1	1
1.02	-0.0569326	-0.0569326	-0.0569326	-0.0569326	1	1	1	1
1.03	-0.0430296	-0.0430296	-0.0430296	-0.0430296	1	1	1	1
1.04	-0.0291267	-0.0291267	-0.0291267	-0.0291267	1	1	1	1
1.05	-0.0152237	-0.0152237	-0.0152237	-0.0152237	1	1	1	1
1.06	-0.0013208	-0.0013208	-0.0013208	-0.0013208	1	1	1	1
1.07	0.0125821	0.0125821	0.0125821	0.0125821	1	1	1	1
1.08	0.0264851	0.0264851	0.0264851	0.0264851	1	1	1	1
1.09	0.040388	0.040388	0.040388	0.040388	1	1	1	1
1.1	0.0542909	0.0542909	0.0542909	0.0542909	1	1	1	1
1.11	0.0681939	0.0681939	0.0681939	0.0681939	1	1	1	1
1.12	0.0820968	0.0820968	0.0820968	0.0820968	1	1	1	1
1.13	0.0959998	0.0959998	0.0959998	0.0959998	1	1	1	1
1.14	0.109903	0.109903	0.109903	0.109903	1	1	1	1
1.15	0.123806	0.123806	0.123806	0.123806	1	1	1	1
1.16	0.137709	0.137709	0.137709	0.137709	1	1	1	1
1.17	0.151612	0.151612	0.151612	0.151612	1	1	1	1
1.18	0.165514	0.165514	0.165514	0.165514	1	1	1	1
1.19	0.179417	0.179417	0.179417	0.179417	1	1	1	1
1.2	0.19332	0.19332	0.19332	0.19332	1	1	1	1
1.21	0.207223	0.207223	0.207223	0.207223	1	1	1	1
1.22	0.221126	0.221126	0.221126	0.221126	1	1	1	1
1.23	0.235029	0.235029	0.235029	0.235029	1	1	1	1
1.24	0.248932	0.248932	0.248932	0.248932	1	1	1	1
1.25	0.262835	0.262835	0.262835	0.262835	1	1	1	1
1.26	0.276738	0.276738	0.276738	0.276738	1	1	1	1
1.27	0.290641	0.290641	0.290641	0.290641	1	1	1	1
1.28	0.304544	0.304544	0.304544	0.304544	1	1	1	1
1.29	0.318447	0.318447	0.318447	0.318447	1	1	1	1
1.3	0.33235	0.33235	0.33235	0.33235	1	1	1	1
1.31	0.346253	0.346253	0.346253	0.346253	1	1	1	1
1.32	0.360156	0.360156	0.360156	0.360156	1	1	1	1
1.33	0.374059	0.374059	0.374059	0.374059	1	1	1	1
1.34	0.387961	0.387961	0.387961	0.387961	1	1	1	1
1.35	0.401864	0.401864	0.401864	0.401864	1	1	1	1
1.36	0.415767	0.415767	0.415767	0.415767	1	1	1	1
1.37	0.42967	0.42967	0.42967	0.42967	1	1	1	1
1.38	0.443573	0.443573	0.443573	0.443573	1	1	1	1
1.39	0.457476	0.457476	0.457476	0.457476	1	1	1	1
1.4	0.471379	0.471379	0.471379	0.471379	1	1	1	1
1.41	0.485282	0.485282	0.485282	0.485282	1	1	1	1
1.42	0.499185	0.499185	0.499185	0.499185	1	1	1	1
1.43	0.513088	0.513088	0.513088	0.513088	1	1	1	1
1.44	0.526991	0.526991	0.526991	0.526991	1	1	1	1
1.45	0.540894	0.540894	0.540894	0.540894	1	1	1	1
1.46	0.554797	0.554797	0.554797	0.554797	1	1	1	1
1.47	0.5687	0.5687	0.5687	0.5687	1	1	1	1
1.48	0.582603	0.582603	0.582603	0.582603	1	1	1	1
1.49	0.596505	0.596505	0.596505	0.596505	1	1	1	1
1.5	0.610408	0.610408	0.610408	0.610408	1	1	1	1
1.51	0.624311	0.624311	0.624311	0.624311	1	1	1	1
1.52	0.638214	0.638214	0.638214	0.638214	1	1	1	1
1.53	0.652117	0.652117	0.652117	0.652117	1	1	1	1
1.54	0.66602	0.66602	0.66602	0.66602	1	1	1	1
1.55	0.679923	0.679923	0.679923	0.679923	1	1	1	1
1.56	0.693826	0.693826	0.693826	0.693826	1	1	1	1
1.57	0.707729	0.707729	0.707729	0.707729	1	1	1	1
1.58	0.721632	0.721632	0.721632	0.721632	1	1	1	1
1.59	0.735535	0.735535	0.735535	0.735535	1	1	1	1
1.6	0.749438	0.749438	0.749438	0.749438	1	1	1	1
1.61	0.763341	0.763341	0.763341	0.763341	1	1	1	1
1.62	0.777244	0.777244	0.777244	0.777244	1	1	1	1
1.63	0.791147	0.791147	0.791147	0.791147	1	1	1	1
1.64	0.80505	0.80505	0.80505	0.80505	1	1	1	1
1.65	0.818952	0.818952	0.818952	0.818952	1	1	1	1
1.66	0.832855	0.832855	0.832855	0.832855	1	1	1	1
1.67	0.846758	0.846758	0.846758	0.846758	1	1	1	1
1.68	0.860661	0.860661	0.860661	0.860661	1	1	1	1
1.69	0.874564	0.874564	0.874564	0.874564	1	1	1	1
1.7	0.888467	0.888467	0.888467	0.888467	1	1	1	1
1.71	0.90237	0.90237	0.90237	0.90237	1	1	1	1
1.72	0.916273	0.916273	0.916273	0.916273	1	1	1	1
1.73	0.930176	0.930176	0.930176	0.930176	1	1	1	1
1.74	0.944079	0.944079	0.944079	0.944079	1	1	1	1
1.75	0.957982	0.957982	0.957982	0.957982	1	1	1	1
1.76	0.971885	0.971885	0.971885	0.971885	1	1	1	1
1.77	0.985788	0.985788	0.985788	0.985788	1	1	1	1
1.78	0.999691	0.999691	0.999691	0.999691	1	1	1	1
1.79	1.01359	1.01359	1.01359	1.01359	1	1	1	1
1.8	1.0275	1.0275	1.0275	1.0275	1	1	1	1
1.81	1.0414	1.0414	1.0414	1.0414	1	1	1	1
1.82	1.0553	1.0553	1.0553	1.0553	1	1	1	1
1.83	1.06921	1.06921	1.06921	1.06921	1	1	1	1
1.84	1.08311	1.08311	1.08311	1.08311	1	1	1	1
1.85	1.09701	1.09701	1.09701	1.09701	1	1	1	1
1.86	1.11091	1.11091	1.11091	1.11091	1	1	1	1
1.87	1.12482	1.12482	1.12482	1.12482	1	1	1	1
1.88	1.13872	1.13872	1.13872	1.13872	1	1	1	1
1.89	1.15262	1.15262	1.15262	1.15262	1	1	1	1
1.9	1.16653	1.16653	1.16653	1.16653	1	1	1	1
1.91	1.18043	1.18043	1.18043	1.18043	1	1	1	1
1.92	1.19433	1.19433	1.19433	1.19433	1	1	1	1
1.93	1.20823	1.20823	1.20823	1.20823	1	1	1	1
1.94	1.22214	1.22214	1.22214	1.22214	1	1	1	1
1.95	1.23604	1.23604	1.23604	1.23604	1	1	1	1
1.96	1.24994	1.24994	1.24994	1.24994	1	1	1	1
1.97	1.26385	1.26385	1.26385	1.26385	1	1	1	1
1.98	1.27775	1.27775	1.27775	1.27775	1	1	1	1
1.99	1.29165	1.29165	1.29165	1.29165	1	1	1	1
2	1.30556	1.30556	1.30556	1.30556	1	1	1	1
2.01	1.31946	1.31946	1.31946	1.31946	1	1	1	1
2.02	1.33336	1.33336	1.33336	1.33336	1	1	1	1
2.03	1.34726	1.34726	1.34726	1.34726	1	1	1	1
2.04	1.36117	1.36117	1.36117	1.36117	1	1	1	1
2.05	1.37507	1.37507	1.37507	1.37507	1	1	1	1
2.06	1.38897	1.38897	1.38897	1.38897	1	1	1	1
2.07	1.40288	1.40288	1.40288	1.40288	1	1	1	1
2.08	1.41678	1.41678	1.41678	1.41678	1	1	1	1
2.09	1.43068	1.43068	1.43068	1.43068	1	1	1	1
2.1	1.44458	1.44458	1.44458	1.44458	1	1	1	1
2.11	1.45849	1.45849	1.45849	1.45849	1	1	1	1
2.12	1.47239	1.47239	1.47239	1.47239	1	1	1	1
2.13	1.48629	1.48629	1.48629	1.48629	1	1	1	1
2.14	1.5002	1.5002	1.5002	1.5002	1	1	1	1
2.15	1.5141	1.5141	1.5141	1.5141	1	1	1	1
2.16	1.528	1.528	1.528	1.528	0.999999	0.999999	0.999999	0.999999
2.17	1.5419	1.5419	1.5419	1.5419	0.999999	0.999999	0.999999	0.999999
2.18	1.55581	1.55581	1.55581	1.55581	0.999999	0.999999	0.999999	0.999999
2.19	1.56971	1.56971	1.56971	1.56971	0.999999	0.999999	0.999999	0.999999
2.2	1.58361	1.58361	1.58361	1.58361	0.999999	0.999999	0.999999	0.999999
2.21	1.59752	1.59752	1.59752	1.59752	0.999999	0.999999	0.999999	0.999999
2.22	1.61142	1.61142	1.61142	1.61142	0.999999	0.999999	0.999999	0.999999
2.23	1.62532	1.62532	1.62532	1.62532	0.999999	0.999999	0.999999	0.999999
2.24	1.63923	1.63923	1.63923	1.63923	0.999999	0.999999	0.999999	0.999999
2.25	1.65313	1.65313	1.65313	1.65313	0.999999	0.999999	0.999999	0.999999
2.26	1.66703	1.66703	1.66703	1.66703	0.999999	0.999999	0.999999	0.999999
2.27	1.68093	1.68093	1.68093	1.68093	0.999999	0.999999	0.999999	0.999999
2.28	1.69484	1.69484	1.69484	1.69484	0.999999	0.999999	0.999999	0.999999
2.29	1.70874	1.70874	1.70874	1.70874	0.999999	0.999999	0.999999	0.999999
2.3	1.72264	1.72264	1.72264	1.72264	0.999999	0.999999	0.999999	0.999999
2.31	1.73655	1.73655	1.73655	1.73655	0.999999	0.999999	0.999999	0.999999
2.32	1.75045	1.75045	1.75045	1.75045	0.999999	0.999999	0.999999	0.999999
2.33	1.76435	1.76435	1.76435	1.76435	0.999999	0.999999	0.999999	0.999999
2.34	1.77825	1.77825	1.77825	1.77825	0.999999	0.999999	0.999999	0.999999
2.35	1.79216	1.79216	1.79216	1.79216	0.999999	0.999999	0.999999	0.999999
2.36	1.80606	1.80606	1.80606	1.80606	0.999999	0.999999	0.999999	0.999999
2.37	1.81996	1.81996	1.81996	1.81996	0.999999	0.999999	0.999999	0.999999
2.38	1.83387	1.83387	1.83387	1.83387	0.999999	0.999999	0.999999	0.999999
2.39	1.84777	1.84777	1.84777	1.84777	0.999999	0.999999	0.999999	0.999999
2.4	1.86167	1.86167	1.86167	1.86167	0.999999	0.999999	0.999999	0.999999
2.41	1.87558	1.87558	1.87558	1.87558	0.999999	0.999999	0.999999	0.999999
2.42	1.88948	1.88948	1.88948	1.88948	0.999999	0.999999	0.999999	0.999999
2.43	1.90338	1.90338	1.90338	1.90338	0.999999	0.999999	0.999999	0.999999
2.44	1.91728	1.91728	1.91728	1.91728	0.999999	0.999999	0.999999	0.999999
2.45	1.93119	1.93119	1.93119	1.93119	0.999999	0.999999	0.999999	0.999999
2.46	1.94509	1.94509	1.94509	1.94509	0.999999	0.999999	0.999999	0.999999
2.47	1.95899	1.95899	1.95899	1.95899	0.999999	0.999999	0.999999	0.999999
2.48	1.9729	1.9729	1.9729	1.9729	0.999999	0.999999	0.999999	0.999999
2.49	1.9868	1.9868	1.9868	1.9868	0.999999	0.999999	0.999999	0.999999
2.5	2.0007	2.0007	2.0007	2.0007	0.999998	0.999998	0.999998	0.999998
2.51	2.0146	2.0146	2.0146	2.0146	0.999998	0.999998	0.999998	0.999998
2.52	2.02851	2.02851	2.02851	2.02851	0.999998	0.999998	0.999998	0.999998
2.53	2.04241	2.04241	2.04241	2.04241	0.999998	0.999998	0.999998	0.999998
2.54	2.05631	2.05631	2.05631	2.05631	0.999998	0.999998	0.999998	0.999998
2.55	2.07022	2.07022	2.07022	2.07022	0.999998	0.999998	0.999998	0.999998
2.56	2.08412	2.08412	2.08412	2.08412	0.999998	0.999998	0.999998	0.999998
2.57	2.09802	2.09802	2.09802	2.09802	0.999998	0.999998	0.999998	0.999998
2.58	2.11192	2.11192	2.11192	2.11192	0.999998	0.999998	0.999998	0.999998
2.59	2.12583	2.12583	2.12583	2.12583	0.999998	0.999998	0.999998	0.999998
2.6	2.13973	2.13973	2.13973	2.13973	0.999998	0.999998	0.999998	0.999998
2.61	2.15363	2.15363	2.15363	2.15363	0.999998	0.999998	0.999998	0.999998
2.62	2.16754	2.16754	2.16754	2.16754	0.999998	0.999998	0.999998	0.999998
2.63	2.18144	2.18144	2.18144	2.18144	0.999998	0.999998	0.999998	0.999998
2.64	2.19534	2.19534	2.19534	2.19534	0.999998	0.999998	0.999998	0.999998
2.65	2.20924	2.20924	2.20924	2.20924	0.999998	0.999998	0.999998	0.999998
2.66	2.22315	2.22315	2.22315	2.22315	0.999997	0.999997	0.999997	0.999997
2.67	2.23705	2.23705	2.23705	2.23705	0.999997	0.999997	0.999997	0.999997
2.68	2.25095	2.25095	2.25095	2.25095	0.999997	0.999997	0.999997	0.999997
2.69	2.26486	2.26486	2.26486	2.26486	0.999997	0.999997	0.999997	0.999997
2.7	2.27876	2.27876	2.27876	2.27876	0.999997	0.999997	0.999997	0.999997
2.71	2.29266	2.29266	2.29266	2.29266	0.999997	0.999997	0.999997	0.999997
2.72	2.30657	2.30657	2.30657	2.30657	0.999997	0.999997	0.999997	0.999997
2.73	2.32047	2.32047	2.32047	2.32047	0.999997	0.999997	0.999997	0.999997
2.74	2.33437	2.33437	2.33437	2.33437	0.999997	0.999997	0.999997	0.999997
2.75	2.34827	2.34827	2.34827	2.34827	0.999997	0.999997	0.999997	0.999997
2.76	2.36218	2.36218	2.36218	2.36218	0.999996	0.999996	0.999996	0.999996
2.77	2.37608	2.37608	2.37608	2.37608	0.999996	0.999996	0.999996	0.999996
2.78	2.38998	2.38998	2.38998	2.38998	0.999996	0.999996	0.999996	0.999996
2.79	2.40389	2.40389	2.40389	2.40389	0.999996	0.999996	0.999996	0.999996
2.8	2.41779	2.41779	2.41779	2.41779	0.999996	0.999996	0.999996	0.999996
2.81	2.43169	2.43169	2.43169	2.43169	0.999996	0.999996	0.999996	0.999996
2.82	2.44559	2.44559	2.44559	2.44559	0.999996	0.999996	0.999996	0.999996
2.83	2.4595	2.4595	2.4595	2.4595	0.999996	0.999996	0.999996	0.999996
2.84	2.4734	2.4734	2.4734	2.4734	0.999995	0.999995	0.999995	0.999995
2.85	2.4873	2.4873	2.4873	2.4873	0.999995	0.999995	0.999995	0.999995
2.86	2.50121	2.50121	2.50121	2.50121	0.999995	0.999995	0.999995	0.999995
2.87	2.51511	2.51511	2.51511	2.51511	0.999995	0.999995	0.999995	0.999995
2.88	2.52901	2.52901	2.52901	2.52901	0.999995	0.999995	0.999995	0.999995
2.89	2.54291	2.54291	2.54291	2.54291	0.999995	0.999995	0.999995	0.999995
2.9	2.55682	2.55682	2.55682	2.55682	0.999994	0.999994	0.999994	0.999994
2.91	2.57072	2.57072	2.57072	2.57072	0.999994	0.999994	0.999994	0.999994
2.92	2.58462	2.58462	2.58462	2.58462	0.999994	0.999994	0.999994	0.999994
2.93	2.59853	2.59853	2.59853	2.59853	0.999994	0.999994	0.999994	0.999994
2.94	2.61243	2.61243	2.61243	2.61243	0.999994	0.999994	0.999994	0.999994
2.95	2.62633	2.62633	2.62633	2.62633	0.999994	0.999994	0.999994	0.999994
2.96	2.64023	2.64023	2.64023	2.64023	0.999993	0.999993	0.999993	0.999993
2.97	2.65414	2.65414	2.65414	2.65414	0.999993	0.999993	0.999993	0.999993
2.98	2.66804	2.66804	2.66804	2.66804	0.999993	0.999993	0.999993	0.999993
2.99	2.68194	2.68194	2.68194	2.68194	0.999993	0.999993	0.999993	0.999993
3	2.69584	2.69584	2.69584	2.69584	0.999992	0.999992	0.999992	0.999992
3.01	2.70975	2.70975	2.70975	2.70975	0.999992	0.999992	0.999992	0.999992
3.02	2.72365	2.72365	2.72365	2.72365	0.999992	0.999992	0.999992	0.999992
3.03	2.73755	2.73755	2.73755	2.73755	0.999992	0.999992	0.999992	0.999992
3.04	2.75146	2.75146	2.75146	2.75146	0.999991	0.999991	0.999991	0.999991
3.05	2.76536	2.76536	2.76536	2.76536	0.999991	0.999991	0.999991	0.999991
3.06	2.77926	2.77926	2.77926	2.77926	0.999991	0.999991	0.999991	0.999991
3.07	2.79316	2.79316	2.79316	2.79316	0.999991	0.999991	0.999991	0.999991
3.08	2.80707	2.80707	2.80707	2.80707	0.99999	0.99999	0.99999	0.99999
3.09	2.82097	2.82097	2.82097	2.82097	0.99999	0.99999	0.99999	0.99999
3.1	2.83487	2.83487	2.83487	2.83487	0.99999	0.99999	0.99999	0.99999
3.11	2.84878	2.84878	2.84878	2.84878	0.999989	0.999989	0.999989	0.999989
3.12	2.86268	2.86268	2.86268	2.86268	0.999989	0.999989	0.999989	0.999989
3.13	2.87658	2.87658	2.87658	2.87658	0.999989	0.999989	0.999989	0.999989
3.14	2.89048	2.89048	2.89048	2.89048	0.999988	0.999988	0.999988	0.999988
3.15	2.90439	2.90439	2.90439	2.90439	0.999988	0.999988	0.999988	0.999988
3.16	2.91829	2.91829	2.91829	2.91829	0.999987	0.999987	0.999987	0.999987
3.17	2.93219	2.93219	2.93219	2.93219	0.999987	0.999987	0.999987	0.999987
3.18	2.94609	2.94609	2.94609	2.94609	0.999987	0.999987	0.999987	0.999987
3.19	2.96	2.96	2.96	2.96	0.999986	0.999986	0.999986	0.999986
3.2	2.9739	2.9739	2.9739	2.9739	0.999986	0.999986	0.999986	0.999986
3.21	2.9878	2.9878	2.9878	2.9878	0.999985	0.999985	0.999985	0.999985
3.22	3.00171	3.00171	3.00171	3.00171	0.999985	0.999985	0.999985	0.999985
3.23	3.01561	3.01561	3.01561	3.01561	0.999984	0.999984	0.999984	0.999984
3.24	3.02951	3.02951	3.02951	3.02951	0.999984	0.999984	0.999984	0.999984
3.25	3.04341	3.04341	3.04341	3.04341	0.999983	0.999983	0.999983	0.999983
3.26	3.05732	3.05732	3.05732	3.05732	0.999983	0.999983	0.999983	0.999983
3.27	3.07122	3.07122	3.07122	3.07122	0.999982	0.999982	0.999982	0.999982
3.28	3.08512	3.08512	3.08512	3.08512	0.999981	0.999981	0.999981	0.999981
3.29	3.09902	3.09902	3.09902	3.09902	0.999981	0.999981	0.999981	0.999981
3.3	3.11293	3.11293	3.11293	3.11293	0.99998	0.99998	0.99998	0.99998
3.31	3.12683	3.12683	3.12683	3.12683	0.99998	0.99998	0.99998	0.99998
3.32	3.14073	3.14073	3.14073	3.14073	0.999979	0.999979	0.999979	0.999979
3.33	3.15463	3.15463	3.15463	3.15463	0.999978	0.999978	0.999978	0.999978
3.34	3.16854	3.16854	3.16854	3.16854	0.999977	0.999977	0.999977	0.999977
3.35	3.18244	3.18244	3.18244	3.18244	0.999977	0.999977	0.999977	0.999977
3.36	3.19634	3.19634	3.19634	3.19634	0.999976	0.999976	0.999976	0.999976
3.37	3.21024	3.21024	3.21024	3.21024	0.999975	0.999975	0.999975	0.999975
3.38	3.22415	3.22415	3.22415	3.22415	0.999974	0.999974	0.999974	0.999974
3.39	3.23805	3.23805	3.23805	3.23805	0.999974	0.999974	0.999974	0.999974
3.4	3.25195	3.25195	3.25195	3.25195	0.999973	0.999973	0.999973	0.999973
3.41	3.26585	3.26585	3.26585	3.26585	0.999972	0.999972	0.999972	0.999972
3.42	3.27976	3.27976	3.27976	3.27976	0.999971	0.999971	0.999971	0.999971
3.43	3.29366	3.29366	3.29366	3.29366	0.99997	0.99997	0.99997	0.99997
3.44	3.30756	3.30756	3.30756	3.30756	0.999969	0.999969	0.999969	0.999969
3.45	3.32146	3.32146	3.32146	3.32146	0.999968	0.999968	0.999968	0.999968
3.46	3.33537	3.33537	3.33537	3.33537	0.999967	0.999967	0.999967	0.999967
3.47	3.34927	3.34927	3.34927	3.34927	0.999966	0.999966	0.999966	0.999966
3.48	3.36317	3.36317	3.36317	3.36317	0.999965	0.999965	0.999965	0.999965
3.49	3.37707	3.37707	3.37707	3.37707	0.999964	0.999964	0.999964	0.999964
3.5	3.39097	3.39097	3.39097	3.39097	0.999962	0.999962	0.999962	0.999962
3.51	3.40488	3.40488	3.40488	3.40488	0.999961	0.999961	0.999961	0.999961
3.52	3.41878	3.41878	3.41878	3.41878	0.99996	0.99996	0.99996	0.99996
3.53	3.43268	3.43268	3.43268	3.43268	0.999959	0.999959	0.999959	0.999959
3.54	3.44658	3.44658	3.44658	3.44658	0.999957	0.999957	0.999957	0.999957
3.55	3.46049	3.46049	3.46049	3.46049	0.999956	0.999956	0.999956	0.999956
3.56	3.47439	3.47439	3.47439	3.47439	0.999954	0.999954	0.999954	0.999954
3.57	3.48829	3.48829	3.48829	3.48829	0.999953	0.999953	0.999953	0.999953
3.58	3.50219	3.50219	3.50219	3.50219	0.999951	0.999951	0.999951	0.999951
3.59	3.51609	3.51609	3.51609	3.51609	0.99995	0.99995	0.99995	0.99995
3.6	3.53	3.53	3.53	3.53	0.999948	0.999948	0.999948	0.999948
3.61	3.5439	3.5439	3.5439	3.5439	0.999947	0.999947	0.999947	0.999947
3.62	3.5578	3.5578	3.5578	3.5578	0.999945	0.999945	0.999945	0.999945
3.63	3.5717	3.5717	3.5717	3.5717	0.999943	0.999943	0.999943	0.999943
3.64	3.5856	3.5856	3.5856	3.5856	0.999941	0.999941	0.999941	0.999941
3.65	3.59951	3.59951	3.59951	3.59951	0.999939	0.999939	0.999939	0.999939
3.66	3.61341	3.61341	3.61341	3.61341	0.999937	0.999937	0.999937	0.999937
3.67	3.62731	3.62731	3.62731	3.62731	0.999935	0.999935	0.999935	0.999935
3.68	3.64121	3.64121	3.64121	3.64121	0.999933	0.999933	0.999933	0.999933
3.69	3.65511	3.65511	3.65511	3.65511	0.999931	0.999931	0.999931	0.999931
3.7	3.66901	3.66901	3.66901	3.66901	0.999929	0.999929	0.999929	0.999929
3.71	3.68292	3.68292	3.68292	3.68292	0.999926	0.999926	0.999926	0.999926
3.72	3.69682	3.69682	3.69682	3.69682	0.999924	0.999924	0.999924	0.999924
3.73	3.71072	3.71072	3.71072	3.71072	0.999922	0.999922	0.999922	0.999922
3.74	3.72462	3.72462	3.72462	3.72462	0.999919	0.999919	0.999919	0.999919
3.75	3.73852	3.73852	3.73852	3.73852	0.999916	0.999916	0.999916	0.999916
3.76	3.75242	3.75242	3.75242	3.75242	0.999914	0.999914	0.999914	0.999914
3.77	3.76633	3.76633	3.76633	3.76633	0.999911	0.999911	0.999911	0.999911
3.78	3.78023	3.78023	3.78023	3.78023	0.999908	0.999908	0.999908	0.999908
3.79	3.79413	3.79413	3.79413	3.79413	0.999905	0.999905	0.999905	0.999905
3.8	3.80803	3.80803	3.80803	3.80803	0.999902	0.999902	0.999902	0.999902
3.81	3.82193	3.82193	3.82193	3.82193	0.999899	0.999899	0.999899	0.999899
3.82	3.83583	3.83583	3.83583	3.83583	0.999895	0.999895	0.999895	0.999895
3.83	3.84973	3.84973	3.84973	3.84973	0.999892	0.999892	0.999892	0.999892
3.84	3.86363	3.86363	3.86363	3.86363	0.999888	0.999888	0.999888	0.999888
3.85	3.87753	3.87753	3.87753	3.87753	0.999885	0.999885	0.999885	0.999885
3.86	3.89144	3.89144	3.89144	3.89144	0.999881	0.999881	0.999881	0.999881
3.87	3.90534	3.90534	3.90534	3.90534	0.999877	0.999877	0.999877	0.999877
3.88	3.91924	3.91924	3.91924	3.91924	0.999873	0.999873	0.999873	0.999873
3.89	3.93314	3.93314	3.93314	3.93314	0.999869	0.999869	0.999869	0.999869
3.9	3.94704	3.94704	3.94704	3.94704	0.999865	0.999865	0.999865	0.999865
3.91	3.96094	3.96094	3.96094	3.96094	0.99986	0.99986	0.99986	0.99986
3.92	3.97484	3.97484	3.97484	3.97484	0.999856	0.999856	0.999856	0.999856
3.93	3.98874	3.98874	3.98874	3.98874	0.999851	0.999851	0.999851	0.999851
3.94	4.00264	4.00264	4.00264	4.00264	0.999846	0.999846	0.999846	0.999846
3.95	4.01654	4.01654	4.01654	4.01654	0.999841	0.999841	0.999841	0.999841
3.96	4.03044	4.03044	4.03044	4.03044	0.999836	0.999836	0.999836	0.999836
3.97	4.04434	4.04434	4.04434	4.04434	0.999831	0.999831	0.999831	0.999831
3.98	4.05824	4.05824	4.05824	4.05824	0.999825	0.999825	0.999825	0.999825
3.99	4.07214	4.07214	4.07214	4.07214	0.99982	0.99982	0.99982	0.99982
4	4.08604	4.08604	4.08604	4.08604	0.999814	0.999814	0.999814	0.999814
4.01	4.09994	4.09994	4.08379	4.0829	0.999808	0.999808	0.999813	0.999814
4.02	4.11384	4.11384	4.08154	4.07975	0.999802	0.999802	0.999813	0.999813
4.03	4.12774	4.12774	4.0793	4.07661	0.999795	0.999795	0.999812	0.999813
4.04	4.14164	4.14164	4.07705	4.07346	0.999788	0.999788	0.999812	0.999813
4.05	4.15554	4.15554	4.0748	4.07032	0.999782	0.999782	0.999811	0.999812
4.06	4.16943	4.16943	4.07256	4.06717	0.999775	0.999775	0.99981	0.999812
4.07	4.18333	4.18333	4.07031	4.06403	0.999767	0.999767	0.99981	0.999812
4.08	4.19723	4.19723	4.06806	4.06089	0.99976	0.99976	0.999809	0.999812
4.09	4.21113	4.21113	4.06581	4.05774	0.999752	0.999752	0.999809	0.999811
4.1	4.22503	4.22503	4.06357	4.0546	0.999744	0.999744	0.999808	0.999811
4.11	4.23893	4.23893	4.06132	4.05145	0.999735	0.999735	0.999808	0.999811
4.12	4.25282	4.25282	4.05907	4.04831	0.999727	0.999727	0.999807	0.99981
4.13	4.26672	4.26672	4.05683	4.04517	0.999718	0.999718	0.999806	0.99981
4.14	4.28062	4.28062	4.05458	4.04202	0.999709	0.999709	0.999806	0.99981
4.15	4.29452	4.29452	4.05233	4.03888	0.999699	0.999699	0.999805	0.99981
4.16	4.30842	4.30842	4.05008	4.03573	0.999689	0.999689	0.999805	0.999809
4.17	4.32231	4.32231	4.04784	4.03259	0.999679	0.999679	0.999804	0.999809
4.18	4.33621	4.33621	4.04559	4.02944	0.999669	0.999669	0.999804	0.999809
4.19	4.35011	4.35011	4.04334	4.0263	0.999658	0.999658	0.999803	0.999809
4.2	4.364	4.364	4.0411	4.02316	0.999647	0.999647	0.999803	0.999808
4.21	4.3779	4.3779	4.03885	4.02001	0.999636	0.999636	0.999802	0.999808
4.22	4.3918	4.3918	4.0366	4.01687	0.999624	0.999624	0.999802	0.999808
4.23	4.40569	4.40569	4.03435	4.01372	0.999612	0.999612	0.999801	0.999808
4.24	4.41959	4.41959	4.03211	4.01058	0.999599	0.999599	0.9998	0.999807
4.25	4.43348	4.43348	4.02986	4.00744	0.999586	0.999586	0.9998	0.999807
4.26	4.44738	4.44738	4.02761	4.00429	0.999572	0.999572	0.999799	0.999807
4.27	4.46127	4.46127	4.02537	4.00115	0.999558	0.999558	0.999799	0.999807
4.28	4.47517	4.47517	4.02312	3.998	0.999544	0.999544	0.999798	0.999806
4.29	4.48906	4.48906	4.02087	3.99486	0.999529	0.999529	0.999798	0.999806
4.3	4.50296	4.50296	4.01862	3.99171	0.999514	0.999514	0.999797	0.999806
4.31	4.51685	4.51685	4.01638	3.98857	0.999498	0.999498	0.999797	0.999806
4.32	4.53075	4.53075	4.01413	3.98543	0.999482	0.999482	0.999796	0.999805
4.33	4.54464	4.54464	4.01188	3.98228	0.999465	0.999465	0.999796	0.999805
4.34	4.55853	4.55853	4.00964	3.97914	0.999448	0.999448	0.999795	0.999805
4.35	4.57243	4.57243	4.00739	3.97599	0.99943	0.99943	0.999795	0.999805
4.36	4.58632	4.58632	4.00514	3.97285	0.999411	0.999411	0.999794	0.999804
4.37	4.60021	4.60021	4.0029	3.96971	0.999392	0.999392	0.999794	0.999804
4.38	4.6141	4.6141	4.00065	3.96656	0.999372	0.999372	0.999793	0.999804
4.39	4.62799	4.62799	3.9984	3.96342	0.999352	0.999352	0.999793	0.999804
4.4	4.64189	4.64189	3.99615	3.96027	0.999331	0.999331	0.999792	0.999804
4.41	4.65578	4.65578	3.99391	3.95713	0.999309	0.999309	0.999792	0.999803
4.42	4.66967	4.66967	3.99166	3.95399	0.999287	0.999287	0.999791	0.999803
4.43	4.68356	4.68356	3.98941	3.95084	0.999263	0.999263	0.999791	0.999803
4.44	4.69745	4.69745	3.98716	3.9477	0.999239	0.999239	0.99979	0.999803
4.45	4.71133	4.71133	3.98492	3.94455	0.999215	0.999215	0.99979	0.999802
4.46	4.72522	4.72522	3.98267	3.94141	0.999189	0.999189	0.99979	0.999802
4.47	4.73911	4.73911	3.98042	3.93826	0.999163	0.999163	0.999789	0.999802
4.48	4.753	4.753	3.97818	3.93512	0.999136	0.999136	0.999789	0.999802
4.49	4.76689	4.76689	3.97593	3.93198	0.999107	0.999107	0.999788	0.999802
4.5	4.78077	4.78077	3.97368	3.92883	0.999078	0.999078	0.999788	0.999801
4.51	4.79466	4.79466	3.97143	3.92569	0.999049	0.999049	0.999787	0.999801
4.52	4.80854	4.80854	3.96919	3.92254	0.999018	0.999018	0.999787	0.999801
4.53	4.82243	4.82243	3.96694	3.9194	0.998986	0.998986	0.999786	0.999801
4.54	4.83631	4.83631	3.96469	3.91626	0.998953	0.998953	0.999786	0.999801
4.55	4.8502	4.8502	3.96245	3.91311	0.998919	0.998919	0.999785	0.9998
4.56	4.86408	4.86408	3.9602	3.90997	0.998884	0.998884	0.999785	0.9998
4.57	4.87796	4.87796	3.95795	3.90682	0.998847	0.998847	0.999785	0.9998
4.58	4.89185	4.89185	3.9557	3.90368	0.99881	0.99881	0.999784	0.9998
4.59	4.90573	4.90573	3.95346	3.90053	0.998771	0.998771	0.999784	0.9998
4.6	4.91961	4.91961	3.95121	3.89739	0.998731	0.998731	0.999783	0.999799
4.61	4.93349	4.93349	3.94896	3.89425	0.99869	0.99869	0.999783	0.999799
4.62	4.94737	4.94737	3.94672	3.8911	0.998648	0.998648	0.999782	0.999799
4.63	4.96124	4.96124	3.94447	3.88796	0.998604	0.998604	0.999782	0.999799
4.64	4.97512	4.97512	3.94222	3.88481	0.998558	0.998558	0.999781	0.999799
4.65	4.989	4.989	3.93997	3.88167	0.998511	0.998511	0.999781	0.999798
4.66	5.00287	5.00287	3.93773	3.87853	0.998463	0.998463	0.999781	0.999798
4.67	5.01675	5.01675	3.93548	3.87538	0.998413	0.998413	0.99978	0.999798
4.68	5.03062	5.03062	3.93323	3.87224	0.998362	0.998362	0.99978	0.999798
4.69	5.0445	5.0445	3.93099	3.86909	0.998309	0.998309	0.999779	0.999798
4.7	5.05837	5.05837	3.92874	3.86595	0.998254	0.998254	0.999779	0.999798
4.71	5.07224	5.07224	3.92649	3.8628	0.998197	0.998197	0.999779	0.999797
4.72	5.08611	5.08611	3.92424	3.85966	0.998138	0.998138	0.999778	0.999797
4.73	5.09998	5.09998	3.922	3.85652	0.998078	0.998078	0.999778	0.999797
4.74	5.11385	5.11385	3.91975	3.85337	0.998016	0.998016	0.999777	0.999797
4.75	5.12771	5.12771	3.9175	3.85023	0.997951	0.997951	0.999777	0.999797
4.76	5.14158	5.14158	3.91526	3.84708	0.997885	0.997885	0.999776	0.999797
4.77	5.15544	5.15544	3.91301	3.84394	0.997816	0.997816	0.999776	0.999796
4.78	5.16931	5.16931	3.91076	3.8408	0.997745	0.997745	0.999776	0.999796
4.79	5.18317	5.18317	3.90851	3.83765	0.997672	0.997672	0.999775	0.999796
4.8	5.19703	5.19703	3.90627	3.83451	0.997596	0.997596	0.999775	0.999796
4.81	5.21089	5.21089	3.90402	3.83136	0.997519	0.997519	0.999775	0.999796
4.82	5.22475	5.22475	3.90177	3.82822	0.997438	0.997438	0.999774	0.999795
4.83	5.2386	5.2386	3.89953	3.82507	0.997355	0.997355	0.999774	0.999795
4.84	5.25246	5.25246	3.89728	3.82193	0.997269	0.997269	0.999773	0.999795
4.85	5.26631	5.26631	3.89503	3.81879	0.997181	0.997181	0.999773	0.999795
4.86	5.28016	5.28016	3.89278	3.81564	0.997089	0.997089	0.999773	0.999795
4.87	5.29401	5.29401	3.89054	3.8125	0.996995	0.996995	0.999772	0.999795
4.88	5.30786	5.30786	3.88829	3.80935	0.996897	0.996897	0.999772	0.999795
4.89	5.32171	5.32171	3.88604	3.80621	0.996797	0.996797	0.999771	0.999794
4.9	5.33555	5.33555	3.8838	3.80307	0.996693	0.996693	0.999771	0.999794
4.91	5.34939	5.34939	3.88155	3.79992	0.996586	0.996586	0.999771	0.999794
4.92	5.36323	5.36323	3.8793	3.79678	0.996475	0.996475	0.99977	0.999794
4.93	5.37707	5.37707	3.87705	3.79363	0.996361	0.996361	0.99977	0.999794
4.94	5.39091	5.39091	3.87481	3.79049	0.996243	0.996243	0.99977	0.999794
4.95	5.40474	5.40474	3.87256	3.78734	0.996122	0.996122	0.999769	0.999793
4.96	5.41858	5.41858	3.87031	3.7842	0.995996	0.995996	0.999769	0.999793
4.97	5.43241	5.43241	3.86807	3.78106	0.995866	0.995866	0.999768	0.999793
4.98	5.44623	5.44623	3.86582	3.77791	0.995733	0.995733	0.999768	0.999793
4.99	5.46006	5.46006	3.86357	3.77477	0.995594	0.995594	0.999768	0.999793
5	5.47388	5.47388	3.86132	3.77162	0.995452	0.995452	0.999767	0.999793
5.01	5.4877	5.4877	3.85908	3.76848	0.995305	0.995305	0.999767	0.999793
5.02	5.50152	5.50152	3.85683	3.76534	0.995153	0.995153	0.999767	0.999792
5.03	5.51533	5.51533	3.85458	3.76219	0.994996	0.994996	0.999766	0.999792
5.04	5.52914	5.52914	3.85233	3.75905	0.994834	0.994834	0.999766	0.999792
5.05	5.54295	5.54295	3.85009	3.7559	0.994667	0.994667	0.999766	0.999792
5.06	5.55676	5.55676	3.84784	3.75276	0.994495	0.994495	0.999765	0.999792
5.07	5.57056	5.57056	3.84559	3.74961	0.994317	0.994317	0.999765	0.999792
5.08	5.58436	5.58436	3.84335	3.74647	0.994133	0.994133	0.999765	0.999792
5.09	5.59816	5.59816	3.8411	3.74333	0.993944	0.993944	0.999764	0.999791
5.1	5.61195	5.61195	3.83885	3.74018	0.993748	0.993748	0.999764	0.999791
5.11	5.62574	5.62574	3.8366	3.73704	0.993546	0.993546	0.999764	0.999791
5.12	5.63952	5.63952	3.83436	3.73389	0.993338	0.993338	0.999763	0.999791
5.13	5.6533	5.6533	3.83211	3.73075	0.993123	0.993123	0.999763	0.999791
5.14	5.66708	5.66708	3.82986	3.72761	0.992901	0.992901	0.999763	0.999791
5.15	5.68086	5.68086	3.82762	3.72446	0.992672	0.992672	0.999762	0.999791
5.16	5.69463	5.69463	3.82537	3.72132	0.992436	0.992436	0.999762	0.999791
5.17	5.70839	5.70839	3.82312	3.71817	0.992192	0.992192	0.999762	0.99979
5.18	5.72215	5.72215	3.82087	3.71503	0.99194	0.99194	0.999761	0.99979
5.19	5.73591	5.73591	3.81863	3.71188	0.99168	0.99168	0.999761	0.99979
5.2	5.74966	5.74966	3.81638	3.70874	0.991412	0.991412	0.999761	0.99979
5.21	5.7634	5.7634	3.81413	3.7056	0.991136	0.991136	0.99976	0.99979
5.22	5.77715	5.77715	3.81189	3.70245	0.990851	0.990851	0.99976	0.99979
5.23	5.79088	5.79088	3.80964	3.69931	0.990556	0.990556	0.99976	0.99979
5.24	5.80461	5.80461	3.80739	3.69616	0.990252	0.990252	0.999759	0.99979
5.25	5.81834	5.81834	3.80514	3.69302	0.989939	0.989939	0.999759	0.999789
5.26	5.83206	5.83206	3.8029	3.68988	0.989615	0.989615	0.999759	0.999789
5.27	5.84577	5.84577	3.80065	3.68673	0.989282	0.989282	0.999758	0.999789
5.28	5.85948	5.85948	3.7984	3.68359	0.988938	0.988938	0.999758	0.999789
5.29	5.87318	5.87318	3.79615	3.68044	0.988582	0.988582	0.999758	0.999789
5.3	5.88687	5.88687	3.79391	3.6773	0.988216	0.988216	0.999758	0.999789
5.31	5.90056	5.90056	3.79166	3.67415	0.987838	0.987838	0.999757	0.999789
5.32	5.91424	5.91424	3.78941	3.67101	0.987448	0.987448	0.999757	0.999789
5.33	5.92792	5.92792	3.78717	3.66787	0.987046	0.987046	0.999757	0.999788
5.34	5.94158	5.94158	3.78492	3.66472	0.986631	0.986631	0.999756	0.999788
5.35	5.95524	5.95524	3.78267	3.66158	0.986203	0.986203	0.999756	0.999788
5.36	5.9689	5.9689	3.78042	3.65843	0.985761	0.985761	0.999756	0.999788
5.37	5.98254	5.98254	3.77818	3.65529	0.985306	0.985306	0.999755	0.999788
5.38	5.99617	5.99617	3.77593	3.65215	0.984836	0.984836	0.999755	0.999788
5.39	6.0098	6.0098	3.77368	3.649	0.984352	0.984352	0.999755	0.999788
5.4	6.02342	6.02342	3.77144	3.64586	0.983852	0.983852	0.999755	0.999788
5.41	6.03703	6.03703	3.76919	3.64271	0.983337	0.983337	0.999754	0.999788
5.42	6.05063	6.05063	3.76694	3.63957	0.982805	0.982805	0.999754	0.999787
5.43	6.06422	6.06422	3.76469	3.63642	0.982257	0.982257	0.999754	0.999787
5.44	6.07779	6.07779	3.76245	3.63328	0.981692	0.981692	0.999753	0.999787
5.45	6.09136	6.09136	3.7602	3.63014	0.98111	0.98111	0.999753	0.999787
5.46	6.10492	6.10492	3.75795	3.62699	0.980509	0.980509	0.999753	0.999787
5.47	6.11847	6.11847	3.75571	3.62385	0.979889	0.979889	0.999753	0.999787
5.48	6.13201	6.13201	3.75346	3.6207	0.979251	0.979251	0.999752	0.999787
5.49	6.14553	6.14553	3.75121	3.61756	0.978592	0.978592	0.999752	0.999787
5.5	6.15904	6.15904	3.74896	3.61442	0.977913	0.977913	0.999752	0.999787
5.51	6.17254	6.17254	3.74672	3.61127	0.977214	0.977214	0.999752	0.999787
5.52	6.18603	6.18603	3.74447	3.60813	0.976492	0.976492	0.999751	0.999786
5.53	6.19951	6.19951	3.74222	3.60498	0.975749	0.975749	0.999751	0.999786
5.54	6.21297	6.21297	3.73997	3.60184	0.974982	0.974982	0.999751	0.999786
5.55	6.22641	6.22641	3.73773	3.59869	0.974193	0.974193	0.99975	0.999786
5.56	6.23985	6.23985	3.73548	3.59555	0.973379	0.973379	0.99975	0.999786
5.57	6.25326	6.25326	3.73323	3.59241	0.97254	0.97254	0.99975	0.999786
5.58	6.26667	6.26667	3.73099	3.58926	0.971676	0.971676	0.99975	0.999786
5.59	6.28005	6.28005	3.72874	3.58612	0.970785	0.970785	0.999749	0.999786
5.6	6.29342	6.29342	3.72649	3.58297	0.969867	0.969867	0.999749	0.999786
5.61	6.30678	6.30678	3.72424	3.57983	0.968922	0.968922	0.999749	0.999786
5.62	6.32011	6.32011	3.722	3.57669	0.967948	0.967948	0.999749	0.999786
5.63	6.33343	6.33343	3.71975	3.57354	0.966945	0.966945	0.999748	0.999785
5.64	6.34673	6.34673	3.7175	3.5704	0.965911	0.965911	0.999748	0.999785
5.65	6.36002	6.36002	3.71526	3.56725	0.964847	0.964847	0.999748	0.999785
5.66	6.37328	6.37328	3.71301	3.56411	0.963751	0.963751	0.999748	0.999785
5.67	6.38652	6.38652	3.71076	3.56096	0.962622	0.962622	0.999747	0.999785
5.68	6.39974	6.39974	3.70851	3.55782	0.96146	0.96146	0.999747	0.999785
5.69	6.41294	6.41294	3.70627	3.55468	0.960263	0.960263	0.999747	0.999785
5.7	6.42612	6.42612	3.70402	3.55153	0.959031	0.959031	0.999747	0.999785
5.71	6.43928	6.43928	3.70177	3.54839	0.957762	0.957762	0.999746	0.999785
5.72	6.45241	6.45241	3.69952	3.54524	0.956457	0.956457	0.999746	0.999785
5.73	6.46552	6.46552	3.69728	3.5421	0.955113	0.955113	0.999746	0.999785
5.74	6.47861	6.47861	3.69503	3.53896	0.95373	0.95373	0.999746	0.999784
5.75	6.49167	6.49167	3.69278	3.53581	0.952307	0.952307	0.999745	0.999784
5.76	6.5047	6.5047	3.69054	3.53267	0.950843	0.950843	0.999745	0.999784
5.77	6.51771	6.51771	3.68829	3.52952	0.949336	0.949336	0.999745	0.999784
5.78	6.53069	6.53069	3.68604	3.52638	0.947786	0.947786	0.999745	0.999784
5.79	6.54364	6.54364	3.68379	3.52323	0.946192	0.946192	0.999744	0.999784
5.8	6.55656	6.55656	3.68155	3.52009	0.944553	0.944553	0.999744	0.999784
5.81	6.56946	6.56946	3.6793	3.51695	0.942867	0.942867	0.999744	0.999784
5.82	6.58232	6.58232	3.67705	3.5138	0.941133	0.941133	0.999744	0.999784
5.83	6.59515	6.59515	3.67481	3.51066	0.939351	0.939351	0.999743	0.999784
5.84	6.60795	6.60795	3.67256	3.50751	0.937519	0.937519	0.999743	0.999784
5.85	6.62071	6.62071	3.67031	3.50437	0.935636	0.935636	0.999743	0.999784
5.86	6.63344	6.63344	3.66806	3.50123	0.9337	0.9337	0.999743	0.999783
5.87	6.64614	6.64614	3.66582	3.49808	0.931712	0.931712	0.999743	0.999783
5.88	6.6588	6.6588	3.66357	3.49494	0.929669	0.929669	0.999742	0.999783
5.89	6.67142	6.67142	3.66132	3.49179	0.92757	0.92757	0.999742	0.999783
5.9	6.684	6.684	3.65907	3.48865	0.925414	0.925414	0.999742	0.999783
5.91	6.69655	6.69655	3.65683	3.4855	0.923201	0.923201	0.999742	0.999783
5.92	6.70905	6.70905	3.65458	3.48236	0.920928	0.920928	0.999741	0.999783
5.93	6.72152	6.72152	3.65233	3.47922	0.918595	0.918595	0.999741	0.999783
5.94	6.73394	6.73394	3.65009	3.47607	0.9162	0.9162	0.999741	0.999783
5.95	6.74631	6.74631	3.64784	3.47293	0.913742	0.913742	0.999741	0.999783
5.96	6.75865	6.75865	3.64559	3.46978	0.91122	0.91122	0.999741	0.999783
5.97	6.77093	6.77093	3.64334	3.46664	0.908633	0.908633	0.99974	0.999783
5.98	6.78317	6.78317	3.6411	3.4635	0.90598	0.90598	0.99974	0.999783
5.99	6.79536	6.79536	3.63885	3.46035	0.903258	0.903258	0.99974	0.999783
6	6.80751	6.80751	3.6366	3.45721	0.900469	0.900469	0.99974	0.999782
6.01	6.8196	6.8196	3.63435	3.45406	0.897609	0.897609	0.999739	0.999782
6.02	6.83164	6.83164	3.63211	3.45092	0.894678	0.894678	0.999739	0.999782
6.03	6.84362	6.84362	3.62986	3.44777	0.891675	0.891675	0.999739	0.999782
6.04	6.85556	6.85556	3.62761	3.44463	0.888598	0.888598	0.999739	0.999782
6.05	6.86743	6.86743	3.62537	3.44149	0.885447	0.885447	0.999739	0.999782
6.06	6.87925	6.87925	3.62312	3.43834	0.882221	0.882221	0.999738	0.999782
6.07	6.89101	6.89101	3.62087	3.4352	0.878918	0.878918	0.999738	0.999782
6.08	6.90271	6.90271	3.61862	3.43205	0.875537	0.875537	0.999738	0.999782
6.09	6.91435	6.91435	3.61638	3.42891	0.872078	0.872078	0.999738	0.999782
6.1	6.92592	6.92592	3.61413	3.42577	0.86854	0.86854	0.999738	0.999782
6.11	6.93744	6.93744	3.61188	3.42262	0.864921	0.864921	0.999737	0.999782
6.12	6.94888	6.94888	3.60964	3.41948	0.861221	0.861221	0.999737	0.999782
6.13	6.96026	6.96026	3.60739	3.41633	0.857439	0.857439	0.999737	0.999782
6.14	6.97157	6.97157	3.60514	3.41319	0.853574	0.853574	0.999737	0.999782
6.15	6.98281	6.98281	3.60289	3.41004	0.849625	0.849625	0.999737	0.999781
6.16	6.99398	6.99398	3.60065	3.4069	0.845593	0.845593	0.999736	0.999781
6.17	7.00507	7.00507	3.5984	3.40376	0.841475	0.841475	0.999736	0.999781
6.18	7.0161	7.0161	3.59615	3.40061	0.837272	0.837272	0.999736	0.999781
6.19	7.02704	7.02704	3.5939	3.39747	0.832984	0.832984	0.999736	0.999781
6.2	7.03791	7.03791	3.59166	3.39432	0.828609	0.828609	0.999736	0.999781
6.21	7.04869	7.04869	3.58941	3.39118	0.824147	0.824147	0.999735	0.999781
6.22	7.0594	7.0594	3.58716	3.38804	0.819599	0.819599	0.999735	0.999781
6.23	7.07003	7.07003	3.58492	3.38489	0.814963	0.814963	0.999735	0.999781
6.24	7.08057	7.08057	3.58267	3.38175	0.810241	0.810241	0.999735	0.999781
6.25	7.09102	7.09102	3.58042	3.3786	0.805431	0.805431	0.999735	0.999781
6.26	7.10139	7.10139	3.57817	3.37546	0.800534	0.800534	0.999735	0.999781
6.27	7.11167	7.11167	3.57593	3.37231	0.79555	0.79555	0.999734	0.999781
6.28	7.12186	7.12186	3.57368	3.36917	0.79048	0.79048	0.999734	0.999781
6.29	7.13195	7.13195	3.57143	3.36603	0.785323	0.785323	0.999734	0.999781
6.3	7.14196	7.14196	3.56918	3.36288	0.78008	0.78008	0.999734	0.999781
6.31	7.15187	7.15187	3.56694	3.35974	0.774752	0.774752	0.999734	0.999781
6.32	7.16168	7.16168	3.56469	3.35659	0.769339	0.769339	0.999733	0.99978
6.33	7.17139	7.17139	3.56244	3.35345	0.763842	0.763842	0.999733	0.99978
6.34	7.18101	7.18101	3.5602	3.35031	0.758263	0.758263	0.999733	0.99978
6.35	7.19052	7.19052	3.55795	3.34716	0.752601	0.752601	0.999733	0.99978
6.36	7.19994	7.19994	3.5557	3.34402	0.746858	0.746858	0.999733	0.99978
6.37	7.20924	7.20924	3.55345	3.34087	0.741035	0.741035	0.999733	0.99978
6.38	7.21845	7.21845	3.55121	3.33773	0.735133	0.735133	0.999732	0.99978
6.39	7.22754	7.22754	3.54896	3.33458	0.729155	0.729155	0.999732	0.99978
6.4	7.23653	7.23653	3.54671	3.33144	0.723101	0.723101	0.999732	0.99978
6.41	7.24541	7.24541	3.54446	3.3283	0.716972	0.716972	0.999732	0.99978
6.42	7.25418	7.25418	3.54222	3.32515	0.710772	0.710772	0.999732	0.99978
6.43	7.26284	7.26284	3.53997	3.32201	0.704501	0.704501	0.999732	0.99978
6.44	7.27138	7.27138	3.53772	3.31886	0.698162	0.698162	0.999731	0.99978
6.45	7.27981	7.27981	3.53548	3.31572	0.691756	0.691756	0.999731	0.99978
6.46	7.28812	7.28812	3.53323	3.31258	0.685287	0.685287	0.999731	0.99978
6.47	7.29632	7.29632	3.53098	3.30943	0.678755	0.678755	0.999731	0.99978
6.48	7.3044	7.3044	3.52873	3.30629	0.672164	0.672164	0.999731	0.99978
6.49	7.31236	7.31236	3.52649	3.30314	0.665516	0.665516	0.999731	0.99978
6.5	7.3202	7.3202	3.52424	3.3	0.658813	0.658813	0.99973	0.99978
6.51	7.32792	7.32792	3.52199	3.29685	0.652058	0.652058	0.99973	0.999779
6.52	7.33552	7.33552	3.51975	3.29371	0.645255	0.645255	0.99973	0.999779
6.53	7.343	7.343	3.5175	3.29057	0.638405	0.638405	0.99973	0.999779
6.54	7.35035	7.35035	3.51525	3.28742	0.631512	0.631512	0.99973	0.999779
6.55	7.35758	7.35758	3.513	3.28428	0.624578	0.624578	0.99973	0.999779
6.56	7.36468	7.36468	3.51076	3.28113	0.617607	0.617607	0.999729	0.999779
6.57	7.37166	7.37166	3.50851	3.27799	0.610602	0.610602	0.999729	0.999779
6.58	7.37851	7.37851	3.50626	3.27485	0.603566	0.603566	0.999729	0.999779
6.59	7.38524	7.38524	3.50401	3.2717	0.596502	0.596502	0.999729	0.999779
6.6	7.39184	7.39184	3.50177	3.26856	0.589413	0.589413	0.999729	0.999779
6.61	7.39831	7.39831	3.49952	3.26541	0.582303	0.582303	0.999729	0.999779
6.62	7.40465	7.40465	3.49727	3.26227	0.575175	0.575175	0.999728	0.999779
6.63	7.41087	7.41087	3.49503	3.25912	0.568033	0.568033	0.999728	0.999779
6.64	7.41696	7.41696	3.49278	3.25598	0.560879	0.560879	0.999728	0.999779
6.65	7.42292	7.42292	3.49053	3.25284	0.553717	0.553717	0.999728	0.999779
6.66	7.42875	7.42875	3.48828	3.24969	0.546551	0.546551	0.999728	0.999779
6.67	7.43445	7.43445	3.48604	3.24655	0.539383	0.539383	0.999728	0.999779
6.68	7.44002	7.44002	3.48379	3.2434	0.532218	0.532218	0.999728	0.999779
6.69	7.44547	7.44547	3.48154	3.24026	0.525058	0.525058	0.999727	0.999779
6.7	7.45078	7.45078	3.47929	3.23711	0.517907	0.517907	0.999727	0.999779
6.71	7.45597	7.45597	3.47705	3.23397	0.510769	0.510769	0.999727	0.999779
6.72	7.46103	7.46103	3.4748	3.23083	0.503645	0.503645	0.999727	0.999779
6.73	7.46596	7.46596	3.47255	3.22768	0.496541	0.496541	0.999727	0.999778
6.74	7.47077	7.47077	3.47031	3.22454	0.489458	0.489458	0.999727	0.999778
6.75	7.47545	7.47545	3.46806	3.22139	0.4824	0.4824	0.999727	0.999778
6.76	7.48	7.48	3.46581	3.21825	0.47537	0.47537	0.999726	0.999778
6.77	7.48443	7.48443	3.46356	3.21511	0.468371	0.468371	0.999726	0.999778
6.78	7.48873	7.48873	3.46132	3.21196	0.461406	0.461406	0.999726	0.999778
6.79	7.4929	7.4929	3.45907	3.20882	0.454478	0.454478	0.999726	0.999778
6.8	7.49695	7.49695	3.45682	3.20567	0.447589	0.447589	0.999726	0.999778
6.81	7.50088	7.50088	3.45457	3.20253	0.440743	0.440743	0.999726	0.999778
6.82	7.50469	7.50469	3.45233	3.19938	0.433942	0.433942	0.999726	0.999778
6.83	7.50837	7.50837	3.45008	3.19624	0.427188	0.427188	0.999725	0.999778
6.84	7.51194	7.51194	3.44783	3.1931	0.420483	0.420483	0.999725	0.999778
6.85	7.51538	7.51538	3.44559	3.18995	0.413831	0.413831	0.999725	0.999778
6.86	7.51871	7.51871	3.44334	3.18681	0.407234	0.407234	0.999725	0.999778
6.87	7.52192	7.52192	3.44109	3.18366	0.400693	0.400693	0.999725	0.999778
6.88	7.52501	7.52501	3.43884	3.18052	0.39421	0.39421	0.999725	0.999778
6.89	7.52798	7.52798	3.4366	3.17738	0.387788	0.387788	0.999725	0.999778
6.9	7.53084	7.53084	3.43435	3.17423	0.381429	0.381429	0.999724	0.999778
6.91	7.53359	7.53359	3.4321	3.17109	0.375134	0.375134	0.999724	0.999778
6.92	7.53622	7.53622	3.42985	3.16794	0.368904	0.368904	0.999724	0.999778
6.93	7.53875	7.53875	3.42761	3.1648	0.362742	0.362742	0.999724	0.999778
6.94	7.54116	7.54116	3.42536	3.16165	0.356648	0.356648	0.999724	0.999778
6.95	7.54346	7.54346	3.42311	3.15851	0.350625	0.350625	0.999724	0.999778
6.96	7.54566	7.54566	3.42087	3.15537	0.344672	0.344672	0.999724	0.999778
6.97	7.54775	7.54775	3.41862	3.15222	0.338792	0.338792	0.999724	0.999778
6.98	7.54974	7.54974	3.41637	3.14908	0.332985	0.332985	0.999723	0.999778
6.99	7.55162	7.55162	3.41412	3.14593	0.327253	0.327253	0.999723	0.999778
7	7.5534	7.5534	3.41188	3.14279	0.321596	0.321596	0.999723	0.999777
7.01	7.55508	7.55508	3.40963	3.13965	0.316014	0.316014	0.999723	0.999777
7.02	7.55666	7.55666	3.40738	3.1365	0.310509	0.310509	0.999723	0.999777
7.03	7.55814	7.55814	3.40513	3.13336	0.305081	0.305081	0.999723	0.999777
7.04	7.55953	7.55953	3.40289	3.13021	0.29973	0.29973	0.999723	0.999777
7.05	7.56082	7.56082	3.40064	3.12707	0.294457	0.294457	0.999723	0.999777
7.06	7.56201	7.56201	3.39839	3.12392	0.289263	0.289263	0.999722	0.999777
7.07	7.56311	7.56311	3.39615	3.12078	0.284146	0.284146	0.999722	0.999777
7.08	7.56413	7.56413	3.3939	3.11764	0.279108	0.279108	0.999722	0.999777
7.09	7.56505	7.56505	3.39165	3.11449	0.274148	0.274148	0.999722	0.999777
7.1	7.56588	7.56588	3.3894	3.11135	0.269266	0.269266	0.999722	0.999777
7.11	7.56663	7.56663	3.38716	3.1082	0.264463	0.264463	0.999722	0.999777
7.12	7.56729	7.56729	3.38491	3.10506	0.259738	0.259738	0.999722	0.999777
7.13	7.56787	7.56787	3.38266	3.10192	0.255091	0.255091	0.999722	0.999777
7.14	7.56837	7.56837	3.38041	3.09877	0.250521	0.250521	0.999721	0.999777
7.15	7.56878	7.56878	3.37817	3.09563	0.246028	0.246028	0.999721	0.999777
7.16	7.56911	7.56911	3.37592	3.09248	0.241613	0.241613	0.999721	0.999777
7.17	7.56937	7.56937	3.37367	3.08934	0.237273	0.237273	0.999721	0.999777
7.18	7.56955	7.56955	3.37143	3.08619	0.23301	0.23301	0.999721	0.999777
7.19	7.56965	7.56965	3.36918	3.08305	0.228821	0.228821	0.999721	0.999777
7.2	7.56968	7.56968	3.36693	3.07991	0.224708	0.224708	0.999721	0.999777
7.21	7.56963	7.56963	3.36468	3.07676	0.220668	0.220668	0.999721	0.999777
7.22	7.56951	7.56951	3.36244	3.07362	0.216702	0.216702	0.999721	0.999777
7.23	7.56933	7.56933	3.36019	3.07047	0.212809	0.212809	0.99972	0.999777
7.24	7.56907	7.56907	3.35794	3.06733	0.208987	0.208987	0.99972	0.999777
7.25	7.56874	7.56874	3.35569	3.06419	0.205236	0.205236	0.99972	0.999777
7.26	7.56835	7.56835	3.35345	3.06104	0.201556	0.201556	0.99972	0.999777
7.27	7.5679	7.5679	3.3512	3.0579	0.197945	0.197945	0.99972	0.999777
7.28	7.56738	7.56738	3.34895	3.05475	0.194403	0.194403	0.99972	0.999777
7.29	7.56679	7.56679	3.34671	3.05161	0.190929	0.190929	0.99972	0.999777
7.3	7.56615	7.56615	3.34446	3.04846	0.187521	0.187521	0.99972	0.999777
7.31	7.56544	7.56544	3.34221	3.04532	0.18418	0.18418	0.99972	0.999777
7.32	7.56467	7.56467	3.33996	3.04218	0.180904	0.180904	0.999719	0.999776
7.33	7.56385	7.56385	3.33772	3.03903	0.177691	0.177691	0.999719	0.999776
7.34	7.56297	7.56297	3.33547	3.03589	0.174542	0.174542	0.999719	0.999776
7.35	7.56203	7.56203	3.33322	3.03274	0.171455	0.171455	0.999719	0.999776
7.36	7.56104	7.56104	3.33097	3.0296	0.168429	0.168429	0.999719	0.999776
7.37	7.55999	7.55999	3.32873	3.02646	0.165464	0.165464	0.999719	0.999776
7.38	7.5589	7.5589	3.32648	3.02331	0.162558	0.162558	0.999719	0.999776
7.39	7.55775	7.55775	3.32423	3.02017	0.15971	0.15971	0.999719	0.999776
7.4	7.55655	7.55655	3.32199	3.01702	0.15692	0.15692	0.999719	0.999776
7.41	7.5553	7.5553	3.31974	3.01388	0.154186	0.154186	0.999719	0.999776
7.42	7.554	7.554	3.31749	3.01073	0.151508	0.151508	0.999718	0.999776
7.43	7.55265	7.55265	3.31524	3.00759	0.148884	0.148884	0.999718	0.999776
7.44	7.55126	7.55126	3.313	3.00445	0.146313	0.146313	0.999718	0.999776
7.45	7.54982	7.54982	3.31075	3.0013	0.143795	0.143795	0.999718	0.999776
7.46	7.54834	7.54834	3.3085	2.99816	0.141329	0.141329	0.999718	0.999776
7.47	7.54681	7.54681	3.30625	2.99501	0.138913	0.138913	0.999718	0.999776
7.48	7.54524	7.54524	3.30401	2.99187	0.136547	0.136547	0.999718	0.999776
7.49	7.54363	7.54363	3.30176	2.98872	0.13423	0.13423	0.999718	0.999776
7.5	7.54197	7.54197	3.29951	2.98558	0.13196	0.13196	0.999718	0.999776
7.51	7.54028	7.54028	3.29727	2.98244	0.129737	0.129737	0.999718	0.999776
7.52	7.53855	7.53855	3.29502	2.97929	0.127561	0.127561	0.999717	0.999776
7.53	7.53678	7.53678	3.29277	2.97615	0.125429	0.125429	0.999717	0.999776
7.54	7.53497	7.53497	3.29052	2.973	0.123341	0.123341	0.999717	0.999776
7.55	7.53312	7.53312	3.28828	2.96986	0.121297	0.121297	0.999717	0.999776
7.56	7.53124	7.53124	3.28603	2.96672	0.119295	0.119295	0.999717	0.999776
7.57	7.52932	7.52932	3.28378	2.96357	0.117335	0.117335	0.999717	0.999776
7.58	7.52737	7.52737	3.28153	2.96043	0.115416	0.115416	0.999717	0.999776
7.59	7.52538	7.52538	3.27929	2.95728	0.113536	0.113536	0.999717	0.999776
7.6	7.52336	7.52336	3.27704	2.95414	0.111695	0.111695	0.999717	0.999776
7.61	7.52131	7.52131	3.27479	2.95099	0.109893	0.109893	0.999717	0.999776
7.62	7.51922	7.51922	3.27255	2.94785	0.108128	0.108128	0.999716	0.999776
7.63	7.51711	7.51711	3.2703	2.94471	0.1064	0.1064	0.999716	0.999776
7.64	7.51496	7.51496	3.26805	2.94156	0.104708	0.104708	0.999716	0.999776
7.65	7.51278	7.51278	3.2658	2.93842	0.10305	0.10305	0.999716	0.999776
7.66	7.51057	7.51057	3.26356	2.93527	0.101428	0.101428	0.999716	0.999776
7.67	7.50834	7.50834	3.26131	2.93213	0.0998384	0.0998384	0.999716	0.999776
7.68	7.50608	7.50608	3.25906	2.92899	0.0982821	0.0982821	0.999716	0.999776
7.69	7.50378	7.50378	3.25681	2.92584	0.096758	0.096758	0.999716	0.999776
7.7	7.50147	7.50147	3.25457	2.9227	0.0952655	0.0952655	0.999716	0.999776
7.71	7.49912	7.49912	3.25232	2.91955	0.0938037	0.0938037	0.999716	0.999776
7.72	7.49675	7.49675	3.25007	2.91641	0.0923722	0.0923722	0.999716	0.999776
7.73	7.49435	7.49435	3.24783	2.91326	0.0909701	0.0909701	0.999716	0.999776
7.74	7.49193	7.49193	3.24558	2.91012	0.0895969	0.0895969	0.999715	0.999776
7.75	7.48949	7.48949	3.24333	2.90698	0.0882519	0.0882519	0.999715	0.999776
7.76	7.48702	7.48702	3.24108	2.90383	0.0869345	0.0869345	0.999715	0.999775
7.77	7.48452	7.48452	3.23884	2.90069	0.0856442	0.0856442	0.999715	0.999775
7.78	7.48201	7.48201	3.23659	2.89754	0.0843802	0.0843802	0.999715	0.999775
7.79	7.47947	7.47947	3.23434	2.8944	0.0831421	0.0831421	0.999715	0.999775
7.8	7.47691	7.47691	3.23209	2.89126	0.0819292	0.0819292	0.999715	0.999775
7.81	7.47433	7.47433	3.22985	2.88811	0.080741	0.080741	0.999715	0.999775
7.82	7.47173	7.47173	3.2276	2.88497	0.079577	0.079577	0.999715	0.999775
7.83	7.4691	7.4691	3.22535	2.88182	0.0784366	0.0784366	0.999715	0.999775
7.84	7.46646	7.46646	3.22311	2.87868	0.0773192	0.0773192	0.999715	0.999775
7.85	7.4638	7.4638	3.22086	2.87553	0.0762245	0.0762245	0.999715	0.999775
7.86	7.46111	7.46111	3.21861	2.87239	0.0751518	0.0751518	0.999714	0.999775
7.87	7.45841	7.45841	3.21636	2.86925	0.0741007	0.0741007	0.999714	0.999775
7.88	7.45569	7.45569	3.21412	2.8661	0.0730708	0.0730708	0.999714	0.999775
7.89	7.45295	7.45295	3.21187	2.86296	0.0720614	0.0720614	0.999714	0.999775
7.9	7.45019	7.45019	3.20962	2.85981	0.0710723	0.0710723	0.999714	0.999775
7.91	7.44742	7.44742	3.20737	2.85667	0.0701028	0.0701028	0.999714	0.999775
7.92	7.44463	7.44463	3.20513	2.85353	0.0691527	0.0691527	0.999714	0.999775
7.93	7.44182	7.44182	3.20288	2.85038	0.0682214	0.0682214	0.999714	0.999775
7.94	7.43899	7.43899	3.20063	2.84724	0.0673085	0.0673085	0.999714	0.999775
7.95	7.43615	7.43615	3.19839	2.84409	0.0664137	0.0664137	0.999714	0.999775
7.96	7.43329	7.43329	3.19614	2.84095	0.0655365	0.0655365	0.999714	0.999775
7.97	7.43042	7.43042	3.19389	2.8378	0.0646766	0.0646766	0.999714	0.999775
7.98	7.42753	7.42753	3.19164	2.83466	0.0638335	0.0638335	0.999713	0.999775
7.99	7.42463	7.42463	3.1894	2.83152	0.0630069	0.0630069	0.999713	0.999775
8	7.42171	7.42171	3.18715	2.82837	0.0621964	0.0621964	0.999713	0.999775
8.01	7.41878	7.41878	3.1849	2.82523	0.0614017	0.0614017	0.999713	0.999775
8.02	7.41583	7.41583	3.18265	2.82208	0.0606224	0.0606224	0.999713	0.999775
8.03	7.41287	7.41287	3.18041	2.81894	0.0598582	0.0598582	0.999713	0.999775
8.04	7.4099	7.4099	3.17816	2.8158	0.0591087	0.0591087	0.999713	0.999775
8.05	7.40691	7.40691	3.17591	2.81265	0.0583736	0.0583736	0.999713	0.999775
8.06	7.40391	7.40391	3.17367	2.80951	0.0576526	0.0576526	0.999713	0.999775
8.07	7.4009	7.4009	3.17142	2.80636	0.0569454	0.0569454	0.999713	0.999775
8.08	7.39787	7.39787	3.16917	2.80322	0.0562517	0.0562517	0.999713	0.999775
8.09	7.39484	7.39484	3.16692	2.80007	0.0555712	0.0555712	0.999713	0.999775
8.1	7.39179	7.39179	3.16468	2.79693	0.0549036	0.0549036	0.999713	0.999775
8.11	7.38872	7.38872	3.16243	2.79379	0.0542486	0.0542486	0.999713	0.999775
8.12	7.38565	7.38565	3.16018	2.79064	0.0536059	0.0536059	0.999712	0.999775
8.13	7.38256	7.38256	3.15793	2.7875	0.0529753	0.0529753	0.999712	0.999775
8.14	7.37947	7.37947	3.15569	2.78435	0.0523566	0.0523566	0.999712	0.999775
8.15	7.37636	7.37636	3.15344	2.78121	0.0517493	0.0517493	0.999712	0.999775
8.16	7.37324	7.37324	3.15119	2.77807	0.0511534	0.0511534	0.999712	0.999775
8.17	7.37012	7.37012	3.14895	2.77492	0.0505686	0.0505686	0.999712	0.999775
8.18	7.36698	7.36698	3.1467	2.77178	0.0499945	0.0499945	0.999712	0.999775
8.19	7.36383	7.36383	3.14445	2.76863	0.0494311	0.0494311	0.999712	0.999775
8.2	7.36067	7.36067	3.1422	2.76549	0.048878	0.048878	0.999712	0.999775
8.21	7.3575	7.3575	3.13996	2.76234	0.048335	0.048335	0.999712	0.999775
8.22	7.35432	7.35432	3.13771	2.7592	0.047802	0.047802	0.999712	0.999775
8.23	7.35113	7.35113	3.13546	2.75606	0.0472787	0.0472787	0.999712	0.999775
8.24	7.34793	7.34793	3.13321	2.75291	0.0467648	0.0467648	0.999712	0.999775
8.25	7.34473	7.34473	3.13097	2.74977	0.0462603	0.0462603	0.999712	0.999775
8.26	7.34151	7.34151	3.12872	2.74662	0.0457649	0.0457649	0.999712	0.999775
8.27	7.33829	7.33829	3.12647	2.74348	0.0452783	0.0452783	0.999711	0.999775
8.28	7.33506	7.33506	3.12422	2.74033	0.0448005	0.0448005	0.999711	0.999775
8.29	7.33181	7.33181	3.12198	2.73719	0.0443313	0.0443313	0.999711	0.999775
8.3	7.32856	7.32856	3.11973	2.73405	0.0438703	0.0438703	0.999711	0.999775
8.31	7.32531	7.32531	3.11748	2.7309	0.0434176	0.0434176	0.999711	0.999775
8.32	7.32204	7.32204	3.11524	2.72776	0.0429729	0.0429729	0.999711	0.999775
8.33	7.31877	7.31877	3.11299	2.72461	0.042536	0.042536	0.999711	0.999775
8.34	7.31548	7.31548	3.11074	2.72147	0.0421068	0.0421068	0.999711	0.999775
8.35	7.31219	7.31219	3.10849	2.71833	0.0416851	0.0416851	0.999711	0.999775
8.36	7.3089	7.3089	3.10625	2.71518	0.0412707	0.0412707	0.999711	0.999775
8.37	7.30559	7.30559	3.104	2.71204	0.0408636	0.0408636	0.999711	0.999775
8.38	7.30228	7.30228	3.10175	2.70889	0.0404635	0.0404635	0.999711	0.999775
8.39	7.29896	7.29896	3.0995	2.70575	0.0400704	0.0400704	0.999711	0.999774
8.4	7.29564	7.29564	3.09726	2.7026	0.039684	0.039684	0.999711	0.999774
8.41	7.2923	7.2923	3.09501	2.69946	0.0393043	0.0393043	0.999711	0.999774
8.42	7.28897	7.28897	3.09276	2.69632	0.038931	0.038931	0.999711	0.999774
8.43	7.28562	7.28562	3.09052	2.69317	0.0385641	0.0385641	0.99971	0.999774
8.44	7.28227	7.28227	3.08827	2.69003	0.0382035	0.0382035	0.99971	0.999774
8.45	7.27891	7.27891	3.08602	2.68688	0.037849	0.037849	0.99971	0.999774
8.46	7.27554	7.27554	3.08377	2.68374	0.0375004	0.0375004	0.99971	0.999774
8.47	7.27217	7.27217	3.08153	2.6806	0.0371577	0.0371577	0.99971	0.999774
8.48	7.26879	7.26879	3.07928	2.67745	0.0368208	0.0368208	0.99971	0.999774
8.49	7.26541	7.26541	3.07703	2.67431	0.0364895	0.0364895	0.99971	0.999774
8.5	7.26202	7.26202	3.07478	2.67116	0.0361637	0.0361637	0.99971	0.999774
8.51	7.25863	7.25863	3.07254	2.66802	0.0358433	0.0358433	0.99971	0.999774
8.52	7.25523	7.25523	3.07029	2.66487	0.0355283	0.0355283	0.99971	0.999774
8.53	7.25182	7.25182	3.06804	2.66173	0.0352184	0.0352184	0.99971	0.999774
8.54	7.24841	7.24841	3.0658	2.65859	0.0349136	0.0349136	0.99971	0.999774
8.55	7.24499	7.24499	3.06355	2.65544	0.0346138	0.0346138	0.99971	0.999774
8.56	7.24157	7.24157	3.0613	2.6523	0.0343189	0.0343189	0.99971	0.999774
8.57	7.23814	7.23814	3.05905	2.64915	0.0340288	0.0340288	0.99971	0.999774
8.58	7.23471	7.23471	3.05681	2.64601	0.0337434	0.0337434	0.99971	0.999774
8.59	7.23127	7.23127	3.05456	2.64287	0.0334627	0.0334627	0.99971	0.999774
8.6	7.22782	7.22782	3.05231	2.63972	0.0331864	0.0331864	0.999709	0.999774
8.61	7.22438	7.22438	3.05006	2.63658	0.0329146	0.0329146	0.999709	0.999774
8.62	7.22092	7.22092	3.04782	2.63343	0.0326471	0.0326471	0.999709	0.999774
8.63	7.21747	7.21747	3.04557	2.63029	0.032384	0.032384	0.999709	0.999774
8.64	7.214	7.214	3.04332	2.62714	0.0321249	0.0321249	0.999709	0.999774
8.65	7.21054	7.21054	3.04108	2.624	0.03187	0.03187	0.999709	0.999774
8.66	7.20706	7.20706	3.03883	2.62086	0.0316192	0.0316192	0.999709	0.999774
8.67	7.20359	7.20359	3.03658	2.61771	0.0313722	0.0313722	0.999709	0.999774
8.68	7.20011	7.20011	3.03433	2.61457	0.0311292	0.0311292	0.999709	0.999774
8.69	7.19662	7.19662	3.03209	2.61142	0.0308899	0.0308899	0.999709	0.999774
8.7	7.19313	7.19313	3.02984	2.60828	0.0306544	0.0306544	0.999709	0.999774
8.71	7.18964	7.18964	3.02759	2.60514	0.0304226	0.0304226	0.999709	0.999774
8.72	7.18614	7.18614	3.02534	2.60199	0.0301943	0.0301943	0.999709	0.999774
8.73	7.18264	7.18264	3.0231	2.59885	0.0299695	0.0299695	0.999709	0.999774
8.74	7.17914	7.17914	3.02085	2.5957	0.0297483	0.0297483	0.999709	0.999774
8.75	7.17563	7.17563	3.0186	2.59256	0.0295304	0.0295304	0.999709	0.999774
8.76	7.17211	7.17211	3.01635	2.58941	0.0293158	0.0293158	0.999709	0.999774
8.77	7.1686	7.1686	3.01411	2.58627	0.0291045	0.0291045	0.999709	0.999774
8.78	7.16508	7.16508	3.01186	2.58313	0.0288964	0.0288964	0.999709	0.999774
8.79	7.16155	7.16155	3.00961	2.57998	0.0286915	0.0286915	0.999708	0.999774
8.8	7.15802	7.15802	3.00737	2.57684	0.0284897	0.0284897	0.999708	0.999774
8.81	7.15449	7.15449	3.00512	2.57369	0.0282909	0.0282909	0.999708	0.999774
8.82	7.15096	7.15096	3.00287	2.57055	0.028095	0.028095	0.999708	0.999774
8.83	7.14742	7.14742	3.00062	2.56741	0.0279022	0.0279022	0.999708	0.999774
8.84	7.14388	7.14388	2.99838	2.56426	0.0277121	0.0277121	0.999708	0.999774
8.85	7.14033	7.14033	2.99613	2.56112	0.0275249	0.0275249	0.999708	0.999774
8.86	7.13678	7.13678	2.99388	2.55797	0.0273405	0.0273405	0.999708	0.999774
8.87	7.13323	7.13323	2.99163	2.55483	0.0271588	0.0271588	0.999708	0.999774
8.88	7.12967	7.12967	2.98939	2.55168	0.0269798	0.0269798	0.999708	0.999774
8.89	7.12612	7.12612	2.98714	2.54854	0.0268034	0.0268034	0.999708	0.999774
8.9	7.12255	7.12255	2.98489	2.5454	0.0266296	0.0266296	0.999708	0.999774
8.91	7.11899	7.11899	2.98265	2.54225	0.0264583	0.0264583	0.999708	0.999774
8.92	7.11542	7.11542	2.9804	2.53911	0.0262895	0.0262895	0.999708	0.999774
8.93	7.11185	7.11185	2.97815	2.53596	0.0261231	0.0261231	0.999708	0.999774
8.94	7.10828	7.10828	2.9759	2.53282	0.0259592	0.0259592	0.999708	0.999774
8.95	7.1047	7.1047	2.97366	2.52967	0.0257976	0.0257976	0.999708	0.999774
8.96	7.10112	7.10112	2.97141	2.52653	0.0256383	0.0256383	0.999708	0.999774
8.97	7.09754	7.09754	2.96916	2.52339	0.0254813	0.0254813	0.999708	0.999774
8.98	7.09395	7.09395	2.96691	2.52024	0.0253266	0.0253266	0.999708	0.999774
8.99	7.09036	7.09036	2.96467	2.5171	0.025174	0.025174	0.999708	0.999774
9	7.08677	7.08677	2.96242	2.51395	0.0250236	0.0250236	0.999707	0.999774
9.01	7.08318	7.08318	2.96017	2.51081	0.0248754	0.0248754	0.999707	0.999774
9.02	7.07958	7.07958	2.95793	2.50767	0.0247292	0.0247292	0.999707	0.999774
9.03	7.07598	7.07598	2.95568	2.50452	0.0245851	0.0245851	0.999707	0.999774
9.04	7.07238	7.07238	2.95343	2.50138	0.024443	0.024443	0.999707	0.999774
9.05	7.06878	7.06878	2.95118	2.49823	0.0243029	0.0243029	0.999707	0.999774
9.06	7.06517	7.06517	2.94894	2.49509	0.0241647	0.0241647	0.999707	0.999774
9.07	7.06156	7.06156	2.94669	2.49194	0.0240285	0.0240285	0.999707	0.999774
9.08	7.05795	7.05795	2.94444	2.4888	0.0238941	0.0238941	0.999707	0.999774
9.09	7.05434	7.05434	2.94219	2.48566	0.0237616	0.0237616	0.999707	0.999774
9.1	7.05072	7.05072	2.93995	2.48251	0.0236309	0.0236309	0.999707	0.999774
9.11	7.04711	7.04711	2.9377	2.47937	0.0235021	0.0235021	0.999707	0.999774
9.12	7.04348	7.04348	2.93545	2.47622	0.0233749	0.0233749	0.999707	0.999774
9.13	7.03986	7.03986	2.9332	2.47308	0.0232495	0.0232495	0.999707	0.999774
9.14	7.03624	7.03624	2.93096	2.46994	0.0231259	0.0231259	0.999707	0.999774
9.15	7.03261	7.03261	2.92871	2.46679	0.0230039	0.0230039	0.999707	0.999774
9.16	7.02898	7.02898	2.92646	2.46365	0.0228835	0.0228835	0.999707	0.999774
9.17	7.02535	7.02535	2.92422	2.4605	0.0227648	0.0227648	0.999707	0.999774
9.18	7.02171	7.02171	2.92197	2.45736	0.0226477	0.0226477	0.999707	0.999774
9.19	7.01808	7.01808	2.91972	2.45421	0.0225321	0.0225321	0.999707	0.999774
9.2	7.01444	7.01444	2.91747	2.45107	0.0224181	0.0224181	0.999707	0.999774
9.21	7.0108	7.0108	2.91523	2.44793	0.0223056	0.0223056	0.999707	0.999774
9.22	7.00716	7.00716	2.91298	2.44478	0.0221946	0.0221946	0.999707	0.999774
9.23	7.00351	7.00351	2.91073	2.44164	0.0220851	0.0220851	0.999707	0.999774
9.24	6.99987	6.99987	2.90848	2.43849	0.021977	0.021977	0.999706	0.999774
9.25	6.99622	6.99622	2.90624	2.43535	0.0218704	0.0218704	0.999706	0.999774
9.26	6.99257	6.99257	2.90399	2.43221	0.0217651	0.0217651	0.999706	0.999774
9.27	6.98892	6.98892	2.90174	2.42906	0.0216613	0.0216613	0.999706	0.999774
9.28	6.98527	6.98527	2.8995	2.42592	0.0215587	0.0215587	0.999706	0.999774
9.29	6.98161	6.98161	2.89725	2.42277	0.0214576	0.0214576	0.999706	0.999774
9.3	6.97795	6.97795	2.895	2.41963	0.0213577	0.0213577	0.999706	0.999774
9.31	6.9743	6.9743	2.89275	2.41648	0.0212592	0.0212592	0.999706	0.999774
9.32	6.97063	6.97063	2.89051	2.41334	0.0211619	0.0211619	0.999706	0.999774
9.33	6.96697	6.96697	2.88826	2.4102	0.0210659	0.0210659	0.999706	0.999774
9.34	6.96331	6.96331	2.88601	2.40705	0.0209711	0.0209711	0.999706	0.999774
9.35	6.95964	6.95964	2.88376	2.40391	0.0208775	0.0208775	0.999706	0.999774
9.36	6.95598	6.95598	2.88152	2.40076	0.0207852	0.0207852	0.999706	0.999774
9.37	6.95231	6.95231	2.87927	2.39762	0.020694	0.020694	0.999706	0.999774
9.38	6.94864	6.94864	2.87702	2.39448	0.020604	0.020604	0.999706	0.999774
9.39	6.94496	6.94496	2.87478	2.39133	0.0205151	0.0205151	0.999706	0.999774
9.4	6.94129	6.94129	2.87253	2.38819	0.0204273	0.0204273	0.999706	0.999774
9.41	6.93761	6.93761	2.87028	2.38504	0.0203407	0.0203407	0.999706	0.999774
9.42	6.93394	6.93394	2.86803	2.3819	0.0202551	0.0202551	0.999706	0.999774
9.43	6.93026	6.93026	2.86579	2.37875	0.0201707	0.0201707	0.999706	0.999774
9.44	6.92658	6.92658	2.86354	2.37561	0.0200872	0.0200872	0.999706	0.999774
9.45	6.9229	6.9229	2.86129	2.37247	0.0200049	0.0200049	0.999706	0.999774
9.46	6.91921	6.91921	2.85904	2.36932	0.0199235	0.0199235	0.999706	0.999774
9.47	6.91553	6.91553	2.8568	2.36618	0.0198432	0.0198432	0.999706	0.999774
9.48	6.91184	6.91184	2.85455	2.36303	0.0197639	0.0197639	0.999706	0.999774
9.49	6.90816	6.90816	2.8523	2.35989	0.0196855	0.0196855	0.999706	0.999774
9.5	6.90447	6.90447	2.85005	2.35674	0.0196082	0.0196082	0.999705	0.999774
9.51	6.90078	6.90078	2.84781	2.3536	0.0195318	0.0195318	0.999705	0.999774
9.52	6.89709	6.89709	2.84556	2.35046	0.0194563	0.0194563	0.999705	0.999774
9.53	6.89339	6.89339	2.84331	2.34731	0.0193817	0.0193817	0.999705	0.999774
9.54	6.8897	6.8897	2.84107	2.34417	0.0193081	0.0193081	0.999705	0.999774
9.55	6.886	6.886	2.83882	2.34102	0.0192353	0.0192353	0.999705	0.999774
9.56	6.88231	6.88231	2.83657	2.33788	0.0191635	0.0191635	0.999705	0.999774
9.57	6.87861	6.87861	2.83432	2.33474	0.0190925	0.0190925	0.999705	0.999774
9.58	6.87491	6.87491	2.83208	2.33159	0.0190224	0.0190224	0.999705	0.999774
9.59	6.87121	6.87121	2.82983	2.32845	0.0189531	0.0189531	0.999705	0.999773
9.6	6.86751	6.86751	2.82758	2.3253	0.0188847	0.0188847	0.999705	0.999773
9.61	6.86381	6.86381	2.82533	2.32216	0.0188171	0.0188171	0.999705	0.999773
9.62	6.8601	6.8601	2.82309	2.31901	0.0187503	0.0187503	0.999705	0.999773
9.63	6.8564	6.8564	2.82084	2.31587	0.0186843	0.0186843	0.999705	0.999773
9.64	6.85269	6.85269	2.81859	2.31273	0.0186191	0.0186191	0.999705	0.999773
9.65	6.84898	6.84898	2.81635	2.30958	0.0185547	0.0185547	0.999705	0.999773
9.66	6.84527	6.84527	2.8141	2.30644	0.018491	0.018491	0.999705	0.999773
9.67	6.84156	6.84156	2.81185	2.30329	0.0184281	0.0184281	0.999705	0.999773
9.68	6.83785	6.83785	2.8096	2.30015	0.018366	0.018366	0.999705	0.999773
9.69	6.83414	6.83414	2.80736	2.29701	0.0183046	0.0183046	0.999705	0.999773
9.7	6.83043	6.83043	2.80511	2.29386	0.0182439	0.0182439	0.999705	0.999773
9.71	6.82671	6.82671	2.80286	2.29072	0.0181839	0.0181839	0.999705	0.999773
9.72	6.823	6.823	2.80061	2.28757	0.0181246	0.0181246	0.999705	0.999773
9.73	6.81928	6.81928	2.79837	2.28443	0.0180661	0.0180661	0.999705	0.999773
9.74	6.81556	6.81556	2.79612	2.28128	0.0180082	0.0180082	0.999705	0.999773
9.75	6.81184	6.81184	2.79387	2.27814	0.017951	0.017951	0.999705	0.999773
9.76	6.80812	6.80812	2.79163	2.275	0.0178944	0.0178944	0.999705	0.999773
9.77	6.8044	6.8044	2.78938	2.27185	0.0178385	0.0178385	0.999705	0.999773
9.78	6.80068	6.80068	2.78713	2.26871	0.0177833	0.0177833	0.999705	0.999773
9.79	6.79696	6.79696	2.78488	2.26556	0.0177287	0.0177287	0.999705	0.999773
9.8	6.79324	6.79324	2.78264	2.26242	0.0176747	0.0176747	0.999705	0.999773
9.81	6.78951	6.78951	2.78039	2.25928	0.0176214	0.0176214	0.999705	0.999773
9.82	6.78579	6.78579	2.77814	2.25613	0.0175687	0.0175687	0.999704	0.999773
9.83	6.78206	6.78206	2.77589	2.25299	0.0175166	0.0175166	0.999704	0.999773
9.84	6.77833	6.77833	2.77365	2.24984	0.017465	0.017465	0.999704	0.999773
9.85	6.7746	6.7746	2.7714	2.2467	0.0174141	0.0174141	0.999704	0.999773
9.86	6.77088	6.77088	2.76915	2.24355	0.0173638	0.0173638	0.999704	0.999773
9.87	6.76715	6.76715	2.7669	2.24041	0.017314	0.017314	0.999704	0.999773
9.88	6.76341	6.76341	2.76466	2.23727	0.0172648	0.0172648	0.999704	0.999773
9.89	6.75968	6.75968	2.76241	2.23412	0.0172161	0.0172161	0.999704	0.999773
9.9	6.75595	6.75595	2.76016	2.23098	0.017168	0.017168	0.999704	0.999773
9.91	6.75222	6.75222	2.75792	2.22783	0.0171205	0.0171205	0.999704	0.999773
9.92	6.74848	6.74848	2.75567	2.22469	0.0170734	0.0170734	0.999704	0.999773
9.93	6.74475	6.74475	2.75342	2.22155	0.017027	0.017027	0.999704	0.999773
9.94	6.74101	6.74101	2.75117	2.2184	0.016981	0.016981	0.999704	0.999773
9.95	6.73727	6.73727	2.74893	2.21526	0.0169355	0.0169355	0.999704	0.999773
9.96	6.73354	6.73354	2.74668	2.21211	0.0168906	0.0168906	0.999704	0.999773
9.97	6.7298	6.7298	2.74443	2.20897	0.0168462	0.0168462	0.999704	0.999773
9.98	6.72606	6.72606	2.74218	2.20582	0.0168022	0.0168022	0.999704	0.999773
9.99	6.72232	6.72232	2.73994	2.20268	0.0167588	0.0167588	0.999704	0.999773
10	6.71858	6.71858	2.73769	2.19954	0.0167158	0.0167158	0.999704	0.999773
10.01	6.71484	6.71484	2.73544	2.19639	0.0166733	0.0166733	0.999704	0.999773
10.02	6.71109	6.71109	2.7332	2.19325	0.0166313	0.0166313	0.999704	0.999773
10.03	6.70735	6.70735	2.73095	2.1901	0.0165898	0.0165898	0.999704	0.999773
10.04	6.70361	6.70361	2.7287	2.18696	0.0165487	0.0165487	0.999704	0.999773
10.05	6.69986	6.69986	2.72645	2.18382	0.016508	0.016508	0.999704	0.999773
10.06	6.69612	6.69612	2.72421	2.18067	0.0164678	0.0164678	0.999704	0.999773
10.07	6.69237	6.69237	2.72196	2.17753	0.0164281	0.0164281	0.999704	0.999773
10.08	6.68862	6.68862	2.71971	2.17438	0.0163888	0.0163888	0.999704	0.999773
10.09	6.68488	6.68488	2.71746	2.17124	0.0163499	0.0163499	0.999704	0.999773
10.1	6.68113	6.68113	2.71522	2.16809	0.0163114	0.0163114	0.999704	0.999773
10.11	6.67738	6.67738	2.71297	2.16495	0.0162734	0.0162734	0.999704	0.999773
10.12	6.67363	6.67363	2.71072	2.16181	0.0162358	0.0162358	0.999704	0.999773
10.13	6.66988	6.66988	2.70847	2.15866	0.0161985	0.0161985	0.999704	0.999773
10.14	6.66613	6.66613	2.70623	2.15552	0.0161617	0.0161617	0.999704	0.999773
10.15	6.66238	6.66238	2.70398	2.15237	0.0161253	0.0161253	0.999704	0.999773
10.16	6.65863	6.65863	2.70173	2.14923	0.0160893	0.0160893	0.999704	0.999773
10.17	6.65487	6.65487	2.69949	2.14608	0.0160537	0.0160537	0.999704	0.999773
10.18	6.65112	6.65112	2.69724	2.14294	0.0160184	0.0160184	0.999704	0.999773
10.19	6.64737	6.64737	2.69499	2.1398	0.0159836	0.0159836	0.999703	0.999773
10.2	6.64361	6.64361	2.69274	2.13665	0.0159491	0.0159491	0.999703	0.999773
10.21	6.63986	6.63986	2.6905	2.13351	0.015915	0.015915	0.999703	0.999773
10.22	6.6361	6.6361	2.68825	2.13036	0.0158812	0.0158812	0.999703	0.999773
10.23	6.63234	6.63234	2.686	2.12722	0.0158478	0.0158478	0.999703	0.999773
10.24	6.62859	6.62859	2.68375	2.12408	0.0158148	0.0158148	0.999703	0.999773
10.25	6.62483	6.62483	2.68151	2.12093	0.0157821	0.0157821	0.999703	0.999773
10.26	6.62107	6.62107	2.67926	2.11779	0.0157498	0.0157498	0.999703	0.999773
10.27	6.61731	6.61731	2.67701	2.11464	0.0157178	0.0157178	0.999703	0.999773
10.28	6.61355	6.61355	2.67477	2.1115	0.0156861	0.0156861	0.999703	0.999773
10.29	6.60979	6.60979	2.67252	2.10835	0.0156548	0.0156548	0.999703	0.999773
10.3	6.60603	6.60603	2.67027	2.10521	0.0156238	0.0156238	0.999703	0.999773
10.31	6.60227	6.60227	2.66802	2.10207	0.0155932	0.0155932	0.999703	0.999773
10.32	6.59851	6.59851	2.66578	2.09892	0.0155628	0.0155628	0.999703	0.999773
10.33	6.59475	6.59475	2.66353	2.09578	0.0155328	0.0155328	0.999703	0.999773
10.34	6.59098	6.59098	2.66128	2.09263	0.0155031	0.0155031	0.999703	0.999773
10.35	6.58722	6.58722	2.65903	2.08949	0.0154737	0.0154737	0.999703	0.999773
10.36	6.58346	6.58346	2.65679	2.08635	0.0154447	0.0154447	0.999703	0.999773
10.37	6.57969	6.57969	2.65454	2.0832	0.0154159	0.0154159	0.999703	0.999773
10.38	6.57593	6.57593	2.65229	2.08006	0.0153874	0.0153874	0.999703	0.999773
10.39	6.57216	6.57216	2.65005	2.07691	0.0153593	0.0153593	0.999703	0.999773
10.4	6.5684	6.5684	2.6478	2.07377	0.0153314	0.0153314	0.999703	0.999773
10.41	6.56463	6.56463	2.64555	2.07062	0.0153038	0.0153038	0.999703	0.999773
10.42	6.56086	6.56086	2.6433	2.06748	0.0152765	0.0152765	0.999703	0.999773
10.43	6.5571	6.5571	2.64106	2.06434	0.0152495	0.0152495	0.999703	0.999773
10.44	6.55333	6.55333	2.63881	2.06119	0.0152228	0.0152228	0.999703	0.999773
10.45	6.54956	6.54956	2.63656	2.05805	0.0151963	0.0151963	0.999703	0.999773
10.46	6.54579	6.54579	2.63431	2.0549	0.0151701	0.0151701	0.999703	0.999773
10.47	6.54202	6.54202	2.63207	2.05176	0.0151442	0.0151442	0.999703	0.999773
10.48	6.53825	6.53825	2.62982	2.04862	0.0151186	0.0151186	0.999703	0.999773
10.49	6.53448	6.53448	2.62757	2.04547	0.0150932	0.0150932	0.999703	0.999773
10.5	6.53071	6.53071	2.62532	2.04233	0.0150681	0.0150681	0.999703	0.999773
10.51	6.52694	6.52694	2.62308	2.03918	0.0150432	0.0150432	0.999703	0.999773
10.52	6.52317	6.52317	2.62083	2.03604	0.0150186	0.0150186	0.999703	0.999773
10.53	6.5194	6.5194	2.61858	2.03289	0.0149942	0.0149942	0.999703	0.999773
10.54	6.51562	6.51562	2.61634	2.02975	0.0149701	0.0149701	0.999703	0.999773
10.55	6.51185	6.51185	2.61409	2.02661	0.0149463	0.0149463	0.999703	0.999773
10.56	6.50808	6.50808	2.61184	2.02346	0.0149227	0.0149227	0.999703	0.999773
10.57	6.5043	6.5043	2.60959	2.02032	0.0148993	0.0148993	0.999703	0.999773
10.58	6.50053	6.50053	2.60735	2.01717	0.0148762	0.0148762	0.999703	0.999773
10.59	6.49676	6.49676	2.6051	2.01403	0.0148533	0.0148533	0.999703	0.999773
10.6	6.49298	6.49298	2.60285	2.01089	0.0148306	0.0148306	0.999703	0.999773
10.61	6.48921	6.48921	2.6006	2.00774	0.0148082	0.0148082	0.999703	0.999773
10.62	6.48543	6.48543	2.59836	2.0046	0.014786	0.014786	0.999703	0.999773
10.63	6.48165	6.48165	2.59611	2.00145	0.014764	0.014764	0.999703	0.999773
10.64	6.47788	6.47788	2.59386	1.99831	0.0147422	0.0147422	0.999703	0.999773
10.65	6.4741	6.4741	2.59162	1.99516	0.0147207	0.0147207	0.999703	0.999773
10.66	6.47032	6.47032	2.58937	1.99202	0.0146994	0.0146994	0.999702	0.999773
10.67	6.46655	6.46655	2.58712	1.98888	0.0146782	0.0146782	0.999702	0.999773
10.68	6.46277	6.46277	2.58487	1.98573	0.0146574	0.0146574	0.999702	0.999773
10.69	6.45899	6.45899	2.58263	1.98259	0.0146367	0.0146367	0.999702	0.999773
10.7	6.45521	6.45521	2.58038	1.97944	0.0146162	0.0146162	0.999702	0.999773
10.71	6.45143	6.45143	2.57813	1.9763	0.0145959	0.0145959	0.999702	0.999773
10.72	6.44765	6.44765	2.57588	1.97315	0.0145759	0.0145759	0.999702	0.999773
10.73	6.44387	6.44387	2.57364	1.97001	0.014556	0.014556	0.999702	0.999773
10.74	6.44009	6.44009	2.57139	1.96687	0.0145363	0.0145363	0.999702	0.999773
10.75	6.43631	6.43631	2.56914	1.96372	0.0145169	0.0145169	0.999702	0.999773
10.76	6.43253	6.43253	2.56689	1.96058	0.0144976	0.0144976	0.999702	0.999773
10.77	6.42875	6.42875	2.56465	1.95743	0.0144785	0.0144785	0.999702	0.999773
10.78	6.42497	6.42497	2.5624	1.95429	0.0144596	0.0144596	0.999702	0.999773
10.79	6.42119	6.42119	2.56015	1.95115	0.0144409	0.0144409	0.999702	0.999773
10.8	6.4174	6.4174	2.55791	1.948	0.0144224	0.0144224	0.999702	0.999773
10.81	6.41362	6.41362	2.55566	1.94486	0.014404	0.014404	0.999702	0.999773
10.82	6.40984	6.40984	2.55341	1.94171	0.0143859	0.0143859	0.999702	0.999773
10.83	6.40606	6.40606	2.55116	1.93857	0.0143679	0.0143679	0.999702	0.999773
10.84	6.40227	6.40227	2.54892	1.93542	0.0143501	0.0143501	0.999702	0.999773
10.85	6.39849	6.39849	2.54667	1.93228	0.0143325	0.0143325	0.999702	0.999773
10.86	6.3947	6.3947	2.54442	1.92914	0.0143151	0.0143151	0.999702	0.999773
10.87	6.39092	6.39092	2.54217	1.92599	0.0142978	0.0142978	0.999702	0.999773
10.88	6.38713	6.38713	2.53993	1.92285	0.0142807	0.0142807	0.999702	0.999773
10.89	6.38335	6.38335	2.53768	1.9197	0.0142638	0.0142638	0.999702	0.999773
10.9	6.37956	6.37956	2.53543	1.91656	0.014247	0.014247	0.999702	0.999773
10.91	6.37578	6.37578	2.53319	1.91342	0.0142304	0.0142304	0.999702	0.999773
10.92	6.37199	6.37199	2.53094	1.91027	0.014214	0.014214	0.999702	0.999773
10.93	6.36821	6.36821	2.52869	1.90713	0.0141977	0.0141977	0.999702	0.999773
10.94	6.36442	6.36442	2.52644	1.90398	0.0141816	0.0141816	0.999702	0.999773
10.95	6.36063	6.36063	2.5242	1.90084	0.0141656	0.0141656	0.999702	0.999773
10.96	6.35685	6.35685	2.52195	1.89769	0.0141498	0.0141498	0.999702	0.999773
10.97	6.35306	6.35306	2.5197	1.89455	0.0141342	0.0141342	0.999702	0.999773
10.98	6.34927	6.34927	2.51745	1.89141	0.0141187	0.0141187	0.999702	0.999773
10.99	6.34548	6.34548	2.51521	1.88826	0.0141033	0.0141033	0.999702	0.999773
11	6.34169	6.34169	2.51296	1.88512	0.0140881	0.0140881	0.999702	0.999773
11.01	6.33791	6.33791	2.51071	1.88197	0.0140731	0.0140731	0.999702	0.999773
11.02	6.33412	6.33412	2.50846	1.87883	0.0140582	0.0140582	0.999702	0.999773
11.03	6.33033	6.33033	2.50622	1.87569	0.0140434	0.0140434	0.999702	0.999773
11.04	6.32654	6.32654	2.50397	1.87254	0.0140288	0.0140288	0.999702	0.999773
11.05	6.32275	6.32275	2.50172	1.8694	0.0140143	0.0140143	0.999702	0.999773
11.06	6.31896	6.31896	2.49948	1.86625	0.014	0.014	0.999702	0.999773
11.07	6.31517	6.31517	2.49723	1.86311	0.0139858	0.0139858	0.999702	0.999773
11.08	6.31138	6.31138	2.49498	1.85996	0.0139718	0.0139718	0.999702	0.999773
11.09	6.30759	6.30759	2.49273	1.85682	0.0139579	0.0139579	0.999702	0.999773
11.1	6.3038	6.3038	2.49049	1.85368	0.0139441	0.0139441	0.999702	0.999773
11.11	6.30001	6.30001	2.48824	1.85053	0.0139304	0.0139304	0.999702	0.999773
11.12	6.29622	6.29622	2.48599	1.84739	0.0139169	0.0139169	0.999702	0.999773
11.13	6.29242	6.29242	2.48374	1.84424	0.0139035	0.0139035	0.999702	0.999773
11.14	6.28863	6.28863	2.4815	1.8411	0.0138903	0.0138903	0.999702	0.999773
11.15	6.28484	6.28484	2.47925	1.83796	0.0138771	0.0138771	0.999702	0.999773
11.16	6.28105	6.28105	2.477	1.83481	0.0138641	0.0138641	0.999702	0.999773
11.17	6.27726	6.27726	2.47476	1.83167	0.0138513	0.0138513	0.999702	0.999773
11.18	6.27346	6.27346	2.47251	1.82852	0.0138385	0.0138385	0.999702	0.999773
11.19	6.26967	6.26967	2.47026	1.82538	0.0138259	0.0138259	0.999702	0.999773
11.2	6.26588	6.26588	2.46801	1.82223	0.0138134	0.0138134	0.999702	0.999773
11.21	6.26208	6.26208	2.46577	1.81909	0.013801	0.013801	0.999702	0.999773
11.22	6.25829	6.25829	2.46352	1.81595	0.0137887	0.0137887	0.999702	0.999773
11.23	6.2545	6.2545	2.46127	1.8128	0.0137765	0.0137765	0.999702	0.999773
11.24	6.2507	6.2507	2.45902	1.80966	0.0137645	0.0137645	0.999702	0.999773
11.25	6.24691	6.24691	2.45678	1.80651	0.0137526	0.0137526	0.999702	0.999773
11.26	6.24311	6.24311	2.45453	1.80337	0.0137408	0.0137408	0.999702	0.999773
11.27	6.23932	6.23932	2.45228	1.80023	0.0137291	0.0137291	0.999701	0.999773
11.28	6.23552	6.23552	2.45003	1.79708	0.0137175	0.0137175	0.999701	0.999773
11.29	6.23173	6.23173	2.44779	1.79394	0.013706	0.013706	0.999701	0.999773
11.3	6.22793	6.22793	2.44554	1.79079	0.0136947	0.0136947	0.999701	0.999773
11.31	6.22414	6.22414	2.44329	1.78765	0.0136834	0.0136834	0.999701	0.999773
11.32	6.22034	6.22034	2.44105	1.7845	0.0136723	0.0136723	0.999701	0.999773
11.33	6.21654	6.21654	2.4388	1.78136	0.0136612	0.0136612	0.999701	0.999773
11.34	6.21275	6.21275	2.43655	1.77822	0.0136503	0.0136503	0.999701	0.999773
11.35	6.20895	6.20895	2.4343	1.77507	0.0136394	0.0136394	0.999701	0.999773
11.36	6.20516	6.20516	2.43206	1.77193	0.0136287	0.0136287	0.999701	0.999773
11.37	6.20136	6.20136	2.42981	1.76878	0.0136181	0.0136181	0.999701	0.999773
11.38	6.19756	6.19756	2.42756	1.76564	0.0136075	0.0136075	0.999701	0.999773
11.39	6.19377	6.19377	2.42531	1.76249	0.0135971	0.0135971	0.999701	0.999773
11.4	6.18997	6.18997	2.42307	1.75935	0.0135868	0.0135868	0.999701	0.999773
11.41	6.18617	6.18617	2.42082	1.75621	0.0135766	0.0135766	0.999701	0.999773
11.42	6.18237	6.18237	2.41857	1.75306	0.0135664	0.0135664	0.999701	0.999773
11.43	6.17857	6.17857	2.41633	1.74992	0.0135564	0.0135564	0.999701	0.999773
11.44	6.17478	6.17478	2.41408	1.74677	0.0135464	0.0135464	0.999701	0.999773
11.45	6.17098	6.17098	2.41183	1.74363	0.0135366	0.0135366	0.999701	0.999773
11.46	6.16718	6.16718	2.40958	1.74049	0.0135268	0.0135268	0.999701	0.999773
11.47	6.16338	6.16338	2.40734	1.73734	0.0135172	0.0135172	0.999701	0.999773
11.48	6.15958	6.15958	2.40509	1.7342	0.0135076	0.0135076	0.999701	0.999773
11.49	6.15578	6.15578	2.40284	1.73105	0.0134981	0.0134981	0.999701	0.999773
11.5	6.15199	6.15199	2.40059	1.72791	0.0134887	0.0134887	0.999701	0.999773
11.51	6.14819	6.14819	2.39835	1.72476	0.0134794	0.0134794	0.999701	0.999773
11.52	6.14439	6.14439	2.3961	1.72162	0.0134702	0.0134702	0.999701	0.999773
11.53	6.14059	6.14059	2.39385	1.71848	0.013461	0.013461	0.999701	0.999773
11.54	6.13679	6.13679	2.3916	1.71533	0.013452	0.013452	0.999701	0.999773
11.55	6.13299	6.13299	2.38936	1.71219	0.013443	0.013443	0.999701	0.999773
11.56	6.12919	6.12919	2.38711	1.70904	0.0134341	0.0134341	0.999701	0.999773
11.57	6.12539	6.12539	2.38486	1.7059	0.0134253	0.0134253	0.999701	0.999773
11.58	6.12159	6.12159	2.38262	1.70276	0.0134166	0.0134166	0.999701	0.999773
11.59	6.11779	6.11779	2.38037	1.69961	0.013408	0.013408	0.999701	0.999773
11.6	6.11399	6.11399	2.37812	1.69647	0.0133994	0.0133994	0.999701	0.999773
11.61	6.11018	6.11018	2.37587	1.69332	0.013391	0.013391	0.999701	0.999773
11.62	6.10638	6.10638	2.37363	1.69018	0.0133826	0.0133826	0.999701	0.999773
11.63	6.10258	6.10258	2.37138	1.68703	0.0133743	0.0133743	0.999701	0.999773
11.64	6.09878	6.09878	2.36913	1.68389	0.013366	0.013366	0.999701	0.999773
11.65	6.09498	6.09498	2.36688	1.68075	0.0133579	0.0133579	0.999701	0.999773
11.66	6.09118	6.09118	2.36464	1.6776	0.0133498	0.0133498	0.999701	0.999773
11.67	6.08738	6.08738	2.36239	1.67446	0.0133418	0.0133418	0.999701	0.999773
11.68	6.08357	6.08357	2.36014	1.67131	0.0133338	0.0133338	0.999701	0.999773
11.69	6.07977	6.07977	2.3579	1.66817	0.013326	0.013326	0.999701	0.999773
11.7	6.07597	6.07597	2.35565	1.66503	0.0133182	0.0133182	0.999701	0.999773
11.71	6.07217	6.07217	2.3534	1.66188	0.0133105	0.0133105	0.999701	0.999773
11.72	6.06837	6.06837	2.35115	1.65874	0.0133028	0.0133028	0.999701	0.999773
11.73	6.06456	6.06456	2.34891	1.65559	0.0132952	0.0132952	0.999701	0.999773
11.74	6.06076	6.06076	2.34666	1.65245	0.0132877	0.0132877	0.999701	0.999773
11.75	6.05696	6.05696	2.34441	1.6493	0.0132803	0.0132803	0.999701	0.999773
11.76	6.05316	6.05316	2.34216	1.64616	0.0132729	0.0132729	0.999701	0.999773
11.77	6.04935	6.04935	2.33992	1.64302	0.0132656	0.0132656	0.999701	0.999773
11.78	6.04555	6.04555	2.33767	1.63987	0.0132584	0.0132584	0.999701	0.999773
11.79	6.04175	6.04175	2.33542	1.63673	0.0132513	0.0132513	0.999701	0.999773
11.8	6.03794	6.03794	2.33317	1.63358	0.0132442	0.0132442	0.999701	0.999773
11.81	6.03414	6.03414	2.33093	1.63044	0.0132371	0.0132371	0.999701	0.999773
11.82	6.03033	6.03033	2.32868	1.6273	0.0132302	0.0132302	0.999701	0.999773
11.83	6.02653	6.02653	2.32643	1.62415	0.0132233	0.0132233	0.999701	0.999773
11.84	6.02273	6.02273	2.32419	1.62101	0.0132164	0.0132164	0.999701	0.999773
11.85	6.01892	6.01892	2.32194	1.61786	0.0132097	0.0132097	0.999701	0.999773
11.86	6.01512	6.01512	2.31969	1.61472	0.0132029	0.0132029	0.999701	0.999773
11.87	6.01131	6.01131	2.31744	1.61157	0.0131963	0.0131963	0.999701	0.999773
11.88	6.00751	6.00751	2.3152	1.60843	0.0131897	0.0131897	0.999701	0.999773
11.89	6.00371	6.00371	2.31295	1.60529	0.0131832	0.0131832	0.999701	0.999773
11.9	5.9999	5.9999	2.3107	1.60214	0.0131767	0.0131767	0.999701	0.999773
11.91	5.9961	5.9961	2.30845	1.599	0.0131703	0.0131703	0.999701	0.999773
11.92	5.99229	5.99229	2.30621	1.59585	0.013164	0.013164	0.999701	0.999773
11.93	5.98849	5.98849	2.30396	1.59271	0.0131577	0.0131577	0.999701	0.999773
11.94	5.98468	5.98468	2.30171	1.58956	0.0131514	0.0131514	0.999701	0.999773
11.95	5.98088	5.98088	2.29947	1.58642	0.0131453	0.0131453	0.999701	0.999773
11.96	5.97707	5.97707	2.29722	1.58328	0.0131391	0.0131391	0.999701	0.999773
11.97	5.97326	5.97326	2.29497	1.58013	0.0131331	0.0131331	0.999701	0.999773
11.98	5.96946	5.96946	2.29272	1.57699	0.0131271	0.0131271	0.999701	0.999773
11.99	5.96565	5.96565	2.29048	1.57384	0.0131211	0.0131211	0.999701	0.999773
12	5.96185	5.96185	2.28823	1.5707	0.0131152	0.0131152	0.999701	0.999773
12.01	5.95804	5.95804	2.28598	1.56756	0.0131094	0.0131094	0.999701	0.999773
12.02	5.95424	5.95424	2.28373	1.56441	0.0131036	0.0131036	0.999701	0.999773
12.03	5.95043	5.95043	2.28149	1.56127	0.0130979	0.0130979	0.999701	0.999773
12.04	5.94662	5.94662	2.27924	1.55812	0.0130922	0.0130922	0.999701	0.999773
12.05	5.94282	5.94282	2.27699	1.55498	0.0130865	0.0130865	0.999701	0.999773
12.06	5.93901	5.93901	2.27474	1.55183	0.013081	0.013081	0.999701	0.999773
12.07	5.9352	5.9352	2.2725	1.54869	0.0130754	0.0130754	0.999701	0.999773
12.08	5.9314	5.9314	2.27025	1.54555	0.01307	0.01307	0.999701	0.999773
12.09	5.92759	5.92759	2.268	1.5424	0.0130645	0.0130645	0.999701	0.999773
12.1	5.92378	5.92378	2.26576	1.53926	0.0130591	0.0130591	0.999701	0.999773
12.11	5.91998	5.91998	2.26351	1.53611	0.0130538	0.0130538	0.999701	0.999773
12.12	5.91617	5.91617	2.26126	1.53297	0.0130485	0.0130485	0.999701	0.999773
12.13	5.91236	5.91236	2.25901	1.52983	0.0130433	0.0130433	0.999701	0.999773
12.14	5.90856	5.90856	2.25677	1.52668	0.0130381	0.0130381	0.999701	0.999773
12.15	5.90475	5.90475	2.25452	1.52354	0.013033	0.013033	0.999701	0.999773
12.16	5.90094	5.90094	2.25227	1.52039	0.0130279	0.0130279	0.999701	0.999773
12.17	5.89713	5.89713	2.25002	1.51725	0.0130228	0.0130228	0.9997	0.999773
12.18	5.89333	5.89333	2.24778	1.5141	0.0130178	0.0130178	0.9997	0.999773
12.19	5.88952	5.88952	2.24553	1.51096	0.0130129	0.0130129	0.9997	0.999773
12.2	5.88571	5.88571	2.24328	1.50782	0.013008	0.013008	0.9997	0.999773
12.21	5.8819	5.8819	2.24104	1.50467	0.0130031	0.0130031	0.9997	0.999773
12.22	5.8781	5.8781	2.23879	1.50153	0.0129983	0.0129983	0.9997	0.999773
12.23	5.87429	5.87429	2.23654	1.49838	0.0129935	0.0129935	0.9997	0.999773
12.24	5.87048	5.87048	2.23429	1.49524	0.0129888	0.0129888	0.9997	0.999773
12.25	5.86667	5.86667	2.23205	1.4921	0.0129841	0.0129841	0.9997	0.999773
12.26	5.86286	5.86286	2.2298	1.48895	0.0129795	0.0129795	0.9997	0.999773
12.27	5.85905	5.85905	2.22755	1.48581	0.0129749	0.0129749	0.9997	0.999773
12.28	5.85525	5.85525	2.2253	1.48266	0.0129703	0.0129703	0.9997	0.999773
12.29	5.85144	5.85144	2.22306	1.47952	0.0129658	0.0129658	0.9997	0.999773
12.3	5.84763	5.84763	2.22081	1.47637	0.0129613	0.0129613	0.9997	0.999773
12.31	5.84382	5.84382	2.21856	1.47323	0.0129569	0.0129569	0.9997	0.999773
12.32	5.84001	5.84001	2.21631	1.47009	0.0129525	0.0129525	0.9997	0.999773
12.33	5.8362	5.8362	2.21407	1.46694	0.0129481	0.0129481	0.9997	0.999773
12.34	5.83239	5.83239	2.21182	1.4638	0.0129438	0.0129438	0.9997	0.999773
12.35	5.82859	5.82859	2.20957	1.46065	0.0129395	0.0129395	0.9997	0.999773
12.36	5.82478	5.82478	2.20733	1.45751	0.0129353	0.0129353	0.9997	0.999773
12.37	5.82097	5.82097	2.20508	1.45437	0.0129311	0.0129311	0.9997	0.999773
12.38	5.81716	5.81716	2.20283	1.45122	0.0129269	0.0129269	0.9997	0.999773
12.39	5.81335	5.81335	2.20058	1.44808	0.0129228	0.0129228	0.9997	0.999773
12.4	5.80954	5.80954	2.19834	1.44493	0.0129187	0.0129187	0.9997	0.999773
12.41	5.80573	5.80573	2.19609	1.44179	0.0129146	0.0129146	0.9997	0.999773
12.42	5.80192	5.80192	2.19384	1.43864	0.0129106	0.0129106	0.9997	0.999773
12.43	5.79811	5.79811	2.19159	1.4355	0.0129066	0.0129066	0.9997	0.999773
12.44	5.7943	5.7943	2.18935	1.43236	0.0129027	0.0129027	0.9997	0.999773
12.45	5.79049	5.79049	2.1871	1.42921	0.0128988	0.0128988	0.9997	0.999773
12.46	5.78668	5.78668	2.18485	1.42607	0.0128949	0.0128949	0.9997	0.999773
12.47	5.78287	5.78287	2.18261	1.42292	0.0128911	0.0128911	0.9997	0.999773
12.48	5.77906	5.77906	2.18036	1.41978	0.0128873	0.0128873	0.9997	0.999773
12.49	5.77525	5.77525	2.17811	1.41663	0.0128835	0.0128835	0.9997	0.999773
12.5	5.77144	5.77144	2.17586	1.41349	0.0128798	0.0128798	0.9997	0.999773
12.51	5.76763	5.76763	2.17362	1.41035	0.012876	0.012876	0.9997	0.999773
12.52	5.76382	5.76382	2.17137	1.4072	0.0128724	0.0128724	0.9997	0.999773
12.53	5.76001	5.76001	2.16912	1.40406	0.0128687	0.0128687	0.9997	0.999773
12.54	5.7562	5.7562	2.16687	1.40091	0.0128651	0.0128651	0.9997	0.999773
12.55	5.75239	5.75239	2.16463	1.39777	0.0128616	0.0128616	0.9997	0.999773
12.56	5.74858	5.74858	2.16238	1.39463	0.012858	0.012858	0.9997	0.999773
12.57	5.74477	5.74477	2.16013	1.39148	0.0128545	0.0128545	0.9997	0.999773
12.58	5.74096	5.74096	2.15788	1.38834	0.0128511	0.0128511	0.9997	0.999773
12.59	5.73715	5.73715	2.15564	1.38519	0.0128476	0.0128476	0.9997	0.999773
12.6	5.73334	5.73334	2.15339	1.38205	0.0128442	0.0128442	0.9997	0.999773
12.61	5.72953	5.72953	2.15114	1.3789	0.0128408	0.0128408	0.9997	0.999773
12.62	5.72572	5.72572	2.1489	1.37576	0.0128375	0.0128375	0.9997	0.999773
12.63	5.72191	5.72191	2.14665	1.37262	0.0128341	0.0128341	0.9997	0.999773
12.64	5.71809	5.71809	2.1444	1.36947	0.0128309	0.0128309	0.9997	0.999773
12.65	5.71428	5.71428	2.14215	1.36633	0.0128276	0.0128276	0.9997	0.999773
12.66	5.71047	5.71047	2.13991	1.36318	0.0128244	0.0128244	0.9997	0.999773
12.67	5.70666	5.70666	2.13766	1.36004	0.0128212	0.0128212	0.9997	0.999773
12.68	5.70285	5.70285	2.13541	1.3569	0.012818	0.012818	0.9997	0.999773
12.69	5.69904	5.69904	2.13316	1.35375	0.0128148	0.0128148	0.9997	0.999773
12.7	5.69523	5.69523	2.13092	1.35061	0.0128117	0.0128117	0.9997	0.999773
12.71	5.69142	5.69142	2.12867	1.34746	0.0128086	0.0128086	0.9997	0.999773
12.72	5.68761	5.68761	2.12642	1.34432	0.0128056	0.0128056	0.9997	0.999773
12.73	5.68379	5.68379	2.12418	1.34117	0.0128025	0.0128025	0.9997	0.999773
12.74	5.67998	5.67998	2.12193	1.33803	0.0127995	0.0127995	0.9997	0.999773
12.75	5.67617	5.67617	2.11968	1.33489	0.0127966	0.0127966	0.9997	0.999773
12.76	5.67236	5.67236	2.11743	1.33174	0.0127936	0.0127936	0.9997	0.999773
12.77	5.66855	5.66855	2.11519	1.3286	0.0127907	0.0127907	0.9997	0.999773
12.78	5.66474	5.66474	2.11294	1.32545	0.0127878	0.0127878	0.9997	0.999773
12.79	5.66092	5.66092	2.11069	1.32231	0.0127849	0.0127849	0.9997	0.999773
12.8	5.65711	5.65711	2.10844	1.31917	0.012782	0.012782	0.9997	0.999773
12.81	5.6533	5.6533	2.1062	1.31602	0.0127792	0.0127792	0.9997	0.999773
12.82	5.64949	5.64949	2.10395	1.31288	0.0127764	0.0127764	0.9997	0.999773
12.83	5.64568	5.64568	2.1017	1.30973	0.0127737	0.0127737	0.9997	0.999773
12.84	5.64186	5.64186	2.09945	1.30659	0.0127709	0.0127709	0.9997	0.999773
12.85	5.63805	5.63805	2.09721	1.30344	0.0127682	0.0127682	0.9997	0.999773
12.86	5.63424	5.63424	2.09496	1.3003	0.0127655	0.0127655	0.9997	0.999773
12.87	5.63043	5.63043	2.09271	1.29716	0.0127628	0.0127628	0.9997	0.999773
12.88	5.62662	5.62662	2.09047	1.29401	0.0127602	0.0127602	0.9997	0.999773
12.89	5.6228	5.6228	2.08822	1.29087	0.0127575	0.0127575	0.9997	0.999773
12.9	5.61899	5.61899	2.08597	1.28772	0.0127549	0.0127549	0.9997	0.999773
12.91	5.61518	5.61518	2.08372	1.28458	0.0127523	0.0127523	0.9997	0.999773
12.92	5.61137	5.61137	2.08148	1.28144	0.0127498	0.0127498	0.9997	0.999773
12.93	5.60755	5.60755	2.07923	1.27829	0.0127473	0.0127473	0.9997	0.999773
12.94	5.60374	5.60374	2.07698	1.27515	0.0127447	0.0127447	0.9997	0.999773
12.95	5.59993	5.59993	2.07473	1.272	0.0127423	0.0127423	0.9997	0.999773
12.96	5.59612	5.59612	2.07249	1.26886	0.0127398	0.0127398	0.9997	0.999773
12.97	5.5923	5.5923	2.07024	1.26571	0.0127373	0.0127373	0.9997	0.999773
12.98	5.58849	5.58849	2.06799	1.26257	0.0127349	0.0127349	0.9997	0.999773
12.99	5.58468	5.58468	2.06575	1.25943	0.0127325	0.0127325	0.9997	0.999773
13	5.58087	5.58087	2.0635	1.25628	0.0127301	0.0127301	0.9997	0.999773
13.01	5.57705	5.57705	2.06125	1.25314	0.0127278	0.0127278	0.9997	0.999773
13.02	5.57324	5.57324	2.059	1.24999	0.0127254	0.0127254	0.9997	0.999773
13.03	5.56943	5.56943	2.05676	1.24685	0.0127231	0.0127231	0.9997	0.999773
13.04	5.56562	5.56562	2.05451	1.24371	0.0127208	0.0127208	0.9997	0.999773
13.05	5.5618	5.5618	2.05226	1.24056	0.0127185	0.0127185	0.9997	0.999773
13.06	5.55799	5.55799	2.05001	1.23742	0.0127163	0.0127163	0.9997	0.999773
13.07	5.55418	5.55418	2.04777	1.23427	0.0127141	0.0127141	0.9997	0.999773
13.08	5.55036	5.55036	2.04552	1.23113	0.0127118	0.0127118	0.9997	0.999773
13.09	5.54655	5.54655	2.04327	1.22798	0.0127096	0.0127096	0.9997	0.999773
13.1	5.54274	5.54274	2.04102	1.22484	0.0127075	0.0127075	0.9997	0.999773
13.11	5.53892	5.53892	2.03878	1.2217	0.0127053	0.0127053	0.9997	0.999773
13.12	5.53511	5.53511	2.03653	1.21855	0.0127032	0.0127032	0.9997	0.999773
13.13	5.5313	5.5313	2.03428	1.21541	0.0127011	0.0127011	0.9997	0.999773
13.14	5.52748	5.52748	2.03204	1.21226	0.012699	0.012699	0.9997	0.999773
13.15	5.52367	5.52367	2.02979	1.20912	0.0126969	0.0126969	0.9997	0.999773
13.16	5.51986	5.51986	2.02754	1.20597	0.0126948	0.0126948	0.9997	0.999773
13.17	5.51604	5.51604	2.02529	1.20283	0.0126928	0.0126928	0.9997	0.999773
13.18	5.51223	5.51223	2.02305	1.19969	0.0126907	0.0126907	0.9997	0.999773
13.19	5.50842	5.50842	2.0208	1.19654	0.0126887	0.0126887	0.9997	0.999773
13.2	5.5046	5.5046	2.01855	1.1934	0.0126867	0.0126867	0.9997	0.999773
13.21	5.50079	5.50079	2.0163	1.19025	0.0126848	0.0126848	0.9997	0.999773
13.22	5.49698	5.49698	2.01406	1.18711	0.0126828	0.0126828	0.9997	0.999773
13.23	5.49316	5.49316	2.01181	1.18397	0.0126809	0.0126809	0.9997	0.999773
13.24	5.48935	5.48935	2.00956	1.18082	0.012679	0.012679	0.9997	0.999773
13.25	5.48554	5.48554	2.00732	1.17768	0.0126771	0.0126771	0.9997	0.999773
13.26	5.48172	5.48172	2.00507	1.17453	0.0126752	0.0126752	0.9997	0.999773
13.27	5.47791	5.47791	2.00282	1.17139	0.0126733	0.0126733	0.9997	0.999773
13.28	5.47409	5.47409	2.00057	1.16824	0.0126714	0.0126714	0.9997	0.999773
13.29	5.47028	5.47028	1.99833	1.1651	0.0126696	0.0126696	0.9997	0.999773
13.3	5.46647	5.46647	1.99608	1.16196	0.0126678	0.0126678	0.9997	0.999773
13.31	5.46265	5.46265	1.99383	1.15881	0.012666	0.012666	0.9997	0.999773
13.32	5.45884	5.45884	1.99158	1.15567	0.0126642	0.0126642	0.9997	0.999773
13.33	5.45502	5.45502	1.98934	1.15252	0.0126624	0.0126624	0.9997	0.999773
13.34	5.45121	5.45121	1.98709	1.14938	0.0126607	0.0126607	0.9997	0.999773
13.35	5.4474	5.4474	1.98484	1.14624	0.0126589	0.0126589	0.9997	0.999773
13.36	5.44358	5.44358	1.98259	1.14309	0.0126572	0.0126572	0.9997	0.999773
13.37	5.43977	5.43977	1.98035	1.13995	0.0126555	0.0126555	0.9997	0.999773
13.38	5.43595	5.43595	1.9781	1.1368	0.0126538	0.0126538	0.9997	0.999773
13.39	5.43214	5.43214	1.97585	1.13366	0.0126521	0.0126521	0.9997	0.999773
13.4	5.42833	5.42833	1.97361	1.13051	0.0126505	0.0126505	0.9997	0.999773
13.41	5.42451	5.42451	1.97136	1.12737	0.0126488	0.0126488	0.9997	0.999773
13.42	5.4207	5.4207	1.96911	1.12423	0.0126472	0.0126472	0.9997	0.999773
13.43	5.41688	5.41688	1.96686	1.12108	0.0126455	0.0126455	0.9997	0.999773
13.44	5.41307	5.41307	1.96462	1.11794	0.0126439	0.0126439	0.9997	0.999773
13.45	5.40925	5.40925	1.96237	1.11479	0.0126423	0.0126423	0.9997	0.999773
13.46	5.40544	5.40544	1.96012	1.11165	0.0126408	0.0126408	0.9997	0.999773
13.47	5.40163	5.40163	1.95787	1.10851	0.0126392	0.0126392	0.9997	0.999773
13.48	5.39781	5.39781	1.95563	1.10536	0.0126377	0.0126377	0.9997	0.999773
13.49	5.394	5.394	1.95338	1.10222	0.0126361	0.0126361	0.9997	0.999773
13.5	5.39018	5.39018	1.95113	1.09907	0.0126346	0.0126346	0.9997	0.999773
13.51	5.38637	5.38637	1.94889	1.09593	0.0126331	0.0126331	0.9997	0.999773
13.52	5.38255	5.38255	1.94664	1.09278	0.0126316	0.0126316	0.9997	0.999773
13.53	5.37874	5.37874	1.94439	1.08964	0.0126301	0.0126301	0.9997	0.999773
13.54	5.37492	5.37492	1.94214	1.0865	0.0126286	0.0126286	0.9997	0.999773
13.55	5.37111	5.37111	1.9399	1.08335	0.0126272	0.0126272	0.9997	0.999773
13.56	5.3673	5.3673	1.93765	1.08021	0.0126257	0.0126257	0.9997	0.999773
13.57	5.36348	5.36348	1.9354	1.07706	0.0126243	0.0126243	0.9997	0.999773
13.58	5.35967	5.35967	1.93315	1.07392	0.0126229	0.0126229	0.9997	0.999773
13.59	5.35585	5.35585	1.93091	1.07078	0.0126215	0.0126215	0.9997	0.999773
13.6	5.35204	5.35204	1.92866	1.06763	0.0126201	0.0126201	0.9997	0.999773
13.61	5.34822	5.34822	1.92641	1.06449	0.0126187	0.0126187	0.9997	0.999773
13.62	5.34441	5.34441	1.92416	1.06134	0.0126173	0.0126173	0.9997	0.999773
13.63	5.34059	5.34059	1.92192	1.0582	0.012616	0.012616	0.9997	0.999773
13.64	5.33678	5.33678	1.91967	1.05505	0.0126146	0.0126146	0.9997	0.999773
13.65	5.33296	5.33296	1.91742	1.05191	0.0126133	0.0126133	0.9997	0.999773
13.66	5.32915	5.32915	1.91518	1.04877	0.012612	0.012612	0.9997	0.999773
13.67	5.32533	5.32533	1.91293	1.04562	0.0126107	0.0126107	0.9997	0.999773
13.68	5.32152	5.32152	1.91068	1.04248	0.0126094	0.0126094	0.9997	0.999773
13.69	5.3177	5.3177	1.90843	1.03933	0.0126081	0.0126081	0.9997	0.999773
13.7	5.31389	5.31389	1.90619	1.03619	0.0126068	0.0126068	0.9997	0.999773
13.71	5.31007	5.31007	1.90394	1.03304	0.0126056	0.0126056	0.9997	0.999773
13.72	5.30626	5.30626	1.90169	1.0299	0.0126043	0.0126043	0.9997	0.999773
13.73	5.30244	5.30244	1.89944	1.02676	0.0126031	0.0126031	0.9997	0.999773
13.74	5.29863	5.29863	1.8972	1.02361	0.0126018	0.0126018	0.9997	0.999773
13.75	5.29481	5.29481	1.89495	1.02047	0.0126006	0.0126006	0.9997	0.999773
13.76	5.291	5.291	1.8927	1.01732	0.0125994	0.0125994	0.9997	0.999773
13.77	5.28718	5.28718	1.89045	1.01418	0.0125982	0.0125982	0.9997	0.999773
13.78	5.28337	5.28337	1.88821	1.01104	0.012597	0.012597	0.9997	0.999773
13.79	5.27955	5.27955	1.88596	1.00789	0.0125958	0.0125958	0.9997	0.999773
13.8	5.27574	5.27574	1.88371	1.00475	0.0125947	0.0125947	0.9997	0.999773
13.81	5.27192	5.27192	1.88147	1.0016	0.0125935	0.0125935	0.9997	0.999773
13.82	5.26811	5.26811	1.87922	0.998459	0.0125924	0.0125924	0.9997	0.999773
13.83	5.26429	5.26429	1.87697	0.995315	0.0125912	0.0125912	0.9997	0.999773
13.84	5.26048	5.26048	1.87472	0.992171	0.0125901	0.0125901	0.9997	0.999773
13.85	5.25666	5.25666	1.87248	0.989026	0.012589	0.012589	0.9997	0.999773
13.86	5.25285	5.25285	1.87023	0.985882	0.0125879	0.0125879	0.9997	0.999773
13.87	5.24903	5.24903	1.86798	0.982738	0.0125868	0.0125868	0.9997	0.999773
13.88	5.24522	5.24522	1.86573	0.979594	0.0125857	0.0125857	0.9997	0.999773
13.89	5.2414	5.2414	1.86349	0.97645	0.0125846	0.0125846	0.9997	0.999773
13.9	5.23758	5.23758	1.86124	0.973305	0.0125836	0.0125836	0.9997	0.999773
13.91	5.23377	5.23377	1.85899	0.970161	0.0125825	0.0125825	0.999699	0.999773
13.92	5.22995	5.22995	1.85675	0.967017	0.0125815	0.0125815	0.999699	0.999773
13.93	5.22614	5.22614	1.8545	0.963873	0.0125804	0.0125804	0.999699	0.999773
13.94	5.22232	5.22232	1.85225	0.960729	0.0125794	0.0125794	0.999699	0.999773
13.95	5.21851	5.21851	1.85	0.957585	0.0125784	0.0125784	0.999699	0.999773
13.96	5.21469	5.21469	1.84776	0.95444	0.0125774	0.0125774	0.999699	0.999773
13.97	5.21088	5.21088	1.84551	0.951296	0.0125764	0.0125764	0.999699	0.999773
13.98	5.20706	5.20706	1.84326	0.948152	0.0125754	0.0125754	0.999699	0.999773
13.99	5.20325	5.20325	1.84101	0.945008	0.0125744	0.0125744	0.999699	0.999773
14	5.19943	5.19943	1.83877	0.941864	0.0125734	0.0125734	0.999699	0.999773
14.01	5.19561	5.19561	1.83652	0.938719	0.0125724	0.0125724	0.999699	0.999773
14.02	5.1918	5.1918	1.83427	0.935575	0.0125715	0.0125715	0.999699	0.999773
14.03	5.18798	5.18798	1.83202	0.932431	0.0125705	0.0125705	0.999699	0.999773
14.04	5.18417	5.18417	1.82978	0.929287	0.0125696	0.0125696	0.999699	0.999773
14.05	5.18035	5.18035	1.82753	0.926143	0.0125686	0.0125686	0.999699	0.999773
14.06	5.17654	5.17654	1.82528	0.922999	0.0125677	0.0125677	0.999699	0.999773
14.07	5.17272	5.17272	1.82304	0.919854	0.0125668	0.0125668	0.999699	0.999773
14.08	5.1689	5.1689	1.82079	0.91671	0.0125659	0.0125659	0.999699	0.999773
14.09	5.16509	5.16509	1.81854	0.913566	0.012565	0.012565	0.999699	0.999773
14.1	5.16127	5.16127	1.81629	0.910422	0.0125641	0.0125641	0.999699	0.999773
14.11	5.15746	5.15746	1.81405	0.907278	0.0125632	0.0125632	0.999699	0.999773
14.12	5.15364	5.15364	1.8118	0.904133	0.0125623	0.0125623	0.999699	0.999773
14.13	5.14983	5.14983	1.80955	0.900989	0.0125615	0.0125615	0.999699	0.999773
14.14	5.14601	5.14601	1.8073	0.897845	0.0125606	0.0125606	0.999699	0.999773
14.15	5.14219	5.14219	1.80506	0.894701	0.0125597	0.0125597	0.999699	0.999773
14.16	5.13838	5.13838	1.80281	0.891557	0.0125589	0.0125589	0.999699	0.999773
14.17	5.13456	5.13456	1.80056	0.888413	0.012558	0.012558	0.999699	0.999773
14.18	5.13075	5.13075	1.79832	0.885268	0.0125572	0.0125572	0.999699	0.999773
14.19	5.12693	5.12693	1.79607	0.882124	0.0125564	0.0125564	0.999699	0.999773
14.2	5.12312	5.12312	1.79382	0.87898	0.0125556	0.0125556	0.999699	0.999773
14.21	5.1193	5.1193	1.79157	0.875836	0.0125548	0.0125548	0.999699	0.999773
14.22	5.11548	5.11548	1.78933	0.872692	0.012554	0.012554	0.999699	0.999773
14.23	5.11167	5.11167	1.78708	0.869548	0.0125532	0.0125532	0.999699	0.999773
14.24	5.10785	5.10785	1.78483	0.866403	0.0125524	0.0125524	0.999699	0.999773
14.25	5.10404	5.10404	1.78258	0.863259	0.0125516	0.0125516	0.999699	0.999773
14.26	5.10022	5.10022	1.78034	0.860115	0.0125508	0.0125508	0.999699	0.999773
14.27	5.0964	5.0964	1.77809	0.856971	0.01255	0.01255	0.999699	0.999773
14.28	5.09259	5.09259	1.77584	0.853827	0.0125493	0.0125493	0.999699	0.999773
14.29	5.08877	5.08877	1.77359	0.850682	0.0125485	0.0125485	0.999699	0.999773
14.3	5.08496	5.08496	1.77135	0.847538	0.0125478	0.0125478	0.999699	0.999773
14.31	5.08114	5.08114	1.7691	0.844394	0.012547	0.012547	0.999699	0.999773
14.32	5.07732	5.07732	1.76685	0.84125	0.0125463	0.0125463	0.999699	0.999773
14.33	5.07351	5.07351	1.76461	0.838106	0.0125456	0.0125456	0.999699	0.999773
14.34	5.06969	5.06969	1.76236	0.834962	0.0125448	0.0125448	0.999699	0.999773
14.35	5.06588	5.06588	1.76011	0.831817	0.0125441	0.0125441	0.999699	0.999773
14.36	5.06206	5.06206	1.75786	0.828673	0.0125434	0.0125434	0.999699	0.999773
14.37	5.05824	5.05824	1.75562	0.825529	0.0125427	0.0125427	0.999699	0.999773
14.38	5.05443	5.05443	1.75337	0.822385	0.012542	0.012542	0.999699	0.999773
14.39	5.05061	5.05061	1.75112	0.819241	0.0125413	0.0125413	0.999699	0.999773
14.4	5.04679	5.04679	1.74887	0.816096	0.0125406	0.0125406	0.999699	0.999773
14.41	5.04298	5.04298	1.74663	0.812952	0.01254	0.01254	0.999699	0.999773
14.42	5.03916	5.03916	1.74438	0.809808	0.0125393	0.0125393	0.999699	0.999773
14.43	5.03535	5.03535	1.74213	0.806664	0.0125386	0.0125386	0.999699	0.999773
14.44	5.03153	5.03153	1.73989	0.80352	0.012538	0.012538	0.999699	0.999773
14.45	5.02771	5.02771	1.73764	0.800376	0.0125373	0.0125373	0.999699	0.999773
14.46	5.0239	5.0239	1.73539	0.797231	0.0125367	0.0125367	0.999699	0.999773
14.47	5.02008	5.02008	1.73314	0.794087	0.012536	0.012536	0.999699	0.999773
14.48	5.01627	5.01627	1.7309	0.790943	0.0125354	0.0125354	0.999699	0.999773
14.49	5.01245	5.01245	1.72865	0.787799	0.0125347	0.0125347	0.999699	0.999773
14.5	5.00863	5.00863	1.7264	0.784655	0.0125341	0.0125341	0.999699	0.999773
14.51	5.00482	5.00482	1.72415	0.78151	0.0125335	0.0125335	0.999699	0.999773
14.52	5.001	5.001	1.72191	0.778366	0.0125329	0.0125329	0.999699	0.999773
14.53	4.99718	4.99718	1.71966	0.775222	0.0125323	0.0125323	0.999699	0.999773
14.54	4.99337	4.99337	1.71741	0.772078	0.0125317	0.0125317	0.999699	0.999773
14.55	4.98955	4.98955	1.71516	0.768934	0.0125311	0.0125311	0.999699	0.999773
14.56	4.98573	4.98573	1.71292	0.76579	0.0125305	0.0125305	0.999699	0.999773
14.57	4.98192	4.98192	1.71067	0.762645	0.0125299	0.0125299	0.999699	0.999773
14.58	4.9781	4.9781	1.70842	0.759501	0.0125293	0.0125293	0.999699	0.999773
14.59	4.97429	4.97429	1.70618	0.756357	0.0125287	0.0125287	0.999699	0.999773
14.6	4.97047	4.97047	1.70393	0.753213	0.0125281	0.0125281	0.999699	0.999773
14.61	4.96665	4.96665	1.70168	0.750069	0.0125276	0.0125276	0.999699	0.999773
14.62	4.96284	4.96284	1.69943	0.746924	0.012527	0.012527	0.999699	0.999773
14.63	4.95902	4.95902	1.69719	0.74378	0.0125264	0.0125264	0.999699	0.999773
14.64	4.9552	4.9552	1.69494	0.740636	0.0125259	0.0125259	0.999699	0.999773
14.65	4.95139	4.95139	1.69269	0.737492	0.0125253	0.0125253	0.999699	0.999773
14.66	4.94757	4.94757	1.69044	0.734348	0.0125248	0.0125248	0.999699	0.999773
14.67	4.94375	4.94375	1.6882	0.731204	0.0125242	0.0125242	0.999699	0.999773
14.68	4.93994	4.93994	1.68595	0.728059	0.0125237	0.0125237	0.999699	0.999773
14.69	4.93612	4.93612	1.6837	0.724915	0.0125232	0.0125232	0.999699	0.999773
14.7	4.93231	4.93231	1.68146	0.721771	0.0125227	0.0125227	0.999699	0.999773
14.71	4.92849	4.92849	1.67921	0.718627	0.0125221	0.0125221	0.999699	0.999773
14.72	4.92467	4.92467	1.67696	0.715483	0.0125216	0.0125216	0.999699	0.999773
14.73	4.92086	4.92086	1.67471	0.712338	0.0125211	0.0125211	0.999699	0.999773
14.74	4.91704	4.91704	1.67247	0.709194	0.0125206	0.0125206	0.999699	0.999773
14.75	4.91322	4.91322	1.67022	0.70605	0.0125201	0.0125201	0.999699	0.999773
14.76	4.90941	4.90941	1.66797	0.702906	0.0125196	0.0125196	0.999699	0.999773
14.77	4.90559	4.90559	1.66572	0.699762	0.0125191	0.0125191	0.999699	0.999773
14.78	4.90177	4.90177	1.66348	0.696618	0.0125186	0.0125186	0.999699	0.999773
14.79	4.89796	4.89796	1.66123	0.693473	0.0125181	0.0125181	0.999699	0.999773
14.8	4.89414	4.89414	1.65898	0.690329	0.0125176	0.0125176	0.999699	0.999773
14.81	4.89032	4.89032	1.65673	0.687185	0.0125172	0.0125172	0.999699	0.999773
14.82	4.88651	4.88651	1.65449	0.684041	0.0125167	0.0125167	0.999699	0.999773
14.83	4.88269	4.88269	1.65224	0.680897	0.0125162	0.0125162	0.999699	0.999773
14.84	4.87887	4.87887	1.64999	0.677752	0.0125158	0.0125158	0.999699	0.999773
14.85	4.87506	4.87506	1.64775	0.674608	0.0125153	0.0125153	0.999699	0.999773
14.86	4.87124	4.87124	1.6455	0.671464	0.0125148	0.0125148	0.999699	0.999773
14.87	4.86742	4.86742	1.64325	0.66832	0.0125144	0.0125144	0.999699	0.999773
14.88	4.86361	4.86361	1.641	0.665176	0.0125139	0.0125139	0.999699	0.999773
14.89	4.85979	4.85979	1.63876	0.662032	0.0125135	0.0125135	0.999699	0.999773
14.9	4.85597	4.85597	1.63651	0.658887	0.0125131	0.0125131	0.999699	0.999773
14.91	4.85216	4.85216	1.63426	0.655743	0.0125126	0.0125126	0.999699	0.999773
14.92	4.84834	4.84834	1.63201	0.652599	0.0125122	0.0125122	0.999699	0.999773
14.93	4.84452	4.84452	1.62977	0.649455	0.0125118	0.0125118	0.999699	0.999773
14.94	4.84071	4.84071	1.62752	0.646311	0.0125113	0.0125113	0.999699	0.999773
14.95	4.83689	4.83689	1.62527	0.643166	0.0125109	0.0125109	0.999699	0.999773
14.96	4.83307	4.83307	1.62303	0.640022	0.0125105	0.0125105	0.999699	0.999773
14.97	4.82926	4.82926	1.62078	0.636878	0.0125101	0.0125101	0.999699	0.999773
14.98	4.82544	4.82544	1.61853	0.633734	0.0125097	0.0125097	0.999699	0.999773
14.99	4.82162	4.82162	1.61628	0.63059	0.0125093	0.0125093	0.999699	0.999773
15	4.81781	4.81781	1.61404	0.627446	0.0125089	0.0125089	0.999699	0.999773
15.01	4.81399	4.81399	1.61179	0.624301	0.0125085	0.0125085	0.999699	0.999773
15.02	4.81017	4.81017	1.60954	0.621157	0.0125081	0.0125081	0.999699	0.999773
15.03	4.80636	4.80636	1.60729	0.618013	0.0125077	0.0125077	0.999699	0.999773
15.04	4.80254	4.80254	1.60505	0.614869	0.0125073	0.0125073	0.999699	0.999773
15.05	4.79872	4.79872	1.6028	0.611725	0.0125069	0.0125069	0.999699	0.999773
15.06	4.79491	4.79491	1.60055	0.60858	0.0125065	0.0125065	0.999699	0.999773
15.07	4.79109	4.79109	1.5983	0.605436	0.0125061	0.0125061	0.999699	0.999773
15.08	4.78727	4.78727	1.59606	0.602292	0.0125058	0.0125058	0.999699	0.999773
15.09	4.78346	4.78346	1.59381	0.599148	0.0125054	0.0125054	0.999699	0.999773
15.1	4.77964	4.77964	1.59156	0.596004	0.012505	0.012505	0.999699	0.999773
15.11	4.77582	4.77582	1.58932	0.59286	0.0125046	0.0125046	0.999699	0.999773
15.12	4.77201	4.77201	1.58707	0.589715	0.0125043	0.0125043	0.999699	0.999773
15.13	4.76819	4.76819	1.58482	0.586571	0.0125039	0.0125039	0.999699	0.999773
15.14	4.76437	4.76437	1.58257	0.583427	0.0125036	0.0125036	0.999699	0.999773
15.15	4.76056	4.76056	1.58033	0.580283	0.0125032	0.0125032	0.999699	0.999773
15.16	4.75674	4.75674	1.57808	0.577139	0.0125029	0.0125029	0.999699	0.999773
15.17	4.75292	4.75292	1.57583	0.573995	0.0125025	0.0125025	0.999699	0.999773
15.18	4.74911	4.74911	1.57358	0.57085	0.0125022	0.0125022	0.999699	0.999773
15.19	4.74529	4.74529	1.57134	0.567706	0.0125018	0.0125018	0.999699	0.999773
15.2	4.74147	4.74147	1.56909	0.564562	0.0125015	0.0125015	0.999699	0.999773
15.21	4.73765	4.73765	1.56684	0.561418	0.0125012	0.0125012	0.999699	0.999773
15.22	4.73384	4.73384	1.56459	0.558274	0.0125008	0.0125008	0.999699	0.999773
15.23	4.73002	4.73002	1.56235	0.555129	0.0125005	0.0125005	0.999699	0.999773
15.24	4.7262	4.7262	1.5601	0.551985	0.0125002	0.0125002	0.999699	0.999773
15.25	4.72239	4.72239	1.55785	0.548841	0.0124998	0.0124998	0.999699	0.999773
15.26	4.71857	4.71857	1.55561	0.545697	0.0124995	0.0124995	0.999699	0.999773
15.27	4.71475	4.71475	1.55336	0.542553	0.0124992	0.0124992	0.999699	0.999773
15.28	4.71094	4.71094	1.55111	0.539409	0.0124989	0.0124989	0.999699	0.999773
15.29	4.70712	4.70712	1.54886	0.536264	0.0124986	0.0124986	0.999699	0.999773
15.3	4.7033	4.7033	1.54662	0.53312	0.0124983	0.0124983	0.999699	0.999773
15.31	4.69949	4.69949	1.54437	0.529976	0.012498	0.012498	0.999699	0.999773
15.32	4.69567	4.69567	1.54212	0.526832	0.0124977	0.0124977	0.999699	0.999773
15.33	4.69185	4.69185	1.53987	0.523688	0.0124973	0.0124973	0.999699	0.999773
15.34	4.68803	4.68803	1.53763	0.520543	0.0124971	0.0124971	0.999699	0.999773
15.35	4.68422	4.68422	1.53538	0.517399	0.0124968	0.0124968	0.999699	0.999773
15.36	4.6804	4.6804	1.53313	0.514255	0.0124965	0.0124965	0.999699	0.999773
15.37	4.67658	4.67658	1.53089	0.511111	0.0124962	0.0124962	0.999699	0.999773
15.38	4.67277	4.67277	1.52864	0.507967	0.0124959	0.0124959	0.999699	0.999773
15.39	4.66895	4.66895	1.52639	0.504823	0.0124956	0.0124956	0.999699	0.999773
15.4	4.66513	4.66513	1.52414	0.501678	0.0124953	0.0124953	0.999699	0.999773
15.41	4.66132	4.66132	1.5219	0.498534	0.012495	0.012495	0.999699	0.999773
15.42	4.6575	4.6575	1.51965	0.49539	0.0124948	0.0124948	0.999699	0.999773
15.43	4.65368	4.65368	1.5174	0.492246	0.0124945	0.0124945	0.999699	0.999773
15.44	4.64987	4.64987	1.51515	0.489102	0.0124942	0.0124942	0.999699	0.999773
15.45	4.64605	4.64605	1.51291	0.485957	0.0124939	0.0124939	0.999699	0.999773
15.46	4.64223	4.64223	1.51066	0.482813	0.0124937	0.0124937	0.999699	0.999773
15.47	4.63841	4.63841	1.50841	0.479669	0.0124934	0.0124934	0.999699	0.999773
15.48	4.6346	4.6346	1.50616	0.476525	0.0124931	0.0124931	0.999699	0.999773
15.49	4.63078	4.63078	1.50392	0.473381	0.0124929	0.0124929	0.999699	0.999773
15.5	4.62696	4.62696	1.50167	0.470237	0.0124926	0.0124926	0.999699	0.999773
15.51	4.62315	4.62315	1.49942	0.467092	0.0124924	0.0124924	0.999699	0.999773
15.52	4.61933	4.61933	1.49718	0.463948	0.0124921	0.0124921	0.999699	0.999773
15.53	4.61551	4.61551	1.49493	0.460804	0.0124918	0.0124918	0.999699	0.999773
15.54	4.6117	4.6117	1.49268	0.45766	0.0124916	0.0124916	0.999699	0.999773
15.55	4.60788	4.60788	1.49043	0.454516	0.0124913	0.0124913	0.999699	0.999773
15.56	4.60406	4.60406	1.48819	0.451371	0.0124911	0.0124911	0.999699	0.999773
15.57	4.60024	4.60024	1.48594	0.448227	0.0124909	0.0124909	0.999699	0.999773
15.58	4.59643	4.59643	1.48369	0.445083	0.0124906	0.0124906	0.999699	0.999773
15.59	4.59261	4.59261	1.48144	0.441939	0.0124904	0.0124904	0.999699	0.999773
15.6	4.58879	4.58879	1.4792	0.438795	0.0124901	0.0124901	0.999699	0.999773
15.61	4.58498	4.58498	1.47695	0.435651	0.0124899	0.0124899	0.999699	0.999773
15.62	4.58116	4.58116	1.4747	0.432506	0.0124897	0.0124897	0.999699	0.999773
15.63	4.57734	4.57734	1.47246	0.429362	0.0124894	0.0124894	0.999699	0.999773
15.64	4.57352	4.57352	1.47021	0.426218	0.0124892	0.0124892	0.999699	0.999773
15.65	4.56971	4.56971	1.46796	0.423074	0.012489	0.012489	0.999699	0.999773
15.66	4.56589	4.56589	1.46571	0.41993	0.0124887	0.0124887	0.999699	0.999773
15.67	4.56207	4.56207	1.46347	0.416785	0.0124885	0.0124885	0.999699	0.999773
15.68	4.55826	4.55826	1.46122	0.413641	0.0124883	0.0124883	0.999699	0.999773
15.69	4.55444	4.55444	1.45897	0.410497	0.0124881	0.0124881	0.999699	0.999773
15.7	4.55062	4.55062	1.45672	0.407353	0.0124879	0.0124879	0.999699	0.999773
15.71	4.5468	4.5468	1.45448	0.404209	0.0124877	0.0124877	0.999699	0.999773
15.72	4.54299	4.54299	1.45223	0.401065	0.0124874	0.0124874	0.999699	0.999773
15.73	4.53917	4.53917	1.44998	0.39792	0.0124872	0.0124872	0.999699	0.999773
15.74	4.53535	4.53535	1.44773	0.394776	0.012487	0.012487	0.999699	0.999773
15.75	4.53154	4.53154	1.44549	0.391632	0.0124868	0.0124868	0.999699	0.999773
15.76	4.52772	4.52772	1.44324	0.388488	0.0124866	0.0124866	0.999699	0.999773
15.77	4.5239	4.5239	1.44099	0.385344	0.0124864	0.0124864	0.999699	0.999773
15.78	4.52009	4.52009	1.43875	0.382199	0.0124862	0.0124862	0.999699	0.999773
15.79	4.51627	4.51627	1.4365	0.379055	0.012486	0.012486	0.999699	0.999773
15.8	4.51245	4.51245	1.43425	0.375911	0.0124858	0.0124858	0.999699	0.999773
15.81	4.50863	4.50863	1.432	0.372767	0.0124856	0.0124856	0.999699	0.999773
15.82	4.50482	4.50482	1.42976	0.369623	0.0124854	0.0124854	0.999699	0.999773
15.83	4.501	4.501	1.42751	0.366479	0.0124852	0.0124852	0.999699	0.999773
15.84	4.49718	4.49718	1.42526	0.363334	0.012485	0.012485	0.999699	0.999773
15.85	4.49337	4.49337	1.42301	0.36019	0.0124848	0.0124848	0.999699	0.999773
15.86	4.48955	4.48955	1.42077	0.357046	0.0124846	0.0124846	0.999699	0.999773
15.87	4.48573	4.48573	1.41852	0.353902	0.0124844	0.0124844	0.999699	0.999773
15.88	4.48191	4.48191	1.41627	0.350758	0.0124843	0.0124843	0.999699	0.999773
15.89	4.4781	4.4781	1.41403	0.347613	0.0124841	0.0124841	0.999699	0.999773
15.9	4.47428	4.47428	1.41178	0.344469	0.0124839	0.0124839	0.999699	0.999773
15.91	4.47046	4.47046	1.40953	0.341325	0.0124837	0.0124837	0.999699	0.999773
15.92	4.46664	4.46664	1.40728	0.338181	0.0124835	0.0124835	0.999699	0.999773
15.93	4.46283	4.46283	1.40504	0.335037	0.0124834	0.0124834	0.999699	0.999773
15.94	4.45901	4.45901	1.40279	0.331893	0.0124832	0.0124832	0.999699	0.999773
15.95	4.45519	4.45519	1.40054	0.328748	0.012483	0.012483	0.999699	0.999773
15.96	4.45138	4.45138	1.39829	0.325604	0.0124828	0.0124828	0.999699	0.999773
15.97	4.44756	4.44756	1.39605	0.32246	0.0124827	0.0124827	0.999699	0.999773
15.98	4.44374	4.44374	1.3938	0.319316	0.0124825	0.0124825	0.999699	0.999773
15.99	4.43992	4.43992	1.39155	0.316172	0.0124823	0.0124823	0.999699	0.999773
16	4.43611	4.43611	1.3893	0.313027	0.0124821	0.0124821	0.999699	0.999773
16.01	4.43229	4.43208	1.38706	0.309883	0.012482	0.0124821	0.999699	0.999773
16.02	4.42847	4.42805	1.38481	0.306739	0.0124818	0.0124821	0.999699	0.999773
16.03	4.42466	4.42402	1.38256	0.303595	0.0124817	0.0124821	0.999699	0.999773
16.04	4.42084	4.41999	1.38032	0.300451	0.0124815	0.0124821	0.999699	0.999773
16.05	4.41702	4.41596	1.37807	0.297307	0.0124813	0.0124821	0.999699	0.999773
16.06	4.4132	4.41193	1.37582	0.294162	0.0124812	0.0124821	0.999699	0.999773
16.07	4.40939	4.4079	1.37357	0.291018	0.012481	0.0124821	0.999699	0.999773
16.08	4.40557	4.40387	1.37133	0.287874	0.0124809	0.0124821	0.999699	0.999773
16.09	4.40175	4.39984	1.36908	0.28473	0.0124807	0.0124821	0.999699	0.999773
16.1	4.39794	4.39581	1.36683	0.281586	0.0124806	0.0124821	0.999699	0.999773
16.11	4.39412	4.39178	1.36458	0.278442	0.0124804	0.0124821	0.999699	0.999773
16.12	4.3903	4.38775	1.36234	0.275297	0.0124803	0.0124821	0.999699	0.999773
16.13	4.38648	4.38372	1.36009	0.272153	0.0124801	0.012482	0.999699	0.999773
16.14	4.38267	4.37969	1.35784	0.269009	0.01248	0.012482	0.999699	0.999773
16.15	4.37885	4.37566	1.3556	0.265865	0.0124798	0.012482	0.999699	0.999773
16.16	4.37503	4.37163	1.35335	0.262721	0.0124797	0.012482	0.999699	0.999773
16.17	4.37121	4.3676	1.3511	0.259576	0.0124795	0.012482	0.999699	0.999773
16.18	4.3674	4.36357	1.34885	0.256432	0.0124794	0.012482	0.999699	0.999773
16.19	4.36358	4.35954	1.34661	0.253288	0.0124792	0.012482	0.999699	0.999773
16.2	4.35976	4.35551	1.34436	0.250144	0.0124791	0.012482	0.999699	0.999773
16.21	4.35595	4.35148	1.34211	0.247	0.012479	0.012482	0.999699	0.999773
16.22	4.35213	4.34745	1.33986	0.243856	0.0124788	0.012482	0.999699	0.999773
16.23	4.34831	4.34342	1.33762	0.240711	0.0124787	0.012482	0.999699	0.999773
16.24	4.34449	4.33939	1.33537	0.237567	0.0124785	0.012482	0.999699	0.999773
16.25	4.34068	4.33536	1.33312	0.234423	0.0124784	0.012482	0.999699	0.999773
16.26	4.33686	4.33133	1.33087	0.231279	0.0124783	0.012482	0.999699	0.999773
16.27	4.33304	4.3273	1.32863	0.228135	0.0124781	0.0124819	0.999699	0.999773
16.28	4.32922	4.32327	1.32638	0.22499	0.012478	0.0124819	0.999699	0.999773
16.29	4.32541	4.31924	1.32413	0.221846	0.0124779	0.0124819	0.999699	0.999773
16.3	4.32159	4.31521	1.32189	0.218702	0.0124778	0.0124819	0.999699	0.999773
16.31	4.31777	4.31118	1.31964	0.215558	0.0124776	0.0124819	0.999699	0.999773
16.32	4.31396	4.30715	1.31739	0.212414	0.0124775	0.0124819	0.999699	0.999773
16.33	4.31014	4.30312	1.31514	0.20927	0.0124774	0.0124819	0.999699	0.999773
16.34	4.30632	4.29909	1.3129	0.206125	0.0124773	0.0124819	0.999699	0.999773
16.35	4.3025	4.29506	1.31065	0.202981	0.0124771	0.0124819	0.999699	0.999773
16.36	4.29869	4.29103	1.3084	0.199837	0.012477	0.0124819	0.999699	0.999773
16.37	4.29487	4.287	1.30615	0.196693	0.0124769	0.0124819	0.999699	0.999773
16.38	4.29105	4.28297	1.30391	0.193549	0.0124768	0.0124819	0.999699	0.999773
16.39	4.28723	4.27894	1.30166	0.190404	0.0124767	0.0124819	0.999699	0.999773
16.4	4.28342	4.27491	1.29941	0.18726	0.0124765	0.0124819	0.999699	0.999773
16.41	4.2796	4.27088	1.29716	0.184116	0.0124764	0.0124819	0.999699	0.999773
16.42	4.27578	4.26685	1.29492	0.180972	0.0124763	0.0124819	0.999699	0.999773
16.43	4.27197	4.26282	1.29267	0.177828	0.0124762	0.0124819	0.999699	0.999773
16.44	4.26815	4.25879	1.29042	0.174684	0.0124761	0.0124818	0.999699	0.999773
16.45	4.26433	4.25476	1.28818	0.171539	0.012476	0.0124818	0.999699	0.999773
16.46	4.26051	4.25073	1.28593	0.168395	0.0124759	0.0124818	0.999699	0.999773
16.47	4.2567	4.2467	1.28368	0.165251	0.0124757	0.0124818	0.999699	0.999773
16.48	4.25288	4.24267	1.28143	0.162107	0.0124756	0.0124818	0.999699	0.999773
16.49	4.24906	4.23864	1.27919	0.158963	0.0124755	0.0124818	0.999699	0.999773
16.5	4.24524	4.23461	1.27694	0.155818	0.0124754	0.0124818	0.999699	0.999773
16.51	4.24143	4.23058	1.27469	0.152674	0.0124753	0.0124818	0.999699	0.999773
16.52	4.23761	4.22655	1.27244	0.14953	0.0124752	0.0124818	0.999699	0.999773
16.53	4.23379	4.22252	1.2702	0.146386	0.0124751	0.0124818	0.999699	0.999773
16.54	4.22997	4.21849	1.26795	0.143242	0.012475	0.0124818	0.999699	0.999773
16.55	4.22616	4.21446	1.2657	0.140098	0.0124749	0.0124818	0.999699	0.999773
16.56	4.22234	4.21043	1.26346	0.136953	0.0124748	0.0124818	0.999699	0.999773
16.57	4.21852	4.2064	1.26121	0.133809	0.0124747	0.0124818	0.999699	0.999773
16.58	4.21471	4.20237	1.25896	0.130665	0.0124746	0.0124818	0.999699	0.999773
16.59	4.21089	4.19834	1.25671	0.127521	0.0124745	0.0124818	0.999699	0.999773
16.6	4.20707	4.19431	1.25447	0.124377	0.0124744	0.0124818	0.999699	0.999773
16.61	4.20325	4.19028	1.25222	0.121232	0.0124743	0.0124818	0.999699	0.999773
16.62	4.19944	4.18625	1.24997	0.118088	0.0124742	0.0124818	0.999699	0.999773
16.63	4.19562	4.18222	1.24772	0.114944	0.0124741	0.0124818	0.999699	0.999773
16.64	4.1918	4.17819	1.24548	0.1118	0.012474	0.0124817	0.999699	0.999773
16.65	4.18798	4.17416	1.24323	0.108656	0.0124739	0.0124817	0.999699	0.999773
16.66	4.18417	4.17013	1.24098	0.105512	0.0124738	0.0124817	0.999699	0.999773
16.67	4.18035	4.1661	1.23873	0.102367	0.0124737	0.0124817	0.999699	0.999773
16.68	4.17653	4.16207	1.23649	0.0992232	0.0124736	0.0124817	0.999699	0.999773
16.69	4.17271	4.15804	1.23424	0.096079	0.0124735	0.0124817	0.999699	0.999773
16.7	4.1689	4.15401	1.23199	0.0929348	0.0124734	0.0124817	0.999699	0.999773
16.71	4.16508	4.14998	1.22975	0.0897907	0.0124734	0.0124817	0.999699	0.999773
16.72	4.16126	4.14595	1.2275	0.0866465	0.0124733	0.0124817	0.999699	0.999773
16.73	4.15745	4.14192	1.22525	0.0835023	0.0124732	0.0124817	0.999699	0.999773
16.74	4.15363	4.13789	1.223	0.0803581	0.0124731	0.0124817	0.999699	0.999773
16.75	4.14981	4.13386	1.22076	0.0772139	0.012473	0.0124817	0.999699	0.999773
16.76	4.14599	4.12983	1.21851	0.0740698	0.0124729	0.0124817	0.999699	0.999773
16.77	4.14218	4.1258	1.21626	0.0709256	0.0124728	0.0124817	0.999699	0.999773
16.78	4.13836	4.12177	1.21401	0.0677814	0.0124728	0.0124817	0.999699	0.999773
16.79	4.13454	4.11774	1.21177	0.0646372	0.0124727	0.0124817	0.999699	0.999773
16.8	4.13072	4.11371	1.20952	0.061493	0.0124726	0.0124817	0.999699	0.999773
16.81	4.12691	4.10968	1.20727	0.0583488	0.0124725	0.0124817	0.999699	0.999773
16.82	4.12309	4.10565	1.20503	0.0552047	0.0124724	0.0124817	0.999699	0.999773
16.83	4.11927	4.10162	1.20278	0.0520605	0.0124723	0.0124817	0.999699	0.999773
16.84	4.11545	4.09759	1.20053	0.0489163	0.0124723	0.0124817	0.999699	0.999773
16.85	4.11164	4.09356	1.19828	0.0457721	0.0124722	0.0124817	0.999699	0.999773
16.86	4.10782	4.08953	1.19604	0.0426279	0.0124721	0.0124817	0.999699	0.999773
16.87	4.104	4.0855	1.19379	0.0394838	0.012472	0.0124817	0.999699	0.999773
16.88	4.10018	4.08147	1.19154	0.0363396	0.012472	0.0124816	0.999699	0.999773
16.89	4.09637	4.07744	1.18929	0.0331954	0.0124719	0.0124816	0.999699	0.999773
16.9	4.09255	4.07341	1.18705	0.0300512	0.0124718	0.0124816	0.999699	0.999773
16.91	4.08873	4.06938	1.1848	0.026907	0.0124717	0.0124816	0.999699	0.999773
16.92	4.08492	4.06535	1.18255	0.0237629	0.0124717	0.0124816	0.999699	0.999773
16.93	4.0811	4.06132	1.1803	0.0206187	0.0124716	0.0124816	0.999699	0.999773
16.94	4.07728	4.05729	1.17806	0.0174745	0.0124715	0.0124816	0.999699	0.999773
16.95	4.07346	4.05326	1.17581	0.0143303	0.0124714	0.0124816	0.999699	0.999773
16.96	4.06965	4.04923	1.17356	0.0111861	0.0124714	0.0124816	0.999699	0.999773
16.97	4.06583	4.0452	1.17132	0.00804195	0.0124713	0.0124816	0.999699	0.999773
16.98	4.06201	4.04117	1.16907	0.00489777	0.0124712	0.0124816	0.999699	0.999773
16.99	4.05819	4.03714	1.16682	0.00175359	0.0124711	0.0124816	0.999699	0.999773
17	4.05438	4.03311	1.16457	-0.00139059	0.0124711	0.0124816	0.999699	0.999773
17.01	4.05056	4.02908	1.16233	-0.00453477	0.012471	0.0124816	0.999699	0.999773
17.02	4.04674	4.02505	1.16008	-0.00767895	0.0124709	0.0124816	0.999699	0.999773
17.03	4.04292	4.02102	1.15783	-0.0108231	0.0124709	0.0124816	0.999699	0.999773
17.04	4.03911	4.01699	1.15558	-0.0139673	0.0124708	0.0124816	0.999699	0.999773
17.05	4.03529	4.01296	1.15334	-0.0171115	0.0124707	0.0124816	0.999699	0.999773
17.06	4.03147	4.00893	1.15109	-0.0202557	0.0124707	0.0124816	0.999699	0.999773
17.07	4.02765	4.0049	1.14884	-0.0233999	0.0124706	0.0124816	0.999699	0.999773
17.08	4.02384	4.00087	1.1466	-0.026544	0.0124705	0.0124816	0.999699	0.999773
17.09	4.02002	3.99684	1.14435	-0.0296882	0.0124705	0.0124816	0.999699	0.999773
17.1	4.0162	3.99281	1.1421	-0.0328324	0.0124704	0.0124816	0.999699	0.999773
17.11	4.01238	3.98878	1.13985	-0.0359766	0.0124704	0.0124816	0.999699	0.999773
17.12	4.00857	3.98475	1.13761	-0.0391208	0.0124703	0.0124816	0.999699	0.999773
17.13	4.00475	3.98072	1.13536	-0.0422649	0.0124702	0.0124816	0.999699	0.999773
17.14	4.00093	3.97669	1.13311	-0.0454091	0.0124702	0.0124816	0.999699	0.999773
17.15	3.99711	3.97266	1.13086	-0.0485533	0.0124701	0.0124816	0.999699	0.999773
17.16	3.9933	3.96863	1.12862	-0.0516975	0.01247	0.0124816	0.999699	0.999773
17.17	3.98948	3.9646	1.12637	-0.0548417	0.01247	0.0124816	0.999699	0.999773
17.18	3.98566	3.96057	1.12412	-0.0579858	0.0124699	0.0124816	0.999699	0.999773
17.19	3.98185	3.95654	1.12187	-0.06113	0.0124699	0.0124815	0.999699	0.999773
17.2	3.97803	3.95251	1.11963	-0.0642742	0.0124698	0.0124815	0.999699	0.999773
17.21	3.97421	3.94848	1.11738	-0.0674184	0.0124698	0.0124815	0.999699	0.999773
17.22	3.97039	3.94445	1.11513	-0.0705626	0.0124697	0.0124815	0.999699	0.999773
17.23	3.96658	3.94042	1.11289	-0.0737067	0.0124696	0.0124815	0.999699	0.999773
17.24	3.96276	3.93639	1.11064	-0.0768509	0.0124696	0.0124815	0.999699	0.999773
17.25	3.95894	3.93236	1.10839	-0.0799951	0.0124695	0.0124815	0.999699	0.999773
17.26	3.95512	3.92833	1.10614	-0.0831393	0.0124695	0.0124815	0.999699	0.999773
17.27	3.95131	3.9243	1.1039	-0.0862835	0.0124694	0.0124815	0.999699	0.999773
17.28	3.94749	3.92027	1.10165	-0.0894277	0.0124694	0.0124815	0.999699	0.999773
17.29	3.94367	3.91624	1.0994	-0.0925718	0.0124693	0.0124815	0.999699	0.999773
17.3	3.93985	3.91221	1.09715	-0.095716	0.0124693	0.0124815	0.999699	0.999773
17.31	3.93604	3.90818	1.09491	-0.0988602	0.0124692	0.0124815	0.999699	0.999773
17.32	3.93222	3.90415	1.09266	-0.102004	0.0124692	0.0124815	0.999699	0.999773
17.33	3.9284	3.90012	1.09041	-0.105149	0.0124691	0.0124815	0.999699	0.999773
17.34	3.92458	3.89609	1.08817	-0.108293	0.012469	0.0124815	0.999699	0.999773
17.35	3.92077	3.89206	1.08592	-0.111437	0.012469	0.0124815	0.999699	0.999773
17.36	3.91695	3.88803	1.08367	-0.114581	0.0124689	0.0124815	0.999699	0.999773
17.37	3.91313	3.884	1.08142	-0.117725	0.0124689	0.0124815	0.999699	0.999773
17.38	3.90931	3.87997	1.07918	-0.120869	0.0124688	0.0124815	0.999699	0.999773
17.39	3.9055	3.87594	1.07693	-0.124014	0.0124688	0.0124815	0.999699	0.999773
17.4	3.90168	3.87191	1.07468	-0.127158	0.0124687	0.0124815	0.999699	0.999773
17.41	3.89786	3.86788	1.07243	-0.130302	0.0124687	0.0124815	0.999699	0.999773
17.42	3.89404	3.86385	1.07019	-0.133446	0.0124687	0.0124815	0.999699	0.999773
17.43	3.89023	3.85982	1.06794	-0.13659	0.0124686	0.0124815	0.999699	0.999773
17.44	3.88641	3.85579	1.06569	-0.139735	0.0124686	0.0124815	0.999699	0.999773
17.45	3.88259	3.85176	1.06344	-0.142879	0.0124685	0.0124815	0.999699	0.999773
17.46	3.87877	3.84773	1.0612	-0.146023	0.0124685	0.0124815	0.999699	0.999773
17.47	3.87496	3.8437	1.05895	-0.149167	0.0124684	0.0124815	0.999699	0.999773
17.48	3.87114	3.83967	1.0567	-0.152311	0.0124684	0.0124815	0.999699	0.999773
17.49	3.86732	3.83564	1.05446	-0.155455	0.0124683	0.0124815	0.999699	0.999773
17.5	3.8635	3.83161	1.05221	-0.1586	0.0124683	0.0124815	0.999699	0.999773
17.51	3.85969	3.82758	1.04996	-0.161744	0.0124682	0.0124815	0.999699	0.999773
17.52	3.85587	3.82355	1.04771	-0.164888	0.0124682	0.0124815	0.999699	0.999773
17.53	3.85205	3.81952	1.04547	-0.168032	0.0124682	0.0124815	0.999699	0.999773
17.54	3.84823	3.81549	1.04322	-0.171176	0.0124681	0.0124815	0.999699	0.999773
17.55	3.84442	3.81146	1.04097	-0.174321	0.0124681	0.0124815	0.999699	0.999773
17.56	3.8406	3.80743	1.03872	-0.177465	0.012468	0.0124815	0.999699	0.999773
17.57	3.83678	3.8034	1.03648	-0.180609	0.012468	0.0124815	0.999699	0.999773
17.58	3.83296	3.79937	1.03423	-0.183753	0.0124679	0.0124815	0.999699	0.999773
17.59	3.82915	3.79534	1.03198	-0.186897	0.0124679	0.0124815	0.999699	0.999773
17.6	3.82533	3.79131	1.02973	-0.190041	0.0124679	0.0124815	0.999699	0.999773
17.61	3.82151	3.78728	1.02749	-0.193186	0.0124678	0.0124815	0.999699	0.999773
17.62	3.8177	3.78325	1.02524	-0.19633	0.0124678	0.0124815	0.999699	0.999773
17.63	3.81388	3.77922	1.02299	-0.199474	0.0124677	0.0124814	0.999699	0.999773
17.64	3.81006	3.77519	1.02075	-0.202618	0.0124677	0.0124814	0.999699	0.999773
17.65	3.80624	3.77116	1.0185	-0.205762	0.0124677	0.0124814	0.999699	0.999773
17.66	3.80243	3.76713	1.01625	-0.208907	0.0124676	0.0124814	0.999699	0.999773
17.67	3.79861	3.7631	1.014	-0.212051	0.0124676	0.0124814	0.999699	0.999773
17.68	3.79479	3.75907	1.01176	-0.215195	0.0124675	0.0124814	0.999699	0.999773
17.69	3.79097	3.75504	1.00951	-0.218339	0.0124675	0.0124814	0.999699	0.999773
17.7	3.78716	3.75101	1.00726	-0.221483	0.0124675	0.0124814	0.999699	0.999773
17.71	3.78334	3.74698	1.00501	-0.224627	0.0124674	0.0124814	0.999699	0.999773
17.72	3.77952	3.74295	1.00277	-0.227772	0.0124674	0.0124814	0.999699	0.999773
17.73	3.7757	3.73892	1.00052	-0.230916	0.0124674	0.0124814	0.999699	0.999773
17.74	3.77189	3.73489	0.998273	-0.23406	0.0124673	0.0124814	0.999699	0.999773
17.75	3.76807	3.73086	0.996025	-0.237204	0.0124673	0.0124814	0.999699	0.999773
17.76	3.76425	3.72683	0.993778	-0.240348	0.0124672	0.0124814	0.999699	0.999773
17.77	3.76043	3.7228	0.991531	-0.243493	0.0124672	0.0124814	0.999699	0.999773
17.78	3.75662	3.71877	0.989283	-0.246637	0.0124672	0.0124814	0.999699	0.999773
17.79	3.7528	3.71474	0.987036	-0.249781	0.0124671	0.0124814	0.999699	0.999773
17.8	3.74898	3.71071	0.984789	-0.252925	0.0124671	0.0124814	0.999699	0.999773
17.81	3.74516	3.70668	0.982541	-0.256069	0.0124671	0.0124814	0.999699	0.999773
17.82	3.74135	3.70265	0.980294	-0.259213	0.012467	0.0124814	0.999699	0.999773
17.83	3.73753	3.69862	0.978047	-0.262358	0.012467	0.0124814	0.999699	0.999773
17.84	3.73371	3.69459	0.975799	-0.265502	0.012467	0.0124814	0.999699	0.999773
17.85	3.72989	3.69056	0.973552	-0.268646	0.0124669	0.0124814	0.999699	0.999773
17.86	3.72608	3.68653	0.971305	-0.27179	0.0124669	0.0124814	0.999699	0.999773
17.87	3.72226	3.6825	0.969058	-0.274934	0.0124669	0.0124814	0.999699	0.999773
17.88	3.71844	3.67847	0.96681	-0.278079	0.0124668	0.0124814	0.999699	0.999773
17.89	3.71462	3.67444	0.964563	-0.281223	0.0124668	0.0124814	0.999699	0.999773
17.9	3.71081	3.67041	0.962316	-0.284367	0.0124668	0.0124814	0.999699	0.999773
17.91	3.70699	3.66638	0.960068	-0.287511	0.0124668	0.0124814	0.999699	0.999773
17.92	3.70317	3.66235	0.957821	-0.290655	0.0124667	0.0124814	0.999699	0.999773
17.93	3.69935	3.65832	0.955574	-0.293799	0.0124667	0.0124814	0.999699	0.999773
17.94	3.69554	3.65429	0.953326	-0.296944	0.0124667	0.0124814	0.999699	0.999773
17.95	3.69172	3.65026	0.951079	-0.300088	0.0124666	0.0124814	0.999699	0.999773
17.96	3.6879	3.64623	0.948832	-0.303232	0.0124666	0.0124814	0.999699	0.999773
17.97	3.68408	3.6422	0.946584	-0.306376	0.0124666	0.0124814	0.999699	0.999773
17.98	3.68027	3.63817	0.944337	-0.30952	0.0124665	0.0124814	0.999699	0.999773
17.99	3.67645	3.63414	0.94209	-0.312664	0.0124665	0.0124814	0.999699	0.999773
18	3.67263	3.63011	0.939842	-0.315809	0.0124665	0.0124814	0.999699	0.999773
18.01	3.66881	3.62608	0.937595	-0.318953	0.0124665	0.0124814	0.999699	0.999773
18.02	3.665	3.62205	0.935348	-0.322097	0.0124664	0.0124814	0.999699	0.999773
18.03	3.66118	3.61802	0.933101	-0.325241	0.0124664	0.0124814	0.999699	0.999773
18.04	3.65736	3.61399	0.930853	-0.328385	0.0124664	0.0124814	0.999699	0.999773
18.05	3.65354	3.60996	0.928606	-0.33153	0.0124663	0.0124814	0.999699	0.999773
18.06	3.64973	3.60593	0.926359	-0.334674	0.0124663	0.0124814	0.999699	0.999773
18.07	3.64591	3.6019	0.924111	-0.337818	0.0124663	0.0124814	0.999699	0.999773
18.08	3.64209	3.59787	0.921864	-0.340962	0.0124663	0.0124814	0.999699	0.999773
18.09	3.63827	3.59384	0.919617	-0.344106	0.0124662	0.0124814	0.999699	0.999773
18.1	3.63446	3.58981	0.917369	-0.34725	0.0124662	0.0124814	0.999699	0.999773
18.11	3.63064	3.58578	0.915122	-0.350395	0.0124662	0.0124814	0.999699	0.999773
18.12	3.62682	3.58175	0.912875	-0.353539	0.0124662	0.0124814	0.999699	0.999773
18.13	3.623	3.57772	0.910627	-0.356683	0.0124661	0.0124814	0.999699	0.999773
18.14	3.61919	3.57369	0.90838	-0.359827	0.0124661	0.0124814	0.999699	0.999773
18.15	3.61537	3.56966	0.906133	-0.362971	0.0124661	0.0124814	0.999699	0.999773
18.16	3.61155	3.56563	0.903886	-0.366116	0.0124661	0.0124814	0.999699	0.999773
18.17	3.60773	3.5616	0.901638	-0.36926	0.012466	0.0124814	0.999699	0.999773
18.18	3.60392	3.55757	0.899391	-0.372404	0.012466	0.0124814	0.999699	0.999773
18.19	3.6001	3.55354	0.897144	-0.375548	0.012466	0.0124814	0.999699	0.999773
18.2	3.59628	3.54951	0.894896	-0.378692	0.012466	0.0124814	0.999699	0.999773
18.21	3.59246	3.54548	0.892649	-0.381836	0.0124659	0.0124814	0.999699	0.999773
18.22	3.58865	3.54145	0.890402	-0.384981	0.0124659	0.0124814	0.999699	0.999773
18.23	3.58483	3.53742	0.888154	-0.388125	0.0124659	0.0124814	0.999699	0.999773
18.24	3.58101	3.53339	0.885907	-0.391269	0.0124659	0.0124814	0.999699	0.999773
18.25	3.57719	3.52936	0.88366	-0.394413	0.0124658	0.0124814	0.999699	0.999773
18.26	3.57338	3.52533	0.881412	-0.397557	0.0124658	0.0124814	0.999699	0.999773
18.27	3.56956	3.5213	0.879165	-0.400702	0.0124658	0.0124814	0.999699	0.999773
18.28	3.56574	3.51727	0.876918	-0.403846	0.0124658	0.0124814	0.999699	0.999773
18.29	3.56192	3.51324	0.87467	-0.40699	0.0124657	0.0124814	0.999699	0.999773
18.3	3.55811	3.50921	0.872423	-0.410134	0.0124657	0.0124814	0.999699	0.999773
18.31	3.55429	3.50518	0.870176	-0.413278	0.0124657	0.0124814	0.999699	0.999773
18.32	3.55047	3.50115	0.867929	-0.416422	0.0124657	0.0124814	0.999699	0.999773
18.33	3.54665	3.49712	0.865681	-0.419567	0.0124657	0.0124814	0.999699	0.999773
18.34	3.54284	3.49309	0.863434	-0.422711	0.0124656	0.0124814	0.999699	0.999773
18.35	3.53902	3.48906	0.861187	-0.425855	0.0124656	0.0124814	0.999699	0.999773
18.36	3.5352	3.48503	0.858939	-0.428999	0.0124656	0.0124814	0.999699	0.999773
18.37	3.53138	3.481	0.856692	-0.432143	0.0124656	0.0124814	0.999699	0.999773
18.38	3.52757	3.47697	0.854445	-0.435288	0.0124656	0.0124814	0.999699	0.999773
18.39	3.52375	3.47294	0.852197	-0.438432	0.0124655	0.0124813	0.999699	0.999773
18.4	3.51993	3.46891	0.84995	-0.441576	0.0124655	0.0124813	0.999699	0.999773
18.41	3.51611	3.46488	0.847703	-0.44472	0.0124655	0.0124813	0.999699	0.999773
18.42	3.5123	3.46085	0.845455	-0.447864	0.0124655	0.0124813	0.999699	0.999773
18.43	3.50848	3.45682	0.843208	-0.451008	0.0124655	0.0124813	0.999699	0.999773
18.44	3.50466	3.45279	0.840961	-0.454153	0.0124654	0.0124813	0.999699	0.999773
18.45	3.50084	3.44876	0.838713	-0.457297	0.0124654	0.0124813	0.999699	0.999773
18.46	3.49703	3.44473	0.836466	-0.460441	0.0124654	0.0124813	0.999699	0.999773
18.47	3.49321	3.4407	0.834219	-0.463585	0.0124654	0.0124813	0.999699	0.999773
18.48	3.48939	3.43667	0.831972	-0.466729	0.0124654	0.0124813	0.999699	0.999773
18.49	3.48557	3.43264	0.829724	-0.469874	0.0124653	0.0124813	0.999699	0.999773
18.5	3.48176	3.42861	0.827477	-0.473018	0.0124653	0.0124813	0.999699	0.999773
18.51	3.47794	3.42458	0.82523	-0.476162	0.0124653	0.0124813	0.999699	0.999773
18.52	3.47412	3.42055	0.822982	-0.479306	0.0124653	0.0124813	0.999699	0.999773
18.53	3.4703	3.41652	0.820735	-0.48245	0.0124653	0.0124813	0.999699	0.999773
18.54	3.46649	3.41249	0.818488	-0.485594	0.0124653	0.0124813	0.999699	0.999773
18.55	3.46267	3.40846	0.81624	-0.488739	0.0124652	0.0124813	0.999699	0.999773
18.56	3.45885	3.40443	0.813993	-0.491883	0.0124652	0.0124813	0.999699	0.999773
18.57	3.45503	3.4004	0.811746	-0.495027	0.0124652	0.0124813	0.999699	0.999773
18.58	3.45122	3.39637	0.809498	-0.498171	0.0124652	0.0124813	0.999699	0.999773
18.59	3.4474	3.39234	0.807251	-0.501315	0.0124652	0.0124813	0.999699	0.999773
18.6	3.44358	3.38831	0.805004	-0.50446	0.0124651	0.0124813	0.999699	0.999773
18.61	3.43976	3.38428	0.802756	-0.507604	0.0124651	0.0124813	0.999699	0.999773
18.62	3.43595	3.38025	0.800509	-0.510748	0.0124651	0.0124813	0.999699	0.999773
18.63	3.43213	3.37622	0.798262	-0.513892	0.0124651	0.0124813	0.999699	0.999773
18.64	3.42831	3.37219	0.796015	-0.517036	0.0124651	0.0124813	0.999699	0.999773
18.65	3.42449	3.36816	0.793767	-0.52018	0.0124651	0.0124813	0.999699	0.999773
18.66	3.42068	3.36413	0.79152	-0.523325	0.012465	0.0124813	0.999699	0.999773
18.67	3.41686	3.3601	0.789273	-0.526469	0.012465	0.0124813	0.999699	0.999773
18.68	3.41304	3.35607	0.787025	-0.529613	0.012465	0.0124813	0.999699	0.999773
18.69	3.40922	3.35204	0.784778	-0.532757	0.012465	0.0124813	0.999699	0.999773
18.7	3.40541	3.34801	0.782531	-0.535901	0.012465	0.0124813	0.999699	0.999773
18.71	3.40159	3.34398	0.780283	-0.539046	0.012465	0.0124813	0.999699	0.999773
18.72	3.39777	3.33995	0.778036	-0.54219	0.012465	0.0124813	0.999699	0.999773
18.73	3.39395	3.33592	0.775789	-0.545334	0.0124649	0.0124813	0.999699	0.999773
18.74	3.39014	3.33189	0.773541	-0.548478	0.0124649	0.0124813	0.999699	0.999773
18.75	3.38632	3.32786	0.771294	-0.551622	0.0124649	0.0124813	0.999699	0.999773
18.76	3.3825	3.32383	0.769047	-0.554766	0.0124649	0.0124813	0.999699	0.999773
18.77	3.37868	3.3198	0.7668	-0.557911	0.0124649	0.0124813	0.999699	0.999773
18.78	3.37487	3.31577	0.764552	-0.561055	0.0124649	0.0124813	0.999699	0.999773
18.79	3.37105	3.31174	0.762305	-0.564199	0.0124649	0.0124813	0.999699	0.999773
18.8	3.36723	3.30771	0.760058	-0.567343	0.0124648	0.0124813	0.999699	0.999773
18.81	3.36341	3.30368	0.75781	-0.570487	0.0124648	0.0124813	0.999699	0.999773
18.82	3.3596	3.29965	0.755563	-0.573632	0.0124648	0.0124813	0.999699	0.999773
18.83	3.35578	3.29562	0.753316	-0.576776	0.0124648	0.0124813	0.999699	0.999773
18.84	3.35196	3.29159	0.751068	-0.57992	0.0124648	0.0124813	0.999699	0.999773
18.85	3.34814	3.28756	0.748821	-0.583064	0.0124648	0.0124813	0.999699	0.999773
18.86	3.34433	3.28353	0.746574	-0.586208	0.0124648	0.0124813	0.999699	0.999773
18.87	3.34051	3.2795	0.744326	-0.589352	0.0124647	0.0124813	0.999699	0.999773
18.88	3.33669	3.27547	0.742079	-0.592497	0.0124647	0.0124813	0.999699	0.999773
18.89	3.33287	3.27144	0.739832	-0.595641	0.0124647	0.0124813	0.999699	0.999773
18.9	3.32906	3.26741	0.737584	-0.598785	0.0124647	0.0124813	0.999699	0.999773
18.91	3.32524	3.26338	0.735337	-0.601929	0.0124647	0.0124813	0.999699	0.999773
18.92	3.32142	3.25935	0.73309	-0.605073	0.0124647	0.0124813	0.999699	0.999773
18.93	3.3176	3.25532	0.730843	-0.608217	0.0124647	0.0124813	0.999699	0.999773
18.94	3.31379	3.25129	0.728595	-0.611362	0.0124646	0.0124813	0.999699	0.999773
18.95	3.30997	3.24726	0.726348	-0.614506	0.0124646	0.0124813	0.999699	0.999773
18.96	3.30615	3.24323	0.724101	-0.61765	0.0124646	0.0124813	0.999699	0.999773
18.97	3.30233	3.2392	0.721853	-0.620794	0.0124646	0.0124813	0.999699	0.999773
18.98	3.29852	3.23517	0.719606	-0.623938	0.0124646	0.0124813	0.999699	0.999773
18.99	3.2947	3.23114	0.717359	-0.627083	0.0124646	0.0124813	0.999699	0.999773
19	3.29088	3.22711	0.715111	-0.630227	0.0124646	0.0124813	0.999699	0.999773
19.01	3.28706	3.22308	0.712864	-0.633371	0.0124646	0.0124813	0.999699	0.999773
19.02	3.28325	3.21905	0.710617	-0.636515	0.0124646	0.0124813	0.999699	0.999773
19.03	3.27943	3.21502	0.708369	-0.639659	0.0124645	0.0124813	0.999699	0.999773
19.04	3.27561	3.21099	0.706122	-0.642803	0.0124645	0.0124813	0.999699	0.999773
19.05	3.27179	3.20696	0.703875	-0.645948	0.0124645	0.0124813	0.999699	0.999773
19.06	3.26798	3.20293	0.701627	-0.649092	0.0124645	0.0124813	0.999699	0.999773
19.07	3.26416	3.1989	0.69938	-0.652236	0.0124645	0.0124813	0.999699	0.999773
19.08	3.26034	3.19487	0.697133	-0.65538	0.0124645	0.0124813	0.999699	0.999773
19.09	3.25652	3.19084	0.694886	-0.658524	0.0124645	0.0124813	0.999699	0.999773
19.1	3.25271	3.18681	0.692638	-0.661669	0.0124645	0.0124813	0.999699	0.999773
19.11	3.24889	3.18278	0.690391	-0.664813	0.0124645	0.0124813	0.999699	0.999773
19.12	3.24507	3.17875	0.688144	-0.667957	0.0124644	0.0124813	0.999699	0.999773
19.13	3.24125	3.17472	0.685896	-0.671101	0.0124644	0.0124813	0.999699	0.999773
19.14	3.23744	3.17069	0.683649	-0.674245	0.0124644	0.0124813	0.999699	0.999773
19.15	3.23362	3.16666	0.681402	-0.677389	0.0124644	0.0124813	0.999699	0.999773
19.16	3.2298	3.16263	0.679154	-0.680534	0.0124644	0.0124813	0.999699	0.999773
19.17	3.22598	3.1586	0.676907	-0.683678	0.0124644	0.0124813	0.999699	0.999773
19.18	3.22217	3.15457	0.67466	-0.686822	0.0124644	0.0124813	0.999699	0.999773
19.19	3.21835	3.15054	0.672412	-0.689966	0.0124644	0.0124813	0.999699	0.999773
19.2	3.21453	3.14651	0.670165	-0.69311	0.0124644	0.0124813	0.999699	0.999773
19.21	3.21071	3.14248	0.667918	-0.696255	0.0124643	0.0124813	0.999699	0.999773
19.22	3.2069	3.13845	0.665671	-0.699399	0.0124643	0.0124813	0.999699	0.999773
19.23	3.20308	3.13442	0.663423	-0.702543	0.0124643	0.0124813	0.999699	0.999773
19.24	3.19926	3.13039	0.661176	-0.705687	0.0124643	0.0124813	0.999699	0.999773
19.25	3.19544	3.12636	0.658929	-0.708831	0.0124643	0.0124813	0.999699	0.999773
19.26	3.19163	3.12233	0.656681	-0.711975	0.0124643	0.0124813	0.999699	0.999773
19.27	3.18781	3.1183	0.654434	-0.71512	0.0124643	0.0124813	0.999699	0.999773
19.28	3.18399	3.11427	0.652187	-0.718264	0.0124643	0.0124813	0.999699	0.999773
19.29	3.18017	3.11024	0.649939	-0.721408	0.0124643	0.0124813	0.999699	0.999773
19.3	3.17636	3.10621	0.647692	-0.724552	0.0124643	0.0124813	0.999699	0.999773
19.31	3.17254	3.10218	0.645445	-0.727696	0.0124643	0.0124813	0.999699	0.999773
19.32	3.16872	3.09815	0.643197	-0.730841	0.0124642	0.0124813	0.999699	0.999773
19.33	3.1649	3.09412	0.64095	-0.733985	0.0124642	0.0124813	0.999699	0.999773
19.34	3.16109	3.09009	0.638703	-0.737129	0.0124642	0.0124813	0.999699	0.999773
19.35	3.15727	3.08606	0.636455	-0.740273	0.0124642	0.0124813	0.999699	0.999773
19.36	3.15345	3.08203	0.634208	-0.743417	0.0124642	0.0124813	0.999699	0.999773
19.37	3.14963	3.078	0.631961	-0.746561	0.0124642	0.0124813	0.999699	0.999773
19.38	3.14582	3.07397	0.629714	-0.749706	0.0124642	0.0124813	0.999699	0.999773
19.39	3.142	3.06994	0.627466	-0.75285	0.0124642	0.0124813	0.999699	0.999773
19.4	3.13818	3.06591	0.625219	-0.755994	0.0124642	0.0124813	0.999699	0.999773
19.41	3.13436	3.06188	0.622972	-0.759138	0.0124642	0.0124813	0.999699	0.999773
19.42	3.13055	3.05785	0.620724	-0.762282	0.0124642	0.0124813	0.999699	0.999773
19.43	3.12673	3.05382	0.618477	-0.765427	0.0124642	0.0124813	0.999699	0.999773
19.44	3.12291	3.04979	0.61623	-0.768571	0.0124641	0.0124813	0.999699	0.999773
19.45	3.11909	3.04576	0.613982	-0.771715	0.0124641	0.0124813	0.999699	0.999773
19.46	3.11527	3.04173	0.611735	-0.774859	0.0124641	0.0124813	0.999699	0.999773
19.47	3.11146	3.0377	0.609488	-0.778003	0.0124641	0.0124813	0.999699	0.999773
19.48	3.10764	3.03367	0.60724	-0.781147	0.0124641	0.0124813	0.999699	0.999773
19.49	3.10382	3.02964	0.604993	-0.784292	0.0124641	0.0124813	0.999699	0.999773
19.5	3.1	3.02561	0.602746	-0.787436	0.0124641	0.0124813	0.999699	0.999773
19.51	3.09619	3.02158	0.600498	-0.79058	0.0124641	0.0124813	0.999699	0.999773
19.52	3.09237	3.01755	0.598251	-0.793724	0.0124641	0.0124813	0.999699	0.999773
19.53	3.08855	3.01352	0.596004	-0.796868	0.0124641	0.0124813	0.999699	0.999773
19.54	3.08473	3.00949	0.593757	-0.800013	0.0124641	0.0124813	0.999699	0.999773
19.55	3.08092	3.00546	0.591509	-0.803157	0.0124641	0.0124813	0.999699	0.999773
19.56	3.0771	3.00143	0.589262	-0.806301	0.0124641	0.0124813	0.999699	0.999773
19.57	3.07328	2.9974	0.587015	-0.809445	0.012464	0.0124813	0.999699	0.999773
19.58	3.06946	2.99337	0.584767	-0.812589	0.012464	0.0124813	0.999699	0.999773
19.59	3.06565	2.98934	0.58252	-0.815733	0.012464	0.0124813	0.999699	0.999773
19.6	3.06183	2.98531	0.580273	-0.818878	0.012464	0.0124813	0.999699	0.999773
19.61	3.05801	2.98128	0.578025	-0.822022	0.012464	0.0124813	0.999699	0.999773
19.62	3.05419	2.97725	0.575778	-0.825166	0.012464	0.0124813	0.999699	0.999773
19.63	3.05038	2.97322	0.573531	-0.82831	0.012464	0.0124813	0.999699	0.999773
19.64	3.04656	2.96919	0.571283	-0.831454	0.012464	0.0124813	0.999699	0.999773
19.65	3.04274	2.96516	0.569036	-0.834599	0.012464	0.0124813	0.999699	0.999773
19.66	3.03892	2.96113	0.566789	-0.837743	0.012464	0.0124813	0.999699	0.999773
19.67	3.03511	2.9571	0.564541	-0.840887	0.012464	0.0124813	0.999699	0.999773
19.68	3.03129	2.95307	0.562294	-0.844031	0.012464	0.0124813	0.999699	0.999773
19.69	3.02747	2.94904	0.560047	-0.847175	0.012464	0.0124813	0.999699	0.999773
19.7	3.02365	2.94501	0.5578	-0.850319	0.012464	0.0124813	0.999699	0.999773
19.71	3.01984	2.94098	0.555552	-0.853464	0.0124639	0.0124813	0.999699	0.999773
19.72	3.01602	2.93695	0.553305	-0.856608	0.0124639	0.0124813	0.999699	0.999773
19.73	3.0122	2.93292	0.551058	-0.859752	0.0124639	0.0124813	0.999699	0.999773
19.74	3.00838	2.92889	0.54881	-0.862896	0.0124639	0.0124813	0.999699	0.999773
19.75	3.00457	2.92486	0.546563	-0.86604	0.0124639	0.0124813	0.999699	0.999773
19.76	3.00075	2.92083	0.544316	-0.869185	0.0124639	0.0124813	0.999699	0.999773
19.77	2.99693	2.9168	0.542068	-0.872329	0.0124639	0.0124813	0.999699	0.999773
19.78	2.99311	2.91277	0.539821	-0.875473	0.0124639	0.0124813	0.999699	0.999773
19.79	2.9893	2.90874	0.537574	-0.878617	0.0124639	0.0124813	0.999699	0.999773
19.8	2.98548	2.90471	0.535326	-0.881761	0.0124639	0.0124813	0.999699	0.999773
19.81	2.98166	2.90068	0.533079	-0.884905	0.0124639	0.0124813	0.999699	0.999773
19.82	2.97784	2.89665	0.530832	-0.88805	0.0124639	0.0124813	0.999699	0.999773
19.83	2.97403	2.89262	0.528585	-0.891194	0.0124639	0.0124813	0.999699	0.999773
19.84	2.97021	2.88859	0.526337	-0.894338	0.0124639	0.0124813	0.999699	0.999773
19.85	2.96639	2.88456	0.52409	-0.897482	0.0124639	0.0124813	0.999699	0.999773
19.86	2.96257	2.88053	0.521843	-0.900626	0.0124639	0.0124813	0.999699	0.999773
19.87	2.95876	2.8765	0.519595	-0.90377	0.0124639	0.0124813	0.999699	0.999773
19.88	2.95494	2.87247	0.517348	-0.906915	0.0124638	0.0124813	0.999699	0.999773
19.89	2.95112	2.86844	0.515101	-0.910059	0.0124638	0.0124813	0.999699	0.999773
19.9	2.9473	2.86441	0.512853	-0.913203	0.0124638	0.0124813	0.999699	0.999773
19.91	2.94349	2.86038	0.510606	-0.916347	0.0124638	0.0124813	0.999699	0.999773
19.92	2.93967	2.85635	0.508359	-0.919491	0.0124638	0.0124813	0.999699	0.999773
19.93	2.93585	2.85232	0.506111	-0.922636	0.0124638	0.0124813	0.999699	0.999773
19.94	2.93203	2.84829	0.503864	-0.92578	0.0124638	0.0124813	0.999699	0.999773
19.95	2.92822	2.84426	0.501617	-0.928924	0.0124638	0.0124813	0.999699	0.999773
19.96	2.9244	2.84023	0.499369	-0.932068	0.0124638	0.0124813	0.999699	0.999773
19.97	2.92058	2.8362	0.497122	-0.935212	0.0124638	0.0124813	0.999699	0.999773
[truncated: 803 more rows]

## Sheet: B
	Viral load				Target cell
time	black	blue	green	red	black	blue	green	red
0	-1.47504	-1.47504	-1.47504	-1.47504	1	1	1	1
0.01	-1.46113	-1.46113	-1.46113	-1.46113	1	1	1	1
0.02	-1.44723	-1.44723	-1.44723	-1.44723	1	1	1	1
0.03	-1.43332	-1.43332	-1.43332	-1.43332	1	1	1	1
0.04	-1.41942	-1.41942	-1.41942	-1.41942	1	1	1	1
0.05	-1.40552	-1.40552	-1.40552	-1.40552	1	1	1	1
0.06	-1.39161	-1.39161	-1.39161	-1.39161	1	1	1	1
0.07	-1.37771	-1.37771	-1.37771	-1.37771	1	1	1	1
0.08	-1.36381	-1.36381	-1.36381	-1.36381	1	1	1	1
0.09	-1.34991	-1.34991	-1.34991	-1.34991	1	1	1	1
0.1	-1.336	-1.336	-1.336	-1.336	1	1	1	1
0.11	-1.3221	-1.3221	-1.3221	-1.3221	1	1	1	1
0.12	-1.3082	-1.3082	-1.3082	-1.3082	1	1	1	1
0.13	-1.29429	-1.29429	-1.29429	-1.29429	1	1	1	1
0.14	-1.28039	-1.28039	-1.28039	-1.28039	1	1	1	1
0.15	-1.26649	-1.26649	-1.26649	-1.26649	1	1	1	1
0.16	-1.25259	-1.25259	-1.25259	-1.25259	1	1	1	1
0.17	-1.23868	-1.23868	-1.23868	-1.23868	1	1	1	1
0.18	-1.22478	-1.22478	-1.22478	-1.22478	1	1	1	1
0.19	-1.21088	-1.21088	-1.21088	-1.21088	1	1	1	1
0.2	-1.19697	-1.19697	-1.19697	-1.19697	1	1	1	1
0.21	-1.18307	-1.18307	-1.18307	-1.18307	1	1	1	1
0.22	-1.16917	-1.16917	-1.16917	-1.16917	1	1	1	1
0.23	-1.15526	-1.15526	-1.15526	-1.15526	1	1	1	1
0.24	-1.14136	-1.14136	-1.14136	-1.14136	1	1	1	1
0.25	-1.12746	-1.12746	-1.12746	-1.12746	1	1	1	1
0.26	-1.11356	-1.11356	-1.11356	-1.11356	1	1	1	1
0.27	-1.09965	-1.09965	-1.09965	-1.09965	1	1	1	1
0.28	-1.08575	-1.08575	-1.08575	-1.08575	1	1	1	1
0.29	-1.07185	-1.07185	-1.07185	-1.07185	1	1	1	1
0.3	-1.05794	-1.05794	-1.05794	-1.05794	1	1	1	1
0.31	-1.04404	-1.04404	-1.04404	-1.04404	1	1	1	1
0.32	-1.03014	-1.03014	-1.03014	-1.03014	1	1	1	1
0.33	-1.01624	-1.01624	-1.01624	-1.01624	1	1	1	1
0.34	-1.00233	-1.00233	-1.00233	-1.00233	1	1	1	1
0.35	-0.988429	-0.988429	-0.988429	-0.988429	1	1	1	1
0.36	-0.974526	-0.974526	-0.974526	-0.974526	1	1	1	1
0.37	-0.960623	-0.960623	-0.960623	-0.960623	1	1	1	1
0.38	-0.946721	-0.946721	-0.946721	-0.946721	1	1	1	1
0.39	-0.932818	-0.932818	-0.932818	-0.932818	1	1	1	1
0.4	-0.918915	-0.918915	-0.918915	-0.918915	1	1	1	1
0.41	-0.905012	-0.905012	-0.905012	-0.905012	1	1	1	1
0.42	-0.891109	-0.891109	-0.891109	-0.891109	1	1	1	1
0.43	-0.877206	-0.877206	-0.877206	-0.877206	1	1	1	1
0.44	-0.863303	-0.863303	-0.863303	-0.863303	1	1	1	1
0.45	-0.8494	-0.8494	-0.8494	-0.8494	1	1	1	1
0.46	-0.835497	-0.835497	-0.835497	-0.835497	1	1	1	1
0.47	-0.821594	-0.821594	-0.821594	-0.821594	1	1	1	1
0.48	-0.807691	-0.807691	-0.807691	-0.807691	1	1	1	1
0.49	-0.793788	-0.793788	-0.793788	-0.793788	1	1	1	1
0.5	-0.779885	-0.779885	-0.779885	-0.779885	1	1	1	1
0.51	-0.765982	-0.765982	-0.765982	-0.765982	1	1	1	1
0.52	-0.752079	-0.752079	-0.752079	-0.752079	1	1	1	1
0.53	-0.738176	-0.738176	-0.738176	-0.738176	1	1	1	1
0.54	-0.724274	-0.724274	-0.724274	-0.724274	1	1	1	1
0.55	-0.710371	-0.710371	-0.710371	-0.710371	1	1	1	1
0.56	-0.696468	-0.696468	-0.696468	-0.696468	1	1	1	1
0.57	-0.682565	-0.682565	-0.682565	-0.682565	1	1	1	1
0.58	-0.668662	-0.668662	-0.668662	-0.668662	1	1	1	1
0.59	-0.654759	-0.654759	-0.654759	-0.654759	1	1	1	1
0.6	-0.640856	-0.640856	-0.640856	-0.640856	1	1	1	1
0.61	-0.626953	-0.626953	-0.626953	-0.626953	1	1	1	1
0.62	-0.61305	-0.61305	-0.61305	-0.61305	1	1	1	1
0.63	-0.599147	-0.599147	-0.599147	-0.599147	1	1	1	1
0.64	-0.585244	-0.585244	-0.585244	-0.585244	1	1	1	1
0.65	-0.571341	-0.571341	-0.571341	-0.571341	1	1	1	1
0.66	-0.557438	-0.557438	-0.557438	-0.557438	1	1	1	1
0.67	-0.543535	-0.543535	-0.543535	-0.543535	1	1	1	1
0.68	-0.529632	-0.529632	-0.529632	-0.529632	1	1	1	1
0.69	-0.515729	-0.515729	-0.515729	-0.515729	1	1	1	1
0.7	-0.501827	-0.501827	-0.501827	-0.501827	1	1	1	1
0.71	-0.487924	-0.487924	-0.487924	-0.487924	1	1	1	1
0.72	-0.474021	-0.474021	-0.474021	-0.474021	1	1	1	1
0.73	-0.460118	-0.460118	-0.460118	-0.460118	1	1	1	1
0.74	-0.446215	-0.446215	-0.446215	-0.446215	1	1	1	1
0.75	-0.432312	-0.432312	-0.432312	-0.432312	1	1	1	1
0.76	-0.418409	-0.418409	-0.418409	-0.418409	1	1	1	1
0.77	-0.404506	-0.404506	-0.404506	-0.404506	1	1	1	1
0.78	-0.390603	-0.390603	-0.390603	-0.390603	1	1	1	1
0.79	-0.3767	-0.3767	-0.3767	-0.3767	1	1	1	1
0.8	-0.362797	-0.362797	-0.362797	-0.362797	1	1	1	1
0.81	-0.348894	-0.348894	-0.348894	-0.348894	1	1	1	1
0.82	-0.334991	-0.334991	-0.334991	-0.334991	1	1	1	1
0.83	-0.321088	-0.321088	-0.321088	-0.321088	1	1	1	1
0.84	-0.307185	-0.307185	-0.307185	-0.307185	1	1	1	1
0.85	-0.293282	-0.293282	-0.293282	-0.293282	1	1	1	1
0.86	-0.27938	-0.27938	-0.27938	-0.27938	1	1	1	1
0.87	-0.265477	-0.265477	-0.265477	-0.265477	1	1	1	1
0.88	-0.251574	-0.251574	-0.251574	-0.251574	1	1	1	1
0.89	-0.237671	-0.237671	-0.237671	-0.237671	1	1	1	1
0.9	-0.223768	-0.223768	-0.223768	-0.223768	1	1	1	1
0.91	-0.209865	-0.209865	-0.209865	-0.209865	1	1	1	1
0.92	-0.195962	-0.195962	-0.195962	-0.195962	1	1	1	1
0.93	-0.182059	-0.182059	-0.182059	-0.182059	1	1	1	1
0.94	-0.168156	-0.168156	-0.168156	-0.168156	1	1	1	1
0.95	-0.154253	-0.154253	-0.154253	-0.154253	1	1	1	1
0.96	-0.14035	-0.14035	-0.14035	-0.14035	1	1	1	1
0.97	-0.126447	-0.126447	-0.126447	-0.126447	1	1	1	1
0.98	-0.112544	-0.112544	-0.112544	-0.112544	1	1	1	1
0.99	-0.0986414	-0.0986414	-0.0986414	-0.0986414	1	1	1	1
1	-0.0847384	-0.0847384	-0.0847384	-0.0847384	1	1	1	1
1.01	-0.0708355	-0.0708355	-0.0708355	-0.0708355	1	1	1	1
1.02	-0.0569326	-0.0569326	-0.0569326	-0.0569326	1	1	1	1
1.03	-0.0430296	-0.0430296	-0.0430296	-0.0430296	1	1	1	1
1.04	-0.0291267	-0.0291267	-0.0291267	-0.0291267	1	1	1	1
1.05	-0.0152237	-0.0152237	-0.0152237	-0.0152237	1	1	1	1
1.06	-0.0013208	-0.0013208	-0.0013208	-0.0013208	1	1	1	1
1.07	0.0125821	0.0125821	0.0125821	0.0125821	1	1	1	1
1.08	0.0264851	0.0264851	0.0264851	0.0264851	1	1	1	1
1.09	0.040388	0.040388	0.040388	0.040388	1	1	1	1
1.1	0.0542909	0.0542909	0.0542909	0.0542909	1	1	1	1
1.11	0.0681939	0.0681939	0.0681939	0.0681939	1	1	1	1
1.12	0.0820968	0.0820968	0.0820968	0.0820968	1	1	1	1
1.13	0.0959998	0.0959998	0.0959998	0.0959998	1	1	1	1
1.14	0.109903	0.109903	0.109903	0.109903	1	1	1	1
1.15	0.123806	0.123806	0.123806	0.123806	1	1	1	1
1.16	0.137709	0.137709	0.137709	0.137709	1	1	1	1
1.17	0.151612	0.151612	0.151612	0.151612	1	1	1	1
1.18	0.165514	0.165514	0.165514	0.165514	1	1	1	1
1.19	0.179417	0.179417	0.179417	0.179417	1	1	1	1
1.2	0.19332	0.19332	0.19332	0.19332	1	1	1	1
1.21	0.207223	0.207223	0.207223	0.207223	1	1	1	1
1.22	0.221126	0.221126	0.221126	0.221126	1	1	1	1
1.23	0.235029	0.235029	0.235029	0.235029	1	1	1	1
1.24	0.248932	0.248932	0.248932	0.248932	1	1	1	1
1.25	0.262835	0.262835	0.262835	0.262835	1	1	1	1
1.26	0.276738	0.276738	0.276738	0.276738	1	1	1	1
1.27	0.290641	0.290641	0.290641	0.290641	1	1	1	1
1.28	0.304544	0.304544	0.304544	0.304544	1	1	1	1
1.29	0.318447	0.318447	0.318447	0.318447	1	1	1	1
1.3	0.33235	0.33235	0.33235	0.33235	1	1	1	1
1.31	0.346253	0.346253	0.346253	0.346253	1	1	1	1
1.32	0.360156	0.360156	0.360156	0.360156	1	1	1	1
1.33	0.374059	0.374059	0.374059	0.374059	1	1	1	1
1.34	0.387961	0.387961	0.387961	0.387961	1	1	1	1
1.35	0.401864	0.401864	0.401864	0.401864	1	1	1	1
1.36	0.415767	0.415767	0.415767	0.415767	1	1	1	1
1.37	0.42967	0.42967	0.42967	0.42967	1	1	1	1
1.38	0.443573	0.443573	0.443573	0.443573	1	1	1	1
1.39	0.457476	0.457476	0.457476	0.457476	1	1	1	1
1.4	0.471379	0.471379	0.471379	0.471379	1	1	1	1
1.41	0.485282	0.485282	0.485282	0.485282	1	1	1	1
1.42	0.499185	0.499185	0.499185	0.499185	1	1	1	1
1.43	0.513088	0.513088	0.513088	0.513088	1	1	1	1
1.44	0.526991	0.526991	0.526991	0.526991	1	1	1	1
1.45	0.540894	0.540894	0.540894	0.540894	1	1	1	1
1.46	0.554797	0.554797	0.554797	0.554797	1	1	1	1
1.47	0.5687	0.5687	0.5687	0.5687	1	1	1	1
1.48	0.582603	0.582603	0.582603	0.582603	1	1	1	1
1.49	0.596505	0.596505	0.596505	0.596505	1	1	1	1
1.5	0.610408	0.610408	0.610408	0.610408	1	1	1	1
1.51	0.624311	0.624311	0.624311	0.624311	1	1	1	1
1.52	0.638214	0.638214	0.638214	0.638214	1	1	1	1
1.53	0.652117	0.652117	0.652117	0.652117	1	1	1	1
1.54	0.66602	0.66602	0.66602	0.66602	1	1	1	1
1.55	0.679923	0.679923	0.679923	0.679923	1	1	1	1
1.56	0.693826	0.693826	0.693826	0.693826	1	1	1	1
1.57	0.707729	0.707729	0.707729	0.707729	1	1	1	1
1.58	0.721632	0.721632	0.721632	0.721632	1	1	1	1
1.59	0.735535	0.735535	0.735535	0.735535	1	1	1	1
1.6	0.749438	0.749438	0.749438	0.749438	1	1	1	1
1.61	0.763341	0.763341	0.763341	0.763341	1	1	1	1
1.62	0.777244	0.777244	0.777244	0.777244	1	1	1	1
1.63	0.791147	0.791147	0.791147	0.791147	1	1	1	1
1.64	0.80505	0.80505	0.80505	0.80505	1	1	1	1
1.65	0.818952	0.818952	0.818952	0.818952	1	1	1	1
1.66	0.832855	0.832855	0.832855	0.832855	1	1	1	1
1.67	0.846758	0.846758	0.846758	0.846758	1	1	1	1
1.68	0.860661	0.860661	0.860661	0.860661	1	1	1	1
1.69	0.874564	0.874564	0.874564	0.874564	1	1	1	1
1.7	0.888467	0.888467	0.888467	0.888467	1	1	1	1
1.71	0.90237	0.90237	0.90237	0.90237	1	1	1	1
1.72	0.916273	0.916273	0.916273	0.916273	1	1	1	1
1.73	0.930176	0.930176	0.930176	0.930176	1	1	1	1
1.74	0.944079	0.944079	0.944079	0.944079	1	1	1	1
1.75	0.957982	0.957982	0.957982	0.957982	1	1	1	1
1.76	0.971885	0.971885	0.971885	0.971885	1	1	1	1
1.77	0.985788	0.985788	0.985788	0.985788	1	1	1	1
1.78	0.999691	0.999691	0.999691	0.999691	1	1	1	1
1.79	1.01359	1.01359	1.01359	1.01359	1	1	1	1
1.8	1.0275	1.0275	1.0275	1.0275	1	1	1	1
1.81	1.0414	1.0414	1.0414	1.0414	1	1	1	1
1.82	1.0553	1.0553	1.0553	1.0553	1	1	1	1
1.83	1.06921	1.06921	1.06921	1.06921	1	1	1	1
1.84	1.08311	1.08311	1.08311	1.08311	1	1	1	1
1.85	1.09701	1.09701	1.09701	1.09701	1	1	1	1
1.86	1.11091	1.11091	1.11091	1.11091	1	1	1	1
1.87	1.12482	1.12482	1.12482	1.12482	1	1	1	1
1.88	1.13872	1.13872	1.13872	1.13872	1	1	1	1
1.89	1.15262	1.15262	1.15262	1.15262	1	1	1	1
1.9	1.16653	1.16653	1.16653	1.16653	1	1	1	1
1.91	1.18043	1.18043	1.18043	1.18043	1	1	1	1
1.92	1.19433	1.19433	1.19433	1.19433	1	1	1	1
1.93	1.20823	1.20823	1.20823	1.20823	1	1	1	1
1.94	1.22214	1.22214	1.22214	1.22214	1	1	1	1
1.95	1.23604	1.23604	1.23604	1.23604	1	1	1	1
1.96	1.24994	1.24994	1.24994	1.24994	1	1	1	1
1.97	1.26385	1.26385	1.26385	1.26385	1	1	1	1
1.98	1.27775	1.27775	1.27775	1.27775	1	1	1	1
1.99	1.29165	1.29165	1.29165	1.29165	1	1	1	1
2	1.30556	1.30556	1.30556	1.30556	1	1	1	1
2.01	1.31946	1.31946	1.31946	1.31946	1	1	1	1
2.02	1.33336	1.33336	1.33336	1.33336	1	1	1	1
2.03	1.34726	1.34726	1.34726	1.34726	1	1	1	1
2.04	1.36117	1.36117	1.36117	1.36117	1	1	1	1
2.05	1.37507	1.37507	1.37507	1.37507	1	1	1	1
2.06	1.38897	1.38897	1.38897	1.38897	1	1	1	1
2.07	1.40288	1.40288	1.40288	1.40288	1	1	1	1
2.08	1.41678	1.41678	1.41678	1.41678	1	1	1	1
2.09	1.43068	1.43068	1.43068	1.43068	1	1	1	1
2.1	1.44458	1.44458	1.44458	1.44458	1	1	1	1
2.11	1.45849	1.45849	1.45849	1.45849	1	1	1	1
2.12	1.47239	1.47239	1.47239	1.47239	1	1	1	1
2.13	1.48629	1.48629	1.48629	1.48629	1	1	1	1
2.14	1.5002	1.5002	1.5002	1.5002	1	1	1	1
2.15	1.5141	1.5141	1.5141	1.5141	1	1	1	1
2.16	1.528	1.528	1.528	1.528	0.999999	0.999999	0.999999	0.999999
2.17	1.5419	1.5419	1.5419	1.5419	0.999999	0.999999	0.999999	0.999999
2.18	1.55581	1.55581	1.55581	1.55581	0.999999	0.999999	0.999999	0.999999
2.19	1.56971	1.56971	1.56971	1.56971	0.999999	0.999999	0.999999	0.999999
2.2	1.58361	1.58361	1.58361	1.58361	0.999999	0.999999	0.999999	0.999999
2.21	1.59752	1.59752	1.59752	1.59752	0.999999	0.999999	0.999999	0.999999
2.22	1.61142	1.61142	1.61142	1.61142	0.999999	0.999999	0.999999	0.999999
2.23	1.62532	1.62532	1.62532	1.62532	0.999999	0.999999	0.999999	0.999999
2.24	1.63923	1.63923	1.63923	1.63923	0.999999	0.999999	0.999999	0.999999
2.25	1.65313	1.65313	1.65313	1.65313	0.999999	0.999999	0.999999	0.999999
2.26	1.66703	1.66703	1.66703	1.66703	0.999999	0.999999	0.999999	0.999999
2.27	1.68093	1.68093	1.68093	1.68093	0.999999	0.999999	0.999999	0.999999
2.28	1.69484	1.69484	1.69484	1.69484	0.999999	0.999999	0.999999	0.999999
2.29	1.70874	1.70874	1.70874	1.70874	0.999999	0.999999	0.999999	0.999999
2.3	1.72264	1.72264	1.72264	1.72264	0.999999	0.999999	0.999999	0.999999
2.31	1.73655	1.73655	1.73655	1.73655	0.999999	0.999999	0.999999	0.999999
2.32	1.75045	1.75045	1.75045	1.75045	0.999999	0.999999	0.999999	0.999999
2.33	1.76435	1.76435	1.76435	1.76435	0.999999	0.999999	0.999999	0.999999
2.34	1.77825	1.77825	1.77825	1.77825	0.999999	0.999999	0.999999	0.999999
2.35	1.79216	1.79216	1.79216	1.79216	0.999999	0.999999	0.999999	0.999999
2.36	1.80606	1.80606	1.80606	1.80606	0.999999	0.999999	0.999999	0.999999
2.37	1.81996	1.81996	1.81996	1.81996	0.999999	0.999999	0.999999	0.999999
2.38	1.83387	1.83387	1.83387	1.83387	0.999999	0.999999	0.999999	0.999999
2.39	1.84777	1.84777	1.84777	1.84777	0.999999	0.999999	0.999999	0.999999
2.4	1.86167	1.86167	1.86167	1.86167	0.999999	0.999999	0.999999	0.999999
2.41	1.87558	1.87558	1.87558	1.87558	0.999999	0.999999	0.999999	0.999999
2.42	1.88948	1.88948	1.88948	1.88948	0.999999	0.999999	0.999999	0.999999
2.43	1.90338	1.90338	1.90338	1.90338	0.999999	0.999999	0.999999	0.999999
2.44	1.91728	1.91728	1.91728	1.91728	0.999999	0.999999	0.999999	0.999999
2.45	1.93119	1.93119	1.93119	1.93119	0.999999	0.999999	0.999999	0.999999
2.46	1.94509	1.94509	1.94509	1.94509	0.999999	0.999999	0.999999	0.999999
2.47	1.95899	1.95899	1.95899	1.95899	0.999999	0.999999	0.999999	0.999999
2.48	1.9729	1.9729	1.9729	1.9729	0.999999	0.999999	0.999999	0.999999
2.49	1.9868	1.9868	1.9868	1.9868	0.999999	0.999999	0.999999	0.999999
2.5	2.0007	2.0007	2.0007	2.0007	0.999998	0.999998	0.999998	0.999998
2.51	2.0146	2.0146	2.0146	2.0146	0.999998	0.999998	0.999998	0.999998
2.52	2.02851	2.02851	2.02851	2.02851	0.999998	0.999998	0.999998	0.999998
2.53	2.04241	2.04241	2.04241	2.04241	0.999998	0.999998	0.999998	0.999998
2.54	2.05631	2.05631	2.05631	2.05631	0.999998	0.999998	0.999998	0.999998
2.55	2.07022	2.07022	2.07022	2.07022	0.999998	0.999998	0.999998	0.999998
2.56	2.08412	2.08412	2.08412	2.08412	0.999998	0.999998	0.999998	0.999998
2.57	2.09802	2.09802	2.09802	2.09802	0.999998	0.999998	0.999998	0.999998
2.58	2.11192	2.11192	2.11192	2.11192	0.999998	0.999998	0.999998	0.999998
2.59	2.12583	2.12583	2.12583	2.12583	0.999998	0.999998	0.999998	0.999998
2.6	2.13973	2.13973	2.13973	2.13973	0.999998	0.999998	0.999998	0.999998
2.61	2.15363	2.15363	2.15363	2.15363	0.999998	0.999998	0.999998	0.999998
2.62	2.16754	2.16754	2.16754	2.16754	0.999998	0.999998	0.999998	0.999998
2.63	2.18144	2.18144	2.18144	2.18144	0.999998	0.999998	0.999998	0.999998
2.64	2.19534	2.19534	2.19534	2.19534	0.999998	0.999998	0.999998	0.999998
2.65	2.20924	2.20924	2.20924	2.20924	0.999998	0.999998	0.999998	0.999998
2.66	2.22315	2.22315	2.22315	2.22315	0.999997	0.999997	0.999997	0.999997
2.67	2.23705	2.23705	2.23705	2.23705	0.999997	0.999997	0.999997	0.999997
2.68	2.25095	2.25095	2.25095	2.25095	0.999997	0.999997	0.999997	0.999997
2.69	2.26486	2.26486	2.26486	2.26486	0.999997	0.999997	0.999997	0.999997
2.7	2.27876	2.27876	2.27876	2.27876	0.999997	0.999997	0.999997	0.999997
2.71	2.29266	2.29266	2.29266	2.29266	0.999997	0.999997	0.999997	0.999997
2.72	2.30657	2.30657	2.30657	2.30657	0.999997	0.999997	0.999997	0.999997
2.73	2.32047	2.32047	2.32047	2.32047	0.999997	0.999997	0.999997	0.999997
2.74	2.33437	2.33437	2.33437	2.33437	0.999997	0.999997	0.999997	0.999997
2.75	2.34827	2.34827	2.34827	2.34827	0.999997	0.999997	0.999997	0.999997
2.76	2.36218	2.36218	2.36218	2.36218	0.999996	0.999996	0.999996	0.999996
2.77	2.37608	2.37608	2.37608	2.37608	0.999996	0.999996	0.999996	0.999996
2.78	2.38998	2.38998	2.38998	2.38998	0.999996	0.999996	0.999996	0.999996
2.79	2.40389	2.40389	2.40389	2.40389	0.999996	0.999996	0.999996	0.999996
2.8	2.41779	2.41779	2.41779	2.41779	0.999996	0.999996	0.999996	0.999996
2.81	2.43169	2.43169	2.43169	2.43169	0.999996	0.999996	0.999996	0.999996
2.82	2.44559	2.44559	2.44559	2.44559	0.999996	0.999996	0.999996	0.999996
2.83	2.4595	2.4595	2.4595	2.4595	0.999996	0.999996	0.999996	0.999996
2.84	2.4734	2.4734	2.4734	2.4734	0.999995	0.999995	0.999995	0.999995
2.85	2.4873	2.4873	2.4873	2.4873	0.999995	0.999995	0.999995	0.999995
2.86	2.50121	2.50121	2.50121	2.50121	0.999995	0.999995	0.999995	0.999995
2.87	2.51511	2.51511	2.51511	2.51511	0.999995	0.999995	0.999995	0.999995
2.88	2.52901	2.52901	2.52901	2.52901	0.999995	0.999995	0.999995	0.999995
2.89	2.54291	2.54291	2.54291	2.54291	0.999995	0.999995	0.999995	0.999995
2.9	2.55682	2.55682	2.55682	2.55682	0.999994	0.999994	0.999994	0.999994
2.91	2.57072	2.57072	2.57072	2.57072	0.999994	0.999994	0.999994	0.999994
2.92	2.58462	2.58462	2.58462	2.58462	0.999994	0.999994	0.999994	0.999994
2.93	2.59853	2.59853	2.59853	2.59853	0.999994	0.999994	0.999994	0.999994
2.94	2.61243	2.61243	2.61243	2.61243	0.999994	0.999994	0.999994	0.999994
2.95	2.62633	2.62633	2.62633	2.62633	0.999994	0.999994	0.999994	0.999994
2.96	2.64023	2.64023	2.64023	2.64023	0.999993	0.999993	0.999993	0.999993
2.97	2.65414	2.65414	2.65414	2.65414	0.999993	0.999993	0.999993	0.999993
2.98	2.66804	2.66804	2.66804	2.66804	0.999993	0.999993	0.999993	0.999993
2.99	2.68194	2.68194	2.68194	2.68194	0.999993	0.999993	0.999993	0.999993
3	2.69584	2.69584	2.69584	2.69584	0.999992	0.999992	0.999992	0.999992
3.01	2.70975	2.70975	2.70975	2.70975	0.999992	0.999992	0.999992	0.999992
3.02	2.72365	2.72365	2.72365	2.72365	0.999992	0.999992	0.999992	0.999992
3.03	2.73755	2.73755	2.73755	2.73755	0.999992	0.999992	0.999992	0.999992
3.04	2.75146	2.75146	2.75146	2.75146	0.999991	0.999991	0.999991	0.999991
3.05	2.76536	2.76536	2.76536	2.76536	0.999991	0.999991	0.999991	0.999991
3.06	2.77926	2.77926	2.77926	2.77926	0.999991	0.999991	0.999991	0.999991
3.07	2.79316	2.79316	2.79316	2.79316	0.999991	0.999991	0.999991	0.999991
3.08	2.80707	2.80707	2.80707	2.80707	0.99999	0.99999	0.99999	0.99999
3.09	2.82097	2.82097	2.82097	2.82097	0.99999	0.99999	0.99999	0.99999
3.1	2.83487	2.83487	2.83487	2.83487	0.99999	0.99999	0.99999	0.99999
3.11	2.84878	2.84878	2.84878	2.84878	0.999989	0.999989	0.999989	0.999989
3.12	2.86268	2.86268	2.86268	2.86268	0.999989	0.999989	0.999989	0.999989
3.13	2.87658	2.87658	2.87658	2.87658	0.999989	0.999989	0.999989	0.999989
3.14	2.89048	2.89048	2.89048	2.89048	0.999988	0.999988	0.999988	0.999988
3.15	2.90439	2.90439	2.90439	2.90439	0.999988	0.999988	0.999988	0.999988
3.16	2.91829	2.91829	2.91829	2.91829	0.999987	0.999987	0.999987	0.999987
3.17	2.93219	2.93219	2.93219	2.93219	0.999987	0.999987	0.999987	0.999987
3.18	2.94609	2.94609	2.94609	2.94609	0.999987	0.999987	0.999987	0.999987
3.19	2.96	2.96	2.96	2.96	0.999986	0.999986	0.999986	0.999986
3.2	2.9739	2.9739	2.9739	2.9739	0.999986	0.999986	0.999986	0.999986
3.21	2.9878	2.9878	2.9878	2.9878	0.999985	0.999985	0.999985	0.999985
3.22	3.00171	3.00171	3.00171	3.00171	0.999985	0.999985	0.999985	0.999985
3.23	3.01561	3.01561	3.01561	3.01561	0.999984	0.999984	0.999984	0.999984
3.24	3.02951	3.02951	3.02951	3.02951	0.999984	0.999984	0.999984	0.999984
3.25	3.04341	3.04341	3.04341	3.04341	0.999983	0.999983	0.999983	0.999983
3.26	3.05732	3.05732	3.05732	3.05732	0.999983	0.999983	0.999983	0.999983
3.27	3.07122	3.07122	3.07122	3.07122	0.999982	0.999982	0.999982	0.999982
3.28	3.08512	3.08512	3.08512	3.08512	0.999981	0.999981	0.999981	0.999981
3.29	3.09902	3.09902	3.09902	3.09902	0.999981	0.999981	0.999981	0.999981
3.3	3.11293	3.11293	3.11293	3.11293	0.99998	0.99998	0.99998	0.99998
3.31	3.12683	3.12683	3.12683	3.12683	0.99998	0.99998	0.99998	0.99998
3.32	3.14073	3.14073	3.14073	3.14073	0.999979	0.999979	0.999979	0.999979
3.33	3.15463	3.15463	3.15463	3.15463	0.999978	0.999978	0.999978	0.999978
3.34	3.16854	3.16854	3.16854	3.16854	0.999977	0.999977	0.999977	0.999977
3.35	3.18244	3.18244	3.18244	3.18244	0.999977	0.999977	0.999977	0.999977
3.36	3.19634	3.19634	3.19634	3.19634	0.999976	0.999976	0.999976	0.999976
3.37	3.21024	3.21024	3.21024	3.21024	0.999975	0.999975	0.999975	0.999975
3.38	3.22415	3.22415	3.22415	3.22415	0.999974	0.999974	0.999974	0.999974
3.39	3.23805	3.23805	3.23805	3.23805	0.999974	0.999974	0.999974	0.999974
3.4	3.25195	3.25195	3.25195	3.25195	0.999973	0.999973	0.999973	0.999973
3.41	3.26585	3.26585	3.26585	3.26585	0.999972	0.999972	0.999972	0.999972
3.42	3.27976	3.27976	3.27976	3.27976	0.999971	0.999971	0.999971	0.999971
3.43	3.29366	3.29366	3.29366	3.29366	0.99997	0.99997	0.99997	0.99997
3.44	3.30756	3.30756	3.30756	3.30756	0.999969	0.999969	0.999969	0.999969
3.45	3.32146	3.32146	3.32146	3.32146	0.999968	0.999968	0.999968	0.999968
3.46	3.33537	3.33537	3.33537	3.33537	0.999967	0.999967	0.999967	0.999967
3.47	3.34927	3.34927	3.34927	3.34927	0.999966	0.999966	0.999966	0.999966
3.48	3.36317	3.36317	3.36317	3.36317	0.999965	0.999965	0.999965	0.999965
3.49	3.37707	3.37707	3.37707	3.37707	0.999964	0.999964	0.999964	0.999964
3.5	3.39097	3.39097	3.39097	3.39097	0.999962	0.999962	0.999962	0.999962
3.51	3.40488	3.40488	3.40488	3.40488	0.999961	0.999961	0.999961	0.999961
3.52	3.41878	3.41878	3.41878	3.41878	0.99996	0.99996	0.99996	0.99996
3.53	3.43268	3.43268	3.43268	3.43268	0.999959	0.999959	0.999959	0.999959
3.54	3.44658	3.44658	3.44658	3.44658	0.999957	0.999957	0.999957	0.999957
3.55	3.46049	3.46049	3.46049	3.46049	0.999956	0.999956	0.999956	0.999956
3.56	3.47439	3.47439	3.47439	3.47439	0.999954	0.999954	0.999954	0.999954
3.57	3.48829	3.48829	3.48829	3.48829	0.999953	0.999953	0.999953	0.999953
3.58	3.50219	3.50219	3.50219	3.50219	0.999951	0.999951	0.999951	0.999951
3.59	3.51609	3.51609	3.51609	3.51609	0.99995	0.99995	0.99995	0.99995
3.6	3.53	3.53	3.53	3.53	0.999948	0.999948	0.999948	0.999948
3.61	3.5439	3.5439	3.5439	3.5439	0.999947	0.999947	0.999947	0.999947
3.62	3.5578	3.5578	3.5578	3.5578	0.999945	0.999945	0.999945	0.999945
3.63	3.5717	3.5717	3.5717	3.5717	0.999943	0.999943	0.999943	0.999943
3.64	3.5856	3.5856	3.5856	3.5856	0.999941	0.999941	0.999941	0.999941
3.65	3.59951	3.59951	3.59951	3.59951	0.999939	0.999939	0.999939	0.999939
3.66	3.61341	3.61341	3.61341	3.61341	0.999937	0.999937	0.999937	0.999937
3.67	3.62731	3.62731	3.62731	3.62731	0.999935	0.999935	0.999935	0.999935
3.68	3.64121	3.64121	3.64121	3.64121	0.999933	0.999933	0.999933	0.999933
3.69	3.65511	3.65511	3.65511	3.65511	0.999931	0.999931	0.999931	0.999931
3.7	3.66901	3.66901	3.66901	3.66901	0.999929	0.999929	0.999929	0.999929
3.71	3.68292	3.68292	3.68292	3.68292	0.999926	0.999926	0.999926	0.999926
3.72	3.69682	3.69682	3.69682	3.69682	0.999924	0.999924	0.999924	0.999924
3.73	3.71072	3.71072	3.71072	3.71072	0.999922	0.999922	0.999922	0.999922
3.74	3.72462	3.72462	3.72462	3.72462	0.999919	0.999919	0.999919	0.999919
3.75	3.73852	3.73852	3.73852	3.73852	0.999916	0.999916	0.999916	0.999916
3.76	3.75242	3.75242	3.75242	3.75242	0.999914	0.999914	0.999914	0.999914
3.77	3.76633	3.76633	3.76633	3.76633	0.999911	0.999911	0.999911	0.999911
3.78	3.78023	3.78023	3.78023	3.78023	0.999908	0.999908	0.999908	0.999908
3.79	3.79413	3.79413	3.79413	3.79413	0.999905	0.999905	0.999905	0.999905
3.8	3.80803	3.80803	3.80803	3.80803	0.999902	0.999902	0.999902	0.999902
3.81	3.82193	3.82193	3.82193	3.82193	0.999899	0.999899	0.999899	0.999899
3.82	3.83583	3.83583	3.83583	3.83583	0.999895	0.999895	0.999895	0.999895
3.83	3.84973	3.84973	3.84973	3.84973	0.999892	0.999892	0.999892	0.999892
3.84	3.86363	3.86363	3.86363	3.86363	0.999888	0.999888	0.999888	0.999888
3.85	3.87753	3.87753	3.87753	3.87753	0.999885	0.999885	0.999885	0.999885
3.86	3.89144	3.89144	3.89144	3.89144	0.999881	0.999881	0.999881	0.999881
3.87	3.90534	3.90534	3.90534	3.90534	0.999877	0.999877	0.999877	0.999877
3.88	3.91924	3.91924	3.91924	3.91924	0.999873	0.999873	0.999873	0.999873
3.89	3.93314	3.93314	3.93314	3.93314	0.999869	0.999869	0.999869	0.999869
3.9	3.94704	3.94704	3.94704	3.94704	0.999865	0.999865	0.999865	0.999865
3.91	3.96094	3.96094	3.96094	3.96094	0.99986	0.99986	0.99986	0.99986
3.92	3.97484	3.97484	3.97484	3.97484	0.999856	0.999856	0.999856	0.999856
3.93	3.98874	3.98874	3.98874	3.98874	0.999851	0.999851	0.999851	0.999851
3.94	4.00264	4.00264	4.00264	4.00264	0.999846	0.999846	0.999846	0.999846
3.95	4.01654	4.01654	4.01654	4.01654	0.999841	0.999841	0.999841	0.999841
3.96	4.03044	4.03044	4.03044	4.03044	0.999836	0.999836	0.999836	0.999836
3.97	4.04434	4.04434	4.04434	4.04434	0.999831	0.999831	0.999831	0.999831
3.98	4.05824	4.05824	4.05824	4.05824	0.999825	0.999825	0.999825	0.999825
3.99	4.07214	4.07214	4.07214	4.07214	0.99982	0.99982	0.99982	0.99982
4	4.08604	4.08604	4.08604	4.08604	0.999814	0.999814	0.999814	0.999814
4.01	4.09994	4.09994	4.08379	4.0829	0.999808	0.999808	0.999808	0.999808
4.02	4.11384	4.11384	4.08154	4.07975	0.999802	0.999802	0.999802	0.999802
4.03	4.12774	4.12774	4.0793	4.07661	0.999795	0.999795	0.999796	0.999796
4.04	4.14164	4.14164	4.07705	4.07346	0.999788	0.999788	0.99979	0.99979
4.05	4.15554	4.15554	4.0748	4.07032	0.999782	0.999782	0.999785	0.999785
4.06	4.16943	4.16943	4.07256	4.06717	0.999775	0.999775	0.999779	0.999779
4.07	4.18333	4.18333	4.07031	4.06403	0.999767	0.999767	0.999773	0.999773
4.08	4.19723	4.19723	4.06806	4.06089	0.99976	0.99976	0.999767	0.999768
4.09	4.21113	4.21113	4.06581	4.05774	0.999752	0.999752	0.999762	0.999762
4.1	4.22503	4.22503	4.06357	4.0546	0.999744	0.999744	0.999756	0.999756
4.11	4.23893	4.23893	4.06132	4.05145	0.999735	0.999735	0.99975	0.999751
4.12	4.25282	4.25282	4.05907	4.04831	0.999727	0.999727	0.999745	0.999745
4.13	4.26672	4.26672	4.05683	4.04517	0.999718	0.999718	0.999739	0.99974
4.14	4.28062	4.28062	4.05458	4.04202	0.999709	0.999709	0.999733	0.999735
4.15	4.29452	4.29452	4.05233	4.03888	0.999699	0.999699	0.999728	0.999729
4.16	4.30842	4.30842	4.05008	4.03573	0.999689	0.999689	0.999722	0.999724
4.17	4.32231	4.32231	4.04784	4.03259	0.999679	0.999679	0.999717	0.999719
4.18	4.33621	4.33621	4.04559	4.02944	0.999669	0.999669	0.999712	0.999713
4.19	4.35011	4.35011	4.04334	4.0263	0.999658	0.999658	0.999706	0.999708
4.2	4.364	4.364	4.04109	4.02316	0.999647	0.999647	0.999701	0.999703
4.21	4.3779	4.3779	4.03885	4.02001	0.999636	0.999636	0.999695	0.999698
4.22	4.3918	4.3918	4.0366	4.01687	0.999624	0.999624	0.99969	0.999693
4.23	4.40569	4.40569	4.03435	4.01372	0.999612	0.999612	0.999685	0.999688
4.24	4.41959	4.41959	4.03211	4.01058	0.999599	0.999599	0.999679	0.999683
4.25	4.43348	4.43348	4.02986	4.00743	0.999586	0.999586	0.999674	0.999678
4.26	4.44738	4.44738	4.02761	4.00429	0.999572	0.999572	0.999669	0.999673
4.27	4.46127	4.46127	4.02536	4.00115	0.999558	0.999558	0.999664	0.999668
4.28	4.47517	4.47517	4.02312	3.998	0.999544	0.999544	0.999659	0.999663
4.29	4.48906	4.48906	4.02087	3.99486	0.999529	0.999529	0.999654	0.999658
4.3	4.50296	4.50296	4.01862	3.99171	0.999514	0.999514	0.999648	0.999653
4.31	4.51685	4.51685	4.01637	3.98857	0.999498	0.999498	0.999643	0.999649
4.32	4.53075	4.53075	4.01413	3.98542	0.999482	0.999482	0.999638	0.999644
4.33	4.54464	4.54464	4.01188	3.98228	0.999465	0.999465	0.999633	0.999639
4.34	4.55853	4.55853	4.00963	3.97914	0.999448	0.999448	0.999628	0.999634
4.35	4.57243	4.57243	4.00738	3.97599	0.99943	0.99943	0.999623	0.99963
4.36	4.58632	4.58632	4.00514	3.97285	0.999411	0.999411	0.999618	0.999625
4.37	4.60021	4.60021	4.00289	3.9697	0.999392	0.999392	0.999613	0.999621
4.38	4.6141	4.6141	4.00064	3.96656	0.999372	0.999372	0.999608	0.999616
4.39	4.62799	4.62799	3.99839	3.96341	0.999352	0.999352	0.999604	0.999612
4.4	4.64189	4.64189	3.99615	3.96027	0.999331	0.999331	0.999599	0.999607
4.41	4.65578	4.65578	3.9939	3.95713	0.999309	0.999309	0.999594	0.999603
4.42	4.66967	4.66967	3.99165	3.95398	0.999287	0.999287	0.999589	0.999598
4.43	4.68356	4.68356	3.9894	3.95084	0.999263	0.999263	0.999584	0.999594
4.44	4.69745	4.69745	3.98716	3.94769	0.999239	0.999239	0.99958	0.99959
4.45	4.71133	4.71133	3.98491	3.94455	0.999215	0.999215	0.999575	0.999585
4.46	4.72522	4.72522	3.98266	3.9414	0.999189	0.999189	0.99957	0.999581
4.47	4.73911	4.73911	3.98041	3.93826	0.999163	0.999163	0.999565	0.999577
4.48	4.753	4.753	3.97817	3.93512	0.999136	0.999136	0.999561	0.999572
4.49	4.76689	4.76689	3.97592	3.93197	0.999107	0.999107	0.999556	0.999568
4.5	4.78077	4.78077	3.97367	3.92883	0.999078	0.999078	0.999552	0.999564
4.51	4.79466	4.79466	3.97142	3.92568	0.999049	0.999049	0.999547	0.99956
4.52	4.80854	4.80854	3.96918	3.92254	0.999018	0.999018	0.999542	0.999556
4.53	4.82243	4.82243	3.96693	3.91939	0.998986	0.998986	0.999538	0.999552
4.54	4.83631	4.83631	3.96468	3.91625	0.998953	0.998953	0.999533	0.999548
4.55	4.8502	4.8502	3.96243	3.9131	0.998919	0.998919	0.999529	0.999544
4.56	4.86408	4.86408	3.96019	3.90996	0.998884	0.998884	0.999524	0.99954
4.57	4.87796	4.87796	3.95794	3.90682	0.998847	0.998847	0.99952	0.999536
4.58	4.89185	4.89185	3.95569	3.90367	0.99881	0.99881	0.999516	0.999532
4.59	4.90573	4.90573	3.95344	3.90053	0.998771	0.998771	0.999511	0.999528
4.6	4.91961	4.91961	3.95119	3.89738	0.998731	0.998731	0.999507	0.999524
4.61	4.93349	4.93349	3.94895	3.89424	0.99869	0.99869	0.999502	0.99952
4.62	4.94737	4.94737	3.9467	3.89109	0.998648	0.998648	0.999498	0.999516
4.63	4.96124	4.96124	3.94445	3.88795	0.998604	0.998604	0.999494	0.999513
4.64	4.97512	4.97512	3.9422	3.8848	0.998558	0.998558	0.999489	0.999509
4.65	4.989	4.989	3.93996	3.88166	0.998511	0.998511	0.999485	0.999505
4.66	5.00287	5.00287	3.93771	3.87852	0.998463	0.998463	0.999481	0.999501
4.67	5.01675	5.01675	3.93546	3.87537	0.998413	0.998413	0.999477	0.999498
4.68	5.03062	5.03062	3.93321	3.87223	0.998362	0.998362	0.999473	0.999494
4.69	5.0445	5.0445	3.93097	3.86908	0.998309	0.998309	0.999468	0.99949
4.7	5.05837	5.05837	3.92872	3.86594	0.998254	0.998254	0.999464	0.999487
4.71	5.07224	5.07224	3.92647	3.86279	0.998197	0.998197	0.99946	0.999483
4.72	5.08611	5.08611	3.92422	3.85965	0.998138	0.998138	0.999456	0.99948
4.73	5.09998	5.09998	3.92197	3.8565	0.998078	0.998078	0.999452	0.999476
4.74	5.11385	5.11385	3.91973	3.85336	0.998016	0.998016	0.999448	0.999473
4.75	5.12771	5.12771	3.91748	3.85022	0.997951	0.997951	0.999444	0.999469
4.76	5.14158	5.14158	3.91523	3.84707	0.997885	0.997885	0.99944	0.999466
4.77	5.15544	5.15544	3.91298	3.84393	0.997816	0.997816	0.999436	0.999462
4.78	5.16931	5.16931	3.91074	3.84078	0.997745	0.997745	0.999432	0.999459
4.79	5.18317	5.18317	3.90849	3.83764	0.997672	0.997672	0.999428	0.999456
4.8	5.19703	5.19703	3.90624	3.83449	0.997596	0.997596	0.999424	0.999452
4.81	5.21089	5.21089	3.90399	3.83135	0.997519	0.997519	0.99942	0.999449
4.82	5.22475	5.22475	3.90174	3.8282	0.997438	0.997438	0.999416	0.999446
4.83	5.2386	5.2386	3.8995	3.82506	0.997355	0.997355	0.999412	0.999442
4.84	5.25246	5.25246	3.89725	3.82192	0.997269	0.997269	0.999408	0.999439
4.85	5.26631	5.26631	3.895	3.81877	0.997181	0.997181	0.999404	0.999436
4.86	5.28016	5.28016	3.89275	3.81563	0.997089	0.997089	0.999401	0.999433
4.87	5.29401	5.29401	3.89051	3.81248	0.996995	0.996995	0.999397	0.99943
4.88	5.30786	5.30786	3.88826	3.80934	0.996897	0.996897	0.999393	0.999426
4.89	5.32171	5.32171	3.88601	3.80619	0.996797	0.996797	0.999389	0.999423
4.9	5.33555	5.33555	3.88376	3.80305	0.996693	0.996693	0.999385	0.99942
4.91	5.34939	5.34939	3.88151	3.7999	0.996586	0.996586	0.999382	0.999417
4.92	5.36323	5.36323	3.87927	3.79676	0.996475	0.996475	0.999378	0.999414
4.93	5.37707	5.37707	3.87702	3.79362	0.996361	0.996361	0.999374	0.999411
4.94	5.39091	5.39091	3.87477	3.79047	0.996243	0.996243	0.999371	0.999408
4.95	5.40474	5.40474	3.87252	3.78733	0.996122	0.996122	0.999367	0.999405
4.96	5.41858	5.41858	3.87027	3.78418	0.995996	0.995996	0.999363	0.999402
4.97	5.43241	5.43241	3.86803	3.78104	0.995866	0.995866	0.99936	0.999399
4.98	5.44623	5.44623	3.86578	3.77789	0.995733	0.995733	0.999356	0.999396
4.99	5.46006	5.46006	3.86353	3.77475	0.995594	0.995594	0.999353	0.999393
5	5.47388	5.47388	3.86128	3.7716	0.995452	0.995452	0.999349	0.99939
5.01	5.4877	5.4877	3.85903	3.76846	0.995305	0.995305	0.999346	0.999387
5.02	5.50152	5.50152	3.85679	3.76531	0.995153	0.995153	0.999342	0.999384
5.03	5.51533	5.51533	3.85454	3.76217	0.994996	0.994996	0.999339	0.999382
5.04	5.52914	5.52914	3.85229	3.75903	0.994834	0.994834	0.999335	0.999379
5.05	5.54295	5.54295	3.85004	3.75588	0.994667	0.994667	0.999332	0.999376
5.06	5.55676	5.55676	3.8478	3.75274	0.994495	0.994495	0.999328	0.999373
5.07	5.57056	5.57056	3.84555	3.74959	0.994317	0.994317	0.999325	0.99937
5.08	5.58436	5.58436	3.8433	3.74645	0.994133	0.994133	0.999321	0.999368
5.09	5.59816	5.59816	3.84105	3.7433	0.993944	0.993944	0.999318	0.999365
5.1	5.61195	5.61195	3.8388	3.74016	0.993748	0.993748	0.999314	0.999362
5.11	5.62574	5.62574	3.83656	3.73701	0.993546	0.993546	0.999311	0.99936
5.12	5.63952	5.63952	3.83431	3.73387	0.993338	0.993338	0.999308	0.999357
5.13	5.6533	5.6533	3.83206	3.73072	0.993123	0.993123	0.999304	0.999354
5.14	5.66708	5.66708	3.82981	3.72758	0.992901	0.992901	0.999301	0.999352
5.15	5.68086	5.68086	3.82756	3.72444	0.992672	0.992672	0.999298	0.999349
5.16	5.69463	5.69463	3.82531	3.72129	0.992436	0.992436	0.999295	0.999347
5.17	5.70839	5.70839	3.82307	3.71815	0.992192	0.992192	0.999291	0.999344
5.18	5.72215	5.72215	3.82082	3.715	0.99194	0.99194	0.999288	0.999341
5.19	5.73591	5.73591	3.81857	3.71186	0.99168	0.99168	0.999285	0.999339
5.2	5.74966	5.74966	3.81632	3.70871	0.991412	0.991412	0.999282	0.999336
5.21	5.7634	5.7634	3.81407	3.70557	0.991136	0.991136	0.999278	0.999334
5.22	5.77715	5.77715	3.81183	3.70242	0.990851	0.990851	0.999275	0.999331
5.23	5.79088	5.79088	3.80958	3.69928	0.990556	0.990556	0.999272	0.999329
5.24	5.80461	5.80461	3.80733	3.69613	0.990252	0.990252	0.999269	0.999327
5.25	5.81834	5.81834	3.80508	3.69299	0.989939	0.989939	0.999266	0.999324
5.26	5.83206	5.83206	3.80283	3.68985	0.989615	0.989615	0.999263	0.999322
5.27	5.84577	5.84577	3.80059	3.6867	0.989282	0.989282	0.99926	0.999319
5.28	5.85948	5.85948	3.79834	3.68356	0.988938	0.988938	0.999257	0.999317
5.29	5.87318	5.87318	3.79609	3.68041	0.988582	0.988582	0.999254	0.999315
5.3	5.88687	5.88687	3.79384	3.67727	0.988216	0.988216	0.99925	0.999312
5.31	5.90056	5.90056	3.79159	3.67412	0.987838	0.987838	0.999247	0.99931
5.32	5.91424	5.91424	3.78935	3.67098	0.987448	0.987448	0.999244	0.999308
5.33	5.92792	5.92792	3.7871	3.66783	0.987046	0.987046	0.999241	0.999305
5.34	5.94158	5.94158	3.78485	3.66469	0.986631	0.986631	0.999238	0.999303
5.35	5.95524	5.95524	3.7826	3.66154	0.986203	0.986203	0.999235	0.999301
5.36	5.9689	5.9689	3.78035	3.6584	0.985761	0.985761	0.999233	0.999299
5.37	5.98254	5.98254	3.7781	3.65525	0.985306	0.985306	0.99923	0.999297
5.38	5.99617	5.99617	3.77586	3.65211	0.984836	0.984836	0.999227	0.999294
5.39	6.0098	6.0098	3.77361	3.64897	0.984352	0.984352	0.999224	0.999292
5.4	6.02342	6.02342	3.77136	3.64582	0.983852	0.983852	0.999221	0.99929
5.41	6.03703	6.03703	3.76911	3.64268	0.983337	0.983337	0.999218	0.999288
5.42	6.05063	6.05063	3.76686	3.63953	0.982805	0.982805	0.999215	0.999286
5.43	6.06422	6.06422	3.76462	3.63639	0.982257	0.982257	0.999212	0.999284
5.44	6.07779	6.07779	3.76237	3.63324	0.981692	0.981692	0.999209	0.999281
5.45	6.09136	6.09136	3.76012	3.6301	0.98111	0.98111	0.999207	0.999279
5.46	6.10492	6.10492	3.75787	3.62695	0.980509	0.980509	0.999204	0.999277
5.47	6.11847	6.11847	3.75562	3.62381	0.979889	0.979889	0.999201	0.999275
5.48	6.13201	6.13201	3.75337	3.62066	0.979251	0.979251	0.999198	0.999273
5.49	6.14553	6.14553	3.75113	3.61752	0.978592	0.978592	0.999196	0.999271
5.5	6.15904	6.15904	3.74888	3.61437	0.977913	0.977913	0.999193	0.999269
5.51	6.17254	6.17254	3.74663	3.61123	0.977214	0.977214	0.99919	0.999267
5.52	6.18603	6.18603	3.74438	3.60809	0.976492	0.976492	0.999187	0.999265
5.53	6.19951	6.19951	3.74213	3.60494	0.975749	0.975749	0.999185	0.999263
5.54	6.21297	6.21297	3.73989	3.6018	0.974982	0.974982	0.999182	0.999261
5.55	6.22641	6.22641	3.73764	3.59865	0.974193	0.974193	0.999179	0.999259
5.56	6.23985	6.23985	3.73539	3.59551	0.973379	0.973379	0.999177	0.999257
5.57	6.25326	6.25326	3.73314	3.59236	0.97254	0.97254	0.999174	0.999255
5.58	6.26667	6.26667	3.73089	3.58922	0.971676	0.971676	0.999171	0.999254
5.59	6.28005	6.28005	3.72864	3.58607	0.970785	0.970785	0.999169	0.999252
5.6	6.29342	6.29342	3.7264	3.58293	0.969867	0.969867	0.999166	0.99925
5.61	6.30678	6.30678	3.72415	3.57978	0.968922	0.968922	0.999163	0.999248
5.62	6.32011	6.32011	3.7219	3.57664	0.967948	0.967948	0.999161	0.999246
5.63	6.33343	6.33343	3.71965	3.57349	0.966945	0.966945	0.999158	0.999244
5.64	6.34673	6.34673	3.7174	3.57035	0.965911	0.965911	0.999156	0.999242
5.65	6.36002	6.36002	3.71515	3.5672	0.964847	0.964847	0.999153	0.999241
5.66	6.37328	6.37328	3.71291	3.56406	0.963751	0.963751	0.999151	0.999239
5.67	6.38652	6.38652	3.71066	3.56092	0.962622	0.962622	0.999148	0.999237
5.68	6.39974	6.39974	3.70841	3.55777	0.96146	0.96146	0.999146	0.999235
5.69	6.41294	6.41294	3.70616	3.55463	0.960263	0.960263	0.999143	0.999233
5.7	6.42612	6.42612	3.70391	3.55148	0.959031	0.959031	0.999141	0.999232
5.71	6.43928	6.43928	3.70166	3.54834	0.957762	0.957762	0.999138	0.99923
5.72	6.45241	6.45241	3.69942	3.54519	0.956457	0.956457	0.999136	0.999228
5.73	6.46552	6.46552	3.69717	3.54205	0.955113	0.955113	0.999133	0.999227
5.74	6.47861	6.47861	3.69492	3.5389	0.95373	0.95373	0.999131	0.999225
5.75	6.49167	6.49167	3.69267	3.53576	0.952307	0.952307	0.999129	0.999223
5.76	6.5047	6.5047	3.69042	3.53261	0.950843	0.950843	0.999126	0.999221
5.77	6.51771	6.51771	3.68817	3.52947	0.949336	0.949336	0.999124	0.99922
5.78	6.53069	6.53069	3.68593	3.52632	0.947786	0.947786	0.999121	0.999218
5.79	6.54364	6.54364	3.68368	3.52318	0.946192	0.946192	0.999119	0.999217
5.8	6.55656	6.55656	3.68143	3.52003	0.944553	0.944553	0.999117	0.999215
5.81	6.56946	6.56946	3.67918	3.51689	0.942867	0.942867	0.999114	0.999213
5.82	6.58232	6.58232	3.67693	3.51375	0.941133	0.941133	0.999112	0.999212
5.83	6.59515	6.59515	3.67468	3.5106	0.939351	0.939351	0.99911	0.99921
5.84	6.60795	6.60795	3.67244	3.50746	0.937519	0.937519	0.999107	0.999209
5.85	6.62071	6.62071	3.67019	3.50431	0.935636	0.935636	0.999105	0.999207
5.86	6.63344	6.63344	3.66794	3.50117	0.9337	0.9337	0.999103	0.999205
5.87	6.64614	6.64614	3.66569	3.49802	0.931712	0.931712	0.999101	0.999204
5.88	6.6588	6.6588	3.66344	3.49488	0.929669	0.929669	0.999098	0.999202
5.89	6.67142	6.67142	3.66119	3.49173	0.92757	0.92757	0.999096	0.999201
5.9	6.684	6.684	3.65895	3.48859	0.925414	0.925414	0.999094	0.999199
5.91	6.69655	6.69655	3.6567	3.48544	0.923201	0.923201	0.999092	0.999198
5.92	6.70905	6.70905	3.65445	3.4823	0.920928	0.920928	0.999089	0.999196
5.93	6.72152	6.72152	3.6522	3.47915	0.918595	0.918595	0.999087	0.999195
5.94	6.73394	6.73394	3.64995	3.47601	0.9162	0.9162	0.999085	0.999193
5.95	6.74631	6.74631	3.6477	3.47286	0.913742	0.913742	0.999083	0.999192
5.96	6.75865	6.75865	3.64546	3.46972	0.91122	0.91122	0.999081	0.999191
5.97	6.77093	6.77093	3.64321	3.46658	0.908633	0.908633	0.999079	0.999189
5.98	6.78317	6.78317	3.64096	3.46343	0.90598	0.90598	0.999076	0.999188
5.99	6.79536	6.79536	3.63871	3.46029	0.903258	0.903258	0.999074	0.999186
6	6.80751	6.80751	3.63646	3.45714	0.900469	0.900469	0.999072	0.999185
6.01	6.8196	6.8196	3.63421	3.454	0.897609	0.897609	0.99907	0.999183
6.02	6.83164	6.83164	3.63197	3.45085	0.894678	0.894678	0.999068	0.999182
6.03	6.84362	6.84362	3.62972	3.44771	0.891675	0.891675	0.999066	0.999181
6.04	6.85556	6.85556	3.62747	3.44456	0.888598	0.888598	0.999064	0.999179
6.05	6.86743	6.86743	3.62522	3.44142	0.885447	0.885447	0.999062	0.999178
6.06	6.87925	6.87925	3.62297	3.43827	0.882221	0.882221	0.99906	0.999177
6.07	6.89101	6.89101	3.62072	3.43513	0.878918	0.878918	0.999058	0.999175
6.08	6.90271	6.90271	3.61847	3.43198	0.875537	0.875537	0.999056	0.999174
6.09	6.91435	6.91435	3.61623	3.42884	0.872078	0.872078	0.999054	0.999173
6.1	6.92592	6.92592	3.61398	3.42569	0.86854	0.86854	0.999052	0.999171
6.11	6.93744	6.93744	3.61173	3.42255	0.864921	0.864921	0.99905	0.99917
6.12	6.94888	6.94888	3.60948	3.4194	0.861221	0.861221	0.999048	0.999169
6.13	6.96026	6.96026	3.60723	3.41626	0.857439	0.857439	0.999046	0.999167
6.14	6.97157	6.97157	3.60498	3.41311	0.853574	0.853574	0.999044	0.999166
6.15	6.98281	6.98281	3.60273	3.40997	0.849625	0.849625	0.999042	0.999165
6.16	6.99398	6.99398	3.60049	3.40683	0.845593	0.845593	0.99904	0.999164
6.17	7.00507	7.00507	3.59824	3.40368	0.841475	0.841475	0.999038	0.999162
6.18	7.0161	7.0161	3.59599	3.40054	0.837272	0.837272	0.999036	0.999161
6.19	7.02704	7.02704	3.59374	3.39739	0.832984	0.832984	0.999034	0.99916
6.2	7.03791	7.03791	3.59149	3.39425	0.828609	0.828609	0.999032	0.999159
6.21	7.04869	7.04869	3.58924	3.3911	0.824147	0.824147	0.99903	0.999158
6.22	7.0594	7.0594	3.587	3.38796	0.819599	0.819599	0.999028	0.999156
6.23	7.07003	7.07003	3.58475	3.38481	0.814963	0.814963	0.999026	0.999155
6.24	7.08057	7.08057	3.5825	3.38167	0.810241	0.810241	0.999024	0.999154
6.25	7.09102	7.09102	3.58025	3.37852	0.805431	0.805431	0.999023	0.999153
6.26	7.10139	7.10139	3.578	3.37538	0.800534	0.800534	0.999021	0.999152
6.27	7.11167	7.11167	3.57575	3.37223	0.79555	0.79555	0.999019	0.999151
6.28	7.12186	7.12186	3.5735	3.36909	0.79048	0.79048	0.999017	0.999149
6.29	7.13195	7.13195	3.57126	3.36594	0.785323	0.785323	0.999015	0.999148
6.3	7.14196	7.14196	3.56901	3.3628	0.78008	0.78008	0.999013	0.999147
6.31	7.15187	7.15187	3.56676	3.35965	0.774752	0.774752	0.999012	0.999146
6.32	7.16168	7.16168	3.56451	3.35651	0.769339	0.769339	0.99901	0.999145
6.33	7.17139	7.17139	3.56226	3.35337	0.763842	0.763842	0.999008	0.999144
6.34	7.18101	7.18101	3.56001	3.35022	0.758263	0.758263	0.999006	0.999143
6.35	7.19052	7.19052	3.55776	3.34708	0.752601	0.752601	0.999004	0.999142
6.36	7.19994	7.19994	3.55552	3.34393	0.746858	0.746858	0.999003	0.999141
6.37	7.20924	7.20924	3.55327	3.34079	0.741035	0.741035	0.999001	0.999139
6.38	7.21845	7.21845	3.55102	3.33764	0.735133	0.735133	0.998999	0.999138
6.39	7.22754	7.22754	3.54877	3.3345	0.729155	0.729155	0.998997	0.999137
6.4	7.23653	7.23653	3.54652	3.33135	0.723101	0.723101	0.998996	0.999136
6.41	7.24541	7.24541	3.54427	3.32821	0.716972	0.716972	0.998994	0.999135
6.42	7.25418	7.25418	3.54202	3.32506	0.710772	0.710772	0.998992	0.999134
6.43	7.26284	7.26284	3.53978	3.32192	0.704501	0.704501	0.998991	0.999133
6.44	7.27138	7.27138	3.53753	3.31877	0.698162	0.698162	0.998989	0.999132
6.45	7.27981	7.27981	3.53528	3.31563	0.691756	0.691756	0.998987	0.999131
6.46	7.28812	7.28812	3.53303	3.31248	0.685287	0.685287	0.998986	0.99913
6.47	7.29632	7.29632	3.53078	3.30934	0.678755	0.678755	0.998984	0.999129
6.48	7.3044	7.3044	3.52853	3.30619	0.672164	0.672164	0.998982	0.999128
6.49	7.31236	7.31236	3.52628	3.30305	0.665516	0.665516	0.998981	0.999127
6.5	7.3202	7.3202	3.52404	3.2999	0.658813	0.658813	0.998979	0.999126
6.51	7.32792	7.32792	3.52179	3.29676	0.652058	0.652058	0.998977	0.999125
6.52	7.33552	7.33552	3.51954	3.29361	0.645255	0.645255	0.998976	0.999124
6.53	7.343	7.343	3.51729	3.29047	0.638405	0.638405	0.998974	0.999123
6.54	7.35035	7.35035	3.51504	3.28733	0.631512	0.631512	0.998973	0.999122
6.55	7.35758	7.35758	3.51279	3.28418	0.624578	0.624578	0.998971	0.999121
6.56	7.36468	7.36468	3.51054	3.28104	0.617607	0.617607	0.998969	0.99912
6.57	7.37166	7.37166	3.5083	3.27789	0.610602	0.610602	0.998968	0.99912
6.58	7.37851	7.37851	3.50605	3.27475	0.603566	0.603566	0.998966	0.999119
6.59	7.38524	7.38524	3.5038	3.2716	0.596502	0.596502	0.998965	0.999118
6.6	7.39184	7.39184	3.50155	3.26846	0.589413	0.589413	0.998963	0.999117
6.61	7.39831	7.39831	3.4993	3.26531	0.582303	0.582303	0.998962	0.999116
6.62	7.40465	7.40465	3.49705	3.26217	0.575175	0.575175	0.99896	0.999115
6.63	7.41087	7.41087	3.4948	3.25902	0.568033	0.568033	0.998959	0.999114
6.64	7.41696	7.41696	3.49256	3.25588	0.560879	0.560879	0.998957	0.999113
6.65	7.42292	7.42292	3.49031	3.25273	0.553717	0.553717	0.998955	0.999112
6.66	7.42875	7.42875	3.48806	3.24959	0.546551	0.546551	0.998954	0.999111
6.67	7.43445	7.43445	3.48581	3.24644	0.539383	0.539383	0.998952	0.999111
6.68	7.44002	7.44002	3.48356	3.2433	0.532218	0.532218	0.998951	0.99911
6.69	7.44547	7.44547	3.48131	3.24015	0.525058	0.525058	0.99895	0.999109
6.7	7.45078	7.45078	3.47906	3.23701	0.517907	0.517907	0.998948	0.999108
6.71	7.45597	7.45597	3.47681	3.23386	0.510769	0.510769	0.998947	0.999107
6.72	7.46103	7.46103	3.47457	3.23072	0.503645	0.503645	0.998945	0.999106
6.73	7.46596	7.46596	3.47232	3.22757	0.496541	0.496541	0.998944	0.999106
6.74	7.47077	7.47077	3.47007	3.22443	0.489458	0.489458	0.998942	0.999105
6.75	7.47545	7.47545	3.46782	3.22128	0.4824	0.4824	0.998941	0.999104
6.76	7.48	7.48	3.46557	3.21814	0.47537	0.47537	0.998939	0.999103
6.77	7.48443	7.48443	3.46332	3.215	0.468371	0.468371	0.998938	0.999102
6.78	7.48873	7.48873	3.46107	3.21185	0.461406	0.461406	0.998937	0.999101
6.79	7.4929	7.4929	3.45883	3.20871	0.454478	0.454478	0.998935	0.999101
6.8	7.49695	7.49695	3.45658	3.20556	0.447589	0.447589	0.998934	0.9991
6.81	7.50088	7.50088	3.45433	3.20242	0.440743	0.440743	0.998932	0.999099
6.82	7.50469	7.50469	3.45208	3.19927	0.433942	0.433942	0.998931	0.999098
6.83	7.50837	7.50837	3.44983	3.19613	0.427188	0.427188	0.99893	0.999098
6.84	7.51194	7.51194	3.44758	3.19298	0.420483	0.420483	0.998928	0.999097
6.85	7.51538	7.51538	3.44533	3.18984	0.413831	0.413831	0.998927	0.999096
6.86	7.51871	7.51871	3.44308	3.18669	0.407234	0.407234	0.998925	0.999095
6.87	7.52192	7.52192	3.44084	3.18355	0.400693	0.400693	0.998924	0.999095
6.88	7.52501	7.52501	3.43859	3.1804	0.39421	0.39421	0.998923	0.999094
6.89	7.52798	7.52798	3.43634	3.17726	0.387788	0.387788	0.998921	0.999093
6.9	7.53084	7.53084	3.43409	3.17411	0.381429	0.381429	0.99892	0.999092
6.91	7.53359	7.53359	3.43184	3.17097	0.375134	0.375134	0.998919	0.999092
6.92	7.53622	7.53622	3.42959	3.16782	0.368904	0.368904	0.998917	0.999091
6.93	7.53875	7.53875	3.42734	3.16468	0.362742	0.362742	0.998916	0.99909
6.94	7.54116	7.54116	3.42509	3.16153	0.356648	0.356648	0.998915	0.999089
6.95	7.54346	7.54346	3.42285	3.15839	0.350625	0.350625	0.998914	0.999089
6.96	7.54566	7.54566	3.4206	3.15524	0.344672	0.344672	0.998912	0.999088
6.97	7.54775	7.54775	3.41835	3.1521	0.338792	0.338792	0.998911	0.999087
6.98	7.54974	7.54974	3.4161	3.14895	0.332985	0.332985	0.99891	0.999087
6.99	7.55162	7.55162	3.41385	3.14581	0.327253	0.327253	0.998908	0.999086
7	7.5534	7.5534	3.4116	3.14267	0.321596	0.321596	0.998907	0.999085
7.01	7.55508	7.55508	3.40935	3.13952	0.316014	0.316014	0.998906	0.999085
7.02	7.55666	7.55666	3.4071	3.13638	0.310509	0.310509	0.998905	0.999084
7.03	7.55814	7.55814	3.40486	3.13323	0.305081	0.305081	0.998903	0.999083
7.04	7.55953	7.55953	3.40261	3.13009	0.29973	0.29973	0.998902	0.999083
7.05	7.56082	7.56082	3.40036	3.12694	0.294457	0.294457	0.998901	0.999082
7.06	7.56201	7.56201	3.39811	3.1238	0.289263	0.289263	0.9989	0.999081
7.07	7.56311	7.56311	3.39586	3.12065	0.284146	0.284146	0.998899	0.999081
7.08	7.56413	7.56413	3.39361	3.11751	0.279108	0.279108	0.998897	0.99908
7.09	7.56505	7.56505	3.39136	3.11436	0.274148	0.274148	0.998896	0.999079
7.1	7.56588	7.56588	3.38911	3.11122	0.269266	0.269266	0.998895	0.999079
7.11	7.56663	7.56663	3.38687	3.10807	0.264463	0.264463	0.998894	0.999078
7.12	7.56729	7.56729	3.38462	3.10493	0.259738	0.259738	0.998893	0.999078
7.13	7.56787	7.56787	3.38237	3.10178	0.255091	0.255091	0.998891	0.999077
7.14	7.56837	7.56837	3.38012	3.09864	0.250521	0.250521	0.99889	0.999076
7.15	7.56878	7.56878	3.37787	3.09549	0.246028	0.246028	0.998889	0.999076
7.16	7.56911	7.56911	3.37562	3.09235	0.241613	0.241613	0.998888	0.999075
7.17	7.56937	7.56937	3.37337	3.0892	0.237273	0.237273	0.998887	0.999074
7.18	7.56955	7.56955	3.37112	3.08606	0.23301	0.23301	0.998886	0.999074
7.19	7.56965	7.56965	3.36888	3.08291	0.228821	0.228821	0.998884	0.999073
7.2	7.56968	7.56968	3.36663	3.07977	0.224708	0.224708	0.998883	0.999073
7.21	7.56963	7.56963	3.36438	3.07662	0.220668	0.220668	0.998882	0.999072
7.22	7.56951	7.56951	3.36213	3.07348	0.216702	0.216702	0.998881	0.999072
7.23	7.56933	7.56933	3.35988	3.07033	0.212809	0.212809	0.99888	0.999071
7.24	7.56907	7.56907	3.35763	3.06719	0.208987	0.208987	0.998879	0.99907
7.25	7.56874	7.56874	3.35538	3.06405	0.205236	0.205236	0.998878	0.99907
7.26	7.56835	7.56835	3.35313	3.0609	0.201556	0.201556	0.998877	0.999069
7.27	7.5679	7.5679	3.35089	3.05776	0.197945	0.197945	0.998875	0.999069
7.28	7.56738	7.56738	3.34864	3.05461	0.194403	0.194403	0.998874	0.999068
7.29	7.56679	7.56679	3.34639	3.05147	0.190929	0.190929	0.998873	0.999068
7.3	7.56615	7.56615	3.34414	3.04832	0.187521	0.187521	0.998872	0.999067
7.31	7.56544	7.56544	3.34189	3.04518	0.18418	0.18418	0.998871	0.999066
7.32	7.56467	7.56467	3.33964	3.04203	0.180904	0.180904	0.99887	0.999066
7.33	7.56385	7.56385	3.33739	3.03889	0.177691	0.177691	0.998869	0.999065
7.34	7.56297	7.56297	3.33514	3.03574	0.174542	0.174542	0.998868	0.999065
7.35	7.56203	7.56203	3.3329	3.0326	0.171455	0.171455	0.998867	0.999064
7.36	7.56104	7.56104	3.33065	3.02945	0.168429	0.168429	0.998866	0.999064
7.37	7.55999	7.55999	3.3284	3.02631	0.165464	0.165464	0.998865	0.999063
7.38	7.5589	7.5589	3.32615	3.02316	0.162558	0.162558	0.998864	0.999063
7.39	7.55775	7.55775	3.3239	3.02002	0.15971	0.15971	0.998863	0.999062
7.4	7.55655	7.55655	3.32165	3.01687	0.15692	0.15692	0.998862	0.999062
7.41	7.5553	7.5553	3.3194	3.01373	0.154186	0.154186	0.998861	0.999061
7.42	7.554	7.554	3.31715	3.01058	0.151508	0.151508	0.99886	0.999061
7.43	7.55265	7.55265	3.3149	3.00744	0.148884	0.148884	0.998859	0.99906
7.44	7.55126	7.55126	3.31266	3.00429	0.146313	0.146313	0.998858	0.99906
7.45	7.54982	7.54982	3.31041	3.00115	0.143795	0.143795	0.998857	0.999059
7.46	7.54834	7.54834	3.30816	2.998	0.141329	0.141329	0.998856	0.999059
7.47	7.54681	7.54681	3.30591	2.99486	0.138913	0.138913	0.998855	0.999058
7.48	7.54524	7.54524	3.30366	2.99171	0.136547	0.136547	0.998854	0.999058
7.49	7.54363	7.54363	3.30141	2.98857	0.13423	0.13423	0.998853	0.999057
7.5	7.54197	7.54197	3.29916	2.98542	0.13196	0.13196	0.998852	0.999057
7.51	7.54028	7.54028	3.29691	2.98228	0.129737	0.129737	0.998851	0.999056
7.52	7.53855	7.53855	3.29467	2.97913	0.127561	0.127561	0.99885	0.999056
7.53	7.53678	7.53678	3.29242	2.97599	0.125429	0.125429	0.998849	0.999055
7.54	7.53497	7.53497	3.29017	2.97285	0.123341	0.123341	0.998848	0.999055
7.55	7.53312	7.53312	3.28792	2.9697	0.121297	0.121297	0.998847	0.999055
7.56	7.53124	7.53124	3.28567	2.96656	0.119295	0.119295	0.998846	0.999054
7.57	7.52932	7.52932	3.28342	2.96341	0.117335	0.117335	0.998845	0.999054
7.58	7.52737	7.52737	3.28117	2.96027	0.115416	0.115416	0.998844	0.999053
7.59	7.52538	7.52538	3.27892	2.95712	0.113536	0.113536	0.998843	0.999053
7.6	7.52336	7.52336	3.27667	2.95398	0.111695	0.111695	0.998842	0.999052
7.61	7.52131	7.52131	3.27443	2.95083	0.109893	0.109893	0.998841	0.999052
7.62	7.51922	7.51922	3.27218	2.94769	0.108128	0.108128	0.99884	0.999051
7.63	7.51711	7.51711	3.26993	2.94454	0.1064	0.1064	0.998839	0.999051
7.64	7.51496	7.51496	3.26768	2.9414	0.104708	0.104708	0.998839	0.999051
7.65	7.51278	7.51278	3.26543	2.93825	0.10305	0.10305	0.998838	0.99905
7.66	7.51057	7.51057	3.26318	2.93511	0.101428	0.101428	0.998837	0.99905
7.67	7.50834	7.50834	3.26093	2.93196	0.0998384	0.0998384	0.998836	0.999049
7.68	7.50608	7.50608	3.25868	2.92882	0.0982821	0.0982821	0.998835	0.999049
7.69	7.50378	7.50378	3.25643	2.92567	0.096758	0.096758	0.998834	0.999048
7.7	7.50147	7.50147	3.25419	2.92253	0.0952655	0.0952655	0.998833	0.999048
7.71	7.49912	7.49912	3.25194	2.91938	0.0938037	0.0938037	0.998832	0.999048
7.72	7.49675	7.49675	3.24969	2.91624	0.0923722	0.0923722	0.998831	0.999047
7.73	7.49435	7.49435	3.24744	2.91309	0.0909701	0.0909701	0.998831	0.999047
7.74	7.49193	7.49193	3.24519	2.90995	0.0895969	0.0895969	0.99883	0.999046
7.75	7.48949	7.48949	3.24294	2.9068	0.0882519	0.0882519	0.998829	0.999046
7.76	7.48702	7.48702	3.24069	2.90366	0.0869345	0.0869345	0.998828	0.999046
7.77	7.48452	7.48452	3.23844	2.90051	0.0856442	0.0856442	0.998827	0.999045
7.78	7.48201	7.48201	3.2362	2.89737	0.0843802	0.0843802	0.998826	0.999045
7.79	7.47947	7.47947	3.23395	2.89422	0.0831421	0.0831421	0.998826	0.999045
7.8	7.47691	7.47691	3.2317	2.89108	0.0819292	0.0819292	0.998825	0.999044
7.81	7.47433	7.47433	3.22945	2.88793	0.080741	0.080741	0.998824	0.999044
7.82	7.47173	7.47173	3.2272	2.88479	0.079577	0.079577	0.998823	0.999043
7.83	7.4691	7.4691	3.22495	2.88165	0.0784366	0.0784366	0.998822	0.999043
7.84	7.46646	7.46646	3.2227	2.8785	0.0773192	0.0773192	0.998821	0.999043
7.85	7.4638	7.4638	3.22045	2.87536	0.0762245	0.0762245	0.998821	0.999042
7.86	7.46111	7.46111	3.2182	2.87221	0.0751518	0.0751518	0.99882	0.999042
7.87	7.45841	7.45841	3.21596	2.86907	0.0741007	0.0741007	0.998819	0.999042
7.88	7.45569	7.45569	3.21371	2.86592	0.0730708	0.0730708	0.998818	0.999041
7.89	7.45295	7.45295	3.21146	2.86278	0.0720614	0.0720614	0.998817	0.999041
7.9	7.45019	7.45019	3.20921	2.85963	0.0710723	0.0710723	0.998817	0.99904
7.91	7.44742	7.44742	3.20696	2.85649	0.0701028	0.0701028	0.998816	0.99904
7.92	7.44463	7.44463	3.20471	2.85334	0.0691527	0.0691527	0.998815	0.99904
7.93	7.44182	7.44182	3.20246	2.8502	0.0682214	0.0682214	0.998814	0.999039
7.94	7.43899	7.43899	3.20021	2.84705	0.0673085	0.0673085	0.998813	0.999039
7.95	7.43615	7.43615	3.19796	2.84391	0.0664137	0.0664137	0.998813	0.999039
7.96	7.43329	7.43329	3.19572	2.84076	0.0655365	0.0655365	0.998812	0.999038
7.97	7.43042	7.43042	3.19347	2.83762	0.0646766	0.0646766	0.998811	0.999038
7.98	7.42753	7.42753	3.19122	2.83447	0.0638335	0.0638335	0.99881	0.999038
7.99	7.42463	7.42463	3.18897	2.83133	0.0630069	0.0630069	0.99881	0.999037
8	7.42171	7.42171	3.18672	2.82818	0.0621964	0.0621964	0.998809	0.999037
8.01	7.41878	7.41878	3.18447	2.82504	0.0614017	0.0614017	0.998808	0.999037
8.02	7.41583	7.41583	3.18222	2.82189	0.0606224	0.0606224	0.998807	0.999036
8.03	7.41287	7.41287	3.17997	2.81875	0.0598582	0.0598582	0.998807	0.999036
8.04	7.4099	7.4099	3.17772	2.8156	0.0591087	0.0591087	0.998806	0.999036
8.05	7.40691	7.40691	3.17547	2.81246	0.0583736	0.0583736	0.998805	0.999035
8.06	7.40391	7.40391	3.17323	2.80931	0.0576526	0.0576526	0.998804	0.999035
8.07	7.4009	7.4009	3.17098	2.80617	0.0569454	0.0569454	0.998804	0.999035
8.08	7.39787	7.39787	3.16873	2.80302	0.0562517	0.0562517	0.998803	0.999035
8.09	7.39484	7.39484	3.16648	2.79988	0.0555712	0.0555712	0.998802	0.999034
8.1	7.39179	7.39179	3.16423	2.79673	0.0549036	0.0549036	0.998802	0.999034
8.11	7.38872	7.38872	3.16198	2.79359	0.0542486	0.0542486	0.998801	0.999034
8.12	7.38565	7.38565	3.15973	2.79044	0.0536059	0.0536059	0.9988	0.999033
8.13	7.38256	7.38256	3.15748	2.7873	0.0529753	0.0529753	0.998799	0.999033
8.14	7.37947	7.37947	3.15523	2.78416	0.0523566	0.0523566	0.998799	0.999033
8.15	7.37636	7.37636	3.15299	2.78101	0.0517493	0.0517493	0.998798	0.999032
8.16	7.37324	7.37324	3.15074	2.77787	0.0511534	0.0511534	0.998797	0.999032
8.17	7.37012	7.37012	3.14849	2.77472	0.0505686	0.0505686	0.998797	0.999032
8.18	7.36698	7.36698	3.14624	2.77158	0.0499945	0.0499945	0.998796	0.999032
8.19	7.36383	7.36383	3.14399	2.76843	0.0494311	0.0494311	0.998795	0.999031
8.2	7.36067	7.36067	3.14174	2.76529	0.048878	0.048878	0.998795	0.999031
8.21	7.3575	7.3575	3.13949	2.76214	0.048335	0.048335	0.998794	0.999031
8.22	7.35432	7.35432	3.13724	2.759	0.047802	0.047802	0.998793	0.99903
8.23	7.35113	7.35113	3.13499	2.75585	0.0472787	0.0472787	0.998793	0.99903
8.24	7.34793	7.34793	3.13275	2.75271	0.0467648	0.0467648	0.998792	0.99903
8.25	7.34473	7.34473	3.1305	2.74956	0.0462603	0.0462603	0.998791	0.99903
8.26	7.34151	7.34151	3.12825	2.74642	0.0457649	0.0457649	0.998791	0.999029
8.27	7.33829	7.33829	3.126	2.74327	0.0452783	0.0452783	0.99879	0.999029
8.28	7.33506	7.33506	3.12375	2.74013	0.0448005	0.0448005	0.998789	0.999029
8.29	7.33181	7.33181	3.1215	2.73698	0.0443313	0.0443313	0.998789	0.999028
8.3	7.32856	7.32856	3.11925	2.73384	0.0438703	0.0438703	0.998788	0.999028
8.31	7.32531	7.32531	3.117	2.73069	0.0434176	0.0434176	0.998787	0.999028
8.32	7.32204	7.32204	3.11475	2.72755	0.0429729	0.0429729	0.998787	0.999028
8.33	7.31877	7.31877	3.1125	2.7244	0.042536	0.042536	0.998786	0.999027
8.34	7.31548	7.31548	3.11026	2.72126	0.0421068	0.0421068	0.998785	0.999027
8.35	7.31219	7.31219	3.10801	2.71811	0.0416851	0.0416851	0.998785	0.999027
8.36	7.3089	7.3089	3.10576	2.71497	0.0412707	0.0412707	0.998784	0.999027
8.37	7.30559	7.30559	3.10351	2.71182	0.0408636	0.0408636	0.998784	0.999026
8.38	7.30228	7.30228	3.10126	2.70868	0.0404635	0.0404635	0.998783	0.999026
8.39	7.29896	7.29896	3.09901	2.70553	0.0400704	0.0400704	0.998782	0.999026
8.4	7.29564	7.29564	3.09676	2.70239	0.039684	0.039684	0.998782	0.999026
8.41	7.2923	7.2923	3.09451	2.69924	0.0393043	0.0393043	0.998781	0.999025
8.42	7.28897	7.28897	3.09226	2.6961	0.038931	0.038931	0.998781	0.999025
8.43	7.28562	7.28562	3.09002	2.69295	0.0385641	0.0385641	0.99878	0.999025
8.44	7.28227	7.28227	3.08777	2.68981	0.0382035	0.0382035	0.998779	0.999025
8.45	7.27891	7.27891	3.08552	2.68666	0.037849	0.037849	0.998779	0.999024
8.46	7.27554	7.27554	3.08327	2.68352	0.0375004	0.0375004	0.998778	0.999024
8.47	7.27217	7.27217	3.08102	2.68038	0.0371577	0.0371577	0.998778	0.999024
8.48	7.26879	7.26879	3.07877	2.67723	0.0368208	0.0368208	0.998777	0.999024
8.49	7.26541	7.26541	3.07652	2.67409	0.0364895	0.0364895	0.998776	0.999023
8.5	7.26202	7.26202	3.07427	2.67094	0.0361637	0.0361637	0.998776	0.999023
8.51	7.25863	7.25863	3.07202	2.6678	0.0358433	0.0358433	0.998775	0.999023
8.52	7.25523	7.25523	3.06977	2.66465	0.0355283	0.0355283	0.998775	0.999023
8.53	7.25182	7.25182	3.06753	2.66151	0.0352184	0.0352184	0.998774	0.999023
8.54	7.24841	7.24841	3.06528	2.65836	0.0349136	0.0349136	0.998774	0.999022
8.55	7.24499	7.24499	3.06303	2.65522	0.0346138	0.0346138	0.998773	0.999022
8.56	7.24157	7.24157	3.06078	2.65207	0.0343189	0.0343189	0.998772	0.999022
8.57	7.23814	7.23814	3.05853	2.64893	0.0340288	0.0340288	0.998772	0.999022
8.58	7.23471	7.23471	3.05628	2.64578	0.0337434	0.0337434	0.998771	0.999021
8.59	7.23127	7.23127	3.05403	2.64264	0.0334627	0.0334627	0.998771	0.999021
8.6	7.22782	7.22782	3.05178	2.63949	0.0331864	0.0331864	0.99877	0.999021
8.61	7.22438	7.22438	3.04953	2.63635	0.0329146	0.0329146	0.99877	0.999021
8.62	7.22092	7.22092	3.04728	2.6332	0.0326471	0.0326471	0.998769	0.999021
8.63	7.21747	7.21747	3.04504	2.63006	0.032384	0.032384	0.998769	0.99902
8.64	7.214	7.214	3.04279	2.62691	0.0321249	0.0321249	0.998768	0.99902
8.65	7.21054	7.21054	3.04054	2.62377	0.03187	0.03187	0.998767	0.99902
8.66	7.20706	7.20706	3.03829	2.62062	0.0316192	0.0316192	0.998767	0.99902
8.67	7.20359	7.20359	3.03604	2.61748	0.0313722	0.0313722	0.998766	0.99902
8.68	7.20011	7.20011	3.03379	2.61433	0.0311292	0.0311292	0.998766	0.999019
8.69	7.19662	7.19662	3.03154	2.61119	0.0308899	0.0308899	0.998765	0.999019
8.7	7.19313	7.19313	3.02929	2.60804	0.0306544	0.0306544	0.998765	0.999019
8.71	7.18964	7.18964	3.02704	2.6049	0.0304226	0.0304226	0.998764	0.999019
8.72	7.18614	7.18614	3.02479	2.60175	0.0301943	0.0301943	0.998764	0.999019
8.73	7.18264	7.18264	3.02255	2.59861	0.0299695	0.0299695	0.998763	0.999018
8.74	7.17914	7.17914	3.0203	2.59546	0.0297483	0.0297483	0.998763	0.999018
8.75	7.17563	7.17563	3.01805	2.59232	0.0295304	0.0295304	0.998762	0.999018
8.76	7.17211	7.17211	3.0158	2.58917	0.0293158	0.0293158	0.998762	0.999018
8.77	7.1686	7.1686	3.01355	2.58603	0.0291045	0.0291045	0.998761	0.999018
8.78	7.16508	7.16508	3.0113	2.58288	0.0288964	0.0288964	0.998761	0.999017
8.79	7.16155	7.16155	3.00905	2.57974	0.0286915	0.0286915	0.99876	0.999017
8.8	7.15802	7.15802	3.0068	2.57659	0.0284897	0.0284897	0.99876	0.999017
8.81	7.15449	7.15449	3.00455	2.57345	0.0282909	0.0282909	0.998759	0.999017
8.82	7.15096	7.15096	3.00231	2.57031	0.028095	0.028095	0.998759	0.999017
8.83	7.14742	7.14742	3.00006	2.56716	0.0279022	0.0279022	0.998758	0.999017
8.84	7.14388	7.14388	2.99781	2.56402	0.0277121	0.0277121	0.998758	0.999016
8.85	7.14033	7.14033	2.99556	2.56087	0.0275249	0.0275249	0.998757	0.999016
8.86	7.13678	7.13678	2.99331	2.55773	0.0273405	0.0273405	0.998757	0.999016
8.87	7.13323	7.13323	2.99106	2.55458	0.0271588	0.0271588	0.998756	0.999016
8.88	7.12967	7.12967	2.98881	2.55144	0.0269798	0.0269798	0.998756	0.999016
8.89	7.12612	7.12612	2.98656	2.54829	0.0268034	0.0268034	0.998755	0.999015
8.9	7.12255	7.12255	2.98431	2.54515	0.0266296	0.0266296	0.998755	0.999015
8.91	7.11899	7.11899	2.98206	2.542	0.0264583	0.0264583	0.998754	0.999015
8.92	7.11542	7.11542	2.97982	2.53886	0.0262895	0.0262895	0.998754	0.999015
8.93	7.11185	7.11185	2.97757	2.53571	0.0261231	0.0261231	0.998754	0.999015
8.94	7.10828	7.10828	2.97532	2.53257	0.0259592	0.0259592	0.998753	0.999015
8.95	7.1047	7.1047	2.97307	2.52942	0.0257976	0.0257976	0.998753	0.999014
8.96	7.10112	7.10112	2.97082	2.52628	0.0256383	0.0256383	0.998752	0.999014
8.97	7.09754	7.09754	2.96857	2.52313	0.0254813	0.0254813	0.998752	0.999014
8.98	7.09395	7.09395	2.96632	2.51999	0.0253266	0.0253266	0.998751	0.999014
8.99	7.09036	7.09036	2.96407	2.51684	0.025174	0.025174	0.998751	0.999014
9	7.08677	7.08677	2.96182	2.5137	0.0250236	0.0250236	0.99875	0.999014
9.01	7.08318	7.08318	2.95957	2.51055	0.0248754	0.0248754	0.99875	0.999014
9.02	7.07958	7.07958	2.95732	2.50741	0.0247292	0.0247292	0.998749	0.999013
9.03	7.07598	7.07598	2.95508	2.50426	0.0245851	0.0245851	0.998749	0.999013
9.04	7.07238	7.07238	2.95283	2.50112	0.024443	0.024443	0.998749	0.999013
9.05	7.06878	7.06878	2.95058	2.49797	0.0243029	0.0243029	0.998748	0.999013
9.06	7.06517	7.06517	2.94833	2.49483	0.0241647	0.0241647	0.998748	0.999013
9.07	7.06156	7.06156	2.94608	2.49168	0.0240285	0.0240285	0.998747	0.999013
9.08	7.05795	7.05795	2.94383	2.48854	0.0238941	0.0238941	0.998747	0.999012
9.09	7.05434	7.05434	2.94158	2.48539	0.0237616	0.0237616	0.998746	0.999012
9.1	7.05072	7.05072	2.93933	2.48225	0.0236309	0.0236309	0.998746	0.999012
9.11	7.04711	7.04711	2.93708	2.4791	0.0235021	0.0235021	0.998746	0.999012
9.12	7.04348	7.04348	2.93483	2.47596	0.0233749	0.0233749	0.998745	0.999012
9.13	7.03986	7.03986	2.93259	2.47281	0.0232495	0.0232495	0.998745	0.999012
9.14	7.03624	7.03624	2.93034	2.46967	0.0231259	0.0231259	0.998744	0.999012
9.15	7.03261	7.03261	2.92809	2.46652	0.0230039	0.0230039	0.998744	0.999011
9.16	7.02898	7.02898	2.92584	2.46338	0.0228835	0.0228835	0.998743	0.999011
9.17	7.02535	7.02535	2.92359	2.46024	0.0227648	0.0227648	0.998743	0.999011
9.18	7.02171	7.02171	2.92134	2.45709	0.0226477	0.0226477	0.998743	0.999011
9.19	7.01808	7.01808	2.91909	2.45395	0.0225321	0.0225321	0.998742	0.999011
9.2	7.01444	7.01444	2.91684	2.4508	0.0224181	0.0224181	0.998742	0.999011
9.21	7.0108	7.0108	2.91459	2.44766	0.0223056	0.0223056	0.998741	0.999011
9.22	7.00716	7.00716	2.91234	2.44451	0.0221946	0.0221946	0.998741	0.99901
9.23	7.00351	7.00351	2.9101	2.44137	0.0220851	0.0220851	0.998741	0.99901
9.24	6.99987	6.99987	2.90785	2.43822	0.021977	0.021977	0.99874	0.99901
9.25	6.99622	6.99622	2.9056	2.43508	0.0218704	0.0218704	0.99874	0.99901
9.26	6.99257	6.99257	2.90335	2.43193	0.0217651	0.0217651	0.998739	0.99901
9.27	6.98892	6.98892	2.9011	2.42879	0.0216613	0.0216613	0.998739	0.99901
9.28	6.98527	6.98527	2.89885	2.42564	0.0215587	0.0215587	0.998739	0.99901
9.29	6.98161	6.98161	2.8966	2.4225	0.0214576	0.0214576	0.998738	0.99901
9.3	6.97795	6.97795	2.89435	2.41935	0.0213577	0.0213577	0.998738	0.999009
9.31	6.9743	6.9743	2.8921	2.41621	0.0212592	0.0212592	0.998738	0.999009
9.32	6.97063	6.97063	2.88985	2.41306	0.0211619	0.0211619	0.998737	0.999009
9.33	6.96697	6.96697	2.88761	2.40992	0.0210659	0.0210659	0.998737	0.999009
9.34	6.96331	6.96331	2.88536	2.40677	0.0209711	0.0209711	0.998736	0.999009
9.35	6.95964	6.95964	2.88311	2.40363	0.0208775	0.0208775	0.998736	0.999009
9.36	6.95598	6.95598	2.88086	2.40048	0.0207852	0.0207852	0.998736	0.999009
9.37	6.95231	6.95231	2.87861	2.39734	0.020694	0.020694	0.998735	0.999008
9.38	6.94864	6.94864	2.87636	2.39419	0.020604	0.020604	0.998735	0.999008
9.39	6.94496	6.94496	2.87411	2.39105	0.0205151	0.0205151	0.998735	0.999008
9.4	6.94129	6.94129	2.87186	2.3879	0.0204273	0.0204273	0.998734	0.999008
9.41	6.93761	6.93761	2.86961	2.38476	0.0203407	0.0203407	0.998734	0.999008
9.42	6.93394	6.93394	2.86736	2.38161	0.0202551	0.0202551	0.998733	0.999008
9.43	6.93026	6.93026	2.86511	2.37847	0.0201707	0.0201707	0.998733	0.999008
9.44	6.92658	6.92658	2.86287	2.37532	0.0200872	0.0200872	0.998733	0.999008
9.45	6.9229	6.9229	2.86062	2.37218	0.0200049	0.0200049	0.998732	0.999008
9.46	6.91921	6.91921	2.85837	2.36903	0.0199235	0.0199235	0.998732	0.999007
9.47	6.91553	6.91553	2.85612	2.36589	0.0198432	0.0198432	0.998732	0.999007
9.48	6.91184	6.91184	2.85387	2.36274	0.0197639	0.0197639	0.998731	0.999007
9.49	6.90816	6.90816	2.85162	2.3596	0.0196855	0.0196855	0.998731	0.999007
9.5	6.90447	6.90447	2.84937	2.35645	0.0196082	0.0196082	0.998731	0.999007
9.51	6.90078	6.90078	2.84712	2.35331	0.0195318	0.0195318	0.99873	0.999007
9.52	6.89709	6.89709	2.84487	2.35016	0.0194563	0.0194563	0.99873	0.999007
9.53	6.89339	6.89339	2.84262	2.34702	0.0193817	0.0193817	0.99873	0.999007
9.54	6.8897	6.8897	2.84038	2.34387	0.0193081	0.0193081	0.998729	0.999007
9.55	6.886	6.886	2.83813	2.34073	0.0192353	0.0192353	0.998729	0.999006
9.56	6.88231	6.88231	2.83588	2.33759	0.0191635	0.0191635	0.998729	0.999006
9.57	6.87861	6.87861	2.83363	2.33444	0.0190925	0.0190925	0.998728	0.999006
9.58	6.87491	6.87491	2.83138	2.3313	0.0190224	0.0190224	0.998728	0.999006
9.59	6.87121	6.87121	2.82913	2.32815	0.0189531	0.0189531	0.998728	0.999006
9.6	6.86751	6.86751	2.82688	2.32501	0.0188847	0.0188847	0.998727	0.999006
9.61	6.86381	6.86381	2.82463	2.32186	0.0188171	0.0188171	0.998727	0.999006
9.62	6.8601	6.8601	2.82238	2.31872	0.0187503	0.0187503	0.998727	0.999006
9.63	6.8564	6.8564	2.82013	2.31557	0.0186843	0.0186843	0.998726	0.999006
9.64	6.85269	6.85269	2.81788	2.31243	0.0186191	0.0186191	0.998726	0.999006
9.65	6.84898	6.84898	2.81564	2.30928	0.0185547	0.0185547	0.998726	0.999005
9.66	6.84527	6.84527	2.81339	2.30614	0.018491	0.018491	0.998725	0.999005
9.67	6.84156	6.84156	2.81114	2.30299	0.0184281	0.0184281	0.998725	0.999005
9.68	6.83785	6.83785	2.80889	2.29985	0.018366	0.018366	0.998725	0.999005
9.69	6.83414	6.83414	2.80664	2.2967	0.0183046	0.0183046	0.998724	0.999005
9.7	6.83043	6.83043	2.80439	2.29356	0.0182439	0.0182439	0.998724	0.999005
9.71	6.82671	6.82671	2.80214	2.29041	0.0181839	0.0181839	0.998724	0.999005
9.72	6.823	6.823	2.79989	2.28727	0.0181246	0.0181246	0.998723	0.999005
9.73	6.81928	6.81928	2.79764	2.28412	0.0180661	0.0180661	0.998723	0.999005
9.74	6.81556	6.81556	2.79539	2.28098	0.0180082	0.0180082	0.998723	0.999005
9.75	6.81184	6.81184	2.79314	2.27783	0.017951	0.017951	0.998723	0.999004
9.76	6.80812	6.80812	2.7909	2.27469	0.0178944	0.0178944	0.998722	0.999004
9.77	6.8044	6.8044	2.78865	2.27154	0.0178385	0.0178385	0.998722	0.999004
9.78	6.80068	6.80068	2.7864	2.2684	0.0177833	0.0177833	0.998722	0.999004
9.79	6.79696	6.79696	2.78415	2.26525	0.0177287	0.0177287	0.998721	0.999004
9.8	6.79324	6.79324	2.7819	2.26211	0.0176747	0.0176747	0.998721	0.999004
9.81	6.78951	6.78951	2.77965	2.25896	0.0176214	0.0176214	0.998721	0.999004
9.82	6.78579	6.78579	2.7774	2.25582	0.0175687	0.0175687	0.99872	0.999004
9.83	6.78206	6.78206	2.77515	2.25267	0.0175166	0.0175166	0.99872	0.999004
9.84	6.77833	6.77833	2.7729	2.24953	0.017465	0.017465	0.99872	0.999004
9.85	6.7746	6.7746	2.77065	2.24638	0.0174141	0.0174141	0.99872	0.999004
9.86	6.77088	6.77088	2.76841	2.24324	0.0173638	0.0173638	0.998719	0.999003
9.87	6.76715	6.76715	2.76616	2.24009	0.017314	0.017314	0.998719	0.999003
9.88	6.76341	6.76341	2.76391	2.23695	0.0172648	0.0172648	0.998719	0.999003
9.89	6.75968	6.75968	2.76166	2.2338	0.0172161	0.0172161	0.998718	0.999003
9.9	6.75595	6.75595	2.75941	2.23066	0.017168	0.017168	0.998718	0.999003
9.91	6.75222	6.75222	2.75716	2.22751	0.0171205	0.0171205	0.998718	0.999003
9.92	6.74848	6.74848	2.75491	2.22437	0.0170734	0.0170734	0.998718	0.999003
9.93	6.74475	6.74475	2.75266	2.22123	0.017027	0.017027	0.998717	0.999003
9.94	6.74101	6.74101	2.75041	2.21808	0.016981	0.016981	0.998717	0.999003
9.95	6.73727	6.73727	2.74816	2.21494	0.0169355	0.0169355	0.998717	0.999003
9.96	6.73354	6.73354	2.74591	2.21179	0.0168906	0.0168906	0.998717	0.999003
9.97	6.7298	6.7298	2.74367	2.20865	0.0168462	0.0168462	0.998716	0.999003
9.98	6.72606	6.72606	2.74142	2.2055	0.0168022	0.0168022	0.998716	0.999002
9.99	6.72232	6.72232	2.73917	2.20236	0.0167588	0.0167588	0.998716	0.999002
10	6.71858	6.71858	2.73692	2.19921	0.0167158	0.0167158	0.998715	0.999002
10.01	6.71484	6.71484	2.73467	2.19607	0.0166733	0.0166733	0.998715	0.999002
10.02	6.71109	6.71109	2.73242	2.19292	0.0166313	0.0166313	0.998715	0.999002
10.03	6.70735	6.70735	2.73017	2.18978	0.0165898	0.0165898	0.998715	0.999002
10.04	6.70361	6.70361	2.72792	2.18663	0.0165487	0.0165487	0.998714	0.999002
10.05	6.69986	6.69986	2.72567	2.18349	0.016508	0.016508	0.998714	0.999002
10.06	6.69612	6.69612	2.72342	2.18034	0.0164678	0.0164678	0.998714	0.999002
10.07	6.69237	6.69237	2.72117	2.1772	0.0164281	0.0164281	0.998714	0.999002
10.08	6.68862	6.68862	2.71893	2.17405	0.0163888	0.0163888	0.998713	0.999002
10.09	6.68488	6.68488	2.71668	2.17091	0.0163499	0.0163499	0.998713	0.999002
10.1	6.68113	6.68113	2.71443	2.16776	0.0163114	0.0163114	0.998713	0.999002
10.11	6.67738	6.67738	2.71218	2.16462	0.0162734	0.0162734	0.998713	0.999002
10.12	6.67363	6.67363	2.70993	2.16147	0.0162358	0.0162358	0.998712	0.999001
10.13	6.66988	6.66988	2.70768	2.15833	0.0161985	0.0161985	0.998712	0.999001
10.14	6.66613	6.66613	2.70543	2.15518	0.0161617	0.0161617	0.998712	0.999001
10.15	6.66238	6.66238	2.70318	2.15204	0.0161253	0.0161253	0.998712	0.999001
10.16	6.65863	6.65863	2.70093	2.14889	0.0160893	0.0160893	0.998711	0.999001
10.17	6.65487	6.65487	2.69868	2.14575	0.0160537	0.0160537	0.998711	0.999001
10.18	6.65112	6.65112	2.69643	2.1426	0.0160184	0.0160184	0.998711	0.999001
10.19	6.64737	6.64737	2.69419	2.13946	0.0159836	0.0159836	0.998711	0.999001
10.2	6.64361	6.64361	2.69194	2.13631	0.0159491	0.0159491	0.99871	0.999001
10.21	6.63986	6.63986	2.68969	2.13317	0.015915	0.015915	0.99871	0.999001
10.22	6.6361	6.6361	2.68744	2.13002	0.0158812	0.0158812	0.99871	0.999001
10.23	6.63234	6.63234	2.68519	2.12688	0.0158478	0.0158478	0.99871	0.999001
10.24	6.62859	6.62859	2.68294	2.12373	0.0158148	0.0158148	0.998709	0.999001
10.25	6.62483	6.62483	2.68069	2.12059	0.0157821	0.0157821	0.998709	0.999001
10.26	6.62107	6.62107	2.67844	2.11744	0.0157498	0.0157498	0.998709	0.999001
10.27	6.61731	6.61731	2.67619	2.1143	0.0157178	0.0157178	0.998709	0.999
10.28	6.61355	6.61355	2.67394	2.11115	0.0156861	0.0156861	0.998708	0.999
10.29	6.60979	6.60979	2.67169	2.10801	0.0156548	0.0156548	0.998708	0.999
10.3	6.60603	6.60603	2.66945	2.10486	0.0156238	0.0156238	0.998708	0.999
10.31	6.60227	6.60227	2.6672	2.10172	0.0155932	0.0155932	0.998708	0.999
10.32	6.59851	6.59851	2.66495	2.09858	0.0155628	0.0155628	0.998708	0.999
10.33	6.59475	6.59475	2.6627	2.09543	0.0155328	0.0155328	0.998707	0.999
10.34	6.59098	6.59098	2.66045	2.09229	0.0155031	0.0155031	0.998707	0.999
10.35	6.58722	6.58722	2.6582	2.08914	0.0154737	0.0154737	0.998707	0.999
10.36	6.58346	6.58346	2.65595	2.086	0.0154447	0.0154447	0.998707	0.999
10.37	6.57969	6.57969	2.6537	2.08285	0.0154159	0.0154159	0.998706	0.999
10.38	6.57593	6.57593	2.65145	2.07971	0.0153874	0.0153874	0.998706	0.999
10.39	6.57216	6.57216	2.6492	2.07656	0.0153593	0.0153593	0.998706	0.999
10.4	6.5684	6.5684	2.64695	2.07342	0.0153314	0.0153314	0.998706	0.999
10.41	6.56463	6.56463	2.64471	2.07027	0.0153038	0.0153038	0.998706	0.999
10.42	6.56086	6.56086	2.64246	2.06713	0.0152765	0.0152765	0.998705	0.999
10.43	6.5571	6.5571	2.64021	2.06398	0.0152495	0.0152495	0.998705	0.998999
10.44	6.55333	6.55333	2.63796	2.06084	0.0152228	0.0152228	0.998705	0.998999
10.45	6.54956	6.54956	2.63571	2.05769	0.0151963	0.0151963	0.998705	0.998999
10.46	6.54579	6.54579	2.63346	2.05455	0.0151701	0.0151701	0.998705	0.998999
10.47	6.54202	6.54202	2.63121	2.0514	0.0151442	0.0151442	0.998704	0.998999
10.48	6.53825	6.53825	2.62896	2.04826	0.0151186	0.0151186	0.998704	0.998999
10.49	6.53448	6.53448	2.62671	2.04511	0.0150932	0.0150932	0.998704	0.998999
10.5	6.53071	6.53071	2.62446	2.04197	0.0150681	0.0150681	0.998704	0.998999
10.51	6.52694	6.52694	2.62221	2.03882	0.0150432	0.0150432	0.998703	0.998999
10.52	6.52317	6.52317	2.61997	2.03568	0.0150186	0.0150186	0.998703	0.998999
10.53	6.5194	6.5194	2.61772	2.03253	0.0149942	0.0149942	0.998703	0.998999
10.54	6.51562	6.51562	2.61547	2.02939	0.0149701	0.0149701	0.998703	0.998999
10.55	6.51185	6.51185	2.61322	2.02624	0.0149463	0.0149463	0.998703	0.998999
10.56	6.50808	6.50808	2.61097	2.0231	0.0149227	0.0149227	0.998702	0.998999
10.57	6.5043	6.5043	2.60872	2.01995	0.0148993	0.0148993	0.998702	0.998999
10.58	6.50053	6.50053	2.60647	2.01681	0.0148762	0.0148762	0.998702	0.998999
10.59	6.49676	6.49676	2.60422	2.01366	0.0148533	0.0148533	0.998702	0.998999
10.6	6.49298	6.49298	2.60197	2.01052	0.0148306	0.0148306	0.998702	0.998999
10.61	6.48921	6.48921	2.59972	2.00737	0.0148082	0.0148082	0.998702	0.998999
10.62	6.48543	6.48543	2.59747	2.00423	0.014786	0.014786	0.998701	0.998998
10.63	6.48165	6.48165	2.59523	2.00108	0.014764	0.014764	0.998701	0.998998
10.64	6.47788	6.47788	2.59298	1.99794	0.0147422	0.0147422	0.998701	0.998998
10.65	6.4741	6.4741	2.59073	1.99479	0.0147207	0.0147207	0.998701	0.998998
10.66	6.47032	6.47032	2.58848	1.99165	0.0146994	0.0146994	0.998701	0.998998
10.67	6.46655	6.46655	2.58623	1.9885	0.0146782	0.0146782	0.9987	0.998998
10.68	6.46277	6.46277	2.58398	1.98536	0.0146574	0.0146574	0.9987	0.998998
10.69	6.45899	6.45899	2.58173	1.98221	0.0146367	0.0146367	0.9987	0.998998
10.7	6.45521	6.45521	2.57948	1.97907	0.0146162	0.0146162	0.9987	0.998998
10.71	6.45143	6.45143	2.57723	1.97592	0.0145959	0.0145959	0.9987	0.998998
10.72	6.44765	6.44765	2.57498	1.97278	0.0145759	0.0145759	0.998699	0.998998
10.73	6.44387	6.44387	2.57273	1.96964	0.014556	0.014556	0.998699	0.998998
10.74	6.44009	6.44009	2.57049	1.96649	0.0145363	0.0145363	0.998699	0.998998
10.75	6.43631	6.43631	2.56824	1.96335	0.0145169	0.0145169	0.998699	0.998998
10.76	6.43253	6.43253	2.56599	1.9602	0.0144976	0.0144976	0.998699	0.998998
10.77	6.42875	6.42875	2.56374	1.95706	0.0144785	0.0144785	0.998699	0.998998
10.78	6.42497	6.42497	2.56149	1.95391	0.0144596	0.0144596	0.998698	0.998998
10.79	6.42119	6.42119	2.55924	1.95077	0.0144409	0.0144409	0.998698	0.998998
10.8	6.4174	6.4174	2.55699	1.94762	0.0144224	0.0144224	0.998698	0.998998
10.81	6.41362	6.41362	2.55474	1.94448	0.014404	0.014404	0.998698	0.998998
10.82	6.40984	6.40984	2.55249	1.94133	0.0143859	0.0143859	0.998698	0.998998
10.83	6.40606	6.40606	2.55024	1.93819	0.0143679	0.0143679	0.998697	0.998998
10.84	6.40227	6.40227	2.54799	1.93504	0.0143501	0.0143501	0.998697	0.998997
10.85	6.39849	6.39849	2.54575	1.9319	0.0143325	0.0143325	0.998697	0.998997
10.86	6.3947	6.3947	2.5435	1.92875	0.0143151	0.0143151	0.998697	0.998997
10.87	6.39092	6.39092	2.54125	1.92561	0.0142978	0.0142978	0.998697	0.998997
10.88	6.38713	6.38713	2.539	1.92246	0.0142807	0.0142807	0.998697	0.998997
10.89	6.38335	6.38335	2.53675	1.91932	0.0142638	0.0142638	0.998696	0.998997
10.9	6.37956	6.37956	2.5345	1.91617	0.014247	0.014247	0.998696	0.998997
10.91	6.37578	6.37578	2.53225	1.91303	0.0142304	0.0142304	0.998696	0.998997
10.92	6.37199	6.37199	2.53	1.90988	0.014214	0.014214	0.998696	0.998997
10.93	6.36821	6.36821	2.52775	1.90674	0.0141977	0.0141977	0.998696	0.998997
10.94	6.36442	6.36442	2.5255	1.90359	0.0141816	0.0141816	0.998696	0.998997
10.95	6.36063	6.36063	2.52325	1.90045	0.0141656	0.0141656	0.998695	0.998997
10.96	6.35685	6.35685	2.52101	1.8973	0.0141498	0.0141498	0.998695	0.998997
10.97	6.35306	6.35306	2.51876	1.89416	0.0141342	0.0141342	0.998695	0.998997
10.98	6.34927	6.34927	2.51651	1.89101	0.0141187	0.0141187	0.998695	0.998997
10.99	6.34548	6.34548	2.51426	1.88787	0.0141033	0.0141033	0.998695	0.998997
11	6.34169	6.34169	2.51201	1.88472	0.0140881	0.0140881	0.998695	0.998997
11.01	6.33791	6.33791	2.50976	1.88158	0.0140731	0.0140731	0.998694	0.998997
11.02	6.33412	6.33412	2.50751	1.87843	0.0140582	0.0140582	0.998694	0.998997
11.03	6.33033	6.33033	2.50526	1.87529	0.0140434	0.0140434	0.998694	0.998997
11.04	6.32654	6.32654	2.50301	1.87214	0.0140288	0.0140288	0.998694	0.998997
11.05	6.32275	6.32275	2.50076	1.869	0.0140143	0.0140143	0.998694	0.998997
11.06	6.31896	6.31896	2.49851	1.86585	0.014	0.014	0.998694	0.998997
11.07	6.31517	6.31517	2.49626	1.86271	0.0139858	0.0139858	0.998694	0.998997
11.08	6.31138	6.31138	2.49402	1.85956	0.0139718	0.0139718	0.998693	0.998997
11.09	6.30759	6.30759	2.49177	1.85642	0.0139579	0.0139579	0.998693	0.998997
11.1	6.3038	6.3038	2.48952	1.85327	0.0139441	0.0139441	0.998693	0.998996
11.11	6.30001	6.30001	2.48727	1.85013	0.0139304	0.0139304	0.998693	0.998996
11.12	6.29622	6.29622	2.48502	1.84698	0.0139169	0.0139169	0.998693	0.998996
11.13	6.29242	6.29242	2.48277	1.84384	0.0139035	0.0139035	0.998693	0.998996
11.14	6.28863	6.28863	2.48052	1.8407	0.0138903	0.0138903	0.998693	0.998996
11.15	6.28484	6.28484	2.47827	1.83755	0.0138771	0.0138771	0.998692	0.998996
11.16	6.28105	6.28105	2.47602	1.83441	0.0138641	0.0138641	0.998692	0.998996
11.17	6.27726	6.27726	2.47377	1.83126	0.0138513	0.0138513	0.998692	0.998996
11.18	6.27346	6.27346	2.47152	1.82812	0.0138385	0.0138385	0.998692	0.998996
11.19	6.26967	6.26967	2.46928	1.82497	0.0138259	0.0138259	0.998692	0.998996
11.2	6.26588	6.26588	2.46703	1.82183	0.0138134	0.0138134	0.998692	0.998996
11.21	6.26208	6.26208	2.46478	1.81868	0.013801	0.013801	0.998691	0.998996
11.22	6.25829	6.25829	2.46253	1.81554	0.0137887	0.0137887	0.998691	0.998996
11.23	6.2545	6.2545	2.46028	1.81239	0.0137765	0.0137765	0.998691	0.998996
11.24	6.2507	6.2507	2.45803	1.80925	0.0137645	0.0137645	0.998691	0.998996
11.25	6.24691	6.24691	2.45578	1.8061	0.0137526	0.0137526	0.998691	0.998996
11.26	6.24311	6.24311	2.45353	1.80296	0.0137408	0.0137408	0.998691	0.998996
11.27	6.23932	6.23932	2.45128	1.79981	0.0137291	0.0137291	0.998691	0.998996
11.28	6.23552	6.23552	2.44903	1.79667	0.0137175	0.0137175	0.998691	0.998996
11.29	6.23173	6.23173	2.44678	1.79352	0.013706	0.013706	0.99869	0.998996
11.3	6.22793	6.22793	2.44454	1.79038	0.0136947	0.0136947	0.99869	0.998996
11.31	6.22414	6.22414	2.44229	1.78723	0.0136834	0.0136834	0.99869	0.998996
11.32	6.22034	6.22034	2.44004	1.78409	0.0136723	0.0136723	0.99869	0.998996
11.33	6.21654	6.21654	2.43779	1.78094	0.0136612	0.0136612	0.99869	0.998996
11.34	6.21275	6.21275	2.43554	1.7778	0.0136503	0.0136503	0.99869	0.998996
11.35	6.20895	6.20895	2.43329	1.77465	0.0136394	0.0136394	0.99869	0.998996
11.36	6.20516	6.20516	2.43104	1.77151	0.0136287	0.0136287	0.998689	0.998996
11.37	6.20136	6.20136	2.42879	1.76836	0.0136181	0.0136181	0.998689	0.998996
11.38	6.19756	6.19756	2.42654	1.76522	0.0136075	0.0136075	0.998689	0.998996
11.39	6.19377	6.19377	2.42429	1.76207	0.0135971	0.0135971	0.998689	0.998996
11.4	6.18997	6.18997	2.42204	1.75893	0.0135868	0.0135868	0.998689	0.998996
11.41	6.18617	6.18617	2.41979	1.75578	0.0135766	0.0135766	0.998689	0.998996
11.42	6.18237	6.18237	2.41755	1.75264	0.0135664	0.0135664	0.998689	0.998995
11.43	6.17857	6.17857	2.4153	1.74949	0.0135564	0.0135564	0.998689	0.998995
11.44	6.17478	6.17478	2.41305	1.74635	0.0135464	0.0135464	0.998688	0.998995
11.45	6.17098	6.17098	2.4108	1.7432	0.0135366	0.0135366	0.998688	0.998995
11.46	6.16718	6.16718	2.40855	1.74006	0.0135268	0.0135268	0.998688	0.998995
11.47	6.16338	6.16338	2.4063	1.73691	0.0135172	0.0135172	0.998688	0.998995
11.48	6.15958	6.15958	2.40405	1.73377	0.0135076	0.0135076	0.998688	0.998995
11.49	6.15578	6.15578	2.4018	1.73062	0.0134981	0.0134981	0.998688	0.998995
11.5	6.15199	6.15199	2.39955	1.72748	0.0134887	0.0134887	0.998688	0.998995
11.51	6.14819	6.14819	2.3973	1.72433	0.0134794	0.0134794	0.998688	0.998995
11.52	6.14439	6.14439	2.39505	1.72119	0.0134702	0.0134702	0.998687	0.998995
11.53	6.14059	6.14059	2.39281	1.71804	0.013461	0.013461	0.998687	0.998995
11.54	6.13679	6.13679	2.39056	1.7149	0.013452	0.013452	0.998687	0.998995
11.55	6.13299	6.13299	2.38831	1.71176	0.013443	0.013443	0.998687	0.998995
11.56	6.12919	6.12919	2.38606	1.70861	0.0134341	0.0134341	0.998687	0.998995
11.57	6.12539	6.12539	2.38381	1.70547	0.0134253	0.0134253	0.998687	0.998995
11.58	6.12159	6.12159	2.38156	1.70232	0.0134166	0.0134166	0.998687	0.998995
11.59	6.11779	6.11779	2.37931	1.69918	0.013408	0.013408	0.998687	0.998995
11.6	6.11399	6.11399	2.37706	1.69603	0.0133994	0.0133994	0.998686	0.998995
11.61	6.11018	6.11018	2.37481	1.69289	0.013391	0.013391	0.998686	0.998995
11.62	6.10638	6.10638	2.37256	1.68974	0.0133826	0.0133826	0.998686	0.998995
11.63	6.10258	6.10258	2.37031	1.6866	0.0133743	0.0133743	0.998686	0.998995
11.64	6.09878	6.09878	2.36806	1.68345	0.013366	0.013366	0.998686	0.998995
11.65	6.09498	6.09498	2.36582	1.68031	0.0133579	0.0133579	0.998686	0.998995
11.66	6.09118	6.09118	2.36357	1.67716	0.0133498	0.0133498	0.998686	0.998995
11.67	6.08738	6.08738	2.36132	1.67402	0.0133418	0.0133418	0.998686	0.998995
11.68	6.08357	6.08357	2.35907	1.67087	0.0133338	0.0133338	0.998686	0.998995
11.69	6.07977	6.07977	2.35682	1.66773	0.013326	0.013326	0.998685	0.998995
11.7	6.07597	6.07597	2.35457	1.66458	0.0133182	0.0133182	0.998685	0.998995
11.71	6.07217	6.07217	2.35232	1.66144	0.0133105	0.0133105	0.998685	0.998995
11.72	6.06837	6.06837	2.35007	1.65829	0.0133028	0.0133028	0.998685	0.998995
11.73	6.06456	6.06456	2.34782	1.65515	0.0132952	0.0132952	0.998685	0.998995
11.74	6.06076	6.06076	2.34557	1.652	0.0132877	0.0132877	0.998685	0.998995
11.75	6.05696	6.05696	2.34332	1.64886	0.0132803	0.0132803	0.998685	0.998995
11.76	6.05316	6.05316	2.34108	1.64571	0.0132729	0.0132729	0.998685	0.998995
11.77	6.04935	6.04935	2.33883	1.64257	0.0132656	0.0132656	0.998685	0.998995
11.78	6.04555	6.04555	2.33658	1.63942	0.0132584	0.0132584	0.998684	0.998995
11.79	6.04175	6.04175	2.33433	1.63628	0.0132513	0.0132513	0.998684	0.998995
11.8	6.03794	6.03794	2.33208	1.63313	0.0132442	0.0132442	0.998684	0.998995
11.81	6.03414	6.03414	2.32983	1.62999	0.0132371	0.0132371	0.998684	0.998995
11.82	6.03033	6.03033	2.32758	1.62684	0.0132302	0.0132302	0.998684	0.998995
11.83	6.02653	6.02653	2.32533	1.6237	0.0132233	0.0132233	0.998684	0.998995
11.84	6.02273	6.02273	2.32308	1.62055	0.0132164	0.0132164	0.998684	0.998994
11.85	6.01892	6.01892	2.32083	1.61741	0.0132097	0.0132097	0.998684	0.998994
11.86	6.01512	6.01512	2.31858	1.61426	0.0132029	0.0132029	0.998684	0.998994
11.87	6.01131	6.01131	2.31633	1.61112	0.0131963	0.0131963	0.998684	0.998994
11.88	6.00751	6.00751	2.31409	1.60797	0.0131897	0.0131897	0.998683	0.998994
11.89	6.00371	6.00371	2.31184	1.60483	0.0131832	0.0131832	0.998683	0.998994
11.9	5.9999	5.9999	2.30959	1.60168	0.0131767	0.0131767	0.998683	0.998994
11.91	5.9961	5.9961	2.30734	1.59854	0.0131703	0.0131703	0.998683	0.998994
11.92	5.99229	5.99229	2.30509	1.59539	0.013164	0.013164	0.998683	0.998994
11.93	5.98849	5.98849	2.30284	1.59225	0.0131577	0.0131577	0.998683	0.998994
11.94	5.98468	5.98468	2.30059	1.5891	0.0131514	0.0131514	0.998683	0.998994
11.95	5.98088	5.98088	2.29834	1.58596	0.0131453	0.0131453	0.998683	0.998994
11.96	5.97707	5.97707	2.29609	1.58282	0.0131391	0.0131391	0.998683	0.998994
11.97	5.97326	5.97326	2.29384	1.57967	0.0131331	0.0131331	0.998683	0.998994
11.98	5.96946	5.96946	2.29159	1.57653	0.0131271	0.0131271	0.998682	0.998994
11.99	5.96565	5.96565	2.28935	1.57338	0.0131211	0.0131211	0.998682	0.998994
12	5.96185	5.96185	2.2871	1.57024	0.0131152	0.0131152	0.998682	0.998994
12.01	5.95804	5.95804	2.28485	1.56709	0.0131094	0.0131094	0.998682	0.998994
12.02	5.95424	5.95424	2.2826	1.56395	0.0131036	0.0131036	0.998682	0.998994
12.03	5.95043	5.95043	2.28035	1.5608	0.0130979	0.0130979	0.998682	0.998994
12.04	5.94662	5.94662	2.2781	1.55766	0.0130922	0.0130922	0.998682	0.998994
12.05	5.94282	5.94282	2.27585	1.55451	0.0130865	0.0130865	0.998682	0.998994
12.06	5.93901	5.93901	2.2736	1.55137	0.013081	0.013081	0.998682	0.998994
12.07	5.9352	5.9352	2.27135	1.54822	0.0130754	0.0130754	0.998682	0.998994
12.08	5.9314	5.9314	2.2691	1.54508	0.01307	0.01307	0.998682	0.998994
12.09	5.92759	5.92759	2.26685	1.54193	0.0130645	0.0130645	0.998681	0.998994
12.1	5.92378	5.92378	2.2646	1.53879	0.0130591	0.0130591	0.998681	0.998994
12.11	5.91998	5.91998	2.26236	1.53564	0.0130538	0.0130538	0.998681	0.998994
12.12	5.91617	5.91617	2.26011	1.5325	0.0130485	0.0130485	0.998681	0.998994
12.13	5.91236	5.91236	2.25786	1.52935	0.0130433	0.0130433	0.998681	0.998994
12.14	5.90856	5.90856	2.25561	1.52621	0.0130381	0.0130381	0.998681	0.998994
12.15	5.90475	5.90475	2.25336	1.52306	0.013033	0.013033	0.998681	0.998994
12.16	5.90094	5.90094	2.25111	1.51992	0.0130279	0.0130279	0.998681	0.998994
12.17	5.89713	5.89713	2.24886	1.51677	0.0130228	0.0130228	0.998681	0.998994
12.18	5.89333	5.89333	2.24661	1.51363	0.0130178	0.0130178	0.998681	0.998994
12.19	5.88952	5.88952	2.24436	1.51048	0.0130129	0.0130129	0.998681	0.998994
12.2	5.88571	5.88571	2.24211	1.50734	0.013008	0.013008	0.99868	0.998994
12.21	5.8819	5.8819	2.23986	1.50419	0.0130031	0.0130031	0.99868	0.998994
12.22	5.8781	5.8781	2.23762	1.50105	0.0129983	0.0129983	0.99868	0.998994
12.23	5.87429	5.87429	2.23537	1.4979	0.0129935	0.0129935	0.99868	0.998994
12.24	5.87048	5.87048	2.23312	1.49476	0.0129888	0.0129888	0.99868	0.998994
12.25	5.86667	5.86667	2.23087	1.49161	0.0129841	0.0129841	0.99868	0.998994
12.26	5.86286	5.86286	2.22862	1.48847	0.0129795	0.0129795	0.99868	0.998994
12.27	5.85905	5.85905	2.22637	1.48532	0.0129749	0.0129749	0.99868	0.998994
12.28	5.85525	5.85525	2.22412	1.48218	0.0129703	0.0129703	0.99868	0.998994
12.29	5.85144	5.85144	2.22187	1.47903	0.0129658	0.0129658	0.99868	0.998994
12.3	5.84763	5.84763	2.21962	1.47589	0.0129613	0.0129613	0.99868	0.998994
12.31	5.84382	5.84382	2.21737	1.47274	0.0129569	0.0129569	0.99868	0.998994
12.32	5.84001	5.84001	2.21512	1.4696	0.0129525	0.0129525	0.998679	0.998994
12.33	5.8362	5.8362	2.21287	1.46645	0.0129481	0.0129481	0.998679	0.998994
12.34	5.83239	5.83239	2.21063	1.46331	0.0129438	0.0129438	0.998679	0.998994
12.35	5.82859	5.82859	2.20838	1.46016	0.0129395	0.0129395	0.998679	0.998994
12.36	5.82478	5.82478	2.20613	1.45702	0.0129353	0.0129353	0.998679	0.998994
12.37	5.82097	5.82097	2.20388	1.45388	0.0129311	0.0129311	0.998679	0.998994
12.38	5.81716	5.81716	2.20163	1.45073	0.0129269	0.0129269	0.998679	0.998994
12.39	5.81335	5.81335	2.19938	1.44759	0.0129228	0.0129228	0.998679	0.998994
12.4	5.80954	5.80954	2.19713	1.44444	0.0129187	0.0129187	0.998679	0.998994
12.41	5.80573	5.80573	2.19488	1.4413	0.0129146	0.0129146	0.998679	0.998994
12.42	5.80192	5.80192	2.19263	1.43815	0.0129106	0.0129106	0.998679	0.998994
12.43	5.79811	5.79811	2.19038	1.43501	0.0129066	0.0129066	0.998679	0.998994
12.44	5.7943	5.7943	2.18813	1.43186	0.0129027	0.0129027	0.998679	0.998993
12.45	5.79049	5.79049	2.18588	1.42872	0.0128988	0.0128988	0.998678	0.998993
12.46	5.78668	5.78668	2.18364	1.42557	0.0128949	0.0128949	0.998678	0.998993
12.47	5.78287	5.78287	2.18139	1.42243	0.0128911	0.0128911	0.998678	0.998993
12.48	5.77906	5.77906	2.17914	1.41928	0.0128873	0.0128873	0.998678	0.998993
12.49	5.77525	5.77525	2.17689	1.41614	0.0128835	0.0128835	0.998678	0.998993
12.5	5.77144	5.77144	2.17464	1.41299	0.0128798	0.0128798	0.998678	0.998993
12.51	5.76763	5.76763	2.17239	1.40985	0.012876	0.012876	0.998678	0.998993
12.52	5.76382	5.76382	2.17014	1.4067	0.0128724	0.0128724	0.998678	0.998993
12.53	5.76001	5.76001	2.16789	1.40356	0.0128687	0.0128687	0.998678	0.998993
12.54	5.7562	5.7562	2.16564	1.40041	0.0128651	0.0128651	0.998678	0.998993
12.55	5.75239	5.75239	2.16339	1.39727	0.0128616	0.0128616	0.998678	0.998993
12.56	5.74858	5.74858	2.16114	1.39412	0.012858	0.012858	0.998678	0.998993
12.57	5.74477	5.74477	2.1589	1.39098	0.0128545	0.0128545	0.998678	0.998993
12.58	5.74096	5.74096	2.15665	1.38783	0.0128511	0.0128511	0.998678	0.998993
12.59	5.73715	5.73715	2.1544	1.38469	0.0128476	0.0128476	0.998677	0.998993
12.6	5.73334	5.73334	2.15215	1.38154	0.0128442	0.0128442	0.998677	0.998993
12.61	5.72953	5.72953	2.1499	1.3784	0.0128408	0.0128408	0.998677	0.998993
12.62	5.72572	5.72572	2.14765	1.37525	0.0128375	0.0128375	0.998677	0.998993
12.63	5.72191	5.72191	2.1454	1.37211	0.0128341	0.0128341	0.998677	0.998993
12.64	5.71809	5.71809	2.14315	1.36896	0.0128309	0.0128309	0.998677	0.998993
12.65	5.71428	5.71428	2.1409	1.36582	0.0128276	0.0128276	0.998677	0.998993
12.66	5.71047	5.71047	2.13865	1.36267	0.0128244	0.0128244	0.998677	0.998993
12.67	5.70666	5.70666	2.1364	1.35953	0.0128212	0.0128212	0.998677	0.998993
12.68	5.70285	5.70285	2.13415	1.35638	0.012818	0.012818	0.998677	0.998993
12.69	5.69904	5.69904	2.13191	1.35324	0.0128148	0.0128148	0.998677	0.998993
12.7	5.69523	5.69523	2.12966	1.35009	0.0128117	0.0128117	0.998677	0.998993
12.71	5.69142	5.69142	2.12741	1.34695	0.0128086	0.0128086	0.998677	0.998993
12.72	5.68761	5.68761	2.12516	1.3438	0.0128056	0.0128056	0.998677	0.998993
12.73	5.68379	5.68379	2.12291	1.34066	0.0128025	0.0128025	0.998677	0.998993
12.74	5.67998	5.67998	2.12066	1.33751	0.0127995	0.0127995	0.998676	0.998993
12.75	5.67617	5.67617	2.11841	1.33437	0.0127966	0.0127966	0.998676	0.998993
12.76	5.67236	5.67236	2.11616	1.33122	0.0127936	0.0127936	0.998676	0.998993
12.77	5.66855	5.66855	2.11391	1.32808	0.0127907	0.0127907	0.998676	0.998993
12.78	5.66474	5.66474	2.11166	1.32494	0.0127878	0.0127878	0.998676	0.998993
12.79	5.66092	5.66092	2.10941	1.32179	0.0127849	0.0127849	0.998676	0.998993
12.8	5.65711	5.65711	2.10716	1.31865	0.012782	0.012782	0.998676	0.998993
12.81	5.6533	5.6533	2.10492	1.3155	0.0127792	0.0127792	0.998676	0.998993
12.82	5.64949	5.64949	2.10267	1.31236	0.0127764	0.0127764	0.998676	0.998993
12.83	5.64568	5.64568	2.10042	1.30921	0.0127737	0.0127737	0.998676	0.998993
12.84	5.64186	5.64186	2.09817	1.30607	0.0127709	0.0127709	0.998676	0.998993
12.85	5.63805	5.63805	2.09592	1.30292	0.0127682	0.0127682	0.998676	0.998993
12.86	5.63424	5.63424	2.09367	1.29978	0.0127655	0.0127655	0.998676	0.998993
12.87	5.63043	5.63043	2.09142	1.29663	0.0127628	0.0127628	0.998676	0.998993
12.88	5.62662	5.62662	2.08917	1.29349	0.0127602	0.0127602	0.998676	0.998993
12.89	5.6228	5.6228	2.08692	1.29034	0.0127575	0.0127575	0.998676	0.998993
12.9	5.61899	5.61899	2.08467	1.2872	0.0127549	0.0127549	0.998675	0.998993
12.91	5.61518	5.61518	2.08242	1.28405	0.0127523	0.0127523	0.998675	0.998993
12.92	5.61137	5.61137	2.08017	1.28091	0.0127498	0.0127498	0.998675	0.998993
12.93	5.60755	5.60755	2.07793	1.27776	0.0127473	0.0127473	0.998675	0.998993
12.94	5.60374	5.60374	2.07568	1.27462	0.0127447	0.0127447	0.998675	0.998993
12.95	5.59993	5.59993	2.07343	1.27147	0.0127423	0.0127423	0.998675	0.998993
12.96	5.59612	5.59612	2.07118	1.26833	0.0127398	0.0127398	0.998675	0.998993
12.97	5.5923	5.5923	2.06893	1.26518	0.0127373	0.0127373	0.998675	0.998993
12.98	5.58849	5.58849	2.06668	1.26204	0.0127349	0.0127349	0.998675	0.998993
12.99	5.58468	5.58468	2.06443	1.25889	0.0127325	0.0127325	0.998675	0.998993
13	5.58087	5.58087	2.06218	1.25575	0.0127301	0.0127301	0.998675	0.998993
13.01	5.57705	5.57705	2.05993	1.2526	0.0127278	0.0127278	0.998675	0.998993
13.02	5.57324	5.57324	2.05768	1.24946	0.0127254	0.0127254	0.998675	0.998993
13.03	5.56943	5.56943	2.05543	1.24631	0.0127231	0.0127231	0.998675	0.998993
13.04	5.56562	5.56562	2.05319	1.24317	0.0127208	0.0127208	0.998675	0.998993
13.05	5.5618	5.5618	2.05094	1.24002	0.0127185	0.0127185	0.998675	0.998993
13.06	5.55799	5.55799	2.04869	1.23688	0.0127163	0.0127163	0.998675	0.998993
13.07	5.55418	5.55418	2.04644	1.23373	0.0127141	0.0127141	0.998675	0.998993
13.08	5.55036	5.55036	2.04419	1.23059	0.0127118	0.0127118	0.998674	0.998993
13.09	5.54655	5.54655	2.04194	1.22744	0.0127096	0.0127096	0.998674	0.998993
13.1	5.54274	5.54274	2.03969	1.2243	0.0127075	0.0127075	0.998674	0.998993
13.11	5.53892	5.53892	2.03744	1.22115	0.0127053	0.0127053	0.998674	0.998993
13.12	5.53511	5.53511	2.03519	1.21801	0.0127032	0.0127032	0.998674	0.998993
13.13	5.5313	5.5313	2.03294	1.21486	0.0127011	0.0127011	0.998674	0.998993
13.14	5.52748	5.52748	2.03069	1.21172	0.012699	0.012699	0.998674	0.998993
13.15	5.52367	5.52367	2.02844	1.20857	0.0126969	0.0126969	0.998674	0.998993
13.16	5.51986	5.51986	2.0262	1.20543	0.0126948	0.0126948	0.998674	0.998993
13.17	5.51604	5.51604	2.02395	1.20228	0.0126928	0.0126928	0.998674	0.998993
13.18	5.51223	5.51223	2.0217	1.19914	0.0126907	0.0126907	0.998674	0.998993
13.19	5.50842	5.50842	2.01945	1.19599	0.0126887	0.0126887	0.998674	0.998993
13.2	5.5046	5.5046	2.0172	1.19285	0.0126867	0.0126867	0.998674	0.998993
13.21	5.50079	5.50079	2.01495	1.18971	0.0126848	0.0126848	0.998674	0.998993
13.22	5.49698	5.49698	2.0127	1.18656	0.0126828	0.0126828	0.998674	0.998993
13.23	5.49316	5.49316	2.01045	1.18342	0.0126809	0.0126809	0.998674	0.998993
13.24	5.48935	5.48935	2.0082	1.18027	0.012679	0.012679	0.998674	0.998993
13.25	5.48554	5.48554	2.00595	1.17713	0.0126771	0.0126771	0.998674	0.998993
13.26	5.48172	5.48172	2.0037	1.17398	0.0126752	0.0126752	0.998674	0.998993
13.27	5.47791	5.47791	2.00145	1.17084	0.0126733	0.0126733	0.998673	0.998993
13.28	5.47409	5.47409	1.99921	1.16769	0.0126714	0.0126714	0.998673	0.998993
13.29	5.47028	5.47028	1.99696	1.16455	0.0126696	0.0126696	0.998673	0.998993
13.3	5.46647	5.46647	1.99471	1.1614	0.0126678	0.0126678	0.998673	0.998993
13.31	5.46265	5.46265	1.99246	1.15826	0.012666	0.012666	0.998673	0.998993
13.32	5.45884	5.45884	1.99021	1.15511	0.0126642	0.0126642	0.998673	0.998993
13.33	5.45502	5.45502	1.98796	1.15197	0.0126624	0.0126624	0.998673	0.998993
13.34	5.45121	5.45121	1.98571	1.14882	0.0126607	0.0126607	0.998673	0.998993
13.35	5.4474	5.4474	1.98346	1.14568	0.0126589	0.0126589	0.998673	0.998993
13.36	5.44358	5.44358	1.98121	1.14253	0.0126572	0.0126572	0.998673	0.998993
13.37	5.43977	5.43977	1.97896	1.13939	0.0126555	0.0126555	0.998673	0.998993
13.38	5.43595	5.43595	1.97671	1.13624	0.0126538	0.0126538	0.998673	0.998993
13.39	5.43214	5.43214	1.97446	1.1331	0.0126521	0.0126521	0.998673	0.998993
13.4	5.42833	5.42833	1.97222	1.12995	0.0126505	0.0126505	0.998673	0.998993
13.41	5.42451	5.42451	1.96997	1.12681	0.0126488	0.0126488	0.998673	0.998993
13.42	5.4207	5.4207	1.96772	1.12366	0.0126472	0.0126472	0.998673	0.998993
13.43	5.41688	5.41688	1.96547	1.12052	0.0126455	0.0126455	0.998673	0.998993
13.44	5.41307	5.41307	1.96322	1.11737	0.0126439	0.0126439	0.998673	0.998993
13.45	5.40925	5.40925	1.96097	1.11423	0.0126423	0.0126423	0.998673	0.998993
13.46	5.40544	5.40544	1.95872	1.11108	0.0126408	0.0126408	0.998673	0.998993
13.47	5.40163	5.40163	1.95647	1.10794	0.0126392	0.0126392	0.998673	0.998993
13.48	5.39781	5.39781	1.95422	1.10479	0.0126377	0.0126377	0.998672	0.998993
13.49	5.394	5.394	1.95197	1.10165	0.0126361	0.0126361	0.998672	0.998993
13.5	5.39018	5.39018	1.94972	1.0985	0.0126346	0.0126346	0.998672	0.998993
13.51	5.38637	5.38637	1.94748	1.09536	0.0126331	0.0126331	0.998672	0.998993
13.52	5.38255	5.38255	1.94523	1.09221	0.0126316	0.0126316	0.998672	0.998993
13.53	5.37874	5.37874	1.94298	1.08907	0.0126301	0.0126301	0.998672	0.998992
13.54	5.37492	5.37492	1.94073	1.08592	0.0126286	0.0126286	0.998672	0.998992
13.55	5.37111	5.37111	1.93848	1.08278	0.0126272	0.0126272	0.998672	0.998992
13.56	5.3673	5.3673	1.93623	1.07963	0.0126257	0.0126257	0.998672	0.998992
13.57	5.36348	5.36348	1.93398	1.07649	0.0126243	0.0126243	0.998672	0.998992
13.58	5.35967	5.35967	1.93173	1.07334	0.0126229	0.0126229	0.998672	0.998992
13.59	5.35585	5.35585	1.92948	1.0702	0.0126215	0.0126215	0.998672	0.998992
13.6	5.35204	5.35204	1.92723	1.06705	0.0126201	0.0126201	0.998672	0.998992
13.61	5.34822	5.34822	1.92498	1.06391	0.0126187	0.0126187	0.998672	0.998992
13.62	5.34441	5.34441	1.92273	1.06077	0.0126173	0.0126173	0.998672	0.998992
13.63	5.34059	5.34059	1.92049	1.05762	0.012616	0.012616	0.998672	0.998992
13.64	5.33678	5.33678	1.91824	1.05448	0.0126146	0.0126146	0.998672	0.998992
13.65	5.33296	5.33296	1.91599	1.05133	0.0126133	0.0126133	0.998672	0.998992
13.66	5.32915	5.32915	1.91374	1.04819	0.012612	0.012612	0.998672	0.998992
13.67	5.32533	5.32533	1.91149	1.04504	0.0126107	0.0126107	0.998672	0.998992
13.68	5.32152	5.32152	1.90924	1.0419	0.0126094	0.0126094	0.998672	0.998992
13.69	5.3177	5.3177	1.90699	1.03875	0.0126081	0.0126081	0.998672	0.998992
13.7	5.31389	5.31389	1.90474	1.03561	0.0126068	0.0126068	0.998672	0.998992
13.71	5.31007	5.31007	1.90249	1.03246	0.0126056	0.0126056	0.998672	0.998992
13.72	5.30626	5.30626	1.90024	1.02932	0.0126043	0.0126043	0.998672	0.998992
13.73	5.30244	5.30244	1.89799	1.02617	0.0126031	0.0126031	0.998671	0.998992
13.74	5.29863	5.29863	1.89574	1.02303	0.0126018	0.0126018	0.998671	0.998992
13.75	5.29481	5.29481	1.8935	1.01988	0.0126006	0.0126006	0.998671	0.998992
13.76	5.291	5.291	1.89125	1.01674	0.0125994	0.0125994	0.998671	0.998992
13.77	5.28718	5.28718	1.889	1.01359	0.0125982	0.0125982	0.998671	0.998992
13.78	5.28337	5.28337	1.88675	1.01045	0.012597	0.012597	0.998671	0.998992
13.79	5.27955	5.27955	1.8845	1.0073	0.0125958	0.0125958	0.998671	0.998992
13.8	5.27574	5.27574	1.88225	1.00416	0.0125947	0.0125947	0.998671	0.998992
13.81	5.27192	5.27192	1.88	1.00101	0.0125935	0.0125935	0.998671	0.998992
13.82	5.26811	5.26811	1.87775	0.997867	0.0125924	0.0125924	0.998671	0.998992
13.83	5.26429	5.26429	1.8755	0.994723	0.0125912	0.0125912	0.998671	0.998992
13.84	5.26048	5.26048	1.87325	0.991578	0.0125901	0.0125901	0.998671	0.998992
13.85	5.25666	5.25666	1.871	0.988433	0.012589	0.012589	0.998671	0.998992
13.86	5.25285	5.25285	1.86875	0.985288	0.0125879	0.0125879	0.998671	0.998992
13.87	5.24903	5.24903	1.86651	0.982143	0.0125868	0.0125868	0.998671	0.998992
13.88	5.24522	5.24522	1.86426	0.978998	0.0125857	0.0125857	0.998671	0.998992
13.89	5.2414	5.2414	1.86201	0.975853	0.0125846	0.0125846	0.998671	0.998992
13.9	5.23758	5.23758	1.85976	0.972708	0.0125836	0.0125836	0.998671	0.998992
13.91	5.23377	5.23377	1.85751	0.969563	0.0125825	0.0125825	0.998671	0.998992
13.92	5.22995	5.22995	1.85526	0.966419	0.0125815	0.0125815	0.998671	0.998992
13.93	5.22614	5.22614	1.85301	0.963274	0.0125804	0.0125804	0.998671	0.998992
13.94	5.22232	5.22232	1.85076	0.960129	0.0125794	0.0125794	0.998671	0.998992
13.95	5.21851	5.21851	1.84851	0.956984	0.0125784	0.0125784	0.998671	0.998992
13.96	5.21469	5.21469	1.84626	0.953839	0.0125774	0.0125774	0.998671	0.998992
13.97	5.21088	5.21088	1.84401	0.950694	0.0125764	0.0125764	0.998671	0.998992
13.98	5.20706	5.20706	1.84176	0.947549	0.0125754	0.0125754	0.998671	0.998992
13.99	5.20325	5.20325	1.83952	0.944404	0.0125744	0.0125744	0.998671	0.998992
14	5.19943	5.19943	1.83727	0.94126	0.0125734	0.0125734	0.99867	0.998992
14.01	5.19561	5.19561	1.83502	0.938115	0.0125724	0.0125724	0.99867	0.998992
14.02	5.1918	5.1918	1.83277	0.93497	0.0125715	0.0125715	0.99867	0.998992
14.03	5.18798	5.18798	1.83052	0.931825	0.0125705	0.0125705	0.99867	0.998992
14.04	5.18417	5.18417	1.82827	0.92868	0.0125696	0.0125696	0.99867	0.998992
14.05	5.18035	5.18035	1.82602	0.925535	0.0125686	0.0125686	0.99867	0.998992
14.06	5.17654	5.17654	1.82377	0.92239	0.0125677	0.0125677	0.99867	0.998992
14.07	5.17272	5.17272	1.82152	0.919245	0.0125668	0.0125668	0.99867	0.998992
14.08	5.1689	5.1689	1.81927	0.9161	0.0125659	0.0125659	0.99867	0.998992
14.09	5.16509	5.16509	1.81702	0.912956	0.012565	0.012565	0.99867	0.998992
14.1	5.16127	5.16127	1.81477	0.909811	0.0125641	0.0125641	0.99867	0.998992
14.11	5.15746	5.15746	1.81253	0.906666	0.0125632	0.0125632	0.99867	0.998992
14.12	5.15364	5.15364	1.81028	0.903521	0.0125623	0.0125623	0.99867	0.998992
14.13	5.14983	5.14983	1.80803	0.900376	0.0125615	0.0125615	0.99867	0.998992
14.14	5.14601	5.14601	1.80578	0.897231	0.0125606	0.0125606	0.99867	0.998992
14.15	5.14219	5.14219	1.80353	0.894086	0.0125597	0.0125597	0.99867	0.998992
14.16	5.13838	5.13838	1.80128	0.890941	0.0125589	0.0125589	0.99867	0.998992
14.17	5.13456	5.13456	1.79903	0.887797	0.012558	0.012558	0.99867	0.998992
14.18	5.13075	5.13075	1.79678	0.884652	0.0125572	0.0125572	0.99867	0.998992
14.19	5.12693	5.12693	1.79453	0.881507	0.0125564	0.0125564	0.99867	0.998992
14.2	5.12312	5.12312	1.79228	0.878362	0.0125556	0.0125556	0.99867	0.998992
14.21	5.1193	5.1193	1.79003	0.875217	0.0125548	0.0125548	0.99867	0.998992
14.22	5.11548	5.11548	1.78779	0.872072	0.012554	0.012554	0.99867	0.998992
14.23	5.11167	5.11167	1.78554	0.868927	0.0125532	0.0125532	0.99867	0.998992
14.24	5.10785	5.10785	1.78329	0.865782	0.0125524	0.0125524	0.99867	0.998992
14.25	5.10404	5.10404	1.78104	0.862638	0.0125516	0.0125516	0.99867	0.998992
14.26	5.10022	5.10022	1.77879	0.859493	0.0125508	0.0125508	0.99867	0.998992
14.27	5.0964	5.0964	1.77654	0.856348	0.01255	0.01255	0.99867	0.998992
14.28	5.09259	5.09259	1.77429	0.853203	0.0125493	0.0125493	0.99867	0.998992
14.29	5.08877	5.08877	1.77204	0.850058	0.0125485	0.0125485	0.99867	0.998992
14.3	5.08496	5.08496	1.76979	0.846913	0.0125478	0.0125478	0.99867	0.998992
14.31	5.08114	5.08114	1.76754	0.843768	0.012547	0.012547	0.99867	0.998992
14.32	5.07732	5.07732	1.76529	0.840623	0.0125463	0.0125463	0.99867	0.998992
14.33	5.07351	5.07351	1.76304	0.837478	0.0125456	0.0125456	0.998669	0.998992
14.34	5.06969	5.06969	1.7608	0.834334	0.0125448	0.0125448	0.998669	0.998992
14.35	5.06588	5.06588	1.75855	0.831189	0.0125441	0.0125441	0.998669	0.998992
14.36	5.06206	5.06206	1.7563	0.828044	0.0125434	0.0125434	0.998669	0.998992
14.37	5.05824	5.05824	1.75405	0.824899	0.0125427	0.0125427	0.998669	0.998992
14.38	5.05443	5.05443	1.7518	0.821754	0.012542	0.012542	0.998669	0.998992
14.39	5.05061	5.05061	1.74955	0.818609	0.0125413	0.0125413	0.998669	0.998992
14.4	5.04679	5.04679	1.7473	0.815464	0.0125406	0.0125406	0.998669	0.998992
14.41	5.04298	5.04298	1.74505	0.812319	0.01254	0.01254	0.998669	0.998992
14.42	5.03916	5.03916	1.7428	0.809175	0.0125393	0.0125393	0.998669	0.998992
14.43	5.03535	5.03535	1.74055	0.80603	0.0125386	0.0125386	0.998669	0.998992
14.44	5.03153	5.03153	1.7383	0.802885	0.012538	0.012538	0.998669	0.998992
14.45	5.02771	5.02771	1.73605	0.79974	0.0125373	0.0125373	0.998669	0.998992
14.46	5.0239	5.0239	1.73381	0.796595	0.0125367	0.0125367	0.998669	0.998992
14.47	5.02008	5.02008	1.73156	0.79345	0.012536	0.012536	0.998669	0.998992
14.48	5.01627	5.01627	1.72931	0.790305	0.0125354	0.0125354	0.998669	0.998992
14.49	5.01245	5.01245	1.72706	0.78716	0.0125347	0.0125347	0.998669	0.998992
14.5	5.00863	5.00863	1.72481	0.784015	0.0125341	0.0125341	0.998669	0.998992
14.51	5.00482	5.00482	1.72256	0.780871	0.0125335	0.0125335	0.998669	0.998992
14.52	5.001	5.001	1.72031	0.777726	0.0125329	0.0125329	0.998669	0.998992
14.53	4.99718	4.99718	1.71806	0.774581	0.0125323	0.0125323	0.998669	0.998992
14.54	4.99337	4.99337	1.71581	0.771436	0.0125317	0.0125317	0.998669	0.998992
14.55	4.98955	4.98955	1.71356	0.768291	0.0125311	0.0125311	0.998669	0.998992
14.56	4.98573	4.98573	1.71131	0.765146	0.0125305	0.0125305	0.998669	0.998992
14.57	4.98192	4.98192	1.70906	0.762001	0.0125299	0.0125299	0.998669	0.998992
14.58	4.9781	4.9781	1.70682	0.758856	0.0125293	0.0125293	0.998669	0.998992
14.59	4.97429	4.97429	1.70457	0.755712	0.0125287	0.0125287	0.998669	0.998992
14.6	4.97047	4.97047	1.70232	0.752567	0.0125281	0.0125281	0.998669	0.998992
14.61	4.96665	4.96665	1.70007	0.749422	0.0125276	0.0125276	0.998669	0.998992
14.62	4.96284	4.96284	1.69782	0.746277	0.012527	0.012527	0.998669	0.998992
14.63	4.95902	4.95902	1.69557	0.743132	0.0125264	0.0125264	0.998669	0.998992
14.64	4.9552	4.9552	1.69332	0.739987	0.0125259	0.0125259	0.998669	0.998992
14.65	4.95139	4.95139	1.69107	0.736842	0.0125253	0.0125253	0.998669	0.998992
14.66	4.94757	4.94757	1.68882	0.733697	0.0125248	0.0125248	0.998669	0.998992
14.67	4.94375	4.94375	1.68657	0.730552	0.0125242	0.0125242	0.998669	0.998992
14.68	4.93994	4.93994	1.68432	0.727408	0.0125237	0.0125237	0.998669	0.998992
14.69	4.93612	4.93612	1.68207	0.724263	0.0125232	0.0125232	0.998669	0.998992
14.7	4.93231	4.93231	1.67983	0.721118	0.0125227	0.0125227	0.998669	0.998992
14.71	4.92849	4.92849	1.67758	0.717973	0.0125221	0.0125221	0.998668	0.998992
14.72	4.92467	4.92467	1.67533	0.714828	0.0125216	0.0125216	0.998668	0.998992
14.73	4.92086	4.92086	1.67308	0.711683	0.0125211	0.0125211	0.998668	0.998992
14.74	4.91704	4.91704	1.67083	0.708538	0.0125206	0.0125206	0.998668	0.998992
14.75	4.91322	4.91322	1.66858	0.705393	0.0125201	0.0125201	0.998668	0.998992
14.76	4.90941	4.90941	1.66633	0.702249	0.0125196	0.0125196	0.998668	0.998992
14.77	4.90559	4.90559	1.66408	0.699104	0.0125191	0.0125191	0.998668	0.998992
14.78	4.90177	4.90177	1.66183	0.695959	0.0125186	0.0125186	0.998668	0.998992
14.79	4.89796	4.89796	1.65958	0.692814	0.0125181	0.0125181	0.998668	0.998992
14.8	4.89414	4.89414	1.65733	0.689669	0.0125176	0.0125176	0.998668	0.998992
14.81	4.89032	4.89032	1.65508	0.686524	0.0125172	0.0125172	0.998668	0.998992
14.82	4.88651	4.88651	1.65284	0.683379	0.0125167	0.0125167	0.998668	0.998992
14.83	4.88269	4.88269	1.65059	0.680234	0.0125162	0.0125162	0.998668	0.998992
14.84	4.87887	4.87887	1.64834	0.67709	0.0125158	0.0125158	0.998668	0.998992
14.85	4.87506	4.87506	1.64609	0.673945	0.0125153	0.0125153	0.998668	0.998992
14.86	4.87124	4.87124	1.64384	0.6708	0.0125148	0.0125148	0.998668	0.998992
14.87	4.86742	4.86742	1.64159	0.667655	0.0125144	0.0125144	0.998668	0.998992
14.88	4.86361	4.86361	1.63934	0.66451	0.0125139	0.0125139	0.998668	0.998992
14.89	4.85979	4.85979	1.63709	0.661365	0.0125135	0.0125135	0.998668	0.998992
14.9	4.85597	4.85597	1.63484	0.65822	0.0125131	0.0125131	0.998668	0.998992
14.91	4.85216	4.85216	1.63259	0.655075	0.0125126	0.0125126	0.998668	0.998992
14.92	4.84834	4.84834	1.63034	0.65193	0.0125122	0.0125122	0.998668	0.998992
14.93	4.84452	4.84452	1.62809	0.648786	0.0125118	0.0125118	0.998668	0.998992
14.94	4.84071	4.84071	1.62585	0.645641	0.0125113	0.0125113	0.998668	0.998992
14.95	4.83689	4.83689	1.6236	0.642496	0.0125109	0.0125109	0.998668	0.998992
14.96	4.83307	4.83307	1.62135	0.639351	0.0125105	0.0125105	0.998668	0.998992
14.97	4.82926	4.82926	1.6191	0.636206	0.0125101	0.0125101	0.998668	0.998992
14.98	4.82544	4.82544	1.61685	0.633061	0.0125097	0.0125097	0.998668	0.998992
14.99	4.82162	4.82162	1.6146	0.629916	0.0125093	0.0125093	0.998668	0.998992
15	4.81781	4.81781	1.61235	0.626771	0.0125089	0.0125089	0.998668	0.998992
15.01	4.81399	4.81399	1.6101	0.623627	0.0125085	0.0125085	0.998668	0.998992
15.02	4.81017	4.81017	1.60785	0.620482	0.0125081	0.0125081	0.998668	0.998992
15.03	4.80636	4.80636	1.6056	0.617337	0.0125077	0.0125077	0.998668	0.998992
15.04	4.80254	4.80254	1.60335	0.614192	0.0125073	0.0125073	0.998668	0.998992
15.05	4.79872	4.79872	1.6011	0.611047	0.0125069	0.0125069	0.998668	0.998992
15.06	4.79491	4.79491	1.59886	0.607902	0.0125065	0.0125065	0.998668	0.998992
15.07	4.79109	4.79109	1.59661	0.604757	0.0125061	0.0125061	0.998668	0.998992
15.08	4.78727	4.78727	1.59436	0.601612	0.0125058	0.0125058	0.998668	0.998992
15.09	4.78346	4.78346	1.59211	0.598467	0.0125054	0.0125054	0.998668	0.998992
15.1	4.77964	4.77964	1.58986	0.595323	0.012505	0.012505	0.998668	0.998992
15.11	4.77582	4.77582	1.58761	0.592178	0.0125046	0.0125046	0.998668	0.998992
15.12	4.77201	4.77201	1.58536	0.589033	0.0125043	0.0125043	0.998668	0.998992
15.13	4.76819	4.76819	1.58311	0.585888	0.0125039	0.0125039	0.998668	0.998992
15.14	4.76437	4.76437	1.58086	0.582743	0.0125036	0.0125036	0.998668	0.998992
15.15	4.76056	4.76056	1.57861	0.579598	0.0125032	0.0125032	0.998668	0.998992
15.16	4.75674	4.75674	1.57636	0.576453	0.0125029	0.0125029	0.998668	0.998992
15.17	4.75292	4.75292	1.57411	0.573308	0.0125025	0.0125025	0.998668	0.998992
15.18	4.74911	4.74911	1.57187	0.570164	0.0125022	0.0125022	0.998668	0.998992
15.19	4.74529	4.74529	1.56962	0.567019	0.0125018	0.0125018	0.998668	0.998992
15.2	4.74147	4.74147	1.56737	0.563874	0.0125015	0.0125015	0.998667	0.998992
15.21	4.73765	4.73765	1.56512	0.560729	0.0125012	0.0125012	0.998667	0.998992
15.22	4.73384	4.73384	1.56287	0.557584	0.0125008	0.0125008	0.998667	0.998992
15.23	4.73002	4.73002	1.56062	0.554439	0.0125005	0.0125005	0.998667	0.998992
15.24	4.7262	4.7262	1.55837	0.551294	0.0125002	0.0125002	0.998667	0.998992
15.25	4.72239	4.72239	1.55612	0.548149	0.0124998	0.0124998	0.998667	0.998992
15.26	4.71857	4.71857	1.55387	0.545004	0.0124995	0.0124995	0.998667	0.998992
15.27	4.71475	4.71475	1.55162	0.54186	0.0124992	0.0124992	0.998667	0.998992
15.28	4.71094	4.71094	1.54937	0.538715	0.0124989	0.0124989	0.998667	0.998992
15.29	4.70712	4.70712	1.54712	0.53557	0.0124986	0.0124986	0.998667	0.998992
15.3	4.7033	4.7033	1.54488	0.532425	0.0124983	0.0124983	0.998667	0.998992
15.31	4.69949	4.69949	1.54263	0.52928	0.012498	0.012498	0.998667	0.998992
15.32	4.69567	4.69567	1.54038	0.526135	0.0124977	0.0124977	0.998667	0.998992
15.33	4.69185	4.69185	1.53813	0.52299	0.0124973	0.0124973	0.998667	0.998992
15.34	4.68803	4.68803	1.53588	0.519845	0.0124971	0.0124971	0.998667	0.998992
15.35	4.68422	4.68422	1.53363	0.516701	0.0124968	0.0124968	0.998667	0.998992
15.36	4.6804	4.6804	1.53138	0.513556	0.0124965	0.0124965	0.998667	0.998992
15.37	4.67658	4.67658	1.52913	0.510411	0.0124962	0.0124962	0.998667	0.998992
15.38	4.67277	4.67277	1.52688	0.507266	0.0124959	0.0124959	0.998667	0.998992
15.39	4.66895	4.66895	1.52463	0.504121	0.0124956	0.0124956	0.998667	0.998992
15.4	4.66513	4.66513	1.52238	0.500976	0.0124953	0.0124953	0.998667	0.998992
15.41	4.66132	4.66132	1.52013	0.497831	0.012495	0.012495	0.998667	0.998992
15.42	4.6575	4.6575	1.51789	0.494686	0.0124948	0.0124948	0.998667	0.998992
15.43	4.65368	4.65368	1.51564	0.491542	0.0124945	0.0124945	0.998667	0.998992
15.44	4.64987	4.64987	1.51339	0.488397	0.0124942	0.0124942	0.998667	0.998992
15.45	4.64605	4.64605	1.51114	0.485252	0.0124939	0.0124939	0.998667	0.998992
15.46	4.64223	4.64223	1.50889	0.482107	0.0124937	0.0124937	0.998667	0.998992
15.47	4.63841	4.63841	1.50664	0.478962	0.0124934	0.0124934	0.998667	0.998992
15.48	4.6346	4.6346	1.50439	0.475817	0.0124931	0.0124931	0.998667	0.998992
15.49	4.63078	4.63078	1.50214	0.472672	0.0124929	0.0124929	0.998667	0.998992
15.5	4.62696	4.62696	1.49989	0.469527	0.0124926	0.0124926	0.998667	0.998992
15.51	4.62315	4.62315	1.49764	0.466382	0.0124924	0.0124924	0.998667	0.998992
15.52	4.61933	4.61933	1.49539	0.463238	0.0124921	0.0124921	0.998667	0.998992
15.53	4.61551	4.61551	1.49314	0.460093	0.0124918	0.0124918	0.998667	0.998992
15.54	4.6117	4.6117	1.4909	0.456948	0.0124916	0.0124916	0.998667	0.998992
15.55	4.60788	4.60788	1.48865	0.453803	0.0124913	0.0124913	0.998667	0.998992
15.56	4.60406	4.60406	1.4864	0.450658	0.0124911	0.0124911	0.998667	0.998992
15.57	4.60024	4.60024	1.48415	0.447513	0.0124909	0.0124909	0.998667	0.998992
15.58	4.59643	4.59643	1.4819	0.444368	0.0124906	0.0124906	0.998667	0.998992
15.59	4.59261	4.59261	1.47965	0.441223	0.0124904	0.0124904	0.998667	0.998992
15.6	4.58879	4.58879	1.4774	0.438079	0.0124901	0.0124901	0.998667	0.998992
15.61	4.58498	4.58498	1.47515	0.434934	0.0124899	0.0124899	0.998667	0.998992
15.62	4.58116	4.58116	1.4729	0.431789	0.0124897	0.0124897	0.998667	0.998992
15.63	4.57734	4.57734	1.47065	0.428644	0.0124894	0.0124894	0.998667	0.998992
15.64	4.57352	4.57352	1.4684	0.425499	0.0124892	0.0124892	0.998667	0.998992
15.65	4.56971	4.56971	1.46615	0.422354	0.012489	0.012489	0.998667	0.998992
15.66	4.56589	4.56589	1.46391	0.419209	0.0124887	0.0124887	0.998667	0.998992
15.67	4.56207	4.56207	1.46166	0.416064	0.0124885	0.0124885	0.998667	0.998992
15.68	4.55826	4.55826	1.45941	0.412919	0.0124883	0.0124883	0.998667	0.998992
15.69	4.55444	4.55444	1.45716	0.409775	0.0124881	0.0124881	0.998667	0.998992
15.7	4.55062	4.55062	1.45491	0.40663	0.0124879	0.0124879	0.998667	0.998992
15.71	4.5468	4.5468	1.45266	0.403485	0.0124877	0.0124877	0.998667	0.998992
15.72	4.54299	4.54299	1.45041	0.40034	0.0124874	0.0124874	0.998667	0.998992
15.73	4.53917	4.53917	1.44816	0.397195	0.0124872	0.0124872	0.998667	0.998992
15.74	4.53535	4.53535	1.44591	0.39405	0.012487	0.012487	0.998667	0.998992
15.75	4.53154	4.53154	1.44366	0.390905	0.0124868	0.0124868	0.998667	0.998992
15.76	4.52772	4.52772	1.44141	0.38776	0.0124866	0.0124866	0.998667	0.998992
15.77	4.5239	4.5239	1.43917	0.384616	0.0124864	0.0124864	0.998667	0.998992
15.78	4.52009	4.52009	1.43692	0.381471	0.0124862	0.0124862	0.998667	0.998992
15.79	4.51627	4.51627	1.43467	0.378326	0.012486	0.012486	0.998667	0.998992
15.8	4.51245	4.51245	1.43242	0.375181	0.0124858	0.0124858	0.998667	0.998992
15.81	4.50863	4.50863	1.43017	0.372036	0.0124856	0.0124856	0.998667	0.998992
15.82	4.50482	4.50482	1.42792	0.368891	0.0124854	0.0124854	0.998667	0.998992
15.83	4.501	4.501	1.42567	0.365746	0.0124852	0.0124852	0.998667	0.998992
15.84	4.49718	4.49718	1.42342	0.362601	0.012485	0.012485	0.998667	0.998992
15.85	4.49337	4.49337	1.42117	0.359456	0.0124848	0.0124848	0.998666	0.998992
15.86	4.48955	4.48955	1.41892	0.356312	0.0124846	0.0124846	0.998666	0.998992
15.87	4.48573	4.48573	1.41667	0.353167	0.0124844	0.0124844	0.998666	0.998992
15.88	4.48191	4.48191	1.41442	0.350022	0.0124843	0.0124843	0.998666	0.998992
15.89	4.4781	4.4781	1.41218	0.346877	0.0124841	0.0124841	0.998666	0.998992
15.9	4.47428	4.47428	1.40993	0.343732	0.0124839	0.0124839	0.998666	0.998992
15.91	4.47046	4.47046	1.40768	0.340587	0.0124837	0.0124837	0.998666	0.998992
15.92	4.46664	4.46664	1.40543	0.337442	0.0124835	0.0124835	0.998666	0.998992
15.93	4.46283	4.46283	1.40318	0.334297	0.0124834	0.0124834	0.998666	0.998992
15.94	4.45901	4.45901	1.40093	0.331153	0.0124832	0.0124832	0.998666	0.998992
15.95	4.45519	4.45519	1.39868	0.328008	0.012483	0.012483	0.998666	0.998992
15.96	4.45138	4.45138	1.39643	0.324863	0.0124828	0.0124828	0.998666	0.998992
15.97	4.44756	4.44756	1.39418	0.321718	0.0124827	0.0124827	0.998666	0.998992
15.98	4.44374	4.44374	1.39193	0.318573	0.0124825	0.0124825	0.998666	0.998992
15.99	4.43992	4.43992	1.38968	0.315428	0.0124823	0.0124823	0.998666	0.998992
16	4.43611	4.43611	1.38743	0.312283	0.0124821	0.0124821	0.998666	0.998992
16.01	4.43229	4.43208	1.38519	0.309138	0.012482	0.012482	0.998666	0.998992
16.02	4.42847	4.42805	1.38294	0.305993	0.0124818	0.0124818	0.998666	0.998992
16.03	4.42466	4.42402	1.38069	0.302849	0.0124817	0.0124817	0.998666	0.998992
16.04	4.42084	4.41999	1.37844	0.299704	0.0124815	0.0124815	0.998666	0.998992
16.05	4.41702	4.41596	1.37619	0.296559	0.0124813	0.0124813	0.998666	0.998992
16.06	4.4132	4.41193	1.37394	0.293414	0.0124812	0.0124812	0.998666	0.998992
16.07	4.40939	4.4079	1.37169	0.290269	0.012481	0.012481	0.998666	0.998992
16.08	4.40557	4.40387	1.36944	0.287124	0.0124809	0.0124809	0.998666	0.998992
16.09	4.40175	4.39984	1.36719	0.283979	0.0124807	0.0124807	0.998666	0.998992
16.1	4.39794	4.39581	1.36494	0.280834	0.0124806	0.0124806	0.998666	0.998992
16.11	4.39412	4.39178	1.36269	0.27769	0.0124804	0.0124804	0.998666	0.998992
16.12	4.3903	4.38775	1.36044	0.274545	0.0124803	0.0124803	0.998666	0.998992
16.13	4.38648	4.38372	1.3582	0.2714	0.0124801	0.0124801	0.998666	0.998992
16.14	4.38267	4.37969	1.35595	0.268255	0.01248	0.01248	0.998666	0.998992
16.15	4.37885	4.37566	1.3537	0.26511	0.0124798	0.0124798	0.998666	0.998992
16.16	4.37503	4.37163	1.35145	0.261965	0.0124797	0.0124797	0.998666	0.998992
16.17	4.37121	4.3676	1.3492	0.25882	0.0124795	0.0124795	0.998666	0.998992
16.18	4.3674	4.36357	1.34695	0.255675	0.0124794	0.0124794	0.998666	0.998992
16.19	4.36358	4.35954	1.3447	0.252531	0.0124792	0.0124792	0.998666	0.998992
16.2	4.35976	4.35551	1.34245	0.249386	0.0124791	0.0124791	0.998666	0.998992
16.21	4.35595	4.35148	1.3402	0.246241	0.012479	0.012479	0.998666	0.998992
16.22	4.35213	4.34745	1.33795	0.243096	0.0124788	0.0124788	0.998666	0.998992
16.23	4.34831	4.34342	1.3357	0.239951	0.0124787	0.0124787	0.998666	0.998992
16.24	4.34449	4.33939	1.33345	0.236806	0.0124785	0.0124786	0.998666	0.998992
16.25	4.34068	4.33536	1.33121	0.233661	0.0124784	0.0124784	0.998666	0.998992
16.26	4.33686	4.33133	1.32896	0.230516	0.0124783	0.0124783	0.998666	0.998992
16.27	4.33304	4.3273	1.32671	0.227371	0.0124781	0.0124782	0.998666	0.998992
16.28	4.32922	4.32327	1.32446	0.224227	0.012478	0.012478	0.998666	0.998992
16.29	4.32541	4.31924	1.32221	0.221082	0.0124779	0.0124779	0.998666	0.998992
16.3	4.32159	4.31521	1.31996	0.217937	0.0124778	0.0124778	0.998666	0.998992
16.31	4.31777	4.31118	1.31771	0.214792	0.0124776	0.0124777	0.998666	0.998992
16.32	4.31396	4.30715	1.31546	0.211647	0.0124775	0.0124775	0.998666	0.998992
16.33	4.31014	4.30312	1.31321	0.208502	0.0124774	0.0124774	0.998666	0.998992
16.34	4.30632	4.29909	1.31096	0.205357	0.0124773	0.0124773	0.998666	0.998992
16.35	4.3025	4.29506	1.30871	0.202212	0.0124771	0.0124772	0.998666	0.998992
16.36	4.29869	4.29103	1.30646	0.199068	0.012477	0.0124771	0.998666	0.998992
16.37	4.29487	4.287	1.30422	0.195923	0.0124769	0.0124769	0.998666	0.998992
16.38	4.29105	4.28297	1.30197	0.192778	0.0124768	0.0124768	0.998666	0.998992
16.39	4.28723	4.27894	1.29972	0.189633	0.0124767	0.0124767	0.998666	0.998992
16.4	4.28342	4.27491	1.29747	0.186488	0.0124765	0.0124766	0.998666	0.998992
16.41	4.2796	4.27088	1.29522	0.183343	0.0124764	0.0124765	0.998666	0.998992
16.42	4.27578	4.26685	1.29297	0.180198	0.0124763	0.0124764	0.998666	0.998992
16.43	4.27197	4.26282	1.29072	0.177053	0.0124762	0.0124762	0.998666	0.998992
16.44	4.26815	4.25879	1.28847	0.173908	0.0124761	0.0124761	0.998666	0.998992
16.45	4.26433	4.25476	1.28622	0.170764	0.012476	0.012476	0.998666	0.998992
16.46	4.26051	4.25073	1.28397	0.167619	0.0124759	0.0124759	0.998666	0.998992
16.47	4.2567	4.2467	1.28172	0.164474	0.0124757	0.0124758	0.998666	0.998992
16.48	4.25288	4.24267	1.27947	0.161329	0.0124756	0.0124757	0.998666	0.998992
16.49	4.24906	4.23864	1.27723	0.158184	0.0124755	0.0124756	0.998666	0.998992
16.5	4.24524	4.23461	1.27498	0.155039	0.0124754	0.0124755	0.998666	0.998992
16.51	4.24143	4.23058	1.27273	0.151894	0.0124753	0.0124754	0.998666	0.998992
16.52	4.23761	4.22655	1.27048	0.148749	0.0124752	0.0124753	0.998666	0.998992
16.53	4.23379	4.22252	1.26823	0.145605	0.0124751	0.0124752	0.998666	0.998992
16.54	4.22997	4.21849	1.26598	0.14246	0.012475	0.0124751	0.998666	0.998992
16.55	4.22616	4.21446	1.26373	0.139315	0.0124749	0.012475	0.998666	0.998992
16.56	4.22234	4.21043	1.26148	0.13617	0.0124748	0.0124749	0.998666	0.998992
16.57	4.21852	4.2064	1.25923	0.133025	0.0124747	0.0124748	0.998666	0.998992
16.58	4.21471	4.20237	1.25698	0.12988	0.0124746	0.0124747	0.998666	0.998992
16.59	4.21089	4.19834	1.25473	0.126735	0.0124745	0.0124746	0.998666	0.998992
16.6	4.20707	4.19431	1.25248	0.12359	0.0124744	0.0124745	0.998666	0.998992
16.61	4.20325	4.19028	1.25024	0.120445	0.0124743	0.0124744	0.998666	0.998992
16.62	4.19944	4.18625	1.24799	0.117301	0.0124742	0.0124743	0.998666	0.998992
16.63	4.19562	4.18222	1.24574	0.114156	0.0124741	0.0124742	0.998666	0.998992
16.64	4.1918	4.17819	1.24349	0.111011	0.012474	0.0124741	0.998666	0.998992
16.65	4.18798	4.17416	1.24124	0.107866	0.0124739	0.012474	0.998666	0.998992
16.66	4.18417	4.17013	1.23899	0.104721	0.0124738	0.0124739	0.998666	0.998992
16.67	4.18035	4.1661	1.23674	0.101576	0.0124737	0.0124738	0.998666	0.998992
16.68	4.17653	4.16207	1.23449	0.0984313	0.0124736	0.0124738	0.998666	0.998992
16.69	4.17271	4.15804	1.23224	0.0952864	0.0124735	0.0124737	0.998666	0.998992
16.7	4.1689	4.15401	1.22999	0.0921416	0.0124734	0.0124736	0.998666	0.998992
16.71	4.16508	4.14998	1.22774	0.0889967	0.0124734	0.0124735	0.998666	0.998992
16.72	4.16126	4.14595	1.22549	0.0858518	0.0124733	0.0124734	0.998666	0.998992
16.73	4.15745	4.14192	1.22325	0.0827069	0.0124732	0.0124733	0.998666	0.998992
16.74	4.15363	4.13789	1.221	0.079562	0.0124731	0.0124732	0.998666	0.998992
16.75	4.14981	4.13386	1.21875	0.0764171	0.012473	0.0124732	0.998666	0.998992
16.76	4.14599	4.12983	1.2165	0.0732723	0.0124729	0.0124731	0.998666	0.998992
16.77	4.14218	4.1258	1.21425	0.0701274	0.0124728	0.012473	0.998666	0.998992
16.78	4.13836	4.12177	1.212	0.0669825	0.0124728	0.0124729	0.998666	0.998992
16.79	4.13454	4.11774	1.20975	0.0638376	0.0124727	0.0124728	0.998666	0.998992
16.8	4.13072	4.11371	1.2075	0.0606927	0.0124726	0.0124728	0.998666	0.998992
16.81	4.12691	4.10968	1.20525	0.0575479	0.0124725	0.0124727	0.998666	0.998992
16.82	4.12309	4.10565	1.203	0.054403	0.0124724	0.0124726	0.998666	0.998992
16.83	4.11927	4.10162	1.20075	0.0512581	0.0124723	0.0124725	0.998666	0.998992
16.84	4.11545	4.09759	1.1985	0.0481132	0.0124723	0.0124724	0.998666	0.998992
16.85	4.11164	4.09356	1.19626	0.0449683	0.0124722	0.0124724	0.998665	0.998992
16.86	4.10782	4.08953	1.19401	0.0418234	0.0124721	0.0124723	0.998665	0.998992
16.87	4.104	4.0855	1.19176	0.0386786	0.012472	0.0124722	0.998665	0.998992
16.88	4.10018	4.08147	1.18951	0.0355337	0.012472	0.0124721	0.998665	0.998992
16.89	4.09637	4.07744	1.18726	0.0323888	0.0124719	0.0124721	0.998665	0.998992
16.9	4.09255	4.07341	1.18501	0.0292439	0.0124718	0.012472	0.998665	0.998992
16.91	4.08873	4.06938	1.18276	0.026099	0.0124717	0.0124719	0.998665	0.998992
16.92	4.08492	4.06535	1.18051	0.0229542	0.0124717	0.0124719	0.998665	0.998992
16.93	4.0811	4.06132	1.17826	0.0198093	0.0124716	0.0124718	0.998665	0.998992
16.94	4.07728	4.05729	1.17601	0.0166644	0.0124715	0.0124717	0.998665	0.998992
16.95	4.07346	4.05326	1.17376	0.0135195	0.0124714	0.0124716	0.998665	0.998992
16.96	4.06965	4.04923	1.17151	0.0103746	0.0124714	0.0124716	0.998665	0.998992
16.97	4.06583	4.0452	1.16927	0.00722975	0.0124713	0.0124715	0.998665	0.998992
16.98	4.06201	4.04117	1.16702	0.00408487	0.0124712	0.0124714	0.998665	0.998992
16.99	4.05819	4.03714	1.16477	0.000939986	0.0124711	0.0124714	0.998665	0.998992
17	4.05438	4.03311	1.16252	-0.0022049	0.0124711	0.0124713	0.998665	0.998992
17.01	4.05056	4.02908	1.16027	-0.00534978	0.012471	0.0124712	0.998665	0.998992
17.02	4.04674	4.02505	1.15802	-0.00849466	0.0124709	0.0124712	0.998665	0.998992
17.03	4.04292	4.02102	1.15577	-0.0116395	0.0124709	0.0124711	0.998665	0.998992
17.04	4.03911	4.01699	1.15352	-0.0147844	0.0124708	0.012471	0.998665	0.998992
17.05	4.03529	4.01296	1.15127	-0.0179293	0.0124707	0.012471	0.998665	0.998992
17.06	4.03147	4.00893	1.14902	-0.0210742	0.0124707	0.0124709	0.998665	0.998992
17.07	4.02765	4.0049	1.14677	-0.0242191	0.0124706	0.0124709	0.998665	0.998992
17.08	4.02384	4.00087	1.14452	-0.0273639	0.0124705	0.0124708	0.998665	0.998992
17.09	4.02002	3.99684	1.14228	-0.0305088	0.0124705	0.0124707	0.998665	0.998992
17.1	4.0162	3.99281	1.14003	-0.0336537	0.0124704	0.0124707	0.998665	0.998992
17.11	4.01238	3.98878	1.13778	-0.0367986	0.0124704	0.0124706	0.998665	0.998992
17.12	4.00857	3.98475	1.13553	-0.0399435	0.0124703	0.0124706	0.998665	0.998992
17.13	4.00475	3.98072	1.13328	-0.0430884	0.0124702	0.0124705	0.998665	0.998992
17.14	4.00093	3.97669	1.13103	-0.0462332	0.0124702	0.0124704	0.998665	0.998992
17.15	3.99711	3.97266	1.12878	-0.0493781	0.0124701	0.0124704	0.998665	0.998992
17.16	3.9933	3.96863	1.12653	-0.052523	0.01247	0.0124703	0.998665	0.998992
17.17	3.98948	3.9646	1.12428	-0.0556679	0.01247	0.0124703	0.998665	0.998992
17.18	3.98566	3.96057	1.12203	-0.0588128	0.0124699	0.0124702	0.998665	0.998992
17.19	3.98185	3.95654	1.11978	-0.0619576	0.0124699	0.0124702	0.998665	0.998992
17.2	3.97803	3.95251	1.11753	-0.0651025	0.0124698	0.0124701	0.998665	0.998992
17.21	3.97421	3.94848	1.11529	-0.0682474	0.0124698	0.0124701	0.998665	0.998992
17.22	3.97039	3.94445	1.11304	-0.0713923	0.0124697	0.01247	0.998665	0.998992
17.23	3.96658	3.94042	1.11079	-0.0745372	0.0124696	0.0124699	0.998665	0.998992
17.24	3.96276	3.93639	1.10854	-0.0776821	0.0124696	0.0124699	0.998665	0.998992
17.25	3.95894	3.93236	1.10629	-0.0808269	0.0124695	0.0124698	0.998665	0.998992
17.26	3.95512	3.92833	1.10404	-0.0839718	0.0124695	0.0124698	0.998665	0.998992
17.27	3.95131	3.9243	1.10179	-0.0871167	0.0124694	0.0124697	0.998665	0.998992
17.28	3.94749	3.92027	1.09954	-0.0902616	0.0124694	0.0124697	0.998665	0.998992
17.29	3.94367	3.91624	1.09729	-0.0934065	0.0124693	0.0124696	0.998665	0.998992
17.3	3.93985	3.91221	1.09504	-0.0965513	0.0124693	0.0124696	0.998665	0.998992
17.31	3.93604	3.90818	1.09279	-0.0996962	0.0124692	0.0124695	0.998665	0.998992
17.32	3.93222	3.90415	1.09054	-0.102841	0.0124692	0.0124695	0.998665	0.998992
17.33	3.9284	3.90012	1.0883	-0.105986	0.0124691	0.0124694	0.998665	0.998992
17.34	3.92458	3.89609	1.08605	-0.109131	0.012469	0.0124694	0.998665	0.998992
17.35	3.92077	3.89206	1.0838	-0.112276	0.012469	0.0124693	0.998665	0.998992
17.36	3.91695	3.88803	1.08155	-0.115421	0.0124689	0.0124693	0.998665	0.998992
17.37	3.91313	3.884	1.0793	-0.118566	0.0124689	0.0124692	0.998665	0.998992
17.38	3.90931	3.87997	1.07705	-0.12171	0.0124688	0.0124692	0.998665	0.998992
17.39	3.9055	3.87594	1.0748	-0.124855	0.0124688	0.0124692	0.998665	0.998992
17.4	3.90168	3.87191	1.07255	-0.128	0.0124687	0.0124691	0.998665	0.998992
17.41	3.89786	3.86788	1.0703	-0.131145	0.0124687	0.0124691	0.998665	0.998992
17.42	3.89404	3.86385	1.06805	-0.13429	0.0124687	0.012469	0.998665	0.998992
17.43	3.89023	3.85982	1.0658	-0.137435	0.0124686	0.012469	0.998665	0.998992
17.44	3.88641	3.85579	1.06355	-0.14058	0.0124686	0.0124689	0.998665	0.998992
17.45	3.88259	3.85176	1.06131	-0.143725	0.0124685	0.0124689	0.998665	0.998992
17.46	3.87877	3.84773	1.05906	-0.146869	0.0124685	0.0124688	0.998665	0.998992
17.47	3.87496	3.8437	1.05681	-0.150014	0.0124684	0.0124688	0.998665	0.998992
17.48	3.87114	3.83967	1.05456	-0.153159	0.0124684	0.0124688	0.998665	0.998992
17.49	3.86732	3.83564	1.05231	-0.156304	0.0124683	0.0124687	0.998665	0.998992
17.5	3.8635	3.83161	1.05006	-0.159449	0.0124683	0.0124687	0.998665	0.998992
17.51	3.85969	3.82758	1.04781	-0.162594	0.0124682	0.0124686	0.998665	0.998992
17.52	3.85587	3.82355	1.04556	-0.165739	0.0124682	0.0124686	0.998665	0.998992
17.53	3.85205	3.81952	1.04331	-0.168884	0.0124682	0.0124686	0.998665	0.998992
17.54	3.84823	3.81549	1.04106	-0.172029	0.0124681	0.0124685	0.998665	0.998992
17.55	3.84442	3.81146	1.03881	-0.175173	0.0124681	0.0124685	0.998665	0.998992
17.56	3.8406	3.80743	1.03656	-0.178318	0.012468	0.0124684	0.998665	0.998992
17.57	3.83678	3.8034	1.03432	-0.181463	0.012468	0.0124684	0.998665	0.998992
17.58	3.83296	3.79937	1.03207	-0.184608	0.0124679	0.0124684	0.998665	0.998992
17.59	3.82915	3.79534	1.02982	-0.187753	0.0124679	0.0124683	0.998665	0.998992
17.6	3.82533	3.79131	1.02757	-0.190898	0.0124679	0.0124683	0.998665	0.998992
17.61	3.82151	3.78728	1.02532	-0.194043	0.0124678	0.0124682	0.998665	0.998992
17.62	3.8177	3.78325	1.02307	-0.197188	0.0124678	0.0124682	0.998665	0.998992
17.63	3.81388	3.77922	1.02082	-0.200332	0.0124677	0.0124682	0.998665	0.998992
17.64	3.81006	3.77519	1.01857	-0.203477	0.0124677	0.0124681	0.998665	0.998992
17.65	3.80624	3.77116	1.01632	-0.206622	0.0124677	0.0124681	0.998665	0.998992
17.66	3.80243	3.76713	1.01407	-0.209767	0.0124676	0.0124681	0.998665	0.998992
17.67	3.79861	3.7631	1.01182	-0.212912	0.0124676	0.012468	0.998665	0.998992
17.68	3.79479	3.75907	1.00957	-0.216057	0.0124675	0.012468	0.998665	0.998992
17.69	3.79097	3.75504	1.00733	-0.219202	0.0124675	0.012468	0.998665	0.998992
17.7	3.78716	3.75101	1.00508	-0.222347	0.0124675	0.0124679	0.998665	0.998992
17.71	3.78334	3.74698	1.00283	-0.225491	0.0124674	0.0124679	0.998665	0.998992
17.72	3.77952	3.74295	1.00058	-0.228636	0.0124674	0.0124679	0.998665	0.998992
17.73	3.7757	3.73892	0.998329	-0.231781	0.0124674	0.0124678	0.998665	0.998992
17.74	3.77189	3.73489	0.996079	-0.234926	0.0124673	0.0124678	0.998665	0.998992
17.75	3.76807	3.73086	0.99383	-0.238071	0.0124673	0.0124678	0.998665	0.998992
17.76	3.76425	3.72683	0.991581	-0.241216	0.0124672	0.0124677	0.998665	0.998992
17.77	3.76043	3.7228	0.989332	-0.244361	0.0124672	0.0124677	0.998665	0.998992
17.78	3.75662	3.71877	0.987083	-0.247506	0.0124672	0.0124677	0.998665	0.998992
17.79	3.7528	3.71474	0.984834	-0.250651	0.0124671	0.0124676	0.998665	0.998992
17.8	3.74898	3.71071	0.982584	-0.253795	0.0124671	0.0124676	0.998665	0.998992
17.81	3.74516	3.70668	0.980335	-0.25694	0.0124671	0.0124676	0.998665	0.998992
17.82	3.74135	3.70265	0.978086	-0.260085	0.012467	0.0124675	0.998665	0.998992
17.83	3.73753	3.69862	0.975837	-0.26323	0.012467	0.0124675	0.998665	0.998992
17.84	3.73371	3.69459	0.973588	-0.266375	0.012467	0.0124675	0.998665	0.998992
17.85	3.72989	3.69056	0.971339	-0.26952	0.0124669	0.0124674	0.998665	0.998992
17.86	3.72608	3.68653	0.969089	-0.272665	0.0124669	0.0124674	0.998665	0.998992
17.87	3.72226	3.6825	0.96684	-0.27581	0.0124669	0.0124674	0.998665	0.998992
17.88	3.71844	3.67847	0.964591	-0.278954	0.0124668	0.0124674	0.998665	0.998992
17.89	3.71462	3.67444	0.962342	-0.282099	0.0124668	0.0124673	0.998665	0.998992
17.9	3.71081	3.67041	0.960093	-0.285244	0.0124668	0.0124673	0.998665	0.998992
17.91	3.70699	3.66638	0.957844	-0.288389	0.0124668	0.0124673	0.998665	0.998992
17.92	3.70317	3.66235	0.955594	-0.291534	0.0124667	0.0124672	0.998665	0.998992
17.93	3.69935	3.65832	0.953345	-0.294679	0.0124667	0.0124672	0.998665	0.998992
17.94	3.69554	3.65429	0.951096	-0.297824	0.0124667	0.0124672	0.998665	0.998992
17.95	3.69172	3.65026	0.948847	-0.300969	0.0124666	0.0124672	0.998665	0.998992
17.96	3.6879	3.64623	0.946598	-0.304114	0.0124666	0.0124671	0.998665	0.998992
17.97	3.68408	3.6422	0.944349	-0.307258	0.0124666	0.0124671	0.998665	0.998992
17.98	3.68027	3.63817	0.942099	-0.310403	0.0124665	0.0124671	0.998665	0.998992
17.99	3.67645	3.63414	0.93985	-0.313548	0.0124665	0.012467	0.998665	0.998992
18	3.67263	3.63011	0.937601	-0.316693	0.0124665	0.012467	0.998665	0.998992
18.01	3.66881	3.62608	0.935352	-0.319838	0.0124665	0.012467	0.998665	0.998992
18.02	3.665	3.62205	0.933103	-0.322983	0.0124664	0.012467	0.998665	0.998992
18.03	3.66118	3.61802	0.930854	-0.326128	0.0124664	0.0124669	0.998665	0.998992
18.04	3.65736	3.61399	0.928604	-0.329273	0.0124664	0.0124669	0.998665	0.998992
18.05	3.65354	3.60996	0.926355	-0.332417	0.0124663	0.0124669	0.998665	0.998992
18.06	3.64973	3.60593	0.924106	-0.335562	0.0124663	0.0124669	0.998665	0.998992
18.07	3.64591	3.6019	0.921857	-0.338707	0.0124663	0.0124668	0.998665	0.998992
18.08	3.64209	3.59787	0.919608	-0.341852	0.0124663	0.0124668	0.998665	0.998992
18.09	3.63827	3.59384	0.917359	-0.344997	0.0124662	0.0124668	0.998665	0.998992
18.1	3.63446	3.58981	0.915109	-0.348142	0.0124662	0.0124668	0.998665	0.998992
18.11	3.63064	3.58578	0.91286	-0.351287	0.0124662	0.0124667	0.998665	0.998992
18.12	3.62682	3.58175	0.910611	-0.354432	0.0124662	0.0124667	0.998665	0.998992
18.13	3.623	3.57772	0.908362	-0.357577	0.0124661	0.0124667	0.998665	0.998992
18.14	3.61919	3.57369	0.906113	-0.360721	0.0124661	0.0124667	0.998665	0.998992
18.15	3.61537	3.56966	0.903864	-0.363866	0.0124661	0.0124667	0.998665	0.998992
18.16	3.61155	3.56563	0.901614	-0.367011	0.0124661	0.0124666	0.998665	0.998992
18.17	3.60773	3.5616	0.899365	-0.370156	0.012466	0.0124666	0.998665	0.998992
18.18	3.60392	3.55757	0.897116	-0.373301	0.012466	0.0124666	0.998665	0.998992
18.19	3.6001	3.55354	0.894867	-0.376446	0.012466	0.0124666	0.998665	0.998992
18.2	3.59628	3.54951	0.892618	-0.379591	0.012466	0.0124665	0.998665	0.998992
18.21	3.59246	3.54548	0.890369	-0.382736	0.0124659	0.0124665	0.998665	0.998992
18.22	3.58865	3.54145	0.888119	-0.38588	0.0124659	0.0124665	0.998665	0.998992
18.23	3.58483	3.53742	0.88587	-0.389025	0.0124659	0.0124665	0.998665	0.998992
18.24	3.58101	3.53339	0.883621	-0.39217	0.0124659	0.0124665	0.998665	0.998992
18.25	3.57719	3.52936	0.881372	-0.395315	0.0124658	0.0124664	0.998665	0.998992
18.26	3.57338	3.52533	0.879123	-0.39846	0.0124658	0.0124664	0.998665	0.998992
18.27	3.56956	3.5213	0.876874	-0.401605	0.0124658	0.0124664	0.998665	0.998992
18.28	3.56574	3.51727	0.874624	-0.40475	0.0124658	0.0124664	0.998665	0.998992
18.29	3.56192	3.51324	0.872375	-0.407895	0.0124657	0.0124664	0.998665	0.998992
18.3	3.55811	3.50921	0.870126	-0.41104	0.0124657	0.0124663	0.998665	0.998992
18.31	3.55429	3.50518	0.867877	-0.414184	0.0124657	0.0124663	0.998665	0.998992
18.32	3.55047	3.50115	0.865628	-0.417329	0.0124657	0.0124663	0.998665	0.998992
18.33	3.54665	3.49712	0.863379	-0.420474	0.0124657	0.0124663	0.998665	0.998992
18.34	3.54284	3.49309	0.861129	-0.423619	0.0124656	0.0124663	0.998665	0.998992
18.35	3.53902	3.48906	0.85888	-0.426764	0.0124656	0.0124662	0.998665	0.998992
18.36	3.5352	3.48503	0.856631	-0.429909	0.0124656	0.0124662	0.998665	0.998992
18.37	3.53138	3.481	0.854382	-0.433054	0.0124656	0.0124662	0.998665	0.998992
18.38	3.52757	3.47697	0.852133	-0.436199	0.0124656	0.0124662	0.998665	0.998992
18.39	3.52375	3.47294	0.849884	-0.439343	0.0124655	0.0124662	0.998665	0.998992
18.4	3.51993	3.46891	0.847634	-0.442488	0.0124655	0.0124662	0.998665	0.998992
18.41	3.51611	3.46488	0.845385	-0.445633	0.0124655	0.0124661	0.998665	0.998992
18.42	3.5123	3.46085	0.843136	-0.448778	0.0124655	0.0124661	0.998665	0.998992
18.43	3.50848	3.45682	0.840887	-0.451923	0.0124655	0.0124661	0.998665	0.998992
18.44	3.50466	3.45279	0.838638	-0.455068	0.0124654	0.0124661	0.998665	0.998992
18.45	3.50084	3.44876	0.836389	-0.458213	0.0124654	0.0124661	0.998665	0.998992
18.46	3.49703	3.44473	0.834139	-0.461358	0.0124654	0.012466	0.998665	0.998992
18.47	3.49321	3.4407	0.83189	-0.464502	0.0124654	0.012466	0.998665	0.998992
18.48	3.48939	3.43667	0.829641	-0.467647	0.0124654	0.012466	0.998665	0.998992
18.49	3.48557	3.43264	0.827392	-0.470792	0.0124653	0.012466	0.998665	0.998992
18.5	3.48176	3.42861	0.825143	-0.473937	0.0124653	0.012466	0.998665	0.998992
18.51	3.47794	3.42458	0.822894	-0.477082	0.0124653	0.012466	0.998665	0.998992
18.52	3.47412	3.42055	0.820644	-0.480227	0.0124653	0.0124659	0.998665	0.998992
18.53	3.4703	3.41652	0.818395	-0.483372	0.0124653	0.0124659	0.998665	0.998992
18.54	3.46649	3.41249	0.816146	-0.486517	0.0124653	0.0124659	0.998665	0.998992
18.55	3.46267	3.40846	0.813897	-0.489662	0.0124652	0.0124659	0.998665	0.998992
18.56	3.45885	3.40443	0.811648	-0.492806	0.0124652	0.0124659	0.998665	0.998992
18.57	3.45503	3.4004	0.809399	-0.495951	0.0124652	0.0124659	0.998665	0.998992
18.58	3.45122	3.39637	0.807149	-0.499096	0.0124652	0.0124659	0.998665	0.998992
18.59	3.4474	3.39234	0.8049	-0.502241	0.0124652	0.0124658	0.998665	0.998992
18.6	3.44358	3.38831	0.802651	-0.505386	0.0124651	0.0124658	0.998665	0.998992
18.61	3.43976	3.38428	0.800402	-0.508531	0.0124651	0.0124658	0.998665	0.998992
18.62	3.43595	3.38025	0.798153	-0.511676	0.0124651	0.0124658	0.998665	0.998992
18.63	3.43213	3.37622	0.795904	-0.514821	0.0124651	0.0124658	0.998665	0.998992
18.64	3.42831	3.37219	0.793654	-0.517965	0.0124651	0.0124658	0.998665	0.998992
18.65	3.42449	3.36816	0.791405	-0.52111	0.0124651	0.0124658	0.998665	0.998992
18.66	3.42068	3.36413	0.789156	-0.524255	0.012465	0.0124657	0.998665	0.998992
18.67	3.41686	3.3601	0.786907	-0.5274	0.012465	0.0124657	0.998665	0.998992
18.68	3.41304	3.35607	0.784658	-0.530545	0.012465	0.0124657	0.998665	0.998992
18.69	3.40922	3.35204	0.782409	-0.53369	0.012465	0.0124657	0.998665	0.998992
18.7	3.40541	3.34801	0.780159	-0.536835	0.012465	0.0124657	0.998665	0.998992
18.71	3.40159	3.34398	0.77791	-0.53998	0.012465	0.0124657	0.998665	0.998992
18.72	3.39777	3.33995	0.775661	-0.543125	0.012465	0.0124657	0.998665	0.998992
18.73	3.39395	3.33592	0.773412	-0.546269	0.0124649	0.0124656	0.998665	0.998992
18.74	3.39014	3.33189	0.771163	-0.549414	0.0124649	0.0124656	0.998665	0.998992
18.75	3.38632	3.32786	0.768914	-0.552559	0.0124649	0.0124656	0.998665	0.998992
18.76	3.3825	3.32383	0.766664	-0.555704	0.0124649	0.0124656	0.998665	0.998992
18.77	3.37868	3.3198	0.764415	-0.558849	0.0124649	0.0124656	0.998665	0.998992
18.78	3.37487	3.31577	0.762166	-0.561994	0.0124649	0.0124656	0.998665	0.998992
18.79	3.37105	3.31174	0.759917	-0.565139	0.0124649	0.0124656	0.998665	0.998992
18.8	3.36723	3.30771	0.757668	-0.568284	0.0124648	0.0124656	0.998665	0.998992
18.81	3.36341	3.30368	0.755419	-0.571428	0.0124648	0.0124655	0.998665	0.998992
18.82	3.3596	3.29965	0.753169	-0.574573	0.0124648	0.0124655	0.998665	0.998992
18.83	3.35578	3.29562	0.75092	-0.577718	0.0124648	0.0124655	0.998665	0.998992
18.84	3.35196	3.29159	0.748671	-0.580863	0.0124648	0.0124655	0.998665	0.998992
18.85	3.34814	3.28756	0.746422	-0.584008	0.0124648	0.0124655	0.998665	0.998992
18.86	3.34433	3.28353	0.744173	-0.587153	0.0124648	0.0124655	0.998665	0.998992
18.87	3.34051	3.2795	0.741924	-0.590298	0.0124647	0.0124655	0.998665	0.998992
18.88	3.33669	3.27547	0.739674	-0.593443	0.0124647	0.0124655	0.998665	0.998992
18.89	3.33287	3.27144	0.737425	-0.596588	0.0124647	0.0124654	0.998665	0.998992
18.9	3.32906	3.26741	0.735176	-0.599732	0.0124647	0.0124654	0.998665	0.998992
18.91	3.32524	3.26338	0.732927	-0.602877	0.0124647	0.0124654	0.998665	0.998992
18.92	3.32142	3.25935	0.730678	-0.606022	0.0124647	0.0124654	0.998665	0.998992
18.93	3.3176	3.25532	0.728429	-0.609167	0.0124647	0.0124654	0.998665	0.998992
18.94	3.31379	3.25129	0.726179	-0.612312	0.0124646	0.0124654	0.998665	0.998992
18.95	3.30997	3.24726	0.72393	-0.615457	0.0124646	0.0124654	0.998665	0.998992
18.96	3.30615	3.24323	0.721681	-0.618602	0.0124646	0.0124654	0.998665	0.998992
18.97	3.30233	3.2392	0.719432	-0.621747	0.0124646	0.0124654	0.998665	0.998992
18.98	3.29852	3.23517	0.717183	-0.624891	0.0124646	0.0124653	0.998665	0.998992
18.99	3.2947	3.23114	0.714934	-0.628036	0.0124646	0.0124653	0.998665	0.998992
19	3.29088	3.22711	0.712684	-0.631181	0.0124646	0.0124653	0.998665	0.998992
19.01	3.28706	3.22308	0.710435	-0.634326	0.0124646	0.0124653	0.998664	0.998992
19.02	3.28325	3.21905	0.708186	-0.637471	0.0124646	0.0124653	0.998664	0.998992
19.03	3.27943	3.21502	0.705937	-0.640616	0.0124645	0.0124653	0.998664	0.998992
19.04	3.27561	3.21099	0.703688	-0.643761	0.0124645	0.0124653	0.998664	0.998992
19.05	3.27179	3.20696	0.701439	-0.646906	0.0124645	0.0124653	0.998664	0.998992
19.06	3.26798	3.20293	0.699189	-0.650051	0.0124645	0.0124653	0.998664	0.998992
19.07	3.26416	3.1989	0.69694	-0.653195	0.0124645	0.0124653	0.998664	0.998992
19.08	3.26034	3.19487	0.694691	-0.65634	0.0124645	0.0124652	0.998664	0.998992
19.09	3.25652	3.19084	0.692442	-0.659485	0.0124645	0.0124652	0.998664	0.998992
19.1	3.25271	3.18681	0.690193	-0.66263	0.0124645	0.0124652	0.998664	0.998992
19.11	3.24889	3.18278	0.687944	-0.665775	0.0124645	0.0124652	0.998664	0.998992
19.12	3.24507	3.17875	0.685694	-0.66892	0.0124644	0.0124652	0.998664	0.998992
19.13	3.24125	3.17472	0.683445	-0.672065	0.0124644	0.0124652	0.998664	0.998992
19.14	3.23744	3.17069	0.681196	-0.67521	0.0124644	0.0124652	0.998664	0.998992
19.15	3.23362	3.16666	0.678947	-0.678354	0.0124644	0.0124652	0.998664	0.998992
19.16	3.2298	3.16263	0.676698	-0.681499	0.0124644	0.0124652	0.998664	0.998992
19.17	3.22598	3.1586	0.674449	-0.684644	0.0124644	0.0124652	0.998664	0.998992
19.18	3.22217	3.15457	0.672199	-0.687789	0.0124644	0.0124652	0.998664	0.998992
19.19	3.21835	3.15054	0.66995	-0.690934	0.0124644	0.0124651	0.998664	0.998992
19.2	3.21453	3.14651	0.667701	-0.694079	0.0124644	0.0124651	0.998664	0.998992
19.21	3.21071	3.14248	0.665452	-0.697224	0.0124643	0.0124651	0.998664	0.998992
19.22	3.2069	3.13845	0.663203	-0.700369	0.0124643	0.0124651	0.998664	0.998992
19.23	3.20308	3.13442	0.660954	-0.703514	0.0124643	0.0124651	0.998664	0.998992
19.24	3.19926	3.13039	0.658704	-0.706658	0.0124643	0.0124651	0.998664	0.998992
19.25	3.19544	3.12636	0.656455	-0.709803	0.0124643	0.0124651	0.998664	0.998992
19.26	3.19163	3.12233	0.654206	-0.712948	0.0124643	0.0124651	0.998664	0.998992
19.27	3.18781	3.1183	0.651957	-0.716093	0.0124643	0.0124651	0.998664	0.998992
19.28	3.18399	3.11427	0.649708	-0.719238	0.0124643	0.0124651	0.998664	0.998992
19.29	3.18017	3.11024	0.647459	-0.722383	0.0124643	0.0124651	0.998664	0.998992
19.3	3.17636	3.10621	0.645209	-0.725528	0.0124643	0.0124651	0.998664	0.998992
19.31	3.17254	3.10218	0.64296	-0.728673	0.0124643	0.0124651	0.998664	0.998992
19.32	3.16872	3.09815	0.640711	-0.731817	0.0124642	0.012465	0.998664	0.998992
19.33	3.1649	3.09412	0.638462	-0.734962	0.0124642	0.012465	0.998664	0.998992
19.34	3.16109	3.09009	0.636213	-0.738107	0.0124642	0.012465	0.998664	0.998992
19.35	3.15727	3.08606	0.633964	-0.741252	0.0124642	0.012465	0.998664	0.998992
19.36	3.15345	3.08203	0.631714	-0.744397	0.0124642	0.012465	0.998664	0.998992
19.37	3.14963	3.078	0.629465	-0.747542	0.0124642	0.012465	0.998664	0.998992
19.38	3.14582	3.07397	0.627216	-0.750687	0.0124642	0.012465	0.998664	0.998992
19.39	3.142	3.06994	0.624967	-0.753832	0.0124642	0.012465	0.998664	0.998992
19.4	3.13818	3.06591	0.622718	-0.756976	0.0124642	0.012465	0.998664	0.998992
19.41	3.13436	3.06188	0.620469	-0.760121	0.0124642	0.012465	0.998664	0.998992
19.42	3.13055	3.05785	0.618219	-0.763266	0.0124642	0.012465	0.998664	0.998992
19.43	3.12673	3.05382	0.61597	-0.766411	0.0124642	0.012465	0.998664	0.998992
19.44	3.12291	3.04979	0.613721	-0.769556	0.0124641	0.012465	0.998664	0.998992
19.45	3.11909	3.04576	0.611472	-0.772701	0.0124641	0.0124649	0.998664	0.998992
19.46	3.11527	3.04173	0.609223	-0.775846	0.0124641	0.0124649	0.998664	0.998992
19.47	3.11146	3.0377	0.606974	-0.778991	0.0124641	0.0124649	0.998664	0.998992
19.48	3.10764	3.03367	0.604724	-0.782136	0.0124641	0.0124649	0.998664	0.998992
19.49	3.10382	3.02964	0.602475	-0.78528	0.0124641	0.0124649	0.998664	0.998992
19.5	3.1	3.02561	0.600226	-0.788425	0.0124641	0.0124649	0.998664	0.998992
19.51	3.09619	3.02158	0.597977	-0.79157	0.0124641	0.0124649	0.998664	0.998992
19.52	3.09237	3.01755	0.595728	-0.794715	0.0124641	0.0124649	0.998664	0.998992
19.53	3.08855	3.01352	0.593479	-0.79786	0.0124641	0.0124649	0.998664	0.998992
19.54	3.08473	3.00949	0.591229	-0.801005	0.0124641	0.0124649	0.998664	0.998992
19.55	3.08092	3.00546	0.58898	-0.80415	0.0124641	0.0124649	0.998664	0.998992
19.56	3.0771	3.00143	0.586731	-0.807295	0.0124641	0.0124649	0.998664	0.998992
19.57	3.07328	2.9974	0.584482	-0.810439	0.012464	0.0124649	0.998664	0.998992
19.58	3.06946	2.99337	0.582233	-0.813584	0.012464	0.0124649	0.998664	0.998992
19.59	3.06565	2.98934	0.579984	-0.816729	0.012464	0.0124649	0.998664	0.998992
19.6	3.06183	2.98531	0.577734	-0.819874	0.012464	0.0124649	0.998664	0.998992
19.61	3.05801	2.98128	0.575485	-0.823019	0.012464	0.0124648	0.998664	0.998992
19.62	3.05419	2.97725	0.573236	-0.826164	0.012464	0.0124648	0.998664	0.998992
19.63	3.05038	2.97322	0.570987	-0.829309	0.012464	0.0124648	0.998664	0.998992
19.64	3.04656	2.96919	0.568738	-0.832454	0.012464	0.0124648	0.998664	0.998992
19.65	3.04274	2.96516	0.566489	-0.835599	0.012464	0.0124648	0.998664	0.998992
19.66	3.03892	2.96113	0.564239	-0.838743	0.012464	0.0124648	0.998664	0.998992
19.67	3.03511	2.9571	0.56199	-0.841888	0.012464	0.0124648	0.998664	0.998992
19.68	3.03129	2.95307	0.559741	-0.845033	0.012464	0.0124648	0.998664	0.998992
19.69	3.02747	2.94904	0.557492	-0.848178	0.012464	0.0124648	0.998664	0.998992
19.7	3.02365	2.94501	0.555243	-0.851323	0.012464	0.0124648	0.998664	0.998992
19.71	3.01984	2.94098	0.552994	-0.854468	0.0124639	0.0124648	0.998664	0.998992
19.72	3.01602	2.93695	0.550744	-0.857613	0.0124639	0.0124648	0.998664	0.998992
19.73	3.0122	2.93292	0.548495	-0.860758	0.0124639	0.0124648	0.998664	0.998992
19.74	3.00838	2.92889	0.546246	-0.863902	0.0124639	0.0124648	0.998664	0.998992
19.75	3.00457	2.92486	0.543997	-0.867047	0.0124639	0.0124648	0.998664	0.998992
19.76	3.00075	2.92083	0.541748	-0.870192	0.0124639	0.0124648	0.998664	0.998992
19.77	2.99693	2.9168	0.539499	-0.873337	0.0124639	0.0124648	0.998664	0.998992
19.78	2.99311	2.91277	0.537249	-0.876482	0.0124639	0.0124648	0.998664	0.998992
19.79	2.9893	2.90874	0.535	-0.879627	0.0124639	0.0124648	0.998664	0.998992
19.8	2.98548	2.90471	0.532751	-0.882772	0.0124639	0.0124647	0.998664	0.998992
19.81	2.98166	2.90068	0.530502	-0.885917	0.0124639	0.0124647	0.998664	0.998992
19.82	2.97784	2.89665	0.528253	-0.889062	0.0124639	0.0124647	0.998664	0.998992
19.83	2.97403	2.89262	0.526003	-0.892206	0.0124639	0.0124647	0.998664	0.998992
19.84	2.97021	2.88859	0.523754	-0.895351	0.0124639	0.0124647	0.998664	0.998992
19.85	2.96639	2.88456	0.521505	-0.898496	0.0124639	0.0124647	0.998664	0.998992
19.86	2.96257	2.88053	0.519256	-0.901641	0.0124639	0.0124647	0.998664	0.998992
19.87	2.95876	2.8765	0.517007	-0.904786	0.0124639	0.0124647	0.998664	0.998992
19.88	2.95494	2.87247	0.514758	-0.907931	0.0124638	0.0124647	0.998664	0.998992
19.89	2.95112	2.86844	0.512508	-0.911076	0.0124638	0.0124647	0.998664	0.998992
19.9	2.9473	2.86441	0.510259	-0.914221	0.0124638	0.0124647	0.998664	0.998992
19.91	2.94349	2.86038	0.50801	-0.917365	0.0124638	0.0124647	0.998664	0.998992
19.92	2.93967	2.85635	0.505761	-0.92051	0.0124638	0.0124647	0.998664	0.998992
19.93	2.93585	2.85232	0.503512	-0.923655	0.0124638	0.0124647	0.998664	0.998992
19.94	2.93203	2.84829	0.501263	-0.9268	0.0124638	0.0124647	0.998664	0.998992
19.95	2.92822	2.84426	0.499013	-0.929945	0.0124638	0.0124647	0.998664	0.998992
19.96	2.9244	2.84023	0.496764	-0.93309	0.0124638	0.0124647	0.998664	0.998992
19.97	2.92058	2.8362	0.494515	-0.936235	0.0124638	0.0124647	0.998664	0.998992
[truncated: 803 more rows]

## Sheet: C
	Viral load				Target cell
time	black	blue	green	red	black	blue	green	red
0	-1.47504	-1.47504	-1.47504	-1.47504	1	1	1	1
0.01	-1.46113	-1.46113	-1.46113	-1.46113	1	1	1	1
0.02	-1.44723	-1.44723	-1.44723	-1.44723	1	1	1	1
0.03	-1.43332	-1.43332	-1.43332	-1.43332	1	1	1	1
0.04	-1.41942	-1.41942	-1.41942	-1.41942	1	1	1	1
0.05	-1.40552	-1.40552	-1.40552	-1.40552	1	1	1	1
0.06	-1.39161	-1.39161	-1.39161	-1.39161	1	1	1	1
0.07	-1.37771	-1.37771	-1.37771	-1.37771	1	1	1	1
0.08	-1.36381	-1.36381	-1.36381	-1.36381	1	1	1	1
0.09	-1.34991	-1.34991	-1.34991	-1.34991	1	1	1	1
0.1	-1.336	-1.336	-1.336	-1.336	1	1	1	1
0.11	-1.3221	-1.3221	-1.3221	-1.3221	1	1	1	1
0.12	-1.3082	-1.3082	-1.3082	-1.3082	1	1	1	1
0.13	-1.29429	-1.29429	-1.29429	-1.29429	1	1	1	1
0.14	-1.28039	-1.28039	-1.28039	-1.28039	1	1	1	1
0.15	-1.26649	-1.26649	-1.26649	-1.26649	1	1	1	1
0.16	-1.25259	-1.25259	-1.25259	-1.25259	1	1	1	1
0.17	-1.23868	-1.23868	-1.23868	-1.23868	1	1	1	1
0.18	-1.22478	-1.22478	-1.22478	-1.22478	1	1	1	1
0.19	-1.21088	-1.21088	-1.21088	-1.21088	1	1	1	1
0.2	-1.19697	-1.19697	-1.19697	-1.19697	1	1	1	1
0.21	-1.18307	-1.18307	-1.18307	-1.18307	1	1	1	1
0.22	-1.16917	-1.16917	-1.16917	-1.16917	1	1	1	1
0.23	-1.15526	-1.15526	-1.15526	-1.15526	1	1	1	1
0.24	-1.14136	-1.14136	-1.14136	-1.14136	1	1	1	1
0.25	-1.12746	-1.12746	-1.12746	-1.12746	1	1	1	1
0.26	-1.11356	-1.11356	-1.11356	-1.11356	1	1	1	1
0.27	-1.09965	-1.09965	-1.09965	-1.09965	1	1	1	1
0.28	-1.08575	-1.08575	-1.08575	-1.08575	1	1	1	1
0.29	-1.07185	-1.07185	-1.07185	-1.07185	1	1	1	1
0.3	-1.05794	-1.05794	-1.05794	-1.05794	1	1	1	1
0.31	-1.04404	-1.04404	-1.04404	-1.04404	1	1	1	1
0.32	-1.03014	-1.03014	-1.03014	-1.03014	1	1	1	1
0.33	-1.01624	-1.01624	-1.01624	-1.01624	1	1	1	1
0.34	-1.00233	-1.00233	-1.00233	-1.00233	1	1	1	1
0.35	-0.988429	-0.988429	-0.988429	-0.988429	1	1	1	1
0.36	-0.974526	-0.974526	-0.974526	-0.974526	1	1	1	1
0.37	-0.960623	-0.960623	-0.960623	-0.960623	1	1	1	1
0.38	-0.946721	-0.946721	-0.946721	-0.946721	1	1	1	1
0.39	-0.932818	-0.932818	-0.932818	-0.932818	1	1	1	1
0.4	-0.918915	-0.918915	-0.918915	-0.918915	1	1	1	1
0.41	-0.905012	-0.905012	-0.905012	-0.905012	1	1	1	1
0.42	-0.891109	-0.891109	-0.891109	-0.891109	1	1	1	1
0.43	-0.877206	-0.877206	-0.877206	-0.877206	1	1	1	1
0.44	-0.863303	-0.863303	-0.863303	-0.863303	1	1	1	1
0.45	-0.8494	-0.8494	-0.8494	-0.8494	1	1	1	1
0.46	-0.835497	-0.835497	-0.835497	-0.835497	1	1	1	1
0.47	-0.821594	-0.821594	-0.821594	-0.821594	1	1	1	1
0.48	-0.807691	-0.807691	-0.807691	-0.807691	1	1	1	1
0.49	-0.793788	-0.793788	-0.793788	-0.793788	1	1	1	1
0.5	-0.779885	-0.779885	-0.779885	-0.779885	1	1	1	1
0.51	-0.765982	-0.765982	-0.765982	-0.765982	1	1	1	1
0.52	-0.752079	-0.752079	-0.752079	-0.752079	1	1	1	1
0.53	-0.738176	-0.738176	-0.738176	-0.738176	1	1	1	1
0.54	-0.724274	-0.724274	-0.724274	-0.724274	1	1	1	1
0.55	-0.710371	-0.710371	-0.710371	-0.710371	1	1	1	1
0.56	-0.696468	-0.696468	-0.696468	-0.696468	1	1	1	1
0.57	-0.682565	-0.682565	-0.682565	-0.682565	1	1	1	1
0.58	-0.668662	-0.668662	-0.668662	-0.668662	1	1	1	1
0.59	-0.654759	-0.654759	-0.654759	-0.654759	1	1	1	1
0.6	-0.640856	-0.640856	-0.640856	-0.640856	1	1	1	1
0.61	-0.626953	-0.626953	-0.626953	-0.626953	1	1	1	1
0.62	-0.61305	-0.61305	-0.61305	-0.61305	1	1	1	1
0.63	-0.599147	-0.599147	-0.599147	-0.599147	1	1	1	1
0.64	-0.585244	-0.585244	-0.585244	-0.585244	1	1	1	1
0.65	-0.571341	-0.571341	-0.571341	-0.571341	1	1	1	1
0.66	-0.557438	-0.557438	-0.557438	-0.557438	1	1	1	1
0.67	-0.543535	-0.543535	-0.543535	-0.543535	1	1	1	1
0.68	-0.529632	-0.529632	-0.529632	-0.529632	1	1	1	1
0.69	-0.515729	-0.515729	-0.515729	-0.515729	1	1	1	1
0.7	-0.501827	-0.501827	-0.501827	-0.501827	1	1	1	1
0.71	-0.487924	-0.487924	-0.487924	-0.487924	1	1	1	1
0.72	-0.474021	-0.474021	-0.474021	-0.474021	1	1	1	1
0.73	-0.460118	-0.460118	-0.460118	-0.460118	1	1	1	1
0.74	-0.446215	-0.446215	-0.446215	-0.446215	1	1	1	1
0.75	-0.432312	-0.432312	-0.432312	-0.432312	1	1	1	1
0.76	-0.418409	-0.418409	-0.418409	-0.418409	1	1	1	1
0.77	-0.404506	-0.404506	-0.404506	-0.404506	1	1	1	1
0.78	-0.390603	-0.390603	-0.390603	-0.390603	1	1	1	1
0.79	-0.3767	-0.3767	-0.3767	-0.3767	1	1	1	1
0.8	-0.362797	-0.362797	-0.362797	-0.362797	1	1	1	1
0.81	-0.348894	-0.348894	-0.348894	-0.348894	1	1	1	1
0.82	-0.334991	-0.334991	-0.334991	-0.334991	1	1	1	1
0.83	-0.321088	-0.321088	-0.321088	-0.321088	1	1	1	1
0.84	-0.307185	-0.307185	-0.307185	-0.307185	1	1	1	1
0.85	-0.293282	-0.293282	-0.293282	-0.293282	1	1	1	1
0.86	-0.27938	-0.27938	-0.27938	-0.27938	1	1	1	1
0.87	-0.265477	-0.265477	-0.265477	-0.265477	1	1	1	1
0.88	-0.251574	-0.251574	-0.251574	-0.251574	1	1	1	1
0.89	-0.237671	-0.237671	-0.237671	-0.237671	1	1	1	1
0.9	-0.223768	-0.223768	-0.223768	-0.223768	1	1	1	1
0.91	-0.209865	-0.209865	-0.209865	-0.209865	1	1	1	1
0.92	-0.195962	-0.195962	-0.195962	-0.195962	1	1	1	1
0.93	-0.182059	-0.182059	-0.182059	-0.182059	1	1	1	1
0.94	-0.168156	-0.168156	-0.168156	-0.168156	1	1	1	1
0.95	-0.154253	-0.154253	-0.154253	-0.154253	1	1	1	1
0.96	-0.14035	-0.14035	-0.14035	-0.14035	1	1	1	1
0.97	-0.126447	-0.126447	-0.126447	-0.126447	1	1	1	1
0.98	-0.112544	-0.112544	-0.112544	-0.112544	1	1	1	1
0.99	-0.0986414	-0.0986414	-0.0986414	-0.0986414	1	1	1	1
1	-0.0847384	-0.0847384	-0.0847384	-0.0847384	1	1	1	1
1.01	-0.0708355	-0.0708355	-0.0708355	-0.0708355	1	1	1	1
1.02	-0.0569326	-0.0569326	-0.0569326	-0.0569326	1	1	1	1
1.03	-0.0430296	-0.0430296	-0.0430296	-0.0430296	1	1	1	1
1.04	-0.0291267	-0.0291267	-0.0291267	-0.0291267	1	1	1	1
1.05	-0.0152237	-0.0152237	-0.0152237	-0.0152237	1	1	1	1
1.06	-0.0013208	-0.0013208	-0.0013208	-0.0013208	1	1	1	1
1.07	0.0125821	0.0125821	0.0125821	0.0125821	1	1	1	1
1.08	0.0264851	0.0264851	0.0264851	0.0264851	1	1	1	1
1.09	0.040388	0.040388	0.040388	0.040388	1	1	1	1
1.1	0.0542909	0.0542909	0.0542909	0.0542909	1	1	1	1
1.11	0.0681939	0.0681939	0.0681939	0.0681939	1	1	1	1
1.12	0.0820968	0.0820968	0.0820968	0.0820968	1	1	1	1
1.13	0.0959998	0.0959998	0.0959998	0.0959998	1	1	1	1
1.14	0.109903	0.109903	0.109903	0.109903	1	1	1	1
1.15	0.123806	0.123806	0.123806	0.123806	1	1	1	1
1.16	0.137709	0.137709	0.137709	0.137709	1	1	1	1
1.17	0.151612	0.151612	0.151612	0.151612	1	1	1	1
1.18	0.165514	0.165514	0.165514	0.165514	1	1	1	1
1.19	0.179417	0.179417	0.179417	0.179417	1	1	1	1
1.2	0.19332	0.19332	0.19332	0.19332	1	1	1	1
1.21	0.207223	0.207223	0.207223	0.207223	1	1	1	1
1.22	0.221126	0.221126	0.221126	0.221126	1	1	1	1
1.23	0.235029	0.235029	0.235029	0.235029	1	1	1	1
1.24	0.248932	0.248932	0.248932	0.248932	1	1	1	1
1.25	0.262835	0.262835	0.262835	0.262835	1	1	1	1
1.26	0.276738	0.276738	0.276738	0.276738	1	1	1	1
1.27	0.290641	0.290641	0.290641	0.290641	1	1	1	1
1.28	0.304544	0.304544	0.304544	0.304544	1	1	1	1
1.29	0.318447	0.318447	0.318447	0.318447	1	1	1	1
1.3	0.33235	0.33235	0.33235	0.33235	1	1	1	1
1.31	0.346253	0.346253	0.346253	0.346253	1	1	1	1
1.32	0.360156	0.360156	0.360156	0.360156	1	1	1	1
1.33	0.374059	0.374059	0.374059	0.374059	1	1	1	1
1.34	0.387961	0.387961	0.387961	0.387961	1	1	1	1
1.35	0.401864	0.401864	0.401864	0.401864	1	1	1	1
1.36	0.415767	0.415767	0.415767	0.415767	1	1	1	1
1.37	0.42967	0.42967	0.42967	0.42967	1	1	1	1
1.38	0.443573	0.443573	0.443573	0.443573	1	1	1	1
1.39	0.457476	0.457476	0.457476	0.457476	1	1	1	1
1.4	0.471379	0.471379	0.471379	0.471379	1	1	1	1
1.41	0.485282	0.485282	0.485282	0.485282	1	1	1	1
1.42	0.499185	0.499185	0.499185	0.499185	1	1	1	1
1.43	0.513088	0.513088	0.513088	0.513088	1	1	1	1
1.44	0.526991	0.526991	0.526991	0.526991	1	1	1	1
1.45	0.540894	0.540894	0.540894	0.540894	1	1	1	1
1.46	0.554797	0.554797	0.554797	0.554797	1	1	1	1
1.47	0.5687	0.5687	0.5687	0.5687	1	1	1	1
1.48	0.582603	0.582603	0.582603	0.582603	1	1	1	1
1.49	0.596505	0.596505	0.596505	0.596505	1	1	1	1
1.5	0.610408	0.610408	0.610408	0.610408	1	1	1	1
1.51	0.624311	0.624311	0.624311	0.624311	1	1	1	1
1.52	0.638214	0.638214	0.638214	0.638214	1	1	1	1
1.53	0.652117	0.652117	0.652117	0.652117	1	1	1	1
1.54	0.66602	0.66602	0.66602	0.66602	1	1	1	1
1.55	0.679923	0.679923	0.679923	0.679923	1	1	1	1
1.56	0.693826	0.693826	0.693826	0.693826	1	1	1	1
1.57	0.707729	0.707729	0.707729	0.707729	1	1	1	1
1.58	0.721632	0.721632	0.721632	0.721632	1	1	1	1
1.59	0.735535	0.735535	0.735535	0.735535	1	1	1	1
1.6	0.749438	0.749438	0.749438	0.749438	1	1	1	1
1.61	0.763341	0.763341	0.763341	0.763341	1	1	1	1
1.62	0.777244	0.777244	0.777244	0.777244	1	1	1	1
1.63	0.791147	0.791147	0.791147	0.791147	1	1	1	1
1.64	0.80505	0.80505	0.80505	0.80505	1	1	1	1
1.65	0.818952	0.818952	0.818952	0.818952	1	1	1	1
1.66	0.832855	0.832855	0.832855	0.832855	1	1	1	1
1.67	0.846758	0.846758	0.846758	0.846758	1	1	1	1
1.68	0.860661	0.860661	0.860661	0.860661	1	1	1	1
1.69	0.874564	0.874564	0.874564	0.874564	1	1	1	1
1.7	0.888467	0.888467	0.888467	0.888467	1	1	1	1
1.71	0.90237	0.90237	0.90237	0.90237	1	1	1	1
1.72	0.916273	0.916273	0.916273	0.916273	1	1	1	1
1.73	0.930176	0.930176	0.930176	0.930176	1	1	1	1
1.74	0.944079	0.944079	0.944079	0.944079	1	1	1	1
1.75	0.957982	0.957982	0.957982	0.957982	1	1	1	1
1.76	0.971885	0.971885	0.971885	0.971885	1	1	1	1
1.77	0.985788	0.985788	0.985788	0.985788	1	1	1	1
1.78	0.999691	0.999691	0.999691	0.999691	1	1	1	1
1.79	1.01359	1.01359	1.01359	1.01359	1	1	1	1
1.8	1.0275	1.0275	1.0275	1.0275	1	1	1	1
1.81	1.0414	1.0414	1.0414	1.0414	1	1	1	1
1.82	1.0553	1.0553	1.0553	1.0553	1	1	1	1
1.83	1.06921	1.06921	1.06921	1.06921	1	1	1	1
1.84	1.08311	1.08311	1.08311	1.08311	1	1	1	1
1.85	1.09701	1.09701	1.09701	1.09701	1	1	1	1
1.86	1.11091	1.11091	1.11091	1.11091	1	1	1	1
1.87	1.12482	1.12482	1.12482	1.12482	1	1	1	1
1.88	1.13872	1.13872	1.13872	1.13872	1	1	1	1
1.89	1.15262	1.15262	1.15262	1.15262	1	1	1	1
1.9	1.16653	1.16653	1.16653	1.16653	1	1	1	1
1.91	1.18043	1.18043	1.18043	1.18043	1	1	1	1
1.92	1.19433	1.19433	1.19433	1.19433	1	1	1	1
1.93	1.20823	1.20823	1.20823	1.20823	1	1	1	1
1.94	1.22214	1.22214	1.22214	1.22214	1	1	1	1
1.95	1.23604	1.23604	1.23604	1.23604	1	1	1	1
1.96	1.24994	1.24994	1.24994	1.24994	1	1	1	1
1.97	1.26385	1.26385	1.26385	1.26385	1	1	1	1
1.98	1.27775	1.27775	1.27775	1.27775	1	1	1	1
1.99	1.29165	1.29165	1.29165	1.29165	1	1	1	1
2	1.30556	1.30556	1.30556	1.30556	1	1	1	1
2.01	1.31946	1.31946	1.31946	1.31946	1	1	1	1
2.02	1.33336	1.33336	1.33336	1.33336	1	1	1	1
2.03	1.34726	1.34726	1.34726	1.34726	1	1	1	1
2.04	1.36117	1.36117	1.36117	1.36117	1	1	1	1
2.05	1.37507	1.37507	1.37507	1.37507	1	1	1	1
2.06	1.38897	1.38897	1.38897	1.38897	1	1	1	1
2.07	1.40288	1.40288	1.40288	1.40288	1	1	1	1
2.08	1.41678	1.41678	1.41678	1.41678	1	1	1	1
2.09	1.43068	1.43068	1.43068	1.43068	1	1	1	1
2.1	1.44458	1.44458	1.44458	1.44458	1	1	1	1
2.11	1.45849	1.45849	1.45849	1.45849	1	1	1	1
2.12	1.47239	1.47239	1.47239	1.47239	1	1	1	1
2.13	1.48629	1.48629	1.48629	1.48629	1	1	1	1
2.14	1.5002	1.5002	1.5002	1.5002	1	1	1	1
2.15	1.5141	1.5141	1.5141	1.5141	1	1	1	1
2.16	1.528	1.528	1.528	1.528	0.999999	0.999999	0.999999	0.999999
2.17	1.5419	1.5419	1.5419	1.5419	0.999999	0.999999	0.999999	0.999999
2.18	1.55581	1.55581	1.55581	1.55581	0.999999	0.999999	0.999999	0.999999
2.19	1.56971	1.56971	1.56971	1.56971	0.999999	0.999999	0.999999	0.999999
2.2	1.58361	1.58361	1.58361	1.58361	0.999999	0.999999	0.999999	0.999999
2.21	1.59752	1.59752	1.59752	1.59752	0.999999	0.999999	0.999999	0.999999
2.22	1.61142	1.61142	1.61142	1.61142	0.999999	0.999999	0.999999	0.999999
2.23	1.62532	1.62532	1.62532	1.62532	0.999999	0.999999	0.999999	0.999999
2.24	1.63923	1.63923	1.63923	1.63923	0.999999	0.999999	0.999999	0.999999
2.25	1.65313	1.65313	1.65313	1.65313	0.999999	0.999999	0.999999	0.999999
2.26	1.66703	1.66703	1.66703	1.66703	0.999999	0.999999	0.999999	0.999999
2.27	1.68093	1.68093	1.68093	1.68093	0.999999	0.999999	0.999999	0.999999
2.28	1.69484	1.69484	1.69484	1.69484	0.999999	0.999999	0.999999	0.999999
2.29	1.70874	1.70874	1.70874	1.70874	0.999999	0.999999	0.999999	0.999999
2.3	1.72264	1.72264	1.72264	1.72264	0.999999	0.999999	0.999999	0.999999
2.31	1.73655	1.73655	1.73655	1.73655	0.999999	0.999999	0.999999	0.999999
2.32	1.75045	1.75045	1.75045	1.75045	0.999999	0.999999	0.999999	0.999999
2.33	1.76435	1.76435	1.76435	1.76435	0.999999	0.999999	0.999999	0.999999
2.34	1.77825	1.77825	1.77825	1.77825	0.999999	0.999999	0.999999	0.999999
2.35	1.79216	1.79216	1.79216	1.79216	0.999999	0.999999	0.999999	0.999999
2.36	1.80606	1.80606	1.80606	1.80606	0.999999	0.999999	0.999999	0.999999
2.37	1.81996	1.81996	1.81996	1.81996	0.999999	0.999999	0.999999	0.999999
2.38	1.83387	1.83387	1.83387	1.83387	0.999999	0.999999	0.999999	0.999999
2.39	1.84777	1.84777	1.84777	1.84777	0.999999	0.999999	0.999999	0.999999
2.4	1.86167	1.86167	1.86167	1.86167	0.999999	0.999999	0.999999	0.999999
2.41	1.87558	1.87558	1.87558	1.87558	0.999999	0.999999	0.999999	0.999999
2.42	1.88948	1.88948	1.88948	1.88948	0.999999	0.999999	0.999999	0.999999
2.43	1.90338	1.90338	1.90338	1.90338	0.999999	0.999999	0.999999	0.999999
2.44	1.91728	1.91728	1.91728	1.91728	0.999999	0.999999	0.999999	0.999999
2.45	1.93119	1.93119	1.93119	1.93119	0.999999	0.999999	0.999999	0.999999
2.46	1.94509	1.94509	1.94509	1.94509	0.999999	0.999999	0.999999	0.999999
2.47	1.95899	1.95899	1.95899	1.95899	0.999999	0.999999	0.999999	0.999999
2.48	1.9729	1.9729	1.9729	1.9729	0.999999	0.999999	0.999999	0.999999
2.49	1.9868	1.9868	1.9868	1.9868	0.999999	0.999999	0.999999	0.999999
2.5	2.0007	2.0007	2.0007	2.0007	0.999998	0.999998	0.999998	0.999998
2.51	2.0146	2.0146	2.0146	2.0146	0.999998	0.999998	0.999998	0.999998
2.52	2.02851	2.02851	2.02851	2.02851	0.999998	0.999998	0.999998	0.999998
2.53	2.04241	2.04241	2.04241	2.04241	0.999998	0.999998	0.999998	0.999998
2.54	2.05631	2.05631	2.05631	2.05631	0.999998	0.999998	0.999998	0.999998
2.55	2.07022	2.07022	2.07022	2.07022	0.999998	0.999998	0.999998	0.999998
2.56	2.08412	2.08412	2.08412	2.08412	0.999998	0.999998	0.999998	0.999998
2.57	2.09802	2.09802	2.09802	2.09802	0.999998	0.999998	0.999998	0.999998
2.58	2.11192	2.11192	2.11192	2.11192	0.999998	0.999998	0.999998	0.999998
2.59	2.12583	2.12583	2.12583	2.12583	0.999998	0.999998	0.999998	0.999998
2.6	2.13973	2.13973	2.13973	2.13973	0.999998	0.999998	0.999998	0.999998
2.61	2.15363	2.15363	2.15363	2.15363	0.999998	0.999998	0.999998	0.999998
2.62	2.16754	2.16754	2.16754	2.16754	0.999998	0.999998	0.999998	0.999998
2.63	2.18144	2.18144	2.18144	2.18144	0.999998	0.999998	0.999998	0.999998
2.64	2.19534	2.19534	2.19534	2.19534	0.999998	0.999998	0.999998	0.999998
2.65	2.20924	2.20924	2.20924	2.20924	0.999998	0.999998	0.999998	0.999998
2.66	2.22315	2.22315	2.22315	2.22315	0.999997	0.999997	0.999997	0.999997
2.67	2.23705	2.23705	2.23705	2.23705	0.999997	0.999997	0.999997	0.999997
2.68	2.25095	2.25095	2.25095	2.25095	0.999997	0.999997	0.999997	0.999997
2.69	2.26486	2.26486	2.26486	2.26486	0.999997	0.999997	0.999997	0.999997
2.7	2.27876	2.27876	2.27876	2.27876	0.999997	0.999997	0.999997	0.999997
2.71	2.29266	2.29266	2.29266	2.29266	0.999997	0.999997	0.999997	0.999997
2.72	2.30657	2.30657	2.30657	2.30657	0.999997	0.999997	0.999997	0.999997
2.73	2.32047	2.32047	2.32047	2.32047	0.999997	0.999997	0.999997	0.999997
2.74	2.33437	2.33437	2.33437	2.33437	0.999997	0.999997	0.999997	0.999997
2.75	2.34827	2.34827	2.34827	2.34827	0.999997	0.999997	0.999997	0.999997
2.76	2.36218	2.36218	2.36218	2.36218	0.999996	0.999996	0.999996	0.999996
2.77	2.37608	2.37608	2.37608	2.37608	0.999996	0.999996	0.999996	0.999996
2.78	2.38998	2.38998	2.38998	2.38998	0.999996	0.999996	0.999996	0.999996
2.79	2.40389	2.40389	2.40389	2.40389	0.999996	0.999996	0.999996	0.999996
2.8	2.41779	2.41779	2.41779	2.41779	0.999996	0.999996	0.999996	0.999996
2.81	2.43169	2.43169	2.43169	2.43169	0.999996	0.999996	0.999996	0.999996
2.82	2.44559	2.44559	2.44559	2.44559	0.999996	0.999996	0.999996	0.999996
2.83	2.4595	2.4595	2.4595	2.4595	0.999996	0.999996	0.999996	0.999996
2.84	2.4734	2.4734	2.4734	2.4734	0.999995	0.999995	0.999995	0.999995
2.85	2.4873	2.4873	2.4873	2.4873	0.999995	0.999995	0.999995	0.999995
2.86	2.50121	2.50121	2.50121	2.50121	0.999995	0.999995	0.999995	0.999995
2.87	2.51511	2.51511	2.51511	2.51511	0.999995	0.999995	0.999995	0.999995
2.88	2.52901	2.52901	2.52901	2.52901	0.999995	0.999995	0.999995	0.999995
2.89	2.54291	2.54291	2.54291	2.54291	0.999995	0.999995	0.999995	0.999995
2.9	2.55682	2.55682	2.55682	2.55682	0.999994	0.999994	0.999994	0.999994
2.91	2.57072	2.57072	2.57072	2.57072	0.999994	0.999994	0.999994	0.999994
2.92	2.58462	2.58462	2.58462	2.58462	0.999994	0.999994	0.999994	0.999994
2.93	2.59853	2.59853	2.59853	2.59853	0.999994	0.999994	0.999994	0.999994
2.94	2.61243	2.61243	2.61243	2.61243	0.999994	0.999994	0.999994	0.999994
2.95	2.62633	2.62633	2.62633	2.62633	0.999994	0.999994	0.999994	0.999994
2.96	2.64023	2.64023	2.64023	2.64023	0.999993	0.999993	0.999993	0.999993
2.97	2.65414	2.65414	2.65414	2.65414	0.999993	0.999993	0.999993	0.999993
2.98	2.66804	2.66804	2.66804	2.66804	0.999993	0.999993	0.999993	0.999993
2.99	2.68194	2.68194	2.68194	2.68194	0.999993	0.999993	0.999993	0.999993
3	2.69584	2.69584	2.69584	2.69584	0.999992	0.999992	0.999992	0.999992
3.01	2.70975	2.70975	2.70975	2.70975	0.999992	0.999992	0.999992	0.999992
3.02	2.72365	2.72365	2.72365	2.72365	0.999992	0.999992	0.999992	0.999992
3.03	2.73755	2.73755	2.73755	2.73755	0.999992	0.999992	0.999992	0.999992
3.04	2.75146	2.75146	2.75146	2.75146	0.999991	0.999991	0.999991	0.999991
3.05	2.76536	2.76536	2.76536	2.76536	0.999991	0.999991	0.999991	0.999991
3.06	2.77926	2.77926	2.77926	2.77926	0.999991	0.999991	0.999991	0.999991
3.07	2.79316	2.79316	2.79316	2.79316	0.999991	0.999991	0.999991	0.999991
3.08	2.80707	2.80707	2.80707	2.80707	0.99999	0.99999	0.99999	0.99999
3.09	2.82097	2.82097	2.82097	2.82097	0.99999	0.99999	0.99999	0.99999
3.1	2.83487	2.83487	2.83487	2.83487	0.99999	0.99999	0.99999	0.99999
3.11	2.84878	2.84878	2.84878	2.84878	0.999989	0.999989	0.999989	0.999989
3.12	2.86268	2.86268	2.86268	2.86268	0.999989	0.999989	0.999989	0.999989
3.13	2.87658	2.87658	2.87658	2.87658	0.999989	0.999989	0.999989	0.999989
3.14	2.89048	2.89048	2.89048	2.89048	0.999988	0.999988	0.999988	0.999988
3.15	2.90439	2.90439	2.90439	2.90439	0.999988	0.999988	0.999988	0.999988
3.16	2.91829	2.91829	2.91829	2.91829	0.999987	0.999987	0.999987	0.999987
3.17	2.93219	2.93219	2.93219	2.93219	0.999987	0.999987	0.999987	0.999987
3.18	2.94609	2.94609	2.94609	2.94609	0.999987	0.999987	0.999987	0.999987
3.19	2.96	2.96	2.96	2.96	0.999986	0.999986	0.999986	0.999986
3.2	2.9739	2.9739	2.9739	2.9739	0.999986	0.999986	0.999986	0.999986
3.21	2.9878	2.9878	2.9878	2.9878	0.999985	0.999985	0.999985	0.999985
3.22	3.00171	3.00171	3.00171	3.00171	0.999985	0.999985	0.999985	0.999985
3.23	3.01561	3.01561	3.01561	3.01561	0.999984	0.999984	0.999984	0.999984
3.24	3.02951	3.02951	3.02951	3.02951	0.999984	0.999984	0.999984	0.999984
3.25	3.04341	3.04341	3.04341	3.04341	0.999983	0.999983	0.999983	0.999983
3.26	3.05732	3.05732	3.05732	3.05732	0.999983	0.999983	0.999983	0.999983
3.27	3.07122	3.07122	3.07122	3.07122	0.999982	0.999982	0.999982	0.999982
3.28	3.08512	3.08512	3.08512	3.08512	0.999981	0.999981	0.999981	0.999981
3.29	3.09902	3.09902	3.09902	3.09902	0.999981	0.999981	0.999981	0.999981
3.3	3.11293	3.11293	3.11293	3.11293	0.99998	0.99998	0.99998	0.99998
3.31	3.12683	3.12683	3.12683	3.12683	0.99998	0.99998	0.99998	0.99998
3.32	3.14073	3.14073	3.14073	3.14073	0.999979	0.999979	0.999979	0.999979
3.33	3.15463	3.15463	3.15463	3.15463	0.999978	0.999978	0.999978	0.999978
3.34	3.16854	3.16854	3.16854	3.16854	0.999977	0.999977	0.999977	0.999977
3.35	3.18244	3.18244	3.18244	3.18244	0.999977	0.999977	0.999977	0.999977
3.36	3.19634	3.19634	3.19634	3.19634	0.999976	0.999976	0.999976	0.999976
3.37	3.21024	3.21024	3.21024	3.21024	0.999975	0.999975	0.999975	0.999975
3.38	3.22415	3.22415	3.22415	3.22415	0.999974	0.999974	0.999974	0.999974
3.39	3.23805	3.23805	3.23805	3.23805	0.999974	0.999974	0.999974	0.999974
3.4	3.25195	3.25195	3.25195	3.25195	0.999973	0.999973	0.999973	0.999973
3.41	3.26585	3.26585	3.26585	3.26585	0.999972	0.999972	0.999972	0.999972
3.42	3.27976	3.27976	3.27976	3.27976	0.999971	0.999971	0.999971	0.999971
3.43	3.29366	3.29366	3.29366	3.29366	0.99997	0.99997	0.99997	0.99997
3.44	3.30756	3.30756	3.30756	3.30756	0.999969	0.999969	0.999969	0.999969
3.45	3.32146	3.32146	3.32146	3.32146	0.999968	0.999968	0.999968	0.999968
3.46	3.33537	3.33537	3.33537	3.33537	0.999967	0.999967	0.999967	0.999967
3.47	3.34927	3.34927	3.34927	3.34927	0.999966	0.999966	0.999966	0.999966
3.48	3.36317	3.36317	3.36317	3.36317	0.999965	0.999965	0.999965	0.999965
3.49	3.37707	3.37707	3.37707	3.37707	0.999964	0.999964	0.999964	0.999964
3.5	3.39097	3.39097	3.39097	3.39097	0.999962	0.999962	0.999962	0.999962
3.51	3.40488	3.40488	3.40488	3.40488	0.999961	0.999961	0.999961	0.999961
3.52	3.41878	3.41878	3.41878	3.41878	0.99996	0.99996	0.99996	0.99996
3.53	3.43268	3.43268	3.43268	3.43268	0.999959	0.999959	0.999959	0.999959
3.54	3.44658	3.44658	3.44658	3.44658	0.999957	0.999957	0.999957	0.999957
3.55	3.46049	3.46049	3.46049	3.46049	0.999956	0.999956	0.999956	0.999956
3.56	3.47439	3.47439	3.47439	3.47439	0.999954	0.999954	0.999954	0.999954
3.57	3.48829	3.48829	3.48829	3.48829	0.999953	0.999953	0.999953	0.999953
3.58	3.50219	3.50219	3.50219	3.50219	0.999951	0.999951	0.999951	0.999951
3.59	3.51609	3.51609	3.51609	3.51609	0.99995	0.99995	0.99995	0.99995
3.6	3.53	3.53	3.53	3.53	0.999948	0.999948	0.999948	0.999948
3.61	3.5439	3.5439	3.5439	3.5439	0.999947	0.999947	0.999947	0.999947
3.62	3.5578	3.5578	3.5578	3.5578	0.999945	0.999945	0.999945	0.999945
3.63	3.5717	3.5717	3.5717	3.5717	0.999943	0.999943	0.999943	0.999943
3.64	3.5856	3.5856	3.5856	3.5856	0.999941	0.999941	0.999941	0.999941
3.65	3.59951	3.59951	3.59951	3.59951	0.999939	0.999939	0.999939	0.999939
3.66	3.61341	3.61341	3.61341	3.61341	0.999937	0.999937	0.999937	0.999937
3.67	3.62731	3.62731	3.62731	3.62731	0.999935	0.999935	0.999935	0.999935
3.68	3.64121	3.64121	3.64121	3.64121	0.999933	0.999933	0.999933	0.999933
3.69	3.65511	3.65511	3.65511	3.65511	0.999931	0.999931	0.999931	0.999931
3.7	3.66901	3.66901	3.66901	3.66901	0.999929	0.999929	0.999929	0.999929
3.71	3.68292	3.68292	3.68292	3.68292	0.999926	0.999926	0.999926	0.999926
3.72	3.69682	3.69682	3.69682	3.69682	0.999924	0.999924	0.999924	0.999924
3.73	3.71072	3.71072	3.71072	3.71072	0.999922	0.999922	0.999922	0.999922
3.74	3.72462	3.72462	3.72462	3.72462	0.999919	0.999919	0.999919	0.999919
3.75	3.73852	3.73852	3.73852	3.73852	0.999916	0.999916	0.999916	0.999916
3.76	3.75242	3.75242	3.75242	3.75242	0.999914	0.999914	0.999914	0.999914
3.77	3.76633	3.76633	3.76633	3.76633	0.999911	0.999911	0.999911	0.999911
3.78	3.78023	3.78023	3.78023	3.78023	0.999908	0.999908	0.999908	0.999908
3.79	3.79413	3.79413	3.79413	3.79413	0.999905	0.999905	0.999905	0.999905
3.8	3.80803	3.80803	3.80803	3.80803	0.999902	0.999902	0.999902	0.999902
3.81	3.82193	3.82193	3.82193	3.82193	0.999899	0.999899	0.999899	0.999899
3.82	3.83583	3.83583	3.83583	3.83583	0.999895	0.999895	0.999895	0.999895
3.83	3.84973	3.84973	3.84973	3.84973	0.999892	0.999892	0.999892	0.999892
3.84	3.86363	3.86363	3.86363	3.86363	0.999888	0.999888	0.999888	0.999888
3.85	3.87753	3.87753	3.87753	3.87753	0.999885	0.999885	0.999885	0.999885
3.86	3.89144	3.89144	3.89144	3.89144	0.999881	0.999881	0.999881	0.999881
3.87	3.90534	3.90534	3.90534	3.90534	0.999877	0.999877	0.999877	0.999877
3.88	3.91924	3.91924	3.91924	3.91924	0.999873	0.999873	0.999873	0.999873
3.89	3.93314	3.93314	3.93314	3.93314	0.999869	0.999869	0.999869	0.999869
3.9	3.94704	3.94704	3.94704	3.94704	0.999865	0.999865	0.999865	0.999865
3.91	3.96094	3.96094	3.96094	3.96094	0.99986	0.99986	0.99986	0.99986
3.92	3.97484	3.97484	3.97484	3.97484	0.999856	0.999856	0.999856	0.999856
3.93	3.98874	3.98874	3.98874	3.98874	0.999851	0.999851	0.999851	0.999851
3.94	4.00264	4.00264	4.00264	4.00264	0.999846	0.999846	0.999846	0.999846
3.95	4.01654	4.01654	4.01654	4.01654	0.999841	0.999841	0.999841	0.999841
3.96	4.03044	4.03044	4.03044	4.03044	0.999836	0.999836	0.999836	0.999836
3.97	4.04434	4.04434	4.04434	4.04434	0.999831	0.999831	0.999831	0.999831
3.98	4.05824	4.05824	4.05824	4.05824	0.999825	0.999825	0.999825	0.999825
3.99	4.07214	4.07214	4.07214	4.07214	0.99982	0.99982	0.99982	0.99982
4	4.08604	4.08604	4.08604	4.08604	0.999814	0.999814	0.999814	0.999814
4.01	4.09994	4.09994	4.06357	4.02316	0.999808	0.999808	0.999808	0.999808
4.02	4.11384	4.11384	4.0411	3.96027	0.999802	0.999802	0.999803	0.999804
4.03	4.12774	4.12774	4.01863	3.89739	0.999795	0.999795	0.999797	0.999799
4.04	4.14164	4.14164	3.99615	3.83451	0.999788	0.999788	0.999792	0.999796
4.05	4.15554	4.15554	3.97368	3.77162	0.999782	0.999782	0.999788	0.999793
4.06	4.16943	4.16943	3.95121	3.70874	0.999775	0.999775	0.999783	0.99979
4.07	4.18333	4.18333	3.92874	3.64586	0.999767	0.999767	0.999779	0.999788
4.08	4.19723	4.19723	3.90627	3.58297	0.99976	0.99976	0.999775	0.999786
4.09	4.21113	4.21113	3.8838	3.52009	0.999752	0.999752	0.999771	0.999784
4.1	4.22503	4.22503	3.86132	3.45721	0.999744	0.999744	0.999767	0.999782
4.11	4.23893	4.23893	3.83885	3.39432	0.999735	0.999735	0.999764	0.999781
4.12	4.25282	4.25282	3.81638	3.33144	0.999727	0.999727	0.999761	0.99978
4.13	4.26672	4.26672	3.79391	3.26856	0.999718	0.999718	0.999758	0.999779
4.14	4.28062	4.28062	3.77144	3.20567	0.999709	0.999709	0.999755	0.999778
4.15	4.29452	4.29452	3.74896	3.14279	0.999699	0.999699	0.999752	0.999777
4.16	4.30842	4.30842	3.72649	3.07991	0.999689	0.999689	0.999749	0.999777
4.17	4.32231	4.32231	3.70402	3.01702	0.999679	0.999679	0.999747	0.999776
4.18	4.33621	4.33621	3.68155	2.95414	0.999669	0.999669	0.999744	0.999776
4.19	4.35011	4.35011	3.65907	2.89126	0.999658	0.999658	0.999742	0.999775
4.2	4.364	4.364	3.6366	2.82837	0.999647	0.999647	0.99974	0.999775
4.21	4.3779	4.3779	3.61413	2.76549	0.999636	0.999636	0.999738	0.999775
4.22	4.3918	4.3918	3.59166	2.7026	0.999624	0.999624	0.999736	0.999774
4.23	4.40569	4.40569	3.56918	2.63972	0.999612	0.999612	0.999734	0.999774
4.24	4.41959	4.41959	3.54671	2.57684	0.999599	0.999599	0.999732	0.999774
4.25	4.43348	4.43348	3.52424	2.51395	0.999586	0.999586	0.99973	0.999774
4.26	4.44738	4.44738	3.50177	2.45107	0.999572	0.999572	0.999729	0.999774
4.27	4.46127	4.46127	3.47929	2.38819	0.999558	0.999558	0.999727	0.999774
4.28	4.47517	4.47517	3.45682	2.3253	0.999544	0.999544	0.999726	0.999773
4.29	4.48906	4.48906	3.43435	2.26242	0.999529	0.999529	0.999724	0.999773
4.3	4.50296	4.50296	3.41188	2.19954	0.999514	0.999514	0.999723	0.999773
4.31	4.51685	4.51685	3.3894	2.13665	0.999498	0.999498	0.999722	0.999773
4.32	4.53075	4.53075	3.36693	2.07377	0.999482	0.999482	0.999721	0.999773
4.33	4.54464	4.54464	3.34446	2.01088	0.999465	0.999465	0.99972	0.999773
4.34	4.55853	4.55853	3.32199	1.948	0.999448	0.999448	0.999719	0.999773
4.35	4.57243	4.57243	3.29951	1.88512	0.99943	0.99943	0.999718	0.999773
4.36	4.58632	4.58632	3.27704	1.82223	0.999411	0.999411	0.999717	0.999773
4.37	4.60021	4.60021	3.25457	1.75935	0.999392	0.999392	0.999716	0.999773
4.38	4.6141	4.6141	3.23209	1.69647	0.999372	0.999372	0.999715	0.999773
4.39	4.62799	4.62799	3.20962	1.63358	0.999352	0.999352	0.999714	0.999773
4.4	4.64189	4.64189	3.18715	1.5707	0.999331	0.999331	0.999713	0.999773
4.41	4.65578	4.65578	3.16468	1.50782	0.999309	0.999309	0.999713	0.999773
4.42	4.66967	4.66967	3.1422	1.44493	0.999287	0.999287	0.999712	0.999773
4.43	4.68356	4.68356	3.11973	1.38205	0.999263	0.999263	0.999711	0.999773
4.44	4.69745	4.69745	3.09726	1.31917	0.999239	0.999239	0.999711	0.999773
4.45	4.71133	4.71133	3.07478	1.25628	0.999215	0.999215	0.99971	0.999773
4.46	4.72522	4.72522	3.05231	1.1934	0.999189	0.999189	0.999709	0.999773
4.47	4.73911	4.73911	3.02984	1.13051	0.999163	0.999163	0.999709	0.999773
4.48	4.753	4.753	3.00737	1.06763	0.999136	0.999136	0.999708	0.999773
4.49	4.76689	4.76689	2.98489	1.00475	0.999107	0.999107	0.999708	0.999773
4.5	4.78077	4.78077	2.96242	0.941863	0.999078	0.999078	0.999707	0.999773
4.51	4.79466	4.79466	2.93995	0.87898	0.999049	0.999049	0.999707	0.999773
4.52	4.80854	4.80854	2.91747	0.816096	0.999018	0.999018	0.999707	0.999773
4.53	4.82243	4.82243	2.895	0.753212	0.998986	0.998986	0.999706	0.999773
4.54	4.83631	4.83631	2.87253	0.690329	0.998953	0.998953	0.999706	0.999773
4.55	4.8502	4.8502	2.85006	0.627445	0.998919	0.998919	0.999705	0.999773
4.56	4.86408	4.86408	2.82758	0.564562	0.998884	0.998884	0.999705	0.999773
4.57	4.87796	4.87796	2.80511	0.501678	0.998847	0.998847	0.999705	0.999773
4.58	4.89185	4.89185	2.78264	0.438794	0.99881	0.99881	0.999705	0.999773
4.59	4.90573	4.90573	2.76016	0.375911	0.998771	0.998771	0.999704	0.999773
4.6	4.91961	4.91961	2.73769	0.313027	0.998731	0.998731	0.999704	0.999773
4.61	4.93349	4.93349	2.71522	0.250143	0.99869	0.99869	0.999704	0.999773
4.62	4.94737	4.94737	2.69274	0.18726	0.998648	0.998648	0.999703	0.999773
4.63	4.96124	4.96124	2.67027	0.124376	0.998604	0.998604	0.999703	0.999773
4.64	4.97512	4.97512	2.6478	0.0614925	0.998558	0.998558	0.999703	0.999773
4.65	4.989	4.989	2.62532	-0.00139112	0.998511	0.998511	0.999703	0.999773
4.66	5.00287	5.00287	2.60285	-0.0642747	0.998463	0.998463	0.999703	0.999773
4.67	5.01675	5.01675	2.58038	-0.127158	0.998413	0.998413	0.999702	0.999773
4.68	5.03062	5.03062	2.55791	-0.190042	0.998362	0.998362	0.999702	0.999773
4.69	5.0445	5.0445	2.53543	-0.252926	0.998309	0.998309	0.999702	0.999773
4.7	5.05837	5.05837	2.51296	-0.315809	0.998254	0.998254	0.999702	0.999773
4.71	5.07224	5.07224	2.49049	-0.378693	0.998197	0.998197	0.999702	0.999773
4.72	5.08611	5.08611	2.46801	-0.441576	0.998138	0.998138	0.999702	0.999773
4.73	5.09998	5.09998	2.44554	-0.50446	0.998078	0.998078	0.999701	0.999773
4.74	5.11385	5.11385	2.42307	-0.567344	0.998016	0.998016	0.999701	0.999773
4.75	5.12771	5.12771	2.40059	-0.630227	0.997951	0.997951	0.999701	0.999773
4.76	5.14158	5.14158	2.37812	-0.693111	0.997885	0.997885	0.999701	0.999773
4.77	5.15544	5.15544	2.35565	-0.755995	0.997816	0.997816	0.999701	0.999773
4.78	5.16931	5.16931	2.33318	-0.818878	0.997745	0.997745	0.999701	0.999773
4.79	5.18317	5.18317	2.3107	-0.881762	0.997672	0.997672	0.999701	0.999773
4.8	5.19703	5.19703	2.28823	-0.944646	0.997596	0.997596	0.999701	0.999773
4.81	5.21089	5.21089	2.26576	-1.00753	0.997519	0.997519	0.999701	0.999773
4.82	5.22475	5.22475	2.24328	-1.07041	0.997438	0.997438	0.9997	0.999773
4.83	5.2386	5.2386	2.22081	-1.1333	0.997355	0.997355	0.9997	0.999773
4.84	5.25246	5.25246	2.19834	-1.19618	0.997269	0.997269	0.9997	0.999773
4.85	5.26631	5.26631	2.17586	-1.25906	0.997181	0.997181	0.9997	0.999773
4.86	5.28016	5.28016	2.15339	-1.32195	0.997089	0.997089	0.9997	0.999773
4.87	5.29401	5.29401	2.13092	-1.38483	0.996995	0.996995	0.9997	0.999773
4.88	5.30786	5.30786	2.10844	-1.44771	0.996897	0.996897	0.9997	0.999773
4.89	5.32171	5.32171	2.08597	-1.5106	0.996797	0.996797	0.9997	0.999773
4.9	5.33555	5.33555	2.0635	-1.57348	0.996693	0.996693	0.9997	0.999773
4.91	5.34939	5.34939	2.04102	-1.63637	0.996586	0.996586	0.9997	0.999773
4.92	5.36323	5.36323	2.01855	-1.69925	0.996475	0.996475	0.9997	0.999773
4.93	5.37707	5.37707	1.99608	-1.76213	0.996361	0.996361	0.9997	0.999773
4.94	5.39091	5.39091	1.97361	-1.82502	0.996243	0.996243	0.9997	0.999773
4.95	5.40474	5.40474	1.95113	-1.8879	0.996122	0.996122	0.9997	0.999773
4.96	5.41858	5.41858	1.92866	-1.95078	0.995996	0.995996	0.9997	0.999773
4.97	5.43241	5.43241	1.90619	-2.01367	0.995866	0.995866	0.9997	0.999773
4.98	5.44623	5.44623	1.88371	-2.07655	0.995733	0.995733	0.9997	0.999773
4.99	5.46006	5.46006	1.86124	-2.13943	0.995594	0.995594	0.9997	0.999773
5	5.47388	5.47388	1.83877	-2.20232	0.995452	0.995452	0.999699	0.999773
5.01	5.4877	5.4877	1.81629	-2.2652	0.995305	0.995305	0.999699	0.999773
5.02	5.50152	5.50152	1.79382	-2.32808	0.995153	0.995153	0.999699	0.999773
5.03	5.51533	5.51533	1.77135	-2.39097	0.994996	0.994996	0.999699	0.999773
5.04	5.52914	5.52914	1.74887	-2.45385	0.994834	0.994834	0.999699	0.999773
5.05	5.54295	5.54295	1.7264	-2.51674	0.994667	0.994667	0.999699	0.999773
5.06	5.55676	5.55676	1.70393	-2.57962	0.994495	0.994495	0.999699	0.999773
5.07	5.57056	5.57056	1.68146	-2.6425	0.994317	0.994317	0.999699	0.999773
5.08	5.58436	5.58436	1.65898	-2.70539	0.994133	0.994133	0.999699	0.999773
5.09	5.59816	5.59816	1.63651	-2.76827	0.993944	0.993944	0.999699	0.999773
5.1	5.61195	5.61195	1.61404	-2.83115	0.993748	0.993748	0.999699	0.999773
5.11	5.62574	5.62574	1.59156	-2.89404	0.993546	0.993546	0.999699	0.999773
5.12	5.63952	5.63952	1.56909	-2.95692	0.993338	0.993338	0.999699	0.999773
5.13	5.6533	5.6533	1.54662	-3.0198	0.993123	0.993123	0.999699	0.999773
5.14	5.66708	5.66708	1.52414	-3.08269	0.992901	0.992901	0.999699	0.999773
5.15	5.68086	5.68086	1.50167	-3.14557	0.992672	0.992672	0.999699	0.999773
5.16	5.69463	5.69463	1.4792	-3.20846	0.992436	0.992436	0.999699	0.999773
5.17	5.70839	5.70839	1.45672	-3.27134	0.992192	0.992192	0.999699	0.999773
5.18	5.72215	5.72215	1.43425	-3.33423	0.99194	0.99194	0.999699	0.999773
5.19	5.73591	5.73591	1.41178	-3.39711	0.99168	0.99168	0.999699	0.999773
5.2	5.74966	5.74966	1.3893	-3.46	0.991412	0.991412	0.999699	0.999773
5.21	5.7634	5.7634	1.36683	-3.52288	0.991136	0.991136	0.999699	0.999773
5.22	5.77715	5.77715	1.34436	-3.58576	0.990851	0.990851	0.999699	0.999773
5.23	5.79088	5.79088	1.32189	-3.64865	0.990556	0.990556	0.999699	0.999773
5.24	5.80461	5.80461	1.29941	-3.71153	0.990252	0.990252	0.999699	0.999773
5.25	5.81834	5.81834	1.27694	-3.77442	0.989939	0.989939	0.999699	0.999773
5.26	5.83206	5.83206	1.25447	-3.8373	0.989615	0.989615	0.999699	0.999773
5.27	5.84577	5.84577	1.23199	-3.90018	0.989282	0.989282	0.999699	0.999773
5.28	5.85948	5.85948	1.20952	-3.96305	0.988938	0.988938	0.999699	0.999773
5.29	5.87318	5.87318	1.18705	-4.02593	0.988582	0.988582	0.999699	0.999773
5.3	5.88687	5.88687	1.16457	-4.0888	0.988216	0.988216	0.999699	0.999773
5.31	5.90056	5.90056	1.1421	-4.15168	0.987838	0.987838	0.999699	0.999773
5.32	5.91424	5.91424	1.11963	-4.21456	0.987448	0.987448	0.999699	0.999773
5.33	5.92792	5.92792	1.09715	-4.27743	0.987046	0.987046	0.999699	0.999773
5.34	5.94158	5.94158	1.07468	-4.34031	0.986631	0.986631	0.999699	0.999773
5.35	5.95524	5.95524	1.05221	-4.40319	0.986203	0.986203	0.999699	0.999773
5.36	5.9689	5.9689	1.02974	-4.46606	0.985761	0.985761	0.999699	0.999773
5.37	5.98254	5.98254	1.00726	-4.52897	0.985306	0.985306	0.999699	0.999773
5.38	5.99617	5.99617	0.984789	-4.59186	0.984836	0.984836	0.999699	0.999773
5.39	6.0098	6.0098	0.962316	-4.65486	0.984352	0.984352	0.999699	0.999773
5.4	6.02342	6.02342	0.939843	-4.71784	0.983852	0.983852	0.999699	0.999773
5.41	6.03703	6.03703	0.91737	-4.78083	0.983337	0.983337	0.999699	0.999773
5.42	6.05063	6.05063	0.894896	-4.84381	0.982805	0.982805	0.999699	0.999773
5.43	6.06422	6.06422	0.872423	-4.9068	0.982257	0.982257	0.999699	0.999773
5.44	6.07779	6.07779	0.84995	-4.96978	0.981692	0.981692	0.999699	0.999773
5.45	6.09136	6.09136	0.827477	-5.03277	0.98111	0.98111	0.999699	0.999773
5.46	6.10492	6.10492	0.805004	-5.09575	0.980509	0.980509	0.999699	0.999773
5.47	6.11847	6.11847	0.782531	-5.15874	0.979889	0.979889	0.999699	0.999773
5.48	6.13201	6.13201	0.760058	-5.22172	0.979251	0.979251	0.999699	0.999773
5.49	6.14553	6.14553	0.737585	-5.28471	0.978592	0.978592	0.999699	0.999773
5.5	6.15904	6.15904	0.715112	-5.34769	0.977913	0.977913	0.999699	0.999773
5.51	6.17254	6.17254	0.692638	-5.41068	0.977214	0.977214	0.999699	0.999773
5.52	6.18603	6.18603	0.670165	-5.47366	0.976492	0.976492	0.999699	0.999773
5.53	6.19951	6.19951	0.647692	-5.53665	0.975749	0.975749	0.999699	0.999773
5.54	6.21297	6.21297	0.625219	-5.59963	0.974982	0.974982	0.999699	0.999773
5.55	6.22641	6.22641	0.602746	-5.66262	0.974193	0.974193	0.999699	0.999773
5.56	6.23985	6.23985	0.580273	-5.7256	0.973379	0.973379	0.999699	0.999773
5.57	6.25326	6.25326	0.5578	-5.78859	0.97254	0.97254	0.999699	0.999773
5.58	6.26667	6.26667	0.535327	-5.85157	0.971676	0.971676	0.999699	0.999773
5.59	6.28005	6.28005	0.512853	-5.91456	0.970785	0.970785	0.999699	0.999773
5.6	6.29342	6.29342	0.49038	-5.97754	0.969867	0.969867	0.999699	0.999773
5.61	6.30678	6.30678	0.467907	-6.04053	0.968922	0.968922	0.999699	0.999773
5.62	6.32011	6.32011	0.445434	-6.10351	0.967948	0.967948	0.999699	0.999773
5.63	6.33343	6.33343	0.422961	-6.1665	0.966945	0.966945	0.999699	0.999773
5.64	6.34673	6.34673	0.400488	-6.22948	0.965911	0.965911	0.999699	0.999773
5.65	6.36002	6.36002	0.378015	-6.29247	0.964847	0.964847	0.999699	0.999773
5.66	6.37328	6.37328	0.355542	-6.35545	0.963751	0.963751	0.999699	0.999773
5.67	6.38652	6.38652	0.333069	-6.41844	0.962622	0.962622	0.999699	0.999773
5.68	6.39974	6.39974	0.310595	-6.48142	0.96146	0.96146	0.999699	0.999773
5.69	6.41294	6.41294	0.288122	-6.54441	0.960263	0.960263	0.999699	0.999773
5.7	6.42612	6.42612	0.265649	-6.6074	0.959031	0.959031	0.999699	0.999773
5.71	6.43928	6.43928	0.243176	-6.67038	0.957762	0.957762	0.999699	0.999773
5.72	6.45241	6.45241	0.220703	-6.73337	0.956457	0.956457	0.999699	0.999773
5.73	6.46552	6.46552	0.19823	-6.79635	0.955113	0.955113	0.999699	0.999773
5.74	6.47861	6.47861	0.175757	-6.85934	0.95373	0.95373	0.999699	0.999773
5.75	6.49167	6.49167	0.153284	-6.92232	0.952307	0.952307	0.999699	0.999773
5.76	6.5047	6.5047	0.130811	-6.98531	0.950843	0.950843	0.999699	0.999773
5.77	6.51771	6.51771	0.108337	-7.04829	0.949336	0.949336	0.999699	0.999773
5.78	6.53069	6.53069	0.0858643	-7.11128	0.947786	0.947786	0.999699	0.999773
5.79	6.54364	6.54364	0.0633912	-7.17426	0.946192	0.946192	0.999699	0.999773
5.8	6.55656	6.55656	0.0409181	-7.23741	0.944553	0.944553	0.999699	0.999773
5.81	6.56946	6.56946	0.018445	-7.3007	0.942867	0.942867	0.999699	0.999773
5.82	6.58232	6.58232	-0.00402813	-7.36545	0.941133	0.941133	0.999699	0.999773
5.83	6.59515	6.59515	-0.0265012	-7.42417	0.939351	0.939351	0.999699	0.999773
5.84	6.60795	6.60795	-0.0489744	-7.4829	0.937519	0.937519	0.999699	0.999773
5.85	6.62071	6.62071	-0.0714475	-7.54163	0.935636	0.935636	0.999699	0.999773
5.86	6.63344	6.63344	-0.0939206	-7.60036	0.9337	0.9337	0.999699	0.999773
5.87	6.64614	6.64614	-0.116394	-7.65908	0.931712	0.931712	0.999699	0.999773
5.88	6.6588	6.6588	-0.138867	-7.71781	0.929669	0.929669	0.999699	0.999773
5.89	6.67142	6.67142	-0.16134	-7.77654	0.92757	0.92757	0.999699	0.999773
5.9	6.684	6.684	-0.183813	-7.83527	0.925414	0.925414	0.999699	0.999773
5.91	6.69655	6.69655	-0.206286	-7.89399	0.923201	0.923201	0.999699	0.999773
5.92	6.70905	6.70905	-0.228759	-7.95272	0.920928	0.920928	0.999699	0.999773
5.93	6.72152	6.72152	-0.251232	-8.01145	0.918595	0.918595	0.999699	0.999773
5.94	6.73394	6.73394	-0.273706	-8.07018	0.9162	0.9162	0.999699	0.999773
5.95	6.74631	6.74631	-0.296179	-8.12891	0.913742	0.913742	0.999699	0.999773
5.96	6.75865	6.75865	-0.318652	-8.18763	0.91122	0.91122	0.999699	0.999773
5.97	6.77093	6.77093	-0.341125	-8.24636	0.908633	0.908633	0.999699	0.999773
5.98	6.78317	6.78317	-0.363598	-8.30509	0.90598	0.90598	0.999699	0.999773
5.99	6.79536	6.79536	-0.386071	-8.36382	0.903258	0.903258	0.999699	0.999773
6	6.80751	6.80751	-0.408544	-8.42254	0.900469	0.900469	0.999699	0.999773
6.01	6.8196	6.8196	-0.431017	-8.48127	0.897609	0.897609	0.999699	0.999773
6.02	6.83164	6.83164	-0.45349	-8.54	0.894678	0.894678	0.999699	0.999773
6.03	6.84362	6.84362	-0.475964	-8.59873	0.891675	0.891675	0.999699	0.999773
6.04	6.85556	6.85556	-0.498437	-8.65745	0.888598	0.888598	0.999699	0.999773
6.05	6.86743	6.86743	-0.52091	-8.71618	0.885447	0.885447	0.999699	0.999773
6.06	6.87925	6.87925	-0.543383	-8.77491	0.882221	0.882221	0.999699	0.999773
6.07	6.89101	6.89101	-0.565856	-8.83364	0.878918	0.878918	0.999699	0.999773
6.08	6.90271	6.90271	-0.588329	-8.89236	0.875537	0.875537	0.999699	0.999773
6.09	6.91435	6.91435	-0.610802	-8.95109	0.872078	0.872078	0.999699	0.999773
6.1	6.92592	6.92592	-0.633275	-9.00982	0.86854	0.86854	0.999699	0.999773
6.11	6.93744	6.93744	-0.655748	-9.06855	0.864921	0.864921	0.999699	0.999773
6.12	6.94888	6.94888	-0.678222	-9.12728	0.861221	0.861221	0.999699	0.999773
6.13	6.96026	6.96026	-0.700695	-9.186	0.857439	0.857439	0.999699	0.999773
6.14	6.97157	6.97157	-0.723168	-9.24473	0.853574	0.853574	0.999699	0.999773
6.15	6.98281	6.98281	-0.745641	-9.30346	0.849625	0.849625	0.999699	0.999773
6.16	6.99398	6.99398	-0.768114	-9.36219	0.845593	0.845593	0.999699	0.999773
6.17	7.00507	7.00507	-0.790587	-9.42091	0.841475	0.841475	0.999699	0.999773
6.18	7.0161	7.0161	-0.81306	-9.47964	0.837272	0.837272	0.999699	0.999773
6.19	7.02704	7.02704	-0.835533	-9.53837	0.832984	0.832984	0.999699	0.999773
6.2	7.03791	7.03791	-0.858006	-9.5971	0.828609	0.828609	0.999699	0.999773
6.21	7.04869	7.04869	-0.88048	-9.65582	0.824147	0.824147	0.999699	0.999773
6.22	7.0594	7.0594	-0.902953	-9.71455	0.819599	0.819599	0.999699	0.999773
6.23	7.07003	7.07003	-0.925426	-9.77328	0.814963	0.814963	0.999699	0.999773
6.24	7.08057	7.08057	-0.947899	-9.83201	0.810241	0.810241	0.999699	0.999773
6.25	7.09102	7.09102	-0.970372	-9.89074	0.805431	0.805431	0.999699	0.999773
6.26	7.10139	7.10139	-0.992845	-9.94946	0.800534	0.800534	0.999699	0.999773
6.27	7.11167	7.11167	-1.01532	-10.0082	0.79555	0.79555	0.999699	0.999773
6.28	7.12186	7.12186	-1.03779	-10.0669	0.79048	0.79048	0.999699	0.999773
6.29	7.13195	7.13195	-1.06026	-10.1256	0.785323	0.785323	0.999699	0.999773
6.3	7.14196	7.14196	-1.08274	-10.1844	0.78008	0.78008	0.999699	0.999773
6.31	7.15187	7.15187	-1.10521	-10.2431	0.774752	0.774752	0.999699	0.999773
6.32	7.16168	7.16168	-1.12768	-10.3018	0.769339	0.769339	0.999699	0.999773
6.33	7.17139	7.17139	-1.15016	-10.3606	0.763842	0.763842	0.999699	0.999773
6.34	7.18101	7.18101	-1.17263	-10.4193	0.758263	0.758263	0.999699	0.999773
6.35	7.19052	7.19052	-1.1951	-10.478	0.752601	0.752601	0.999699	0.999773
6.36	7.19994	7.19994	-1.21758	-10.5367	0.746858	0.746858	0.999699	0.999773
6.37	7.20924	7.20924	-1.24005	-10.5955	0.741035	0.741035	0.999699	0.999773
6.38	7.21845	7.21845	-1.26252	-10.6542	0.735133	0.735133	0.999699	0.999773
6.39	7.22754	7.22754	-1.285	-10.7129	0.729155	0.729155	0.999699	0.999773
6.4	7.23653	7.23653	-1.30747	-10.7717	0.723101	0.723101	0.999699	0.999773
6.41	7.24541	7.24541	-1.32994	-10.8304	0.716972	0.716972	0.999699	0.999773
6.42	7.25418	7.25418	-1.35241	-10.8891	0.710772	0.710772	0.999699	0.999773
6.43	7.26284	7.26284	-1.37489	-10.9478	0.704501	0.704501	0.999699	0.999773
6.44	7.27138	7.27138	-1.39736	-11.0066	0.698162	0.698162	0.999699	0.999773
6.45	7.27981	7.27981	-1.41983	-11.0653	0.691756	0.691756	0.999699	0.999773
6.46	7.28812	7.28812	-1.44231	-11.124	0.685287	0.685287	0.999699	0.999773
6.47	7.29632	7.29632	-1.46478	-11.1827	0.678755	0.678755	0.999699	0.999773
6.48	7.3044	7.3044	-1.48725	-11.2415	0.672164	0.672164	0.999699	0.999773
6.49	7.31236	7.31236	-1.50973	-11.3002	0.665516	0.665516	0.999699	0.999773
6.5	7.3202	7.3202	-1.5322	-11.3589	0.658813	0.658813	0.999699	0.999773
6.51	7.32792	7.32792	-1.55467	-11.4177	0.652058	0.652058	0.999699	0.999773
6.52	7.33552	7.33552	-1.57715	-11.4764	0.645255	0.645255	0.999699	0.999773
6.53	7.343	7.343	-1.59962	-11.5351	0.638405	0.638405	0.999699	0.999773
6.54	7.35035	7.35035	-1.62209	-11.5938	0.631512	0.631512	0.999699	0.999773
6.55	7.35758	7.35758	-1.64457	-11.6526	0.624578	0.624578	0.999699	0.999773
6.56	7.36468	7.36468	-1.66704	-11.7113	0.617607	0.617607	0.999699	0.999773
6.57	7.37166	7.37166	-1.68951	-11.77	0.610602	0.610602	0.999699	0.999773
6.58	7.37851	7.37851	-1.71198	-11.8287	0.603566	0.603566	0.999699	0.999773
6.59	7.38524	7.38524	-1.73446	-11.8875	0.596502	0.596502	0.999699	0.999773
6.6	7.39184	7.39184	-1.75693	-11.9462	0.589413	0.589413	0.999699	0.999773
6.61	7.39831	7.39831	-1.7794	-12.0049	0.582303	0.582303	0.999699	0.999773
6.62	7.40465	7.40465	-1.80188	-12.0637	0.575175	0.575175	0.999699	0.999773
6.63	7.41087	7.41087	-1.82435	-12.1224	0.568033	0.568033	0.999699	0.999773
6.64	7.41696	7.41696	-1.84682	-12.1811	0.560879	0.560879	0.999699	0.999773
6.65	7.42292	7.42292	-1.8693	-12.2398	0.553717	0.553717	0.999699	0.999773
6.66	7.42875	7.42875	-1.89177	-12.2986	0.546551	0.546551	0.999699	0.999773
6.67	7.43445	7.43445	-1.91424	-12.3573	0.539383	0.539383	0.999699	0.999773
6.68	7.44002	7.44002	-1.93672	-12.416	0.532218	0.532218	0.999699	0.999773
6.69	7.44547	7.44547	-1.95919	-12.4748	0.525058	0.525058	0.999699	0.999773
6.7	7.45078	7.45078	-1.98166	-12.5335	0.517907	0.517907	0.999699	0.999773
6.71	7.45597	7.45597	-2.00414	-12.5922	0.510769	0.510769	0.999699	0.999773
6.72	7.46103	7.46103	-2.02661	-12.6509	0.503645	0.503645	0.999699	0.999773
6.73	7.46596	7.46596	-2.04908	-12.7097	0.496541	0.496541	0.999699	0.999773
6.74	7.47077	7.47077	-2.07155	-12.7684	0.489458	0.489458	0.999699	0.999773
6.75	7.47545	7.47545	-2.09403	-12.8271	0.4824	0.4824	0.999699	0.999773
6.76	7.48	7.48	-2.1165	-12.8858	0.47537	0.47537	0.999699	0.999773
6.77	7.48443	7.48443	-2.13897	-12.9446	0.468371	0.468371	0.999699	0.999773
6.78	7.48873	7.48873	-2.16145	-13.0033	0.461406	0.461406	0.999699	0.999773
6.79	7.4929	7.4929	-2.18392	-13.062	0.454478	0.454478	0.999699	0.999773
6.8	7.49695	7.49695	-2.20639	-13.1208	0.447589	0.447589	0.999699	0.999773
6.81	7.50088	7.50088	-2.22887	-13.1795	0.440743	0.440743	0.999699	0.999773
6.82	7.50469	7.50469	-2.25134	-13.2382	0.433942	0.433942	0.999699	0.999773
6.83	7.50837	7.50837	-2.27381	-13.2969	0.427188	0.427188	0.999699	0.999773
6.84	7.51194	7.51194	-2.29629	-13.3557	0.420483	0.420483	0.999699	0.999773
6.85	7.51538	7.51538	-2.31876	-13.4144	0.413831	0.413831	0.999699	0.999773
6.86	7.51871	7.51871	-2.34123	-13.4731	0.407234	0.407234	0.999699	0.999773
6.87	7.52192	7.52192	-2.36371	-13.5319	0.400693	0.400693	0.999699	0.999773
6.88	7.52501	7.52501	-2.38618	-13.5906	0.39421	0.39421	0.999699	0.999773
6.89	7.52798	7.52798	-2.40865	-13.6493	0.387788	0.387788	0.999699	0.999773
6.9	7.53084	7.53084	-2.43112	-13.708	0.381429	0.381429	0.999699	0.999773
6.91	7.53359	7.53359	-2.4536	-13.7668	0.375134	0.375134	0.999699	0.999773
6.92	7.53622	7.53622	-2.47607	-13.8255	0.368904	0.368904	0.999699	0.999773
6.93	7.53875	7.53875	-2.49854	-13.8842	0.362742	0.362742	0.999699	0.999773
6.94	7.54116	7.54116	-2.52102	-13.9429	0.356648	0.356648	0.999699	0.999773
6.95	7.54346	7.54346	-2.54349	-14.0017	0.350625	0.350625	0.999699	0.999773
6.96	7.54566	7.54566	-2.56596	-14.0604	0.344672	0.344672	0.999699	0.999773
6.97	7.54775	7.54775	-2.58844	-14.1191	0.338792	0.338792	0.999699	0.999773
6.98	7.54974	7.54974	-2.61091	-14.1779	0.332985	0.332985	0.999699	0.999773
6.99	7.55162	7.55162	-2.63338	-14.2366	0.327253	0.327253	0.999699	0.999773
7	7.5534	7.5534	-2.65586	-14.2953	0.321596	0.321596	0.999699	0.999773
7.01	7.55508	7.55508	-2.67833	-14.354	0.316014	0.316014	0.999699	0.999773
7.02	7.55666	7.55666	-2.7008	-14.4128	0.310509	0.310509	0.999699	0.999773
7.03	7.55814	7.55814	-2.72327	-14.4715	0.305081	0.305081	0.999699	0.999773
7.04	7.55953	7.55953	-2.74575	-14.5302	0.29973	0.29973	0.999699	0.999773
7.05	7.56082	7.56082	-2.76822	-14.5889	0.294457	0.294457	0.999699	0.999773
7.06	7.56201	7.56201	-2.79069	-14.6477	0.289263	0.289263	0.999699	0.999773
7.07	7.56311	7.56311	-2.81317	-14.7064	0.284146	0.284146	0.999699	0.999773
7.08	7.56413	7.56413	-2.83564	-14.7651	0.279108	0.279108	0.999699	0.999773
7.09	7.56505	7.56505	-2.85811	-14.8239	0.274148	0.274148	0.999699	0.999773
7.1	7.56588	7.56588	-2.88059	-14.8826	0.269266	0.269266	0.999699	0.999773
7.11	7.56663	7.56663	-2.90306	-14.9413	0.264463	0.264463	0.999699	0.999773
7.12	7.56729	7.56729	-2.92553	-15	0.259738	0.259738	0.999699	0.999773
7.13	7.56787	7.56787	-2.94801	-15.0588	0.255091	0.255091	0.999699	0.999773
7.14	7.56837	7.56837	-2.97048	-15.1175	0.250521	0.250521	0.999699	0.999773
7.15	7.56878	7.56878	-2.99295	-15.1762	0.246028	0.246028	0.999699	0.999773
7.16	7.56911	7.56911	-3.01543	-15.235	0.241613	0.241613	0.999699	0.999773
7.17	7.56937	7.56937	-3.0379	-15.2937	0.237273	0.237273	0.999699	0.999773
7.18	7.56955	7.56955	-3.06037	-15.3524	0.23301	0.23301	0.999699	0.999773
7.19	7.56965	7.56965	-3.08284	-15.4111	0.228821	0.228821	0.999699	0.999773
7.2	7.56968	7.56968	-3.10532	-15.4699	0.224708	0.224708	0.999699	0.999773
7.21	7.56963	7.56963	-3.12779	-15.5286	0.220668	0.220668	0.999699	0.999773
7.22	7.56951	7.56951	-3.15026	-15.5873	0.216702	0.216702	0.999699	0.999773
7.23	7.56933	7.56933	-3.17274	-15.646	0.212809	0.212809	0.999699	0.999773
7.24	7.56907	7.56907	-3.19521	-15.7048	0.208987	0.208987	0.999699	0.999773
7.25	7.56874	7.56874	-3.21768	-15.7635	0.205236	0.205236	0.999699	0.999773
7.26	7.56835	7.56835	-3.24016	-15.8222	0.201556	0.201556	0.999699	0.999773
7.27	7.5679	7.5679	-3.26263	-15.881	0.197945	0.197945	0.999699	0.999773
7.28	7.56738	7.56738	-3.2851	-15.9397	0.194403	0.194403	0.999699	0.999773
7.29	7.56679	7.56679	-3.30758	-15.9984	0.190929	0.190929	0.999699	0.999773
7.3	7.56615	7.56615	-3.33005	-16.0571	0.187521	0.187521	0.999699	0.999773
7.31	7.56544	7.56544	-3.35252	-16.1159	0.18418	0.18418	0.999699	0.999773
7.32	7.56467	7.56467	-3.375	-16.1746	0.180904	0.180904	0.999699	0.999773
7.33	7.56385	7.56385	-3.39747	-16.2333	0.177691	0.177691	0.999699	0.999773
7.34	7.56297	7.56297	-3.41994	-16.2921	0.174542	0.174542	0.999699	0.999773
7.35	7.56203	7.56203	-3.44241	-16.3508	0.171455	0.171455	0.999699	0.999773
7.36	7.56104	7.56104	-3.46489	-16.4095	0.168429	0.168429	0.999699	0.999773
7.37	7.55999	7.55999	-3.48736	-16.4682	0.165464	0.165464	0.999699	0.999773
7.38	7.5589	7.5589	-3.50983	-16.527	0.162558	0.162558	0.999699	0.999773
7.39	7.55775	7.55775	-3.53231	-16.5857	0.15971	0.15971	0.999699	0.999773
7.4	7.55655	7.55655	-3.55478	-16.6444	0.15692	0.15692	0.999699	0.999773
7.41	7.5553	7.5553	-3.57725	-16.7031	0.154186	0.154186	0.999699	0.999773
7.42	7.554	7.554	-3.59973	-16.7619	0.151508	0.151508	0.999699	0.999773
7.43	7.55265	7.55265	-3.6222	-16.8206	0.148884	0.148884	0.999699	0.999773
7.44	7.55126	7.55126	-3.64467	-16.8793	0.146313	0.146313	0.999699	0.999773
7.45	7.54982	7.54982	-3.66715	-16.9381	0.143795	0.143795	0.999699	0.999773
7.46	7.54834	7.54834	-3.68962	-16.9968	0.141329	0.141329	0.999699	0.999773
7.47	7.54681	7.54681	-3.71209	-17.0555	0.138913	0.138913	0.999699	0.999773
7.48	7.54524	7.54524	-3.73457	-17.1142	0.136547	0.136547	0.999699	0.999773
7.49	7.54363	7.54363	-3.75704	-17.173	0.13423	0.13423	0.999699	0.999773
7.5	7.54197	7.54197	-3.77951	-17.2317	0.13196	0.13196	0.999699	0.999773
7.51	7.54028	7.54028	-3.80198	-17.2904	0.129737	0.129737	0.999699	0.999773
7.52	7.53855	7.53855	-3.82446	-17.3492	0.127561	0.127561	0.999699	0.999773
7.53	7.53678	7.53678	-3.84693	-17.4079	0.125429	0.125429	0.999699	0.999773
7.54	7.53497	7.53497	-3.8694	-17.4666	0.123341	0.123341	0.999699	0.999773
7.55	7.53312	7.53312	-3.89188	-17.5253	0.121297	0.121297	0.999699	0.999773
7.56	7.53124	7.53124	-3.91435	-17.5841	0.119295	0.119295	0.999699	0.999773
7.57	7.52932	7.52932	-3.93682	-17.6428	0.117335	0.117335	0.999699	0.999773
7.58	7.52737	7.52737	-3.9593	-17.7015	0.115416	0.115416	0.999699	0.999773
7.59	7.52538	7.52538	-3.98177	-17.7602	0.113536	0.113536	0.999699	0.999773
7.6	7.52336	7.52336	-4.00424	-17.819	0.111695	0.111695	0.999699	0.999773
7.61	7.52131	7.52131	-4.02671	-17.8777	0.109893	0.109893	0.999699	0.999773
7.62	7.51922	7.51922	-4.04919	-17.9364	0.108128	0.108128	0.999699	0.999773
7.63	7.51711	7.51711	-4.07166	-17.9952	0.1064	0.1064	0.999699	0.999773
7.64	7.51496	7.51496	-4.09413	-18.0539	0.104708	0.104708	0.999699	0.999773
7.65	7.51278	7.51278	-4.11661	-18.1126	0.10305	0.10305	0.999699	0.999773
7.66	7.51057	7.51057	-4.13908	-18.1713	0.101428	0.101428	0.999699	0.999773
7.67	7.50834	7.50834	-4.16155	-18.2301	0.0998384	0.0998384	0.999699	0.999773
7.68	7.50608	7.50608	-4.18403	-18.2888	0.0982821	0.0982821	0.999699	0.999773
7.69	7.50378	7.50378	-4.2065	-18.3475	0.096758	0.096758	0.999699	0.999773
7.7	7.50147	7.50147	-4.22897	-18.4062	0.0952655	0.0952655	0.999699	0.999773
7.71	7.49912	7.49912	-4.25144	-18.465	0.0938037	0.0938037	0.999699	0.999773
7.72	7.49675	7.49675	-4.27392	-18.5237	0.0923722	0.0923722	0.999699	0.999773
7.73	7.49435	7.49435	-4.29639	-18.5824	0.0909701	0.0909701	0.999699	0.999773
7.74	7.49193	7.49193	-4.31886	-18.6412	0.0895969	0.0895969	0.999699	0.999773
7.75	7.48949	7.48949	-4.34134	-18.6999	0.0882519	0.0882519	0.999699	0.999773
7.76	7.48702	7.48702	-4.36381	-18.7586	0.0869345	0.0869345	0.999699	0.999773
7.77	7.48452	7.48452	-4.38628	-18.8173	0.0856442	0.0856442	0.999699	0.999773
7.78	7.48201	7.48201	-4.40876	-18.8761	0.0843802	0.0843802	0.999699	0.999773
7.79	7.47947	7.47947	-4.43123	-18.9348	0.0831421	0.0831421	0.999699	0.999773
7.8	7.47691	7.47691	-4.4537	-18.9935	0.0819292	0.0819292	0.999699	0.999773
7.81	7.47433	7.47433	-4.47617	-19.0523	0.080741	0.080741	0.999699	0.999773
7.82	7.47173	7.47173	-4.49865	-19.111	0.079577	0.079577	0.999699	0.999773
7.83	7.4691	7.4691	-4.52112	-19.1697	0.0784366	0.0784366	0.999699	0.999773
7.84	7.46646	7.46646	-4.54359	-19.2284	0.0773192	0.0773192	0.999699	0.999773
7.85	7.4638	7.4638	-4.56607	-19.2872	0.0762245	0.0762245	0.999699	0.999773
7.86	7.46111	7.46111	-4.58854	-19.3459	0.0751518	0.0751518	0.999699	0.999773
7.87	7.45841	7.45841	-4.61102	-19.4046	0.0741007	0.0741007	0.999699	0.999773
7.88	7.45569	7.45569	-4.6335	-19.4633	0.0730708	0.0730708	0.999699	0.999773
7.89	7.45295	7.45295	-4.65598	-19.5221	0.0720614	0.0720614	0.999699	0.999773
7.9	7.45019	7.45019	-4.67845	-19.5808	0.0710723	0.0710723	0.999699	0.999773
7.91	7.44742	7.44742	-4.70093	-19.6395	0.0701028	0.0701028	0.999699	0.999773
7.92	7.44463	7.44463	-4.72341	-19.6983	0.0691527	0.0691527	0.999699	0.999773
7.93	7.44182	7.44182	-4.74589	-19.757	0.0682214	0.0682214	0.999699	0.999773
7.94	7.43899	7.43899	-4.76837	-19.8157	0.0673085	0.0673085	0.999699	0.999773
7.95	7.43615	7.43615	-4.79084	-19.8744	0.0664137	0.0664137	0.999699	0.999773
7.96	7.43329	7.43329	-4.81332	-19.9332	0.0655365	0.0655365	0.999699	0.999773
7.97	7.43042	7.43042	-4.8358	-19.9919	0.0646766	0.0646766	0.999699	0.999773
7.98	7.42753	7.42753	-4.85828	-20.0506	0.0638335	0.0638335	0.999699	0.999773
7.99	7.42463	7.42463	-4.88076	-20.1094	0.0630069	0.0630069	0.999699	0.999773
8	7.42171	7.42171	-4.90323	-20.1681	0.0621964	0.0621964	0.999699	0.999773
8.01	7.41878	7.41878	-4.92571	-20.2268	0.0614017	0.0614017	0.999699	0.999773
8.02	7.41583	7.41583	-4.94819	-20.2855	0.0606224	0.0606224	0.999699	0.999773
8.03	7.41287	7.41287	-4.97067	-20.3443	0.0598582	0.0598582	0.999699	0.999773
8.04	7.4099	7.4099	-4.99315	-20.403	0.0591087	0.0591087	0.999699	0.999773
8.05	7.40691	7.40691	-5.01562	-20.4617	0.0583736	0.0583736	0.999699	0.999773
8.06	7.40391	7.40391	-5.0381	-20.5204	0.0576526	0.0576526	0.999699	0.999773
8.07	7.4009	7.4009	-5.06058	-20.5792	0.0569454	0.0569454	0.999699	0.999773
8.08	7.39787	7.39787	-5.08306	-20.6379	0.0562517	0.0562517	0.999699	0.999773
8.09	7.39484	7.39484	-5.10554	-20.6966	0.0555712	0.0555712	0.999699	0.999773
8.1	7.39179	7.39179	-5.12802	-20.7554	0.0549036	0.0549036	0.999699	0.999773
8.11	7.38872	7.38872	-5.15049	-20.8141	0.0542486	0.0542486	0.999699	0.999773
8.12	7.38565	7.38565	-5.17297	-20.8728	0.0536059	0.0536059	0.999699	0.999773
8.13	7.38256	7.38256	-5.19545	-20.9315	0.0529753	0.0529753	0.999699	0.999773
8.14	7.37947	7.37947	-5.21793	-20.9903	0.0523566	0.0523566	0.999699	0.999773
8.15	7.37636	7.37636	-5.24041	-21.049	0.0517493	0.0517493	0.999699	0.999773
8.16	7.37324	7.37324	-5.26288	-21.1077	0.0511534	0.0511534	0.999699	0.999773
8.17	7.37012	7.37012	-5.28536	-21.1664	0.0505686	0.0505686	0.999699	0.999773
8.18	7.36698	7.36698	-5.30784	-21.2252	0.0499945	0.0499945	0.999699	0.999773
8.19	7.36383	7.36383	-5.33032	-21.2839	0.0494311	0.0494311	0.999699	0.999773
8.2	7.36067	7.36067	-5.3528	-21.3426	0.048878	0.048878	0.999699	0.999773
8.21	7.3575	7.3575	-5.37527	-21.4014	0.048335	0.048335	0.999699	0.999773
8.22	7.35432	7.35432	-5.39775	-21.4601	0.047802	0.047802	0.999699	0.999773
8.23	7.35113	7.35113	-5.42023	-21.5188	0.0472787	0.0472787	0.999699	0.999773
8.24	7.34793	7.34793	-5.44271	-21.5775	0.0467648	0.0467648	0.999699	0.999773
8.25	7.34473	7.34473	-5.46519	-21.6363	0.0462603	0.0462603	0.999699	0.999773
8.26	7.34151	7.34151	-5.48766	-21.695	0.0457649	0.0457649	0.999699	0.999773
8.27	7.33829	7.33829	-5.51014	-21.7537	0.0452783	0.0452783	0.999699	0.999773
8.28	7.33506	7.33506	-5.53262	-21.8125	0.0448005	0.0448005	0.999699	0.999773
8.29	7.33181	7.33181	-5.5551	-21.8712	0.0443313	0.0443313	0.999699	0.999773
8.3	7.32856	7.32856	-5.57758	-21.9299	0.0438703	0.0438703	0.999699	0.999773
8.31	7.32531	7.32531	-5.60005	-21.9886	0.0434176	0.0434176	0.999699	0.999773
8.32	7.32204	7.32204	-5.62253	-22.0474	0.0429729	0.0429729	0.999699	0.999773
8.33	7.31877	7.31877	-5.64501	-22.1061	0.042536	0.042536	0.999699	0.999773
8.34	7.31548	7.31548	-5.66749	-22.1648	0.0421068	0.0421068	0.999699	0.999773
8.35	7.31219	7.31219	-5.68997	-22.2235	0.0416851	0.0416851	0.999699	0.999773
8.36	7.3089	7.3089	-5.71245	-22.2823	0.0412707	0.0412707	0.999699	0.999773
8.37	7.30559	7.30559	-5.73492	-22.341	0.0408636	0.0408636	0.999699	0.999773
8.38	7.30228	7.30228	-5.7574	-22.3997	0.0404635	0.0404635	0.999699	0.999773
8.39	7.29896	7.29896	-5.77988	-22.4585	0.0400704	0.0400704	0.999699	0.999773
8.4	7.29564	7.29564	-5.80236	-22.5172	0.039684	0.039684	0.999699	0.999773
8.41	7.2923	7.2923	-5.82484	-22.5759	0.0393043	0.0393043	0.999699	0.999773
8.42	7.28897	7.28897	-5.84731	-22.6346	0.038931	0.038931	0.999699	0.999773
8.43	7.28562	7.28562	-5.86979	-22.6934	0.0385641	0.0385641	0.999699	0.999773
8.44	7.28227	7.28227	-5.89227	-22.7521	0.0382035	0.0382035	0.999699	0.999773
8.45	7.27891	7.27891	-5.91475	-22.8108	0.037849	0.037849	0.999699	0.999773
8.46	7.27554	7.27554	-5.93723	-22.8696	0.0375004	0.0375004	0.999699	0.999773
8.47	7.27217	7.27217	-5.9597	-22.9283	0.0371577	0.0371577	0.999699	0.999773
8.48	7.26879	7.26879	-5.98218	-22.987	0.0368208	0.0368208	0.999699	0.999773
8.49	7.26541	7.26541	-6.00466	-23.0457	0.0364895	0.0364895	0.999699	0.999773
8.5	7.26202	7.26202	-6.02714	-23.1045	0.0361637	0.0361637	0.999699	0.999773
8.51	7.25863	7.25863	-6.04962	-23.1632	0.0358433	0.0358433	0.999699	0.999773
8.52	7.25523	7.25523	-6.07209	-23.2219	0.0355283	0.0355283	0.999699	0.999773
8.53	7.25182	7.25182	-6.09457	-23.2806	0.0352184	0.0352184	0.999699	0.999773
8.54	7.24841	7.24841	-6.11705	-23.3394	0.0349136	0.0349136	0.999699	0.999773
8.55	7.24499	7.24499	-6.13953	-23.3981	0.0346138	0.0346138	0.999699	0.999773
8.56	7.24157	7.24157	-6.16201	-23.4568	0.0343189	0.0343189	0.999699	0.999773
8.57	7.23814	7.23814	-6.18449	-23.5156	0.0340288	0.0340288	0.999699	0.999773
8.58	7.23471	7.23471	-6.20696	-23.5743	0.0337434	0.0337434	0.999699	0.999773
8.59	7.23127	7.23127	-6.22944	-23.633	0.0334627	0.0334627	0.999699	0.999773
8.6	7.22782	7.22782	-6.25192	-23.6917	0.0331864	0.0331864	0.999699	0.999773
8.61	7.22438	7.22438	-6.2744	-23.7505	0.0329146	0.0329146	0.999699	0.999773
8.62	7.22092	7.22092	-6.29688	-23.8092	0.0326471	0.0326471	0.999699	0.999773
8.63	7.21747	7.21747	-6.31935	-23.8679	0.032384	0.032384	0.999699	0.999773
8.64	7.214	7.214	-6.34183	-23.9267	0.0321249	0.0321249	0.999699	0.999773
8.65	7.21054	7.21054	-6.36431	-23.9854	0.03187	0.03187	0.999699	0.999773
8.66	7.20706	7.20706	-6.38679	-24.0441	0.0316192	0.0316192	0.999699	0.999773
8.67	7.20359	7.20359	-6.40927	-24.1028	0.0313722	0.0313722	0.999699	0.999773
8.68	7.20011	7.20011	-6.43174	-24.1616	0.0311292	0.0311292	0.999699	0.999773
8.69	7.19662	7.19662	-6.45422	-24.2203	0.0308899	0.0308899	0.999699	0.999773
8.7	7.19313	7.19313	-6.4767	-24.279	0.0306544	0.0306544	0.999699	0.999773
8.71	7.18964	7.18964	-6.49918	-24.3377	0.0304226	0.0304226	0.999699	0.999773
8.72	7.18614	7.18614	-6.52166	-24.3965	0.0301943	0.0301943	0.999699	0.999773
8.73	7.18264	7.18264	-6.54413	-24.4552	0.0299695	0.0299695	0.999699	0.999773
8.74	7.17914	7.17914	-6.56661	-24.5139	0.0297483	0.0297483	0.999699	0.999773
8.75	7.17563	7.17563	-6.58909	-24.5727	0.0295304	0.0295304	0.999699	0.999773
8.76	7.17211	7.17211	-6.61157	-24.6314	0.0293158	0.0293158	0.999699	0.999773
8.77	7.1686	7.1686	-6.63405	-24.6901	0.0291045	0.0291045	0.999699	0.999773
8.78	7.16508	7.16508	-6.65652	-24.7488	0.0288964	0.0288964	0.999699	0.999773
8.79	7.16155	7.16155	-6.679	-24.8076	0.0286915	0.0286915	0.999699	0.999773
8.8	7.15802	7.15802	-6.70148	-24.8663	0.0284897	0.0284897	0.999699	0.999773
8.81	7.15449	7.15449	-6.72396	-24.925	0.0282909	0.0282909	0.999699	0.999773
8.82	7.15096	7.15096	-6.74644	-24.9837	0.028095	0.028095	0.999699	0.999773
8.83	7.14742	7.14742	-6.76892	-25.0425	0.0279022	0.0279022	0.999699	0.999773
8.84	7.14388	7.14388	-6.79139	-25.1012	0.0277121	0.0277121	0.999699	0.999773
8.85	7.14033	7.14033	-6.81387	-25.1599	0.0275249	0.0275249	0.999699	0.999773
8.86	7.13678	7.13678	-6.83635	-25.2187	0.0273405	0.0273405	0.999699	0.999773
8.87	7.13323	7.13323	-6.85883	-25.2774	0.0271588	0.0271588	0.999699	0.999773
8.88	7.12967	7.12967	-6.88131	-25.3361	0.0269798	0.0269798	0.999699	0.999773
8.89	7.12612	7.12612	-6.90378	-25.3948	0.0268034	0.0268034	0.999699	0.999773
8.9	7.12255	7.12255	-6.92626	-25.4536	0.0266296	0.0266296	0.999699	0.999773
8.91	7.11899	7.11899	-6.94874	-25.5123	0.0264583	0.0264583	0.999699	0.999773
8.92	7.11542	7.11542	-6.97122	-25.571	0.0262895	0.0262895	0.999699	0.999773
8.93	7.11185	7.11185	-6.9937	-25.6298	0.0261231	0.0261231	0.999699	0.999773
8.94	7.10828	7.10828	-7.01617	-25.6885	0.0259592	0.0259592	0.999699	0.999773
8.95	7.1047	7.1047	-7.03865	-25.7472	0.0257976	0.0257976	0.999699	0.999773
8.96	7.10112	7.10112	-7.06113	-25.8059	0.0256383	0.0256383	0.999699	0.999773
8.97	7.09754	7.09754	-7.08361	-25.8647	0.0254813	0.0254813	0.999699	0.999773
8.98	7.09395	7.09395	-7.10609	-25.9234	0.0253266	0.0253266	0.999699	0.999773
8.99	7.09036	7.09036	-7.12856	-25.9821	0.025174	0.025174	0.999699	0.999773
9	7.08677	7.08677	-7.15104	-26.0408	0.0250236	0.0250236	0.999699	0.999773
9.01	7.08318	7.08318	-7.17353	-26.0996	0.0248754	0.0248754	0.999699	0.999773
9.02	7.07958	7.07958	-7.19602	-26.1583	0.0247292	0.0247292	0.999699	0.999773
9.03	7.07598	7.07598	-7.2187	-26.217	0.0245851	0.0245851	0.999699	0.999773
9.04	7.07238	7.07238	-7.24061	-26.2758	0.024443	0.024443	0.999699	0.999773
9.05	7.06878	7.06878	-7.26252	-26.3345	0.0243029	0.0243029	0.999699	0.999773
9.06	7.06517	7.06517	-7.28443	-26.3932	0.0241647	0.0241647	0.999699	0.999773
9.07	7.06156	7.06156	-7.30634	-26.4519	0.0240285	0.0240285	0.999699	0.999773
9.08	7.05795	7.05795	-7.32826	-26.5107	0.0238941	0.0238941	0.999699	0.999773
9.09	7.05434	7.05434	-7.35017	-26.5694	0.0237616	0.0237616	0.999699	0.999773
9.1	7.05072	7.05072	-7.37208	-26.6281	0.0236309	0.0236309	0.999699	0.999773
9.11	7.04711	7.04711	-7.39399	-26.6869	0.0235021	0.0235021	0.999699	0.999773
9.12	7.04348	7.04348	-7.4159	-26.7456	0.0233749	0.0233749	0.999699	0.999773
9.13	7.03986	7.03986	-7.43781	-26.8043	0.0232495	0.0232495	0.999699	0.999773
9.14	7.03624	7.03624	-7.45972	-26.863	0.0231259	0.0231259	0.999699	0.999773
9.15	7.03261	7.03261	-7.48163	-26.9218	0.0230039	0.0230039	0.999699	0.999773
9.16	7.02898	7.02898	-7.50354	-26.9805	0.0228835	0.0228835	0.999699	0.999773
9.17	7.02535	7.02535	-7.52545	-27.0392	0.0227648	0.0227648	0.999699	0.999773
9.18	7.02171	7.02171	-7.54737	-27.0979	0.0226477	0.0226477	0.999699	0.999773
9.19	7.01808	7.01808	-7.56928	-27.1567	0.0225321	0.0225321	0.999699	0.999773
9.2	7.01444	7.01444	-7.59119	-27.2154	0.0224181	0.0224181	0.999699	0.999773
9.21	7.0108	7.0108	-7.6131	-27.2741	0.0223056	0.0223056	0.999699	0.999773
9.22	7.00716	7.00716	-7.63501	-27.3329	0.0221946	0.0221946	0.999699	0.999773
9.23	7.00351	7.00351	-7.65692	-27.3916	0.0220851	0.0220851	0.999699	0.999773
9.24	6.99987	6.99987	-7.67883	-27.4503	0.021977	0.021977	0.999699	0.999773
9.25	6.99622	6.99622	-7.70074	-27.509	0.0218704	0.0218704	0.999699	0.999773
9.26	6.99257	6.99257	-7.72265	-27.5678	0.0217651	0.0217651	0.999699	0.999773
9.27	6.98892	6.98892	-7.74456	-27.6265	0.0216613	0.0216613	0.999699	0.999773
9.28	6.98527	6.98527	-7.76648	-27.6852	0.0215587	0.0215587	0.999699	0.999773
9.29	6.98161	6.98161	-7.78839	-27.7439	0.0214576	0.0214576	0.999699	0.999773
9.3	6.97795	6.97795	-7.8103	-27.8027	0.0213577	0.0213577	0.999699	0.999773
9.31	6.9743	6.9743	-7.83221	-27.8614	0.0212592	0.0212592	0.999699	0.999773
9.32	6.97063	6.97063	-7.85412	-27.9201	0.0211619	0.0211619	0.999699	0.999773
9.33	6.96697	6.96697	-7.87603	-27.9789	0.0210659	0.0210659	0.999699	0.999773
9.34	6.96331	6.96331	-7.89794	-28.0376	0.0209711	0.0209711	0.999699	0.999773
9.35	6.95964	6.95964	-7.91985	-28.0963	0.0208775	0.0208775	0.999699	0.999773
9.36	6.95598	6.95598	-7.94176	-28.155	0.0207852	0.0207852	0.999699	0.999773
9.37	6.95231	6.95231	-7.96367	-28.2138	0.020694	0.020694	0.999699	0.999773
9.38	6.94864	6.94864	-7.98559	-28.2725	0.020604	0.020604	0.999699	0.999773
9.39	6.94496	6.94496	-8.0075	-28.3312	0.0205151	0.0205151	0.999699	0.999773
9.4	6.94129	6.94129	-8.02941	-28.39	0.0204273	0.0204273	0.999699	0.999773
9.41	6.93761	6.93761	-8.05132	-28.4487	0.0203407	0.0203407	0.999699	0.999773
9.42	6.93394	6.93394	-8.07323	-28.5074	0.0202551	0.0202551	0.999699	0.999773
9.43	6.93026	6.93026	-8.09514	-28.5661	0.0201707	0.0201707	0.999699	0.999773
9.44	6.92658	6.92658	-8.11705	-28.6249	0.0200872	0.0200872	0.999699	0.999773
9.45	6.9229	6.9229	-8.13896	-28.6836	0.0200049	0.0200049	0.999699	0.999773
9.46	6.91921	6.91921	-8.16087	-28.7423	0.0199235	0.0199235	0.999699	0.999773
9.47	6.91553	6.91553	-8.18278	-28.801	0.0198432	0.0198432	0.999699	0.999773
9.48	6.91184	6.91184	-8.20469	-28.8598	0.0197639	0.0197639	0.999699	0.999773
9.49	6.90816	6.90816	-8.22661	-28.9185	0.0196855	0.0196855	0.999699	0.999773
9.5	6.90447	6.90447	-8.24852	-28.9772	0.0196082	0.0196082	0.999699	0.999773
9.51	6.90078	6.90078	-8.27043	-29.036	0.0195318	0.0195318	0.999699	0.999773
9.52	6.89709	6.89709	-8.29234	-29.0947	0.0194563	0.0194563	0.999699	0.999773
9.53	6.89339	6.89339	-8.31425	-29.1534	0.0193817	0.0193817	0.999699	0.999773
9.54	6.8897	6.8897	-8.33616	-29.2121	0.0193081	0.0193081	0.999699	0.999773
9.55	6.886	6.886	-8.35807	-29.2709	0.0192353	0.0192353	0.999699	0.999773
9.56	6.88231	6.88231	-8.37998	-29.3296	0.0191635	0.0191635	0.999699	0.999773
9.57	6.87861	6.87861	-8.40189	-29.3883	0.0190925	0.0190925	0.999699	0.999773
9.58	6.87491	6.87491	-8.4238	-29.4471	0.0190224	0.0190224	0.999699	0.999773
9.59	6.87121	6.87121	-8.44572	-29.5058	0.0189531	0.0189531	0.999699	0.999773
9.6	6.86751	6.86751	-8.46763	-29.5645	0.0188847	0.0188847	0.999699	0.999773
9.61	6.86381	6.86381	-8.48954	-29.6232	0.0188171	0.0188171	0.999699	0.999773
9.62	6.8601	6.8601	-8.51145	-29.682	0.0187503	0.0187503	0.999699	0.999773
9.63	6.8564	6.8564	-8.53336	-29.7407	0.0186843	0.0186843	0.999699	0.999773
9.64	6.85269	6.85269	-8.55527	-29.7994	0.0186191	0.0186191	0.999699	0.999773
9.65	6.84898	6.84898	-8.57718	-29.8581	0.0185547	0.0185547	0.999699	0.999773
9.66	6.84527	6.84527	-8.59909	-29.9169	0.018491	0.018491	0.999699	0.999773
9.67	6.84156	6.84156	-8.621	-29.9756	0.0184281	0.0184281	0.999699	0.999773
9.68	6.83785	6.83785	-8.64291	-30.0343	0.018366	0.018366	0.999699	0.999773
9.69	6.83414	6.83414	-8.66483	-30.0931	0.0183046	0.0183046	0.999699	0.999773
9.7	6.83043	6.83043	-8.68674	-30.1518	0.0182439	0.0182439	0.999699	0.999773
9.71	6.82671	6.82671	-8.70865	-30.2105	0.0181839	0.0181839	0.999699	0.999773
9.72	6.823	6.823	-8.73056	-30.2692	0.0181246	0.0181246	0.999699	0.999773
9.73	6.81928	6.81928	-8.75247	-30.328	0.0180661	0.0180661	0.999699	0.999773
9.74	6.81556	6.81556	-8.77438	-30.3867	0.0180082	0.0180082	0.999699	0.999773
9.75	6.81184	6.81184	-8.79629	-30.4454	0.017951	0.017951	0.999699	0.999773
9.76	6.80812	6.80812	-8.8182	-30.5042	0.0178944	0.0178944	0.999699	0.999773
9.77	6.8044	6.8044	-8.84011	-30.5629	0.0178385	0.0178385	0.999699	0.999773
9.78	6.80068	6.80068	-8.86202	-30.6216	0.0177833	0.0177833	0.999699	0.999773
9.79	6.79696	6.79696	-8.88394	-30.6803	0.0177287	0.0177287	0.999699	0.999773
9.8	6.79324	6.79324	-8.90585	-30.7391	0.0176747	0.0176747	0.999699	0.999773
9.81	6.78951	6.78951	-8.92776	-30.7978	0.0176214	0.0176214	0.999699	0.999773
9.82	6.78579	6.78579	-8.94967	-30.8565	0.0175687	0.0175687	0.999699	0.999773
9.83	6.78206	6.78206	-8.97158	-30.9152	0.0175166	0.0175166	0.999699	0.999773
9.84	6.77833	6.77833	-8.99349	-30.974	0.017465	0.017465	0.999699	0.999773
9.85	6.7746	6.7746	-9.0154	-31.0327	0.0174141	0.0174141	0.999699	0.999773
9.86	6.77088	6.77088	-9.03731	-31.0914	0.0173638	0.0173638	0.999699	0.999773
9.87	6.76715	6.76715	-9.05922	-31.1502	0.017314	0.017314	0.999699	0.999773
9.88	6.76341	6.76341	-9.08113	-31.2089	0.0172648	0.0172648	0.999699	0.999773
9.89	6.75968	6.75968	-9.10304	-31.2676	0.0172161	0.0172161	0.999699	0.999773
9.9	6.75595	6.75595	-9.12496	-31.3263	0.017168	0.017168	0.999699	0.999773
9.91	6.75222	6.75222	-9.14687	-31.3851	0.0171205	0.0171205	0.999699	0.999773
9.92	6.74848	6.74848	-9.16878	-31.4438	0.0170734	0.0170734	0.999699	0.999773
9.93	6.74475	6.74475	-9.19069	-31.5025	0.017027	0.017027	0.999699	0.999773
9.94	6.74101	6.74101	-9.2126	-31.5612	0.016981	0.016981	0.999699	0.999773
9.95	6.73727	6.73727	-9.23451	-31.62	0.0169355	0.0169355	0.999699	0.999773
9.96	6.73354	6.73354	-9.25642	-31.6787	0.0168906	0.0168906	0.999699	0.999773
9.97	6.7298	6.7298	-9.27833	-31.7374	0.0168462	0.0168462	0.999699	0.999773
9.98	6.72606	6.72606	-9.30024	-31.7962	0.0168022	0.0168022	0.999699	0.999773
9.99	6.72232	6.72232	-9.32215	-31.8549	0.0167588	0.0167588	0.999699	0.999773
10	6.71858	6.71858	-9.34407	-31.9136	0.0167158	0.0167158	0.999699	0.999773
10.01	6.71484	6.71484	-9.36598	-31.9723	0.0166733	0.0166733	0.999699	0.999773
10.02	6.71109	6.71109	-9.38789	-32.0311	0.0166313	0.0166313	0.999699	0.999773
10.03	6.70735	6.70735	-9.4098	-32.0898	0.0165898	0.0165898	0.999699	0.999773
10.04	6.70361	6.70361	-9.43171	-32.1485	0.0165487	0.0165487	0.999699	0.999773
10.05	6.69986	6.69986	-9.45362	-32.2073	0.016508	0.016508	0.999699	0.999773
10.06	6.69612	6.69612	-9.47553	-32.266	0.0164678	0.0164678	0.999699	0.999773
10.07	6.69237	6.69237	-9.49744	-32.3247	0.0164281	0.0164281	0.999699	0.999773
10.08	6.68862	6.68862	-9.51935	-32.3834	0.0163888	0.0163888	0.999699	0.999773
10.09	6.68488	6.68488	-9.54126	-32.4422	0.0163499	0.0163499	0.999699	0.999773
10.1	6.68113	6.68113	-9.56318	-32.5009	0.0163114	0.0163114	0.999699	0.999773
10.11	6.67738	6.67738	-9.58509	-32.5596	0.0162734	0.0162734	0.999699	0.999773
10.12	6.67363	6.67363	-9.607	-32.6183	0.0162358	0.0162358	0.999699	0.999773
10.13	6.66988	6.66988	-9.62891	-32.6771	0.0161985	0.0161985	0.999699	0.999773
10.14	6.66613	6.66613	-9.65082	-32.7358	0.0161617	0.0161617	0.999699	0.999773
10.15	6.66238	6.66238	-9.67273	-32.7945	0.0161253	0.0161253	0.999699	0.999773
10.16	6.65863	6.65863	-9.69464	-32.8533	0.0160893	0.0160893	0.999699	0.999773
10.17	6.65487	6.65487	-9.71655	-32.912	0.0160537	0.0160537	0.999699	0.999773
10.18	6.65112	6.65112	-9.73846	-32.9707	0.0160184	0.0160184	0.999699	0.999773
10.19	6.64737	6.64737	-9.76037	-33.0294	0.0159836	0.0159836	0.999699	0.999773
10.2	6.64361	6.64361	-9.78229	-33.0882	0.0159491	0.0159491	0.999699	0.999773
10.21	6.63986	6.63986	-9.8042	-33.1469	0.015915	0.015915	0.999699	0.999773
10.22	6.6361	6.6361	-9.82611	-33.2056	0.0158812	0.0158812	0.999699	0.999773
10.23	6.63234	6.63234	-9.84802	-33.2644	0.0158478	0.0158478	0.999699	0.999773
10.24	6.62859	6.62859	-9.86993	-33.3231	0.0158148	0.0158148	0.999699	0.999773
10.25	6.62483	6.62483	-9.89184	-33.3818	0.0157821	0.0157821	0.999699	0.999773
10.26	6.62107	6.62107	-9.91375	-33.4405	0.0157498	0.0157498	0.999699	0.999773
10.27	6.61731	6.61731	-9.93566	-33.4993	0.0157178	0.0157178	0.999699	0.999773
10.28	6.61355	6.61355	-9.95757	-33.558	0.0156861	0.0156861	0.999699	0.999773
10.29	6.60979	6.60979	-9.97948	-33.6167	0.0156548	0.0156548	0.999699	0.999773
10.3	6.60603	6.60603	-10.0014	-33.6754	0.0156238	0.0156238	0.999699	0.999773
10.31	6.60227	6.60227	-10.0233	-33.7342	0.0155932	0.0155932	0.999699	0.999773
10.32	6.59851	6.59851	-10.0452	-33.7929	0.0155628	0.0155628	0.999699	0.999773
10.33	6.59475	6.59475	-10.0671	-33.8516	0.0155328	0.0155328	0.999699	0.999773
10.34	6.59098	6.59098	-10.089	-33.9104	0.0155031	0.0155031	0.999699	0.999773
10.35	6.58722	6.58722	-10.1109	-33.9691	0.0154737	0.0154737	0.999699	0.999773
10.36	6.58346	6.58346	-10.1329	-34.0278	0.0154447	0.0154447	0.999699	0.999773
10.37	6.57969	6.57969	-10.1548	-34.0865	0.0154159	0.0154159	0.999699	0.999773
10.38	6.57593	6.57593	-10.1767	-34.1453	0.0153874	0.0153874	0.999699	0.999773
10.39	6.57216	6.57216	-10.1986	-34.204	0.0153593	0.0153593	0.999699	0.999773
10.4	6.5684	6.5684	-10.2205	-34.2627	0.0153314	0.0153314	0.999699	0.999773
10.41	6.56463	6.56463	-10.2424	-34.3214	0.0153038	0.0153038	0.999699	0.999773
10.42	6.56086	6.56086	-10.2643	-34.3802	0.0152765	0.0152765	0.999699	0.999773
10.43	6.5571	6.5571	-10.2862	-34.4389	0.0152495	0.0152495	0.999699	0.999773
10.44	6.55333	6.55333	-10.3081	-34.4976	0.0152228	0.0152228	0.999699	0.999773
10.45	6.54956	6.54956	-10.3301	-34.5564	0.0151963	0.0151963	0.999699	0.999773
10.46	6.54579	6.54579	-10.352	-34.6151	0.0151701	0.0151701	0.999699	0.999773
10.47	6.54202	6.54202	-10.3739	-34.6738	0.0151442	0.0151442	0.999699	0.999773
10.48	6.53825	6.53825	-10.3958	-34.7325	0.0151186	0.0151186	0.999699	0.999773
10.49	6.53448	6.53448	-10.4177	-34.7913	0.0150932	0.0150932	0.999699	0.999773
10.5	6.53071	6.53071	-10.4396	-34.85	0.0150681	0.0150681	0.999699	0.999773
10.51	6.52694	6.52694	-10.4615	-34.9087	0.0150432	0.0150432	0.999699	0.999773
10.52	6.52317	6.52317	-10.4834	-34.9675	0.0150186	0.0150186	0.999699	0.999773
10.53	6.5194	6.5194	-10.5053	-35.0262	0.0149942	0.0149942	0.999699	0.999773
10.54	6.51562	6.51562	-10.5273	-35.0849	0.0149701	0.0149701	0.999699	0.999773
10.55	6.51185	6.51185	-10.5492	-35.1436	0.0149463	0.0149463	0.999699	0.999773
10.56	6.50808	6.50808	-10.5711	-35.2024	0.0149227	0.0149227	0.999699	0.999773
10.57	6.5043	6.5043	-10.593	-35.2611	0.0148993	0.0148993	0.999699	0.999773
10.58	6.50053	6.50053	-10.6149	-35.3198	0.0148762	0.0148762	0.999699	0.999773
10.59	6.49676	6.49676	-10.6368	-35.3785	0.0148533	0.0148533	0.999699	0.999773
10.6	6.49298	6.49298	-10.6587	-35.4373	0.0148306	0.0148306	0.999699	0.999773
10.61	6.48921	6.48921	-10.6806	-35.496	0.0148082	0.0148082	0.999699	0.999773
10.62	6.48543	6.48543	-10.7025	-35.5547	0.014786	0.014786	0.999699	0.999773
10.63	6.48165	6.48165	-10.7245	-35.6135	0.014764	0.014764	0.999699	0.999773
10.64	6.47788	6.47788	-10.7464	-35.6722	0.0147422	0.0147422	0.999699	0.999773
10.65	6.4741	6.4741	-10.7683	-35.7309	0.0147207	0.0147207	0.999699	0.999773
10.66	6.47032	6.47032	-10.7902	-35.7896	0.0146994	0.0146994	0.999699	0.999773
10.67	6.46655	6.46655	-10.8121	-35.8484	0.0146782	0.0146782	0.999699	0.999773
10.68	6.46277	6.46277	-10.834	-35.9071	0.0146574	0.0146574	0.999699	0.999773
10.69	6.45899	6.45899	-10.8559	-35.9658	0.0146367	0.0146367	0.999699	0.999773
10.7	6.45521	6.45521	-10.8778	-36.0246	0.0146162	0.0146162	0.999699	0.999773
10.71	6.45143	6.45143	-10.8997	-36.0833	0.0145959	0.0145959	0.999699	0.999773
10.72	6.44765	6.44765	-10.9217	-36.142	0.0145759	0.0145759	0.999699	0.999773
10.73	6.44387	6.44387	-10.9436	-36.2007	0.014556	0.014556	0.999699	0.999773
10.74	6.44009	6.44009	-10.9655	-36.2595	0.0145363	0.0145363	0.999699	0.999773
10.75	6.43631	6.43631	-10.9874	-36.3182	0.0145169	0.0145169	0.999699	0.999773
10.76	6.43253	6.43253	-11.0093	-36.3769	0.0144976	0.0144976	0.999699	0.999773
10.77	6.42875	6.42875	-11.0312	-36.4356	0.0144785	0.0144785	0.999699	0.999773
10.78	6.42497	6.42497	-11.0531	-36.4944	0.0144596	0.0144596	0.999699	0.999773
10.79	6.42119	6.42119	-11.075	-36.5531	0.0144409	0.0144409	0.999699	0.999773
10.8	6.4174	6.4174	-11.0969	-36.6118	0.0144224	0.0144224	0.999699	0.999773
10.81	6.41362	6.41362	-11.1189	-36.6706	0.014404	0.014404	0.999699	0.999773
10.82	6.40984	6.40984	-11.1408	-36.7293	0.0143859	0.0143859	0.999699	0.999773
10.83	6.40606	6.40606	-11.1627	-36.788	0.0143679	0.0143679	0.999699	0.999773
10.84	6.40227	6.40227	-11.1846	-36.8467	0.0143501	0.0143501	0.999699	0.999773
10.85	6.39849	6.39849	-11.2065	-36.9055	0.0143325	0.0143325	0.999699	0.999773
10.86	6.3947	6.3947	-11.2284	-36.9642	0.0143151	0.0143151	0.999699	0.999773
10.87	6.39092	6.39092	-11.2503	-37.0229	0.0142978	0.0142978	0.999699	0.999773
10.88	6.38713	6.38713	-11.2722	-37.0817	0.0142807	0.0142807	0.999699	0.999773
10.89	6.38335	6.38335	-11.2941	-37.1404	0.0142638	0.0142638	0.999699	0.999773
10.9	6.37956	6.37956	-11.3161	-37.1991	0.014247	0.014247	0.999699	0.999773
10.91	6.37578	6.37578	-11.338	-37.2578	0.0142304	0.0142304	0.999699	0.999773
10.92	6.37199	6.37199	-11.3599	-37.3166	0.014214	0.014214	0.999699	0.999773
10.93	6.36821	6.36821	-11.3818	-37.3753	0.0141977	0.0141977	0.999699	0.999773
10.94	6.36442	6.36442	-11.4037	-37.434	0.0141816	0.0141816	0.999699	0.999773
10.95	6.36063	6.36063	-11.4256	-37.4927	0.0141656	0.0141656	0.999699	0.999773
10.96	6.35685	6.35685	-11.4475	-37.5515	0.0141498	0.0141498	0.999699	0.999773
10.97	6.35306	6.35306	-11.4694	-37.6102	0.0141342	0.0141342	0.999699	0.999773
10.98	6.34927	6.34927	-11.4913	-37.6689	0.0141187	0.0141187	0.999699	0.999773
10.99	6.34548	6.34548	-11.5133	-37.7277	0.0141033	0.0141033	0.999699	0.999773
11	6.34169	6.34169	-11.5352	-37.7864	0.0140881	0.0140881	0.999699	0.999773
11.01	6.33791	6.33791	-11.5571	-37.8451	0.0140731	0.0140731	0.999699	0.999773
11.02	6.33412	6.33412	-11.579	-37.9038	0.0140582	0.0140582	0.999699	0.999773
11.03	6.33033	6.33033	-11.6009	-37.9626	0.0140434	0.0140434	0.999699	0.999773
11.04	6.32654	6.32654	-11.6228	-38.0213	0.0140288	0.0140288	0.999699	0.999773
11.05	6.32275	6.32275	-11.6447	-38.08	0.0140143	0.0140143	0.999699	0.999773
11.06	6.31896	6.31896	-11.6666	-38.1387	0.014	0.014	0.999699	0.999773
11.07	6.31517	6.31517	-11.6885	-38.1975	0.0139858	0.0139858	0.999699	0.999773
11.08	6.31138	6.31138	-11.7105	-38.2562	0.0139718	0.0139718	0.999699	0.999773
11.09	6.30759	6.30759	-11.7324	-38.3149	0.0139579	0.0139579	0.999699	0.999773
11.1	6.3038	6.3038	-11.7543	-38.3737	0.0139441	0.0139441	0.999699	0.999773
11.11	6.30001	6.30001	-11.7762	-38.4324	0.0139304	0.0139304	0.999699	0.999773
11.12	6.29622	6.29622	-11.7981	-38.4911	0.0139169	0.0139169	0.999699	0.999773
11.13	6.29242	6.29242	-11.82	-38.5498	0.0139035	0.0139035	0.999699	0.999773
11.14	6.28863	6.28863	-11.8419	-38.6086	0.0138903	0.0138903	0.999699	0.999773
11.15	6.28484	6.28484	-11.8638	-38.6673	0.0138771	0.0138771	0.999699	0.999773
11.16	6.28105	6.28105	-11.8857	-38.726	0.0138641	0.0138641	0.999699	0.999773
11.17	6.27726	6.27726	-11.9076	-38.7848	0.0138513	0.0138513	0.999699	0.999773
11.18	6.27346	6.27346	-11.9296	-38.8435	0.0138385	0.0138385	0.999699	0.999773
11.19	6.26967	6.26967	-11.9515	-38.9022	0.0138259	0.0138259	0.999699	0.999773
11.2	6.26588	6.26588	-11.9734	-38.9609	0.0138134	0.0138134	0.999699	0.999773
11.21	6.26208	6.26208	-11.9953	-39.0197	0.013801	0.013801	0.999699	0.999773
11.22	6.25829	6.25829	-12.0172	-39.0784	0.0137887	0.0137887	0.999699	0.999773
11.23	6.2545	6.2545	-12.0391	-39.1371	0.0137765	0.0137765	0.999699	0.999773
11.24	6.2507	6.2507	-12.061	-39.1958	0.0137645	0.0137645	0.999699	0.999773
11.25	6.24691	6.24691	-12.0829	-39.2546	0.0137526	0.0137526	0.999699	0.999773
11.26	6.24311	6.24311	-12.1048	-39.3133	0.0137408	0.0137408	0.999699	0.999773
11.27	6.23932	6.23932	-12.1268	-39.372	0.0137291	0.0137291	0.999699	0.999773
11.28	6.23552	6.23552	-12.1487	-39.4308	0.0137175	0.0137175	0.999699	0.999773
11.29	6.23173	6.23173	-12.1706	-39.4895	0.013706	0.013706	0.999699	0.999773
11.3	6.22793	6.22793	-12.1925	-39.5482	0.0136947	0.0136947	0.999699	0.999773
11.31	6.22414	6.22414	-12.2144	-39.6069	0.0136834	0.0136834	0.999699	0.999773
11.32	6.22034	6.22034	-12.2363	-39.6657	0.0136723	0.0136723	0.999699	0.999773
11.33	6.21654	6.21654	-12.2582	-39.7244	0.0136612	0.0136612	0.999699	0.999773
11.34	6.21275	6.21275	-12.2801	-39.7831	0.0136503	0.0136503	0.999699	0.999773
11.35	6.20895	6.20895	-12.302	-39.8419	0.0136394	0.0136394	0.999699	0.999773
11.36	6.20516	6.20516	-12.324	-39.9006	0.0136287	0.0136287	0.999699	0.999773
11.37	6.20136	6.20136	-12.3459	-39.9593	0.0136181	0.0136181	0.999699	0.999773
11.38	6.19756	6.19756	-12.3678	-40.018	0.0136075	0.0136075	0.999699	0.999773
11.39	6.19377	6.19377	-12.3897	-40.0768	0.0135971	0.0135971	0.999699	0.999773
11.4	6.18997	6.18997	-12.4116	-40.1355	0.0135868	0.0135868	0.999699	0.999773
11.41	6.18617	6.18617	-12.4335	-40.1942	0.0135766	0.0135766	0.999699	0.999773
11.42	6.18237	6.18237	-12.4554	-40.2529	0.0135664	0.0135664	0.999699	0.999773
11.43	6.17857	6.17857	-12.4773	-40.3117	0.0135564	0.0135564	0.999699	0.999773
11.44	6.17478	6.17478	-12.4992	-40.3704	0.0135464	0.0135464	0.999699	0.999773
11.45	6.17098	6.17098	-12.5212	-40.4291	0.0135366	0.0135366	0.999699	0.999773
11.46	6.16718	6.16718	-12.5431	-40.4879	0.0135268	0.0135268	0.999699	0.999773
11.47	6.16338	6.16338	-12.565	-40.5466	0.0135172	0.0135172	0.999699	0.999773
11.48	6.15958	6.15958	-12.5869	-40.6053	0.0135076	0.0135076	0.999699	0.999773
11.49	6.15578	6.15578	-12.6088	-40.664	0.0134981	0.0134981	0.999699	0.999773
11.5	6.15199	6.15199	-12.6307	-40.7228	0.0134887	0.0134887	0.999699	0.999773
11.51	6.14819	6.14819	-12.6526	-40.7815	0.0134794	0.0134794	0.999699	0.999773
11.52	6.14439	6.14439	-12.6745	-40.8402	0.0134702	0.0134702	0.999699	0.999773
11.53	6.14059	6.14059	-12.6964	-40.8989	0.013461	0.013461	0.999699	0.999773
11.54	6.13679	6.13679	-12.7184	-40.9577	0.013452	0.013452	0.999699	0.999773
11.55	6.13299	6.13299	-12.7403	-41.0164	0.013443	0.013443	0.999699	0.999773
11.56	6.12919	6.12919	-12.7622	-41.0751	0.0134341	0.0134341	0.999699	0.999773
11.57	6.12539	6.12539	-12.7841	-41.1339	0.0134253	0.0134253	0.999699	0.999773
11.58	6.12159	6.12159	-12.806	-41.1926	0.0134166	0.0134166	0.999699	0.999773
11.59	6.11779	6.11779	-12.8279	-41.2513	0.013408	0.013408	0.999699	0.999773
11.6	6.11399	6.11399	-12.8498	-41.31	0.0133994	0.0133994	0.999699	0.999773
11.61	6.11018	6.11018	-12.8717	-41.3688	0.013391	0.013391	0.999699	0.999773
11.62	6.10638	6.10638	-12.8936	-41.4275	0.0133826	0.0133826	0.999699	0.999773
11.63	6.10258	6.10258	-12.9156	-41.4862	0.0133743	0.0133743	0.999699	0.999773
11.64	6.09878	6.09878	-12.9375	-41.545	0.013366	0.013366	0.999699	0.999773
11.65	6.09498	6.09498	-12.9594	-41.6037	0.0133579	0.0133579	0.999699	0.999773
11.66	6.09118	6.09118	-12.9813	-41.6624	0.0133498	0.0133498	0.999699	0.999773
11.67	6.08738	6.08738	-13.0032	-41.7211	0.0133418	0.0133418	0.999699	0.999773
11.68	6.08357	6.08357	-13.0251	-41.7799	0.0133338	0.0133338	0.999699	0.999773
11.69	6.07977	6.07977	-13.047	-41.8386	0.013326	0.013326	0.999699	0.999773
11.7	6.07597	6.07597	-13.0689	-41.8973	0.0133182	0.0133182	0.999699	0.999773
11.71	6.07217	6.07217	-13.0908	-41.956	0.0133105	0.0133105	0.999699	0.999773
11.72	6.06837	6.06837	-13.1128	-42.0148	0.0133028	0.0133028	0.999699	0.999773
11.73	6.06456	6.06456	-13.1347	-42.0735	0.0132952	0.0132952	0.999699	0.999773
11.74	6.06076	6.06076	-13.1566	-42.1322	0.0132877	0.0132877	0.999699	0.999773
11.75	6.05696	6.05696	-13.1785	-42.191	0.0132803	0.0132803	0.999699	0.999773
11.76	6.05316	6.05316	-13.2004	-42.2497	0.0132729	0.0132729	0.999699	0.999773
11.77	6.04935	6.04935	-13.2223	-42.3084	0.0132656	0.0132656	0.999699	0.999773
11.78	6.04555	6.04555	-13.2442	-42.3671	0.0132584	0.0132584	0.999699	0.999773
11.79	6.04175	6.04175	-13.2661	-42.4259	0.0132513	0.0132513	0.999699	0.999773
11.8	6.03794	6.03794	-13.288	-42.4846	0.0132442	0.0132442	0.999699	0.999773
11.81	6.03414	6.03414	-13.31	-42.5433	0.0132371	0.0132371	0.999699	0.999773
11.82	6.03033	6.03033	-13.3319	-42.6021	0.0132302	0.0132302	0.999699	0.999773
11.83	6.02653	6.02653	-13.3538	-42.6608	0.0132233	0.0132233	0.999699	0.999773
11.84	6.02273	6.02273	-13.3757	-42.7195	0.0132164	0.0132164	0.999699	0.999773
11.85	6.01892	6.01892	-13.3976	-42.7782	0.0132097	0.0132097	0.999699	0.999773
11.86	6.01512	6.01512	-13.4195	-42.837	0.0132029	0.0132029	0.999699	0.999773
11.87	6.01131	6.01131	-13.4414	-42.8957	0.0131963	0.0131963	0.999699	0.999773
11.88	6.00751	6.00751	-13.4633	-42.9544	0.0131897	0.0131897	0.999699	0.999773
11.89	6.00371	6.00371	-13.4852	-43.0131	0.0131832	0.0131832	0.999699	0.999773
11.9	5.9999	5.9999	-13.5072	-43.0719	0.0131767	0.0131767	0.999699	0.999773
11.91	5.9961	5.9961	-13.5291	-43.1306	0.0131703	0.0131703	0.999699	0.999773
11.92	5.99229	5.99229	-13.551	-43.1893	0.013164	0.013164	0.999699	0.999773
11.93	5.98849	5.98849	-13.5729	-43.2481	0.0131577	0.0131577	0.999699	0.999773
11.94	5.98468	5.98468	-13.5948	-43.3068	0.0131514	0.0131514	0.999699	0.999773
11.95	5.98088	5.98088	-13.6167	-43.3655	0.0131453	0.0131453	0.999699	0.999773
11.96	5.97707	5.97707	-13.6386	-43.4242	0.0131391	0.0131391	0.999699	0.999773
11.97	5.97326	5.97326	-13.6605	-43.483	0.0131331	0.0131331	0.999699	0.999773
11.98	5.96946	5.96946	-13.6824	-43.5417	0.0131271	0.0131271	0.999699	0.999773
11.99	5.96565	5.96565	-13.7043	-43.6004	0.0131211	0.0131211	0.999699	0.999773
12	5.96185	5.96185	-13.7263	-43.6592	0.0131152	0.0131152	0.999699	0.999773
12.01	5.95804	5.95804	-13.7482	-43.7179	0.0131094	0.0131094	0.999699	0.999773
12.02	5.95424	5.95424	-13.7701	-43.7766	0.0131036	0.0131036	0.999699	0.999773
12.03	5.95043	5.95043	-13.792	-43.8353	0.0130979	0.0130979	0.999699	0.999773
12.04	5.94662	5.94662	-13.8139	-43.8941	0.0130922	0.0130922	0.999699	0.999773
12.05	5.94282	5.94282	-13.8358	-43.9528	0.0130865	0.0130865	0.999699	0.999773
12.06	5.93901	5.93901	-13.8577	-44.0115	0.013081	0.013081	0.999699	0.999773
12.07	5.9352	5.9352	-13.8796	-44.0702	0.0130754	0.0130754	0.999699	0.999773
12.08	5.9314	5.9314	-13.9015	-44.129	0.01307	0.01307	0.999699	0.999773
12.09	5.92759	5.92759	-13.9235	-44.1877	0.0130645	0.0130645	0.999699	0.999773
12.1	5.92378	5.92378	-13.9454	-44.2464	0.0130591	0.0130591	0.999699	0.999773
12.11	5.91998	5.91998	-13.9673	-44.3052	0.0130538	0.0130538	0.999699	0.999773
12.12	5.91617	5.91617	-13.9892	-44.3639	0.0130485	0.0130485	0.999699	0.999773
12.13	5.91236	5.91236	-14.0111	-44.4226	0.0130433	0.0130433	0.999699	0.999773
12.14	5.90856	5.90856	-14.033	-44.4813	0.0130381	0.0130381	0.999699	0.999773
12.15	5.90475	5.90475	-14.0549	-44.5401	0.013033	0.013033	0.999699	0.999773
12.16	5.90094	5.90094	-14.0768	-44.5988	0.0130279	0.0130279	0.999699	0.999773
12.17	5.89713	5.89713	-14.0987	-44.6575	0.0130228	0.0130228	0.999699	0.999773
12.18	5.89333	5.89333	-14.1207	-44.7162	0.0130178	0.0130178	0.999699	0.999773
12.19	5.88952	5.88952	-14.1426	-44.775	0.0130129	0.0130129	0.999699	0.999773
12.2	5.88571	5.88571	-14.1645	-44.8337	0.013008	0.013008	0.999699	0.999773
12.21	5.8819	5.8819	-14.1864	-44.8924	0.0130031	0.0130031	0.999699	0.999773
12.22	5.8781	5.8781	-14.2083	-44.9512	0.0129983	0.0129983	0.999699	0.999773
12.23	5.87429	5.87429	-14.2302	-45.0099	0.0129935	0.0129935	0.999699	0.999773
12.24	5.87048	5.87048	-14.2521	-45.0686	0.0129888	0.0129888	0.999699	0.999773
12.25	5.86667	5.86667	-14.274	-45.1273	0.0129841	0.0129841	0.999699	0.999773
12.26	5.86286	5.86286	-14.2959	-45.1861	0.0129795	0.0129795	0.999699	0.999773
12.27	5.85905	5.85905	-14.3179	-45.2448	0.0129749	0.0129749	0.999699	0.999773
12.28	5.85525	5.85525	-14.3398	-45.3035	0.0129703	0.0129703	0.999699	0.999773
12.29	5.85144	5.85144	-14.3617	-45.3623	0.0129658	0.0129658	0.999699	0.999773
12.3	5.84763	5.84763	-14.3836	-45.421	0.0129613	0.0129613	0.999699	0.999773
12.31	5.84382	5.84382	-14.4055	-45.4797	0.0129569	0.0129569	0.999699	0.999773
12.32	5.84001	5.84001	-14.4274	-45.5384	0.0129525	0.0129525	0.999699	0.999773
12.33	5.8362	5.8362	-14.4493	-45.5972	0.0129481	0.0129481	0.999699	0.999773
12.34	5.83239	5.83239	-14.4712	-45.6559	0.0129438	0.0129438	0.999699	0.999773
12.35	5.82859	5.82859	-14.4931	-45.7146	0.0129395	0.0129395	0.999699	0.999773
12.36	5.82478	5.82478	-14.5151	-45.7733	0.0129353	0.0129353	0.999699	0.999773
12.37	5.82097	5.82097	-14.537	-45.8321	0.0129311	0.0129311	0.999699	0.999773
12.38	5.81716	5.81716	-14.5589	-45.8908	0.0129269	0.0129269	0.999699	0.999773
12.39	5.81335	5.81335	-14.5808	-45.9495	0.0129228	0.0129228	0.999699	0.999773
12.4	5.80954	5.80954	-14.6027	-46.0083	0.0129187	0.0129187	0.999699	0.999773
12.41	5.80573	5.80573	-14.6246	-46.067	0.0129146	0.0129146	0.999699	0.999773
12.42	5.80192	5.80192	-14.6465	-46.1257	0.0129106	0.0129106	0.999699	0.999773
12.43	5.79811	5.79811	-14.6684	-46.1844	0.0129066	0.0129066	0.999699	0.999773
12.44	5.7943	5.7943	-14.6903	-46.2432	0.0129027	0.0129027	0.999699	0.999773
12.45	5.79049	5.79049	-14.7123	-46.3019	0.0128988	0.0128988	0.999699	0.999773
12.46	5.78668	5.78668	-14.7342	-46.3606	0.0128949	0.0128949	0.999699	0.999773
12.47	5.78287	5.78287	-14.7561	-46.4194	0.0128911	0.0128911	0.999699	0.999773
12.48	5.77906	5.77906	-14.778	-46.4781	0.0128873	0.0128873	0.999699	0.999773
12.49	5.77525	5.77525	-14.7999	-46.5368	0.0128835	0.0128835	0.999699	0.999773
12.5	5.77144	5.77144	-14.8218	-46.5955	0.0128798	0.0128798	0.999699	0.999773
12.51	5.76763	5.76763	-14.8437	-46.6543	0.012876	0.012876	0.999699	0.999773
12.52	5.76382	5.76382	-14.8656	-46.713	0.0128724	0.0128724	0.999699	0.999773
12.53	5.76001	5.76001	-14.8875	-46.7717	0.0128687	0.0128687	0.999699	0.999773
12.54	5.7562	5.7562	-14.9095	-46.8304	0.0128651	0.0128651	0.999699	0.999773
12.55	5.75239	5.75239	-14.9314	-46.8892	0.0128616	0.0128616	0.999699	0.999773
12.56	5.74858	5.74858	-14.9533	-46.9479	0.012858	0.012858	0.999699	0.999773
12.57	5.74477	5.74477	-14.9752	-47.0066	0.0128545	0.0128545	0.999699	0.999773
12.58	5.74096	5.74096	-14.9971	-47.0654	0.0128511	0.0128511	0.999699	0.999773
12.59	5.73715	5.73715	-15.019	-47.1241	0.0128476	0.0128476	0.999699	0.999773
12.6	5.73334	5.73334	-15.0409	-47.1828	0.0128442	0.0128442	0.999699	0.999773
12.61	5.72953	5.72953	-15.0628	-47.2415	0.0128408	0.0128408	0.999699	0.999773
12.62	5.72572	5.72572	-15.0847	-47.3003	0.0128375	0.0128375	0.999699	0.999773
12.63	5.72191	5.72191	-15.1067	-47.359	0.0128341	0.0128341	0.999699	0.999773
12.64	5.71809	5.71809	-15.1286	-47.4177	0.0128309	0.0128309	0.999699	0.999773
12.65	5.71428	5.71428	-15.1505	-47.4764	0.0128276	0.0128276	0.999699	0.999773
12.66	5.71047	5.71047	-15.1724	-47.5352	0.0128244	0.0128244	0.999699	0.999773
12.67	5.70666	5.70666	-15.1943	-47.5939	0.0128212	0.0128212	0.999699	0.999773
12.68	5.70285	5.70285	-15.2162	-47.6526	0.012818	0.012818	0.999699	0.999773
12.69	5.69904	5.69904	-15.2381	-47.7114	0.0128148	0.0128148	0.999699	0.999773
12.7	5.69523	5.69523	-15.26	-47.7701	0.0128117	0.0128117	0.999699	0.999773
12.71	5.69142	5.69142	-15.2819	-47.8288	0.0128086	0.0128086	0.999699	0.999773
12.72	5.68761	5.68761	-15.3039	-47.8875	0.0128056	0.0128056	0.999699	0.999773
12.73	5.68379	5.68379	-15.3258	-47.9463	0.0128025	0.0128025	0.999699	0.999773
12.74	5.67998	5.67998	-15.3477	-48.005	0.0127995	0.0127995	0.999699	0.999773
12.75	5.67617	5.67617	-15.3696	-48.0637	0.0127966	0.0127966	0.999699	0.999773
12.76	5.67236	5.67236	-15.3915	-48.1225	0.0127936	0.0127936	0.999699	0.999773
12.77	5.66855	5.66855	-15.4134	-48.1812	0.0127907	0.0127907	0.999699	0.999773
12.78	5.66474	5.66474	-15.4353	-48.2399	0.0127878	0.0127878	0.999699	0.999773
12.79	5.66092	5.66092	-15.4572	-48.2986	0.0127849	0.0127849	0.999699	0.999773
12.8	5.65711	5.65711	-15.4791	-48.3574	0.012782	0.012782	0.999699	0.999773
12.81	5.6533	5.6533	-15.501	-48.4161	0.0127792	0.0127792	0.999699	0.999773
12.82	5.64949	5.64949	-15.523	-48.4748	0.0127764	0.0127764	0.999699	0.999773
12.83	5.64568	5.64568	-15.5449	-48.5335	0.0127737	0.0127737	0.999699	0.999773
12.84	5.64186	5.64186	-15.5668	-48.5923	0.0127709	0.0127709	0.999699	0.999773
12.85	5.63805	5.63805	-15.5887	-48.651	0.0127682	0.0127682	0.999699	0.999773
12.86	5.63424	5.63424	-15.6106	-48.7097	0.0127655	0.0127655	0.999699	0.999773
12.87	5.63043	5.63043	-15.6325	-48.7685	0.0127628	0.0127628	0.999699	0.999773
12.88	5.62662	5.62662	-15.6544	-48.8272	0.0127602	0.0127602	0.999699	0.999773
12.89	5.6228	5.6228	-15.6763	-48.8859	0.0127575	0.0127575	0.999699	0.999773
12.9	5.61899	5.61899	-15.6982	-48.9446	0.0127549	0.0127549	0.999699	0.999773
12.91	5.61518	5.61518	-15.7202	-49.0034	0.0127523	0.0127523	0.999699	0.999773
12.92	5.61137	5.61137	-15.7421	-49.0621	0.0127498	0.0127498	0.999699	0.999773
12.93	5.60755	5.60755	-15.764	-49.1208	0.0127473	0.0127473	0.999699	0.999773
12.94	5.60374	5.60374	-15.7859	-49.1796	0.0127447	0.0127447	0.999699	0.999773
12.95	5.59993	5.59993	-15.8078	-49.2383	0.0127423	0.0127423	0.999699	0.999773
12.96	5.59612	5.59612	-15.8297	-49.297	0.0127398	0.0127398	0.999699	0.999773
12.97	5.5923	5.5923	-15.8516	-49.3557	0.0127373	0.0127373	0.999699	0.999773
12.98	5.58849	5.58849	-15.8735	-49.4145	0.0127349	0.0127349	0.999699	0.999773
12.99	5.58468	5.58468	-15.8954	-49.4732	0.0127325	0.0127325	0.999699	0.999773
13	5.58087	5.58087	-15.9174	-49.5319	0.0127301	0.0127301	0.999699	0.999773
13.01	5.57705	5.57705	-15.9393	-49.5906	0.0127278	0.0127278	0.999699	0.999773
13.02	5.57324	5.57324	-15.9612	-49.6494	0.0127254	0.0127254	0.999699	0.999773
13.03	5.56943	5.56943	-15.9831	-49.7081	0.0127231	0.0127231	0.999699	0.999773
13.04	5.56562	5.56562	-16.005	-49.7668	0.0127208	0.0127208	0.999699	0.999773
13.05	5.5618	5.5618	-16.0269	-49.8256	0.0127185	0.0127185	0.999699	0.999773
13.06	5.55799	5.55799	-16.0488	-49.8843	0.0127163	0.0127163	0.999699	0.999773
13.07	5.55418	5.55418	-16.0707	-49.943	0.0127141	0.0127141	0.999699	0.999773
13.08	5.55036	5.55036	-16.0926	-50.0017	0.0127118	0.0127118	0.999699	0.999773
13.09	5.54655	5.54655	-16.1146	-50.0605	0.0127096	0.0127096	0.999699	0.999773
13.1	5.54274	5.54274	-16.1365	-50.1192	0.0127075	0.0127075	0.999699	0.999773
13.11	5.53892	5.53892	-16.1584	-50.1779	0.0127053	0.0127053	0.999699	0.999773
13.12	5.53511	5.53511	-16.1803	-50.2367	0.0127032	0.0127032	0.999699	0.999773
13.13	5.5313	5.5313	-16.2022	-50.2954	0.0127011	0.0127011	0.999699	0.999773
13.14	5.52748	5.52748	-16.2241	-50.3541	0.012699	0.012699	0.999699	0.999773
13.15	5.52367	5.52367	-16.246	-50.4128	0.0126969	0.0126969	0.999699	0.999773
13.16	5.51986	5.51986	-16.2679	-50.4716	0.0126948	0.0126948	0.999699	0.999773
13.17	5.51604	5.51604	-16.2898	-50.5303	0.0126928	0.0126928	0.999699	0.999773
13.18	5.51223	5.51223	-16.3118	-50.589	0.0126907	0.0126907	0.999699	0.999773
13.19	5.50842	5.50842	-16.3337	-50.6477	0.0126887	0.0126887	0.999699	0.999773
13.2	5.5046	5.5046	-16.3556	-50.7065	0.0126867	0.0126867	0.999699	0.999773
13.21	5.50079	5.50079	-16.3775	-50.7652	0.0126848	0.0126848	0.999699	0.999773
13.22	5.49698	5.49698	-16.3994	-50.8239	0.0126828	0.0126828	0.999699	0.999773
13.23	5.49316	5.49316	-16.4213	-50.8827	0.0126809	0.0126809	0.999699	0.999773
13.24	5.48935	5.48935	-16.4432	-50.9414	0.012679	0.012679	0.999699	0.999773
13.25	5.48554	5.48554	-16.4651	-51.0001	0.0126771	0.0126771	0.999699	0.999773
13.26	5.48172	5.48172	-16.487	-51.0588	0.0126752	0.0126752	0.999699	0.999773
13.27	5.47791	5.47791	-16.509	-51.1176	0.0126733	0.0126733	0.999699	0.999773
13.28	5.47409	5.47409	-16.5309	-51.1763	0.0126714	0.0126714	0.999699	0.999773
13.29	5.47028	5.47028	-16.5528	-51.235	0.0126696	0.0126696	0.999699	0.999773
13.3	5.46647	5.46647	-16.5747	-51.2937	0.0126678	0.0126678	0.999699	0.999773
13.31	5.46265	5.46265	-16.5966	-51.3525	0.012666	0.012666	0.999699	0.999773
13.32	5.45884	5.45884	-16.6185	-51.4112	0.0126642	0.0126642	0.999699	0.999773
13.33	5.45502	5.45502	-16.6404	-51.4699	0.0126624	0.0126624	0.999699	0.999773
13.34	5.45121	5.45121	-16.6623	-51.5287	0.0126607	0.0126607	0.999699	0.999773
13.35	5.4474	5.4474	-16.6842	-51.5874	0.0126589	0.0126589	0.999699	0.999773
13.36	5.44358	5.44358	-16.7062	-51.6461	0.0126572	0.0126572	0.999699	0.999773
13.37	5.43977	5.43977	-16.7281	-51.7048	0.0126555	0.0126555	0.999699	0.999773
13.38	5.43595	5.43595	-16.75	-51.7636	0.0126538	0.0126538	0.999699	0.999773
13.39	5.43214	5.43214	-16.7719	-51.8223	0.0126521	0.0126521	0.999699	0.999773
13.4	5.42833	5.42833	-16.7938	-51.881	0.0126505	0.0126505	0.999699	0.999773
13.41	5.42451	5.42451	-16.8157	-51.9398	0.0126488	0.0126488	0.999699	0.999773
13.42	5.4207	5.4207	-16.8376	-51.9985	0.0126472	0.0126472	0.999699	0.999773
13.43	5.41688	5.41688	-16.8595	-52.0572	0.0126455	0.0126455	0.999699	0.999773
13.44	5.41307	5.41307	-16.8814	-52.1159	0.0126439	0.0126439	0.999699	0.999773
13.45	5.40925	5.40925	-16.9034	-52.1747	0.0126423	0.0126423	0.999699	0.999773
13.46	5.40544	5.40544	-16.9253	-52.2334	0.0126408	0.0126408	0.999699	0.999773
13.47	5.40163	5.40163	-16.9472	-52.2921	0.0126392	0.0126392	0.999699	0.999773
13.48	5.39781	5.39781	-16.9691	-52.3508	0.0126377	0.0126377	0.999699	0.999773
13.49	5.394	5.394	-16.991	-52.4096	0.0126361	0.0126361	0.999699	0.999773
13.5	5.39018	5.39018	-17.0129	-52.4683	0.0126346	0.0126346	0.999699	0.999773
13.51	5.38637	5.38637	-17.0348	-52.527	0.0126331	0.0126331	0.999699	0.999773
13.52	5.38255	5.38255	-17.0567	-52.5858	0.0126316	0.0126316	0.999699	0.999773
13.53	5.37874	5.37874	-17.0786	-52.6445	0.0126301	0.0126301	0.999699	0.999773
13.54	5.37492	5.37492	-17.1006	-52.7032	0.0126286	0.0126286	0.999699	0.999773
13.55	5.37111	5.37111	-17.1225	-52.7619	0.0126272	0.0126272	0.999699	0.999773
13.56	5.3673	5.3673	-17.1444	-52.8207	0.0126257	0.0126257	0.999699	0.999773
13.57	5.36348	5.36348	-17.1663	-52.8794	0.0126243	0.0126243	0.999699	0.999773
13.58	5.35967	5.35967	-17.1882	-52.9381	0.0126229	0.0126229	0.999699	0.999773
13.59	5.35585	5.35585	-17.2101	-52.9969	0.0126215	0.0126215	0.999699	0.999773
13.6	5.35204	5.35204	-17.232	-53.0556	0.0126201	0.0126201	0.999699	0.999773
13.61	5.34822	5.34822	-17.2539	-53.1143	0.0126187	0.0126187	0.999699	0.999773
13.62	5.34441	5.34441	-17.2758	-53.173	0.0126173	0.0126173	0.999699	0.999773
13.63	5.34059	5.34059	-17.2977	-53.2318	0.012616	0.012616	0.999699	0.999773
13.64	5.33678	5.33678	-17.3197	-53.2905	0.0126146	0.0126146	0.999699	0.999773
13.65	5.33296	5.33296	-17.3416	-53.3492	0.0126133	0.0126133	0.999699	0.999773
13.66	5.32915	5.32915	-17.3635	-53.4079	0.012612	0.012612	0.999699	0.999773
13.67	5.32533	5.32533	-17.3854	-53.4667	0.0126107	0.0126107	0.999699	0.999773
13.68	5.32152	5.32152	-17.4073	-53.5254	0.0126094	0.0126094	0.999699	0.999773
13.69	5.3177	5.3177	-17.4292	-53.5841	0.0126081	0.0126081	0.999699	0.999773
13.7	5.31389	5.31389	-17.4511	-53.6429	0.0126068	0.0126068	0.999699	0.999773
13.71	5.31007	5.31007	-17.473	-53.7016	0.0126056	0.0126056	0.999699	0.999773
13.72	5.30626	5.30626	-17.4949	-53.7603	0.0126043	0.0126043	0.999699	0.999773
13.73	5.30244	5.30244	-17.5169	-53.819	0.0126031	0.0126031	0.999699	0.999773
13.74	5.29863	5.29863	-17.5388	-53.8778	0.0126018	0.0126018	0.999699	0.999773
13.75	5.29481	5.29481	-17.5607	-53.9365	0.0126006	0.0126006	0.999699	0.999773
13.76	5.291	5.291	-17.5826	-53.9952	0.0125994	0.0125994	0.999699	0.999773
13.77	5.28718	5.28718	-17.6045	-54.0539	0.0125982	0.0125982	0.999699	0.999773
13.78	5.28337	5.28337	-17.6264	-54.1127	0.012597	0.012597	0.999699	0.999773
13.79	5.27955	5.27955	-17.6483	-54.1714	0.0125958	0.0125958	0.999699	0.999773
13.8	5.27574	5.27574	-17.6702	-54.2301	0.0125947	0.0125947	0.999699	0.999773
13.81	5.27192	5.27192	-17.6921	-54.2889	0.0125935	0.0125935	0.999699	0.999773
13.82	5.26811	5.26811	-17.7141	-54.3476	0.0125924	0.0125924	0.999699	0.999773
13.83	5.26429	5.26429	-17.736	-54.4063	0.0125912	0.0125912	0.999699	0.999773
13.84	5.26048	5.26048	-17.7579	-54.465	0.0125901	0.0125901	0.999699	0.999773
13.85	5.25666	5.25666	-17.7798	-54.5238	0.012589	0.012589	0.999699	0.999773
13.86	5.25285	5.25285	-17.8017	-54.5825	0.0125879	0.0125879	0.999699	0.999773
13.87	5.24903	5.24903	-17.8236	-54.6412	0.0125868	0.0125868	0.999699	0.999773
13.88	5.24522	5.24522	-17.8455	-54.7	0.0125857	0.0125857	0.999699	0.999773
13.89	5.2414	5.2414	-17.8674	-54.7587	0.0125846	0.0125846	0.999699	0.999773
13.9	5.23758	5.23758	-17.8893	-54.8174	0.0125836	0.0125836	0.999699	0.999773
13.91	5.23377	5.23377	-17.9113	-54.8761	0.0125825	0.0125825	0.999699	0.999773
13.92	5.22995	5.22995	-17.9332	-54.9349	0.0125815	0.0125815	0.999699	0.999773
13.93	5.22614	5.22614	-17.9551	-54.9936	0.0125804	0.0125804	0.999699	0.999773
13.94	5.22232	5.22232	-17.977	-55.0523	0.0125794	0.0125794	0.999699	0.999773
13.95	5.21851	5.21851	-17.9989	-55.111	0.0125784	0.0125784	0.999699	0.999773
13.96	5.21469	5.21469	-18.0208	-55.1698	0.0125774	0.0125774	0.999699	0.999773
13.97	5.21088	5.21088	-18.0427	-55.2285	0.0125764	0.0125764	0.999699	0.999773
13.98	5.20706	5.20706	-18.0646	-55.2872	0.0125754	0.0125754	0.999699	0.999773
13.99	5.20325	5.20325	-18.0865	-55.346	0.0125744	0.0125744	0.999699	0.999773
14	5.19943	5.19943	-18.1085	-55.4047	0.0125734	0.0125734	0.999699	0.999773
14.01	5.19561	5.19561	-18.1304	-55.4634	0.0125724	0.0125724	0.999699	0.999773
14.02	5.1918	5.1918	-18.1523	-55.5221	0.0125715	0.0125715	0.999699	0.999773
14.03	5.18798	5.18798	-18.1742	-55.5809	0.0125705	0.0125705	0.999699	0.999773
14.04	5.18417	5.18417	-18.1961	-55.6396	0.0125696	0.0125696	0.999699	0.999773
14.05	5.18035	5.18035	-18.218	-55.6983	0.0125686	0.0125686	0.999699	0.999773
14.06	5.17654	5.17654	-18.2399	-55.7571	0.0125677	0.0125677	0.999699	0.999773
14.07	5.17272	5.17272	-18.2618	-55.8158	0.0125668	0.0125668	0.999699	0.999773
14.08	5.1689	5.1689	-18.2837	-55.8745	0.0125659	0.0125659	0.999699	0.999773
14.09	5.16509	5.16509	-18.3057	-55.9332	0.012565	0.012565	0.999699	0.999773
14.1	5.16127	5.16127	-18.3276	-55.992	0.0125641	0.0125641	0.999699	0.999773
14.11	5.15746	5.15746	-18.3495	-56.0507	0.0125632	0.0125632	0.999699	0.999773
14.12	5.15364	5.15364	-18.3714	-56.1094	0.0125623	0.0125623	0.999699	0.999773
14.13	5.14983	5.14983	-18.3933	-56.1681	0.0125615	0.0125615	0.999699	0.999773
14.14	5.14601	5.14601	-18.4152	-56.2269	0.0125606	0.0125606	0.999699	0.999773
14.15	5.14219	5.14219	-18.4371	-56.2856	0.0125597	0.0125597	0.999699	0.999773
14.16	5.13838	5.13838	-18.459	-56.3443	0.0125589	0.0125589	0.999699	0.999773
14.17	5.13456	5.13456	-18.4809	-56.4031	0.012558	0.012558	0.999699	0.999773
14.18	5.13075	5.13075	-18.5029	-56.4618	0.0125572	0.0125572	0.999699	0.999773
14.19	5.12693	5.12693	-18.5248	-56.5205	0.0125564	0.0125564	0.999699	0.999773
14.2	5.12312	5.12312	-18.5467	-56.5792	0.0125556	0.0125556	0.999699	0.999773
14.21	5.1193	5.1193	-18.5686	-56.638	0.0125548	0.0125548	0.999699	0.999773
14.22	5.11548	5.11548	-18.5905	-56.6967	0.012554	0.012554	0.999699	0.999773
14.23	5.11167	5.11167	-18.6124	-56.7554	0.0125532	0.0125532	0.999699	0.999773
14.24	5.10785	5.10785	-18.6343	-56.8142	0.0125524	0.0125524	0.999699	0.999773
14.25	5.10404	5.10404	-18.6562	-56.8729	0.0125516	0.0125516	0.999699	0.999773
14.26	5.10022	5.10022	-18.6781	-56.9316	0.0125508	0.0125508	0.999699	0.999773
14.27	5.0964	5.0964	-18.7001	-56.9903	0.01255	0.01255	0.999699	0.999773
14.28	5.09259	5.09259	-18.722	-57.0491	0.0125493	0.0125493	0.999699	0.999773
14.29	5.08877	5.08877	-18.7439	-57.1078	0.0125485	0.0125485	0.999699	0.999773
14.3	5.08496	5.08496	-18.7658	-57.1665	0.0125478	0.0125478	0.999699	0.999773
14.31	5.08114	5.08114	-18.7877	-57.2252	0.012547	0.012547	0.999699	0.999773
14.32	5.07732	5.07732	-18.8096	-57.284	0.0125463	0.0125463	0.999699	0.999773
14.33	5.07351	5.07351	-18.8315	-57.3427	0.0125456	0.0125456	0.999699	0.999773
14.34	5.06969	5.06969	-18.8534	-57.4014	0.0125448	0.0125448	0.999699	0.999773
14.35	5.06588	5.06588	-18.8753	-57.4602	0.0125441	0.0125441	0.999699	0.999773
14.36	5.06206	5.06206	-18.8973	-57.5189	0.0125434	0.0125434	0.999699	0.999773
14.37	5.05824	5.05824	-18.9192	-57.5776	0.0125427	0.0125427	0.999699	0.999773
14.38	5.05443	5.05443	-18.9411	-57.6363	0.012542	0.012542	0.999699	0.999773
14.39	5.05061	5.05061	-18.963	-57.6951	0.0125413	0.0125413	0.999699	0.999773
14.4	5.04679	5.04679	-18.9849	-57.7538	0.0125406	0.0125406	0.999699	0.999773
14.41	5.04298	5.04298	-19.0068	-57.8125	0.01254	0.01254	0.999699	0.999773
14.42	5.03916	5.03916	-19.0287	-57.8712	0.0125393	0.0125393	0.999699	0.999773
14.43	5.03535	5.03535	-19.0506	-57.93	0.0125386	0.0125386	0.999699	0.999773
14.44	5.03153	5.03153	-19.0725	-57.9887	0.012538	0.012538	0.999699	0.999773
14.45	5.02771	5.02771	-19.0944	-58.0474	0.0125373	0.0125373	0.999699	0.999773
14.46	5.0239	5.0239	-19.1164	-58.1062	0.0125367	0.0125367	0.999699	0.999773
14.47	5.02008	5.02008	-19.1383	-58.1649	0.012536	0.012536	0.999699	0.999773
14.48	5.01627	5.01627	-19.1602	-58.2236	0.0125354	0.0125354	0.999699	0.999773
14.49	5.01245	5.01245	-19.1821	-58.2823	0.0125347	0.0125347	0.999699	0.999773
14.5	5.00863	5.00863	-19.204	-58.3411	0.0125341	0.0125341	0.999699	0.999773
14.51	5.00482	5.00482	-19.2259	-58.3998	0.0125335	0.0125335	0.999699	0.999773
14.52	5.001	5.001	-19.2478	-58.4585	0.0125329	0.0125329	0.999699	0.999773
14.53	4.99718	4.99718	-19.2697	-58.5173	0.0125323	0.0125323	0.999699	0.999773
14.54	4.99337	4.99337	-19.2916	-58.576	0.0125317	0.0125317	0.999699	0.999773
14.55	4.98955	4.98955	-19.3136	-58.6347	0.0125311	0.0125311	0.999699	0.999773
14.56	4.98573	4.98573	-19.3355	-58.6934	0.0125305	0.0125305	0.999699	0.999773
14.57	4.98192	4.98192	-19.3574	-58.7522	0.0125299	0.0125299	0.999699	0.999773
14.58	4.9781	4.9781	-19.3793	-58.8109	0.0125293	0.0125293	0.999699	0.999773
14.59	4.97429	4.97429	-19.4012	-58.8696	0.0125287	0.0125287	0.999699	0.999773
14.6	4.97047	4.97047	-19.4231	-58.9283	0.0125281	0.0125281	0.999699	0.999773
14.61	4.96665	4.96665	-19.445	-58.9871	0.0125276	0.0125276	0.999699	0.999773
14.62	4.96284	4.96284	-19.4669	-59.0458	0.012527	0.012527	0.999699	0.999773
14.63	4.95902	4.95902	-19.4888	-59.1045	0.0125264	0.0125264	0.999699	0.999773
14.64	4.9552	4.9552	-19.5108	-59.1633	0.0125259	0.0125259	0.999699	0.999773
14.65	4.95139	4.95139	-19.5327	-59.222	0.0125253	0.0125253	0.999699	0.999773
14.66	4.94757	4.94757	-19.5546	-59.2807	0.0125248	0.0125248	0.999699	0.999773
14.67	4.94375	4.94375	-19.5765	-59.3394	0.0125242	0.0125242	0.999699	0.999773
14.68	4.93994	4.93994	-19.5984	-59.3982	0.0125237	0.0125237	0.999699	0.999773
14.69	4.93612	4.93612	-19.6203	-59.4569	0.0125232	0.0125232	0.999699	0.999773
14.7	4.93231	4.93231	-19.6422	-59.5156	0.0125227	0.0125227	0.999699	0.999773
14.71	4.92849	4.92849	-19.6641	-59.5744	0.0125221	0.0125221	0.999699	0.999773
14.72	4.92467	4.92467	-19.686	-59.6331	0.0125216	0.0125216	0.999699	0.999773
14.73	4.92086	4.92086	-19.708	-59.6918	0.0125211	0.0125211	0.999699	0.999773
14.74	4.91704	4.91704	-19.7299	-59.7505	0.0125206	0.0125206	0.999699	0.999773
14.75	4.91322	4.91322	-19.7518	-59.8093	0.0125201	0.0125201	0.999699	0.999773
14.76	4.90941	4.90941	-19.7737	-59.868	0.0125196	0.0125196	0.999699	0.999773
14.77	4.90559	4.90559	-19.7956	-59.9267	0.0125191	0.0125191	0.999699	0.999773
14.78	4.90177	4.90177	-19.8175	-59.9854	0.0125186	0.0125186	0.999699	0.999773
14.79	4.89796	4.89796	-19.8394	-60.0442	0.0125181	0.0125181	0.999699	0.999773
14.8	4.89414	4.89414	-19.8613	-60.1029	0.0125176	0.0125176	0.999699	0.999773
14.81	4.89032	4.89032	-19.8832	-60.1616	0.0125172	0.0125172	0.999699	0.999773
14.82	4.88651	4.88651	-19.9052	-60.2204	0.0125167	0.0125167	0.999699	0.999773
14.83	4.88269	4.88269	-19.9271	-60.2791	0.0125162	0.0125162	0.999699	0.999773
14.84	4.87887	4.87887	-19.949	-60.3378	0.0125158	0.0125158	0.999699	0.999773
14.85	4.87506	4.87506	-19.9709	-60.3965	0.0125153	0.0125153	0.999699	0.999773
14.86	4.87124	4.87124	-19.9928	-60.4553	0.0125148	0.0125148	0.999699	0.999773
14.87	4.86742	4.86742	-20.0147	-60.514	0.0125144	0.0125144	0.999699	0.999773
14.88	4.86361	4.86361	-20.0366	-60.5727	0.0125139	0.0125139	0.999699	0.999773
14.89	4.85979	4.85979	-20.0585	-60.6314	0.0125135	0.0125135	0.999699	0.999773
14.9	4.85597	4.85597	-20.0804	-60.6902	0.0125131	0.0125131	0.999699	0.999773
14.91	4.85216	4.85216	-20.1024	-60.7489	0.0125126	0.0125126	0.999699	0.999773
14.92	4.84834	4.84834	-20.1243	-60.8076	0.0125122	0.0125122	0.999699	0.999773
14.93	4.84452	4.84452	-20.1462	-60.8664	0.0125118	0.0125118	0.999699	0.999773
14.94	4.84071	4.84071	-20.1681	-60.9251	0.0125113	0.0125113	0.999699	0.999773
14.95	4.83689	4.83689	-20.19	-60.9838	0.0125109	0.0125109	0.999699	0.999773
14.96	4.83307	4.83307	-20.2119	-61.0425	0.0125105	0.0125105	0.999699	0.999773
14.97	4.82926	4.82926	-20.2338	-61.1013	0.0125101	0.0125101	0.999699	0.999773
14.98	4.82544	4.82544	-20.2557	-61.16	0.0125097	0.0125097	0.999699	0.999773
14.99	4.82162	4.82162	-20.2776	-61.2187	0.0125093	0.0125093	0.999699	0.999773
15	4.81781	4.81781	-20.2996	-61.2775	0.0125089	0.0125089	0.999699	0.999773
15.01	4.81399	4.81399	-20.3215	-61.3362	0.0125085	0.0125085	0.999699	0.999773
15.02	4.81017	4.81017	-20.3434	-61.3949	0.0125081	0.0125081	0.999699	0.999773
15.03	4.80636	4.80636	-20.3653	-61.4536	0.0125077	0.0125077	0.999699	0.999773
15.04	4.80254	4.80254	-20.3872	-61.5124	0.0125073	0.0125073	0.999699	0.999773
15.05	4.79872	4.79872	-20.4091	-61.5711	0.0125069	0.0125069	0.999699	0.999773
15.06	4.79491	4.79491	-20.431	-61.6298	0.0125065	0.0125065	0.999699	0.999773
15.07	4.79109	4.79109	-20.4529	-61.6885	0.0125061	0.0125061	0.999699	0.999773
15.08	4.78727	4.78727	-20.4748	-61.7473	0.0125058	0.0125058	0.999699	0.999773
15.09	4.78346	4.78346	-20.4968	-61.806	0.0125054	0.0125054	0.999699	0.999773
[truncated: 1,291 more rows]

## Sheet: D
Antiviral effect of therapy	Initialtion of therapy	Reduced AUC%
[truncated: 81 more rows]

[truncated: 2 more sheets: E, F]
