# Supplementary material for: A quantitative model used to compare within-host SARS-CoV-2, MERS-CoV, and SARS-CoV dynamics provides insights into the pathogenesis and treatment of SARS-CoV-2
Source: PLoS Biol. 2021 Mar 22;19(3):e3001128. doi: 10.1371/journal.pbio.3001128 (PMC7984623; doi:10.1371/journal.pbio.3001128)
Supplement: S7 Data — (XLSX) [file pbio.3001128.s007.xlsx]

## Sheet: A
	Viral load			Target cell
time	black	blue	green	black	blue	green
0	3.81336	3.81336	3.81336	1	1	1
0.01	3.82668	3.82668	3.82668	0.999655	0.999655	0.999655
0.02	3.84	3.84	3.84	0.9993	0.9993	0.9993
0.03	3.85331	3.85331	3.85331	0.998934	0.998934	0.998934
0.04	3.86661	3.86661	3.86661	0.998556	0.998556	0.998556
0.05	3.87991	3.87991	3.87991	0.998167	0.998167	0.998167
0.06	3.8932	3.8932	3.8932	0.997766	0.997766	0.997766
0.07	3.90648	3.90648	3.90648	0.997352	0.997352	0.997352
0.08	3.91975	3.91975	3.91975	0.996926	0.996926	0.996926
0.09	3.93302	3.93302	3.93302	0.996487	0.996487	0.996487
0.1	3.94628	3.94628	3.94628	0.996035	0.996035	0.996035
0.11	3.95953	3.95953	3.95953	0.995568	0.995568	0.995568
0.12	3.97278	3.97278	3.97278	0.995088	0.995088	0.995088
0.13	3.98601	3.98601	3.98601	0.994593	0.994593	0.994593
0.14	3.99924	3.99924	3.99924	0.994083	0.994083	0.994083
0.15	4.01246	4.01246	4.01246	0.993557	0.993557	0.993557
0.16	4.02567	4.02567	4.02567	0.993015	0.993015	0.993015
0.17	4.03887	4.03887	4.03887	0.992457	0.992457	0.992457
0.18	4.05205	4.05205	4.05205	0.991882	0.991882	0.991882
0.19	4.06523	4.06523	4.06523	0.99129	0.99129	0.99129
0.2	4.0784	4.0784	4.0784	0.99068	0.99068	0.99068
0.21	4.09156	4.09156	4.09156	0.990051	0.990051	0.990051
0.22	4.10471	4.10471	4.10471	0.989404	0.989404	0.989404
0.23	4.11784	4.11784	4.11784	0.988737	0.988737	0.988737
0.24	4.13097	4.13097	4.13097	0.98805	0.98805	0.98805
0.25	4.14408	4.14408	4.14408	0.987342	0.987342	0.987342
0.26	4.15718	4.15718	4.15718	0.986614	0.986614	0.986614
0.27	4.17026	4.17026	4.17026	0.985863	0.985863	0.985863
0.28	4.18333	4.18333	4.18333	0.985091	0.985091	0.985091
0.29	4.19639	4.19639	4.19639	0.984295	0.984295	0.984295
0.3	4.20944	4.20944	4.20944	0.983476	0.983476	0.983476
0.31	4.22247	4.22247	4.22247	0.982632	0.982632	0.982632
0.32	4.23549	4.23549	4.23549	0.981764	0.981764	0.981764
0.33	4.24849	4.24849	4.24849	0.98087	0.98087	0.98087
0.34	4.26147	4.26147	4.26147	0.979949	0.979949	0.979949
0.35	4.27444	4.27444	4.27444	0.979002	0.979002	0.979002
0.36	4.28739	4.28739	4.28739	0.978027	0.978027	0.978027
0.37	4.30033	4.30033	4.30033	0.977023	0.977023	0.977023
0.38	4.31324	4.31324	4.31324	0.97599	0.97599	0.97599
0.39	4.32614	4.32614	4.32614	0.974927	0.974927	0.974927
0.4	4.33902	4.33902	4.33902	0.973834	0.973834	0.973834
0.41	4.35188	4.35188	4.35188	0.972708	0.972708	0.972708
0.42	4.36472	4.36472	4.36472	0.971551	0.971551	0.971551
0.43	4.37754	4.37754	4.37754	0.97036	0.97036	0.97036
0.44	4.39034	4.39034	4.39034	0.969135	0.969135	0.969135
0.45	4.40312	4.40312	4.40312	0.967875	0.967875	0.967875
0.46	4.41588	4.41588	4.41588	0.966579	0.966579	0.966579
0.47	4.42861	4.42861	4.42861	0.965246	0.965246	0.965246
0.48	4.44132	4.44132	4.44132	0.963875	0.963875	0.963875
0.49	4.45401	4.45401	4.45401	0.962466	0.962466	0.962466
0.5	4.46667	4.46667	4.46667	0.961017	0.961017	0.961017
0.51	4.4793	4.4793	4.4793	0.959528	0.959528	0.959528
0.52	4.49191	4.49191	4.49191	0.957998	0.957998	0.957998
0.53	4.50449	4.50449	4.50449	0.956424	0.956424	0.956424
0.54	4.51705	4.51705	4.51705	0.954808	0.954808	0.954808
0.55	4.52957	4.52957	4.52957	0.953146	0.953146	0.953146
0.56	4.54207	4.54207	4.54207	0.95144	0.95144	0.95144
0.57	4.55454	4.55454	4.55454	0.949686	0.949686	0.949686
0.58	4.56697	4.56697	4.56697	0.947885	0.947885	0.947885
0.59	4.57938	4.57938	4.57938	0.946036	0.946036	0.946036
0.6	4.59175	4.59175	4.59175	0.944136	0.944136	0.944136
0.61	4.60409	4.60409	4.60409	0.942186	0.942186	0.942186
0.62	4.61639	4.61639	4.61639	0.940184	0.940184	0.940184
0.63	4.62866	4.62866	4.62866	0.938129	0.938129	0.938129
0.64	4.64089	4.64089	4.64089	0.93602	0.93602	0.93602
0.65	4.65309	4.65309	4.65309	0.933855	0.933855	0.933855
0.66	4.66524	4.66524	4.66524	0.931635	0.931635	0.931635
0.67	4.67736	4.67736	4.67736	0.929356	0.929356	0.929356
0.68	4.68944	4.68944	4.68944	0.92702	0.92702	0.92702
0.69	4.70148	4.70148	4.70148	0.924623	0.924623	0.924623
0.7	4.71347	4.71347	4.71347	0.922166	0.922166	0.922166
0.71	4.72542	4.72542	4.72542	0.919647	0.919647	0.919647
0.72	4.73733	4.73733	4.73733	0.917065	0.917065	0.917065
0.73	4.74919	4.74919	4.74919	0.914419	0.914419	0.914419
0.74	4.76101	4.76101	4.76101	0.911708	0.911708	0.911708
0.75	4.77277	4.77277	4.77277	0.90893	0.90893	0.90893
0.76	4.78449	4.78449	4.78449	0.906085	0.906085	0.906085
0.77	4.79616	4.79616	4.79616	0.903172	0.903172	0.903172
0.78	4.80778	4.80778	4.80778	0.900189	0.900189	0.900189
0.79	4.81934	4.81934	4.81934	0.897136	0.897136	0.897136
0.8	4.83086	4.83086	4.83086	0.894012	0.894012	0.894012
0.81	4.84231	4.84231	4.84231	0.890815	0.890815	0.890815
0.82	4.85371	4.85371	4.85371	0.887545	0.887545	0.887545
0.83	4.86506	4.86506	4.86506	0.8842	0.8842	0.8842
0.84	4.87634	4.87634	4.87634	0.88078	0.88078	0.88078
0.85	4.88757	4.88757	4.88757	0.877285	0.877285	0.877285
0.86	4.89873	4.89873	4.89873	0.873712	0.873712	0.873712
0.87	4.90983	4.90983	4.90983	0.870062	0.870062	0.870062
0.88	4.92086	4.92086	4.92086	0.866333	0.866333	0.866333
0.89	4.93184	4.93184	4.93184	0.862526	0.862526	0.862526
0.9	4.94274	4.94274	4.94274	0.858638	0.858638	0.858638
0.91	4.95358	4.95358	4.95358	0.854671	0.854671	0.854671
0.92	4.96434	4.96434	4.96434	0.850622	0.850622	0.850622
0.93	4.97504	4.97504	4.97504	0.846492	0.846492	0.846492
0.94	4.98566	4.98566	4.98566	0.84228	0.84228	0.84228
0.95	4.99621	4.99621	4.99621	0.837987	0.837987	0.837987
0.96	5.00668	5.00668	5.00668	0.83361	0.83361	0.83361
0.97	5.01708	5.01708	5.01708	0.829151	0.829151	0.829151
0.98	5.0274	5.0274	5.0274	0.824609	0.824609	0.824609
0.99	5.03764	5.03764	5.03764	0.819984	0.819984	0.819984
1	5.04779	5.04779	5.04779	0.815276	0.815276	0.815276
1.01	5.05787	5.05383	5.05787	0.810485	0.810507	0.810485
1.02	5.06786	5.05978	5.06786	0.805611	0.8057	0.805611
1.03	5.07777	5.06565	5.07777	0.800654	0.800857	0.800654
1.04	5.08759	5.07143	5.08759	0.795615	0.795978	0.795615
1.05	5.09732	5.07713	5.09732	0.790495	0.791064	0.790495
1.06	5.10696	5.08274	5.10696	0.785293	0.786117	0.785293
1.07	5.11651	5.08827	5.11651	0.78001	0.781137	0.78001
1.08	5.12597	5.09371	5.12597	0.774646	0.776127	0.774646
1.09	5.13533	5.09906	5.13533	0.769204	0.771086	0.769204
1.1	5.1446	5.10432	5.1446	0.763683	0.766017	0.763683
1.11	5.15377	5.1095	5.15377	0.758084	0.760921	0.758084
1.12	5.16285	5.11459	5.16285	0.752409	0.755798	0.752409
1.13	5.17183	5.11959	5.17183	0.746659	0.750651	0.746659
1.14	5.1807	5.1245	5.1807	0.740834	0.74548	0.740834
1.15	5.18947	5.12931	5.18947	0.734937	0.740287	0.734937
1.16	5.19814	5.13404	5.19814	0.728968	0.735074	0.728968
1.17	5.20671	5.13868	5.20671	0.72293	0.729842	0.72293
1.18	5.21517	5.14323	5.21517	0.716824	0.724591	0.716824
1.19	5.22352	5.14768	5.22352	0.710652	0.719325	0.710652
1.2	5.23177	5.15205	5.23177	0.704415	0.714043	0.704415
1.21	5.23991	5.15632	5.23991	0.698116	0.708748	0.698116
1.22	5.24793	5.1605	5.24793	0.691756	0.703441	0.691756
1.23	5.25585	5.16458	5.25585	0.685338	0.698124	0.685338
1.24	5.26365	5.16858	5.26365	0.678864	0.692798	0.678864
1.25	5.27135	5.17248	5.27135	0.672336	0.687464	0.672336
1.26	5.27892	5.17629	5.27892	0.665757	0.682125	0.665757
1.27	5.28639	5.18001	5.28639	0.659129	0.67678	0.659129
1.28	5.29373	5.18363	5.29373	0.652455	0.671433	0.652455
1.29	5.30097	5.18717	5.30097	0.645737	0.666085	0.645737
1.3	5.30808	5.1906	5.30808	0.638978	0.660736	0.638978
1.31	5.31508	5.19395	5.31508	0.632181	0.655389	0.632181
1.32	5.32195	5.1972	5.32195	0.625349	0.650045	0.625349
1.33	5.32871	5.20036	5.32871	0.618484	0.644706	0.618484
1.34	5.33535	5.20343	5.33535	0.61159	0.639372	0.61159
1.35	5.34187	5.2064	5.34187	0.604668	0.634046	0.604668
1.36	5.34827	5.20929	5.34827	0.597724	0.628728	0.597724
1.37	5.35455	5.21208	5.35455	0.590758	0.623421	0.590758
1.38	5.36071	5.21478	5.36071	0.583776	0.618125	0.583776
1.39	5.36674	5.21738	5.36674	0.576778	0.612843	0.576778
1.4	5.37266	5.2199	5.37266	0.56977	0.607574	0.56977
1.41	5.37845	5.22232	5.37845	0.562753	0.602321	0.562753
1.42	5.38412	5.22465	5.38412	0.555731	0.597086	0.555731
1.43	5.38967	5.22689	5.38967	0.548707	0.591868	0.548707
1.44	5.3951	5.22904	5.3951	0.541684	0.58667	0.541684
1.45	5.4004	5.2311	5.4004	0.534666	0.581492	0.534666
1.46	5.40559	5.23308	5.40559	0.527655	0.576337	0.527655
1.47	5.41065	5.23496	5.41065	0.520654	0.571205	0.520654
1.48	5.41559	5.23675	5.41559	0.513667	0.566096	0.513667
1.49	5.42041	5.23845	5.42041	0.506696	0.561014	0.506696
1.5	5.4251	5.24007	5.4251	0.499745	0.555957	0.499745
1.51	5.42968	5.2416	5.42968	0.492816	0.550928	0.492816
1.52	5.43414	5.24304	5.43414	0.485911	0.545928	0.485911
1.53	5.43848	5.2444	5.43848	0.479035	0.540957	0.479035
1.54	5.44269	5.24567	5.44269	0.47219	0.536017	0.47219
1.55	5.44679	5.24685	5.44679	0.465378	0.531107	0.465378
1.56	5.45078	5.24795	5.45078	0.458602	0.52623	0.458602
1.57	5.45464	5.24896	5.45464	0.451864	0.521387	0.451864
1.58	5.45839	5.24989	5.45839	0.445168	0.516577	0.445168
1.59	5.46202	5.25074	5.46202	0.438514	0.511801	0.438514
1.6	5.46554	5.2515	5.46554	0.431907	0.507061	0.431907
1.61	5.46894	5.25219	5.46894	0.425347	0.502358	0.425347
1.62	5.47223	5.25279	5.47223	0.418838	0.497691	0.418838
1.63	5.4754	5.25331	5.4754	0.41238	0.493061	0.41238
1.64	5.47847	5.25375	5.47847	0.405977	0.488469	0.405977
1.65	5.48142	5.25411	5.48142	0.399629	0.483916	0.399629
1.66	5.48427	5.25439	5.48427	0.39334	0.479402	0.39334
1.67	5.487	5.2546	5.487	0.387109	0.474928	0.387109
1.68	5.48963	5.25472	5.48963	0.38094	0.470494	0.38094
1.69	5.49215	5.25477	5.49215	0.374833	0.4661	0.374833
1.7	5.49457	5.25475	5.49457	0.368791	0.461747	0.368791
1.71	5.49688	5.25465	5.49688	0.362813	0.457436	0.362813
1.72	5.49909	5.25447	5.49909	0.356902	0.453166	0.356902
1.73	5.50119	5.25422	5.50119	0.351058	0.448938	0.351058
1.74	5.5032	5.2539	5.5032	0.345283	0.444752	0.345283
1.75	5.5051	5.2535	5.5051	0.339578	0.440609	0.339578
1.76	5.50691	5.25304	5.50691	0.333943	0.436508	0.333943
1.77	5.50862	5.2525	5.50862	0.32838	0.43245	0.32838
1.78	5.51023	5.25189	5.51023	0.322888	0.428435	0.322888
1.79	5.51175	5.25122	5.51175	0.317469	0.424464	0.317469
1.8	5.51318	5.25047	5.51318	0.312122	0.420535	0.312122
1.81	5.51451	5.24966	5.51451	0.30685	0.41665	0.30685
1.82	5.51575	5.24878	5.51575	0.301651	0.412808	0.301651
1.83	5.51691	5.24783	5.51691	0.296526	0.409009	0.296526
1.84	5.51797	5.24682	5.51797	0.291475	0.405254	0.291475
1.85	5.51895	5.24574	5.51895	0.286499	0.401543	0.286499
1.86	5.51984	5.2446	5.51984	0.281597	0.397874	0.281597
1.87	5.52065	5.2434	5.52065	0.27677	0.394249	0.27677
1.88	5.52137	5.24213	5.52137	0.272018	0.390667	0.272018
1.89	5.52201	5.2408	5.52201	0.267339	0.387128	0.267339
1.9	5.52257	5.23941	5.52257	0.262735	0.383632	0.262735
1.91	5.52305	5.23796	5.52305	0.258205	0.380179	0.258205
1.92	5.52346	5.23645	5.52346	0.253748	0.376769	0.253748
1.93	5.52379	5.23488	5.52379	0.249365	0.373401	0.249365
1.94	5.52404	5.23326	5.52404	0.245054	0.370076	0.245054
1.95	5.52422	5.23157	5.52422	0.240816	0.366792	0.240816
1.96	5.52432	5.22983	5.52432	0.23665	0.36355	0.23665
1.97	5.52435	5.22803	5.52435	0.232555	0.360351	0.232555
1.98	5.52432	5.22618	5.52432	0.228531	0.357192	0.228531
1.99	5.52421	5.22428	5.52421	0.224578	0.354075	0.224578
2	5.52403	5.22232	5.52403	0.220694	0.350998	0.220694
2.01	5.52379	5.2203	5.52379	0.216879	0.347962	0.216879
2.02	5.52348	5.21824	5.52348	0.213132	0.344967	0.213132
2.03	5.52311	5.21612	5.52311	0.209453	0.342011	0.209453
2.04	5.52268	5.21395	5.52268	0.205841	0.339095	0.205841
2.05	5.52218	5.21173	5.52218	0.202295	0.336218	0.202295
2.06	5.52162	5.20946	5.52162	0.198814	0.333381	0.198814
2.07	5.521	5.20715	5.521	0.195398	0.330582	0.195398
2.08	5.52033	5.20478	5.52033	0.192045	0.327821	0.192045
2.09	5.51959	5.20237	5.51959	0.188755	0.325099	0.188755
2.1	5.5188	5.19991	5.5188	0.185527	0.322414	0.185527
2.11	5.51795	5.1974	5.51795	0.18236	0.319767	0.18236
2.12	5.51705	5.19485	5.51705	0.179254	0.317156	0.179254
2.13	5.5161	5.19225	5.5161	0.176207	0.314582	0.176207
2.14	5.51509	5.18961	5.51509	0.173218	0.312044	0.173218
2.15	5.51403	5.18693	5.51403	0.170287	0.309542	0.170287
2.16	5.51292	5.1842	5.51292	0.167413	0.307075	0.167413
2.17	5.51176	5.18143	5.51176	0.164594	0.304644	0.164594
2.18	5.51056	5.17861	5.51056	0.161831	0.302247	0.161831
2.19	5.5093	5.17576	5.5093	0.159121	0.299884	0.159121
2.2	5.508	5.17287	5.508	0.156465	0.297555	0.156465
2.21	5.50665	5.16993	5.50665	0.153861	0.29526	0.153861
2.22	5.50526	5.16696	5.50526	0.151308	0.292998	0.151308
2.23	5.50383	5.16394	5.50383	0.148806	0.290768	0.148806
2.24	5.50235	5.16089	5.50235	0.146353	0.288571	0.146353
2.25	5.50083	5.1578	5.50083	0.143949	0.286405	0.143949
2.26	5.49927	5.15467	5.49927	0.141592	0.284272	0.141592
2.27	5.49766	5.15151	5.49766	0.139283	0.282169	0.139283
2.28	5.49602	5.14831	5.49602	0.137019	0.280097	0.137019
2.29	5.49434	5.14507	5.49434	0.134801	0.278055	0.134801
2.3	5.49262	5.1418	5.49262	0.132628	0.276044	0.132628
2.31	5.49087	5.1385	5.49087	0.130497	0.274061	0.130497
2.32	5.48907	5.13516	5.48907	0.12841	0.272109	0.12841
2.33	5.48724	5.13178	5.48724	0.126364	0.270184	0.126364
2.34	5.48538	5.12838	5.48538	0.12436	0.268289	0.12436
2.35	5.48348	5.12494	5.48348	0.122395	0.266421	0.122395
2.36	5.48155	5.12147	5.48155	0.12047	0.264581	0.12047
2.37	5.47958	5.11796	5.47958	0.118584	0.262768	0.118584
2.38	5.47759	5.11443	5.47759	0.116736	0.260982	0.116736
2.39	5.47556	5.11086	5.47556	0.114925	0.259223	0.114925
2.4	5.47349	5.10727	5.47349	0.11315	0.25749	0.11315
2.41	5.4714	5.10364	5.4714	0.111411	0.255782	0.111411
2.42	5.46928	5.09999	5.46928	0.109707	0.2541	0.109707
2.43	5.46713	5.0963	5.46713	0.108037	0.252444	0.108037
2.44	5.46495	5.09259	5.46495	0.106401	0.250811	0.106401
2.45	5.46274	5.08885	5.46274	0.104797	0.249204	0.104797
2.46	5.46051	5.08508	5.46051	0.103226	0.24762	0.103226
2.47	5.45825	5.08128	5.45825	0.101686	0.24606	0.101686
2.48	5.45596	5.07746	5.45596	0.100177	0.244523	0.100177
2.49	5.45365	5.07361	5.45365	0.0986983	0.243009	0.0986983
2.5	5.45131	5.06974	5.45131	0.0972491	0.241518	0.0972491
2.51	5.44894	5.06584	5.44894	0.0958288	0.240049	0.0958288
2.52	5.44655	5.06191	5.44655	0.0944368	0.238602	0.0944368
2.53	5.44414	5.05796	5.44414	0.0930726	0.237177	0.0930726
2.54	5.4417	5.05398	5.4417	0.0917355	0.235773	0.0917355
2.55	5.43924	5.04998	5.43924	0.0904249	0.23439	0.0904249
2.56	5.43676	5.04596	5.43676	0.0891404	0.233028	0.0891404
2.57	5.43426	5.04191	5.43426	0.0878813	0.231687	0.0878813
2.58	5.43173	5.03784	5.43173	0.0866471	0.230365	0.0866471
2.59	5.42918	5.03375	5.42918	0.0854373	0.229063	0.0854373
2.6	5.42662	5.02963	5.42662	0.0842513	0.227781	0.0842513
2.61	5.42403	5.0255	5.42403	0.0830887	0.226518	0.0830887
2.62	5.42142	5.02134	5.42142	0.0819489	0.225274	0.0819489
2.63	5.41879	5.01715	5.41879	0.0808314	0.224048	0.0808314
2.64	5.41614	5.01295	5.41614	0.0797358	0.222841	0.0797358
2.65	5.41348	5.00873	5.41348	0.0786616	0.221652	0.0786616
2.66	5.41079	5.00449	5.41079	0.0776083	0.22048	0.0776083
2.67	5.40809	5.00022	5.40809	0.0765756	0.219326	0.0765756
2.68	5.40537	4.99594	5.40537	0.0755628	0.21819	0.0755628
2.69	5.40263	4.99164	5.40263	0.0745697	0.21707	0.0745697
2.7	5.39988	4.98731	5.39988	0.0735958	0.215967	0.0735958
2.71	5.39711	4.98297	5.39711	0.0726406	0.214881	0.0726406
2.72	5.39432	4.97861	5.39432	0.0717038	0.213811	0.0717038
2.73	5.39152	4.97423	5.39152	0.070785	0.212757	0.070785
2.74	5.3887	4.96984	5.3887	0.0698838	0.211718	0.0698838
2.75	5.38586	4.96542	5.38586	0.0689998	0.210695	0.0689998
2.76	5.38301	4.96099	5.38301	0.0681326	0.209687	0.0681326
2.77	5.38015	4.95654	5.38015	0.067282	0.208694	0.067282
2.78	5.37727	4.95208	5.37727	0.0664474	0.207716	0.0664474
2.79	5.37437	4.94759	5.37437	0.0656286	0.206753	0.0656286
2.8	5.37146	4.94309	5.37146	0.0648253	0.205804	0.0648253
2.81	5.36854	4.93858	5.36854	0.064037	0.204868	0.064037
2.82	5.3656	4.93404	5.3656	0.0632636	0.203947	0.0632636
2.83	5.36266	4.92949	5.36266	0.0625046	0.20304	0.0625046
2.84	5.35969	4.92493	5.35969	0.0617598	0.202145	0.0617598
2.85	5.35672	4.92035	5.35672	0.0610289	0.201265	0.0610289
2.86	5.35373	4.91576	5.35373	0.0603115	0.200397	0.0603115
2.87	5.35073	4.91115	5.35073	0.0596074	0.199542	0.0596074
2.88	5.34772	4.90652	5.34772	0.0589162	0.198699	0.0589162
2.89	5.34469	4.90188	5.34469	0.0582378	0.197869	0.0582378
2.9	5.34166	4.89723	5.34166	0.0575719	0.197052	0.0575719
2.91	5.33861	4.89256	5.33861	0.0569181	0.196246	0.0569181
2.92	5.33555	4.88788	5.33555	0.0562762	0.195452	0.0562762
2.93	5.33248	4.88319	5.33248	0.0556461	0.19467	0.0556461
2.94	5.3294	4.87848	5.3294	0.0550273	0.1939	0.0550273
2.95	5.32631	4.87376	5.32631	0.0544198	0.19314	0.0544198
2.96	5.32321	4.86902	5.32321	0.0538231	0.192392	0.0538231
2.97	5.3201	4.86427	5.3201	0.0532373	0.191655	0.0532373
2.98	5.31698	4.85951	5.31698	0.0526619	0.190929	0.0526619
2.99	5.31385	4.85474	5.31385	0.0520968	0.190213	0.0520968
3	5.31071	4.84995	5.31071	0.0515417	0.189508	0.0515417
3.01	5.30755	4.84516	5.30755	0.0509965	0.188813	0.0509965
3.02	5.30439	4.84035	5.30439	0.050461	0.188128	0.050461
3.03	5.30123	4.83553	5.30123	0.0499349	0.187453	0.0499349
3.04	5.29805	4.83069	5.29805	0.0494181	0.186788	0.0494181
3.05	5.29486	4.82585	5.29486	0.0489103	0.186133	0.0489103
3.06	5.29166	4.82099	5.29166	0.0484115	0.185487	0.0484115
3.07	5.28846	4.81613	5.28846	0.0479213	0.184851	0.0479213
3.08	5.28525	4.81125	5.28525	0.0474396	0.184224	0.0474396
3.09	5.28202	4.80636	5.28202	0.0469663	0.183606	0.0469663
3.1	5.27879	4.80146	5.27879	0.0465011	0.182997	0.0465011
3.11	5.27556	4.79655	5.27556	0.046044	0.182396	0.046044
3.12	5.27231	4.79163	5.27231	0.0455947	0.181805	0.0455947
3.13	5.26906	4.7867	5.26906	0.0451531	0.181222	0.0451531
3.14	5.2658	4.78176	5.2658	0.044719	0.180647	0.044719
3.15	5.26253	4.77681	5.26253	0.0442923	0.180081	0.0442923
3.16	5.25925	4.77185	5.25925	0.0438728	0.179523	0.0438728
3.17	5.25597	4.76688	5.25597	0.0434604	0.178973	0.0434604
3.18	5.25268	4.7619	5.25268	0.0430549	0.178431	0.0430549
3.19	5.24938	4.75692	5.24938	0.0426563	0.177897	0.0426563
3.2	5.24608	4.75192	5.24608	0.0422643	0.17737	0.0422643
3.21	5.24277	4.74691	5.24277	0.0418788	0.176851	0.0418788
3.22	5.23945	4.7419	5.23945	0.0414998	0.176339	0.0414998
3.23	5.23613	4.73687	5.23613	0.041127	0.175835	0.041127
3.24	5.2328	4.73184	5.2328	0.0407604	0.175338	0.0407604
3.25	5.22946	4.7268	5.22946	0.0403998	0.174848	0.0403998
3.26	5.22612	4.72175	5.22612	0.0400452	0.174365	0.0400452
3.27	5.22277	4.71669	5.22277	0.0396963	0.173889	0.0396963
3.28	5.21941	4.71162	5.21941	0.0393531	0.17342	0.0393531
3.29	5.21605	4.70655	5.21605	0.0390155	0.172957	0.0390155
3.3	5.21269	4.70146	5.21269	0.0386834	0.172501	0.0386834
3.31	5.20932	4.69637	5.20932	0.0383566	0.172052	0.0383566
3.32	5.20594	4.69127	5.20594	0.0380351	0.171609	0.0380351
3.33	5.20255	4.68617	5.20255	0.0377187	0.171172	0.0377187
3.34	5.19917	4.68106	5.19917	0.0374074	0.170741	0.0374074
3.35	5.19577	4.67593	5.19577	0.0371011	0.170317	0.0371011
3.36	5.19237	4.67081	5.19237	0.0367996	0.169898	0.0367996
3.37	5.18897	4.66567	5.18897	0.0365029	0.169486	0.0365029
3.38	5.18556	4.66053	5.18556	0.0362109	0.169079	0.0362109
3.39	5.18214	4.65538	5.18214	0.0359235	0.168678	0.0359235
3.4	5.17872	4.65022	5.17872	0.0356406	0.168283	0.0356406
3.41	5.1753	4.64506	5.1753	0.0353621	0.167893	0.0353621
3.42	5.17187	4.63989	5.17187	0.0350879	0.167509	0.0350879
3.43	5.16843	4.63471	5.16843	0.034818	0.16713	0.034818
3.44	5.165	4.62953	5.165	0.0345523	0.166757	0.0345523
3.45	5.16155	4.62434	5.16155	0.0342907	0.166389	0.0342907
3.46	5.1581	4.61914	5.1581	0.0340331	0.166026	0.0340331
3.47	5.15465	4.61394	5.15465	0.0337795	0.165668	0.0337795
3.48	5.15119	4.60873	5.15119	0.0335297	0.165315	0.0335297
3.49	5.14773	4.60352	5.14773	0.0332837	0.164967	0.0332837
3.5	5.14427	4.5983	5.14427	0.0330415	0.164624	0.0330415
3.51	5.1408	4.59307	5.1408	0.032803	0.164285	0.032803
3.52	5.13733	4.58784	5.13733	0.032568	0.163952	0.032568
3.53	5.13385	4.5826	5.13385	0.0323366	0.163623	0.0323366
3.54	5.13037	4.57736	5.13037	0.0321087	0.163299	0.0321087
3.55	5.12688	4.57211	5.12688	0.0318841	0.162979	0.0318841
3.56	5.12339	4.56685	5.12339	0.0316629	0.162663	0.0316629
3.57	5.1199	4.56159	5.1199	0.031445	0.162353	0.031445
3.58	5.1164	4.55633	5.1164	0.0312304	0.162046	0.0312304
3.59	5.1129	4.55106	5.1129	0.0310189	0.161744	0.0310189
3.6	5.1094	4.54578	5.1094	0.0308105	0.161445	0.0308105
3.61	5.10589	4.5405	5.10589	0.0306052	0.161152	0.0306052
3.62	5.10238	4.53521	5.10238	0.0304028	0.160862	0.0304028
3.63	5.09886	4.52992	5.09886	0.0302035	0.160576	0.0302035
3.64	5.09534	4.52462	5.09534	0.030007	0.160294	0.030007
3.65	5.09182	4.51932	5.09182	0.0298134	0.160016	0.0298134
3.66	5.0883	4.51402	5.0883	0.0296225	0.159742	0.0296225
3.67	5.08477	4.50871	5.08477	0.0294345	0.159471	0.0294345
3.68	5.08124	4.50339	5.08124	0.0292491	0.159205	0.0292491
3.69	5.0777	4.49807	5.0777	0.0290664	0.158942	0.0290664
3.7	5.07416	4.49275	5.07416	0.0288863	0.158682	0.0288863
3.71	5.07062	4.48742	5.07062	0.0287087	0.158427	0.0287087
3.72	5.06708	4.48209	5.06708	0.0285337	0.158174	0.0285337
3.73	5.06353	4.47675	5.06353	0.0283611	0.157926	0.0283611
3.74	5.05998	4.47141	5.05998	0.028191	0.15768	0.028191
3.75	5.05643	4.46606	5.05643	0.0280233	0.157438	0.0280233
3.76	5.05287	4.46071	5.05287	0.0278579	0.1572	0.0278579
3.77	5.04931	4.45536	5.04931	0.0276949	0.156964	0.0276949
3.78	5.04575	4.45	5.04575	0.0275341	0.156732	0.0275341
3.79	5.04219	4.44463	5.04219	0.0273756	0.156503	0.0273756
3.8	5.03862	4.43927	5.03862	0.0272192	0.156277	0.0272192
3.81	5.03505	4.4339	5.03505	0.027065	0.156055	0.027065
3.82	5.03148	4.42852	5.03148	0.026913	0.155835	0.026913
3.83	5.0279	4.42314	5.0279	0.026763	0.155618	0.026763
3.84	5.02433	4.41776	5.02433	0.0266151	0.155405	0.0266151
3.85	5.02074	4.41238	5.02074	0.0264692	0.155194	0.0264692
3.86	5.01716	4.40699	5.01716	0.0263253	0.154986	0.0263253
3.87	5.01358	4.4016	5.01358	0.0261834	0.154781	0.0261834
3.88	5.00999	4.3962	5.00999	0.0260433	0.154579	0.0260433
3.89	5.0064	4.3908	5.0064	0.0259052	0.154379	0.0259052
3.9	5.00281	4.3854	5.00281	0.0257689	0.154182	0.0257689
3.91	4.99921	4.37999	4.99921	0.0256345	0.153988	0.0256345
3.92	4.99561	4.37458	4.99561	0.0255018	0.153797	0.0255018
3.93	4.99202	4.36917	4.99202	0.025371	0.153608	0.025371
3.94	4.98841	4.36375	4.98841	0.0252419	0.153422	0.0252419
3.95	4.98481	4.35833	4.98481	0.0251145	0.153238	0.0251145
3.96	4.9812	4.35291	4.9812	0.0249887	0.153057	0.0249887
3.97	4.9776	4.34748	4.9776	0.0248647	0.152878	0.0248647
3.98	4.97398	4.34205	4.97398	0.0247423	0.152702	0.0247423
3.99	4.97037	4.33662	4.97037	0.0246214	0.152528	0.0246214
4	4.96676	4.33119	4.96676	0.0245022	0.152356	0.0245022
4.01	4.96314	4.32575	4.96314	0.0243845	0.152187	0.0243845
4.02	4.95952	4.32031	4.95952	0.0242684	0.15202	0.0242684
4.03	4.9559	4.31486	4.9559	0.0241538	0.151855	0.0241538
4.04	4.95228	4.30942	4.95228	0.0240406	0.151692	0.0240406
4.05	4.94865	4.30397	4.94865	0.023929	0.151532	0.023929
4.06	4.94503	4.29852	4.94503	0.0238187	0.151374	0.0238187
4.07	4.9414	4.29306	4.9414	0.0237099	0.151218	0.0237099
4.08	4.93777	4.2876	4.93777	0.0236025	0.151064	0.0236025
4.09	4.93414	4.28214	4.93414	0.0234964	0.150912	0.0234964
4.1	4.9305	4.27668	4.9305	0.0233917	0.150762	0.0233917
4.11	4.92687	4.27121	4.92687	0.0232884	0.150615	0.0232884
4.12	4.92323	4.26575	4.92323	0.0231863	0.150469	0.0231863
4.13	4.91959	4.26028	4.91959	0.0230856	0.150325	0.0230856
4.14	4.91595	4.2548	4.91595	0.0229861	0.150183	0.0229861
4.15	4.91231	4.24933	4.91231	0.0228879	0.150043	0.0228879
4.16	4.90866	4.24385	4.90866	0.0227909	0.149905	0.0227909
4.17	4.90501	4.23837	4.90501	0.0226951	0.149769	0.0226951
4.18	4.90137	4.23289	4.90137	0.0226005	0.149634	0.0226005
4.19	4.89772	4.2274	4.89772	0.0225071	0.149502	0.0225071
4.2	4.89407	4.22191	4.89407	0.0224149	0.149371	0.0224149
4.21	4.89041	4.21643	4.89041	0.0223238	0.149242	0.0223238
4.22	4.88676	4.21093	4.88676	0.0222339	0.149115	0.0222339
4.23	4.8831	4.20544	4.8831	0.022145	0.148989	0.022145
4.24	4.87945	4.19994	4.87945	0.0220573	0.148865	0.0220573
4.25	4.87579	4.19445	4.87579	0.0219706	0.148743	0.0219706
4.26	4.87213	4.18894	4.87213	0.021885	0.148622	0.021885
4.27	4.86846	4.18344	4.86846	0.0218004	0.148503	0.0218004
4.28	4.8648	4.17794	4.8648	0.0217169	0.148386	0.0217169
4.29	4.86114	4.17243	4.86114	0.0216344	0.14827	0.0216344
4.3	4.85747	4.16692	4.85747	0.0215529	0.148155	0.0215529
4.31	4.8538	4.16141	4.8538	0.0214724	0.148043	0.0214724
4.32	4.85013	4.1559	4.85013	0.0213928	0.147931	0.0213928
4.33	4.84646	4.15039	4.84646	0.0213143	0.147822	0.0213143
4.34	4.84279	4.14487	4.84279	0.0212366	0.147713	0.0212366
4.35	4.83912	4.13935	4.83912	0.0211599	0.147606	0.0211599
4.36	4.83544	4.13383	4.83544	0.0210841	0.147501	0.0210841
4.37	4.83177	4.12831	4.83177	0.0210093	0.147397	0.0210093
4.38	4.82809	4.12279	4.82809	0.0209353	0.147294	0.0209353
4.39	4.82441	4.11726	4.82441	0.0208622	0.147193	0.0208622
4.4	4.82073	4.11173	4.82073	0.0207899	0.147093	0.0207899
4.41	4.81705	4.10621	4.81705	0.0207186	0.146994	0.0207186
4.42	4.81337	4.10067	4.81337	0.020648	0.146897	0.020648
4.43	4.80969	4.09514	4.80969	0.0205783	0.146801	0.0205783
4.44	4.806	4.08961	4.806	0.0205094	0.146706	0.0205094
4.45	4.80232	4.08407	4.80232	0.0204414	0.146613	0.0204414
4.46	4.79863	4.07854	4.79863	0.0203741	0.146521	0.0203741
4.47	4.79494	4.073	4.79494	0.0203076	0.146429	0.0203076
4.48	4.79125	4.06746	4.79125	0.0202419	0.14634	0.0202419
4.49	4.78756	4.06192	4.78756	0.020177	0.146251	0.020177
4.5	4.78387	4.05637	4.78387	0.0201128	0.146164	0.0201128
4.51	4.78018	4.05083	4.78018	0.0200493	0.146077	0.0200493
4.52	4.77649	4.04528	4.77649	0.0199866	0.145992	0.0199866
4.53	4.77279	4.03973	4.77279	0.0199247	0.145908	0.0199247
4.54	4.7691	4.03418	4.7691	0.0198634	0.145825	0.0198634
4.55	4.7654	4.02863	4.7654	0.0198028	0.145744	0.0198028
4.56	4.7617	4.02308	4.7617	0.019743	0.145663	0.019743
4.57	4.758	4.01753	4.758	0.0196838	0.145583	0.0196838
4.58	4.7543	4.01197	4.7543	0.0196253	0.145505	0.0196253
4.59	4.7506	4.00642	4.7506	0.0195674	0.145427	0.0195674
4.6	4.7469	4.00086	4.7469	0.0195103	0.145351	0.0195103
4.61	4.7432	3.9953	4.7432	0.0194537	0.145275	0.0194537
4.62	4.73949	3.98974	4.73949	0.0193979	0.145201	0.0193979
4.63	4.73579	3.98418	4.73579	0.0193426	0.145127	0.0193426
4.64	4.73208	3.97862	4.73208	0.019288	0.145055	0.019288
4.65	4.72838	3.97305	4.72838	0.019234	0.144983	0.019234
4.66	4.72467	3.96749	4.72467	0.0191806	0.144912	0.0191806
4.67	4.72096	3.96192	4.72096	0.0191278	0.144843	0.0191278
4.68	4.71725	3.95635	4.71725	0.0190756	0.144774	0.0190756
4.69	4.71354	3.95078	4.71354	0.0190239	0.144706	0.0190239
4.7	4.70983	3.94521	4.70983	0.0189729	0.144639	0.0189729
4.71	4.70612	3.93964	4.70612	0.0189224	0.144573	0.0189224
4.72	4.7024	3.93407	4.7024	0.0188725	0.144508	0.0188725
4.73	4.69869	3.9285	4.69869	0.0188231	0.144443	0.0188231
4.74	4.69498	3.92292	4.69498	0.0187743	0.14438	0.0187743
4.75	4.69126	3.91735	4.69126	0.0187261	0.144317	0.0187261
4.76	4.68754	3.91177	4.68754	0.0186783	0.144255	0.0186783
4.77	4.68383	3.90619	4.68383	0.0186311	0.144194	0.0186311
4.78	4.68011	3.90061	4.68011	0.0185844	0.144134	0.0185844
4.79	4.67639	3.89503	4.67639	0.0185382	0.144075	0.0185382
4.8	4.67267	3.88945	4.67267	0.0184926	0.144016	0.0184926
4.81	4.66895	3.88387	4.66895	0.0184474	0.143958	0.0184474
4.82	4.66523	3.87829	4.66523	0.0184027	0.143901	0.0184027
4.83	4.66151	3.87271	4.66151	0.0183585	0.143845	0.0183585
4.84	4.65778	3.86712	4.65778	0.0183148	0.143789	0.0183148
4.85	4.65406	3.86153	4.65406	0.0182716	0.143734	0.0182716
4.86	4.65034	3.85595	4.65034	0.0182289	0.14368	0.0182289
4.87	4.64661	3.85036	4.64661	0.0181866	0.143626	0.0181866
4.88	4.64288	3.84477	4.64288	0.0181447	0.143574	0.0181447
4.89	4.63916	3.83918	4.63916	0.0181033	0.143522	0.0181033
4.9	4.63543	3.83359	4.63543	0.0180624	0.14347	0.0180624
4.91	4.6317	3.828	4.6317	0.0180219	0.143419	0.0180219
4.92	4.62797	3.82241	4.62797	0.0179818	0.143369	0.0179818
4.93	4.62425	3.81682	4.62425	0.0179422	0.14332	0.0179422
4.94	4.62052	3.81122	4.62052	0.017903	0.143271	0.017903
4.95	4.61678	3.80563	4.61678	0.0178642	0.143223	0.0178642
4.96	4.61305	3.80003	4.61305	0.0178259	0.143176	0.0178259
4.97	4.60932	3.79444	4.60932	0.0177879	0.143129	0.0177879
4.98	4.60559	3.78884	4.60559	0.0177503	0.143083	0.0177503
4.99	4.60186	3.78324	4.60186	0.0177132	0.143037	0.0177132
5	4.59812	3.77764	4.59812	0.0176764	0.142992	0.0176764
5.01	4.59439	3.77204	4.59439	0.01764	0.142948	0.01764
5.02	4.59065	3.76644	4.59065	0.0176041	0.142904	0.0176041
5.03	4.58692	3.76084	4.58692	0.0175685	0.142861	0.0175685
5.04	4.58318	3.75524	4.58318	0.0175332	0.142818	0.0175332
5.05	4.57944	3.74964	4.57944	0.0174984	0.142776	0.0174984
5.06	4.57571	3.74403	4.57571	0.0174639	0.142734	0.0174639
5.07	4.57197	3.73843	4.57197	0.0174297	0.142693	0.0174297
5.08	4.56823	3.73282	4.56823	0.017396	0.142653	0.017396
5.09	4.56449	3.72722	4.56449	0.0173626	0.142613	0.0173626
5.1	4.56075	3.72161	4.56075	0.0173295	0.142573	0.0173295
5.11	4.55701	3.71601	4.55701	0.0172968	0.142534	0.0172968
5.12	4.55327	3.7104	4.55327	0.0172644	0.142496	0.0172644
5.13	4.54953	3.70479	4.54953	0.0172324	0.142458	0.0172324
5.14	4.54578	3.69918	4.54578	0.0172007	0.14242	0.0172007
5.15	4.54204	3.69357	4.54204	0.0171693	0.142383	0.0171693
5.16	4.5383	3.68796	4.5383	0.0171382	0.142347	0.0171382
5.17	4.53455	3.68235	4.53455	0.0171075	0.142311	0.0171075
5.18	4.53081	3.67674	4.53081	0.0170771	0.142276	0.0170771
5.19	4.52706	3.67113	4.52706	0.017047	0.14224	0.017047
5.2	4.52332	3.66552	4.52332	0.0170172	0.142206	0.0170172
5.21	4.51957	3.6599	4.51957	0.0169877	0.142172	0.0169877
5.22	4.51583	3.65429	4.51583	0.0169585	0.142138	0.0169585
5.23	4.51208	3.64867	4.51208	0.0169297	0.142105	0.0169297
5.24	4.50833	3.64306	4.50833	0.0169011	0.142072	0.0169011
5.25	4.50458	3.63744	4.50458	0.0168728	0.14204	0.0168728
5.26	4.50084	3.63183	4.50084	0.0168448	0.142008	0.0168448
5.27	4.49709	3.62621	4.49709	0.0168171	0.141976	0.0168171
5.28	4.49334	3.6206	4.49334	0.0167897	0.141945	0.0167897
5.29	4.48959	3.61498	4.48959	0.0167625	0.141914	0.0167625
5.3	4.48584	3.60936	4.48584	0.0167357	0.141884	0.0167357
5.31	4.48209	3.60374	4.48209	0.0167091	0.141854	0.0167091
5.32	4.47834	3.59812	4.47834	0.0166827	0.141825	0.0166827
5.33	4.47458	3.5925	4.47458	0.0166567	0.141795	0.0166567
5.34	4.47083	3.58688	4.47083	0.0166309	0.141767	0.0166309
5.35	4.46708	3.58126	4.46708	0.0166053	0.141738	0.0166053
5.36	4.46333	3.57564	4.46333	0.0165801	0.14171	0.0165801
5.37	4.45957	3.57002	4.45957	0.0165551	0.141683	0.0165551
5.38	4.45582	3.5644	4.45582	0.0165303	0.141655	0.0165303
5.39	4.45206	3.55877	4.45206	0.0165058	0.141628	0.0165058
5.4	4.44831	3.55315	4.44831	0.0164815	0.141602	0.0164815
5.41	4.44455	3.54753	4.44455	0.0164575	0.141576	0.0164575
5.42	4.4408	3.5419	4.4408	0.0164337	0.14155	0.0164337
5.43	4.43704	3.53628	4.43704	0.0164101	0.141524	0.0164101
5.44	4.43329	3.53065	4.43329	0.0163868	0.141499	0.0163868
5.45	4.42953	3.52503	4.42953	0.0163638	0.141474	0.0163638
5.46	4.42577	3.5194	4.42577	0.0163409	0.141449	0.0163409
5.47	4.42202	3.51378	4.42202	0.0163183	0.141425	0.0163183
5.48	4.41826	3.50815	4.41826	0.0162959	0.141401	0.0162959
5.49	4.4145	3.50252	4.4145	0.0162737	0.141378	0.0162737
5.5	4.41074	3.4969	4.41074	0.0162518	0.141354	0.0162518
5.51	4.40698	3.49127	4.40698	0.0162301	0.141331	0.0162301
5.52	4.40322	3.48564	4.40322	0.0162085	0.141309	0.0162085
5.53	4.39946	3.48001	4.39946	0.0161873	0.141286	0.0161873
5.54	4.3957	3.47438	4.3957	0.0161662	0.141264	0.0161662
5.55	4.39194	3.46875	4.39194	0.0161453	0.141242	0.0161453
5.56	4.38818	3.46312	4.38818	0.0161246	0.141221	0.0161246
5.57	4.38442	3.45749	4.38442	0.0161041	0.141199	0.0161041
5.58	4.38066	3.45186	4.38066	0.0160839	0.141178	0.0160839
5.59	4.37689	3.44623	4.37689	0.0160638	0.141158	0.0160638
5.6	4.37313	3.4406	4.37313	0.0160439	0.141137	0.0160439
5.61	4.36937	3.43497	4.36937	0.0160243	0.141117	0.0160243
5.62	4.36561	3.42934	4.36561	0.0160048	0.141097	0.0160048
5.63	4.36184	3.4237	4.36184	0.0159855	0.141077	0.0159855
5.64	4.35808	3.41807	4.35808	0.0159664	0.141058	0.0159664
5.65	4.35432	3.41244	4.35432	0.0159475	0.141039	0.0159475
5.66	4.35055	3.40681	4.35055	0.0159288	0.14102	0.0159288
5.67	4.34679	3.40117	4.34679	0.0159102	0.141001	0.0159102
5.68	4.34302	3.39554	4.34302	0.0158919	0.140983	0.0158919
5.69	4.33926	3.3899	4.33926	0.0158737	0.140965	0.0158737
5.7	4.33549	3.38427	4.33549	0.0158557	0.140947	0.0158557
5.71	4.33172	3.37864	4.33172	0.0158379	0.140929	0.0158379
5.72	4.32796	3.373	4.32796	0.0158202	0.140912	0.0158202
5.73	4.32419	3.36736	4.32419	0.0158027	0.140894	0.0158027
5.74	4.32042	3.36173	4.32042	0.0157854	0.140877	0.0157854
5.75	4.31666	3.35609	4.31666	0.0157683	0.140861	0.0157683
5.76	4.31289	3.35046	4.31289	0.0157513	0.140844	0.0157513
5.77	4.30912	3.34482	4.30912	0.0157345	0.140828	0.0157345
5.78	4.30535	3.33918	4.30535	0.0157178	0.140811	0.0157178
5.79	4.30159	3.33355	4.30159	0.0157013	0.140796	0.0157013
5.8	4.29782	3.32791	4.29782	0.015685	0.14078	0.015685
5.81	4.29405	3.32227	4.29405	0.0156688	0.140764	0.0156688
5.82	4.29028	3.31663	4.29028	0.0156528	0.140749	0.0156528
5.83	4.28651	3.31099	4.28651	0.015637	0.140734	0.015637
5.84	4.28274	3.30536	4.28274	0.0156212	0.140719	0.0156212
5.85	4.27897	3.29972	4.27897	0.0156057	0.140704	0.0156057
5.86	4.2752	3.29408	4.2752	0.0155903	0.14069	0.0155903
5.87	4.27143	3.28844	4.27143	0.015575	0.140675	0.015575
5.88	4.26766	3.2828	4.26766	0.0155599	0.140661	0.0155599
5.89	4.26389	3.27716	4.26389	0.0155449	0.140647	0.0155449
5.9	4.26011	3.27152	4.26011	0.0155301	0.140633	0.0155301
5.91	4.25634	3.26588	4.25634	0.0155154	0.14062	0.0155154
5.92	4.25257	3.26024	4.25257	0.0155009	0.140606	0.0155009
5.93	4.2488	3.2546	4.2488	0.0154865	0.140593	0.0154865
5.94	4.24503	3.24896	4.24503	0.0154722	0.14058	0.0154722
5.95	4.24125	3.24332	4.24125	0.0154581	0.140567	0.0154581
5.96	4.23748	3.23768	4.23748	0.0154441	0.140554	0.0154441
5.97	4.23371	3.23203	4.23371	0.0154303	0.140542	0.0154303
5.98	4.22994	3.22639	4.22994	0.0154165	0.140529	0.0154165
5.99	4.22616	3.22075	4.22616	0.0154029	0.140517	0.0154029
6	4.22239	3.21511	4.22239	0.0153895	0.140505	0.0153895
6.01	4.21861	3.20947	4.21861	0.0153761	0.140493	0.0153761
6.02	4.21484	3.20382	4.21484	0.0153629	0.140481	0.0153629
6.03	4.21106	3.19818	4.21106	0.0153498	0.140469	0.0153498
6.04	4.20729	3.19254	4.20729	0.0153369	0.140458	0.0153369
6.05	4.20352	3.18689	4.20352	0.015324	0.140446	0.015324
6.06	4.19974	3.18125	4.19974	0.0153113	0.140435	0.0153113
6.07	4.19596	3.17561	4.19596	0.0152987	0.140424	0.0152987
6.08	4.19219	3.16996	4.19219	0.0152862	0.140413	0.0152862
6.09	4.18841	3.16432	4.18841	0.0152739	0.140403	0.0152739
6.1	4.18464	3.15867	4.18464	0.0152616	0.140392	0.0152616
6.11	4.18086	3.15303	4.18086	0.0152495	0.140381	0.0152495
6.12	4.17708	3.14739	4.17708	0.0152375	0.140371	0.0152375
6.13	4.17331	3.14174	4.17331	0.0152256	0.140361	0.0152256
6.14	4.16953	3.1361	4.16953	0.0152138	0.140351	0.0152138
6.15	4.16575	3.13045	4.16575	0.0152021	0.140341	0.0152021
6.16	4.16198	3.12481	4.16198	0.0151906	0.140331	0.0151906
6.17	4.1582	3.11916	4.1582	0.0151791	0.140321	0.0151791
6.18	4.15442	3.11351	4.15442	0.0151678	0.140312	0.0151678
6.19	4.15064	3.10787	4.15064	0.0151565	0.140302	0.0151565
6.2	4.14687	3.10222	4.14687	0.0151454	0.140293	0.0151454
6.21	4.14309	3.09658	4.14309	0.0151344	0.140284	0.0151344
6.22	4.13931	3.09093	4.13931	0.0151234	0.140275	0.0151234
6.23	4.13553	3.08528	4.13553	0.0151126	0.140266	0.0151126
6.24	4.13175	3.07964	4.13175	0.0151019	0.140257	0.0151019
6.25	4.12797	3.07399	4.12797	0.0150913	0.140248	0.0150913
6.26	4.12419	3.06834	4.12419	0.0150807	0.140239	0.0150807
6.27	4.12041	3.0627	4.12041	0.0150703	0.140231	0.0150703
6.28	4.11663	3.05705	4.11663	0.01506	0.140223	0.01506
6.29	4.11285	3.0514	4.11285	0.0150497	0.140214	0.0150497
6.3	4.10907	3.04575	4.10907	0.0150396	0.140206	0.0150396
6.31	4.10529	3.04011	4.10529	0.0150296	0.140198	0.0150296
6.32	4.10151	3.03446	4.10151	0.0150196	0.14019	0.0150196
6.33	4.09773	3.02881	4.09773	0.0150098	0.140182	0.0150098
6.34	4.09395	3.02316	4.09395	0.015	0.140174	0.015
6.35	4.09017	3.01752	4.09017	0.0149903	0.140167	0.0149903
6.36	4.08639	3.01187	4.08639	0.0149807	0.140159	0.0149807
6.37	4.08261	3.00622	4.08261	0.0149712	0.140152	0.0149712
6.38	4.07883	3.00057	4.07883	0.0149618	0.140144	0.0149618
6.39	4.07505	2.99492	4.07505	0.0149525	0.140137	0.0149525
6.4	4.07127	2.98927	4.07127	0.0149433	0.14013	0.0149433
6.41	4.06748	2.98362	4.06748	0.0149341	0.140123	0.0149341
6.42	4.0637	2.97797	4.0637	0.0149251	0.140116	0.0149251
6.43	4.05992	2.97233	4.05992	0.0149161	0.140109	0.0149161
6.44	4.05614	2.96668	4.05614	0.0149072	0.140102	0.0149072
6.45	4.05236	2.96103	4.05236	0.0148984	0.140095	0.0148984
6.46	4.04857	2.95538	4.04857	0.0148897	0.140089	0.0148897
6.47	4.04479	2.94973	4.04479	0.014881	0.140082	0.014881
6.48	4.04101	2.94408	4.04101	0.0148724	0.140076	0.0148724
6.49	4.03722	2.93843	4.03722	0.014864	0.140069	0.014864
6.5	4.03344	2.93278	4.03344	0.0148555	0.140063	0.0148555
6.51	4.02966	2.92713	4.02966	0.0148472	0.140057	0.0148472
6.52	4.02587	2.92148	4.02587	0.014839	0.140051	0.014839
6.53	4.02209	2.91583	4.02209	0.0148308	0.140045	0.0148308
6.54	4.01831	2.91018	4.01831	0.0148227	0.140039	0.0148227
6.55	4.01452	2.90453	4.01452	0.0148146	0.140033	0.0148146
6.56	4.01074	2.89888	4.01074	0.0148067	0.140027	0.0148067
6.57	4.00696	2.89323	4.00696	0.0147988	0.140021	0.0147988
6.58	4.00317	2.88758	4.00317	0.014791	0.140015	0.014791
6.59	3.99939	2.88192	3.99939	0.0147832	0.14001	0.0147832
6.6	3.9956	2.87627	3.9956	0.0147756	0.140004	0.0147756
6.61	3.99182	2.87062	3.99182	0.014768	0.139999	0.014768
6.62	3.98803	2.86497	3.98803	0.0147604	0.139993	0.0147604
6.63	3.98425	2.85932	3.98425	0.014753	0.139988	0.014753
6.64	3.98046	2.85367	3.98046	0.0147456	0.139983	0.0147456
6.65	3.97668	2.84802	3.97668	0.0147383	0.139978	0.0147383
6.66	3.97289	2.84237	3.97289	0.014731	0.139973	0.014731
6.67	3.96911	2.83671	3.96911	0.0147238	0.139968	0.0147238
6.68	3.96532	2.83106	3.96532	0.0147167	0.139963	0.0147167
6.69	3.96154	2.82541	3.96154	0.0147096	0.139958	0.0147096
6.7	3.95775	2.81976	3.95775	0.0147027	0.139953	0.0147027
6.71	3.95396	2.81411	3.95396	0.0146957	0.139948	0.0146957
6.72	3.95018	2.80845	3.95018	0.0146889	0.139943	0.0146889
6.73	3.94639	2.8028	3.94639	0.0146821	0.139939	0.0146821
6.74	3.94261	2.79715	3.94261	0.0146753	0.139934	0.0146753
6.75	3.93882	2.7915	3.93882	0.0146686	0.139929	0.0146686
6.76	3.93503	2.78585	3.93503	0.014662	0.139925	0.014662
6.77	3.93125	2.78019	3.93125	0.0146555	0.139921	0.0146555
6.78	3.92746	2.77454	3.92746	0.014649	0.139916	0.014649
6.79	3.92367	2.76889	3.92367	0.0146425	0.139912	0.0146425
6.8	3.91989	2.76324	3.91989	0.0146361	0.139908	0.0146361
6.81	3.9161	2.75758	3.9161	0.0146298	0.139903	0.0146298
6.82	3.91231	2.75193	3.91231	0.0146235	0.139899	0.0146235
6.83	3.90852	2.74628	3.90852	0.0146173	0.139895	0.0146173
6.84	3.90474	2.74062	3.90474	0.0146112	0.139891	0.0146112
6.85	3.90095	2.73497	3.90095	0.0146051	0.139887	0.0146051
6.86	3.89716	2.72932	3.89716	0.0145991	0.139883	0.0145991
6.87	3.89337	2.72366	3.89337	0.0145931	0.139879	0.0145931
6.88	3.88959	2.71801	3.88959	0.0145871	0.139875	0.0145871
6.89	3.8858	2.71236	3.8858	0.0145813	0.139872	0.0145813
6.9	3.88201	2.7067	3.88201	0.0145754	0.139868	0.0145754
6.91	3.87822	2.70105	3.87822	0.0145697	0.139864	0.0145697
6.92	3.87443	2.6954	3.87443	0.0145639	0.139861	0.0145639
6.93	3.87065	2.68974	3.87065	0.0145583	0.139857	0.0145583
6.94	3.86686	2.68409	3.86686	0.0145527	0.139853	0.0145527
6.95	3.86307	2.67844	3.86307	0.0145471	0.13985	0.0145471
6.96	3.85928	2.67278	3.85928	0.0145416	0.139846	0.0145416
6.97	3.85549	2.66713	3.85549	0.0145361	0.139843	0.0145361
6.98	3.8517	2.66148	3.8517	0.0145307	0.13984	0.0145307
6.99	3.84791	2.65582	3.84791	0.0145253	0.139836	0.0145253
7	3.84412	2.65017	3.84412	0.01452	0.139833	0.01452
7.01	3.84034	2.64451	3.84034	0.0145148	0.13983	0.0145148
7.02	3.83655	2.63886	3.83655	0.0145095	0.139827	0.0145095
7.03	3.83276	2.63321	3.83276	0.0145044	0.139823	0.0145044
7.04	3.82897	2.62755	3.82897	0.0144992	0.13982	0.0144992
7.05	3.82518	2.6219	3.82518	0.0144942	0.139817	0.0144942
7.06	3.82139	2.61624	3.82139	0.0144891	0.139814	0.0144891
7.07	3.8176	2.61059	3.8176	0.0144841	0.139811	0.0144841
7.08	3.81381	2.60493	3.81381	0.0144792	0.139808	0.0144792
7.09	3.81002	2.59928	3.81002	0.0144743	0.139805	0.0144743
7.1	3.80623	2.59362	3.80623	0.0144694	0.139802	0.0144694
7.11	3.80244	2.58797	3.80244	0.0144646	0.1398	0.0144646
7.12	3.79865	2.58232	3.79865	0.0144599	0.139797	0.0144599
7.13	3.79486	2.57666	3.79486	0.0144551	0.139794	0.0144551
7.14	3.79107	2.57101	3.79107	0.0144505	0.139791	0.0144505
7.15	3.78728	2.56535	3.78728	0.0144458	0.139789	0.0144458
7.16	3.78349	2.5597	3.78349	0.0144412	0.139786	0.0144412
7.17	3.7797	2.55404	3.7797	0.0144367	0.139783	0.0144367
7.18	3.77591	2.54839	3.77591	0.0144321	0.139781	0.0144321
7.19	3.77212	2.54273	3.77212	0.0144277	0.139778	0.0144277
7.2	3.76833	2.53708	3.76833	0.0144232	0.139776	0.0144232
7.21	3.76454	2.53142	3.76454	0.0144188	0.139773	0.0144188
7.22	3.76075	2.52577	3.76075	0.0144145	0.139771	0.0144145
7.23	3.75695	2.52011	3.75695	0.0144102	0.139768	0.0144102
7.24	3.75316	2.51446	3.75316	0.0144059	0.139766	0.0144059
7.25	3.74937	2.5088	3.74937	0.0144016	0.139764	0.0144016
7.26	3.74558	2.50315	3.74558	0.0143974	0.139761	0.0143974
7.27	3.74179	2.49749	3.74179	0.0143933	0.139759	0.0143933
7.28	3.738	2.49184	3.738	0.0143892	0.139757	0.0143892
7.29	3.73421	2.48618	3.73421	0.0143851	0.139754	0.0143851
7.3	3.73042	2.48053	3.73042	0.014381	0.139752	0.014381
7.31	3.72662	2.47487	3.72662	0.014377	0.13975	0.014377
7.32	3.72283	2.46921	3.72283	0.014373	0.139748	0.014373
7.33	3.71904	2.46356	3.71904	0.0143691	0.139746	0.0143691
7.34	3.71525	2.4579	3.71525	0.0143652	0.139744	0.0143652
7.35	3.71146	2.45225	3.71146	0.0143613	0.139741	0.0143613
7.36	3.70767	2.44659	3.70767	0.0143574	0.139739	0.0143574
7.37	3.70387	2.44094	3.70387	0.0143536	0.139737	0.0143536
7.38	3.70008	2.43528	3.70008	0.0143499	0.139735	0.0143499
7.39	3.69629	2.42963	3.69629	0.0143461	0.139733	0.0143461
7.4	3.6925	2.42397	3.6925	0.0143424	0.139731	0.0143424
7.41	3.68871	2.41831	3.68871	0.0143388	0.13973	0.0143388
7.42	3.68491	2.41266	3.68491	0.0143351	0.139728	0.0143351
7.43	3.68112	2.407	3.68112	0.0143315	0.139726	0.0143315
7.44	3.67733	2.40135	3.67733	0.0143279	0.139724	0.0143279
7.45	3.67354	2.39569	3.67354	0.0143244	0.139722	0.0143244
7.46	3.66974	2.39003	3.66974	0.0143209	0.13972	0.0143209
7.47	3.66595	2.38438	3.66595	0.0143174	0.139718	0.0143174
7.48	3.66216	2.37872	3.66216	0.014314	0.139717	0.014314
7.49	3.65837	2.37307	3.65837	0.0143106	0.139715	0.0143106
7.5	3.65457	2.36741	3.65457	0.0143072	0.139713	0.0143072
7.51	3.65078	2.36175	3.65078	0.0143038	0.139712	0.0143038
7.52	3.64699	2.3561	3.64699	0.0143005	0.13971	0.0143005
7.53	3.6432	2.35044	3.6432	0.0142972	0.139708	0.0142972
7.54	3.6394	2.34479	3.6394	0.0142939	0.139707	0.0142939
7.55	3.63561	2.33913	3.63561	0.0142907	0.139705	0.0142907
7.56	3.63182	2.33347	3.63182	0.0142875	0.139703	0.0142875
7.57	3.62802	2.32782	3.62802	0.0142843	0.139702	0.0142843
7.58	3.62423	2.32216	3.62423	0.0142811	0.1397	0.0142811
7.59	3.62044	2.3165	3.62044	0.014278	0.139699	0.014278
7.6	3.61664	2.31085	3.61664	0.0142749	0.139697	0.0142749
7.61	3.61285	2.30519	3.61285	0.0142719	0.139696	0.0142719
7.62	3.60906	2.29954	3.60906	0.0142688	0.139694	0.0142688
7.63	3.60526	2.29388	3.60526	0.0142658	0.139693	0.0142658
7.64	3.60147	2.28822	3.60147	0.0142628	0.139692	0.0142628
7.65	3.59768	2.28257	3.59768	0.0142599	0.13969	0.0142599
7.66	3.59388	2.27691	3.59388	0.0142569	0.139689	0.0142569
7.67	3.59009	2.27125	3.59009	0.014254	0.139687	0.014254
7.68	3.5863	2.2656	3.5863	0.0142511	0.139686	0.0142511
7.69	3.5825	2.25994	3.5825	0.0142483	0.139685	0.0142483
7.7	3.57871	2.25428	3.57871	0.0142455	0.139683	0.0142455
7.71	3.57491	2.24863	3.57491	0.0142426	0.139682	0.0142426
7.72	3.57112	2.24297	3.57112	0.0142399	0.139681	0.0142399
7.73	3.56733	2.23731	3.56733	0.0142371	0.13968	0.0142371
7.74	3.56353	2.23166	3.56353	0.0142344	0.139678	0.0142344
7.75	3.55974	2.226	3.55974	0.0142317	0.139677	0.0142317
7.76	3.55594	2.22034	3.55594	0.014229	0.139676	0.014229
7.77	3.55215	2.21469	3.55215	0.0142263	0.139675	0.0142263
7.78	3.54836	2.20903	3.54836	0.0142237	0.139673	0.0142237
7.79	3.54456	2.20337	3.54456	0.0142211	0.139672	0.0142211
7.8	3.54077	2.19772	3.54077	0.0142185	0.139671	0.0142185
7.81	3.53697	2.19206	3.53697	0.0142159	0.13967	0.0142159
7.82	3.53318	2.1864	3.53318	0.0142134	0.139669	0.0142134
7.83	3.52939	2.18075	3.52939	0.0142109	0.139668	0.0142109
7.84	3.52559	2.17509	3.52559	0.0142084	0.139667	0.0142084
7.85	3.5218	2.16943	3.5218	0.0142059	0.139666	0.0142059
7.86	3.518	2.16377	3.518	0.0142034	0.139664	0.0142034
7.87	3.51421	2.15812	3.51421	0.014201	0.139663	0.014201
7.88	3.51041	2.15246	3.51041	0.0141986	0.139662	0.0141986
7.89	3.50662	2.1468	3.50662	0.0141962	0.139661	0.0141962
7.9	3.50282	2.14115	3.50282	0.0141938	0.13966	0.0141938
7.91	3.49903	2.13549	3.49903	0.0141915	0.139659	0.0141915
7.92	3.49523	2.12983	3.49523	0.0141892	0.139658	0.0141892
7.93	3.49144	2.12418	3.49144	0.0141869	0.139657	0.0141869
7.94	3.48764	2.11852	3.48764	0.0141846	0.139656	0.0141846
7.95	3.48385	2.11286	3.48385	0.0141823	0.139655	0.0141823
7.96	3.48005	2.1072	3.48005	0.0141801	0.139655	0.0141801
7.97	3.47626	2.10155	3.47626	0.0141778	0.139654	0.0141778
7.98	3.47246	2.09589	3.47246	0.0141756	0.139653	0.0141756
7.99	3.46867	2.09023	3.46867	0.0141734	0.139652	0.0141734
8	3.46487	2.08458	3.46487	0.0141713	0.139651	0.0141713
8.01	3.46108	2.07892	3.46108	0.0141691	0.13965	0.0141691
8.02	3.45728	2.07326	3.45728	0.014167	0.139649	0.014167
8.03	3.45349	2.0676	3.45349	0.0141649	0.139648	0.0141649
8.04	3.44969	2.06195	3.44969	0.0141628	0.139647	0.0141628
8.05	3.4459	2.05629	3.4459	0.0141607	0.139647	0.0141607
8.06	3.4421	2.05063	3.4421	0.0141587	0.139646	0.0141587
8.07	3.43831	2.04498	3.43831	0.0141566	0.139645	0.0141566
8.08	3.43451	2.03932	3.43451	0.0141546	0.139644	0.0141546
8.09	3.43072	2.03366	3.43072	0.0141526	0.139643	0.0141526
8.1	3.42692	2.028	3.42692	0.0141506	0.139643	0.0141506
8.11	3.42313	2.02235	3.42313	0.0141487	0.139642	0.0141487
8.12	3.41933	2.01669	3.41933	0.0141467	0.139641	0.0141467
8.13	3.41554	2.01103	3.41554	0.0141448	0.13964	0.0141448
8.14	3.41174	2.00537	3.41174	0.0141429	0.13964	0.0141429
8.15	3.40794	1.99972	3.40794	0.014141	0.139639	0.014141
8.16	3.40415	1.99406	3.40415	0.0141391	0.139638	0.0141391
8.17	3.40035	1.9884	3.40035	0.0141372	0.139637	0.0141372
8.18	3.39656	1.98274	3.39656	0.0141354	0.139637	0.0141354
8.19	3.39276	1.97709	3.39276	0.0141336	0.139636	0.0141336
8.2	3.38897	1.97143	3.38897	0.0141318	0.139635	0.0141318
8.21	3.38517	1.96577	3.38517	0.01413	0.139635	0.01413
8.22	3.38137	1.96012	3.38137	0.0141282	0.139634	0.0141282
8.23	3.37758	1.95446	3.37758	0.0141264	0.139633	0.0141264
8.24	3.37378	1.9488	3.37378	0.0141247	0.139633	0.0141247
8.25	3.36999	1.94314	3.36999	0.0141229	0.139632	0.0141229
8.26	3.36619	1.93749	3.36619	0.0141212	0.139631	0.0141212
8.27	3.36239	1.93183	3.36239	0.0141195	0.139631	0.0141195
8.28	3.3586	1.92617	3.3586	0.0141178	0.13963	0.0141178
8.29	3.3548	1.92051	3.3548	0.0141161	0.139629	0.0141161
8.3	3.35101	1.91486	3.35101	0.0141145	0.139629	0.0141145
8.31	3.34721	1.9092	3.34721	0.0141128	0.139628	0.0141128
8.32	3.34341	1.90354	3.34341	0.0141112	0.139628	0.0141112
8.33	3.33962	1.89788	3.33962	0.0141096	0.139627	0.0141096
8.34	3.33582	1.89222	3.33582	0.014108	0.139627	0.014108
8.35	3.33203	1.88657	3.33203	0.0141064	0.139626	0.0141064
8.36	3.32823	1.88091	3.32823	0.0141048	0.139625	0.0141048
8.37	3.32443	1.87525	3.32443	0.0141033	0.139625	0.0141033
8.38	3.32064	1.86959	3.32064	0.0141017	0.139624	0.0141017
8.39	3.31684	1.86394	3.31684	0.0141002	0.139624	0.0141002
8.4	3.31304	1.85828	3.31304	0.0140987	0.139623	0.0140987
8.41	3.30925	1.85262	3.30925	0.0140971	0.139623	0.0140971
8.42	3.30545	1.84696	3.30545	0.0140957	0.139622	0.0140957
8.43	3.30166	1.84131	3.30166	0.0140942	0.139622	0.0140942
8.44	3.29786	1.83565	3.29786	0.0140927	0.139621	0.0140927
8.45	3.29406	1.82999	3.29406	0.0140913	0.139621	0.0140913
8.46	3.29027	1.82433	3.29027	0.0140898	0.13962	0.0140898
8.47	3.28647	1.81868	3.28647	0.0140884	0.13962	0.0140884
8.48	3.28267	1.81302	3.28267	0.014087	0.139619	0.014087
8.49	3.27888	1.80736	3.27888	0.0140856	0.139619	0.0140856
8.5	3.27508	1.8017	3.27508	0.0140842	0.139618	0.0140842
8.51	3.27128	1.79604	3.27128	0.0140828	0.139618	0.0140828
8.52	3.26749	1.79039	3.26749	0.0140814	0.139617	0.0140814
8.53	3.26369	1.78473	3.26369	0.0140801	0.139617	0.0140801
8.54	3.25989	1.77907	3.25989	0.0140787	0.139617	0.0140787
8.55	3.2561	1.77341	3.2561	0.0140774	0.139616	0.0140774
8.56	3.2523	1.76776	3.2523	0.0140761	0.139616	0.0140761
8.57	3.2485	1.7621	3.2485	0.0140748	0.139615	0.0140748
8.58	3.24471	1.75644	3.24471	0.0140735	0.139615	0.0140735
8.59	3.24091	1.75078	3.24091	0.0140722	0.139614	0.0140722
8.6	3.23711	1.74512	3.23711	0.0140709	0.139614	0.0140709
8.61	3.23332	1.73947	3.23332	0.0140697	0.139614	0.0140697
8.62	3.22952	1.73381	3.22952	0.0140684	0.139613	0.0140684
8.63	3.22572	1.72815	3.22572	0.0140672	0.139613	0.0140672
8.64	3.22193	1.72249	3.22193	0.0140659	0.139612	0.0140659
8.65	3.21813	1.71684	3.21813	0.0140647	0.139612	0.0140647
8.66	3.21433	1.71118	3.21433	0.0140635	0.139612	0.0140635
8.67	3.21053	1.70552	3.21053	0.0140623	0.139611	0.0140623
8.68	3.20674	1.69986	3.20674	0.0140611	0.139611	0.0140611
8.69	3.20294	1.6942	3.20294	0.01406	0.139611	0.01406
8.7	3.19914	1.68855	3.19914	0.0140588	0.13961	0.0140588
8.71	3.19535	1.68289	3.19535	0.0140576	0.13961	0.0140576
8.72	3.19155	1.67723	3.19155	0.0140565	0.13961	0.0140565
8.73	3.18775	1.67157	3.18775	0.0140554	0.139609	0.0140554
8.74	3.18396	1.66591	3.18396	0.0140542	0.139609	0.0140542
8.75	3.18016	1.66026	3.18016	0.0140531	0.139608	0.0140531
8.76	3.17636	1.6546	3.17636	0.014052	0.139608	0.014052
8.77	3.17256	1.64894	3.17256	0.0140509	0.139608	0.0140509
8.78	3.16877	1.64328	3.16877	0.0140498	0.139608	0.0140498
8.79	3.16497	1.63763	3.16497	0.0140487	0.139607	0.0140487
8.8	3.16117	1.63197	3.16117	0.0140477	0.139607	0.0140477
8.81	3.15737	1.62631	3.15737	0.0140466	0.139607	0.0140466
8.82	3.15358	1.62065	3.15358	0.0140456	0.139606	0.0140456
8.83	3.14978	1.61499	3.14978	0.0140445	0.139606	0.0140445
8.84	3.14598	1.60934	3.14598	0.0140435	0.139606	0.0140435
8.85	3.14219	1.60368	3.14219	0.0140425	0.139605	0.0140425
8.86	3.13839	1.59802	3.13839	0.0140415	0.139605	0.0140415
8.87	3.13459	1.59236	3.13459	0.0140405	0.139605	0.0140405
8.88	3.13079	1.5867	3.13079	0.0140395	0.139605	0.0140395
8.89	3.127	1.58105	3.127	0.0140385	0.139604	0.0140385
8.9	3.1232	1.57539	3.1232	0.0140375	0.139604	0.0140375
8.91	3.1194	1.56973	3.1194	0.0140365	0.139604	0.0140365
8.92	3.1156	1.56407	3.1156	0.0140356	0.139603	0.0140356
8.93	3.11181	1.55841	3.11181	0.0140346	0.139603	0.0140346
8.94	3.10801	1.55276	3.10801	0.0140337	0.139603	0.0140337
8.95	3.10421	1.5471	3.10421	0.0140328	0.139603	0.0140328
8.96	3.10041	1.54144	3.10041	0.0140318	0.139602	0.0140318
8.97	3.09662	1.53578	3.09662	0.0140309	0.139602	0.0140309
8.98	3.09282	1.53012	3.09282	0.01403	0.139602	0.01403
8.99	3.08902	1.52447	3.08902	0.0140291	0.139602	0.0140291
9	3.08522	1.51881	3.08522	0.0140282	0.139601	0.0140282
9.01	3.08143	1.51315	3.08143	0.0140273	0.139601	0.0140273
9.02	3.07763	1.50749	3.07763	0.0140264	0.139601	0.0140264
9.03	3.07383	1.50183	3.07383	0.0140256	0.139601	0.0140256
9.04	3.07003	1.49618	3.07003	0.0140247	0.1396	0.0140247
9.05	3.06624	1.49052	3.06624	0.0140238	0.1396	0.0140238
9.06	3.06244	1.48486	3.06244	0.014023	0.1396	0.014023
9.07	3.05864	1.4792	3.05864	0.0140221	0.1396	0.0140221
9.08	3.05484	1.47354	3.05484	0.0140213	0.1396	0.0140213
9.09	3.05105	1.46789	3.05105	0.0140205	0.139599	0.0140205
9.1	3.04725	1.46223	3.04725	0.0140197	0.139599	0.0140197
9.11	3.04345	1.45657	3.04345	0.0140189	0.139599	0.0140189
9.12	3.03965	1.45091	3.03965	0.0140181	0.139599	0.0140181
9.13	3.03585	1.44525	3.03585	0.0140173	0.139599	0.0140173
9.14	3.03206	1.43959	3.03206	0.0140165	0.139598	0.0140165
9.15	3.02826	1.43394	3.02826	0.0140157	0.139598	0.0140157
9.16	3.02446	1.42828	3.02446	0.0140149	0.139598	0.0140149
9.17	3.02066	1.42262	3.02066	0.0140141	0.139598	0.0140141
9.18	3.01687	1.41696	3.01687	0.0140134	0.139598	0.0140134
9.19	3.01307	1.4113	3.01307	0.0140126	0.139597	0.0140126
9.2	3.00927	1.40565	3.00927	0.0140119	0.139597	0.0140119
9.21	3.00547	1.39999	3.00547	0.0140111	0.139597	0.0140111
9.22	3.00167	1.39433	3.00167	0.0140104	0.139597	0.0140104
9.23	2.99788	1.38867	2.99788	0.0140096	0.139597	0.0140096
9.24	2.99408	1.38301	2.99408	0.0140089	0.139596	0.0140089
9.25	2.99028	1.37736	2.99028	0.0140082	0.139596	0.0140082
9.26	2.98648	1.3717	2.98648	0.0140075	0.139596	0.0140075
9.27	2.98268	1.36604	2.98268	0.0140068	0.139596	0.0140068
9.28	2.97889	1.36038	2.97889	0.0140061	0.139596	0.0140061
9.29	2.97509	1.35472	2.97509	0.0140054	0.139596	0.0140054
9.3	2.97129	1.34907	2.97129	0.0140047	0.139595	0.0140047
9.31	2.96749	1.34341	2.96749	0.014004	0.139595	0.014004
9.32	2.96369	1.33775	2.96369	0.0140034	0.139595	0.0140034
9.33	2.9599	1.33209	2.9599	0.0140027	0.139595	0.0140027
9.34	2.9561	1.32643	2.9561	0.014002	0.139595	0.014002
9.35	2.9523	1.32077	2.9523	0.0140014	0.139595	0.0140014
9.36	2.9485	1.31512	2.9485	0.0140007	0.139594	0.0140007
9.37	2.9447	1.30946	2.9447	0.0140001	0.139594	0.0140001
9.38	2.94091	1.3038	2.94091	0.0139994	0.139594	0.0139994
9.39	2.93711	1.29814	2.93711	0.0139988	0.139594	0.0139988
9.4	2.93331	1.29248	2.93331	0.0139982	0.139594	0.0139982
9.41	2.92951	1.28683	2.92951	0.0139975	0.139594	0.0139975
9.42	2.92571	1.28117	2.92571	0.0139969	0.139594	0.0139969
9.43	2.92192	1.27551	2.92192	0.0139963	0.139593	0.0139963
9.44	2.91812	1.26985	2.91812	0.0139957	0.139593	0.0139957
9.45	2.91432	1.26419	2.91432	0.0139951	0.139593	0.0139951
9.46	2.91052	1.25853	2.91052	0.0139945	0.139593	0.0139945
9.47	2.90672	1.25288	2.90672	0.0139939	0.139593	0.0139939
9.48	2.90293	1.24722	2.90293	0.0139933	0.139593	0.0139933
9.49	2.89913	1.24156	2.89913	0.0139927	0.139593	0.0139927
9.5	2.89533	1.2359	2.89533	0.0139922	0.139593	0.0139922
9.51	2.89153	1.23024	2.89153	0.0139916	0.139592	0.0139916
9.52	2.88773	1.22459	2.88773	0.013991	0.139592	0.013991
9.53	2.88393	1.21893	2.88393	0.0139905	0.139592	0.0139905
9.54	2.88014	1.21327	2.88014	0.0139899	0.139592	0.0139899
9.55	2.87634	1.20761	2.87634	0.0139894	0.139592	0.0139894
9.56	2.87254	1.20195	2.87254	0.0139888	0.139592	0.0139888
9.57	2.86874	1.19629	2.86874	0.0139883	0.139592	0.0139883
9.58	2.86494	1.19064	2.86494	0.0139877	0.139592	0.0139877
9.59	2.86114	1.18498	2.86114	0.0139872	0.139591	0.0139872
9.6	2.85735	1.17932	2.85735	0.0139867	0.139591	0.0139867
9.61	2.85355	1.17366	2.85355	0.0139861	0.139591	0.0139861
9.62	2.84975	1.168	2.84975	0.0139856	0.139591	0.0139856
9.63	2.84595	1.16235	2.84595	0.0139851	0.139591	0.0139851
9.64	2.84215	1.15669	2.84215	0.0139846	0.139591	0.0139846
9.65	2.83835	1.15103	2.83835	0.0139841	0.139591	0.0139841
9.66	2.83456	1.14537	2.83456	0.0139836	0.139591	0.0139836
9.67	2.83076	1.13971	2.83076	0.0139831	0.139591	0.0139831
9.68	2.82696	1.13405	2.82696	0.0139826	0.139591	0.0139826
9.69	2.82316	1.1284	2.82316	0.0139821	0.13959	0.0139821
9.7	2.81936	1.12274	2.81936	0.0139816	0.13959	0.0139816
9.71	2.81556	1.11708	2.81556	0.0139812	0.13959	0.0139812
9.72	2.81177	1.11142	2.81177	0.0139807	0.13959	0.0139807
9.73	2.80797	1.10576	2.80797	0.0139802	0.13959	0.0139802
9.74	2.80417	1.10011	2.80417	0.0139797	0.13959	0.0139797
9.75	2.80037	1.09445	2.80037	0.0139793	0.13959	0.0139793
9.76	2.79657	1.08879	2.79657	0.0139788	0.13959	0.0139788
9.77	2.79277	1.08313	2.79277	0.0139784	0.13959	0.0139784
9.78	2.78898	1.07747	2.78898	0.0139779	0.13959	0.0139779
9.79	2.78518	1.07181	2.78518	0.0139775	0.13959	0.0139775
9.8	2.78138	1.06616	2.78138	0.013977	0.139589	0.013977
9.81	2.77758	1.0605	2.77758	0.0139766	0.139589	0.0139766
9.82	2.77378	1.05484	2.77378	0.0139762	0.139589	0.0139762
9.83	2.76998	1.04918	2.76998	0.0139757	0.139589	0.0139757
9.84	2.76619	1.04352	2.76619	0.0139753	0.139589	0.0139753
9.85	2.76239	1.03786	2.76239	0.0139749	0.139589	0.0139749
9.86	2.75859	1.03221	2.75859	0.0139745	0.139589	0.0139745
9.87	2.75479	1.02655	2.75479	0.013974	0.139589	0.013974
9.88	2.75099	1.02089	2.75099	0.0139736	0.139589	0.0139736
9.89	2.74719	1.01523	2.74719	0.0139732	0.139589	0.0139732
9.9	2.74339	1.00957	2.74339	0.0139728	0.139589	0.0139728
9.91	2.7396	1.00392	2.7396	0.0139724	0.139589	0.0139724
9.92	2.7358	0.998257	2.7358	0.013972	0.139588	0.013972
9.93	2.732	0.992599	2.732	0.0139716	0.139588	0.0139716
9.94	2.7282	0.986941	2.7282	0.0139712	0.139588	0.0139712
9.95	2.7244	0.981282	2.7244	0.0139708	0.139588	0.0139708
9.96	2.7206	0.975624	2.7206	0.0139704	0.139588	0.0139704
9.97	2.7168	0.969966	2.7168	0.0139701	0.139588	0.0139701
9.98	2.71301	0.964308	2.71301	0.0139697	0.139588	0.0139697
9.99	2.70921	0.958649	2.70921	0.0139693	0.139588	0.0139693
10	2.70541	0.952991	2.70541	0.0139689	0.139588	0.0139689
10.01	2.70161	0.947333	2.70161	0.0139686	0.139588	0.0139686
10.02	2.69781	0.941675	2.69781	0.0139682	0.139588	0.0139682
10.03	2.69401	0.936016	2.69401	0.0139678	0.139588	0.0139678
10.04	2.69021	0.930358	2.69021	0.0139675	0.139588	0.0139675
10.05	2.68642	0.9247	2.68642	0.0139671	0.139588	0.0139671
10.06	2.68262	0.919042	2.68262	0.0139668	0.139588	0.0139668
10.07	2.67882	0.913383	2.67882	0.0139664	0.139587	0.0139664
10.08	2.67502	0.907725	2.67502	0.0139661	0.139587	0.0139661
10.09	2.67122	0.902067	2.67122	0.0139657	0.139587	0.0139657
10.1	2.66742	0.896409	2.66742	0.0139654	0.139587	0.0139654
10.11	2.66362	0.89075	2.66362	0.0139651	0.139587	0.0139651
10.12	2.65982	0.885092	2.65982	0.0139647	0.139587	0.0139647
10.13	2.65603	0.879434	2.65603	0.0139644	0.139587	0.0139644
10.14	2.65223	0.873775	2.65223	0.0139641	0.139587	0.0139641
10.15	2.64843	0.868117	2.64843	0.0139637	0.139587	0.0139637
10.16	2.64463	0.862459	2.64463	0.0139634	0.139587	0.0139634
10.17	2.64083	0.856801	2.64083	0.0139631	0.139587	0.0139631
10.18	2.63703	0.851142	2.63703	0.0139628	0.139587	0.0139628
10.19	2.63323	0.845484	2.63323	0.0139625	0.139587	0.0139625
10.2	2.62944	0.839826	2.62944	0.0139622	0.139587	0.0139622
10.21	2.62564	0.834168	2.62564	0.0139618	0.139587	0.0139618
10.22	2.62184	0.828509	2.62184	0.0139615	0.139587	0.0139615
10.23	2.61804	0.822851	2.61804	0.0139612	0.139587	0.0139612
10.24	2.61424	0.817193	2.61424	0.0139609	0.139587	0.0139609
10.25	2.61044	0.811534	2.61044	0.0139606	0.139587	0.0139606
10.26	2.60664	0.805876	2.60664	0.0139603	0.139586	0.0139603
10.27	2.60284	0.800218	2.60284	0.01396	0.139586	0.01396
10.28	2.59905	0.79456	2.59905	0.0139598	0.139586	0.0139598
10.29	2.59525	0.788901	2.59525	0.0139595	0.139586	0.0139595
10.3	2.59145	0.783243	2.59145	0.0139592	0.139586	0.0139592
10.31	2.58765	0.777585	2.58765	0.0139589	0.139586	0.0139589
10.32	2.58385	0.771926	2.58385	0.0139586	0.139586	0.0139586
10.33	2.58005	0.766268	2.58005	0.0139583	0.139586	0.0139583
10.34	2.57625	0.76061	2.57625	0.0139581	0.139586	0.0139581
10.35	2.57245	0.754952	2.57245	0.0139578	0.139586	0.0139578
10.36	2.56866	0.749293	2.56866	0.0139575	0.139586	0.0139575
10.37	2.56486	0.743635	2.56486	0.0139573	0.139586	0.0139573
10.38	2.56106	0.737977	2.56106	0.013957	0.139586	0.013957
10.39	2.55726	0.732318	2.55726	0.0139567	0.139586	0.0139567
10.4	2.55346	0.72666	2.55346	0.0139565	0.139586	0.0139565
10.41	2.54966	0.721002	2.54966	0.0139562	0.139586	0.0139562
10.42	2.54586	0.715344	2.54586	0.0139559	0.139586	0.0139559
10.43	2.54206	0.709685	2.54206	0.0139557	0.139586	0.0139557
10.44	2.53826	0.704027	2.53826	0.0139554	0.139586	0.0139554
10.45	2.53447	0.698369	2.53447	0.0139552	0.139586	0.0139552
10.46	2.53067	0.69271	2.53067	0.0139549	0.139586	0.0139549
10.47	2.52687	0.687052	2.52687	0.0139547	0.139586	0.0139547
10.48	2.52307	0.681394	2.52307	0.0139544	0.139586	0.0139544
10.49	2.51927	0.675736	2.51927	0.0139542	0.139586	0.0139542
10.5	2.51547	0.670077	2.51547	0.013954	0.139586	0.013954
10.51	2.51167	0.664419	2.51167	0.0139537	0.139585	0.0139537
10.52	2.50787	0.658761	2.50787	0.0139535	0.139585	0.0139535
10.53	2.50408	0.653102	2.50408	0.0139533	0.139585	0.0139533
10.54	2.50028	0.647444	2.50028	0.013953	0.139585	0.013953
10.55	2.49648	0.641786	2.49648	0.0139528	0.139585	0.0139528
10.56	2.49268	0.636127	2.49268	0.0139526	0.139585	0.0139526
10.57	2.48888	0.630469	2.48888	0.0139523	0.139585	0.0139523
10.58	2.48508	0.624811	2.48508	0.0139521	0.139585	0.0139521
10.59	2.48128	0.619153	2.48128	0.0139519	0.139585	0.0139519
10.6	2.47748	0.613494	2.47748	0.0139517	0.139585	0.0139517
10.61	2.47368	0.607836	2.47368	0.0139515	0.139585	0.0139515
10.62	2.46989	0.602178	2.46989	0.0139512	0.139585	0.0139512
10.63	2.46609	0.596519	2.46609	0.013951	0.139585	0.013951
10.64	2.46229	0.590861	2.46229	0.0139508	0.139585	0.0139508
10.65	2.45849	0.585203	2.45849	0.0139506	0.139585	0.0139506
10.66	2.45469	0.579544	2.45469	0.0139504	0.139585	0.0139504
10.67	2.45089	0.573886	2.45089	0.0139502	0.139585	0.0139502
10.68	2.44709	0.568228	2.44709	0.01395	0.139585	0.01395
10.69	2.44329	0.562569	2.44329	0.0139498	0.139585	0.0139498
10.7	2.43949	0.556911	2.43949	0.0139496	0.139585	0.0139496
10.71	2.43569	0.551253	2.43569	0.0139494	0.139585	0.0139494
10.72	2.4319	0.545595	2.4319	0.0139492	0.139585	0.0139492
10.73	2.4281	0.539936	2.4281	0.013949	0.139585	0.013949
10.74	2.4243	0.534278	2.4243	0.0139488	0.139585	0.0139488
10.75	2.4205	0.52862	2.4205	0.0139486	0.139585	0.0139486
10.76	2.4167	0.522961	2.4167	0.0139484	0.139585	0.0139484
10.77	2.4129	0.517303	2.4129	0.0139482	0.139585	0.0139482
10.78	2.4091	0.511645	2.4091	0.013948	0.139585	0.013948
10.79	2.4053	0.505986	2.4053	0.0139479	0.139585	0.0139479
10.8	2.4015	0.500328	2.4015	0.0139477	0.139585	0.0139477
10.81	2.39771	0.49467	2.39771	0.0139475	0.139585	0.0139475
10.82	2.39391	0.489011	2.39391	0.0139473	0.139585	0.0139473
10.83	2.39011	0.483353	2.39011	0.0139471	0.139585	0.0139471
10.84	2.38631	0.477695	2.38631	0.013947	0.139585	0.013947
10.85	2.38251	0.472036	2.38251	0.0139468	0.139585	0.0139468
10.86	2.37871	0.466378	2.37871	0.0139466	0.139585	0.0139466
10.87	2.37491	0.46072	2.37491	0.0139464	0.139585	0.0139464
10.88	2.37111	0.455062	2.37111	0.0139463	0.139585	0.0139463
10.89	2.36731	0.449403	2.36731	0.0139461	0.139584	0.0139461
10.9	2.36351	0.443745	2.36351	0.0139459	0.139584	0.0139459
10.91	2.35972	0.438087	2.35972	0.0139457	0.139584	0.0139457
10.92	2.35592	0.432428	2.35592	0.0139456	0.139584	0.0139456
10.93	2.35212	0.42677	2.35212	0.0139454	0.139584	0.0139454
10.94	2.34832	0.421112	2.34832	0.0139453	0.139584	0.0139453
10.95	2.34452	0.415453	2.34452	0.0139451	0.139584	0.0139451
10.96	2.34072	0.409795	2.34072	0.0139449	0.139584	0.0139449
10.97	2.33692	0.404137	2.33692	0.0139448	0.139584	0.0139448
10.98	2.33312	0.398478	2.33312	0.0139446	0.139584	0.0139446
10.99	2.32932	0.39282	2.32932	0.0139445	0.139584	0.0139445
11	2.32552	0.387162	2.32552	0.0139443	0.139584	0.0139443
11.01	2.32173	0.381503	2.32173	0.0139442	0.139584	0.0139442
11.02	2.31793	0.375845	2.31793	0.013944	0.139584	0.013944
11.03	2.31413	0.370187	2.31413	0.0139439	0.139584	0.0139439
11.04	2.31033	0.364528	2.31033	0.0139437	0.139584	0.0139437
11.05	2.30653	0.35887	2.30653	0.0139436	0.139584	0.0139436
11.06	2.30273	0.353212	2.30273	0.0139434	0.139584	0.0139434
11.07	2.29893	0.347553	2.29893	0.0139433	0.139584	0.0139433
11.08	2.29513	0.341895	2.29513	0.0139431	0.139584	0.0139431
11.09	2.29133	0.336237	2.29133	0.013943	0.139584	0.013943
11.1	2.28753	0.330578	2.28753	0.0139428	0.139584	0.0139428
11.11	2.28374	0.32492	2.28374	0.0139427	0.139584	0.0139427
11.12	2.27994	0.319262	2.27994	0.0139426	0.139584	0.0139426
11.13	2.27614	0.313604	2.27614	0.0139424	0.139584	0.0139424
11.14	2.27234	0.307945	2.27234	0.0139423	0.139584	0.0139423
11.15	2.26854	0.302287	2.26854	0.0139421	0.139584	0.0139421
11.16	2.26474	0.296629	2.26474	0.013942	0.139584	0.013942
11.17	2.26094	0.29097	2.26094	0.0139419	0.139584	0.0139419
11.18	2.25714	0.285312	2.25714	0.0139417	0.139584	0.0139417
11.19	2.25334	0.279654	2.25334	0.0139416	0.139584	0.0139416
11.2	2.24954	0.273995	2.24954	0.0139415	0.139584	0.0139415
11.21	2.24574	0.268337	2.24574	0.0139414	0.139584	0.0139414
11.22	2.24195	0.262679	2.24195	0.0139412	0.139584	0.0139412
11.23	2.23815	0.25702	2.23815	0.0139411	0.139584	0.0139411
11.24	2.23435	0.251362	2.23435	0.013941	0.139584	0.013941
11.25	2.23055	0.245704	2.23055	0.0139408	0.139584	0.0139408
11.26	2.22675	0.240045	2.22675	0.0139407	0.139584	0.0139407
11.27	2.22295	0.234387	2.22295	0.0139406	0.139584	0.0139406
11.28	2.21915	0.228729	2.21915	0.0139405	0.139584	0.0139405
11.29	2.21535	0.22307	2.21535	0.0139404	0.139584	0.0139404
11.3	2.21155	0.217412	2.21155	0.0139402	0.139584	0.0139402
11.31	2.20775	0.211754	2.20775	0.0139401	0.139584	0.0139401
11.32	2.20395	0.206095	2.20395	0.01394	0.139584	0.01394
11.33	2.20016	0.200437	2.20016	0.0139399	0.139584	0.0139399
11.34	2.19636	0.194779	2.19636	0.0139398	0.139584	0.0139398
11.35	2.19256	0.18912	2.19256	0.0139397	0.139584	0.0139397
11.36	2.18876	0.183462	2.18876	0.0139396	0.139584	0.0139396
11.37	2.18496	0.177804	2.18496	0.0139394	0.139584	0.0139394
11.38	2.18116	0.172145	2.18116	0.0139393	0.139584	0.0139393
11.39	2.17736	0.166487	2.17736	0.0139392	0.139584	0.0139392
11.4	2.17356	0.160829	2.17356	0.0139391	0.139584	0.0139391
11.41	2.16976	0.15517	2.16976	0.013939	0.139584	0.013939
11.42	2.16596	0.149512	2.16596	0.0139389	0.139584	0.0139389
11.43	2.16216	0.143854	2.16216	0.0139388	0.139584	0.0139388
11.44	2.15837	0.138195	2.15837	0.0139387	0.139584	0.0139387
11.45	2.15457	0.132537	2.15457	0.0139386	0.139584	0.0139386
11.46	2.15077	0.126879	2.15077	0.0139385	0.139584	0.0139385
11.47	2.14697	0.12122	2.14697	0.0139384	0.139584	0.0139384
11.48	2.14317	0.115562	2.14317	0.0139383	0.139584	0.0139383
11.49	2.13937	0.109904	2.13937	0.0139382	0.139584	0.0139382
11.5	2.13557	0.104245	2.13557	0.0139381	0.139584	0.0139381
11.51	2.13177	0.0985871	2.13177	0.013938	0.139584	0.013938
11.52	2.12797	0.0929287	2.12797	0.0139379	0.139584	0.0139379
11.53	2.12417	0.0872704	2.12417	0.0139378	0.139584	0.0139378
11.54	2.12037	0.0816121	2.12037	0.0139377	0.139584	0.0139377
11.55	2.11657	0.0759537	2.11657	0.0139376	0.139584	0.0139376
11.56	2.11278	0.0702954	2.11278	0.0139375	0.139584	0.0139375
11.57	2.10898	0.0646371	2.10898	0.0139374	0.139584	0.0139374
11.58	2.10518	0.0589787	2.10518	0.0139373	0.139584	0.0139373
11.59	2.10138	0.0533204	2.10138	0.0139372	0.139584	0.0139372
11.6	2.09758	0.0476621	2.09758	0.0139371	0.139584	0.0139371
11.61	2.09378	0.0420037	2.09378	0.013937	0.139584	0.013937
11.62	2.08998	0.0363454	2.08998	0.0139369	0.139584	0.0139369
11.63	2.08618	0.0306871	2.08618	0.0139369	0.139584	0.0139369
11.64	2.08238	0.0250287	2.08238	0.0139368	0.139584	0.0139368
11.65	2.07858	0.0193704	2.07858	0.0139367	0.139583	0.0139367
11.66	2.07478	0.0137121	2.07478	0.0139366	0.139583	0.0139366
11.67	2.07098	0.00805374	2.07098	0.0139365	0.139583	0.0139365
11.68	2.06719	0.00239541	2.06719	0.0139364	0.139583	0.0139364
11.69	2.06339	-0.00326293	2.06339	0.0139363	0.139583	0.0139363
11.7	2.05959	-0.00892126	2.05959	0.0139362	0.139583	0.0139362
11.71	2.05579	-0.0145796	2.05579	0.0139362	0.139583	0.0139362
11.72	2.05199	-0.0202379	2.05199	0.0139361	0.139583	0.0139361
11.73	2.04819	-0.0258963	2.04819	0.013936	0.139583	0.013936
11.74	2.04439	-0.0315546	2.04439	0.0139359	0.139583	0.0139359
11.75	2.04059	-0.0372129	2.04059	0.0139358	0.139583	0.0139358
11.76	2.03679	-0.0428713	2.03679	0.0139358	0.139583	0.0139358
11.77	2.03299	-0.0485296	2.03299	0.0139357	0.139583	0.0139357
11.78	2.02919	-0.0541879	2.02919	0.0139356	0.139583	0.0139356
11.79	2.02539	-0.0598463	2.02539	0.0139355	0.139583	0.0139355
11.8	2.0216	-0.0655046	2.0216	0.0139354	0.139583	0.0139354
11.81	2.0178	-0.0711629	2.0178	0.0139354	0.139583	0.0139354
11.82	2.014	-0.0768213	2.014	0.0139353	0.139583	0.0139353
11.83	2.0102	-0.0824796	2.0102	0.0139352	0.139583	0.0139352
11.84	2.0064	-0.0881379	2.0064	0.0139351	0.139583	0.0139351
11.85	2.0026	-0.0937963	2.0026	0.0139351	0.139583	0.0139351
11.86	1.9988	-0.0994546	1.9988	0.013935	0.139583	0.013935
11.87	1.995	-0.105113	1.995	0.0139349	0.139583	0.0139349
11.88	1.9912	-0.110771	1.9912	0.0139349	0.139583	0.0139349
11.89	1.9874	-0.11643	1.9874	0.0139348	0.139583	0.0139348
11.9	1.9836	-0.122088	1.9836	0.0139347	0.139583	0.0139347
11.91	1.9798	-0.127746	1.9798	0.0139346	0.139583	0.0139346
11.92	1.97601	-0.133405	1.97601	0.0139346	0.139583	0.0139346
11.93	1.97221	-0.139063	1.97221	0.0139345	0.139583	0.0139345
11.94	1.96841	-0.144721	1.96841	0.0139344	0.139583	0.0139344
11.95	1.96461	-0.15038	1.96461	0.0139344	0.139583	0.0139344
11.96	1.96081	-0.156038	1.96081	0.0139343	0.139583	0.0139343
11.97	1.95701	-0.161696	1.95701	0.0139342	0.139583	0.0139342
11.98	1.95321	-0.167355	1.95321	0.0139342	0.139583	0.0139342
11.99	1.94941	-0.173013	1.94941	0.0139341	0.139583	0.0139341
12	1.94561	-0.178671	1.94561	0.013934	0.139583	0.013934
12.01	1.94181	-0.18433	1.94181	0.013934	0.139583	0.013934
12.02	1.93801	-0.189988	1.93801	0.0139339	0.139583	0.0139339
12.03	1.93421	-0.195646	1.93421	0.0139339	0.139583	0.0139339
12.04	1.93042	-0.201305	1.93042	0.0139338	0.139583	0.0139338
12.05	1.92662	-0.206963	1.92662	0.0139337	0.139583	0.0139337
12.06	1.92282	-0.212621	1.92282	0.0139337	0.139583	0.0139337
12.07	1.91902	-0.21828	1.91902	0.0139336	0.139583	0.0139336
12.08	1.91522	-0.223938	1.91522	0.0139336	0.139583	0.0139336
12.09	1.91142	-0.229596	1.91142	0.0139335	0.139583	0.0139335
12.1	1.90762	-0.235255	1.90762	0.0139334	0.139583	0.0139334
12.11	1.90382	-0.240913	1.90382	0.0139334	0.139583	0.0139334
12.12	1.90002	-0.246571	1.90002	0.0139333	0.139583	0.0139333
12.13	1.89622	-0.25223	1.89622	0.0139333	0.139583	0.0139333
12.14	1.89242	-0.257888	1.89242	0.0139332	0.139583	0.0139332
12.15	1.88862	-0.263546	1.88862	0.0139331	0.139583	0.0139331
12.16	1.88482	-0.269205	1.88482	0.0139331	0.139583	0.0139331
12.17	1.88103	-0.274863	1.88103	0.013933	0.139583	0.013933
12.18	1.87723	-0.280521	1.87723	0.013933	0.139583	0.013933
12.19	1.87343	-0.28618	1.87343	0.0139329	0.139583	0.0139329
12.2	1.86963	-0.291838	1.86963	0.0139329	0.139583	0.0139329
12.21	1.86583	-0.297496	1.86583	0.0139328	0.139583	0.0139328
12.22	1.86203	-0.303155	1.86203	0.0139328	0.139583	0.0139328
12.23	1.85823	-0.308813	1.85823	0.0139327	0.139583	0.0139327
12.24	1.85443	-0.314471	1.85443	0.0139327	0.139583	0.0139327
12.25	1.85063	-0.32013	1.85063	0.0139326	0.139583	0.0139326
12.26	1.84683	-0.325788	1.84683	0.0139326	0.139583	0.0139326
12.27	1.84303	-0.331446	1.84303	0.0139325	0.139583	0.0139325
12.28	1.83923	-0.337105	1.83923	0.0139325	0.139583	0.0139325
12.29	1.83543	-0.342763	1.83543	0.0139324	0.139583	0.0139324
12.3	1.83164	-0.348421	1.83164	0.0139324	0.139583	0.0139324
12.31	1.82784	-0.35408	1.82784	0.0139323	0.139583	0.0139323
12.32	1.82404	-0.359738	1.82404	0.0139323	0.139583	0.0139323
12.33	1.82024	-0.365396	1.82024	0.0139322	0.139583	0.0139322
12.34	1.81644	-0.371055	1.81644	0.0139322	0.139583	0.0139322
12.35	1.81264	-0.376713	1.81264	0.0139321	0.139583	0.0139321
12.36	1.80884	-0.382372	1.80884	0.0139321	0.139583	0.0139321
12.37	1.80504	-0.38803	1.80504	0.013932	0.139583	0.013932
12.38	1.80124	-0.393688	1.80124	0.013932	0.139583	0.013932
12.39	1.79744	-0.399347	1.79744	0.0139319	0.139583	0.0139319
12.4	1.79364	-0.405005	1.79364	0.0139319	0.139583	0.0139319
12.41	1.78984	-0.410663	1.78984	0.0139318	0.139583	0.0139318
12.42	1.78604	-0.416322	1.78604	0.0139318	0.139583	0.0139318
12.43	1.78225	-0.42198	1.78225	0.0139317	0.139583	0.0139317
12.44	1.77845	-0.427638	1.77845	0.0139317	0.139583	0.0139317
12.45	1.77465	-0.433297	1.77465	0.0139317	0.139583	0.0139317
12.46	1.77085	-0.438955	1.77085	0.0139316	0.139583	0.0139316
12.47	1.76705	-0.444613	1.76705	0.0139316	0.139583	0.0139316
12.48	1.76325	-0.450272	1.76325	0.0139315	0.139583	0.0139315
12.49	1.75945	-0.45593	1.75945	0.0139315	0.139583	0.0139315
12.5	1.75565	-0.461588	1.75565	0.0139314	0.139583	0.0139314
12.51	1.75185	-0.467247	1.75185	0.0139314	0.139583	0.0139314
12.52	1.74805	-0.472905	1.74805	0.0139314	0.139583	0.0139314
12.53	1.74425	-0.478563	1.74425	0.0139313	0.139583	0.0139313
12.54	1.74045	-0.484222	1.74045	0.0139313	0.139583	0.0139313
12.55	1.73665	-0.48988	1.73665	0.0139312	0.139583	0.0139312
12.56	1.73286	-0.495538	1.73286	0.0139312	0.139583	0.0139312
12.57	1.72906	-0.501197	1.72906	0.0139312	0.139583	0.0139312
12.58	1.72526	-0.506855	1.72526	0.0139311	0.139583	0.0139311
12.59	1.72146	-0.512513	1.72146	0.0139311	0.139583	0.0139311
12.6	1.71766	-0.518172	1.71766	0.0139311	0.139583	0.0139311
12.61	1.71386	-0.52383	1.71386	0.013931	0.139583	0.013931
12.62	1.71006	-0.529488	1.71006	0.013931	0.139583	0.013931
12.63	1.70626	-0.535147	1.70626	0.0139309	0.139583	0.0139309
12.64	1.70246	-0.540805	1.70246	0.0139309	0.139583	0.0139309
12.65	1.69866	-0.546463	1.69866	0.0139309	0.139583	0.0139309
12.66	1.69486	-0.552122	1.69486	0.0139308	0.139583	0.0139308
12.67	1.69106	-0.55778	1.69106	0.0139308	0.139583	0.0139308
12.68	1.68726	-0.563438	1.68726	0.0139308	0.139583	0.0139308
12.69	1.68346	-0.569097	1.68346	0.0139307	0.139583	0.0139307
12.7	1.67967	-0.574755	1.67967	0.0139307	0.139583	0.0139307
12.71	1.67587	-0.580413	1.67587	0.0139307	0.139583	0.0139307
12.72	1.67207	-0.586072	1.67207	0.0139306	0.139583	0.0139306
12.73	1.66827	-0.59173	1.66827	0.0139306	0.139583	0.0139306
12.74	1.66447	-0.597388	1.66447	0.0139306	0.139583	0.0139306
12.75	1.66067	-0.603047	1.66067	0.0139305	0.139583	0.0139305
12.76	1.65687	-0.608705	1.65687	0.0139305	0.139583	0.0139305
12.77	1.65307	-0.614363	1.65307	0.0139305	0.139583	0.0139305
12.78	1.64927	-0.620022	1.64927	0.0139304	0.139583	0.0139304
12.79	1.64547	-0.62568	1.64547	0.0139304	0.139583	0.0139304
12.8	1.64167	-0.631338	1.64167	0.0139304	0.139583	0.0139304
12.81	1.63787	-0.636997	1.63787	0.0139303	0.139583	0.0139303
12.82	1.63407	-0.642655	1.63407	0.0139303	0.139583	0.0139303
12.83	1.63028	-0.648314	1.63028	0.0139303	0.139583	0.0139303
12.84	1.62648	-0.653972	1.62648	0.0139302	0.139583	0.0139302
12.85	1.62268	-0.65963	1.62268	0.0139302	0.139583	0.0139302
12.86	1.61888	-0.665289	1.61888	0.0139302	0.139583	0.0139302
12.87	1.61508	-0.670947	1.61508	0.0139301	0.139583	0.0139301
12.88	1.61128	-0.676605	1.61128	0.0139301	0.139583	0.0139301
12.89	1.60748	-0.682264	1.60748	0.0139301	0.139583	0.0139301
12.9	1.60368	-0.687922	1.60368	0.0139301	0.139583	0.0139301
12.91	1.59988	-0.69358	1.59988	0.01393	0.139583	0.01393
12.92	1.59608	-0.699239	1.59608	0.01393	0.139583	0.01393
12.93	1.59228	-0.704897	1.59228	0.01393	0.139583	0.01393
12.94	1.58848	-0.710555	1.58848	0.0139299	0.139583	0.0139299
12.95	1.58468	-0.716214	1.58468	0.0139299	0.139583	0.0139299
12.96	1.58088	-0.721872	1.58088	0.0139299	0.139583	0.0139299
12.97	1.57709	-0.72753	1.57709	0.0139299	0.139583	0.0139299
12.98	1.57329	-0.733189	1.57329	0.0139298	0.139583	0.0139298
12.99	1.56949	-0.738847	1.56949	0.0139298	0.139583	0.0139298
13	1.56569	-0.744505	1.56569	0.0139298	0.139583	0.0139298
13.01	1.56189	-0.750164	1.55785	0.0139297	0.139583	0.0139297
13.02	1.55809	-0.755822	1.55001	0.0139297	0.139583	0.0139297
13.03	1.55429	-0.76148	1.54217	0.0139297	0.139583	0.0139297
13.04	1.55049	-0.767139	1.53433	0.0139297	0.139583	0.0139297
13.05	1.54669	-0.772797	1.52649	0.0139296	0.139583	0.0139296
13.06	1.54289	-0.778455	1.51865	0.0139296	0.139583	0.0139296
13.07	1.53909	-0.784114	1.51081	0.0139296	0.139583	0.0139296
13.08	1.53529	-0.789772	1.50296	0.0139296	0.139583	0.0139296
13.09	1.53149	-0.79543	1.49512	0.0139295	0.139583	0.0139295
13.1	1.52769	-0.801089	1.48728	0.0139295	0.139583	0.0139295
13.11	1.5239	-0.806747	1.47944	0.0139295	0.139583	0.0139295
13.12	1.5201	-0.812405	1.4716	0.0139295	0.139583	0.0139295
13.13	1.5163	-0.818064	1.46376	0.0139294	0.139583	0.0139295
13.14	1.5125	-0.823722	1.45592	0.0139294	0.139583	0.0139294
13.15	1.5087	-0.82938	1.44808	0.0139294	0.139583	0.0139294
13.16	1.5049	-0.835039	1.44024	0.0139294	0.139583	0.0139294
13.17	1.5011	-0.840697	1.4324	0.0139293	0.139583	0.0139294
13.18	1.4973	-0.846355	1.42456	0.0139293	0.139583	0.0139294
13.19	1.4935	-0.852014	1.41672	0.0139293	0.139583	0.0139293
13.2	1.4897	-0.857672	1.40888	0.0139293	0.139583	0.0139293
13.21	1.4859	-0.863331	1.40104	0.0139293	0.139583	0.0139293
13.22	1.4821	-0.868989	1.3932	0.0139292	0.139583	0.0139293
13.23	1.4783	-0.874647	1.38536	0.0139292	0.139583	0.0139293
13.24	1.4745	-0.880306	1.37752	0.0139292	0.139583	0.0139293
13.25	1.47071	-0.885964	1.36968	0.0139292	0.139583	0.0139292
13.26	1.46691	-0.891622	1.36184	0.0139292	0.139583	0.0139292
13.27	1.46311	-0.897281	1.354	0.0139291	0.139583	0.0139292
13.28	1.45931	-0.902939	1.34616	0.0139291	0.139583	0.0139292
13.29	1.45551	-0.908597	1.33832	0.0139291	0.139583	0.0139292
13.3	1.45171	-0.914256	1.33047	0.0139291	0.139583	0.0139292
13.31	1.44791	-0.919914	1.32263	0.013929	0.139583	0.0139291
13.32	1.44411	-0.925572	1.31479	0.013929	0.139583	0.0139291
13.33	1.44031	-0.931231	1.30695	0.013929	0.139583	0.0139291
13.34	1.43651	-0.936889	1.29911	0.013929	0.139583	0.0139291
13.35	1.43271	-0.942547	1.29127	0.013929	0.139583	0.0139291
13.36	1.42891	-0.948206	1.28343	0.0139289	0.139583	0.0139291
13.37	1.42511	-0.953864	1.27559	0.0139289	0.139583	0.0139291
13.38	1.42131	-0.959522	1.26775	0.0139289	0.139583	0.013929
13.39	1.41752	-0.965181	1.25991	0.0139289	0.139583	0.013929
13.4	1.41372	-0.970839	1.25207	0.0139289	0.139583	0.013929
13.41	1.40992	-0.976497	1.24423	0.0139289	0.139583	0.013929
13.42	1.40612	-0.982156	1.23639	0.0139288	0.139583	0.013929
13.43	1.40232	-0.987814	1.22855	0.0139288	0.139583	0.013929
13.44	1.39852	-0.993472	1.22071	0.0139288	0.139583	0.013929
13.45	1.39472	-0.999131	1.21287	0.0139288	0.139583	0.0139289
13.46	1.39092	-1.00479	1.20503	0.0139288	0.139583	0.0139289
13.47	1.38712	-1.01045	1.19719	0.0139287	0.139583	0.0139289
13.48	1.38332	-1.01611	1.18935	0.0139287	0.139583	0.0139289
13.49	1.37952	-1.02176	1.18151	0.0139287	0.139583	0.0139289
13.5	1.37572	-1.02742	1.17367	0.0139287	0.139583	0.0139289
13.51	1.37192	-1.03308	1.16582	0.0139287	0.139583	0.0139289
13.52	1.36812	-1.03874	1.15798	0.0139287	0.139583	0.0139289
13.53	1.36433	-1.0444	1.15014	0.0139286	0.139583	0.0139289
13.54	1.36053	-1.05006	1.1423	0.0139286	0.139583	0.0139288
13.55	1.35673	-1.05571	1.13446	0.0139286	0.139583	0.0139288
13.56	1.35293	-1.06137	1.12662	0.0139286	0.139583	0.0139288
13.57	1.34913	-1.06703	1.11878	0.0139286	0.139583	0.0139288
13.58	1.34533	-1.07269	1.11094	0.0139286	0.139583	0.0139288
13.59	1.34153	-1.07835	1.1031	0.0139285	0.139583	0.0139288
13.6	1.33773	-1.08401	1.09526	0.0139285	0.139583	0.0139288
13.61	1.33393	-1.08966	1.08742	0.0139285	0.139583	0.0139288
13.62	1.33013	-1.09532	1.07958	0.0139285	0.139583	0.0139288
13.63	1.32633	-1.10098	1.07174	0.0139285	0.139583	0.0139288
13.64	1.32253	-1.10664	1.0639	0.0139285	0.139583	0.0139288
13.65	1.31873	-1.1123	1.05606	0.0139284	0.139583	0.0139287
13.66	1.31493	-1.11796	1.04822	0.0139284	0.139583	0.0139287
13.67	1.31114	-1.12361	1.04038	0.0139284	0.139583	0.0139287
13.68	1.30734	-1.12927	1.03254	0.0139284	0.139583	0.0139287
13.69	1.30354	-1.13493	1.0247	0.0139284	0.139583	0.0139287
13.7	1.29974	-1.14059	1.01686	0.0139284	0.139583	0.0139287
13.71	1.29594	-1.14625	1.00902	0.0139284	0.139583	0.0139287
13.72	1.29214	-1.15191	1.00117	0.0139283	0.139583	0.0139287
13.73	1.28834	-1.15756	0.993334	0.0139283	0.139583	0.0139287
13.74	1.28454	-1.16322	0.985494	0.0139283	0.139583	0.0139287
13.75	1.28074	-1.16888	0.977653	0.0139283	0.139583	0.0139287
13.76	1.27694	-1.17454	0.969813	0.0139283	0.139583	0.0139287
13.77	1.27314	-1.1802	0.961972	0.0139283	0.139583	0.0139287
13.78	1.26934	-1.18586	0.954132	0.0139283	0.139583	0.0139287
13.79	1.26554	-1.19151	0.946291	0.0139282	0.139583	0.0139286
13.8	1.26174	-1.19717	0.938451	0.0139282	0.139583	0.0139286
13.81	1.25794	-1.20283	0.93061	0.0139282	0.139583	0.0139286
13.82	1.25415	-1.20849	0.92277	0.0139282	0.139583	0.0139286
13.83	1.25035	-1.21415	0.914929	0.0139282	0.139583	0.0139286
13.84	1.24655	-1.21981	0.907089	0.0139282	0.139583	0.0139286
13.85	1.24275	-1.22546	0.899248	0.0139282	0.139583	0.0139286
13.86	1.23895	-1.23112	0.891408	0.0139282	0.139583	0.0139286
13.87	1.23515	-1.23678	0.883568	0.0139281	0.139583	0.0139286
13.88	1.23135	-1.24244	0.875727	0.0139281	0.139583	0.0139286
13.89	1.22755	-1.2481	0.867887	0.0139281	0.139583	0.0139286
13.9	1.22375	-1.25376	0.860046	0.0139281	0.139583	0.0139286
13.91	1.21995	-1.25941	0.852206	0.0139281	0.139583	0.0139286
13.92	1.21615	-1.26507	0.844365	0.0139281	0.139583	0.0139286
13.93	1.21235	-1.27073	0.836525	0.0139281	0.139583	0.0139286
13.94	1.20855	-1.27639	0.828684	0.0139281	0.139583	0.0139286
13.95	1.20475	-1.28205	0.820844	0.013928	0.139583	0.0139286
13.96	1.20096	-1.28771	0.813003	0.013928	0.139583	0.0139286
13.97	1.19716	-1.29336	0.805163	0.013928	0.139583	0.0139285
13.98	1.19336	-1.29902	0.797322	0.013928	0.139583	0.0139285
13.99	1.18956	-1.30468	0.789482	0.013928	0.139583	0.0139285
14	1.18576	-1.31034	0.781641	0.013928	0.139583	0.0139285
14.01	1.18196	-1.316	0.773801	0.013928	0.139583	0.0139285
14.02	1.17816	-1.32166	0.76596	0.013928	0.139583	0.0139285
14.03	1.17436	-1.32731	0.75812	0.013928	0.139583	0.0139285
14.04	1.17056	-1.33297	0.750279	0.0139279	0.139583	0.0139285
14.05	1.16676	-1.33863	0.742439	0.0139279	0.139583	0.0139285
14.06	1.16296	-1.34429	0.734598	0.0139279	0.139583	0.0139285
14.07	1.15916	-1.34995	0.726758	0.0139279	0.139583	0.0139285
14.08	1.15536	-1.35561	0.718917	0.0139279	0.139583	0.0139285
14.09	1.15156	-1.36126	0.711077	0.0139279	0.139583	0.0139285
14.1	1.14777	-1.36692	0.703236	0.0139279	0.139583	0.0139285
14.11	1.14397	-1.37258	0.695396	0.0139279	0.139583	0.0139285
14.12	1.14017	-1.37824	0.687555	0.0139279	0.139583	0.0139285
14.13	1.13637	-1.3839	0.679715	0.0139279	0.139583	0.0139285
14.14	1.13257	-1.38956	0.671875	0.0139278	0.139583	0.0139285
14.15	1.12877	-1.39521	0.664034	0.0139278	0.139583	0.0139285
14.16	1.12497	-1.40087	0.656194	0.0139278	0.139583	0.0139285
14.17	1.12117	-1.40653	0.648353	0.0139278	0.139583	0.0139285
14.18	1.11737	-1.41219	0.640513	0.0139278	0.139583	0.0139285
14.19	1.11357	-1.41785	0.632672	0.0139278	0.139583	0.0139285
14.2	1.10977	-1.42351	0.624832	0.0139278	0.139583	0.0139285
14.21	1.10597	-1.42916	0.616991	0.0139278	0.139583	0.0139285
14.22	1.10217	-1.43482	0.609151	0.0139278	0.139583	0.0139285
14.23	1.09837	-1.44048	0.60131	0.0139278	0.139583	0.0139285
14.24	1.09457	-1.44614	0.59347	0.0139277	0.139583	0.0139284
14.25	1.09078	-1.4518	0.585629	0.0139277	0.139583	0.0139284
14.26	1.08698	-1.45746	0.577789	0.0139277	0.139583	0.0139284
14.27	1.08318	-1.46311	0.569948	0.0139277	0.139583	0.0139284
14.28	1.07938	-1.46877	0.562108	0.0139277	0.139583	0.0139284
14.29	1.07558	-1.47443	0.554267	0.0139277	0.139583	0.0139284
14.3	1.07178	-1.48009	0.546427	0.0139277	0.139583	0.0139284
14.31	1.06798	-1.48575	0.538586	0.0139277	0.139583	0.0139284
14.32	1.06418	-1.49141	0.530746	0.0139277	0.139583	0.0139284
14.33	1.06038	-1.49706	0.522905	0.0139277	0.139583	0.0139284
14.34	1.05658	-1.50272	0.515065	0.0139277	0.139583	0.0139284
14.35	1.05278	-1.50838	0.507224	0.0139277	0.139583	0.0139284
14.36	1.04898	-1.51404	0.499384	0.0139276	0.139583	0.0139284
14.37	1.04518	-1.5197	0.491543	0.0139276	0.139583	0.0139284
14.38	1.04138	-1.52536	0.483703	0.0139276	0.139583	0.0139284
14.39	1.03758	-1.53101	0.475862	0.0139276	0.139583	0.0139284
14.4	1.03379	-1.53667	0.468022	0.0139276	0.139583	0.0139284
14.41	1.02999	-1.54233	0.460182	0.0139276	0.139583	0.0139284
14.42	1.02619	-1.54799	0.452341	0.0139276	0.139583	0.0139284
14.43	1.02239	-1.55365	0.444501	0.0139276	0.139583	0.0139284
14.44	1.01859	-1.55931	0.43666	0.0139276	0.139583	0.0139284
14.45	1.01479	-1.56497	0.42882	0.0139276	0.139583	0.0139284
14.46	1.01099	-1.57062	0.420979	0.0139276	0.139583	0.0139284
14.47	1.00719	-1.57628	0.413139	0.0139276	0.139583	0.0139284
14.48	1.00339	-1.58194	0.405298	0.0139276	0.139583	0.0139284
14.49	0.999592	-1.5876	0.397458	0.0139275	0.139583	0.0139284
14.5	0.995793	-1.59326	0.389617	0.0139275	0.139583	0.0139284
14.51	0.991993	-1.59892	0.381777	0.0139275	0.139583	0.0139284
14.52	0.988194	-1.60457	0.373936	0.0139275	0.139583	0.0139284
14.53	0.984395	-1.61023	0.366096	0.0139275	0.139583	0.0139284
14.54	0.980595	-1.61589	0.358255	0.0139275	0.139583	0.0139284
14.55	0.976796	-1.62155	0.350415	0.0139275	0.139583	0.0139284
14.56	0.972997	-1.62721	0.342574	0.0139275	0.139583	0.0139284
14.57	0.969197	-1.63287	0.334734	0.0139275	0.139583	0.0139284
14.58	0.965398	-1.63852	0.326893	0.0139275	0.139583	0.0139284
14.59	0.961599	-1.64418	0.319053	0.0139275	0.139583	0.0139284
14.6	0.957799	-1.64984	0.311212	0.0139275	0.139583	0.0139284
14.61	0.954	-1.6555	0.303372	0.0139275	0.139583	0.0139284
14.62	0.950201	-1.66116	0.295531	0.0139275	0.139583	0.0139284
14.63	0.946401	-1.66682	0.287691	0.0139274	0.139583	0.0139284
14.64	0.942602	-1.67247	0.27985	0.0139274	0.139583	0.0139284
14.65	0.938803	-1.67813	0.27201	0.0139274	0.139583	0.0139284
14.66	0.935003	-1.68379	0.264169	0.0139274	0.139583	0.0139284
14.67	0.931204	-1.68945	0.256329	0.0139274	0.139583	0.0139284
14.68	0.927405	-1.69511	0.248488	0.0139274	0.139583	0.0139284
14.69	0.923606	-1.70077	0.240648	0.0139274	0.139583	0.0139284
14.7	0.919806	-1.70642	0.232807	0.0139274	0.139583	0.0139284
14.71	0.916007	-1.71208	0.224967	0.0139274	0.139583	0.0139284
14.72	0.912208	-1.71774	0.217127	0.0139274	0.139583	0.0139284
14.73	0.908408	-1.7234	0.209286	0.0139274	0.139583	0.0139284
14.74	0.904609	-1.72906	0.201446	0.0139274	0.139583	0.0139284
14.75	0.90081	-1.73472	0.193605	0.0139274	0.139583	0.0139284
14.76	0.89701	-1.74037	0.185765	0.0139274	0.139583	0.0139284
14.77	0.893211	-1.74603	0.177924	0.0139274	0.139583	0.0139284
14.78	0.889412	-1.75169	0.170084	0.0139274	0.139583	0.0139284
14.79	0.885612	-1.75735	0.162243	0.0139274	0.139583	0.0139283
14.8	0.881813	-1.76301	0.154403	0.0139273	0.139583	0.0139283
14.81	0.878014	-1.76867	0.146562	0.0139273	0.139583	0.0139283
14.82	0.874214	-1.77432	0.138722	0.0139273	0.139583	0.0139283
14.83	0.870415	-1.77998	0.130881	0.0139273	0.139583	0.0139283
14.84	0.866616	-1.78564	0.123041	0.0139273	0.139583	0.0139283
14.85	0.862816	-1.7913	0.1152	0.0139273	0.139583	0.0139283
14.86	0.859017	-1.79696	0.10736	0.0139273	0.139583	0.0139283
14.87	0.855218	-1.80262	0.0995193	0.0139273	0.139583	0.0139283
14.88	0.851418	-1.80827	0.0916788	0.0139273	0.139583	0.0139283
14.89	0.847619	-1.81393	0.0838383	0.0139273	0.139583	0.0139283
14.9	0.84382	-1.81959	0.0759978	0.0139273	0.139583	0.0139283
14.91	0.840021	-1.82525	0.0681573	0.0139273	0.139583	0.0139283
14.92	0.836221	-1.83091	0.0603169	0.0139273	0.139583	0.0139283
14.93	0.832422	-1.83657	0.0524764	0.0139273	0.139583	0.0139283
14.94	0.828623	-1.84222	0.0446359	0.0139273	0.139583	0.0139283
14.95	0.824823	-1.84788	0.0367954	0.0139273	0.139583	0.0139283
14.96	0.821024	-1.85354	0.0289549	0.0139273	0.139583	0.0139283
14.97	0.817225	-1.8592	0.0211144	0.0139273	0.139583	0.0139283
14.98	0.813425	-1.86486	0.0132739	0.0139273	0.139583	0.0139283
14.99	0.809626	-1.87052	0.00543347	0.0139273	0.139583	0.0139283
15	0.805827	-1.87617	-0.00240702	0.0139272	0.139583	0.0139283
15.01	0.802027	-1.88183	-0.0102475	0.0139272	0.139583	0.0139283
15.02	0.798228	-1.88749	-0.018088	0.0139272	0.139583	0.0139283
15.03	0.794429	-1.89315	-0.0259285	0.0139272	0.139583	0.0139283
15.04	0.790629	-1.89881	-0.033769	0.0139272	0.139583	0.0139283
15.05	0.78683	-1.90447	-0.0416094	0.0139272	0.139583	0.0139283
15.06	0.783031	-1.91012	-0.0494499	0.0139272	0.139583	0.0139283
15.07	0.779231	-1.91578	-0.0572904	0.0139272	0.139583	0.0139283
15.08	0.775432	-1.92144	-0.0651309	0.0139272	0.139583	0.0139283
15.09	0.771633	-1.9271	-0.0729714	0.0139272	0.139583	0.0139283
15.1	0.767833	-1.93276	-0.0808119	0.0139272	0.139583	0.0139283
15.11	0.764034	-1.93842	-0.0886523	0.0139272	0.139583	0.0139283
15.12	0.760235	-1.94407	-0.0964928	0.0139272	0.139583	0.0139283
15.13	0.756435	-1.94973	-0.104333	0.0139272	0.139583	0.0139283
15.14	0.752636	-1.95539	-0.112174	0.0139272	0.139583	0.0139283
15.15	0.748837	-1.96105	-0.120014	0.0139272	0.139583	0.0139283
15.16	0.745038	-1.96671	-0.127855	0.0139272	0.139583	0.0139283
15.17	0.741238	-1.97237	-0.135695	0.0139272	0.139583	0.0139283
15.18	0.737439	-1.97802	-0.143536	0.0139272	0.139583	0.0139283
15.19	0.73364	-1.98368	-0.151376	0.0139272	0.139583	0.0139283
15.2	0.72984	-1.98934	-0.159217	0.0139272	0.139583	0.0139283
15.21	0.726041	-1.995	-0.167057	0.0139272	0.139583	0.0139283
15.22	0.722242	-2.00066	-0.174898	0.0139272	0.139583	0.0139283
15.23	0.718442	-2.00632	-0.182738	0.0139271	0.139583	0.0139283
15.24	0.714643	-2.01197	-0.190579	0.0139271	0.139583	0.0139283
15.25	0.710844	-2.01763	-0.198419	0.0139271	0.139583	0.0139283
15.26	0.707044	-2.02329	-0.20626	0.0139271	0.139583	0.0139283
15.27	0.703245	-2.02895	-0.2141	0.0139271	0.139583	0.0139283
15.28	0.699446	-2.03461	-0.221941	0.0139271	0.139583	0.0139283
15.29	0.695646	-2.04027	-0.229781	0.0139271	0.139583	0.0139283
15.3	0.691847	-2.04592	-0.237622	0.0139271	0.139583	0.0139283
15.31	0.688048	-2.05158	-0.245462	0.0139271	0.139583	0.0139283
15.32	0.684248	-2.05724	-0.253303	0.0139271	0.139583	0.0139283
15.33	0.680449	-2.0629	-0.261143	0.0139271	0.139583	0.0139283
15.34	0.67665	-2.06856	-0.268983	0.0139271	0.139583	0.0139283
15.35	0.67285	-2.07422	-0.276824	0.0139271	0.139583	0.0139283
15.36	0.669051	-2.07987	-0.284664	0.0139271	0.139583	0.0139283
15.37	0.665252	-2.08553	-0.292505	0.0139271	0.139583	0.0139283
15.38	0.661452	-2.09119	-0.300345	0.0139271	0.139583	0.0139283
15.39	0.657653	-2.09685	-0.308186	0.0139271	0.139583	0.0139283
15.4	0.653854	-2.10251	-0.316026	0.0139271	0.139583	0.0139283
15.41	0.650054	-2.10817	-0.323867	0.0139271	0.139583	0.0139283
15.42	0.646255	-2.11382	-0.331707	0.0139271	0.139583	0.0139283
15.43	0.642456	-2.11948	-0.339548	0.0139271	0.139583	0.0139283
15.44	0.638657	-2.12514	-0.347388	0.0139271	0.139583	0.0139283
15.45	0.634857	-2.1308	-0.355229	0.0139271	0.139583	0.0139283
15.46	0.631058	-2.13646	-0.363069	0.0139271	0.139583	0.0139283
15.47	0.627259	-2.14212	-0.37091	0.0139271	0.139583	0.0139283
15.48	0.623459	-2.14777	-0.37875	0.0139271	0.139583	0.0139283
15.49	0.61966	-2.15343	-0.386591	0.0139271	0.139583	0.0139283
15.5	0.615861	-2.15909	-0.394431	0.0139271	0.139583	0.0139283
15.51	0.612061	-2.16475	-0.402272	0.0139271	0.139583	0.0139283
15.52	0.608262	-2.17041	-0.410112	0.0139271	0.139583	0.0139283
15.53	0.604463	-2.17607	-0.417953	0.013927	0.139583	0.0139283
15.54	0.600663	-2.18172	-0.425793	0.013927	0.139583	0.0139283
15.55	0.596864	-2.18738	-0.433634	0.013927	0.139583	0.0139283
15.56	0.593065	-2.19304	-0.441474	0.013927	0.139583	0.0139283
15.57	0.589265	-2.1987	-0.449315	0.013927	0.139583	0.0139283
15.58	0.585466	-2.20436	-0.457155	0.013927	0.139583	0.0139283
15.59	0.581667	-2.21002	-0.464996	0.013927	0.139583	0.0139283
15.6	0.577867	-2.21567	-0.472836	0.013927	0.139583	0.0139283
15.61	0.574068	-2.22133	-0.480677	0.013927	0.139583	0.0139283
15.62	0.570269	-2.22699	-0.488517	0.013927	0.139583	0.0139283
15.63	0.566469	-2.23265	-0.496358	0.013927	0.139583	0.0139283
15.64	0.56267	-2.23831	-0.504198	0.013927	0.139583	0.0139283
15.65	0.558871	-2.24397	-0.512039	0.013927	0.139583	0.0139283
15.66	0.555071	-2.24962	-0.519879	0.013927	0.139583	0.0139283
15.67	0.551272	-2.25528	-0.527719	0.013927	0.139583	0.0139283
15.68	0.547473	-2.26094	-0.53556	0.013927	0.139583	0.0139283
15.69	0.543673	-2.2666	-0.5434	0.013927	0.139583	0.0139283
15.7	0.539874	-2.27226	-0.551241	0.013927	0.139583	0.0139283
15.71	0.536075	-2.27792	-0.559081	0.013927	0.139583	0.0139283
15.72	0.532275	-2.28357	-0.566922	0.013927	0.139583	0.0139283
15.73	0.528476	-2.28923	-0.574762	0.013927	0.139583	0.0139283
15.74	0.524677	-2.29489	-0.582603	0.013927	0.139583	0.0139283
15.75	0.520877	-2.30055	-0.590443	0.013927	0.139583	0.0139283
15.76	0.517078	-2.30621	-0.598284	0.013927	0.139583	0.0139283
15.77	0.513279	-2.31187	-0.606124	0.013927	0.139583	0.0139283
15.78	0.50948	-2.31752	-0.613965	0.013927	0.139583	0.0139283
15.79	0.50568	-2.32318	-0.621805	0.013927	0.139583	0.0139283
15.8	0.501881	-2.32884	-0.629646	0.013927	0.139583	0.0139283
15.81	0.498082	-2.3345	-0.637486	0.013927	0.139583	0.0139283
15.82	0.494282	-2.34016	-0.645327	0.013927	0.139583	0.0139283
15.83	0.490483	-2.34582	-0.653167	0.013927	0.139583	0.0139283
15.84	0.486684	-2.35147	-0.661008	0.013927	0.139583	0.0139283
15.85	0.482884	-2.35713	-0.668848	0.013927	0.139583	0.0139283
15.86	0.479085	-2.36279	-0.676689	0.013927	0.139583	0.0139283
15.87	0.475286	-2.36845	-0.684529	0.013927	0.139583	0.0139283
15.88	0.471486	-2.37411	-0.69237	0.013927	0.139583	0.0139283
15.89	0.467687	-2.37977	-0.70021	0.013927	0.139583	0.0139283
15.9	0.463888	-2.38542	-0.708051	0.013927	0.139583	0.0139283
15.91	0.460088	-2.39108	-0.715891	0.013927	0.139583	0.0139283
15.92	0.456289	-2.39674	-0.723732	0.013927	0.139583	0.0139283
15.93	0.45249	-2.4024	-0.731572	0.013927	0.139583	0.0139283
15.94	0.44869	-2.40806	-0.739413	0.0139269	0.139583	0.0139283
15.95	0.444891	-2.41372	-0.747253	0.0139269	0.139583	0.0139283
15.96	0.441092	-2.41937	-0.755094	0.0139269	0.139583	0.0139283
15.97	0.437292	-2.42503	-0.762934	0.0139269	0.139583	0.0139283
15.98	0.433493	-2.43069	-0.770774	0.0139269	0.139583	0.0139283
15.99	0.429694	-2.43635	-0.778615	0.0139269	0.139583	0.0139283
16	0.425894	-2.44201	-0.786455	0.0139269	0.139583	0.0139283
16.01	0.422095	-2.44767	-0.794296	0.0139269	0.139583	0.0139283
16.02	0.418296	-2.45332	-0.802136	0.0139269	0.139583	0.0139283
16.03	0.414496	-2.45898	-0.809977	0.0139269	0.139583	0.0139283
16.04	0.410697	-2.46464	-0.817817	0.0139269	0.139583	0.0139283
16.05	0.406898	-2.4703	-0.825658	0.0139269	0.139583	0.0139283
16.06	0.403098	-2.47596	-0.833498	0.0139269	0.139583	0.0139283
16.07	0.399299	-2.48162	-0.841339	0.0139269	0.139583	0.0139283
16.08	0.3955	-2.48728	-0.849179	0.0139269	0.139583	0.0139283
16.09	0.3917	-2.49293	-0.85702	0.0139269	0.139583	0.0139283
16.1	0.387901	-2.49859	-0.86486	0.0139269	0.139583	0.0139283
16.11	0.384102	-2.50425	-0.872701	0.0139269	0.139583	0.0139283
16.12	0.380302	-2.50991	-0.880541	0.0139269	0.139583	0.0139283
16.13	0.376503	-2.51557	-0.888382	0.0139269	0.139583	0.0139283
16.14	0.372704	-2.52123	-0.896222	0.0139269	0.139583	0.0139283
16.15	0.368904	-2.52688	-0.904063	0.0139269	0.139583	0.0139283
16.16	0.365105	-2.53254	-0.911903	0.0139269	0.139583	0.0139283
16.17	0.361306	-2.5382	-0.919744	0.0139269	0.139583	0.0139283
16.18	0.357507	-2.54386	-0.927584	0.0139269	0.139583	0.0139283
16.19	0.353707	-2.54952	-0.935425	0.0139269	0.139583	0.0139283
16.2	0.349908	-2.55518	-0.943265	0.0139269	0.139583	0.0139283
16.21	0.346109	-2.56083	-0.951106	0.0139269	0.139583	0.0139283
16.22	0.342309	-2.56649	-0.958946	0.0139269	0.139583	0.0139283
16.23	0.33851	-2.57215	-0.966787	0.0139269	0.139583	0.0139283
16.24	0.334711	-2.57781	-0.974627	0.0139269	0.139583	0.0139283
16.25	0.330911	-2.58347	-0.982468	0.0139269	0.139583	0.0139283
16.26	0.327112	-2.58913	-0.990308	0.0139269	0.139583	0.0139283
16.27	0.323313	-2.59478	-0.998149	0.0139269	0.139583	0.0139283
16.28	0.319513	-2.60044	-1.00599	0.0139269	0.139583	0.0139283
16.29	0.315714	-2.6061	-1.01383	0.0139269	0.139583	0.0139283
16.3	0.311915	-2.61176	-1.02167	0.0139269	0.139583	0.0139283
16.31	0.308115	-2.61742	-1.02951	0.0139269	0.139583	0.0139283
16.32	0.304316	-2.62308	-1.03735	0.0139269	0.139583	0.0139283
16.33	0.300517	-2.62873	-1.04519	0.0139269	0.139583	0.0139283
16.34	0.296717	-2.63439	-1.05303	0.0139269	0.139583	0.0139283
16.35	0.292918	-2.64005	-1.06087	0.0139269	0.139583	0.0139283
16.36	0.289119	-2.64571	-1.06871	0.0139269	0.139583	0.0139283
16.37	0.285319	-2.65137	-1.07655	0.0139269	0.139583	0.0139283
16.38	0.28152	-2.65703	-1.08439	0.0139269	0.139583	0.0139283
16.39	0.277721	-2.66268	-1.09223	0.0139269	0.139583	0.0139283
16.4	0.273921	-2.66834	-1.10007	0.0139269	0.139583	0.0139283
16.41	0.270122	-2.674	-1.10792	0.0139269	0.139583	0.0139283
16.42	0.266323	-2.67966	-1.11576	0.0139269	0.139583	0.0139283
16.43	0.262523	-2.68532	-1.1236	0.0139269	0.139583	0.0139283
16.44	0.258724	-2.69098	-1.13144	0.0139269	0.139583	0.0139283
16.45	0.254925	-2.69663	-1.13928	0.0139269	0.139583	0.0139283
16.46	0.251125	-2.70229	-1.14712	0.0139269	0.139583	0.0139283
16.47	0.247326	-2.70795	-1.15496	0.0139269	0.139583	0.0139283
16.48	0.243527	-2.71361	-1.1628	0.0139269	0.139583	0.0139283
16.49	0.239727	-2.71927	-1.17064	0.0139269	0.139583	0.0139283
16.5	0.235928	-2.72493	-1.17848	0.0139269	0.139583	0.0139283
16.51	0.232129	-2.73058	-1.18632	0.0139269	0.139583	0.0139283
16.52	0.228329	-2.73624	-1.19416	0.0139269	0.139583	0.0139283
16.53	0.22453	-2.7419	-1.202	0.0139269	0.139583	0.0139283
16.54	0.220731	-2.74756	-1.20984	0.0139269	0.139583	0.0139283
16.55	0.216931	-2.75322	-1.21768	0.0139269	0.139583	0.0139283
16.56	0.213132	-2.75888	-1.22552	0.0139269	0.139583	0.0139283
16.57	0.209333	-2.76453	-1.23336	0.0139269	0.139583	0.0139283
16.58	0.205533	-2.77019	-1.2412	0.0139268	0.139583	0.0139283
16.59	0.201734	-2.77585	-1.24904	0.0139268	0.139583	0.0139283
16.6	0.197935	-2.78151	-1.25688	0.0139268	0.139583	0.0139283
16.61	0.194135	-2.78717	-1.26473	0.0139268	0.139583	0.0139283
16.62	0.190336	-2.79283	-1.27257	0.0139268	0.139583	0.0139283
16.63	0.186537	-2.79848	-1.28041	0.0139268	0.139583	0.0139283
16.64	0.182737	-2.80414	-1.28825	0.0139268	0.139583	0.0139283
16.65	0.178938	-2.8098	-1.29609	0.0139268	0.139583	0.0139283
16.66	0.175139	-2.81546	-1.30393	0.0139268	0.139583	0.0139283
16.67	0.17134	-2.82112	-1.31177	0.0139268	0.139583	0.0139283
16.68	0.16754	-2.82678	-1.31961	0.0139268	0.139583	0.0139283
16.69	0.163741	-2.83243	-1.32745	0.0139268	0.139583	0.0139283
16.7	0.159942	-2.83809	-1.33529	0.0139268	0.139583	0.0139283
16.71	0.156142	-2.84375	-1.34313	0.0139268	0.139583	0.0139283
16.72	0.152343	-2.84941	-1.35097	0.0139268	0.139583	0.0139283
16.73	0.148544	-2.85507	-1.35881	0.0139268	0.139583	0.0139283
16.74	0.144744	-2.86073	-1.36665	0.0139268	0.139583	0.0139283
16.75	0.140945	-2.86638	-1.37449	0.0139268	0.139583	0.0139283
16.76	0.137146	-2.87204	-1.38233	0.0139268	0.139583	0.0139283
16.77	0.133346	-2.8777	-1.39017	0.0139268	0.139583	0.0139283
16.78	0.129547	-2.88336	-1.39801	0.0139268	0.139583	0.0139283
16.79	0.125748	-2.88902	-1.40585	0.0139268	0.139583	0.0139283
16.8	0.121948	-2.89468	-1.41369	0.0139268	0.139583	0.0139283
16.81	0.118149	-2.90033	-1.42153	0.0139268	0.139583	0.0139283
16.82	0.11435	-2.90599	-1.42938	0.0139268	0.139583	0.0139283
16.83	0.11055	-2.91165	-1.43722	0.0139268	0.139583	0.0139283
16.84	0.106751	-2.91731	-1.44506	0.0139268	0.139583	0.0139283
16.85	0.102952	-2.92297	-1.4529	0.0139268	0.139583	0.0139283
16.86	0.0991523	-2.92863	-1.46074	0.0139268	0.139583	0.0139283
16.87	0.095353	-2.93428	-1.46858	0.0139268	0.139583	0.0139283
16.88	0.0915536	-2.93994	-1.47642	0.0139268	0.139583	0.0139283
16.89	0.0877543	-2.9456	-1.48426	0.0139268	0.139583	0.0139283
16.9	0.083955	-2.95126	-1.4921	0.0139268	0.139583	0.0139283
16.91	0.0801557	-2.95692	-1.49994	0.0139268	0.139583	0.0139283
16.92	0.0763563	-2.96258	-1.50778	0.0139268	0.139583	0.0139283
16.93	0.072557	-2.96823	-1.51562	0.0139268	0.139583	0.0139283
16.94	0.0687577	-2.97389	-1.52346	0.0139268	0.139583	0.0139283
16.95	0.0649583	-2.97955	-1.5313	0.0139268	0.139583	0.0139283
16.96	0.061159	-2.98521	-1.53914	0.0139268	0.139583	0.0139283
16.97	0.0573597	-2.99087	-1.54698	0.0139268	0.139583	0.0139283
16.98	0.0535604	-2.99653	-1.55482	0.0139268	0.139583	0.0139283
16.99	0.049761	-3.00218	-1.56266	0.0139268	0.139583	0.0139283
17	0.0459617	-3.00784	-1.5705	0.0139268	0.139583	0.0139283
17.01	0.0421624	-3.0135	-1.57834	0.0139268	0.139583	0.0139283
17.02	0.0383631	-3.01916	-1.58618	0.0139268	0.139583	0.0139283
17.03	0.0345637	-3.02482	-1.59403	0.0139268	0.139583	0.0139283
17.04	0.0307644	-3.03048	-1.60187	0.0139268	0.139583	0.0139283
17.05	0.0269651	-3.03613	-1.60971	0.0139268	0.139583	0.0139283
17.06	0.0231657	-3.04179	-1.61755	0.0139268	0.139583	0.0139283
17.07	0.0193664	-3.04745	-1.62539	0.0139268	0.139583	0.0139283
17.08	0.0155671	-3.05311	-1.63323	0.0139268	0.139583	0.0139283
17.09	0.0117678	-3.05877	-1.64107	0.0139268	0.139583	0.0139283
17.1	0.00796843	-3.06443	-1.64891	0.0139268	0.139583	0.0139283
17.11	0.00416911	-3.07008	-1.65675	0.0139268	0.139583	0.0139283
17.12	0.000369779	-3.07574	-1.66459	0.0139268	0.139583	0.0139283
17.13	-0.00342955	-3.0814	-1.67243	0.0139268	0.139583	0.0139283
17.14	-0.00722888	-3.08706	-1.68027	0.0139268	0.139583	0.0139283
17.15	-0.0110282	-3.09272	-1.68811	0.0139268	0.139583	0.0139283
17.16	-0.0148275	-3.09838	-1.69595	0.0139268	0.139583	0.0139283
17.17	-0.0186269	-3.10403	-1.70379	0.0139268	0.139583	0.0139283
17.18	-0.0224262	-3.10969	-1.71163	0.0139268	0.139583	0.0139283
17.19	-0.0262255	-3.11535	-1.71947	0.0139268	0.139583	0.0139283
17.2	-0.0300248	-3.12101	-1.72731	0.0139268	0.139583	0.0139283
17.21	-0.0338242	-3.12667	-1.73515	0.0139268	0.139583	0.0139283
17.22	-0.0376235	-3.13233	-1.74299	0.0139268	0.139583	0.0139283
17.23	-0.0414228	-3.13798	-1.75084	0.0139268	0.139583	0.0139283
17.24	-0.0452222	-3.14364	-1.75868	0.0139268	0.139583	0.0139283
17.25	-0.0490215	-3.1493	-1.76652	0.0139268	0.139583	0.0139283
17.26	-0.0528208	-3.15496	-1.77436	0.0139268	0.139583	0.0139283
17.27	-0.0566201	-3.16062	-1.7822	0.0139268	0.139583	0.0139283
17.28	-0.0604195	-3.16628	-1.79004	0.0139268	0.139583	0.0139283
17.29	-0.0642188	-3.17193	-1.79788	0.0139268	0.139583	0.0139283
17.3	-0.0680181	-3.17759	-1.80572	0.0139268	0.139583	0.0139283
17.31	-0.0718174	-3.18325	-1.81356	0.0139268	0.139583	0.0139283
17.32	-0.0756168	-3.18891	-1.8214	0.0139268	0.139583	0.0139283
17.33	-0.0794161	-3.19457	-1.82924	0.0139268	0.139583	0.0139283
17.34	-0.0832154	-3.20023	-1.83708	0.0139268	0.139583	0.0139283
17.35	-0.0870148	-3.20588	-1.84492	0.0139268	0.139583	0.0139283
17.36	-0.0908141	-3.21154	-1.85276	0.0139268	0.139583	0.0139283
17.37	-0.0946134	-3.2172	-1.8606	0.0139268	0.139583	0.0139283
17.38	-0.0984127	-3.22286	-1.86844	0.0139268	0.139583	0.0139283
17.39	-0.102212	-3.22852	-1.87628	0.0139268	0.139583	0.0139283
17.4	-0.106011	-3.23418	-1.88412	0.0139268	0.139583	0.0139283
17.41	-0.109811	-3.23983	-1.89196	0.0139268	0.139583	0.0139283
17.42	-0.11361	-3.24549	-1.8998	0.0139268	0.139583	0.0139283
17.43	-0.117409	-3.25115	-1.90764	0.0139268	0.139583	0.0139283
17.44	-0.121209	-3.25681	-1.91549	0.0139268	0.139583	0.0139283
17.45	-0.125008	-3.26247	-1.92333	0.0139268	0.139583	0.0139283
17.46	-0.128807	-3.26813	-1.93117	0.0139268	0.139583	0.0139283
17.47	-0.132607	-3.27378	-1.93901	0.0139268	0.139583	0.0139283
17.48	-0.136406	-3.27944	-1.94685	0.0139268	0.139583	0.0139283
17.49	-0.140205	-3.2851	-1.95469	0.0139268	0.139583	0.0139283
17.5	-0.144005	-3.29076	-1.96253	0.0139268	0.139583	0.0139283
17.51	-0.147804	-3.29642	-1.97037	0.0139268	0.139583	0.0139283
17.52	-0.151603	-3.30208	-1.97821	0.0139268	0.139583	0.0139283
17.53	-0.155403	-3.30773	-1.98605	0.0139268	0.139583	0.0139283
17.54	-0.159202	-3.31339	-1.99389	0.0139268	0.139583	0.0139283
17.55	-0.163001	-3.31905	-2.00173	0.0139268	0.139583	0.0139283
17.56	-0.166801	-3.32471	-2.00957	0.0139268	0.139583	0.0139283
17.57	-0.1706	-3.33037	-2.01741	0.0139268	0.139583	0.0139283
17.58	-0.174399	-3.33603	-2.02525	0.0139268	0.139583	0.0139283
17.59	-0.178199	-3.34168	-2.03309	0.0139268	0.139583	0.0139283
17.6	-0.181998	-3.34734	-2.04093	0.0139268	0.139583	0.0139283
17.61	-0.185797	-3.353	-2.04877	0.0139268	0.139583	0.0139283
17.62	-0.189597	-3.35866	-2.05661	0.0139268	0.139583	0.0139283
17.63	-0.193396	-3.36432	-2.06445	0.0139268	0.139583	0.0139283
17.64	-0.197195	-3.36998	-2.07229	0.0139268	0.139583	0.0139283
17.65	-0.200995	-3.37563	-2.08014	0.0139268	0.139583	0.0139283
17.66	-0.204794	-3.38129	-2.08798	0.0139268	0.139583	0.0139283
17.67	-0.208593	-3.38695	-2.09582	0.0139268	0.139583	0.0139283
17.68	-0.212393	-3.39261	-2.10366	0.0139268	0.139583	0.0139283
17.69	-0.216192	-3.39827	-2.1115	0.0139268	0.139583	0.0139283
17.7	-0.219991	-3.40393	-2.11934	0.0139268	0.139583	0.0139283
17.71	-0.223791	-3.40959	-2.12718	0.0139268	0.139583	0.0139283
17.72	-0.22759	-3.41524	-2.13502	0.0139268	0.139583	0.0139283
17.73	-0.231389	-3.4209	-2.14286	0.0139268	0.139583	0.0139283
17.74	-0.235189	-3.42656	-2.1507	0.0139268	0.139583	0.0139283
17.75	-0.238988	-3.43222	-2.15854	0.0139268	0.139583	0.0139283
17.76	-0.242787	-3.43788	-2.16638	0.0139268	0.139583	0.0139283
17.77	-0.246587	-3.44354	-2.17422	0.0139268	0.139583	0.0139283
17.78	-0.250386	-3.44919	-2.18206	0.0139268	0.139583	0.0139283
17.79	-0.254185	-3.45485	-2.1899	0.0139268	0.139583	0.0139283
17.8	-0.257985	-3.46051	-2.19774	0.0139268	0.139583	0.0139283
17.81	-0.261784	-3.46617	-2.20558	0.0139268	0.139583	0.0139283
17.82	-0.265583	-3.47183	-2.21342	0.0139268	0.139583	0.0139283
17.83	-0.269383	-3.47749	-2.22126	0.0139268	0.139583	0.0139283
17.84	-0.273182	-3.48314	-2.2291	0.0139268	0.139583	0.0139283
17.85	-0.276981	-3.4888	-2.23695	0.0139268	0.139583	0.0139283
17.86	-0.28078	-3.49446	-2.24479	0.0139268	0.139583	0.0139283
17.87	-0.28458	-3.50012	-2.25263	0.0139268	0.139583	0.0139283
17.88	-0.288379	-3.50578	-2.26047	0.0139268	0.139583	0.0139283
17.89	-0.292178	-3.51144	-2.26831	0.0139268	0.139583	0.0139283
17.9	-0.295978	-3.51709	-2.27615	0.0139268	0.139583	0.0139283
17.91	-0.299777	-3.52275	-2.28399	0.0139268	0.139583	0.0139283
17.92	-0.303576	-3.52841	-2.29183	0.0139268	0.139583	0.0139283
17.93	-0.307376	-3.53407	-2.29967	0.0139268	0.139583	0.0139283
17.94	-0.311175	-3.53973	-2.30751	0.0139268	0.139583	0.0139283
17.95	-0.314974	-3.54539	-2.31535	0.0139268	0.139583	0.0139283
17.96	-0.318774	-3.55104	-2.32319	0.0139268	0.139583	0.0139283
17.97	-0.322573	-3.5567	-2.33103	0.0139268	0.139583	0.0139283
17.98	-0.326372	-3.56236	-2.33887	0.0139268	0.139583	0.0139283
17.99	-0.330172	-3.56802	-2.34671	0.0139268	0.139583	0.0139283
18	-0.333971	-3.57368	-2.35455	0.0139268	0.139583	0.0139283
18.01	-0.33777	-3.57934	-2.36239	0.0139268	0.139583	0.0139283
18.02	-0.34157	-3.58499	-2.37023	0.0139268	0.139583	0.0139283
18.03	-0.345369	-3.59065	-2.37807	0.0139268	0.139583	0.0139283
18.04	-0.349168	-3.59631	-2.38591	0.0139268	0.139583	0.0139283
18.05	-0.352968	-3.60197	-2.39375	0.0139268	0.139583	0.0139283
18.06	-0.356767	-3.60763	-2.4016	0.0139268	0.139583	0.0139283
18.07	-0.360566	-3.61329	-2.40944	0.0139268	0.139583	0.0139283
18.08	-0.364366	-3.61894	-2.41728	0.0139268	0.139583	0.0139283
18.09	-0.368165	-3.6246	-2.42512	0.0139268	0.139583	0.0139283
18.1	-0.371964	-3.63026	-2.43296	0.0139268	0.139583	0.0139283
18.11	-0.375764	-3.63592	-2.4408	0.0139268	0.139583	0.0139283
18.12	-0.379563	-3.64158	-2.44864	0.0139268	0.139583	0.0139283
18.13	-0.383362	-3.64724	-2.45648	0.0139267	0.139583	0.0139283
18.14	-0.387162	-3.65289	-2.46432	0.0139267	0.139583	0.0139283
18.15	-0.390961	-3.65855	-2.47216	0.0139267	0.139583	0.0139283
18.16	-0.39476	-3.66421	-2.48	0.0139267	0.139583	0.0139283
18.17	-0.39856	-3.66987	-2.48784	0.0139267	0.139583	0.0139283
18.18	-0.402359	-3.67553	-2.49568	0.0139267	0.139583	0.0139283
18.19	-0.406158	-3.68119	-2.50352	0.0139267	0.139583	0.0139283
18.2	-0.409958	-3.68684	-2.51136	0.0139267	0.139583	0.0139283
18.21	-0.413757	-3.6925	-2.5192	0.0139267	0.139583	0.0139283
18.22	-0.417556	-3.69816	-2.52704	0.0139267	0.139583	0.0139283
18.23	-0.421356	-3.70382	-2.53488	0.0139267	0.139583	0.0139283
18.24	-0.425155	-3.70948	-2.54272	0.0139267	0.139583	0.0139283
18.25	-0.428954	-3.71514	-2.55056	0.0139267	0.139583	0.0139283
18.26	-0.432754	-3.72079	-2.55841	0.0139267	0.139583	0.0139283
18.27	-0.436553	-3.72645	-2.56625	0.0139267	0.139583	0.0139283
18.28	-0.440352	-3.73211	-2.57409	0.0139267	0.139583	0.0139283
18.29	-0.444152	-3.73777	-2.58193	0.0139267	0.139583	0.0139283
18.3	-0.447951	-3.74343	-2.58977	0.0139267	0.139583	0.0139283
18.31	-0.45175	-3.74909	-2.59761	0.0139267	0.139583	0.0139283
18.32	-0.45555	-3.75474	-2.60545	0.0139267	0.139583	0.0139283
18.33	-0.459349	-3.7604	-2.61329	0.0139267	0.139583	0.0139283
18.34	-0.463148	-3.76606	-2.62113	0.0139267	0.139583	0.0139283
18.35	-0.466948	-3.77172	-2.62897	0.0139267	0.139583	0.0139283
18.36	-0.470747	-3.77738	-2.63681	0.0139267	0.139583	0.0139283
18.37	-0.474546	-3.78304	-2.64465	0.0139267	0.139583	0.0139283
18.38	-0.478346	-3.78869	-2.65249	0.0139267	0.139583	0.0139283
18.39	-0.482145	-3.79435	-2.66033	0.0139267	0.139583	0.0139283
18.4	-0.485944	-3.80001	-2.66817	0.0139267	0.139583	0.0139283
18.41	-0.489744	-3.80567	-2.67601	0.0139267	0.139583	0.0139283
18.42	-0.493543	-3.81133	-2.68385	0.0139267	0.139583	0.0139283
18.43	-0.497342	-3.81699	-2.69169	0.0139267	0.139583	0.0139283
18.44	-0.501142	-3.82264	-2.69953	0.0139267	0.139583	0.0139283
18.45	-0.504941	-3.8283	-2.70737	0.0139267	0.139583	0.0139283
18.46	-0.50874	-3.83396	-2.71521	0.0139267	0.139583	0.0139283
18.47	-0.51254	-3.83962	-2.72306	0.0139267	0.139583	0.0139283
18.48	-0.516339	-3.84528	-2.7309	0.0139267	0.139583	0.0139283
18.49	-0.520138	-3.85094	-2.73874	0.0139267	0.139583	0.0139283
18.5	-0.523938	-3.85659	-2.74658	0.0139267	0.139583	0.0139283
18.51	-0.527737	-3.86225	-2.75442	0.0139267	0.139583	0.0139283
18.52	-0.531536	-3.86791	-2.76226	0.0139267	0.139583	0.0139283
18.53	-0.535336	-3.87357	-2.7701	0.0139267	0.139583	0.0139283
18.54	-0.539135	-3.87923	-2.77794	0.0139267	0.139583	0.0139283
18.55	-0.542934	-3.88489	-2.78578	0.0139267	0.139583	0.0139283
18.56	-0.546733	-3.89054	-2.79362	0.0139267	0.139583	0.0139283
18.57	-0.550533	-3.8962	-2.80146	0.0139267	0.139583	0.0139283
18.58	-0.554332	-3.90186	-2.8093	0.0139267	0.139583	0.0139283
18.59	-0.558131	-3.90752	-2.81714	0.0139267	0.139583	0.0139283
18.6	-0.561931	-3.91318	-2.82498	0.0139267	0.139583	0.0139283
18.61	-0.56573	-3.91884	-2.83282	0.0139267	0.139583	0.0139283
18.62	-0.569529	-3.92449	-2.84066	0.0139267	0.139583	0.0139283
18.63	-0.573329	-3.93015	-2.8485	0.0139267	0.139583	0.0139283
18.64	-0.577128	-3.93581	-2.85634	0.0139267	0.139583	0.0139283
18.65	-0.580927	-3.94147	-2.86418	0.0139267	0.139583	0.0139283
18.66	-0.584727	-3.94713	-2.87202	0.0139267	0.139583	0.0139283
18.67	-0.588526	-3.95279	-2.87986	0.0139267	0.139583	0.0139283
18.68	-0.592325	-3.95844	-2.88771	0.0139267	0.139583	0.0139283
18.69	-0.596125	-3.9641	-2.89555	0.0139267	0.139583	0.0139283
18.7	-0.599924	-3.96976	-2.90339	0.0139267	0.139583	0.0139283
18.71	-0.603723	-3.97542	-2.91123	0.0139267	0.139583	0.0139283
18.72	-0.607523	-3.98108	-2.91907	0.0139267	0.139583	0.0139283
18.73	-0.611322	-3.98674	-2.92691	0.0139267	0.139583	0.0139283
18.74	-0.615121	-3.99239	-2.93475	0.0139267	0.139583	0.0139283
18.75	-0.618921	-3.99805	-2.94259	0.0139267	0.139583	0.0139283
18.76	-0.62272	-4.00371	-2.95043	0.0139267	0.139583	0.0139283
18.77	-0.626519	-4.00937	-2.95827	0.0139267	0.139583	0.0139283
18.78	-0.630319	-4.01503	-2.96611	0.0139267	0.139583	0.0139283
18.79	-0.634118	-4.02069	-2.97395	0.0139267	0.139583	0.0139283
18.8	-0.637917	-4.02634	-2.98179	0.0139267	0.139583	0.0139283
18.81	-0.641717	-4.032	-2.98963	0.0139267	0.139583	0.0139283
18.82	-0.645516	-4.03766	-2.99747	0.0139267	0.139583	0.0139283
18.83	-0.649315	-4.04332	-3.00531	0.0139267	0.139583	0.0139283
18.84	-0.653115	-4.04898	-3.01315	0.0139267	0.139583	0.0139283
18.85	-0.656914	-4.05464	-3.02099	0.0139267	0.139583	0.0139283
18.86	-0.660713	-4.06029	-3.02883	0.0139267	0.139583	0.0139283
18.87	-0.664513	-4.06595	-3.03667	0.0139267	0.139583	0.0139283
18.88	-0.668312	-4.07161	-3.04452	0.0139267	0.139583	0.0139283
18.89	-0.672111	-4.07727	-3.05236	0.0139267	0.139583	0.0139283
18.9	-0.675911	-4.08293	-3.0602	0.0139267	0.139583	0.0139283
18.91	-0.67971	-4.08859	-3.06804	0.0139267	0.139583	0.0139283
18.92	-0.683509	-4.09424	-3.07588	0.0139267	0.139583	0.0139283
18.93	-0.687309	-4.0999	-3.08372	0.0139267	0.139583	0.0139283
18.94	-0.691108	-4.10556	-3.09156	0.0139267	0.139583	0.0139283
18.95	-0.694907	-4.11122	-3.0994	0.0139267	0.139583	0.0139283
18.96	-0.698707	-4.11688	-3.10724	0.0139267	0.139583	0.0139283
18.97	-0.702506	-4.12254	-3.11508	0.0139267	0.139583	0.0139283
18.98	-0.706305	-4.12819	-3.12292	0.0139267	0.139583	0.0139283
18.99	-0.710105	-4.13385	-3.13076	0.0139267	0.139583	0.0139283
19	-0.713904	-4.13951	-3.1386	0.0139267	0.139583	0.0139283
19.01	-0.717703	-4.14517	-3.14644	0.0139267	0.139583	0.0139283
19.02	-0.721503	-4.15083	-3.15428	0.0139267	0.139583	0.0139283
19.03	-0.725302	-4.15649	-3.16212	0.0139267	0.139583	0.0139283
19.04	-0.729101	-4.16214	-3.16996	0.0139267	0.139583	0.0139283
19.05	-0.732901	-4.1678	-3.1778	0.0139267	0.139583	0.0139283
19.06	-0.7367	-4.17346	-3.18564	0.0139267	0.139583	0.0139283
19.07	-0.740499	-4.17912	-3.19348	0.0139267	0.139583	0.0139283
19.08	-0.744299	-4.18478	-3.20132	0.0139267	0.139583	0.0139283
19.09	-0.748098	-4.19044	-3.20917	0.0139267	0.139583	0.0139283
19.1	-0.751897	-4.19609	-3.21701	0.0139267	0.139583	0.0139283
19.11	-0.755697	-4.20175	-3.22485	0.0139267	0.139583	0.0139283
19.12	-0.759496	-4.20741	-3.23269	0.0139267	0.139583	0.0139283
19.13	-0.763295	-4.21307	-3.24053	0.0139267	0.139583	0.0139283
19.14	-0.767095	-4.21873	-3.24837	0.0139267	0.139583	0.0139283
19.15	-0.770894	-4.22439	-3.25621	0.0139267	0.139583	0.0139283
19.16	-0.774693	-4.23004	-3.26405	0.0139267	0.139583	0.0139283
19.17	-0.778493	-4.2357	-3.27189	0.0139267	0.139583	0.0139283
19.18	-0.782292	-4.24136	-3.27973	0.0139267	0.139583	0.0139283
19.19	-0.786091	-4.24702	-3.28757	0.0139267	0.139583	0.0139283
19.2	-0.789891	-4.25268	-3.29541	0.0139267	0.139583	0.0139283
19.21	-0.79369	-4.25834	-3.30325	0.0139267	0.139583	0.0139283
19.22	-0.797489	-4.26399	-3.31109	0.0139267	0.139583	0.0139283
19.23	-0.801289	-4.26965	-3.31893	0.0139267	0.139583	0.0139283
19.24	-0.805088	-4.27531	-3.32677	0.0139267	0.139583	0.0139283
19.25	-0.808887	-4.28097	-3.33461	0.0139267	0.139583	0.0139283
19.26	-0.812687	-4.28663	-3.34245	0.0139267	0.139583	0.0139283
19.27	-0.816486	-4.29229	-3.35029	0.0139267	0.139583	0.0139283
19.28	-0.820285	-4.29794	-3.35813	0.0139267	0.139583	0.0139283
19.29	-0.824085	-4.3036	-3.36597	0.0139267	0.139583	0.0139283
19.3	-0.827884	-4.30926	-3.37382	0.0139267	0.139583	0.0139283
19.31	-0.831683	-4.31492	-3.38166	0.0139267	0.139583	0.0139283
19.32	-0.835482	-4.32058	-3.3895	0.0139267	0.139583	0.0139283
19.33	-0.839282	-4.32624	-3.39734	0.0139267	0.139583	0.0139283
19.34	-0.843081	-4.3319	-3.40518	0.0139267	0.139583	0.0139283
19.35	-0.84688	-4.33755	-3.41302	0.0139267	0.139583	0.0139283
19.36	-0.85068	-4.34321	-3.42086	0.0139267	0.139583	0.0139283
19.37	-0.854479	-4.34887	-3.4287	0.0139267	0.139583	0.0139283
19.38	-0.858278	-4.35453	-3.43654	0.0139267	0.139583	0.0139283
19.39	-0.862078	-4.36019	-3.44438	0.0139267	0.139583	0.0139283
19.4	-0.865877	-4.36585	-3.45222	0.0139267	0.139583	0.0139283
19.41	-0.869676	-4.3715	-3.46006	0.0139267	0.139583	0.0139283
19.42	-0.873476	-4.37716	-3.4679	0.0139267	0.139583	0.0139283
19.43	-0.877275	-4.38282	-3.47574	0.0139267	0.139583	0.0139283
19.44	-0.881074	-4.38848	-3.48358	0.0139267	0.139583	0.0139283
19.45	-0.884874	-4.39414	-3.49142	0.0139267	0.139583	0.0139283
19.46	-0.888673	-4.3998	-3.49926	0.0139267	0.139583	0.0139283
19.47	-0.892472	-4.40545	-3.5071	0.0139267	0.139583	0.0139283
19.48	-0.896272	-4.41111	-3.51494	0.0139267	0.139583	0.0139283
19.49	-0.900071	-4.41677	-3.52278	0.0139267	0.139583	0.0139283
19.5	-0.90387	-4.42243	-3.53063	0.0139267	0.139583	0.0139283
19.51	-0.90767	-4.42809	-3.53847	0.0139267	0.139583	0.0139283
19.52	-0.911469	-4.43375	-3.54631	0.0139267	0.139583	0.0139283
19.53	-0.915268	-4.4394	-3.55415	0.0139267	0.139583	0.0139283
19.54	-0.919068	-4.44506	-3.56199	0.0139267	0.139583	0.0139283
19.55	-0.922867	-4.45072	-3.56983	0.0139267	0.139583	0.0139283
19.56	-0.926666	-4.45638	-3.57767	0.0139267	0.139583	0.0139283
19.57	-0.930466	-4.46204	-3.58551	0.0139267	0.139583	0.0139283
19.58	-0.934265	-4.4677	-3.59335	0.0139267	0.139583	0.0139283
19.59	-0.938064	-4.47335	-3.60119	0.0139267	0.139583	0.0139283
19.6	-0.941864	-4.47901	-3.60903	0.0139267	0.139583	0.0139283
19.61	-0.945663	-4.48467	-3.61687	0.0139267	0.139583	0.0139283
19.62	-0.949462	-4.49033	-3.62471	0.0139267	0.139583	0.0139283
19.63	-0.953262	-4.49599	-3.63255	0.0139267	0.139583	0.0139283
19.64	-0.957061	-4.50165	-3.64039	0.0139267	0.139583	0.0139283
19.65	-0.96086	-4.5073	-3.64823	0.0139267	0.139583	0.0139283
19.66	-0.96466	-4.51296	-3.65607	0.0139267	0.139583	0.0139283
19.67	-0.968459	-4.51862	-3.66391	0.0139267	0.139583	0.0139283
19.68	-0.972258	-4.52428	-3.67175	0.0139267	0.139583	0.0139283
19.69	-0.976058	-4.52994	-3.67959	0.0139267	0.139583	0.0139283
19.7	-0.979857	-4.5356	-3.68743	0.0139267	0.139583	0.0139283
19.71	-0.983656	-4.54125	-3.69528	0.0139267	0.139583	0.0139283
19.72	-0.987456	-4.54691	-3.70312	0.0139267	0.139583	0.0139283
19.73	-0.991255	-4.55257	-3.71096	0.0139267	0.139583	0.0139283
19.74	-0.995054	-4.55823	-3.7188	0.0139267	0.139583	0.0139283
19.75	-0.998854	-4.56389	-3.72664	0.0139267	0.139583	0.0139283
19.76	-1.00265	-4.56955	-3.73448	0.0139267	0.139583	0.0139283
19.77	-1.00645	-4.5752	-3.74232	0.0139267	0.139583	0.0139283
19.78	-1.01025	-4.58086	-3.75016	0.0139267	0.139583	0.0139283
19.79	-1.01405	-4.58652	-3.758	0.0139267	0.139583	0.0139283
19.8	-1.01785	-4.59218	-3.76584	0.0139267	0.139583	0.0139283
19.81	-1.02165	-4.59784	-3.77368	0.0139267	0.139583	0.0139283
19.82	-1.02545	-4.6035	-3.78152	0.0139267	0.139583	0.0139283
19.83	-1.02925	-4.60915	-3.78936	0.0139267	0.139583	0.0139283
19.84	-1.03305	-4.61481	-3.7972	0.0139267	0.139583	0.0139283
19.85	-1.03685	-4.62047	-3.80504	0.0139267	0.139583	0.0139283
19.86	-1.04065	-4.62613	-3.81288	0.0139267	0.139583	0.0139283
19.87	-1.04445	-4.63179	-3.82072	0.0139267	0.139583	0.0139283
19.88	-1.04824	-4.63745	-3.82856	0.0139267	0.139583	0.0139283
19.89	-1.05204	-4.6431	-3.8364	0.0139267	0.139583	0.0139283
19.9	-1.05584	-4.64876	-3.84424	0.0139267	0.139583	0.0139283
19.91	-1.05964	-4.65442	-3.85208	0.0139267	0.139583	0.0139283
19.92	-1.06344	-4.66008	-3.85993	0.0139267	0.139583	0.0139283
19.93	-1.06724	-4.66574	-3.86777	0.0139267	0.139583	0.0139283
19.94	-1.07104	-4.6714	-3.87561	0.0139267	0.139583	0.0139283
19.95	-1.07484	-4.67705	-3.88345	0.0139267	0.139583	0.0139283
19.96	-1.07864	-4.68271	-3.89129	0.0139267	0.139583	0.0139283
19.97	-1.08244	-4.68837	-3.89913	0.0139267	0.139583	0.0139283
[truncated: 803 more rows]

## Sheet: B
	Viral load			Target cell
time	black	blue	green	black	blue	green
0	4.81514	4.81514	4.81514	1	1	1
0.01	4.81739	4.81739	4.81739	0.999991	0.999991	0.999991
0.02	4.81965	4.81965	4.81965	0.999982	0.999982	0.999982
0.03	4.8219	4.8219	4.8219	0.999972	0.999972	0.999972
0.04	4.82416	4.82416	4.82416	0.999963	0.999963	0.999963
0.05	4.82641	4.82641	4.82641	0.999954	0.999954	0.999954
0.06	4.82867	4.82867	4.82867	0.999945	0.999945	0.999945
0.07	4.83092	4.83092	4.83092	0.999935	0.999935	0.999935
0.08	4.83318	4.83318	4.83318	0.999926	0.999926	0.999926
0.09	4.83543	4.83543	4.83543	0.999916	0.999916	0.999916
0.1	4.83769	4.83769	4.83769	0.999907	0.999907	0.999907
0.11	4.83994	4.83994	4.83994	0.999897	0.999897	0.999897
0.12	4.84219	4.84219	4.84219	0.999887	0.999887	0.999887
0.13	4.84445	4.84445	4.84445	0.999878	0.999878	0.999878
0.14	4.8467	4.8467	4.8467	0.999868	0.999868	0.999868
0.15	4.84896	4.84896	4.84896	0.999858	0.999858	0.999858
0.16	4.85121	4.85121	4.85121	0.999848	0.999848	0.999848
0.17	4.85346	4.85346	4.85346	0.999838	0.999838	0.999838
0.18	4.85572	4.85572	4.85572	0.999828	0.999828	0.999828
0.19	4.85797	4.85797	4.85797	0.999818	0.999818	0.999818
0.2	4.86023	4.86023	4.86023	0.999808	0.999808	0.999808
0.21	4.86248	4.86248	4.86248	0.999798	0.999798	0.999798
0.22	4.86473	4.86473	4.86473	0.999788	0.999788	0.999788
0.23	4.86699	4.86699	4.86699	0.999778	0.999778	0.999778
0.24	4.86924	4.86924	4.86924	0.999767	0.999767	0.999767
0.25	4.87149	4.87149	4.87149	0.999757	0.999757	0.999757
0.26	4.87375	4.87375	4.87375	0.999747	0.999747	0.999747
0.27	4.876	4.876	4.876	0.999736	0.999736	0.999736
0.28	4.87825	4.87825	4.87825	0.999726	0.999726	0.999726
0.29	4.88051	4.88051	4.88051	0.999715	0.999715	0.999715
0.3	4.88276	4.88276	4.88276	0.999705	0.999705	0.999705
0.31	4.88501	4.88501	4.88501	0.999694	0.999694	0.999694
0.32	4.88727	4.88727	4.88727	0.999683	0.999683	0.999683
0.33	4.88952	4.88952	4.88952	0.999672	0.999672	0.999672
0.34	4.89177	4.89177	4.89177	0.999662	0.999662	0.999662
0.35	4.89402	4.89402	4.89402	0.999651	0.999651	0.999651
0.36	4.89628	4.89628	4.89628	0.99964	0.99964	0.99964
0.37	4.89853	4.89853	4.89853	0.999629	0.999629	0.999629
0.38	4.90078	4.90078	4.90078	0.999618	0.999618	0.999618
0.39	4.90304	4.90304	4.90304	0.999607	0.999607	0.999607
0.4	4.90529	4.90529	4.90529	0.999595	0.999595	0.999595
0.41	4.90754	4.90754	4.90754	0.999584	0.999584	0.999584
0.42	4.90979	4.90979	4.90979	0.999573	0.999573	0.999573
0.43	4.91204	4.91204	4.91204	0.999561	0.999561	0.999561
0.44	4.9143	4.9143	4.9143	0.99955	0.99955	0.99955
0.45	4.91655	4.91655	4.91655	0.999539	0.999539	0.999539
0.46	4.9188	4.9188	4.9188	0.999527	0.999527	0.999527
0.47	4.92105	4.92105	4.92105	0.999516	0.999516	0.999516
0.48	4.9233	4.9233	4.9233	0.999504	0.999504	0.999504
0.49	4.92556	4.92556	4.92556	0.999492	0.999492	0.999492
0.5	4.92781	4.92781	4.92781	0.99948	0.99948	0.99948
0.51	4.93006	4.93006	4.93006	0.999469	0.999469	0.999469
0.52	4.93231	4.93231	4.93231	0.999457	0.999457	0.999457
0.53	4.93456	4.93456	4.93456	0.999445	0.999445	0.999445
0.54	4.93681	4.93681	4.93681	0.999433	0.999433	0.999433
0.55	4.93906	4.93906	4.93906	0.999421	0.999421	0.999421
0.56	4.94132	4.94132	4.94132	0.999409	0.999409	0.999409
0.57	4.94357	4.94357	4.94357	0.999396	0.999396	0.999396
0.58	4.94582	4.94582	4.94582	0.999384	0.999384	0.999384
0.59	4.94807	4.94807	4.94807	0.999372	0.999372	0.999372
0.6	4.95032	4.95032	4.95032	0.999359	0.999359	0.999359
0.61	4.95257	4.95257	4.95257	0.999347	0.999347	0.999347
0.62	4.95482	4.95482	4.95482	0.999334	0.999334	0.999334
0.63	4.95707	4.95707	4.95707	0.999322	0.999322	0.999322
0.64	4.95932	4.95932	4.95932	0.999309	0.999309	0.999309
0.65	4.96157	4.96157	4.96157	0.999296	0.999296	0.999296
0.66	4.96382	4.96382	4.96382	0.999284	0.999284	0.999284
0.67	4.96607	4.96607	4.96607	0.999271	0.999271	0.999271
0.68	4.96832	4.96832	4.96832	0.999258	0.999258	0.999258
0.69	4.97057	4.97057	4.97057	0.999245	0.999245	0.999245
0.7	4.97283	4.97283	4.97283	0.999232	0.999232	0.999232
0.71	4.97508	4.97508	4.97508	0.999219	0.999219	0.999219
0.72	4.97733	4.97733	4.97733	0.999206	0.999206	0.999206
0.73	4.97957	4.97957	4.97957	0.999192	0.999192	0.999192
0.74	4.98182	4.98182	4.98182	0.999179	0.999179	0.999179
0.75	4.98407	4.98407	4.98407	0.999166	0.999166	0.999166
0.76	4.98632	4.98632	4.98632	0.999152	0.999152	0.999152
0.77	4.98857	4.98857	4.98857	0.999139	0.999139	0.999139
0.78	4.99082	4.99082	4.99082	0.999125	0.999125	0.999125
0.79	4.99307	4.99307	4.99307	0.999111	0.999111	0.999111
0.8	4.99532	4.99532	4.99532	0.999098	0.999098	0.999098
0.81	4.99757	4.99757	4.99757	0.999084	0.999084	0.999084
0.82	4.99982	4.99982	4.99982	0.99907	0.99907	0.99907
0.83	5.00207	5.00207	5.00207	0.999056	0.999056	0.999056
0.84	5.00432	5.00432	5.00432	0.999042	0.999042	0.999042
0.85	5.00657	5.00657	5.00657	0.999028	0.999028	0.999028
0.86	5.00882	5.00882	5.00882	0.999014	0.999014	0.999014
0.87	5.01106	5.01106	5.01106	0.998999	0.998999	0.998999
0.88	5.01331	5.01331	5.01331	0.998985	0.998985	0.998985
0.89	5.01556	5.01556	5.01556	0.998971	0.998971	0.998971
0.9	5.01781	5.01781	5.01781	0.998956	0.998956	0.998956
0.91	5.02006	5.02006	5.02006	0.998942	0.998942	0.998942
0.92	5.02231	5.02231	5.02231	0.998927	0.998927	0.998927
0.93	5.02455	5.02455	5.02455	0.998912	0.998912	0.998912
0.94	5.0268	5.0268	5.0268	0.998898	0.998898	0.998898
0.95	5.02905	5.02905	5.02905	0.998883	0.998883	0.998883
0.96	5.0313	5.0313	5.0313	0.998868	0.998868	0.998868
0.97	5.03355	5.03355	5.03355	0.998853	0.998853	0.998853
0.98	5.03579	5.03579	5.03579	0.998838	0.998838	0.998838
0.99	5.03804	5.03804	5.03804	0.998823	0.998823	0.998823
1	5.04029	5.04029	5.04029	0.998807	0.998807	0.998807
1.01	5.04254	5.03849	5.04254	0.998792	0.998792	0.998792
1.02	5.04478	5.0367	5.04478	0.998777	0.998777	0.998777
1.03	5.04703	5.03491	5.04703	0.998761	0.998762	0.998761
1.04	5.04928	5.03311	5.04928	0.998746	0.998747	0.998746
1.05	5.05152	5.03132	5.05152	0.99873	0.998732	0.99873
1.06	5.05377	5.02952	5.05377	0.998714	0.998717	0.998714
1.07	5.05602	5.02773	5.05602	0.998699	0.998702	0.998699
1.08	5.05826	5.02594	5.05826	0.998683	0.998687	0.998683
1.09	5.06051	5.02414	5.06051	0.998667	0.998673	0.998667
1.1	5.06276	5.02235	5.06276	0.998651	0.998658	0.998651
1.11	5.065	5.02055	5.065	0.998635	0.998643	0.998635
1.12	5.06725	5.01876	5.06725	0.998618	0.998629	0.998618
1.13	5.0695	5.01696	5.0695	0.998602	0.998614	0.998602
1.14	5.07174	5.01517	5.07174	0.998586	0.9986	0.998586
1.15	5.07399	5.01337	5.07399	0.998569	0.998585	0.998569
1.16	5.07623	5.01158	5.07623	0.998553	0.998571	0.998553
1.17	5.07848	5.00978	5.07848	0.998536	0.998557	0.998536
1.18	5.08073	5.00799	5.08073	0.998519	0.998543	0.998519
1.19	5.08297	5.00619	5.08297	0.998503	0.998528	0.998503
1.2	5.08522	5.00439	5.08522	0.998486	0.998514	0.998486
1.21	5.08746	5.0026	5.08746	0.998469	0.9985	0.998469
1.22	5.08971	5.0008	5.08971	0.998452	0.998486	0.998452
1.23	5.09195	4.99901	5.09195	0.998435	0.998472	0.998435
1.24	5.0942	4.99721	5.0942	0.998417	0.998459	0.998417
1.25	5.09644	4.99541	5.09644	0.9984	0.998445	0.9984
1.26	5.09869	4.99362	5.09869	0.998383	0.998431	0.998383
1.27	5.10093	4.99182	5.10093	0.998365	0.998417	0.998365
1.28	5.10318	4.99003	5.10318	0.998347	0.998404	0.998347
1.29	5.10542	4.98823	5.10542	0.99833	0.99839	0.99833
1.3	5.10767	4.98643	5.10767	0.998312	0.998377	0.998312
1.31	5.10991	4.98464	5.10991	0.998294	0.998363	0.998294
1.32	5.11215	4.98284	5.11215	0.998276	0.99835	0.998276
1.33	5.1144	4.98104	5.1144	0.998258	0.998336	0.998258
1.34	5.11664	4.97925	5.11664	0.99824	0.998323	0.99824
1.35	5.11889	4.97745	5.11889	0.998222	0.99831	0.998222
1.36	5.12113	4.97565	5.12113	0.998203	0.998297	0.998203
1.37	5.12337	4.97386	5.12337	0.998185	0.998284	0.998185
1.38	5.12562	4.97206	5.12562	0.998166	0.998271	0.998166
1.39	5.12786	4.97026	5.12786	0.998148	0.998258	0.998148
1.4	5.1301	4.96846	5.1301	0.998129	0.998245	0.998129
1.41	5.13235	4.96667	5.13235	0.99811	0.998232	0.99811
1.42	5.13459	4.96487	5.13459	0.998091	0.998219	0.998091
1.43	5.13683	4.96307	5.13683	0.998072	0.998206	0.998072
1.44	5.13907	4.96127	5.13907	0.998053	0.998193	0.998053
1.45	5.14132	4.95948	5.14132	0.998034	0.998181	0.998034
1.46	5.14356	4.95768	5.14356	0.998015	0.998168	0.998015
1.47	5.1458	4.95588	5.1458	0.997995	0.998155	0.997995
1.48	5.14804	4.95408	5.14804	0.997976	0.998143	0.997976
1.49	5.15029	4.95229	5.15029	0.997956	0.99813	0.997956
1.5	5.15253	4.95049	5.15253	0.997936	0.998118	0.997936
1.51	5.15477	4.94869	5.15477	0.997917	0.998105	0.997917
1.52	5.15701	4.94689	5.15701	0.997897	0.998093	0.997897
1.53	5.15925	4.94509	5.15925	0.997877	0.998081	0.997877
1.54	5.16149	4.94329	5.16149	0.997857	0.998069	0.997857
1.55	5.16374	4.9415	5.16374	0.997836	0.998056	0.997836
1.56	5.16598	4.9397	5.16598	0.997816	0.998044	0.997816
1.57	5.16822	4.9379	5.16822	0.997796	0.998032	0.997796
1.58	5.17046	4.9361	5.17046	0.997775	0.99802	0.997775
1.59	5.1727	4.9343	5.1727	0.997754	0.998008	0.997754
1.6	5.17494	4.9325	5.17494	0.997734	0.997996	0.997734
1.61	5.17718	4.9307	5.17718	0.997713	0.997984	0.997713
1.62	5.17942	4.9289	5.17942	0.997692	0.997973	0.997692
1.63	5.18166	4.92711	5.18166	0.997671	0.997961	0.997671
1.64	5.1839	4.92531	5.1839	0.99765	0.997949	0.99765
1.65	5.18614	4.92351	5.18614	0.997628	0.997937	0.997628
1.66	5.18838	4.92171	5.18838	0.997607	0.997926	0.997607
1.67	5.19062	4.91991	5.19062	0.997585	0.997914	0.997585
1.68	5.19286	4.91811	5.19286	0.997564	0.997903	0.997564
1.69	5.1951	4.91631	5.1951	0.997542	0.997891	0.997542
1.7	5.19734	4.91451	5.19734	0.99752	0.99788	0.99752
1.71	5.19958	4.91271	5.19958	0.997498	0.997868	0.997498
1.72	5.20182	4.91091	5.20182	0.997476	0.997857	0.997476
1.73	5.20406	4.90911	5.20406	0.997454	0.997846	0.997454
1.74	5.2063	4.90731	5.2063	0.997432	0.997834	0.997432
1.75	5.20854	4.90551	5.20854	0.997409	0.997823	0.997409
1.76	5.21077	4.90371	5.21077	0.997387	0.997812	0.997387
1.77	5.21301	4.90191	5.21301	0.997364	0.997801	0.997364
1.78	5.21525	4.90011	5.21525	0.997341	0.99779	0.997341
1.79	5.21749	4.89831	5.21749	0.997319	0.997779	0.997319
1.8	5.21973	4.89651	5.21973	0.997296	0.997768	0.997296
1.81	5.22196	4.89471	5.22196	0.997273	0.997757	0.997273
1.82	5.2242	4.89291	5.2242	0.997249	0.997746	0.997249
1.83	5.22644	4.89111	5.22644	0.997226	0.997735	0.997226
1.84	5.22868	4.88931	5.22868	0.997202	0.997724	0.997202
1.85	5.23091	4.88751	5.23091	0.997179	0.997714	0.997179
1.86	5.23315	4.88571	5.23315	0.997155	0.997703	0.997155
1.87	5.23539	4.88391	5.23539	0.997131	0.997692	0.997131
1.88	5.23762	4.88211	5.23762	0.997107	0.997682	0.997107
1.89	5.23986	4.8803	5.23986	0.997083	0.997671	0.997083
1.9	5.2421	4.8785	5.2421	0.997059	0.997661	0.997059
1.91	5.24433	4.8767	5.24433	0.997035	0.99765	0.997035
1.92	5.24657	4.8749	5.24657	0.99701	0.99764	0.99701
1.93	5.24881	4.8731	5.24881	0.996986	0.997629	0.996986
1.94	5.25104	4.8713	5.25104	0.996961	0.997619	0.996961
1.95	5.25328	4.8695	5.25328	0.996936	0.997609	0.996936
1.96	5.25551	4.8677	5.25551	0.996911	0.997598	0.996911
1.97	5.25775	4.86589	5.25775	0.996886	0.997588	0.996886
1.98	5.25998	4.86409	5.25998	0.996861	0.997578	0.996861
1.99	5.26222	4.86229	5.26222	0.996836	0.997568	0.996836
2	5.26445	4.86049	5.26445	0.99681	0.997558	0.99681
2.01	5.26669	4.85869	5.26669	0.996785	0.997548	0.996785
2.02	5.26892	4.85689	5.26892	0.996759	0.997537	0.996759
2.03	5.27116	4.85508	5.27116	0.996733	0.997528	0.996733
2.04	5.27339	4.85328	5.27339	0.996707	0.997518	0.996707
2.05	5.27563	4.85148	5.27563	0.996681	0.997508	0.996681
2.06	5.27786	4.84968	5.27786	0.996655	0.997498	0.996655
2.07	5.28009	4.84788	5.28009	0.996628	0.997488	0.996628
2.08	5.28233	4.84608	5.28233	0.996602	0.997478	0.996602
2.09	5.28456	4.84427	5.28456	0.996575	0.997469	0.996575
2.1	5.28679	4.84247	5.28679	0.996548	0.997459	0.996548
2.11	5.28903	4.84067	5.28903	0.996521	0.997449	0.996521
2.12	5.29126	4.83887	5.29126	0.996494	0.99744	0.996494
2.13	5.29349	4.83706	5.29349	0.996467	0.99743	0.996467
2.14	5.29573	4.83526	5.29573	0.99644	0.99742	0.99644
2.15	5.29796	4.83346	5.29796	0.996412	0.997411	0.996412
2.16	5.30019	4.83166	5.30019	0.996384	0.997402	0.996384
2.17	5.30242	4.82985	5.30242	0.996357	0.997392	0.996357
2.18	5.30465	4.82805	5.30465	0.996329	0.997383	0.996329
2.19	5.30689	4.82625	5.30689	0.996301	0.997373	0.996301
2.2	5.30912	4.82444	5.30912	0.996272	0.997364	0.996272
2.21	5.31135	4.82264	5.31135	0.996244	0.997355	0.996244
2.22	5.31358	4.82084	5.31358	0.996216	0.997346	0.996216
2.23	5.31581	4.81904	5.31581	0.996187	0.997336	0.996187
2.24	5.31804	4.81723	5.31804	0.996158	0.997327	0.996158
2.25	5.32027	4.81543	5.32027	0.996129	0.997318	0.996129
2.26	5.3225	4.81363	5.3225	0.9961	0.997309	0.9961
2.27	5.32473	4.81182	5.32473	0.996071	0.9973	0.996071
2.28	5.32696	4.81002	5.32696	0.996041	0.997291	0.996041
2.29	5.32919	4.80822	5.32919	0.996012	0.997282	0.996012
2.3	5.33142	4.80641	5.33142	0.995982	0.997273	0.995982
2.31	5.33365	4.80461	5.33365	0.995952	0.997264	0.995952
2.32	5.33588	4.80281	5.33588	0.995922	0.997256	0.995922
2.33	5.33811	4.801	5.33811	0.995892	0.997247	0.995892
2.34	5.34034	4.7992	5.34034	0.995862	0.997238	0.995862
2.35	5.34257	4.7974	5.34257	0.995831	0.997229	0.995831
2.36	5.3448	4.79559	5.3448	0.995801	0.99722	0.995801
2.37	5.34703	4.79379	5.34703	0.99577	0.997212	0.99577
2.38	5.34925	4.79198	5.34925	0.995739	0.997203	0.995739
2.39	5.35148	4.79018	5.35148	0.995708	0.997195	0.995708
2.4	5.35371	4.78838	5.35371	0.995677	0.997186	0.995677
2.41	5.35594	4.78657	5.35594	0.995645	0.997178	0.995645
2.42	5.35816	4.78477	5.35816	0.995614	0.997169	0.995614
2.43	5.36039	4.78296	5.36039	0.995582	0.997161	0.995582
2.44	5.36262	4.78116	5.36262	0.99555	0.997152	0.99555
2.45	5.36485	4.77936	5.36485	0.995518	0.997144	0.995518
2.46	5.36707	4.77755	5.36707	0.995486	0.997135	0.995486
2.47	5.3693	4.77575	5.3693	0.995453	0.997127	0.995453
2.48	5.37152	4.77394	5.37152	0.995421	0.997119	0.995421
2.49	5.37375	4.77214	5.37375	0.995388	0.997111	0.995388
2.5	5.37598	4.77033	5.37598	0.995355	0.997102	0.995355
2.51	5.3782	4.76853	5.3782	0.995322	0.997094	0.995322
2.52	5.38043	4.76672	5.38043	0.995289	0.997086	0.995289
2.53	5.38265	4.76492	5.38265	0.995256	0.997078	0.995256
2.54	5.38488	4.76312	5.38488	0.995222	0.99707	0.995222
2.55	5.3871	4.76131	5.3871	0.995188	0.997062	0.995188
2.56	5.38933	4.75951	5.38933	0.995154	0.997054	0.995154
2.57	5.39155	4.7577	5.39155	0.99512	0.997046	0.99512
2.58	5.39378	4.7559	5.39378	0.995086	0.997038	0.995086
2.59	5.396	4.75409	5.396	0.995052	0.99703	0.995052
2.6	5.39822	4.75229	5.39822	0.995017	0.997022	0.995017
2.61	5.40045	4.75048	5.40045	0.994982	0.997014	0.994982
2.62	5.40267	4.74868	5.40267	0.994947	0.997007	0.994947
2.63	5.40489	4.74687	5.40489	0.994912	0.996999	0.994912
2.64	5.40712	4.74507	5.40712	0.994877	0.996991	0.994877
2.65	5.40934	4.74326	5.40934	0.994841	0.996983	0.994841
2.66	5.41156	4.74146	5.41156	0.994806	0.996976	0.994806
2.67	5.41378	4.73965	5.41378	0.99477	0.996968	0.99477
2.68	5.416	4.73784	5.416	0.994734	0.99696	0.994734
2.69	5.41823	4.73604	5.41823	0.994698	0.996953	0.994698
2.7	5.42045	4.73423	5.42045	0.994661	0.996945	0.994661
2.71	5.42267	4.73243	5.42267	0.994625	0.996938	0.994625
2.72	5.42489	4.73062	5.42489	0.994588	0.99693	0.994588
2.73	5.42711	4.72882	5.42711	0.994551	0.996923	0.994551
2.74	5.42933	4.72701	5.42933	0.994514	0.996915	0.994514
2.75	5.43155	4.72521	5.43155	0.994476	0.996908	0.994476
2.76	5.43377	4.7234	5.43377	0.994439	0.996901	0.994439
2.77	5.43599	4.72159	5.43599	0.994401	0.996893	0.994401
2.78	5.43821	4.71979	5.43821	0.994363	0.996886	0.994363
2.79	5.44043	4.71798	5.44043	0.994325	0.996879	0.994325
2.8	5.44265	4.71618	5.44265	0.994287	0.996872	0.994287
2.81	5.44487	4.71437	5.44487	0.994248	0.996864	0.994248
2.82	5.44709	4.71256	5.44709	0.99421	0.996857	0.99421
2.83	5.4493	4.71076	5.4493	0.994171	0.99685	0.994171
2.84	5.45152	4.70895	5.45152	0.994132	0.996843	0.994132
2.85	5.45374	4.70715	5.45374	0.994093	0.996836	0.994093
2.86	5.45596	4.70534	5.45596	0.994053	0.996829	0.994053
2.87	5.45817	4.70353	5.45817	0.994013	0.996822	0.994013
2.88	5.46039	4.70173	5.46039	0.993973	0.996815	0.993973
2.89	5.46261	4.69992	5.46261	0.993933	0.996808	0.993933
2.9	5.46483	4.69811	5.46483	0.993893	0.996801	0.993893
2.91	5.46704	4.69631	5.46704	0.993853	0.996794	0.993853
2.92	5.46926	4.6945	5.46926	0.993812	0.996787	0.993812
2.93	5.47147	4.69269	5.47147	0.993771	0.99678	0.993771
2.94	5.47369	4.69089	5.47369	0.99373	0.996773	0.99373
2.95	5.4759	4.68908	5.4759	0.993689	0.996766	0.993689
2.96	5.47812	4.68728	5.47812	0.993647	0.99676	0.993647
2.97	5.48033	4.68547	5.48033	0.993605	0.996753	0.993605
2.98	5.48255	4.68366	5.48255	0.993563	0.996746	0.993563
2.99	5.48476	4.68185	5.48476	0.993521	0.99674	0.993521
3	5.48698	4.68005	5.48698	0.993479	0.996733	0.993479
3.01	5.48919	4.67824	5.48919	0.993436	0.996726	0.993436
3.02	5.4914	4.67643	5.4914	0.993393	0.99672	0.993393
3.03	5.49362	4.67463	5.49362	0.99335	0.996713	0.99335
3.04	5.49583	4.67282	5.49583	0.993307	0.996706	0.993307
3.05	5.49804	4.67101	5.49804	0.993264	0.9967	0.993264
3.06	5.50026	4.66921	5.50026	0.99322	0.996693	0.99322
3.07	5.50247	4.6674	5.50247	0.993176	0.996687	0.993176
3.08	5.50468	4.66559	5.50468	0.993132	0.996681	0.993132
3.09	5.50689	4.66378	5.50689	0.993088	0.996674	0.993088
3.1	5.5091	4.66198	5.5091	0.993043	0.996668	0.993043
3.11	5.51131	4.66017	5.51131	0.992998	0.996661	0.992998
3.12	5.51352	4.65836	5.51352	0.992953	0.996655	0.992953
3.13	5.51573	4.65656	5.51573	0.992908	0.996649	0.992908
3.14	5.51794	4.65475	5.51794	0.992862	0.996642	0.992862
3.15	5.52015	4.65294	5.52015	0.992817	0.996636	0.992817
3.16	5.52236	4.65113	5.52236	0.992771	0.99663	0.992771
3.17	5.52457	4.64933	5.52457	0.992725	0.996624	0.992725
3.18	5.52678	4.64752	5.52678	0.992678	0.996618	0.992678
3.19	5.52899	4.64571	5.52899	0.992632	0.996611	0.992632
3.2	5.5312	4.6439	5.5312	0.992585	0.996605	0.992585
3.21	5.53341	4.6421	5.53341	0.992538	0.996599	0.992538
3.22	5.53561	4.64029	5.53561	0.99249	0.996593	0.99249
3.23	5.53782	4.63848	5.53782	0.992443	0.996587	0.992443
3.24	5.54003	4.63667	5.54003	0.992395	0.996581	0.992395
3.25	5.54224	4.63486	5.54224	0.992347	0.996575	0.992347
3.26	5.54444	4.63306	5.54444	0.992298	0.996569	0.992298
3.27	5.54665	4.63125	5.54665	0.99225	0.996563	0.99225
3.28	5.54886	4.62944	5.54886	0.992201	0.996557	0.992201
3.29	5.55106	4.62763	5.55106	0.992152	0.996551	0.992152
3.3	5.55327	4.62582	5.55327	0.992103	0.996545	0.992103
3.31	5.55547	4.62402	5.55547	0.992053	0.99654	0.992053
3.32	5.55768	4.62221	5.55768	0.992003	0.996534	0.992003
3.33	5.55988	4.6204	5.55988	0.991953	0.996528	0.991953
3.34	5.56208	4.61859	5.56208	0.991903	0.996522	0.991903
3.35	5.56429	4.61678	5.56429	0.991852	0.996516	0.991852
3.36	5.56649	4.61498	5.56649	0.991802	0.996511	0.991802
3.37	5.56869	4.61317	5.56869	0.991751	0.996505	0.991751
3.38	5.5709	4.61136	5.5709	0.991699	0.996499	0.991699
3.39	5.5731	4.60955	5.5731	0.991648	0.996494	0.991648
3.4	5.5753	4.60774	5.5753	0.991596	0.996488	0.991596
3.41	5.5775	4.60593	5.5775	0.991544	0.996482	0.991544
3.42	5.57971	4.60413	5.57971	0.991491	0.996477	0.991491
3.43	5.58191	4.60232	5.58191	0.991439	0.996471	0.991439
3.44	5.58411	4.60051	5.58411	0.991386	0.996466	0.991386
3.45	5.58631	4.5987	5.58631	0.991333	0.99646	0.991333
3.46	5.58851	4.59689	5.58851	0.991279	0.996455	0.991279
3.47	5.59071	4.59508	5.59071	0.991226	0.996449	0.991226
3.48	5.59291	4.59327	5.59291	0.991172	0.996444	0.991172
3.49	5.59511	4.59147	5.59511	0.991117	0.996438	0.991117
3.5	5.59731	4.58966	5.59731	0.991063	0.996433	0.991063
3.51	5.5995	4.58785	5.5995	0.991008	0.996427	0.991008
3.52	5.6017	4.58604	5.6017	0.990953	0.996422	0.990953
3.53	5.6039	4.58423	5.6039	0.990898	0.996417	0.990898
3.54	5.6061	4.58242	5.6061	0.990842	0.996411	0.990842
3.55	5.60829	4.58061	5.60829	0.990786	0.996406	0.990786
3.56	5.61049	4.5788	5.61049	0.99073	0.996401	0.99073
3.57	5.61269	4.577	5.61269	0.990674	0.996396	0.990674
3.58	5.61488	4.57519	5.61488	0.990617	0.99639	0.990617
3.59	5.61708	4.57338	5.61708	0.99056	0.996385	0.99056
3.6	5.61927	4.57157	5.61927	0.990503	0.99638	0.990503
3.61	5.62147	4.56976	5.62147	0.990445	0.996375	0.990445
3.62	5.62366	4.56795	5.62366	0.990387	0.99637	0.990387
3.63	5.62586	4.56614	5.62586	0.990329	0.996364	0.990329
3.64	5.62805	4.56433	5.62805	0.990271	0.996359	0.990271
3.65	5.63025	4.56252	5.63025	0.990212	0.996354	0.990212
3.66	5.63244	4.56071	5.63244	0.990153	0.996349	0.990153
3.67	5.63463	4.5589	5.63463	0.990093	0.996344	0.990093
3.68	5.63682	4.5571	5.63682	0.990034	0.996339	0.990034
3.69	5.63902	4.55529	5.63902	0.989974	0.996334	0.989974
3.7	5.64121	4.55348	5.64121	0.989914	0.996329	0.989914
3.71	5.6434	4.55167	5.6434	0.989853	0.996324	0.989853
3.72	5.64559	4.54986	5.64559	0.989792	0.996319	0.989792
3.73	5.64778	4.54805	5.64778	0.989731	0.996314	0.989731
3.74	5.64997	4.54624	5.64997	0.98967	0.99631	0.98967
3.75	5.65216	4.54443	5.65216	0.989608	0.996305	0.989608
3.76	5.65435	4.54262	5.65435	0.989546	0.9963	0.989546
3.77	5.65654	4.54081	5.65654	0.989483	0.996295	0.989483
3.78	5.65873	4.539	5.65873	0.989421	0.99629	0.989421
3.79	5.66091	4.53719	5.66091	0.989358	0.996285	0.989358
3.8	5.6631	4.53538	5.6631	0.989294	0.996281	0.989294
3.81	5.66529	4.53357	5.66529	0.989231	0.996276	0.989231
3.82	5.66748	4.53176	5.66748	0.989167	0.996271	0.989167
3.83	5.66966	4.52995	5.66966	0.989103	0.996266	0.989103
3.84	5.67185	4.52814	5.67185	0.989038	0.996262	0.989038
3.85	5.67403	4.52633	5.67403	0.988973	0.996257	0.988973
3.86	5.67622	4.52452	5.67622	0.988908	0.996252	0.988908
3.87	5.67841	4.52271	5.67841	0.988842	0.996248	0.988842
3.88	5.68059	4.5209	5.68059	0.988777	0.996243	0.988777
3.89	5.68277	4.51909	5.68277	0.98871	0.996239	0.98871
3.9	5.68496	4.51728	5.68496	0.988644	0.996234	0.988644
3.91	5.68714	4.51547	5.68714	0.988577	0.996229	0.988577
3.92	5.68932	4.51366	5.68932	0.98851	0.996225	0.98851
3.93	5.69151	4.51185	5.69151	0.988442	0.99622	0.988442
3.94	5.69369	4.51004	5.69369	0.988374	0.996216	0.988374
3.95	5.69587	4.50823	5.69587	0.988306	0.996211	0.988306
3.96	5.69805	4.50642	5.69805	0.988238	0.996207	0.988238
3.97	5.70023	4.50461	5.70023	0.988169	0.996202	0.988169
3.98	5.70241	4.5028	5.70241	0.9881	0.996198	0.9881
3.99	5.70459	4.50099	5.70459	0.98803	0.996194	0.98803
4	5.70677	4.49918	5.70677	0.98796	0.996189	0.98796
4.01	5.70895	4.49737	5.70895	0.98789	0.996185	0.98789
4.02	5.71113	4.49556	5.71113	0.987819	0.99618	0.987819
4.03	5.71331	4.49375	5.71331	0.987748	0.996176	0.987748
4.04	5.71548	4.49194	5.71548	0.987677	0.996172	0.987677
4.05	5.71766	4.49013	5.71766	0.987605	0.996168	0.987605
4.06	5.71984	4.48832	5.71984	0.987533	0.996163	0.987533
4.07	5.72201	4.48651	5.72201	0.987461	0.996159	0.987461
4.08	5.72419	4.4847	5.72419	0.987388	0.996155	0.987388
4.09	5.72636	4.48289	5.72636	0.987315	0.99615	0.987315
4.1	5.72854	4.48108	5.72854	0.987242	0.996146	0.987242
4.11	5.73071	4.47927	5.73071	0.987168	0.996142	0.987168
4.12	5.73289	4.47746	5.73289	0.987094	0.996138	0.987094
4.13	5.73506	4.47565	5.73506	0.987019	0.996134	0.987019
4.14	5.73723	4.47384	5.73723	0.986944	0.99613	0.986944
4.15	5.73941	4.47202	5.73941	0.986869	0.996125	0.986869
4.16	5.74158	4.47021	5.74158	0.986793	0.996121	0.986793
4.17	5.74375	4.4684	5.74375	0.986717	0.996117	0.986717
4.18	5.74592	4.46659	5.74592	0.986641	0.996113	0.986641
4.19	5.74809	4.46478	5.74809	0.986564	0.996109	0.986564
4.2	5.75026	4.46297	5.75026	0.986487	0.996105	0.986487
4.21	5.75243	4.46116	5.75243	0.986409	0.996101	0.986409
4.22	5.7546	4.45935	5.7546	0.986331	0.996097	0.986331
4.23	5.75677	4.45754	5.75677	0.986253	0.996093	0.986253
4.24	5.75894	4.45573	5.75894	0.986174	0.996089	0.986174
4.25	5.7611	4.45392	5.7611	0.986095	0.996085	0.986095
4.26	5.76327	4.45211	5.76327	0.986016	0.996081	0.986016
4.27	5.76544	4.45029	5.76544	0.985936	0.996077	0.985936
4.28	5.7676	4.44848	5.7676	0.985856	0.996073	0.985856
4.29	5.76977	4.44667	5.76977	0.985775	0.99607	0.985775
4.3	5.77193	4.44486	5.77193	0.985694	0.996066	0.985694
4.31	5.7741	4.44305	5.7741	0.985613	0.996062	0.985613
4.32	5.77626	4.44124	5.77626	0.985531	0.996058	0.985531
4.33	5.77843	4.43943	5.77843	0.985448	0.996054	0.985448
4.34	5.78059	4.43762	5.78059	0.985366	0.99605	0.985366
4.35	5.78275	4.43581	5.78275	0.985283	0.996047	0.985283
4.36	5.78491	4.434	5.78491	0.985199	0.996043	0.985199
4.37	5.78708	4.43218	5.78708	0.985115	0.996039	0.985115
4.38	5.78924	4.43037	5.78924	0.985031	0.996035	0.985031
4.39	5.7914	4.42856	5.7914	0.984946	0.996031	0.984946
4.4	5.79356	4.42675	5.79356	0.984861	0.996028	0.984861
4.41	5.79572	4.42494	5.79572	0.984776	0.996024	0.984776
4.42	5.79788	4.42313	5.79788	0.98469	0.99602	0.98469
4.43	5.80003	4.42132	5.80003	0.984604	0.996017	0.984604
4.44	5.80219	4.4195	5.80219	0.984517	0.996013	0.984517
4.45	5.80435	4.41769	5.80435	0.98443	0.996009	0.98443
4.46	5.8065	4.41588	5.8065	0.984342	0.996006	0.984342
4.47	5.80866	4.41407	5.80866	0.984254	0.996002	0.984254
4.48	5.81082	4.41226	5.81082	0.984165	0.995999	0.984165
4.49	5.81297	4.41045	5.81297	0.984076	0.995995	0.984076
4.5	5.81513	4.40864	5.81513	0.983987	0.995991	0.983987
4.51	5.81728	4.40682	5.81728	0.983897	0.995988	0.983897
4.52	5.81943	4.40501	5.81943	0.983807	0.995984	0.983807
4.53	5.82159	4.4032	5.82159	0.983716	0.995981	0.983716
4.54	5.82374	4.40139	5.82374	0.983625	0.995977	0.983625
4.55	5.82589	4.39958	5.82589	0.983534	0.995974	0.983534
4.56	5.82804	4.39777	5.82804	0.983442	0.99597	0.983442
4.57	5.83019	4.39596	5.83019	0.983349	0.995967	0.983349
4.58	5.83234	4.39414	5.83234	0.983256	0.995963	0.983256
4.59	5.83449	4.39233	5.83449	0.983163	0.99596	0.983163
4.6	5.83664	4.39052	5.83664	0.983069	0.995957	0.983069
4.61	5.83879	4.38871	5.83879	0.982975	0.995953	0.982975
4.62	5.84093	4.3869	5.84093	0.98288	0.99595	0.98288
4.63	5.84308	4.38508	5.84308	0.982785	0.995946	0.982785
4.64	5.84523	4.38327	5.84523	0.982689	0.995943	0.982689
4.65	5.84737	4.38146	5.84737	0.982593	0.99594	0.982593
4.66	5.84952	4.37965	5.84952	0.982497	0.995936	0.982497
4.67	5.85166	4.37784	5.85166	0.982399	0.995933	0.982399
4.68	5.85381	4.37603	5.85381	0.982302	0.99593	0.982302
4.69	5.85595	4.37421	5.85595	0.982204	0.995926	0.982204
4.7	5.85809	4.3724	5.85809	0.982105	0.995923	0.982105
4.71	5.86023	4.37059	5.86023	0.982007	0.99592	0.982007
4.72	5.86237	4.36878	5.86237	0.981907	0.995917	0.981907
4.73	5.86452	4.36697	5.86452	0.981807	0.995913	0.981807
4.74	5.86666	4.36515	5.86666	0.981707	0.99591	0.981707
4.75	5.86879	4.36334	5.86879	0.981606	0.995907	0.981606
4.76	5.87093	4.36153	5.87093	0.981505	0.995904	0.981505
4.77	5.87307	4.35972	5.87307	0.981403	0.995901	0.981403
4.78	5.87521	4.35791	5.87521	0.9813	0.995897	0.9813
4.79	5.87735	4.35609	5.87735	0.981198	0.995894	0.981198
4.8	5.87948	4.35428	5.87948	0.981094	0.995891	0.981094
4.81	5.88162	4.35247	5.88162	0.98099	0.995888	0.98099
4.82	5.88375	4.35066	5.88375	0.980886	0.995885	0.980886
4.83	5.88589	4.34884	5.88589	0.980781	0.995882	0.980781
4.84	5.88802	4.34703	5.88802	0.980676	0.995879	0.980676
4.85	5.89015	4.34522	5.89015	0.98057	0.995876	0.98057
4.86	5.89229	4.34341	5.89229	0.980464	0.995873	0.980464
4.87	5.89442	4.3416	5.89442	0.980357	0.99587	0.980357
4.88	5.89655	4.33978	5.89655	0.980249	0.995866	0.980249
4.89	5.89868	4.33797	5.89868	0.980141	0.995863	0.980141
4.9	5.90081	4.33616	5.90081	0.980033	0.99586	0.980033
4.91	5.90294	4.33435	5.90294	0.979924	0.995857	0.979924
4.92	5.90506	4.33253	5.90506	0.979815	0.995854	0.979815
4.93	5.90719	4.33072	5.90719	0.979705	0.995851	0.979705
4.94	5.90932	4.32891	5.90932	0.979594	0.995849	0.979594
4.95	5.91145	4.3271	5.91145	0.979483	0.995846	0.979483
4.96	5.91357	4.32528	5.91357	0.979371	0.995843	0.979371
4.97	5.9157	4.32347	5.9157	0.979259	0.99584	0.979259
4.98	5.91782	4.32166	5.91782	0.979147	0.995837	0.979147
4.99	5.91994	4.31985	5.91994	0.979034	0.995834	0.979034
5	5.92206	4.31803	5.92206	0.97892	0.995831	0.97892
5.01	5.92419	4.31622	5.92419	0.978806	0.995828	0.978806
5.02	5.92631	4.31441	5.92631	0.978691	0.995825	0.978691
5.03	5.92843	4.3126	5.92843	0.978575	0.995822	0.978575
5.04	5.93055	4.31078	5.93055	0.978459	0.99582	0.978459
5.05	5.93267	4.30897	5.93267	0.978343	0.995817	0.978343
5.06	5.93479	4.30716	5.93479	0.978226	0.995814	0.978226
5.07	5.9369	4.30535	5.9369	0.978108	0.995811	0.978108
5.08	5.93902	4.30353	5.93902	0.97799	0.995808	0.97799
5.09	5.94114	4.30172	5.94114	0.977871	0.995805	0.977871
5.1	5.94325	4.29991	5.94325	0.977752	0.995803	0.977752
5.11	5.94536	4.2981	5.94536	0.977632	0.9958	0.977632
5.12	5.94748	4.29628	5.94748	0.977512	0.995797	0.977512
5.13	5.94959	4.29447	5.94959	0.977391	0.995794	0.977391
5.14	5.9517	4.29266	5.9517	0.977269	0.995792	0.977269
5.15	5.95382	4.29085	5.95382	0.977147	0.995789	0.977147
5.16	5.95593	4.28903	5.95593	0.977025	0.995786	0.977025
5.17	5.95804	4.28722	5.95804	0.976901	0.995784	0.976901
5.18	5.96014	4.28541	5.96014	0.976777	0.995781	0.976777
5.19	5.96225	4.28359	5.96225	0.976653	0.995778	0.976653
5.2	5.96436	4.28178	5.96436	0.976528	0.995776	0.976528
5.21	5.96647	4.27997	5.96647	0.976402	0.995773	0.976402
5.22	5.96857	4.27816	5.96857	0.976276	0.99577	0.976276
5.23	5.97068	4.27634	5.97068	0.976149	0.995768	0.976149
5.24	5.97278	4.27453	5.97278	0.976022	0.995765	0.976022
5.25	5.97489	4.27272	5.97489	0.975894	0.995762	0.975894
5.26	5.97699	4.2709	5.97699	0.975765	0.99576	0.975765
5.27	5.97909	4.26909	5.97909	0.975636	0.995757	0.975636
5.28	5.98119	4.26728	5.98119	0.975506	0.995755	0.975506
5.29	5.98329	4.26546	5.98329	0.975375	0.995752	0.975375
5.3	5.98539	4.26365	5.98539	0.975244	0.99575	0.975244
5.31	5.98749	4.26184	5.98749	0.975112	0.995747	0.975112
5.32	5.98959	4.26003	5.98959	0.97498	0.995745	0.97498
5.33	5.99169	4.25821	5.99169	0.974847	0.995742	0.974847
5.34	5.99378	4.2564	5.99378	0.974714	0.995739	0.974714
5.35	5.99588	4.25459	5.99588	0.974579	0.995737	0.974579
5.36	5.99797	4.25277	5.99797	0.974445	0.995735	0.974445
5.37	6.00006	4.25096	6.00006	0.974309	0.995732	0.974309
5.38	6.00216	4.24915	6.00216	0.974173	0.99573	0.974173
5.39	6.00425	4.24733	6.00425	0.974036	0.995727	0.974036
5.4	6.00634	4.24552	6.00634	0.973899	0.995725	0.973899
5.41	6.00843	4.24371	6.00843	0.973761	0.995722	0.973761
5.42	6.01052	4.24189	6.01052	0.973622	0.99572	0.973622
5.43	6.01261	4.24008	6.01261	0.973483	0.995717	0.973483
5.44	6.0147	4.23827	6.0147	0.973343	0.995715	0.973343
5.45	6.01678	4.23645	6.01678	0.973202	0.995713	0.973202
5.46	6.01887	4.23464	6.01887	0.973061	0.99571	0.973061
5.47	6.02095	4.23283	6.02095	0.972919	0.995708	0.972919
5.48	6.02304	4.23101	6.02304	0.972776	0.995705	0.972776
5.49	6.02512	4.2292	6.02512	0.972633	0.995703	0.972633
5.5	6.0272	4.22739	6.0272	0.972489	0.995701	0.972489
5.51	6.02928	4.22557	6.02928	0.972345	0.995698	0.972345
5.52	6.03136	4.22376	6.03136	0.972199	0.995696	0.972199
5.53	6.03344	4.22195	6.03344	0.972053	0.995694	0.972053
5.54	6.03552	4.22013	6.03552	0.971907	0.995691	0.971907
5.55	6.0376	4.21832	6.0376	0.971759	0.995689	0.971759
5.56	6.03968	4.21651	6.03968	0.971611	0.995687	0.971611
5.57	6.04175	4.21469	6.04175	0.971463	0.995685	0.971463
5.58	6.04383	4.21288	6.04383	0.971313	0.995682	0.971313
5.59	6.0459	4.21107	6.0459	0.971163	0.99568	0.971163
5.6	6.04797	4.20925	6.04797	0.971012	0.995678	0.971012
5.61	6.05004	4.20744	6.05004	0.970861	0.995676	0.970861
5.62	6.05212	4.20563	6.05212	0.970709	0.995673	0.970709
5.63	6.05419	4.20381	6.05419	0.970556	0.995671	0.970556
5.64	6.05626	4.202	6.05626	0.970402	0.995669	0.970402
5.65	6.05832	4.20019	6.05832	0.970248	0.995667	0.970248
5.66	6.06039	4.19837	6.06039	0.970093	0.995664	0.970093
5.67	6.06246	4.19656	6.06246	0.969937	0.995662	0.969937
5.68	6.06452	4.19475	6.06452	0.969781	0.99566	0.969781
5.69	6.06659	4.19293	6.06659	0.969624	0.995658	0.969624
5.7	6.06865	4.19112	6.06865	0.969466	0.995656	0.969466
5.71	6.07071	4.1893	6.07071	0.969307	0.995654	0.969307
5.72	6.07277	4.18749	6.07277	0.969148	0.995652	0.969148
5.73	6.07483	4.18568	6.07483	0.968988	0.995649	0.968988
5.74	6.07689	4.18386	6.07689	0.968827	0.995647	0.968827
5.75	6.07895	4.18205	6.07895	0.968666	0.995645	0.968666
5.76	6.08101	4.18024	6.08101	0.968503	0.995643	0.968503
5.77	6.08306	4.17842	6.08306	0.96834	0.995641	0.96834
5.78	6.08512	4.17661	6.08512	0.968177	0.995639	0.968177
5.79	6.08717	4.1748	6.08717	0.968012	0.995637	0.968012
5.8	6.08922	4.17298	6.08922	0.967847	0.995635	0.967847
5.81	6.09128	4.17117	6.09128	0.967681	0.995633	0.967681
5.82	6.09333	4.16935	6.09333	0.967514	0.995631	0.967514
5.83	6.09538	4.16754	6.09538	0.967347	0.995629	0.967347
5.84	6.09743	4.16573	6.09743	0.967178	0.995627	0.967178
5.85	6.09947	4.16391	6.09947	0.967009	0.995624	0.967009
5.86	6.10152	4.1621	6.10152	0.966839	0.995622	0.966839
5.87	6.10357	4.16028	6.10357	0.966669	0.99562	0.966669
5.88	6.10561	4.15847	6.10561	0.966497	0.995618	0.966497
5.89	6.10765	4.15666	6.10765	0.966325	0.995616	0.966325
5.9	6.1097	4.15484	6.1097	0.966152	0.995614	0.966152
5.91	6.11174	4.15303	6.11174	0.965979	0.995612	0.965979
5.92	6.11378	4.15122	6.11378	0.965804	0.995611	0.965804
5.93	6.11582	4.1494	6.11582	0.965629	0.995609	0.965629
5.94	6.11786	4.14759	6.11786	0.965453	0.995607	0.965453
5.95	6.11989	4.14577	6.11989	0.965276	0.995605	0.965276
5.96	6.12193	4.14396	6.12193	0.965098	0.995603	0.965098
5.97	6.12396	4.14215	6.12396	0.96492	0.995601	0.96492
5.98	6.126	4.14033	6.126	0.96474	0.995599	0.96474
5.99	6.12803	4.13852	6.12803	0.96456	0.995597	0.96456
6	6.13006	4.1367	6.13006	0.964379	0.995595	0.964379
6.01	6.13209	4.13489	6.13209	0.964198	0.995593	0.964198
6.02	6.13412	4.13308	6.13412	0.964015	0.995591	0.964015
6.03	6.13615	4.13126	6.13615	0.963832	0.995589	0.963832
6.04	6.13817	4.12945	6.13817	0.963648	0.995588	0.963648
6.05	6.1402	4.12763	6.1402	0.963463	0.995586	0.963463
6.06	6.14222	4.12582	6.14222	0.963277	0.995584	0.963277
6.07	6.14425	4.12401	6.14425	0.96309	0.995582	0.96309
6.08	6.14627	4.12219	6.14627	0.962903	0.99558	0.962903
6.09	6.14829	4.12038	6.14829	0.962714	0.995578	0.962714
6.1	6.15031	4.11856	6.15031	0.962525	0.995576	0.962525
6.11	6.15233	4.11675	6.15233	0.962335	0.995575	0.962335
6.12	6.15434	4.11494	6.15434	0.962144	0.995573	0.962144
6.13	6.15636	4.11312	6.15636	0.961953	0.995571	0.961953
6.14	6.15837	4.11131	6.15837	0.96176	0.995569	0.96176
6.15	6.16039	4.10949	6.16039	0.961567	0.995567	0.961567
6.16	6.1624	4.10768	6.1624	0.961372	0.995566	0.961372
6.17	6.16441	4.10586	6.16441	0.961177	0.995564	0.961177
6.18	6.16642	4.10405	6.16642	0.960981	0.995562	0.960981
6.19	6.16843	4.10224	6.16843	0.960784	0.99556	0.960784
6.2	6.17044	4.10042	6.17044	0.960587	0.995559	0.960587
6.21	6.17244	4.09861	6.17244	0.960388	0.995557	0.960388
6.22	6.17445	4.09679	6.17445	0.960188	0.995555	0.960188
6.23	6.17645	4.09498	6.17645	0.959988	0.995553	0.959988
6.24	6.17845	4.09316	6.17845	0.959787	0.995552	0.959787
6.25	6.18046	4.09135	6.18046	0.959585	0.99555	0.959585
6.26	6.18246	4.08954	6.18246	0.959382	0.995548	0.959382
6.27	6.18445	4.08772	6.18445	0.959178	0.995547	0.959178
6.28	6.18645	4.08591	6.18645	0.958973	0.995545	0.958973
6.29	6.18845	4.08409	6.18845	0.958767	0.995543	0.958767
6.3	6.19044	4.08228	6.19044	0.95856	0.995541	0.95856
6.31	6.19243	4.08046	6.19243	0.958353	0.99554	0.958353
6.32	6.19443	4.07865	6.19443	0.958144	0.995538	0.958144
6.33	6.19642	4.07684	6.19642	0.957935	0.995536	0.957935
6.34	6.19841	4.07502	6.19841	0.957725	0.995535	0.957725
6.35	6.2004	4.07321	6.2004	0.957514	0.995533	0.957514
6.36	6.20238	4.07139	6.20238	0.957301	0.995532	0.957301
6.37	6.20437	4.06958	6.20437	0.957088	0.99553	0.957088
6.38	6.20635	4.06776	6.20635	0.956874	0.995528	0.956874
6.39	6.20833	4.06595	6.20833	0.956659	0.995527	0.956659
6.4	6.21032	4.06413	6.21032	0.956444	0.995525	0.956444
6.41	6.2123	4.06232	6.2123	0.956227	0.995523	0.956227
6.42	6.21427	4.06051	6.21427	0.956009	0.995522	0.956009
6.43	6.21625	4.05869	6.21625	0.95579	0.99552	0.95579
6.44	6.21823	4.05688	6.21823	0.955571	0.995519	0.955571
6.45	6.2202	4.05506	6.2202	0.95535	0.995517	0.95535
6.46	6.22217	4.05325	6.22217	0.955129	0.995516	0.955129
6.47	6.22415	4.05143	6.22415	0.954906	0.995514	0.954906
6.48	6.22612	4.04962	6.22612	0.954683	0.995512	0.954683
6.49	6.22809	4.0478	6.22809	0.954458	0.995511	0.954458
6.5	6.23005	4.04599	6.23005	0.954233	0.995509	0.954233
6.51	6.23202	4.04418	6.23202	0.954007	0.995508	0.954007
6.52	6.23398	4.04236	6.23398	0.953779	0.995506	0.953779
6.53	6.23595	4.04055	6.23595	0.953551	0.995505	0.953551
6.54	6.23791	4.03873	6.23791	0.953322	0.995503	0.953322
6.55	6.23987	4.03692	6.23987	0.953092	0.995502	0.953092
6.56	6.24183	4.0351	6.24183	0.95286	0.9955	0.95286
6.57	6.24379	4.03329	6.24379	0.952628	0.995499	0.952628
6.58	6.24574	4.03147	6.24574	0.952395	0.995497	0.952395
6.59	6.2477	4.02966	6.2477	0.952161	0.995496	0.952161
6.6	6.24965	4.02784	6.24965	0.951926	0.995494	0.951926
6.61	6.2516	4.02603	6.2516	0.951689	0.995493	0.951689
6.62	6.25355	4.02421	6.25355	0.951452	0.995491	0.951452
6.63	6.2555	4.0224	6.2555	0.951214	0.99549	0.951214
6.64	6.25745	4.02059	6.25745	0.950975	0.995488	0.950975
6.65	6.25939	4.01877	6.25939	0.950735	0.995487	0.950735
6.66	6.26134	4.01696	6.26134	0.950493	0.995485	0.950493
6.67	6.26328	4.01514	6.26328	0.950251	0.995484	0.950251
6.68	6.26522	4.01333	6.26522	0.950008	0.995483	0.950008
6.69	6.26716	4.01151	6.26716	0.949763	0.995481	0.949763
6.7	6.2691	4.0097	6.2691	0.949518	0.99548	0.949518
6.71	6.27103	4.00788	6.27103	0.949272	0.995478	0.949272
6.72	6.27297	4.00607	6.27297	0.949024	0.995477	0.949024
6.73	6.2749	4.00425	6.2749	0.948776	0.995475	0.948776
6.74	6.27683	4.00244	6.27683	0.948526	0.995474	0.948526
6.75	6.27876	4.00062	6.27876	0.948276	0.995473	0.948276
6.76	6.28069	3.99881	6.28069	0.948024	0.995471	0.948024
6.77	6.28262	3.99699	6.28262	0.947771	0.99547	0.947771
6.78	6.28454	3.99518	6.28454	0.947518	0.995469	0.947518
6.79	6.28647	3.99336	6.28647	0.947263	0.995467	0.947263
6.8	6.28839	3.99155	6.28839	0.947007	0.995466	0.947007
6.81	6.29031	3.98973	6.29031	0.94675	0.995464	0.94675
6.82	6.29223	3.98792	6.29223	0.946492	0.995463	0.946492
6.83	6.29414	3.98611	6.29414	0.946233	0.995462	0.946233
6.84	6.29606	3.98429	6.29606	0.945973	0.99546	0.945973
6.85	6.29797	3.98248	6.29797	0.945712	0.995459	0.945712
6.86	6.29989	3.98066	6.29989	0.94545	0.995458	0.94545
6.87	6.3018	3.97885	6.3018	0.945186	0.995456	0.945186
6.88	6.30371	3.97703	6.30371	0.944922	0.995455	0.944922
6.89	6.30561	3.97522	6.30561	0.944656	0.995454	0.944656
6.9	6.30752	3.9734	6.30752	0.94439	0.995452	0.94439
6.91	6.30942	3.97159	6.30942	0.944122	0.995451	0.944122
6.92	6.31133	3.96977	6.31133	0.943853	0.99545	0.943853
6.93	6.31323	3.96796	6.31323	0.943583	0.995449	0.943583
6.94	6.31512	3.96614	6.31512	0.943312	0.995447	0.943312
6.95	6.31702	3.96433	6.31702	0.94304	0.995446	0.94304
6.96	6.31892	3.96251	6.31892	0.942767	0.995445	0.942767
6.97	6.32081	3.9607	6.32081	0.942493	0.995443	0.942493
6.98	6.3227	3.95888	6.3227	0.942217	0.995442	0.942217
6.99	6.32459	3.95707	6.32459	0.941941	0.995441	0.941941
7	6.32648	3.95525	6.32648	0.941663	0.99544	0.941663
7.01	6.32837	3.95344	6.32837	0.941384	0.995438	0.941384
7.02	6.33025	3.95162	6.33025	0.941104	0.995437	0.941104
7.03	6.33214	3.94981	6.33214	0.940823	0.995436	0.940823
7.04	6.33402	3.94799	6.33402	0.940541	0.995435	0.940541
7.05	6.3359	3.94618	6.3359	0.940257	0.995434	0.940257
7.06	6.33778	3.94436	6.33778	0.939973	0.995432	0.939973
7.07	6.33965	3.94255	6.33965	0.939687	0.995431	0.939687
7.08	6.34153	3.94073	6.34153	0.9394	0.99543	0.9394
7.09	6.3434	3.93892	6.3434	0.939112	0.995429	0.939112
7.1	6.34527	3.9371	6.34527	0.938823	0.995427	0.938823
7.11	6.34714	3.93529	6.34714	0.938533	0.995426	0.938533
7.12	6.349	3.93347	6.349	0.938241	0.995425	0.938241
7.13	6.35087	3.93166	6.35087	0.937949	0.995424	0.937949
7.14	6.35273	3.92984	6.35273	0.937655	0.995423	0.937655
7.15	6.35459	3.92803	6.35459	0.93736	0.995422	0.93736
7.16	6.35645	3.92621	6.35645	0.937064	0.99542	0.937064
7.17	6.35831	3.9244	6.35831	0.936767	0.995419	0.936767
7.18	6.36017	3.92258	6.36017	0.936468	0.995418	0.936468
7.19	6.36202	3.92077	6.36202	0.936169	0.995417	0.936169
7.2	6.36387	3.91895	6.36387	0.935868	0.995416	0.935868
7.21	6.36572	3.91714	6.36572	0.935566	0.995415	0.935566
7.22	6.36757	3.91532	6.36757	0.935262	0.995413	0.935262
7.23	6.36942	3.91351	6.36942	0.934958	0.995412	0.934958
7.24	6.37126	3.91169	6.37126	0.934652	0.995411	0.934652
7.25	6.37311	3.90987	6.37311	0.934346	0.99541	0.934346
7.26	6.37495	3.90806	6.37495	0.934038	0.995409	0.934038
7.27	6.37678	3.90624	6.37678	0.933728	0.995408	0.933728
7.28	6.37862	3.90443	6.37862	0.933418	0.995407	0.933418
7.29	6.38046	3.90261	6.38046	0.933106	0.995406	0.933106
7.3	6.38229	3.9008	6.38229	0.932794	0.995404	0.932794
7.31	6.38412	3.89898	6.38412	0.932479	0.995403	0.932479
7.32	6.38595	3.89717	6.38595	0.932164	0.995402	0.932164
7.33	6.38778	3.89535	6.38778	0.931848	0.995401	0.931848
7.34	6.3896	3.89354	6.3896	0.93153	0.9954	0.93153
7.35	6.39142	3.89172	6.39142	0.931211	0.995399	0.931211
7.36	6.39324	3.88991	6.39324	0.930891	0.995398	0.930891
7.37	6.39506	3.88809	6.39506	0.930569	0.995397	0.930569
7.38	6.39688	3.88628	6.39688	0.930247	0.995396	0.930247
7.39	6.39869	3.88446	6.39869	0.929923	0.995395	0.929923
7.4	6.40051	3.88265	6.40051	0.929598	0.995394	0.929598
7.41	6.40232	3.88083	6.40232	0.929271	0.995393	0.929271
7.42	6.40413	3.87902	6.40413	0.928944	0.995392	0.928944
7.43	6.40593	3.8772	6.40593	0.928615	0.99539	0.928615
7.44	6.40774	3.87539	6.40774	0.928285	0.995389	0.928285
7.45	6.40954	3.87357	6.40954	0.927953	0.995388	0.927953
7.46	6.41134	3.87175	6.41134	0.92762	0.995387	0.92762
7.47	6.41314	3.86994	6.41314	0.927287	0.995386	0.927287
7.48	6.41493	3.86812	6.41493	0.926951	0.995385	0.926951
7.49	6.41673	3.86631	6.41673	0.926615	0.995384	0.926615
7.5	6.41852	3.86449	6.41852	0.926277	0.995383	0.926277
7.51	6.42031	3.86268	6.42031	0.925938	0.995382	0.925938
7.52	6.4221	3.86086	6.4221	0.925598	0.995381	0.925598
7.53	6.42388	3.85905	6.42388	0.925256	0.99538	0.925256
7.54	6.42567	3.85723	6.42567	0.924914	0.995379	0.924914
7.55	6.42745	3.85542	6.42745	0.92457	0.995378	0.92457
7.56	6.42923	3.8536	6.42923	0.924224	0.995377	0.924224
7.57	6.431	3.85179	6.431	0.923877	0.995376	0.923877
7.58	6.43278	3.84997	6.43278	0.92353	0.995375	0.92353
7.59	6.43455	3.84816	6.43455	0.92318	0.995374	0.92318
7.6	6.43632	3.84634	6.43632	0.92283	0.995373	0.92283
7.61	6.43809	3.84452	6.43809	0.922478	0.995372	0.922478
7.62	6.43985	3.84271	6.43985	0.922125	0.995371	0.922125
7.63	6.44162	3.84089	6.44162	0.92177	0.99537	0.92177
7.64	6.44338	3.83908	6.44338	0.921415	0.995369	0.921415
7.65	6.44514	3.83726	6.44514	0.921057	0.995368	0.921057
7.66	6.44689	3.83545	6.44689	0.920699	0.995368	0.920699
7.67	6.44865	3.83363	6.44865	0.920339	0.995367	0.920339
7.68	6.4504	3.83182	6.4504	0.919978	0.995366	0.919978
7.69	6.45215	3.83	6.45215	0.919616	0.995365	0.919616
7.7	6.4539	3.82819	6.4539	0.919253	0.995364	0.919253
7.71	6.45564	3.82637	6.45564	0.918888	0.995363	0.918888
7.72	6.45739	3.82455	6.45739	0.918521	0.995362	0.918521
7.73	6.45913	3.82274	6.45913	0.918154	0.995361	0.918154
7.74	6.46087	3.82092	6.46087	0.917785	0.99536	0.917785
7.75	6.4626	3.81911	6.4626	0.917415	0.995359	0.917415
7.76	6.46434	3.81729	6.46434	0.917043	0.995358	0.917043
7.77	6.46607	3.81548	6.46607	0.91667	0.995357	0.91667
7.78	6.4678	3.81366	6.4678	0.916296	0.995356	0.916296
7.79	6.46952	3.81185	6.46952	0.91592	0.995356	0.91592
7.8	6.47125	3.81003	6.47125	0.915543	0.995355	0.915543
7.81	6.47297	3.80822	6.47297	0.915165	0.995354	0.915165
7.82	6.47469	3.8064	6.47469	0.914785	0.995353	0.914785
7.83	6.47641	3.80458	6.47641	0.914404	0.995352	0.914404
7.84	6.47812	3.80277	6.47812	0.914022	0.995351	0.914022
7.85	6.47983	3.80095	6.47983	0.913638	0.99535	0.913638
7.86	6.48154	3.79914	6.48154	0.913253	0.995349	0.913253
7.87	6.48325	3.79732	6.48325	0.912867	0.995348	0.912867
7.88	6.48496	3.79551	6.48496	0.912479	0.995348	0.912479
7.89	6.48666	3.79369	6.48666	0.91209	0.995347	0.91209
7.9	6.48836	3.79188	6.48836	0.9117	0.995346	0.9117
7.91	6.49006	3.79006	6.49006	0.911308	0.995345	0.911308
7.92	6.49175	3.78824	6.49175	0.910915	0.995344	0.910915
7.93	6.49344	3.78643	6.49344	0.91052	0.995343	0.91052
7.94	6.49513	3.78461	6.49513	0.910124	0.995342	0.910124
7.95	6.49682	3.7828	6.49682	0.909727	0.995342	0.909727
7.96	6.49851	3.78098	6.49851	0.909328	0.995341	0.909328
7.97	6.50019	3.77917	6.50019	0.908928	0.99534	0.908928
7.98	6.50187	3.77735	6.50187	0.908527	0.995339	0.908527
7.99	6.50355	3.77553	6.50355	0.908124	0.995338	0.908124
8	6.50522	3.77372	6.50522	0.90772	0.995337	0.90772
8.01	6.5069	3.7719	6.5069	0.907315	0.995337	0.907315
8.02	6.50857	3.77009	6.50857	0.906908	0.995336	0.906908
8.03	6.51023	3.76827	6.51023	0.906499	0.995335	0.906499
8.04	6.5119	3.76646	6.5119	0.90609	0.995334	0.90609
8.05	6.51356	3.76464	6.51356	0.905679	0.995333	0.905679
8.06	6.51522	3.76283	6.51522	0.905266	0.995333	0.905266
8.07	6.51688	3.76101	6.51688	0.904852	0.995332	0.904852
8.08	6.51853	3.75919	6.51853	0.904437	0.995331	0.904437
8.09	6.52018	3.75738	6.52018	0.904021	0.99533	0.904021
8.1	6.52183	3.75556	6.52183	0.903603	0.995329	0.903603
8.11	6.52348	3.75375	6.52348	0.903183	0.995329	0.903183
8.12	6.52512	3.75193	6.52512	0.902762	0.995328	0.902762
8.13	6.52677	3.75012	6.52677	0.90234	0.995327	0.90234
8.14	6.5284	3.7483	6.5284	0.901916	0.995326	0.901916
8.15	6.53004	3.74648	6.53004	0.901491	0.995325	0.901491
8.16	6.53167	3.74467	6.53167	0.901065	0.995325	0.901065
8.17	6.5333	3.74285	6.5333	0.900637	0.995324	0.900637
8.18	6.53493	3.74104	6.53493	0.900208	0.995323	0.900208
8.19	6.53656	3.73922	6.53656	0.899777	0.995322	0.899777
8.2	6.53818	3.73741	6.53818	0.899345	0.995322	0.899345
8.21	6.5398	3.73559	6.5398	0.898912	0.995321	0.898912
8.22	6.54142	3.73377	6.54142	0.898477	0.99532	0.898477
8.23	6.54303	3.73196	6.54303	0.898041	0.995319	0.898041
8.24	6.54464	3.73014	6.54464	0.897603	0.995319	0.897603
8.25	6.54625	3.72833	6.54625	0.897164	0.995318	0.897164
8.26	6.54786	3.72651	6.54786	0.896724	0.995317	0.896724
8.27	6.54946	3.7247	6.54946	0.896282	0.995316	0.896282
8.28	6.55106	3.72288	6.55106	0.895838	0.995316	0.895838
8.29	6.55266	3.72106	6.55266	0.895394	0.995315	0.895394
8.3	6.55425	3.71925	6.55425	0.894948	0.995314	0.894948
8.31	6.55585	3.71743	6.55585	0.8945	0.995313	0.8945
8.32	6.55744	3.71562	6.55744	0.894051	0.995313	0.894051
8.33	6.55902	3.7138	6.55902	0.893601	0.995312	0.893601
8.34	6.56061	3.71199	6.56061	0.893149	0.995311	0.893149
8.35	6.56219	3.71017	6.56219	0.892696	0.995311	0.892696
8.36	6.56376	3.70835	6.56376	0.892241	0.99531	0.892241
8.37	6.56534	3.70654	6.56534	0.891785	0.995309	0.891785
8.38	6.56691	3.70472	6.56691	0.891327	0.995308	0.891327
8.39	6.56848	3.70291	6.56848	0.890869	0.995308	0.890869
8.4	6.57005	3.70109	6.57005	0.890408	0.995307	0.890408
8.41	6.57161	3.69927	6.57161	0.889946	0.995306	0.889946
8.42	6.57317	3.69746	6.57317	0.889483	0.995306	0.889483
8.43	6.57473	3.69564	6.57473	0.889019	0.995305	0.889019
8.44	6.57628	3.69383	6.57628	0.888553	0.995304	0.888553
8.45	6.57784	3.69201	6.57784	0.888085	0.995304	0.888085
8.46	6.57938	3.6902	6.57938	0.887616	0.995303	0.887616
8.47	6.58093	3.68838	6.58093	0.887146	0.995302	0.887146
8.48	6.58247	3.68656	6.58247	0.886674	0.995302	0.886674
8.49	6.58401	3.68475	6.58401	0.886201	0.995301	0.886201
8.5	6.58555	3.68293	6.58555	0.885727	0.9953	0.885727
8.51	6.58708	3.68112	6.58708	0.885251	0.9953	0.885251
8.52	6.58861	3.6793	6.58861	0.884773	0.995299	0.884773
8.53	6.59014	3.67748	6.59014	0.884294	0.995298	0.884294
8.54	6.59167	3.67567	6.59167	0.883814	0.995298	0.883814
8.55	6.59319	3.67385	6.59319	0.883332	0.995297	0.883332
8.56	6.59471	3.67204	6.59471	0.882849	0.995296	0.882849
8.57	6.59622	3.67022	6.59622	0.882365	0.995296	0.882365
8.58	6.59774	3.66841	6.59774	0.881879	0.995295	0.881879
8.59	6.59925	3.66659	6.59925	0.881391	0.995294	0.881391
8.6	6.60075	3.66477	6.60075	0.880902	0.995294	0.880902
8.61	6.60226	3.66296	6.60226	0.880412	0.995293	0.880412
8.62	6.60376	3.66114	6.60376	0.879921	0.995292	0.879921
8.63	6.60525	3.65933	6.60525	0.879427	0.995292	0.879427
8.64	6.60675	3.65751	6.60675	0.878933	0.995291	0.878933
8.65	6.60824	3.65569	6.60824	0.878437	0.995291	0.878437
8.66	6.60973	3.65388	6.60973	0.87794	0.99529	0.87794
8.67	6.61121	3.65206	6.61121	0.877441	0.995289	0.877441
8.68	6.61269	3.65025	6.61269	0.876941	0.995289	0.876941
8.69	6.61417	3.64843	6.61417	0.876439	0.995288	0.876439
8.7	6.61565	3.64661	6.61565	0.875936	0.995287	0.875936
8.71	6.61712	3.6448	6.61712	0.875431	0.995287	0.875431
8.72	6.61859	3.64298	6.61859	0.874926	0.995286	0.874926
8.73	6.62006	3.64117	6.62006	0.874418	0.995286	0.874418
8.74	6.62152	3.63935	6.62152	0.873909	0.995285	0.873909
8.75	6.62298	3.63753	6.62298	0.873399	0.995284	0.873399
8.76	6.62443	3.63572	6.62443	0.872888	0.995284	0.872888
8.77	6.62589	3.6339	6.62589	0.872375	0.995283	0.872375
8.78	6.62734	3.63209	6.62734	0.87186	0.995283	0.87186
8.79	6.62878	3.63027	6.62878	0.871345	0.995282	0.871345
8.8	6.63023	3.62845	6.63023	0.870827	0.995281	0.870827
8.81	6.63167	3.62664	6.63167	0.870309	0.995281	0.870309
8.82	6.6331	3.62482	6.6331	0.869789	0.99528	0.869789
8.83	6.63454	3.62301	6.63454	0.869267	0.99528	0.869267
8.84	6.63597	3.62119	6.63597	0.868744	0.995279	0.868744
8.85	6.63739	3.61937	6.63739	0.86822	0.995279	0.86822
8.86	6.63882	3.61756	6.63882	0.867695	0.995278	0.867695
8.87	6.64024	3.61574	6.64024	0.867167	0.995277	0.867167
8.88	6.64165	3.61393	6.64165	0.866639	0.995277	0.866639
8.89	6.64307	3.61211	6.64307	0.866109	0.995276	0.866109
8.9	6.64448	3.61029	6.64448	0.865578	0.995276	0.865578
8.91	6.64588	3.60848	6.64588	0.865045	0.995275	0.865045
8.92	6.64729	3.60666	6.64729	0.864511	0.995275	0.864511
8.93	6.64869	3.60485	6.64869	0.863976	0.995274	0.863976
8.94	6.65009	3.60303	6.65009	0.863439	0.995273	0.863439
8.95	6.65148	3.60121	6.65148	0.8629	0.995273	0.8629
8.96	6.65287	3.5994	6.65287	0.862361	0.995272	0.862361
8.97	6.65426	3.59758	6.65426	0.86182	0.995272	0.86182
8.98	6.65564	3.59577	6.65564	0.861277	0.995271	0.861277
8.99	6.65702	3.59395	6.65702	0.860734	0.995271	0.860734
9	6.65839	3.59213	6.65839	0.860188	0.99527	0.860188
9.01	6.65977	3.59032	6.65977	0.859642	0.99527	0.859642
9.02	6.66114	3.5885	6.66114	0.859094	0.995269	0.859094
9.03	6.6625	3.58669	6.6625	0.858545	0.995269	0.858545
9.04	6.66387	3.58487	6.66387	0.857994	0.995268	0.857994
9.05	6.66522	3.58305	6.66522	0.857442	0.995267	0.857442
9.06	6.66658	3.58124	6.66658	0.856888	0.995267	0.856888
9.07	6.66793	3.57942	6.66793	0.856334	0.995266	0.856334
9.08	6.66928	3.57761	6.66928	0.855777	0.995266	0.855777
9.09	6.67063	3.57579	6.67063	0.85522	0.995265	0.85522
9.1	6.67197	3.57397	6.67197	0.854661	0.995265	0.854661
9.11	6.67331	3.57216	6.67331	0.854101	0.995264	0.854101
9.12	6.67464	3.57034	6.67464	0.853539	0.995264	0.853539
9.13	6.67597	3.56853	6.67597	0.852976	0.995263	0.852976
9.14	6.6773	3.56671	6.6773	0.852412	0.995263	0.852412
9.15	6.67862	3.56489	6.67862	0.851846	0.995262	0.851846
9.16	6.67994	3.56308	6.67994	0.851279	0.995262	0.851279
9.17	6.68126	3.56126	6.68126	0.850711	0.995261	0.850711
9.18	6.68257	3.55944	6.68257	0.850141	0.995261	0.850141
9.19	6.68388	3.55763	6.68388	0.84957	0.99526	0.84957
9.2	6.68519	3.55581	6.68519	0.848997	0.99526	0.848997
9.21	6.68649	3.554	6.68649	0.848424	0.995259	0.848424
9.22	6.68779	3.55218	6.68779	0.847849	0.995259	0.847849
9.23	6.68909	3.55036	6.68909	0.847272	0.995258	0.847272
9.24	6.69038	3.54855	6.69038	0.846695	0.995258	0.846695
9.25	6.69166	3.54673	6.69166	0.846116	0.995257	0.846116
9.26	6.69295	3.54492	6.69295	0.845535	0.995257	0.845535
9.27	6.69423	3.5431	6.69423	0.844954	0.995256	0.844954
9.28	6.69551	3.54128	6.69551	0.844371	0.995256	0.844371
9.29	6.69678	3.53947	6.69678	0.843786	0.995255	0.843786
9.3	6.69805	3.53765	6.69805	0.843201	0.995255	0.843201
9.31	6.69931	3.53584	6.69931	0.842614	0.995254	0.842614
9.32	6.70058	3.53402	6.70058	0.842026	0.995254	0.842026
9.33	6.70184	3.5322	6.70184	0.841436	0.995253	0.841436
9.34	6.70309	3.53039	6.70309	0.840845	0.995253	0.840845
9.35	6.70434	3.52857	6.70434	0.840253	0.995252	0.840253
9.36	6.70559	3.52675	6.70559	0.83966	0.995252	0.83966
9.37	6.70683	3.52494	6.70683	0.839065	0.995252	0.839065
9.38	6.70807	3.52312	6.70807	0.838469	0.995251	0.838469
9.39	6.70931	3.52131	6.70931	0.837872	0.995251	0.837872
9.4	6.71054	3.51949	6.71054	0.837273	0.99525	0.837273
9.41	6.71177	3.51767	6.71177	0.836674	0.99525	0.836674
9.42	6.71299	3.51586	6.71299	0.836073	0.995249	0.836073
9.43	6.71421	3.51404	6.71421	0.83547	0.995249	0.83547
9.44	6.71543	3.51223	6.71543	0.834867	0.995248	0.834867
9.45	6.71664	3.51041	6.71664	0.834262	0.995248	0.834262
9.46	6.71785	3.50859	6.71785	0.833656	0.995247	0.833656
9.47	6.71906	3.50678	6.71906	0.833049	0.995247	0.833049
9.48	6.72026	3.50496	6.72026	0.83244	0.995247	0.83244
9.49	6.72146	3.50314	6.72146	0.83183	0.995246	0.83183
9.5	6.72265	3.50133	6.72265	0.831219	0.995246	0.831219
9.51	6.72384	3.49951	6.72384	0.830607	0.995245	0.830607
9.52	6.72503	3.4977	6.72503	0.829994	0.995245	0.829994
9.53	6.72621	3.49588	6.72621	0.829379	0.995244	0.829379
9.54	6.72739	3.49406	6.72739	0.828763	0.995244	0.828763
9.55	6.72857	3.49225	6.72857	0.828146	0.995243	0.828146
9.56	6.72974	3.49043	6.72974	0.827528	0.995243	0.827528
9.57	6.7309	3.48861	6.7309	0.826908	0.995243	0.826908
9.58	6.73207	3.4868	6.73207	0.826288	0.995242	0.826288
9.59	6.73323	3.48498	6.73323	0.825666	0.995242	0.825666
9.6	6.73438	3.48317	6.73438	0.825043	0.995241	0.825043
9.61	6.73553	3.48135	6.73553	0.824418	0.995241	0.824418
9.62	6.73668	3.47953	6.73668	0.823793	0.995241	0.823793
9.63	6.73782	3.47772	6.73782	0.823166	0.99524	0.823166
9.64	6.73896	3.4759	6.73896	0.822538	0.99524	0.822538
9.65	6.7401	3.47408	6.7401	0.821909	0.995239	0.821909
9.66	6.74123	3.47227	6.74123	0.821279	0.995239	0.821279
9.67	6.74236	3.47045	6.74236	0.820648	0.995238	0.820648
9.68	6.74348	3.46864	6.74348	0.820016	0.995238	0.820016
9.69	6.7446	3.46682	6.7446	0.819382	0.995238	0.819382
9.7	6.74572	3.465	6.74572	0.818747	0.995237	0.818747
9.71	6.74683	3.46319	6.74683	0.818111	0.995237	0.818111
9.72	6.74794	3.46137	6.74794	0.817474	0.995236	0.817474
9.73	6.74904	3.45955	6.74904	0.816836	0.995236	0.816836
9.74	6.75014	3.45774	6.75014	0.816197	0.995236	0.816197
9.75	6.75124	3.45592	6.75124	0.815557	0.995235	0.815557
9.76	6.75233	3.45411	6.75233	0.814915	0.995235	0.814915
9.77	6.75342	3.45229	6.75342	0.814273	0.995234	0.814273
9.78	6.7545	3.45047	6.7545	0.813629	0.995234	0.813629
9.79	6.75558	3.44866	6.75558	0.812984	0.995234	0.812984
9.8	6.75665	3.44684	6.75665	0.812338	0.995233	0.812338
9.81	6.75773	3.44502	6.75773	0.811691	0.995233	0.811691
9.82	6.75879	3.44321	6.75879	0.811043	0.995232	0.811043
9.83	6.75986	3.44139	6.75986	0.810394	0.995232	0.810394
9.84	6.76092	3.43958	6.76092	0.809744	0.995232	0.809744
9.85	6.76197	3.43776	6.76197	0.809093	0.995231	0.809093
9.86	6.76302	3.43594	6.76302	0.808441	0.995231	0.808441
9.87	6.76407	3.43413	6.76407	0.807787	0.995231	0.807787
9.88	6.76511	3.43231	6.76511	0.807133	0.99523	0.807133
9.89	6.76615	3.43049	6.76615	0.806478	0.99523	0.806478
9.9	6.76718	3.42868	6.76718	0.805821	0.995229	0.805821
9.91	6.76821	3.42686	6.76821	0.805164	0.995229	0.805164
9.92	6.76924	3.42505	6.76924	0.804505	0.995229	0.804505
9.93	6.77026	3.42323	6.77026	0.803846	0.995228	0.803846
9.94	6.77128	3.42141	6.77128	0.803185	0.995228	0.803185
9.95	6.77229	3.4196	6.77229	0.802524	0.995228	0.802524
9.96	6.7733	3.41778	6.7733	0.801861	0.995227	0.801861
9.97	6.77431	3.41596	6.77431	0.801198	0.995227	0.801198
9.98	6.77531	3.41415	6.77531	0.800533	0.995227	0.800533
9.99	6.77631	3.41233	6.77631	0.799868	0.995226	0.799868
10	6.7773	3.41051	6.7773	0.799202	0.995226	0.799202
10.01	6.77829	3.4087	6.77829	0.798534	0.995225	0.798534
10.02	6.77927	3.40688	6.77927	0.797866	0.995225	0.797866
10.03	6.78025	3.40507	6.78025	0.797196	0.995225	0.797196
10.04	6.78123	3.40325	6.78123	0.796526	0.995224	0.796526
10.05	6.7822	3.40143	6.7822	0.795855	0.995224	0.795855
10.06	6.78317	3.39962	6.78317	0.795183	0.995224	0.795183
10.07	6.78413	3.3978	6.78413	0.79451	0.995223	0.79451
10.08	6.78509	3.39598	6.78509	0.793836	0.995223	0.793836
10.09	6.78604	3.39417	6.78604	0.793161	0.995223	0.793161
10.1	6.787	3.39235	6.787	0.792485	0.995222	0.792485
10.11	6.78794	3.39054	6.78794	0.791809	0.995222	0.791809
10.12	6.78888	3.38872	6.78888	0.791131	0.995222	0.791131
10.13	6.78982	3.3869	6.78982	0.790453	0.995221	0.790453
10.14	6.79075	3.38509	6.79075	0.789773	0.995221	0.789773
10.15	6.79168	3.38327	6.79168	0.789093	0.995221	0.789093
10.16	6.79261	3.38145	6.79261	0.788412	0.99522	0.788412
10.17	6.79353	3.37964	6.79353	0.78773	0.99522	0.78773
10.18	6.79445	3.37782	6.79445	0.787047	0.99522	0.787047
10.19	6.79536	3.376	6.79536	0.786364	0.995219	0.786364
10.2	6.79627	3.37419	6.79627	0.785679	0.995219	0.785679
10.21	6.79717	3.37237	6.79717	0.784994	0.995219	0.784994
10.22	6.79807	3.37056	6.79807	0.784308	0.995218	0.784308
10.23	6.79896	3.36874	6.79896	0.783621	0.995218	0.783621
10.24	6.79985	3.36692	6.79985	0.782933	0.995218	0.782933
10.25	6.80074	3.36511	6.80074	0.782245	0.995217	0.782245
10.26	6.80162	3.36329	6.80162	0.781555	0.995217	0.781555
10.27	6.8025	3.36147	6.8025	0.780865	0.995217	0.780865
10.28	6.80337	3.35966	6.80337	0.780174	0.995216	0.780174
10.29	6.80424	3.35784	6.80424	0.779482	0.995216	0.779482
10.3	6.8051	3.35602	6.8051	0.77879	0.995216	0.77879
10.31	6.80596	3.35421	6.80596	0.778097	0.995215	0.778097
10.32	6.80682	3.35239	6.80682	0.777403	0.995215	0.777403
10.33	6.80767	3.35057	6.80767	0.776708	0.995215	0.776708
10.34	6.80852	3.34876	6.80852	0.776013	0.995214	0.776013
10.35	6.80936	3.34694	6.80936	0.775316	0.995214	0.775316
10.36	6.8102	3.34513	6.8102	0.77462	0.995214	0.77462
10.37	6.81103	3.34331	6.81103	0.773922	0.995214	0.773922
10.38	6.81186	3.34149	6.81186	0.773224	0.995213	0.773224
10.39	6.81269	3.33968	6.81269	0.772525	0.995213	0.772525
10.4	6.81351	3.33786	6.81351	0.771825	0.995213	0.771825
10.41	6.81432	3.33604	6.81432	0.771125	0.995212	0.771125
10.42	6.81513	3.33423	6.81513	0.770423	0.995212	0.770423
10.43	6.81594	3.33241	6.81594	0.769722	0.995212	0.769722
10.44	6.81674	3.33059	6.81674	0.769019	0.995211	0.769019
10.45	6.81754	3.32878	6.81754	0.768316	0.995211	0.768316
10.46	6.81834	3.32696	6.81834	0.767613	0.995211	0.767613
10.47	6.81913	3.32515	6.81913	0.766908	0.995211	0.766908
10.48	6.81991	3.32333	6.81991	0.766203	0.99521	0.766203
10.49	6.82069	3.32151	6.82069	0.765498	0.99521	0.765498
10.5	6.82147	3.3197	6.82147	0.764791	0.99521	0.764791
10.51	6.82224	3.31788	6.82224	0.764085	0.995209	0.764085
10.52	6.82301	3.31606	6.82301	0.763377	0.995209	0.763377
10.53	6.82377	3.31425	6.82377	0.762669	0.995209	0.762669
10.54	6.82453	3.31243	6.82453	0.761961	0.995209	0.761961
10.55	6.82528	3.31061	6.82528	0.761251	0.995208	0.761251
10.56	6.82603	3.3088	6.82603	0.760542	0.995208	0.760542
10.57	6.82678	3.30698	6.82678	0.759831	0.995208	0.759831
10.58	6.82752	3.30516	6.82752	0.759121	0.995207	0.759121
10.59	6.82825	3.30335	6.82825	0.758409	0.995207	0.758409
10.6	6.82899	3.30153	6.82899	0.757697	0.995207	0.757697
10.61	6.82971	3.29972	6.82971	0.756985	0.995207	0.756985
10.62	6.83044	3.2979	6.83044	0.756272	0.995206	0.756272
10.63	6.83115	3.29608	6.83115	0.755558	0.995206	0.755558
10.64	6.83187	3.29427	6.83187	0.754844	0.995206	0.754844
10.65	6.83258	3.29245	6.83258	0.75413	0.995205	0.75413
10.66	6.83328	3.29063	6.83328	0.753415	0.995205	0.753415
10.67	6.83398	3.28882	6.83398	0.7527	0.995205	0.7527
10.68	6.83468	3.287	6.83468	0.751984	0.995205	0.751984
10.69	6.83537	3.28518	6.83537	0.751267	0.995204	0.751267
10.7	6.83605	3.28337	6.83605	0.750551	0.995204	0.750551
10.71	6.83674	3.28155	6.83674	0.749833	0.995204	0.749833
10.72	6.83741	3.27973	6.83741	0.749116	0.995204	0.749116
10.73	6.83809	3.27792	6.83809	0.748398	0.995203	0.748398
10.74	6.83876	3.2761	6.83876	0.747679	0.995203	0.747679
10.75	6.83942	3.27428	6.83942	0.74696	0.995203	0.74696
10.76	6.84008	3.27247	6.84008	0.746241	0.995203	0.746241
10.77	6.84073	3.27065	6.84073	0.745521	0.995202	0.745521
10.78	6.84138	3.26884	6.84138	0.744801	0.995202	0.744801
10.79	6.84203	3.26702	6.84203	0.74408	0.995202	0.74408
10.8	6.84267	3.2652	6.84267	0.743359	0.995202	0.743359
10.81	6.84331	3.26339	6.84331	0.742638	0.995201	0.742638
10.82	6.84394	3.26157	6.84394	0.741917	0.995201	0.741917
10.83	6.84457	3.25975	6.84457	0.741195	0.995201	0.741195
10.84	6.84519	3.25794	6.84519	0.740472	0.995201	0.740472
10.85	6.84581	3.25612	6.84581	0.73975	0.9952	0.73975
10.86	6.84642	3.2543	6.84642	0.739027	0.9952	0.739027
10.87	6.84703	3.25249	6.84703	0.738303	0.9952	0.738303
10.88	6.84764	3.25067	6.84764	0.73758	0.9952	0.73758
10.89	6.84824	3.24885	6.84824	0.736856	0.995199	0.736856
10.9	6.84884	3.24704	6.84884	0.736132	0.995199	0.736132
10.91	6.84943	3.24522	6.84943	0.735408	0.995199	0.735408
10.92	6.85001	3.2434	6.85001	0.734683	0.995199	0.734683
10.93	6.8506	3.24159	6.8506	0.733958	0.995198	0.733958
10.94	6.85117	3.23977	6.85117	0.733233	0.995198	0.733233
10.95	6.85175	3.23795	6.85175	0.732507	0.995198	0.732507
10.96	6.85231	3.23614	6.85231	0.731782	0.995198	0.731782
10.97	6.85288	3.23432	6.85288	0.731056	0.995197	0.731056
10.98	6.85344	3.23251	6.85344	0.73033	0.995197	0.73033
10.99	6.85399	3.23069	6.85399	0.729603	0.995197	0.729603
11	6.85454	3.22887	6.85454	0.728877	0.995197	0.728877
11.01	6.85509	3.22706	6.85509	0.72815	0.995196	0.72815
11.02	6.85563	3.22524	6.85563	0.727423	0.995196	0.727423
11.03	6.85617	3.22342	6.85617	0.726696	0.995196	0.726696
11.04	6.8567	3.22161	6.8567	0.725969	0.995196	0.725969
11.05	6.85723	3.21979	6.85723	0.725242	0.995195	0.725242
11.06	6.85775	3.21797	6.85775	0.724514	0.995195	0.724514
11.07	6.85827	3.21616	6.85827	0.723786	0.995195	0.723786
11.08	6.85878	3.21434	6.85878	0.723059	0.995195	0.723059
11.09	6.85929	3.21252	6.85929	0.722331	0.995195	0.722331
11.1	6.85979	3.21071	6.85979	0.721603	0.995194	0.721603
11.11	6.86029	3.20889	6.86029	0.720874	0.995194	0.720874
11.12	6.86079	3.20707	6.86079	0.720146	0.995194	0.720146
11.13	6.86128	3.20526	6.86128	0.719418	0.995194	0.719418
11.14	6.86176	3.20344	6.86176	0.718689	0.995193	0.718689
11.15	6.86225	3.20162	6.86225	0.717961	0.995193	0.717961
11.16	6.86272	3.19981	6.86272	0.717232	0.995193	0.717232
11.17	6.8632	3.19799	6.8632	0.716504	0.995193	0.716504
11.18	6.86366	3.19617	6.86366	0.715775	0.995193	0.715775
11.19	6.86413	3.19436	6.86413	0.715046	0.995192	0.715046
11.2	6.86458	3.19254	6.86458	0.714317	0.995192	0.714317
11.21	6.86504	3.19073	6.86504	0.713589	0.995192	0.713589
11.22	6.86549	3.18891	6.86549	0.71286	0.995192	0.71286
11.23	6.86593	3.18709	6.86593	0.712131	0.995191	0.712131
11.24	6.86637	3.18528	6.86637	0.711402	0.995191	0.711402
11.25	6.86681	3.18346	6.86681	0.710674	0.995191	0.710674
11.26	6.86724	3.18164	6.86724	0.709945	0.995191	0.709945
11.27	6.86767	3.17983	6.86767	0.709216	0.995191	0.709216
11.28	6.86809	3.17801	6.86809	0.708487	0.99519	0.708487
11.29	6.86851	3.17619	6.86851	0.707759	0.99519	0.707759
11.3	6.86892	3.17438	6.86892	0.70703	0.99519	0.70703
11.31	6.86933	3.17256	6.86933	0.706302	0.99519	0.706302
11.32	6.86973	3.17074	6.86973	0.705573	0.99519	0.705573
11.33	6.87013	3.16893	6.87013	0.704845	0.995189	0.704845
11.34	6.87052	3.16711	6.87052	0.704117	0.995189	0.704117
11.35	6.87091	3.16529	6.87091	0.703388	0.995189	0.703388
11.36	6.8713	3.16348	6.8713	0.70266	0.995189	0.70266
11.37	6.87168	3.16166	6.87168	0.701932	0.995189	0.701932
11.38	6.87205	3.15984	6.87205	0.701205	0.995188	0.701205
11.39	6.87243	3.15803	6.87243	0.700477	0.995188	0.700477
11.4	6.87279	3.15621	6.87279	0.699749	0.995188	0.699749
11.41	6.87315	3.15439	6.87315	0.699022	0.995188	0.699022
11.42	6.87351	3.15258	6.87351	0.698294	0.995188	0.698294
11.43	6.87386	3.15076	6.87386	0.697567	0.995187	0.697567
11.44	6.87421	3.14894	6.87421	0.69684	0.995187	0.69684
11.45	6.87456	3.14713	6.87456	0.696114	0.995187	0.696114
11.46	6.8749	3.14531	6.8749	0.695387	0.995187	0.695387
11.47	6.87523	3.14349	6.87523	0.694661	0.995187	0.694661
11.48	6.87556	3.14168	6.87556	0.693934	0.995186	0.693934
11.49	6.87589	3.13986	6.87589	0.693208	0.995186	0.693208
11.5	6.87621	3.13805	6.87621	0.692483	0.995186	0.692483
11.51	6.87652	3.13623	6.87652	0.691757	0.995186	0.691757
11.52	6.87684	3.13441	6.87684	0.691032	0.995186	0.691032
11.53	6.87714	3.1326	6.87714	0.690307	0.995185	0.690307
11.54	6.87745	3.13078	6.87745	0.689582	0.995185	0.689582
11.55	6.87774	3.12896	6.87774	0.688858	0.995185	0.688858
11.56	6.87804	3.12715	6.87804	0.688133	0.995185	0.688133
11.57	6.87833	3.12533	6.87833	0.687409	0.995185	0.687409
11.58	6.87861	3.12351	6.87861	0.686686	0.995185	0.686686
11.59	6.87889	3.1217	6.87889	0.685962	0.995184	0.685962
11.6	6.87917	3.11988	6.87917	0.685239	0.995184	0.685239
11.61	6.87944	3.11806	6.87944	0.684516	0.995184	0.684516
11.62	6.8797	3.11625	6.8797	0.683794	0.995184	0.683794
11.63	6.87997	3.11443	6.87997	0.683072	0.995184	0.683072
11.64	6.88022	3.11261	6.88022	0.68235	0.995183	0.68235
11.65	6.88048	3.1108	6.88048	0.681628	0.995183	0.681628
11.66	6.88072	3.10898	6.88072	0.680907	0.995183	0.680907
11.67	6.88097	3.10716	6.88097	0.680186	0.995183	0.680186
11.68	6.88121	3.10535	6.88121	0.679466	0.995183	0.679466
11.69	6.88144	3.10353	6.88144	0.678746	0.995183	0.678746
11.7	6.88167	3.10171	6.88167	0.678026	0.995182	0.678026
11.71	6.8819	3.0999	6.8819	0.677307	0.995182	0.677307
11.72	6.88212	3.09808	6.88212	0.676588	0.995182	0.676588
11.73	6.88233	3.09626	6.88233	0.675869	0.995182	0.675869
11.74	6.88255	3.09445	6.88255	0.675151	0.995182	0.675151
11.75	6.88275	3.09263	6.88275	0.674434	0.995182	0.674434
11.76	6.88296	3.09081	6.88296	0.673716	0.995181	0.673716
11.77	6.88316	3.089	6.88316	0.673	0.995181	0.673
11.78	6.88335	3.08718	6.88335	0.672283	0.995181	0.672283
11.79	6.88354	3.08536	6.88354	0.671567	0.995181	0.671567
11.8	6.88372	3.08355	6.88372	0.670852	0.995181	0.670852
11.81	6.8839	3.08173	6.8839	0.670137	0.995181	0.670137
11.82	6.88408	3.07991	6.88408	0.669422	0.99518	0.669422
11.83	6.88425	3.0781	6.88425	0.668708	0.99518	0.668708
11.84	6.88442	3.07628	6.88442	0.667995	0.99518	0.667995
11.85	6.88458	3.07446	6.88458	0.667281	0.99518	0.667281
11.86	6.88474	3.07265	6.88474	0.666569	0.99518	0.666569
11.87	6.88489	3.07083	6.88489	0.665857	0.99518	0.665857
11.88	6.88504	3.06901	6.88504	0.665145	0.995179	0.665145
11.89	6.88518	3.0672	6.88518	0.664434	0.995179	0.664434
11.9	6.88532	3.06538	6.88532	0.663724	0.995179	0.663724
11.91	6.88546	3.06356	6.88546	0.663014	0.995179	0.663014
11.92	6.88559	3.06175	6.88559	0.662304	0.995179	0.662304
11.93	6.88572	3.05993	6.88572	0.661595	0.995179	0.661595
11.94	6.88584	3.05811	6.88584	0.660887	0.995178	0.660887
11.95	6.88596	3.0563	6.88596	0.660179	0.995178	0.660179
11.96	6.88607	3.05448	6.88607	0.659472	0.995178	0.659472
11.97	6.88618	3.05266	6.88618	0.658765	0.995178	0.658765
11.98	6.88628	3.05085	6.88628	0.658059	0.995178	0.658059
11.99	6.88638	3.04903	6.88638	0.657354	0.995178	0.657354
12	6.88648	3.04721	6.88648	0.656649	0.995177	0.656649
12.01	6.88657	3.0454	6.88657	0.655945	0.995177	0.655945
12.02	6.88666	3.04358	6.88666	0.655241	0.995177	0.655241
12.03	6.88674	3.04177	6.88674	0.654538	0.995177	0.654538
12.04	6.88682	3.03995	6.88682	0.653836	0.995177	0.653836
12.05	6.88689	3.03813	6.88689	0.653134	0.995177	0.653134
12.06	6.88696	3.03632	6.88696	0.652433	0.995177	0.652433
12.07	6.88702	3.0345	6.88702	0.651732	0.995176	0.651732
12.08	6.88708	3.03268	6.88708	0.651032	0.995176	0.651032
12.09	6.88714	3.03087	6.88714	0.650333	0.995176	0.650333
12.1	6.88719	3.02905	6.88719	0.649635	0.995176	0.649635
12.11	6.88724	3.02723	6.88724	0.648937	0.995176	0.648937
12.12	6.88728	3.02542	6.88728	0.64824	0.995176	0.64824
12.13	6.88732	3.0236	6.88732	0.647543	0.995175	0.647543
12.14	6.88735	3.02178	6.88735	0.646847	0.995175	0.646847
12.15	6.88738	3.01997	6.88738	0.646152	0.995175	0.646152
12.16	6.8874	3.01815	6.8874	0.645458	0.995175	0.645458
12.17	6.88742	3.01633	6.88742	0.644764	0.995175	0.644764
12.18	6.88744	3.01452	6.88744	0.644071	0.995175	0.644071
12.19	6.88745	3.0127	6.88745	0.643379	0.995175	0.643379
12.2	6.88746	3.01088	6.88746	0.642688	0.995174	0.642688
12.21	6.88746	3.00907	6.88746	0.641997	0.995174	0.641997
12.22	6.88746	3.00725	6.88746	0.641307	0.995174	0.641307
12.23	6.88746	3.00543	6.88746	0.640618	0.995174	0.640618
12.24	6.88745	3.00362	6.88745	0.639929	0.995174	0.639929
12.25	6.88743	3.0018	6.88743	0.639241	0.995174	0.639241
12.26	6.88741	2.99998	6.88741	0.638554	0.995174	0.638554
12.27	6.88739	2.99817	6.88739	0.637868	0.995173	0.637868
12.28	6.88736	2.99635	6.88736	0.637183	0.995173	0.637183
12.29	6.88733	2.99453	6.88733	0.636498	0.995173	0.636498
12.3	6.88729	2.99272	6.88729	0.635814	0.995173	0.635814
12.31	6.88725	2.9909	6.88725	0.635131	0.995173	0.635131
12.32	6.88721	2.98908	6.88721	0.634449	0.995173	0.634449
12.33	6.88716	2.98727	6.88716	0.633767	0.995173	0.633767
12.34	6.88711	2.98545	6.88711	0.633086	0.995173	0.633086
12.35	6.88705	2.98363	6.88705	0.632407	0.995172	0.632407
12.36	6.88699	2.98182	6.88699	0.631728	0.995172	0.631728
12.37	6.88692	2.98	6.88692	0.631049	0.995172	0.631049
12.38	6.88685	2.97818	6.88685	0.630372	0.995172	0.630372
12.39	6.88678	2.97637	6.88678	0.629695	0.995172	0.629695
12.4	6.8867	2.97455	6.8867	0.62902	0.995172	0.62902
12.41	6.88662	2.97273	6.88662	0.628345	0.995172	0.628345
12.42	6.88653	2.97092	6.88653	0.627671	0.995171	0.627671
12.43	6.88644	2.9691	6.88644	0.626998	0.995171	0.626998
12.44	6.88634	2.96728	6.88634	0.626326	0.995171	0.626326
12.45	6.88624	2.96547	6.88624	0.625654	0.995171	0.625654
12.46	6.88614	2.96365	6.88614	0.624984	0.995171	0.624984
12.47	6.88603	2.96183	6.88603	0.624314	0.995171	0.624314
12.48	6.88592	2.96002	6.88592	0.623645	0.995171	0.623645
12.49	6.8858	2.9582	6.8858	0.622978	0.995171	0.622978
12.5	6.88568	2.95638	6.88568	0.622311	0.99517	0.622311
12.51	6.88556	2.95457	6.88556	0.621645	0.99517	0.621645
12.52	6.88543	2.95275	6.88543	0.620979	0.99517	0.620979
12.53	6.88529	2.95093	6.88529	0.620315	0.99517	0.620315
12.54	6.88515	2.94912	6.88515	0.619652	0.99517	0.619652
12.55	6.88501	2.9473	6.88501	0.61899	0.99517	0.61899
12.56	6.88487	2.94548	6.88487	0.618328	0.99517	0.618328
12.57	6.88472	2.94367	6.88472	0.617668	0.99517	0.617668
12.58	6.88456	2.94185	6.88456	0.617008	0.995169	0.617008
12.59	6.8844	2.94003	6.8844	0.616349	0.995169	0.616349
12.6	6.88424	2.93822	6.88424	0.615692	0.995169	0.615692
12.61	6.88407	2.9364	6.88407	0.615035	0.995169	0.615035
12.62	6.8839	2.93458	6.8839	0.614379	0.995169	0.614379
12.63	6.88373	2.93277	6.88373	0.613724	0.995169	0.613724
12.64	6.88355	2.93095	6.88355	0.61307	0.995169	0.61307
12.65	6.88337	2.92913	6.88337	0.612418	0.995169	0.612418
12.66	6.88318	2.92732	6.88318	0.611766	0.995169	0.611766
12.67	6.88299	2.9255	6.88299	0.611115	0.995168	0.611115
12.68	6.88279	2.92368	6.88279	0.610465	0.995168	0.610465
12.69	6.88259	2.92187	6.88259	0.609816	0.995168	0.609816
12.7	6.88239	2.92005	6.88239	0.609168	0.995168	0.609168
12.71	6.88218	2.91823	6.88218	0.608521	0.995168	0.608521
12.72	6.88197	2.91642	6.88197	0.607875	0.995168	0.607875
12.73	6.88175	2.9146	6.88175	0.60723	0.995168	0.60723
12.74	6.88153	2.91278	6.88153	0.606586	0.995168	0.606586
12.75	6.88131	2.91097	6.88131	0.605943	0.995167	0.605943
12.76	6.88108	2.90915	6.88108	0.605301	0.995167	0.605301
12.77	6.88085	2.90733	6.88085	0.60466	0.995167	0.60466
12.78	6.88061	2.90552	6.88061	0.60402	0.995167	0.60402
12.79	6.88037	2.9037	6.88037	0.603381	0.995167	0.603381
12.8	6.88013	2.90188	6.88013	0.602743	0.995167	0.602743
12.81	6.87988	2.90007	6.87988	0.602107	0.995167	0.602107
12.82	6.87963	2.89825	6.87963	0.601471	0.995167	0.601471
12.83	6.87937	2.89643	6.87937	0.600836	0.995167	0.600836
12.84	6.87911	2.89461	6.87911	0.600202	0.995166	0.600202
12.85	6.87885	2.8928	6.87885	0.59957	0.995166	0.59957
12.86	6.87858	2.89098	6.87858	0.598938	0.995166	0.598938
12.87	6.87831	2.88916	6.87831	0.598308	0.995166	0.598308
12.88	6.87803	2.88735	6.87803	0.597678	0.995166	0.597678
12.89	6.87775	2.88553	6.87775	0.59705	0.995166	0.59705
12.9	6.87746	2.88371	6.87746	0.596422	0.995166	0.596422
12.91	6.87718	2.8819	6.87718	0.595796	0.995166	0.595796
12.92	6.87688	2.88008	6.87688	0.595171	0.995166	0.595171
12.93	6.87659	2.87826	6.87659	0.594547	0.995166	0.594547
12.94	6.87629	2.87645	6.87629	0.593924	0.995165	0.593924
12.95	6.87599	2.87463	6.87599	0.593302	0.995165	0.593302
12.96	6.87568	2.87281	6.87568	0.592681	0.995165	0.592681
12.97	6.87537	2.871	6.87537	0.592061	0.995165	0.592061
12.98	6.87505	2.86918	6.87505	0.591443	0.995165	0.591443
12.99	6.87473	2.86736	6.87473	0.590825	0.995165	0.590825
13	6.87441	2.86555	6.87441	0.590209	0.995165	0.590209
13.01	6.87408	2.86373	6.87004	0.589593	0.995165	0.589596
13.02	6.87375	2.86191	6.86567	0.588979	0.995165	0.58899
13.03	6.87342	2.8601	6.86129	0.588366	0.995165	0.588391
13.04	6.87308	2.85828	6.85691	0.587754	0.995164	0.587799
13.05	6.87273	2.85646	6.85253	0.587143	0.995164	0.587213
13.06	6.87239	2.85465	6.84814	0.586533	0.995164	0.586633
13.07	6.87204	2.85283	6.84375	0.585924	0.995164	0.58606
13.08	6.87168	2.85101	6.83936	0.585317	0.995164	0.585494
13.09	6.87133	2.8492	6.83496	0.58471	0.995164	0.584933
13.1	6.87096	2.84738	6.83056	0.584105	0.995164	0.584379
13.11	6.8706	2.84556	6.82615	0.583501	0.995164	0.583831
13.12	6.87023	2.84375	6.82174	0.582898	0.995164	0.583288
13.13	6.86986	2.84193	6.81733	0.582296	0.995164	0.582752
13.14	6.86948	2.84011	6.81292	0.581695	0.995163	0.582222
13.15	6.8691	2.8383	6.8085	0.581096	0.995163	0.581697
13.16	6.86871	2.83648	6.80408	0.580497	0.995163	0.581179
13.17	6.86833	2.83466	6.79965	0.5799	0.995163	0.580666
13.18	6.86793	2.83285	6.79523	0.579304	0.995163	0.580158
13.19	6.86754	2.83103	6.79079	0.578709	0.995163	0.579657
13.2	6.86714	2.82921	6.78636	0.578115	0.995163	0.57916
13.21	6.86674	2.8274	6.78192	0.577522	0.995163	0.57867
13.22	6.86633	2.82558	6.77748	0.576931	0.995163	0.578184
13.23	6.86592	2.82376	6.77304	0.57634	0.995163	0.577704
13.24	6.8655	2.82195	6.76859	0.575751	0.995162	0.57723
13.25	6.86509	2.82013	6.76414	0.575163	0.995162	0.57676
13.26	6.86466	2.81831	6.75969	0.574576	0.995162	0.576296
13.27	6.86424	2.8165	6.75523	0.57399	0.995162	0.575837
13.28	6.86381	2.81468	6.75078	0.573406	0.995162	0.575382
13.29	6.86338	2.81286	6.74631	0.572823	0.995162	0.574933
13.3	6.86294	2.81105	6.74185	0.57224	0.995162	0.574489
13.31	6.8625	2.80923	6.73738	0.571659	0.995162	0.574049
13.32	6.86206	2.80741	6.73291	0.571079	0.995162	0.573615
13.33	6.86161	2.8056	6.72844	0.570501	0.995162	0.573185
13.34	6.86116	2.80378	6.72397	0.569923	0.995162	0.57276
13.35	6.8607	2.80196	6.71949	0.569347	0.995161	0.57234
13.36	6.86024	2.80015	6.71501	0.568772	0.995161	0.571924
13.37	6.85978	2.79833	6.71053	0.568198	0.995161	0.571513
13.38	6.85932	2.79651	6.70604	0.567625	0.995161	0.571106
13.39	6.85885	2.7947	6.70155	0.567054	0.995161	0.570704
13.4	6.85837	2.79288	6.69706	0.566484	0.995161	0.570306
13.41	6.8579	2.79106	6.69257	0.565914	0.995161	0.569913
13.42	6.85742	2.78925	6.68807	0.565346	0.995161	0.569523
13.43	6.85694	2.78743	6.68358	0.56478	0.995161	0.569139
13.44	6.85645	2.78561	6.67908	0.564214	0.995161	0.568758
13.45	6.85596	2.7838	6.67457	0.56365	0.995161	0.568381
13.46	6.85546	2.78198	6.67007	0.563087	0.995161	0.568009
13.47	6.85497	2.78016	6.66556	0.562525	0.99516	0.567641
13.48	6.85446	2.77834	6.66105	0.561964	0.99516	0.567277
13.49	6.85396	2.77653	6.65654	0.561405	0.99516	0.566916
13.5	6.85345	2.77471	6.65203	0.560846	0.99516	0.56656
13.51	6.85294	2.77289	6.64751	0.560289	0.99516	0.566208
13.52	6.85242	2.77108	6.64299	0.559733	0.99516	0.565859
13.53	6.85191	2.76926	6.63847	0.559179	0.99516	0.565515
13.54	6.85138	2.76744	6.63395	0.558625	0.99516	0.565174
13.55	6.85086	2.76563	6.62942	0.558073	0.99516	0.564837
13.56	6.85033	2.76381	6.6249	0.557522	0.99516	0.564503
13.57	6.8498	2.76199	6.62037	0.556972	0.99516	0.564173
13.58	6.84926	2.76018	6.61584	0.556423	0.99516	0.563847
13.59	6.84872	2.75836	6.6113	0.555876	0.995159	0.563524
13.6	6.84818	2.75654	6.60677	0.55533	0.995159	0.563205
13.61	6.84763	2.75473	6.60223	0.554785	0.995159	0.56289
13.62	6.84708	2.75291	6.59769	0.554241	0.995159	0.562578
13.63	6.84653	2.75109	6.59315	0.553699	0.995159	0.562269
13.64	6.84597	2.74928	6.58861	0.553157	0.995159	0.561963
13.65	6.84541	2.74746	6.58406	0.552617	0.995159	0.561661
13.66	6.84485	2.74564	6.57951	0.552079	0.995159	0.561363
13.67	6.84428	2.74383	6.57496	0.551541	0.995159	0.561067
13.68	6.84371	2.74201	6.57041	0.551005	0.995159	0.560775
13.69	6.84314	2.74019	6.56586	0.550469	0.995159	0.560486
13.7	6.84256	2.73838	6.56131	0.549936	0.995159	0.5602
13.71	6.84198	2.73656	6.55675	0.549403	0.995159	0.559917
13.72	6.84139	2.73474	6.55219	0.548871	0.995158	0.559638
13.73	6.84081	2.73293	6.54763	0.548341	0.995158	0.559361
13.74	6.84022	2.73111	6.54307	0.547812	0.995158	0.559088
13.75	6.83962	2.72929	6.53851	0.547284	0.995158	0.558817
13.76	6.83903	2.72748	6.53394	0.546758	0.995158	0.55855
13.77	6.83843	2.72566	6.52938	0.546233	0.995158	0.558285
13.78	6.83782	2.72384	6.52481	0.545708	0.995158	0.558023
13.79	6.83721	2.72203	6.52024	0.545186	0.995158	0.557764
13.8	6.8366	2.72021	6.51567	0.544664	0.995158	0.557508
13.81	6.83599	2.71839	6.51109	0.544144	0.995158	0.557255
13.82	6.83537	2.71658	6.50652	0.543624	0.995158	0.557004
13.83	6.83475	2.71476	6.50194	0.543107	0.995158	0.556756
13.84	6.83413	2.71294	6.49737	0.54259	0.995158	0.556511
13.85	6.8335	2.71113	6.49279	0.542074	0.995158	0.556269
13.86	6.83287	2.70931	6.48821	0.54156	0.995157	0.556029
13.87	6.83224	2.70749	6.48362	0.541047	0.995157	0.555792
13.88	6.8316	2.70568	6.47904	0.540535	0.995157	0.555557
13.89	6.83097	2.70386	6.47445	0.540025	0.995157	0.555325
13.9	6.83032	2.70204	6.46987	0.539516	0.995157	0.555096
13.91	6.82968	2.70022	6.46528	0.539008	0.995157	0.554869
13.92	6.82903	2.69841	6.46069	0.538501	0.995157	0.554644
13.93	6.82838	2.69659	6.4561	0.537995	0.995157	0.554422
13.94	6.82772	2.69477	6.45151	0.537491	0.995157	0.554203
13.95	6.82706	2.69296	6.44691	0.536988	0.995157	0.553986
13.96	6.8264	2.69114	6.44232	0.536486	0.995157	0.553771
13.97	6.82573	2.68932	6.43772	0.535985	0.995157	0.553558
13.98	6.82507	2.68751	6.43312	0.535486	0.995157	0.553348
13.99	6.82439	2.68569	6.42852	0.534988	0.995157	0.55314
14	6.82372	2.68387	6.42392	0.534491	0.995156	0.552935
14.01	6.82304	2.68206	6.41932	0.533995	0.995156	0.552731
14.02	6.82236	2.68024	6.41472	0.5335	0.995156	0.55253
14.03	6.82168	2.67842	6.41012	0.533007	0.995156	0.552331
14.04	6.82099	2.67661	6.40551	0.532515	0.995156	0.552134
14.05	6.8203	2.67479	6.4009	0.532024	0.995156	0.55194
14.06	6.81961	2.67297	6.3963	0.531535	0.995156	0.551747
14.07	6.81891	2.67116	6.39169	0.531047	0.995156	0.551557
14.08	6.81821	2.66934	6.38708	0.53056	0.995156	0.551368
14.09	6.81751	2.66752	6.38246	0.530074	0.995156	0.551182
14.1	6.81681	2.66571	6.37785	0.529589	0.995156	0.550998
14.11	6.8161	2.66389	6.37324	0.529106	0.995156	0.550815
14.12	6.81539	2.66207	6.36862	0.528623	0.995156	0.550635
14.13	6.81467	2.66026	6.36401	0.528143	0.995156	0.550457
14.14	6.81395	2.65844	6.35939	0.527663	0.995156	0.55028
14.15	6.81323	2.65662	6.35477	0.527184	0.995156	0.550106
14.16	6.81251	2.65481	6.35015	0.526707	0.995155	0.549933
14.17	6.81178	2.65299	6.34553	0.526231	0.995155	0.549763
14.18	6.81105	2.65117	6.34091	0.525756	0.995155	0.549594
14.19	6.81032	2.64936	6.33629	0.525283	0.995155	0.549427
14.2	6.80959	2.64754	6.33166	0.52481	0.995155	0.549262
14.21	6.80885	2.64572	6.32704	0.524339	0.995155	0.549098
14.22	6.80811	2.64391	6.32241	0.523869	0.995155	0.548937
14.23	6.80736	2.64209	6.31779	0.523401	0.995155	0.548777
14.24	6.80661	2.64027	6.31316	0.522933	0.995155	0.548619
14.25	6.80586	2.63845	6.30853	0.522467	0.995155	0.548462
14.26	6.80511	2.63664	6.3039	0.522002	0.995155	0.548308
14.27	6.80436	2.63482	6.29927	0.521538	0.995155	0.548155
14.28	6.8036	2.633	6.29464	0.521076	0.995155	0.548003
14.29	6.80283	2.63119	6.29001	0.520614	0.995155	0.547854
14.3	6.80207	2.62937	6.28537	0.520154	0.995155	0.547706
14.31	6.8013	2.62755	6.28074	0.519695	0.995155	0.547559
14.32	6.80053	2.62574	6.2761	0.519238	0.995154	0.547414
14.33	6.79976	2.62392	6.27147	0.518781	0.995154	0.547271
14.34	6.79898	2.6221	6.26683	0.518326	0.995154	0.547129
14.35	6.7982	2.62029	6.26219	0.517872	0.995154	0.546989
14.36	6.79742	2.61847	6.25755	0.517419	0.995154	0.546851
14.37	6.79664	2.61665	6.25291	0.516967	0.995154	0.546713
14.38	6.79585	2.61484	6.24827	0.516517	0.995154	0.546578
14.39	6.79506	2.61302	6.24363	0.516068	0.995154	0.546444
14.4	6.79426	2.6112	6.23899	0.51562	0.995154	0.546311
14.41	6.79347	2.60939	6.23434	0.515173	0.995154	0.54618
14.42	6.79267	2.60757	6.2297	0.514727	0.995154	0.54605
14.43	6.79187	2.60575	6.22506	0.514283	0.995154	0.545921
14.44	6.79106	2.60394	6.22041	0.51384	0.995154	0.545794
14.45	6.79025	2.60212	6.21576	0.513398	0.995154	0.545669
14.46	6.78944	2.6003	6.21112	0.512957	0.995154	0.545544
14.47	6.78863	2.59849	6.20647	0.512517	0.995154	0.545421
14.48	6.78782	2.59667	6.20182	0.512079	0.995154	0.5453
14.49	6.787	2.59485	6.19717	0.511642	0.995154	0.54518
14.5	6.78618	2.59304	6.19252	0.511206	0.995153	0.545061
14.51	6.78535	2.59122	6.18787	0.510771	0.995153	0.544943
14.52	6.78453	2.5894	6.18322	0.510337	0.995153	0.544826
14.53	6.7837	2.58759	6.17857	0.509905	0.995153	0.544711
14.54	6.78286	2.58577	6.17391	0.509474	0.995153	0.544597
14.55	6.78203	2.58395	6.16926	0.509044	0.995153	0.544485
14.56	6.78119	2.58213	6.1646	0.508615	0.995153	0.544373
14.57	6.78035	2.58032	6.15995	0.508187	0.995153	0.544263
14.58	6.77951	2.5785	6.15529	0.507761	0.995153	0.544154
14.59	6.77866	2.57668	6.15064	0.507335	0.995153	0.544046
14.6	6.77781	2.57487	6.14598	0.506911	0.995153	0.54394
14.61	6.77696	2.57305	6.14132	0.506488	0.995153	0.543834
14.62	6.77611	2.57123	6.13666	0.506067	0.995153	0.54373
14.63	6.77525	2.56942	6.132	0.505646	0.995153	0.543627
14.64	6.7744	2.5676	6.12734	0.505227	0.995153	0.543524
14.65	6.77353	2.56578	6.12268	0.504809	0.995153	0.543423
14.66	6.77267	2.56397	6.11802	0.504392	0.995153	0.543324
14.67	6.7718	2.56215	6.11336	0.503976	0.995153	0.543225
14.68	6.77093	2.56033	6.1087	0.503561	0.995153	0.543127
14.69	6.77006	2.55852	6.10403	0.503148	0.995152	0.54303
14.7	6.76919	2.5567	6.09937	0.502735	0.995152	0.542935
14.71	6.76831	2.55488	6.09471	0.502324	0.995152	0.54284
14.72	6.76743	2.55307	6.09004	0.501914	0.995152	0.542747
14.73	6.76655	2.55125	6.08537	0.501505	0.995152	0.542654
14.74	6.76566	2.54943	6.08071	0.501098	0.995152	0.542562
14.75	6.76477	2.54762	6.07604	0.500691	0.995152	0.542472
14.76	6.76388	2.5458	6.07137	0.500286	0.995152	0.542382
14.77	6.76299	2.54398	6.06671	0.499882	0.995152	0.542294
14.78	6.7621	2.54217	6.06204	0.499479	0.995152	0.542206
14.79	6.7612	2.54035	6.05737	0.499077	0.995152	0.542119
14.8	6.7603	2.53853	6.0527	0.498676	0.995152	0.542034
14.81	6.7594	2.53672	6.04803	0.498276	0.995152	0.541949
14.82	6.75849	2.5349	6.04336	0.497878	0.995152	0.541865
14.83	6.75758	2.53308	6.03869	0.497481	0.995152	0.541782
14.84	6.75667	2.53126	6.03402	0.497085	0.995152	0.5417
14.85	6.75576	2.52945	6.02935	0.49669	0.995152	0.541619
14.86	6.75485	2.52763	6.02467	0.496296	0.995152	0.541538
14.87	6.75393	2.52581	6.02	0.495903	0.995152	0.541459
14.88	6.75301	2.524	6.01533	0.495511	0.995152	0.54138
14.89	6.75208	2.52218	6.01065	0.495121	0.995152	0.541303
14.9	6.75116	2.52036	6.00598	0.494732	0.995151	0.541226
14.91	6.75023	2.51855	6.0013	0.494344	0.995151	0.54115
14.92	6.7493	2.51673	5.99663	0.493957	0.995151	0.541074
14.93	6.74837	2.51491	5.99195	0.493571	0.995151	0.541
14.94	6.74743	2.5131	5.98728	0.493186	0.995151	0.540926
14.95	6.7465	2.51128	5.9826	0.492802	0.995151	0.540854
14.96	6.74556	2.50946	5.97792	0.49242	0.995151	0.540782
14.97	6.74462	2.50765	5.97324	0.492038	0.995151	0.54071
14.98	6.74367	2.50583	5.96857	0.491658	0.995151	0.54064
14.99	6.74272	2.50401	5.96389	0.491279	0.995151	0.54057
15	6.74178	2.5022	5.95921	0.490901	0.995151	0.540501
15.01	6.74082	2.50038	5.95453	0.490524	0.995151	0.540433
15.02	6.73987	2.49856	5.94985	0.490148	0.995151	0.540366
15.03	6.73891	2.49675	5.94517	0.489774	0.995151	0.540299
15.04	6.73795	2.49493	5.94049	0.4894	0.995151	0.540233
15.05	6.73699	2.49311	5.93581	0.489028	0.995151	0.540168
15.06	6.73603	2.4913	5.93112	0.488656	0.995151	0.540103
15.07	6.73506	2.48948	5.92644	0.488286	0.995151	0.540039
15.08	6.7341	2.48766	5.92176	0.487917	0.995151	0.539976
15.09	6.73313	2.48584	5.91708	0.487549	0.995151	0.539914
15.1	6.73215	2.48403	5.91239	0.487182	0.995151	0.539852
15.11	6.73118	2.48221	5.90771	0.486816	0.995151	0.539791
15.12	6.7302	2.48039	5.90303	0.486451	0.995151	0.53973
15.13	6.72922	2.47858	5.89834	0.486088	0.99515	0.53967
15.14	6.72824	2.47676	5.89366	0.485725	0.99515	0.539611
15.15	6.72726	2.47494	5.88897	0.485363	0.99515	0.539553
15.16	6.72627	2.47313	5.88429	0.485003	0.99515	0.539495
15.17	6.72528	2.47131	5.8796	0.484644	0.99515	0.539437
15.18	6.72429	2.46949	5.87491	0.484286	0.99515	0.539381
15.19	6.7233	2.46768	5.87023	0.483928	0.99515	0.539325
15.2	6.7223	2.46586	5.86554	0.483572	0.99515	0.539269
15.21	6.7213	2.46404	5.86085	0.483217	0.99515	0.539214
15.22	6.7203	2.46223	5.85617	0.482863	0.99515	0.53916
15.23	6.7193	2.46041	5.85148	0.482511	0.99515	0.539106
15.24	6.7183	2.45859	5.84679	0.482159	0.99515	0.539053
15.25	6.71729	2.45678	5.8421	0.481808	0.99515	0.539001
15.26	6.71628	2.45496	5.83741	0.481459	0.99515	0.538949
15.27	6.71527	2.45314	5.83272	0.48111	0.99515	0.538898
15.28	6.71426	2.45133	5.82803	0.480762	0.99515	0.538847
15.29	6.71324	2.44951	5.82334	0.480416	0.99515	0.538796
15.3	6.71222	2.44769	5.81865	0.480071	0.99515	0.538747
15.31	6.7112	2.44588	5.81396	0.479726	0.99515	0.538698
15.32	6.71018	2.44406	5.80927	0.479383	0.99515	0.538649
15.33	6.70916	2.44224	5.80458	0.479041	0.99515	0.538601
15.34	6.70813	2.44042	5.79989	0.4787	0.99515	0.538553
15.35	6.7071	2.43861	5.7952	0.47836	0.99515	0.538506
15.36	6.70607	2.43679	5.79051	0.47802	0.99515	0.53846
15.37	6.70504	2.43497	5.78581	0.477682	0.99515	0.538414
15.38	6.70401	2.43316	5.78112	0.477345	0.995149	0.538368
15.39	6.70297	2.43134	5.77643	0.477009	0.995149	0.538323
15.4	6.70193	2.42952	5.77173	0.476675	0.995149	0.538278
15.41	6.70089	2.42771	5.76704	0.476341	0.995149	0.538234
15.42	6.69985	2.42589	5.76235	0.476008	0.995149	0.538191
15.43	6.6988	2.42407	5.75765	0.475676	0.995149	0.538147
15.44	6.69775	2.42226	5.75296	0.475345	0.995149	0.538105
15.45	6.6967	2.42044	5.74826	0.475015	0.995149	0.538062
15.46	6.69565	2.41862	5.74357	0.474687	0.995149	0.538021
15.47	6.6946	2.41681	5.73887	0.474359	0.995149	0.537979
15.48	6.69354	2.41499	5.73418	0.474032	0.995149	0.537939
15.49	6.69249	2.41317	5.72948	0.473707	0.995149	0.537898
15.5	6.69143	2.41136	5.72479	0.473382	0.995149	0.537858
15.51	6.69037	2.40954	5.72009	0.473058	0.995149	0.537819
15.52	6.6893	2.40772	5.7154	0.472736	0.995149	0.537779
15.53	6.68824	2.40591	5.7107	0.472414	0.995149	0.537741
15.54	6.68717	2.40409	5.706	0.472094	0.995149	0.537702
15.55	6.6861	2.40227	5.7013	0.471774	0.995149	0.537665
15.56	6.68503	2.40045	5.69661	0.471455	0.995149	0.537627
15.57	6.68395	2.39864	5.69191	0.471138	0.995149	0.53759
15.58	6.68288	2.39682	5.68721	0.470821	0.995149	0.537553
15.59	6.6818	2.395	5.68251	0.470505	0.995149	0.537517
15.6	6.68072	2.39319	5.67782	0.470191	0.995149	0.537481
15.61	6.67964	2.39137	5.67312	0.469877	0.995149	0.537446
15.62	6.67855	2.38955	5.66842	0.469565	0.995149	0.537411
15.63	6.67747	2.38774	5.66372	0.469253	0.995149	0.537376
15.64	6.67638	2.38592	5.65902	0.468942	0.995149	0.537342
15.65	6.67529	2.3841	5.65432	0.468633	0.995149	0.537308
15.66	6.6742	2.38229	5.64962	0.468324	0.995148	0.537274
15.67	6.6731	2.38047	5.64492	0.468016	0.995148	0.537241
15.68	6.67201	2.37865	5.64022	0.467709	0.995148	0.537208
15.69	6.67091	2.37684	5.63552	0.467404	0.995148	0.537175
15.7	6.66981	2.37502	5.63082	0.467099	0.995148	0.537143
15.71	6.66871	2.3732	5.62612	0.466795	0.995148	0.537112
15.72	6.66761	2.37139	5.62142	0.466492	0.995148	0.53708
15.73	6.6665	2.36957	5.61672	0.46619	0.995148	0.537049
15.74	6.6654	2.36775	5.61202	0.465889	0.995148	0.537018
15.75	6.66429	2.36594	5.60732	0.465589	0.995148	0.536988
15.76	6.66318	2.36412	5.60262	0.46529	0.995148	0.536958
15.77	6.66206	2.3623	5.59791	0.464992	0.995148	0.536928
15.78	6.66095	2.36049	5.59321	0.464695	0.995148	0.536898
15.79	6.65983	2.35867	5.58851	0.464399	0.995148	0.536869
15.8	6.65871	2.35685	5.58381	0.464104	0.995148	0.53684
15.81	6.65759	2.35503	5.57911	0.463809	0.995148	0.536812
15.82	6.65647	2.35322	5.5744	0.463516	0.995148	0.536783
15.83	6.65535	2.3514	5.5697	0.463224	0.995148	0.536756
15.84	6.65422	2.34958	5.565	0.462932	0.995148	0.536728
15.85	6.6531	2.34777	5.56029	0.462642	0.995148	0.536701
15.86	6.65197	2.34595	5.55559	0.462352	0.995148	0.536674
15.87	6.65084	2.34413	5.55089	0.462064	0.995148	0.536647
15.88	6.6497	2.34232	5.54618	0.461776	0.995148	0.53662
15.89	6.64857	2.3405	5.54148	0.461489	0.995148	0.536594
15.9	6.64743	2.33868	5.53678	0.461203	0.995148	0.536568
15.91	6.64629	2.33687	5.53207	0.460918	0.995148	0.536543
15.92	6.64515	2.33505	5.52737	0.460634	0.995148	0.536517
15.93	6.64401	2.33323	5.52266	0.460351	0.995148	0.536492
15.94	6.64287	2.33142	5.51796	0.460069	0.995148	0.536468
15.95	6.64172	2.3296	5.51325	0.459788	0.995148	0.536443
15.96	6.64058	2.32778	5.50855	0.459508	0.995148	0.536419
15.97	6.63943	2.32597	5.50384	0.459228	0.995148	0.536395
15.98	6.63828	2.32415	5.49914	0.45895	0.995147	0.536371
15.99	6.63712	2.32233	5.49443	0.458672	0.995147	0.536348
16	6.63597	2.32052	5.48973	0.458395	0.995147	0.536325
16.01	6.63481	2.3187	5.48502	0.458119	0.995147	0.536302
16.02	6.63366	2.31688	5.48032	0.457845	0.995147	0.536279
16.03	6.6325	2.31506	5.47561	0.457571	0.995147	0.536256
16.04	6.63133	2.31325	5.4709	0.457297	0.995147	0.536234
16.05	6.63017	2.31143	5.4662	0.457025	0.995147	0.536212
16.06	6.62901	2.30961	5.46149	0.456754	0.995147	0.53619
16.07	6.62784	2.3078	5.45678	0.456483	0.995147	0.536169
16.08	6.62667	2.30598	5.45208	0.456214	0.995147	0.536148
16.09	6.6255	2.30416	5.44737	0.455945	0.995147	0.536127
16.1	6.62433	2.30235	5.44266	0.455677	0.995147	0.536106
16.11	6.62316	2.30053	5.43796	0.45541	0.995147	0.536085
16.12	6.62198	2.29871	5.43325	0.455144	0.995147	0.536065
16.13	6.62081	2.2969	5.42854	0.454879	0.995147	0.536045
16.14	6.61963	2.29508	5.42383	0.454615	0.995147	0.536025
16.15	6.61845	2.29326	5.41913	0.454352	0.995147	0.536005
16.16	6.61727	2.29145	5.41442	0.454089	0.995147	0.535986
16.17	6.61609	2.28963	5.40971	0.453827	0.995147	0.535966
16.18	6.6149	2.28781	5.405	0.453566	0.995147	0.535947
16.19	6.61371	2.286	5.4003	0.453306	0.995147	0.535928
16.2	6.61253	2.28418	5.39559	0.453047	0.995147	0.53591
16.21	6.61134	2.28236	5.39088	0.452789	0.995147	0.535891
16.22	6.61015	2.28055	5.38617	0.452532	0.995147	0.535873
16.23	6.60895	2.27873	5.38146	0.452275	0.995147	0.535855
16.24	6.60776	2.27691	5.37675	0.452019	0.995147	0.535837
16.25	6.60656	2.27509	5.37204	0.451765	0.995147	0.535819
16.26	6.60537	2.27328	5.36734	0.451511	0.995147	0.535802
16.27	6.60417	2.27146	5.36263	0.451257	0.995147	0.535784
16.28	6.60297	2.26964	5.35792	0.451005	0.995147	0.535767
16.29	6.60176	2.26783	5.35321	0.450754	0.995147	0.53575
16.3	6.60056	2.26601	5.3485	0.450503	0.995147	0.535734
16.31	6.59935	2.26419	5.34379	0.450253	0.995147	0.535717
16.32	6.59815	2.26238	5.33908	0.450004	0.995147	0.535701
16.33	6.59694	2.26056	5.33437	0.449756	0.995147	0.535685
16.34	6.59573	2.25874	5.32966	0.449509	0.995146	0.535669
16.35	6.59452	2.25693	5.32495	0.449262	0.995146	0.535653
16.36	6.5933	2.25511	5.32024	0.449016	0.995146	0.535637
16.37	6.59209	2.25329	5.31553	0.448771	0.995146	0.535621
16.38	6.59087	2.25148	5.31082	0.448527	0.995146	0.535606
16.39	6.58965	2.24966	5.30611	0.448284	0.995146	0.535591
16.4	6.58843	2.24784	5.3014	0.448042	0.995146	0.535576
16.41	6.58721	2.24603	5.29669	0.4478	0.995146	0.535561
16.42	6.58599	2.24421	5.29198	0.447559	0.995146	0.535546
16.43	6.58477	2.24239	5.28727	0.447319	0.995146	0.535532
16.44	6.58354	2.24057	5.28256	0.44708	0.995146	0.535517
16.45	6.58231	2.23876	5.27785	0.446842	0.995146	0.535503
16.46	6.58108	2.23694	5.27314	0.446604	0.995146	0.535489
16.47	6.57985	2.23512	5.26843	0.446367	0.995146	0.535475
16.48	6.57862	2.23331	5.26372	0.446131	0.995146	0.535461
16.49	6.57739	2.23149	5.259	0.445896	0.995146	0.535448
16.5	6.57616	2.22967	5.25429	0.445662	0.995146	0.535434
16.51	6.57492	2.22786	5.24958	0.445428	0.995146	0.535421
16.52	6.57368	2.22604	5.24487	0.445195	0.995146	0.535408
16.53	6.57244	2.22422	5.24016	0.444963	0.995146	0.535395
16.54	6.5712	2.22241	5.23545	0.444732	0.995146	0.535382
16.55	6.56996	2.22059	5.23074	0.444501	0.995146	0.535369
16.56	6.56872	2.21877	5.22602	0.444272	0.995146	0.535356
16.57	6.56747	2.21696	5.22131	0.444043	0.995146	0.535344
16.58	6.56623	2.21514	5.2166	0.443814	0.995146	0.535332
16.59	6.56498	2.21332	5.21189	0.443587	0.995146	0.535319
16.6	6.56373	2.21151	5.20718	0.44336	0.995146	0.535307
16.61	6.56248	2.20969	5.20247	0.443135	0.995146	0.535295
16.62	6.56123	2.20787	5.19775	0.442909	0.995146	0.535284
16.63	6.55997	2.20606	5.19304	0.442685	0.995146	0.535272
16.64	6.55872	2.20424	5.18833	0.442462	0.995146	0.53526
16.65	6.55746	2.20242	5.18362	0.442239	0.995146	0.535249
16.66	6.55621	2.2006	5.1789	0.442017	0.995146	0.535238
16.67	6.55495	2.19879	5.17419	0.441795	0.995146	0.535226
16.68	6.55369	2.19697	5.16948	0.441575	0.995146	0.535215
16.69	6.55243	2.19515	5.16477	0.441355	0.995146	0.535204
16.7	6.55116	2.19334	5.16005	0.441136	0.995146	0.535193
16.71	6.5499	2.19152	5.15534	0.440918	0.995146	0.535183
16.72	6.54863	2.1897	5.15063	0.4407	0.995146	0.535172
16.73	6.54736	2.18789	5.14591	0.440483	0.995146	0.535162
16.74	6.5461	2.18607	5.1412	0.440267	0.995146	0.535151
16.75	6.54483	2.18425	5.13649	0.440052	0.995146	0.535141
16.76	6.54355	2.18244	5.13178	0.439837	0.995146	0.535131
16.77	6.54228	2.18062	5.12706	0.439623	0.995146	0.535121
16.78	6.54101	2.1788	5.12235	0.43941	0.995145	0.535111
16.79	6.53973	2.17699	5.11764	0.439198	0.995145	0.535101
16.8	6.53846	2.17517	5.11292	0.438986	0.995145	0.535091
16.81	6.53718	2.17335	5.10821	0.438775	0.995145	0.535082
16.82	6.5359	2.17154	5.1035	0.438565	0.995145	0.535072
16.83	6.53462	2.16972	5.09878	0.438355	0.995145	0.535063
16.84	6.53334	2.1679	5.09407	0.438146	0.995145	0.535053
16.85	6.53205	2.16608	5.08935	0.437938	0.995145	0.535044
16.86	6.53077	2.16427	5.08464	0.437731	0.995145	0.535035
16.87	6.52948	2.16245	5.07993	0.437524	0.995145	0.535026
16.88	6.5282	2.16063	5.07521	0.437318	0.995145	0.535017
16.89	6.52691	2.15882	5.0705	0.437113	0.995145	0.535008
16.9	6.52562	2.157	5.06579	0.436908	0.995145	0.535
16.91	6.52433	2.15518	5.06107	0.436704	0.995145	0.534991
16.92	6.52303	2.15337	5.05636	0.436501	0.995145	0.534983
16.93	6.52174	2.15155	5.05164	0.436299	0.995145	0.534974
16.94	6.52045	2.14973	5.04693	0.436097	0.995145	0.534966
16.95	6.51915	2.14792	5.04222	0.435896	0.995145	0.534957
16.96	6.51785	2.1461	5.0375	0.435695	0.995145	0.534949
16.97	6.51655	2.14428	5.03279	0.435496	0.995145	0.534941
16.98	6.51525	2.14247	5.02807	0.435297	0.995145	0.534933
16.99	6.51395	2.14065	5.02336	0.435098	0.995145	0.534925
17	6.51265	2.13883	5.01864	0.434901	0.995145	0.534917
17.01	6.51135	2.13702	5.01393	0.434704	0.995145	0.53491
17.02	6.51004	2.1352	5.00921	0.434507	0.995145	0.534902
17.03	6.50874	2.13338	5.0045	0.434312	0.995145	0.534895
17.04	6.50743	2.13157	4.99979	0.434117	0.995145	0.534887
17.05	6.50612	2.12975	4.99507	0.433922	0.995145	0.53488
17.06	6.50481	2.12793	4.99036	0.433729	0.995145	0.534872
17.07	6.5035	2.12611	4.98564	0.433536	0.995145	0.534865
17.08	6.50219	2.1243	4.98093	0.433344	0.995145	0.534858
17.09	6.50087	2.12248	4.97621	0.433152	0.995145	0.534851
17.1	6.49956	2.12066	4.9715	0.432961	0.995145	0.534844
17.11	6.49824	2.11885	4.96678	0.432771	0.995145	0.534837
17.12	6.49693	2.11703	4.96207	0.432581	0.995145	0.53483
17.13	6.49561	2.11521	4.95735	0.432392	0.995145	0.534823
17.14	6.49429	2.1134	4.95264	0.432204	0.995145	0.534816
17.15	6.49297	2.11158	4.94792	0.432016	0.995145	0.53481
17.16	6.49165	2.10976	4.94321	0.431829	0.995145	0.534803
17.17	6.49032	2.10795	4.93849	0.431643	0.995145	0.534797
17.18	6.489	2.10613	4.93378	0.431457	0.995145	0.53479
17.19	6.48767	2.10431	4.92906	0.431272	0.995145	0.534784
17.2	6.48635	2.1025	4.92435	0.431088	0.995145	0.534778
17.21	6.48502	2.10068	4.91963	0.430904	0.995145	0.534771
17.22	6.48369	2.09886	4.91491	0.430721	0.995145	0.534765
17.23	6.48236	2.09705	4.9102	0.430539	0.995145	0.534759
17.24	6.48103	2.09523	4.90548	0.430357	0.995145	0.534753
17.25	6.4797	2.09341	4.90077	0.430175	0.995145	0.534747
17.26	6.47836	2.09159	4.89605	0.429995	0.995145	0.534741
17.27	6.47703	2.08978	4.89134	0.429815	0.995145	0.534735
17.28	6.47569	2.08796	4.88662	0.429636	0.995145	0.53473
17.29	6.47436	2.08614	4.88191	0.429457	0.995145	0.534724
17.3	6.47302	2.08433	4.87719	0.429279	0.995145	0.534718
17.31	6.47168	2.08251	4.87247	0.429101	0.995144	0.534713
17.32	6.47034	2.08069	4.86776	0.428925	0.995144	0.534707
17.33	6.469	2.07888	4.86304	0.428748	0.995144	0.534702
17.34	6.46766	2.07706	4.85833	0.428573	0.995144	0.534696
17.35	6.46631	2.07524	4.85361	0.428398	0.995144	0.534691
17.36	6.46497	2.07343	4.84889	0.428223	0.995144	0.534686
17.37	6.46362	2.07161	4.84418	0.42805	0.995144	0.53468
17.38	6.46228	2.06979	4.83946	0.427876	0.995144	0.534675
17.39	6.46093	2.06798	4.83475	0.427704	0.995144	0.53467
17.4	6.45958	2.06616	4.83003	0.427532	0.995144	0.534665
17.41	6.45823	2.06434	4.82531	0.42736	0.995144	0.53466
17.42	6.45688	2.06253	4.8206	0.42719	0.995144	0.534655
17.43	6.45553	2.06071	4.81588	0.42702	0.995144	0.53465
17.44	6.45417	2.05889	4.81117	0.42685	0.995144	0.534645
17.45	6.45282	2.05707	4.80645	0.426681	0.995144	0.534641
17.46	6.45147	2.05526	4.80173	0.426513	0.995144	0.534636
17.47	6.45011	2.05344	4.79702	0.426345	0.995144	0.534631
17.48	6.44875	2.05162	4.7923	0.426178	0.995144	0.534626
17.49	6.44739	2.04981	4.78758	0.426011	0.995144	0.534622
17.5	6.44603	2.04799	4.78287	0.425845	0.995144	0.534617
17.51	6.44467	2.04617	4.77815	0.42568	0.995144	0.534613
17.52	6.44331	2.04436	4.77344	0.425515	0.995144	0.534608
17.53	6.44195	2.04254	4.76872	0.425351	0.995144	0.534604
17.54	6.44059	2.04072	4.764	0.425187	0.995144	0.5346
17.55	6.43922	2.03891	4.75929	0.425024	0.995144	0.534595
17.56	6.43785	2.03709	4.75457	0.424861	0.995144	0.534591
17.57	6.43649	2.03527	4.74985	0.424699	0.995144	0.534587
17.58	6.43512	2.03346	4.74514	0.424538	0.995144	0.534583
17.59	6.43375	2.03164	4.74042	0.424377	0.995144	0.534579
17.6	6.43238	2.02982	4.7357	0.424217	0.995144	0.534575
17.61	6.43101	2.02801	4.73099	0.424057	0.995144	0.53457
17.62	6.42964	2.02619	4.72627	0.423898	0.995144	0.534566
17.63	6.42827	2.02437	4.72155	0.423739	0.995144	0.534563
17.64	6.42689	2.02255	4.71684	0.423581	0.995144	0.534559
17.65	6.42552	2.02074	4.71212	0.423424	0.995144	0.534555
17.66	6.42414	2.01892	4.7074	0.423267	0.995144	0.534551
17.67	6.42277	2.0171	4.70269	0.423111	0.995144	0.534547
17.68	6.42139	2.01529	4.69797	0.422955	0.995144	0.534543
17.69	6.42001	2.01347	4.69325	0.4228	0.995144	0.53454
17.7	6.41863	2.01165	4.68854	0.422645	0.995144	0.534536
17.71	6.41725	2.00984	4.68382	0.422491	0.995144	0.534532
17.72	6.41587	2.00802	4.6791	0.422337	0.995144	0.534529
17.73	6.41448	2.0062	4.67439	0.422184	0.995144	0.534525
17.74	6.4131	2.00439	4.66967	0.422031	0.995144	0.534522
17.75	6.41172	2.00257	4.66495	0.421879	0.995144	0.534518
17.76	6.41033	2.00075	4.66023	0.421728	0.995144	0.534515
17.77	6.40894	1.99894	4.65552	0.421577	0.995144	0.534512
17.78	6.40756	1.99712	4.6508	0.421427	0.995144	0.534508
17.79	6.40617	1.9953	4.64608	0.421277	0.995144	0.534505
17.8	6.40478	1.99349	4.64137	0.421128	0.995144	0.534502
17.81	6.40339	1.99167	4.63665	0.420979	0.995144	0.534498
17.82	6.402	1.98985	4.63193	0.420831	0.995144	0.534495
17.83	6.40061	1.98803	4.62721	0.420683	0.995144	0.534492
17.84	6.39921	1.98622	4.6225	0.420536	0.995144	0.534489
17.85	6.39782	1.9844	4.61778	0.420389	0.995144	0.534486
17.86	6.39642	1.98258	4.61306	0.420243	0.995144	0.534483
17.87	6.39503	1.98077	4.60835	0.420097	0.995144	0.53448
17.88	6.39363	1.97895	4.60363	0.419952	0.995144	0.534477
17.89	6.39223	1.97713	4.59891	0.419808	0.995144	0.534474
17.9	6.39084	1.97532	4.59419	0.419663	0.995144	0.534471
17.91	6.38944	1.9735	4.58948	0.41952	0.995144	0.534468
17.92	6.38804	1.97168	4.58476	0.419377	0.995144	0.534465
17.93	6.38664	1.96987	4.58004	0.419234	0.995144	0.534462
17.94	6.38523	1.96805	4.57533	0.419092	0.995144	0.534459
17.95	6.38383	1.96623	4.57061	0.418951	0.995144	0.534457
17.96	6.38243	1.96442	4.56589	0.41881	0.995144	0.534454
17.97	6.38102	1.9626	4.56117	0.418669	0.995144	0.534451
17.98	6.37962	1.96078	4.55646	0.418529	0.995144	0.534448
17.99	6.37821	1.95897	4.55174	0.41839	0.995144	0.534446
18	6.3768	1.95715	4.54702	0.418251	0.995143	0.534443
18.01	6.37539	1.95533	4.5423	0.418112	0.995143	0.53444
18.02	6.37398	1.95351	4.53759	0.417974	0.995143	0.534438
18.03	6.37257	1.9517	4.53287	0.417836	0.995143	0.534435
18.04	6.37116	1.94988	4.52815	0.417699	0.995143	0.534433
18.05	6.36975	1.94806	4.52343	0.417563	0.995143	0.53443
18.06	6.36834	1.94625	4.51872	0.417427	0.995143	0.534428
18.07	6.36693	1.94443	4.514	0.417291	0.995143	0.534425
18.08	6.36551	1.94261	4.50928	0.417156	0.995143	0.534423
18.09	6.3641	1.9408	4.50456	0.417021	0.995143	0.534421
18.1	6.36268	1.93898	4.49985	0.416887	0.995143	0.534418
18.11	6.36126	1.93716	4.49513	0.416754	0.995143	0.534416
18.12	6.35985	1.93535	4.49041	0.41662	0.995143	0.534413
18.13	6.35843	1.93353	4.48569	0.416488	0.995143	0.534411
18.14	6.35701	1.93171	4.48097	0.416355	0.995143	0.534409
18.15	6.35559	1.9299	4.47626	0.416224	0.995143	0.534407
18.16	6.35417	1.92808	4.47154	0.416092	0.995143	0.534404
18.17	6.35274	1.92626	4.46682	0.415961	0.995143	0.534402
18.18	6.35132	1.92445	4.4621	0.415831	0.995143	0.5344
18.19	6.3499	1.92263	4.45739	0.415701	0.995143	0.534398
18.2	6.34847	1.92081	4.45267	0.415572	0.995143	0.534396
18.21	6.34705	1.91899	4.44795	0.415443	0.995143	0.534394
18.22	6.34562	1.91718	4.44323	0.415314	0.995143	0.534392
18.23	6.3442	1.91536	4.43851	0.415186	0.995143	0.53439
18.24	6.34277	1.91354	4.4338	0.415059	0.995143	0.534388
18.25	6.34134	1.91173	4.42908	0.414932	0.995143	0.534386
18.26	6.33991	1.90991	4.42436	0.414805	0.995143	0.534384
18.27	6.33848	1.90809	4.41964	0.414679	0.995143	0.534382
18.28	6.33705	1.90628	4.41493	0.414553	0.995143	0.53438
18.29	6.33562	1.90446	4.41021	0.414428	0.995143	0.534378
18.3	6.33419	1.90264	4.40549	0.414303	0.995143	0.534376
18.31	6.33275	1.90083	4.40077	0.414178	0.995143	0.534374
18.32	6.33132	1.89901	4.39605	0.414055	0.995143	0.534372
18.33	6.32989	1.89719	4.39134	0.413931	0.995143	0.53437
18.34	6.32845	1.89538	4.38662	0.413808	0.995143	0.534368
18.35	6.32701	1.89356	4.3819	0.413685	0.995143	0.534367
18.36	6.32558	1.89174	4.37718	0.413563	0.995143	0.534365
18.37	6.32414	1.88993	4.37246	0.413441	0.995143	0.534363
18.38	6.3227	1.88811	4.36775	0.41332	0.995143	0.534361
18.39	6.32126	1.88629	4.36303	0.413199	0.995143	0.53436
18.4	6.31982	1.88447	4.35831	0.413079	0.995143	0.534358
18.41	6.31838	1.88266	4.35359	0.412959	0.995143	0.534356
18.42	6.31694	1.88084	4.34887	0.412839	0.995143	0.534355
18.43	6.3155	1.87902	4.34416	0.41272	0.995143	0.534353
18.44	6.31405	1.87721	4.33944	0.412601	0.995143	0.534351
18.45	6.31261	1.87539	4.33472	0.412483	0.995143	0.53435
18.46	6.31117	1.87357	4.33	0.412365	0.995143	0.534348
18.47	6.30972	1.87176	4.32528	0.412248	0.995143	0.534346
18.48	6.30827	1.86994	4.32057	0.412131	0.995143	0.534345
18.49	6.30683	1.86812	4.31585	0.412014	0.995143	0.534343
18.5	6.30538	1.86631	4.31113	0.411898	0.995143	0.534342
18.51	6.30393	1.86449	4.30641	0.411782	0.995143	0.53434
18.52	6.30248	1.86267	4.30169	0.411667	0.995143	0.534339
18.53	6.30103	1.86086	4.29698	0.411552	0.995143	0.534337
18.54	6.29958	1.85904	4.29226	0.411438	0.995143	0.534336
18.55	6.29813	1.85722	4.28754	0.411324	0.995143	0.534334
18.56	6.29668	1.85541	4.28282	0.41121	0.995143	0.534333
18.57	6.29523	1.85359	4.2781	0.411097	0.995143	0.534332
18.58	6.29377	1.85177	4.27339	0.410984	0.995143	0.53433
18.59	6.29232	1.84995	4.26867	0.410871	0.995143	0.534329
18.6	6.29087	1.84814	4.26395	0.410759	0.995143	0.534327
18.61	6.28941	1.84632	4.25923	0.410648	0.995143	0.534326
18.62	6.28795	1.8445	4.25451	0.410536	0.995143	0.534325
18.63	6.2865	1.84269	4.24979	0.410426	0.995143	0.534323
18.64	6.28504	1.84087	4.24508	0.410315	0.995143	0.534322
18.65	6.28358	1.83905	4.24036	0.410205	0.995143	0.534321
18.66	6.28212	1.83724	4.23564	0.410096	0.995143	0.534319
18.67	6.28066	1.83542	4.23092	0.409986	0.995143	0.534318
18.68	6.2792	1.8336	4.2262	0.409877	0.995143	0.534317
18.69	6.27774	1.83179	4.22148	0.409769	0.995143	0.534316
18.7	6.27628	1.82997	4.21677	0.409661	0.995143	0.534314
18.71	6.27482	1.82815	4.21205	0.409553	0.995143	0.534313
18.72	6.27336	1.82634	4.20733	0.409446	0.995143	0.534312
18.73	6.27189	1.82452	4.20261	0.409339	0.995143	0.534311
18.74	6.27043	1.8227	4.19789	0.409233	0.995143	0.53431
18.75	6.26896	1.82088	4.19318	0.409127	0.995143	0.534308
18.76	6.2675	1.81907	4.18846	0.409021	0.995143	0.534307
18.77	6.26603	1.81725	4.18374	0.408916	0.995143	0.534306
18.78	6.26456	1.81543	4.17902	0.408811	0.995143	0.534305
18.79	6.2631	1.81362	4.1743	0.408706	0.995143	0.534304
18.8	6.26163	1.8118	4.16958	0.408602	0.995143	0.534303
18.81	6.26016	1.80998	4.16487	0.408498	0.995143	0.534302
18.82	6.25869	1.80817	4.16015	0.408395	0.995143	0.534301
18.83	6.25722	1.80635	4.15543	0.408292	0.995143	0.5343
18.84	6.25575	1.80453	4.15071	0.408189	0.995143	0.534298
18.85	6.25428	1.80272	4.14599	0.408087	0.995143	0.534297
18.86	6.25281	1.8009	4.14127	0.407985	0.995143	0.534296
18.87	6.25133	1.79908	4.13655	0.407883	0.995143	0.534295
18.88	6.24986	1.79727	4.13184	0.407782	0.995143	0.534294
18.89	6.24838	1.79545	4.12712	0.407681	0.995143	0.534293
18.9	6.24691	1.79363	4.1224	0.407581	0.995143	0.534292
18.91	6.24543	1.79182	4.11768	0.40748	0.995143	0.534291
18.92	6.24396	1.79	4.11296	0.407381	0.995143	0.53429
18.93	6.24248	1.78818	4.10824	0.407281	0.995143	0.534289
18.94	6.241	1.78636	4.10353	0.407182	0.995143	0.534288
18.95	6.23953	1.78455	4.09881	0.407084	0.995143	0.534288
18.96	6.23805	1.78273	4.09409	0.406985	0.995142	0.534287
18.97	6.23657	1.78091	4.08937	0.406887	0.995142	0.534286
18.98	6.23509	1.7791	4.08465	0.40679	0.995142	0.534285
18.99	6.23361	1.77728	4.07993	0.406693	0.995142	0.534284
19	6.23213	1.77546	4.07522	0.406596	0.995142	0.534283
19.01	6.23065	1.77365	4.0705	0.406499	0.995142	0.534282
19.02	6.22917	1.77183	4.06578	0.406403	0.995142	0.534281
19.03	6.22768	1.77001	4.06106	0.406307	0.995142	0.53428
19.04	6.2262	1.7682	4.05634	0.406212	0.995142	0.53428
19.05	6.22472	1.76638	4.05162	0.406117	0.995142	0.534279
19.06	6.22323	1.76456	4.0469	0.406022	0.995142	0.534278
19.07	6.22175	1.76275	4.04219	0.405928	0.995142	0.534277
19.08	6.22026	1.76093	4.03747	0.405833	0.995142	0.534276
19.09	6.21877	1.75911	4.03275	0.40574	0.995142	0.534275
19.1	6.21729	1.7573	4.02803	0.405646	0.995142	0.534275
19.11	6.2158	1.75548	4.02331	0.405553	0.995142	0.534274
19.12	6.21431	1.75366	4.01859	0.405461	0.995142	0.534273
19.13	6.21282	1.75184	4.01387	0.405368	0.995142	0.534272
19.14	6.21133	1.75003	4.00916	0.405276	0.995142	0.534271
19.15	6.20984	1.74821	4.00444	0.405184	0.995142	0.534271
19.16	6.20835	1.74639	3.99972	0.405093	0.995142	0.53427
19.17	6.20686	1.74458	3.995	0.405002	0.995142	0.534269
19.18	6.20537	1.74276	3.99028	0.404911	0.995142	0.534269
19.19	6.20388	1.74094	3.98556	0.404821	0.995142	0.534268
19.2	6.20239	1.73913	3.98084	0.404731	0.995142	0.534267
19.21	6.20089	1.73731	3.97613	0.404641	0.995142	0.534266
19.22	6.1994	1.73549	3.97141	0.404552	0.995142	0.534266
19.23	6.1979	1.73368	3.96669	0.404463	0.995142	0.534265
19.24	6.19641	1.73186	3.96197	0.404374	0.995142	0.534264
19.25	6.19491	1.73004	3.95725	0.404286	0.995142	0.534264
19.26	6.19342	1.72823	3.95253	0.404197	0.995142	0.534263
19.27	6.19192	1.72641	3.94781	0.40411	0.995142	0.534262
19.28	6.19042	1.72459	3.9431	0.404022	0.995142	0.534262
19.29	6.18893	1.72278	3.93838	0.403935	0.995142	0.534261
19.3	6.18743	1.72096	3.93366	0.403848	0.995142	0.53426
19.31	6.18593	1.71914	3.92894	0.403762	0.995142	0.53426
19.32	6.18443	1.71732	3.92422	0.403676	0.995142	0.534259
19.33	6.18293	1.71551	3.9195	0.40359	0.995142	0.534258
19.34	6.18143	1.71369	3.91478	0.403504	0.995142	0.534258
19.35	6.17993	1.71187	3.91007	0.403419	0.995142	0.534257
19.36	6.17843	1.71006	3.90535	0.403334	0.995142	0.534257
19.37	6.17693	1.70824	3.90063	0.40325	0.995142	0.534256
19.38	6.17542	1.70642	3.89591	0.403165	0.995142	0.534255
19.39	6.17392	1.70461	3.89119	0.403081	0.995142	0.534255
19.4	6.17242	1.70279	3.88647	0.402998	0.995142	0.534254
19.41	6.17091	1.70097	3.88175	0.402914	0.995142	0.534254
19.42	6.16941	1.69916	3.87704	0.402831	0.995142	0.534253
19.43	6.1679	1.69734	3.87232	0.402748	0.995142	0.534253
19.44	6.1664	1.69552	3.8676	0.402666	0.995142	0.534252
19.45	6.16489	1.69371	3.86288	0.402584	0.995142	0.534251
19.46	6.16338	1.69189	3.85816	0.402502	0.995142	0.534251
19.47	6.16188	1.69007	3.85344	0.40242	0.995142	0.53425
19.48	6.16037	1.68825	3.84872	0.402339	0.995142	0.53425
19.49	6.15886	1.68644	3.844	0.402258	0.995142	0.534249
19.5	6.15735	1.68462	3.83929	0.402177	0.995142	0.534249
19.51	6.15584	1.6828	3.83457	0.402097	0.995142	0.534248
19.52	6.15433	1.68099	3.82985	0.402017	0.995142	0.534248
19.53	6.15282	1.67917	3.82513	0.401937	0.995142	0.534247
19.54	6.15131	1.67735	3.82041	0.401858	0.995142	0.534247
19.55	6.1498	1.67554	3.81569	0.401779	0.995142	0.534246
19.56	6.14829	1.67372	3.81097	0.4017	0.995142	0.534246
19.57	6.14678	1.6719	3.80626	0.401621	0.995142	0.534245
19.58	6.14526	1.67009	3.80154	0.401543	0.995142	0.534245
19.59	6.14375	1.66827	3.79682	0.401465	0.995142	0.534244
19.6	6.14224	1.66645	3.7921	0.401387	0.995142	0.534244
19.61	6.14072	1.66464	3.78738	0.401309	0.995142	0.534243
19.62	6.13921	1.66282	3.78266	0.401232	0.995142	0.534243
19.63	6.13769	1.661	3.77794	0.401155	0.995142	0.534243
19.64	6.13618	1.65919	3.77322	0.401079	0.995142	0.534242
19.65	6.13466	1.65737	3.76851	0.401002	0.995142	0.534242
19.66	6.13314	1.65555	3.76379	0.400926	0.995142	0.534241
19.67	6.13163	1.65373	3.75907	0.400851	0.995142	0.534241
19.68	6.13011	1.65192	3.75435	0.400775	0.995142	0.53424
19.69	6.12859	1.6501	3.74963	0.4007	0.995142	0.53424
19.7	6.12707	1.64828	3.74491	0.400625	0.995142	0.53424
19.71	6.12555	1.64647	3.74019	0.40055	0.995142	0.534239
19.72	6.12403	1.64465	3.73547	0.400476	0.995142	0.534239
19.73	6.12251	1.64283	3.73076	0.400402	0.995142	0.534238
19.74	6.12099	1.64102	3.72604	0.400328	0.995142	0.534238
19.75	6.11947	1.6392	3.72132	0.400254	0.995142	0.534238
19.76	6.11795	1.63738	3.7166	0.400181	0.995142	0.534237
19.77	6.11643	1.63557	3.71188	0.400108	0.995142	0.534237
19.78	6.11491	1.63375	3.70716	0.400035	0.995142	0.534236
19.79	6.11338	1.63193	3.70244	0.399963	0.995142	0.534236
19.8	6.11186	1.63012	3.69772	0.399891	0.995142	0.534236
19.81	6.11034	1.6283	3.69301	0.399819	0.995142	0.534235
19.82	6.10881	1.62648	3.68829	0.399747	0.995142	0.534235
19.83	6.10729	1.62466	3.68357	0.399675	0.995142	0.534235
19.84	6.10576	1.62285	3.67885	0.399604	0.995142	0.534234
19.85	6.10424	1.62103	3.67413	0.399533	0.995142	0.534234
19.86	6.10271	1.61921	3.66941	0.399463	0.995142	0.534234
19.87	6.10119	1.6174	3.66469	0.399392	0.995142	0.534233
19.88	6.09966	1.61558	3.65997	0.399322	0.995142	0.534233
19.89	6.09813	1.61376	3.65526	0.399252	0.995142	0.534232
19.9	6.0966	1.61195	3.65054	0.399183	0.995142	0.534232
19.91	6.09508	1.61013	3.64582	0.399113	0.995142	0.534232
19.92	6.09355	1.60831	3.6411	0.399044	0.995142	0.534231
19.93	6.09202	1.6065	3.63638	0.398975	0.995142	0.534231
19.94	6.09049	1.60468	3.63166	0.398907	0.995142	0.534231
19.95	6.08896	1.60286	3.62694	0.398838	0.995142	0.534231
19.96	6.08743	1.60105	3.62222	0.39877	0.995142	0.53423
19.97	6.0859	1.59923	3.6175	0.398703	0.995142	0.53423
[truncated: 803 more rows]

## Sheet: C
	Viral load			Target cell
time	black	blue	green	black	blue	green
0	-1.47504	-1.47504	-1.47504	1	1	1
0.01	-1.46113	-1.46113	-1.46113	1	1	1
0.02	-1.44723	-1.44723	-1.44723	1	1	1
0.03	-1.43332	-1.43332	-1.43332	1	1	1
0.04	-1.41942	-1.41942	-1.41942	1	1	1
0.05	-1.40552	-1.40552	-1.40552	1	1	1
0.06	-1.39161	-1.39161	-1.39161	1	1	1
0.07	-1.37771	-1.37771	-1.37771	1	1	1
0.08	-1.36381	-1.36381	-1.36381	1	1	1
0.09	-1.34991	-1.34991	-1.34991	1	1	1
0.1	-1.336	-1.336	-1.336	1	1	1
0.11	-1.3221	-1.3221	-1.3221	1	1	1
0.12	-1.3082	-1.3082	-1.3082	1	1	1
0.13	-1.29429	-1.29429	-1.29429	1	1	1
0.14	-1.28039	-1.28039	-1.28039	1	1	1
0.15	-1.26649	-1.26649	-1.26649	1	1	1
0.16	-1.25259	-1.25259	-1.25259	1	1	1
0.17	-1.23868	-1.23868	-1.23868	1	1	1
0.18	-1.22478	-1.22478	-1.22478	1	1	1
0.19	-1.21088	-1.21088	-1.21088	1	1	1
0.2	-1.19697	-1.19697	-1.19697	1	1	1
0.21	-1.18307	-1.18307	-1.18307	1	1	1
0.22	-1.16917	-1.16917	-1.16917	1	1	1
0.23	-1.15526	-1.15526	-1.15526	1	1	1
0.24	-1.14136	-1.14136	-1.14136	1	1	1
0.25	-1.12746	-1.12746	-1.12746	1	1	1
0.26	-1.11356	-1.11356	-1.11356	1	1	1
0.27	-1.09965	-1.09965	-1.09965	1	1	1
0.28	-1.08575	-1.08575	-1.08575	1	1	1
0.29	-1.07185	-1.07185	-1.07185	1	1	1
0.3	-1.05794	-1.05794	-1.05794	1	1	1
0.31	-1.04404	-1.04404	-1.04404	1	1	1
0.32	-1.03014	-1.03014	-1.03014	1	1	1
0.33	-1.01624	-1.01624	-1.01624	1	1	1
0.34	-1.00233	-1.00233	-1.00233	1	1	1
0.35	-0.988429	-0.988429	-0.988429	1	1	1
0.36	-0.974526	-0.974526	-0.974526	1	1	1
0.37	-0.960623	-0.960623	-0.960623	1	1	1
0.38	-0.946721	-0.946721	-0.946721	1	1	1
0.39	-0.932818	-0.932818	-0.932818	1	1	1
0.4	-0.918915	-0.918915	-0.918915	1	1	1
0.41	-0.905012	-0.905012	-0.905012	1	1	1
0.42	-0.891109	-0.891109	-0.891109	1	1	1
0.43	-0.877206	-0.877206	-0.877206	1	1	1
0.44	-0.863303	-0.863303	-0.863303	1	1	1
0.45	-0.8494	-0.8494	-0.8494	1	1	1
0.46	-0.835497	-0.835497	-0.835497	1	1	1
0.47	-0.821594	-0.821594	-0.821594	1	1	1
0.48	-0.807691	-0.807691	-0.807691	1	1	1
0.49	-0.793788	-0.793788	-0.793788	1	1	1
0.5	-0.779885	-0.779885	-0.779885	1	1	1
0.51	-0.765982	-0.765982	-0.765982	1	1	1
0.52	-0.752079	-0.752079	-0.752079	1	1	1
0.53	-0.738176	-0.738176	-0.738176	1	1	1
0.54	-0.724274	-0.724274	-0.724274	1	1	1
0.55	-0.710371	-0.710371	-0.710371	1	1	1
0.56	-0.696468	-0.696468	-0.696468	1	1	1
0.57	-0.682565	-0.682565	-0.682565	1	1	1
0.58	-0.668662	-0.668662	-0.668662	1	1	1
0.59	-0.654759	-0.654759	-0.654759	1	1	1
0.6	-0.640856	-0.640856	-0.640856	1	1	1
0.61	-0.626953	-0.626953	-0.626953	1	1	1
0.62	-0.61305	-0.61305	-0.61305	1	1	1
0.63	-0.599147	-0.599147	-0.599147	1	1	1
0.64	-0.585244	-0.585244	-0.585244	1	1	1
0.65	-0.571341	-0.571341	-0.571341	1	1	1
0.66	-0.557438	-0.557438	-0.557438	1	1	1
0.67	-0.543535	-0.543535	-0.543535	1	1	1
0.68	-0.529632	-0.529632	-0.529632	1	1	1
0.69	-0.515729	-0.515729	-0.515729	1	1	1
0.7	-0.501827	-0.501827	-0.501827	1	1	1
0.71	-0.487924	-0.487924	-0.487924	1	1	1
0.72	-0.474021	-0.474021	-0.474021	1	1	1
0.73	-0.460118	-0.460118	-0.460118	1	1	1
0.74	-0.446215	-0.446215	-0.446215	1	1	1
0.75	-0.432312	-0.432312	-0.432312	1	1	1
0.76	-0.418409	-0.418409	-0.418409	1	1	1
0.77	-0.404506	-0.404506	-0.404506	1	1	1
0.78	-0.390603	-0.390603	-0.390603	1	1	1
0.79	-0.3767	-0.3767	-0.3767	1	1	1
0.8	-0.362797	-0.362797	-0.362797	1	1	1
0.81	-0.348894	-0.348894	-0.348894	1	1	1
0.82	-0.334991	-0.334991	-0.334991	1	1	1
0.83	-0.321088	-0.321088	-0.321088	1	1	1
0.84	-0.307185	-0.307185	-0.307185	1	1	1
0.85	-0.293282	-0.293282	-0.293282	1	1	1
0.86	-0.27938	-0.27938	-0.27938	1	1	1
0.87	-0.265477	-0.265477	-0.265477	1	1	1
0.88	-0.251574	-0.251574	-0.251574	1	1	1
0.89	-0.237671	-0.237671	-0.237671	1	1	1
0.9	-0.223768	-0.223768	-0.223768	1	1	1
0.91	-0.209865	-0.209865	-0.209865	1	1	1
0.92	-0.195962	-0.195962	-0.195962	1	1	1
0.93	-0.182059	-0.182059	-0.182059	1	1	1
0.94	-0.168156	-0.168156	-0.168156	1	1	1
0.95	-0.154253	-0.154253	-0.154253	1	1	1
0.96	-0.14035	-0.14035	-0.14035	1	1	1
0.97	-0.126447	-0.126447	-0.126447	1	1	1
0.98	-0.112544	-0.112544	-0.112544	1	1	1
0.99	-0.0986414	-0.0986414	-0.0986414	1	1	1
1	-0.0847384	-0.0847383	-0.0847384	1	1	1
1.01	-0.0708355	-0.0748763	-0.0708355	1	1	1
1.02	-0.0569326	-0.0650145	-0.0569326	1	1	1
1.03	-0.0430296	-0.0551528	-0.0430296	1	1	1
1.04	-0.0291267	-0.045291	-0.0291267	1	1	1
1.05	-0.0152237	-0.0354293	-0.0152237	1	1	1
1.06	-0.0013208	-0.0255675	-0.0013208	1	1	1
1.07	0.0125821	-0.0157058	0.0125821	1	1	1
1.08	0.0264851	-0.005844	0.0264851	1	1	1
1.09	0.040388	0.00401775	0.040388	1	1	1
1.1	0.0542909	0.0138795	0.0542909	1	1	1
1.11	0.0681939	0.0237413	0.0681939	1	1	1
1.12	0.0820968	0.033603	0.0820968	1	1	1
1.13	0.0959998	0.0434648	0.0959998	1	1	1
1.14	0.109903	0.0533265	0.109903	1	1	1
1.15	0.123806	0.0631883	0.123806	1	1	1
1.16	0.137709	0.07305	0.137709	1	1	1
1.17	0.151612	0.0829118	0.151612	1	1	1
1.18	0.165514	0.0927735	0.165514	1	1	1
1.19	0.179417	0.102635	0.179417	1	1	1
1.2	0.19332	0.112497	0.19332	1	1	1
1.21	0.207223	0.122359	0.207223	1	1	1
1.22	0.221126	0.132221	0.221126	1	1	1
1.23	0.235029	0.142082	0.235029	1	1	1
1.24	0.248932	0.151944	0.248932	1	1	1
1.25	0.262835	0.161806	0.262835	1	1	1
1.26	0.276738	0.171668	0.276738	1	1	1
1.27	0.290641	0.181529	0.290641	1	1	1
1.28	0.304544	0.191391	0.304544	1	1	1
1.29	0.318447	0.201253	0.318447	1	1	1
1.3	0.33235	0.211115	0.33235	1	1	1
1.31	0.346253	0.220976	0.346253	1	1	1
1.32	0.360156	0.230838	0.360156	1	1	1
1.33	0.374059	0.2407	0.374059	1	1	1
1.34	0.387961	0.250562	0.387961	1	1	1
1.35	0.401864	0.260423	0.401864	1	1	1
1.36	0.415767	0.270285	0.415767	1	1	1
1.37	0.42967	0.280147	0.42967	1	1	1
1.38	0.443573	0.290009	0.443573	1	1	1
1.39	0.457476	0.29987	0.457476	1	1	1
1.4	0.471379	0.309732	0.471379	1	1	1
1.41	0.485282	0.319594	0.485282	1	1	1
1.42	0.499185	0.329456	0.499185	1	1	1
1.43	0.513088	0.339317	0.513088	1	1	1
1.44	0.526991	0.349179	0.526991	1	1	1
1.45	0.540894	0.359041	0.540894	1	1	1
1.46	0.554797	0.368903	0.554797	1	1	1
1.47	0.5687	0.378764	0.5687	1	1	1
1.48	0.582603	0.388626	0.582603	1	1	1
1.49	0.596505	0.398488	0.596505	1	1	1
1.5	0.610408	0.40835	0.610408	1	1	1
1.51	0.624311	0.418211	0.624311	1	1	1
1.52	0.638214	0.428073	0.638214	1	1	1
1.53	0.652117	0.437935	0.652117	1	1	1
1.54	0.66602	0.447797	0.66602	1	1	1
1.55	0.679923	0.457658	0.679923	1	1	1
1.56	0.693826	0.46752	0.693826	1	1	1
1.57	0.707729	0.477382	0.707729	1	1	1
1.58	0.721632	0.487244	0.721632	1	1	1
1.59	0.735535	0.497105	0.735535	1	1	1
1.6	0.749438	0.506967	0.749438	1	1	1
1.61	0.763341	0.516829	0.763341	1	1	1
1.62	0.777244	0.526691	0.777244	1	1	1
1.63	0.791147	0.536552	0.791147	1	1	1
1.64	0.80505	0.546414	0.80505	1	1	1
1.65	0.818952	0.556276	0.818952	1	1	1
1.66	0.832855	0.566138	0.832855	1	1	1
1.67	0.846758	0.575999	0.846758	1	1	1
1.68	0.860661	0.585861	0.860661	1	1	1
1.69	0.874564	0.595723	0.874564	1	1	1
1.7	0.888467	0.605585	0.888467	1	1	1
1.71	0.90237	0.615446	0.90237	1	1	1
1.72	0.916273	0.625308	0.916273	1	1	1
1.73	0.930176	0.63517	0.930176	1	1	1
1.74	0.944079	0.645032	0.944079	1	1	1
1.75	0.957982	0.654894	0.957982	1	1	1
1.76	0.971885	0.664755	0.971885	1	1	1
1.77	0.985788	0.674617	0.985788	1	1	1
1.78	0.999691	0.684479	0.999691	1	1	1
1.79	1.01359	0.694341	1.01359	1	1	1
1.8	1.0275	0.704202	1.0275	1	1	1
1.81	1.0414	0.714064	1.0414	1	1	1
1.82	1.0553	0.723926	1.0553	1	1	1
1.83	1.06921	0.733788	1.06921	1	1	1
1.84	1.08311	0.743649	1.08311	1	1	1
1.85	1.09701	0.753511	1.09701	1	1	1
1.86	1.11091	0.763373	1.11091	1	1	1
1.87	1.12482	0.773235	1.12482	1	1	1
1.88	1.13872	0.783096	1.13872	1	1	1
1.89	1.15262	0.792958	1.15262	1	1	1
1.9	1.16653	0.80282	1.16653	1	1	1
1.91	1.18043	0.812682	1.18043	1	1	1
1.92	1.19433	0.822543	1.19433	1	1	1
1.93	1.20823	0.832405	1.20823	1	1	1
1.94	1.22214	0.842267	1.22214	1	1	1
1.95	1.23604	0.852129	1.23604	1	1	1
1.96	1.24994	0.86199	1.24994	1	1	1
1.97	1.26385	0.871852	1.26385	1	1	1
1.98	1.27775	0.881714	1.27775	1	1	1
1.99	1.29165	0.891576	1.29165	1	1	1
2	1.30556	0.901437	1.30556	1	1	1
2.01	1.31946	0.911299	1.31946	1	1	1
2.02	1.33336	0.921161	1.33336	1	1	1
2.03	1.34726	0.931023	1.34726	1	1	1
2.04	1.36117	0.940884	1.36117	1	1	1
2.05	1.37507	0.950746	1.37507	1	1	1
2.06	1.38897	0.960608	1.38897	1	1	1
2.07	1.40288	0.97047	1.40288	1	1	1
2.08	1.41678	0.980331	1.41678	1	1	1
2.09	1.43068	0.990193	1.43068	1	1	1
2.1	1.44458	1.00005	1.44458	1	1	1
2.11	1.45849	1.00992	1.45849	1	1	1
2.12	1.47239	1.01978	1.47239	1	1	1
2.13	1.48629	1.02964	1.48629	1	1	1
2.14	1.5002	1.0395	1.5002	1	1	1
2.15	1.5141	1.04936	1.5141	1	1	1
2.16	1.528	1.05923	1.528	0.999999	1	0.999999
2.17	1.5419	1.06909	1.5419	0.999999	1	0.999999
2.18	1.55581	1.07895	1.55581	0.999999	1	0.999999
2.19	1.56971	1.08881	1.56971	0.999999	1	0.999999
2.2	1.58361	1.09867	1.58361	0.999999	1	0.999999
2.21	1.59752	1.10853	1.59752	0.999999	1	0.999999
2.22	1.61142	1.1184	1.61142	0.999999	1	0.999999
2.23	1.62532	1.12826	1.62532	0.999999	1	0.999999
2.24	1.63923	1.13812	1.63923	0.999999	1	0.999999
2.25	1.65313	1.14798	1.65313	0.999999	1	0.999999
2.26	1.66703	1.15784	1.66703	0.999999	1	0.999999
2.27	1.68093	1.1677	1.68093	0.999999	1	0.999999
2.28	1.69484	1.17757	1.69484	0.999999	1	0.999999
2.29	1.70874	1.18743	1.70874	0.999999	1	0.999999
2.3	1.72264	1.19729	1.72264	0.999999	1	0.999999
2.31	1.73655	1.20715	1.73655	0.999999	1	0.999999
2.32	1.75045	1.21701	1.75045	0.999999	1	0.999999
2.33	1.76435	1.22688	1.76435	0.999999	1	0.999999
2.34	1.77825	1.23674	1.77825	0.999999	1	0.999999
2.35	1.79216	1.2466	1.79216	0.999999	1	0.999999
2.36	1.80606	1.25646	1.80606	0.999999	1	0.999999
2.37	1.81996	1.26632	1.81996	0.999999	1	0.999999
2.38	1.83387	1.27618	1.83387	0.999999	1	0.999999
2.39	1.84777	1.28605	1.84777	0.999999	1	0.999999
2.4	1.86167	1.29591	1.86167	0.999999	1	0.999999
2.41	1.87558	1.30577	1.87558	0.999999	1	0.999999
2.42	1.88948	1.31563	1.88948	0.999999	1	0.999999
2.43	1.90338	1.32549	1.90338	0.999999	1	0.999999
2.44	1.91728	1.33535	1.91728	0.999999	1	0.999999
2.45	1.93119	1.34522	1.93119	0.999999	1	0.999999
2.46	1.94509	1.35508	1.94509	0.999999	1	0.999999
2.47	1.95899	1.36494	1.95899	0.999999	1	0.999999
2.48	1.9729	1.3748	1.9729	0.999999	0.999999	0.999999
2.49	1.9868	1.38466	1.9868	0.999999	0.999999	0.999999
2.5	2.0007	1.39452	2.0007	0.999998	0.999999	0.999998
2.51	2.0146	1.40439	2.0146	0.999998	0.999999	0.999998
2.52	2.02851	1.41425	2.02851	0.999998	0.999999	0.999998
2.53	2.04241	1.42411	2.04241	0.999998	0.999999	0.999998
2.54	2.05631	1.43397	2.05631	0.999998	0.999999	0.999998
2.55	2.07022	1.44383	2.07022	0.999998	0.999999	0.999998
2.56	2.08412	1.4537	2.08412	0.999998	0.999999	0.999998
2.57	2.09802	1.46356	2.09802	0.999998	0.999999	0.999998
2.58	2.11192	1.47342	2.11192	0.999998	0.999999	0.999998
2.59	2.12583	1.48328	2.12583	0.999998	0.999999	0.999998
2.6	2.13973	1.49314	2.13973	0.999998	0.999999	0.999998
2.61	2.15363	1.503	2.15363	0.999998	0.999999	0.999998
2.62	2.16754	1.51287	2.16754	0.999998	0.999999	0.999998
2.63	2.18144	1.52273	2.18144	0.999998	0.999999	0.999998
2.64	2.19534	1.53259	2.19534	0.999998	0.999999	0.999998
2.65	2.20924	1.54245	2.20924	0.999998	0.999999	0.999998
2.66	2.22315	1.55231	2.22315	0.999997	0.999999	0.999997
2.67	2.23705	1.56217	2.23705	0.999997	0.999999	0.999997
2.68	2.25095	1.57204	2.25095	0.999997	0.999999	0.999997
2.69	2.26486	1.5819	2.26486	0.999997	0.999999	0.999997
2.7	2.27876	1.59176	2.27876	0.999997	0.999999	0.999997
2.71	2.29266	1.60162	2.29266	0.999997	0.999999	0.999997
2.72	2.30657	1.61148	2.30657	0.999997	0.999999	0.999997
2.73	2.32047	1.62134	2.32047	0.999997	0.999999	0.999997
2.74	2.33437	1.63121	2.33437	0.999997	0.999999	0.999997
2.75	2.34827	1.64107	2.34827	0.999997	0.999999	0.999997
2.76	2.36218	1.65093	2.36218	0.999996	0.999999	0.999996
2.77	2.37608	1.66079	2.37608	0.999996	0.999999	0.999996
2.78	2.38998	1.67065	2.38998	0.999996	0.999999	0.999996
2.79	2.40389	1.68052	2.40389	0.999996	0.999999	0.999996
2.8	2.41779	1.69038	2.41779	0.999996	0.999999	0.999996
2.81	2.43169	1.70024	2.43169	0.999996	0.999999	0.999996
2.82	2.44559	1.7101	2.44559	0.999996	0.999999	0.999996
2.83	2.4595	1.71996	2.4595	0.999996	0.999999	0.999996
2.84	2.4734	1.72982	2.4734	0.999995	0.999999	0.999995
2.85	2.4873	1.73969	2.4873	0.999995	0.999999	0.999995
2.86	2.50121	1.74955	2.50121	0.999995	0.999999	0.999995
2.87	2.51511	1.75941	2.51511	0.999995	0.999999	0.999995
2.88	2.52901	1.76927	2.52901	0.999995	0.999999	0.999995
2.89	2.54291	1.77913	2.54291	0.999995	0.999999	0.999995
2.9	2.55682	1.78899	2.55682	0.999994	0.999999	0.999994
2.91	2.57072	1.79886	2.57072	0.999994	0.999999	0.999994
2.92	2.58462	1.80872	2.58462	0.999994	0.999999	0.999994
2.93	2.59853	1.81858	2.59853	0.999994	0.999999	0.999994
2.94	2.61243	1.82844	2.61243	0.999994	0.999999	0.999994
2.95	2.62633	1.8383	2.62633	0.999994	0.999999	0.999994
2.96	2.64023	1.84816	2.64023	0.999993	0.999998	0.999993
2.97	2.65414	1.85803	2.65414	0.999993	0.999998	0.999993
2.98	2.66804	1.86789	2.66804	0.999993	0.999998	0.999993
2.99	2.68194	1.87775	2.68194	0.999993	0.999998	0.999993
3	2.69584	1.88761	2.69584	0.999992	0.999998	0.999992
3.01	2.70975	1.89747	2.70975	0.999992	0.999998	0.999992
3.02	2.72365	1.90734	2.72365	0.999992	0.999998	0.999992
3.03	2.73755	1.9172	2.73755	0.999992	0.999998	0.999992
3.04	2.75146	1.92706	2.75146	0.999991	0.999998	0.999991
3.05	2.76536	1.93692	2.76536	0.999991	0.999998	0.999991
3.06	2.77926	1.94678	2.77926	0.999991	0.999998	0.999991
3.07	2.79316	1.95664	2.79316	0.999991	0.999998	0.999991
3.08	2.80707	1.96651	2.80707	0.99999	0.999998	0.99999
3.09	2.82097	1.97637	2.82097	0.99999	0.999998	0.99999
3.1	2.83487	1.98623	2.83487	0.99999	0.999998	0.99999
3.11	2.84878	1.99609	2.84878	0.999989	0.999998	0.999989
3.12	2.86268	2.00595	2.86268	0.999989	0.999998	0.999989
3.13	2.87658	2.01581	2.87658	0.999989	0.999998	0.999989
3.14	2.89048	2.02568	2.89048	0.999988	0.999998	0.999988
3.15	2.90439	2.03554	2.90439	0.999988	0.999998	0.999988
3.16	2.91829	2.0454	2.91829	0.999987	0.999998	0.999987
3.17	2.93219	2.05526	2.93219	0.999987	0.999998	0.999987
3.18	2.94609	2.06512	2.94609	0.999987	0.999998	0.999987
3.19	2.96	2.07498	2.96	0.999986	0.999997	0.999986
3.2	2.9739	2.08485	2.9739	0.999986	0.999997	0.999986
3.21	2.9878	2.09471	2.9878	0.999985	0.999997	0.999985
3.22	3.00171	2.10457	3.00171	0.999985	0.999997	0.999985
3.23	3.01561	2.11443	3.01561	0.999984	0.999997	0.999984
3.24	3.02951	2.12429	3.02951	0.999984	0.999997	0.999984
3.25	3.04341	2.13415	3.04341	0.999983	0.999997	0.999983
3.26	3.05732	2.14402	3.05732	0.999983	0.999997	0.999983
3.27	3.07122	2.15388	3.07122	0.999982	0.999997	0.999982
3.28	3.08512	2.16374	3.08512	0.999981	0.999997	0.999981
3.29	3.09902	2.1736	3.09902	0.999981	0.999997	0.999981
3.3	3.11293	2.18346	3.11293	0.99998	0.999997	0.99998
3.31	3.12683	2.19332	3.12683	0.99998	0.999997	0.99998
3.32	3.14073	2.20319	3.14073	0.999979	0.999997	0.999979
3.33	3.15463	2.21305	3.15463	0.999978	0.999996	0.999978
3.34	3.16854	2.22291	3.16854	0.999977	0.999996	0.999977
3.35	3.18244	2.23277	3.18244	0.999977	0.999996	0.999977
3.36	3.19634	2.24263	3.19634	0.999976	0.999996	0.999976
3.37	3.21024	2.25249	3.21024	0.999975	0.999996	0.999975
3.38	3.22415	2.26236	3.22415	0.999974	0.999996	0.999974
3.39	3.23805	2.27222	3.23805	0.999974	0.999996	0.999974
3.4	3.25195	2.28208	3.25195	0.999973	0.999996	0.999973
3.41	3.26585	2.29194	3.26585	0.999972	0.999996	0.999972
3.42	3.27976	2.3018	3.27976	0.999971	0.999996	0.999971
3.43	3.29366	2.31166	3.29366	0.99997	0.999996	0.99997
3.44	3.30756	2.32153	3.30756	0.999969	0.999995	0.999969
3.45	3.32146	2.33139	3.32146	0.999968	0.999995	0.999968
3.46	3.33537	2.34125	3.33537	0.999967	0.999995	0.999967
3.47	3.34927	2.35111	3.34927	0.999966	0.999995	0.999966
3.48	3.36317	2.36097	3.36317	0.999965	0.999995	0.999965
3.49	3.37707	2.37083	3.37707	0.999964	0.999995	0.999964
3.5	3.39097	2.3807	3.39097	0.999962	0.999995	0.999962
3.51	3.40488	2.39056	3.40488	0.999961	0.999995	0.999961
3.52	3.41878	2.40042	3.41878	0.99996	0.999995	0.99996
3.53	3.43268	2.41028	3.43268	0.999959	0.999994	0.999959
3.54	3.44658	2.42014	3.44658	0.999957	0.999994	0.999957
3.55	3.46049	2.43	3.46049	0.999956	0.999994	0.999956
3.56	3.47439	2.43987	3.47439	0.999954	0.999994	0.999954
3.57	3.48829	2.44973	3.48829	0.999953	0.999994	0.999953
3.58	3.50219	2.45959	3.50219	0.999951	0.999994	0.999951
3.59	3.51609	2.46945	3.51609	0.99995	0.999994	0.99995
3.6	3.53	2.47931	3.53	0.999948	0.999994	0.999948
3.61	3.5439	2.48917	3.5439	0.999947	0.999993	0.999947
3.62	3.5578	2.49904	3.5578	0.999945	0.999993	0.999945
3.63	3.5717	2.5089	3.5717	0.999943	0.999993	0.999943
3.64	3.5856	2.51876	3.5856	0.999941	0.999993	0.999941
3.65	3.59951	2.52862	3.59951	0.999939	0.999993	0.999939
3.66	3.61341	2.53848	3.61341	0.999937	0.999993	0.999937
3.67	3.62731	2.54834	3.62731	0.999935	0.999992	0.999935
3.68	3.64121	2.55821	3.64121	0.999933	0.999992	0.999933
3.69	3.65511	2.56807	3.65511	0.999931	0.999992	0.999931
3.7	3.66901	2.57793	3.66901	0.999929	0.999992	0.999929
3.71	3.68292	2.58779	3.68292	0.999926	0.999992	0.999926
3.72	3.69682	2.59765	3.69682	0.999924	0.999991	0.999924
3.73	3.71072	2.60751	3.71072	0.999922	0.999991	0.999922
3.74	3.72462	2.61738	3.72462	0.999919	0.999991	0.999919
3.75	3.73852	2.62724	3.73852	0.999916	0.999991	0.999916
3.76	3.75242	2.6371	3.75242	0.999914	0.999991	0.999914
3.77	3.76633	2.64696	3.76633	0.999911	0.99999	0.999911
3.78	3.78023	2.65682	3.78023	0.999908	0.99999	0.999908
3.79	3.79413	2.66668	3.79413	0.999905	0.99999	0.999905
3.8	3.80803	2.67655	3.80803	0.999902	0.99999	0.999902
3.81	3.82193	2.68641	3.82193	0.999899	0.99999	0.999899
3.82	3.83583	2.69627	3.83583	0.999895	0.999989	0.999895
3.83	3.84973	2.70613	3.84973	0.999892	0.999989	0.999892
3.84	3.86363	2.71599	3.86363	0.999888	0.999989	0.999888
3.85	3.87753	2.72585	3.87753	0.999885	0.999989	0.999885
3.86	3.89144	2.73571	3.89144	0.999881	0.999988	0.999881
3.87	3.90534	2.74558	3.90534	0.999877	0.999988	0.999877
3.88	3.91924	2.75544	3.91924	0.999873	0.999988	0.999873
3.89	3.93314	2.7653	3.93314	0.999869	0.999987	0.999869
3.9	3.94704	2.77516	3.94704	0.999865	0.999987	0.999865
3.91	3.96094	2.78502	3.96094	0.99986	0.999987	0.99986
3.92	3.97484	2.79488	3.97484	0.999856	0.999987	0.999856
3.93	3.98874	2.80475	3.98874	0.999851	0.999986	0.999851
3.94	4.00264	2.81461	4.00264	0.999846	0.999986	0.999846
3.95	4.01654	2.82447	4.01654	0.999841	0.999986	0.999841
3.96	4.03044	2.83433	4.03044	0.999836	0.999985	0.999836
3.97	4.04434	2.84419	4.04434	0.999831	0.999985	0.999831
3.98	4.05824	2.85405	4.05824	0.999825	0.999985	0.999825
3.99	4.07214	2.86391	4.07214	0.99982	0.999984	0.99982
4	4.08604	2.87378	4.08604	0.999814	0.999984	0.999814
4.01	4.09994	2.88364	4.09994	0.999808	0.999984	0.999808
4.02	4.11384	2.8935	4.11384	0.999802	0.999983	0.999802
4.03	4.12774	2.90336	4.12774	0.999795	0.999983	0.999795
4.04	4.14164	2.91322	4.14164	0.999788	0.999982	0.999788
4.05	4.15554	2.92308	4.15554	0.999782	0.999982	0.999782
4.06	4.16943	2.93294	4.16943	0.999775	0.999982	0.999775
4.07	4.18333	2.94281	4.18333	0.999767	0.999981	0.999767
4.08	4.19723	2.95267	4.19723	0.99976	0.999981	0.99976
4.09	4.21113	2.96253	4.21113	0.999752	0.99998	0.999752
4.1	4.22503	2.97239	4.22503	0.999744	0.99998	0.999744
4.11	4.23893	2.98225	4.23893	0.999735	0.999979	0.999735
4.12	4.25282	2.99211	4.25282	0.999727	0.999979	0.999727
4.13	4.26672	3.00197	4.26672	0.999718	0.999978	0.999718
4.14	4.28062	3.01184	4.28062	0.999709	0.999978	0.999709
4.15	4.29452	3.0217	4.29452	0.999699	0.999977	0.999699
4.16	4.30842	3.03156	4.30842	0.999689	0.999977	0.999689
4.17	4.32231	3.04142	4.32231	0.999679	0.999976	0.999679
4.18	4.33621	3.05128	4.33621	0.999669	0.999976	0.999669
4.19	4.35011	3.06114	4.35011	0.999658	0.999975	0.999658
4.2	4.364	3.071	4.364	0.999647	0.999975	0.999647
4.21	4.3779	3.08086	4.3779	0.999636	0.999974	0.999636
4.22	4.3918	3.09073	4.3918	0.999624	0.999973	0.999624
4.23	4.40569	3.10059	4.40569	0.999612	0.999973	0.999612
4.24	4.41959	3.11045	4.41959	0.999599	0.999972	0.999599
4.25	4.43348	3.12031	4.43348	0.999586	0.999972	0.999586
4.26	4.44738	3.13017	4.44738	0.999572	0.999971	0.999572
4.27	4.46127	3.14003	4.46127	0.999558	0.99997	0.999558
4.28	4.47517	3.14989	4.47517	0.999544	0.99997	0.999544
4.29	4.48906	3.15975	4.48906	0.999529	0.999969	0.999529
4.3	4.50296	3.16962	4.50296	0.999514	0.999968	0.999514
4.31	4.51685	3.17948	4.51685	0.999498	0.999967	0.999498
4.32	4.53075	3.18934	4.53075	0.999482	0.999967	0.999482
4.33	4.54464	3.1992	4.54464	0.999465	0.999966	0.999465
4.34	4.55853	3.20906	4.55853	0.999448	0.999965	0.999448
4.35	4.57243	3.21892	4.57243	0.99943	0.999964	0.99943
4.36	4.58632	3.22878	4.58632	0.999411	0.999964	0.999411
4.37	4.60021	3.23864	4.60021	0.999392	0.999963	0.999392
4.38	4.6141	3.2485	4.6141	0.999372	0.999962	0.999372
4.39	4.62799	3.25837	4.62799	0.999352	0.999961	0.999352
4.4	4.64189	3.26823	4.64189	0.999331	0.99996	0.999331
4.41	4.65578	3.27809	4.65578	0.999309	0.999959	0.999309
4.42	4.66967	3.28795	4.66967	0.999287	0.999958	0.999287
4.43	4.68356	3.29781	4.68356	0.999263	0.999957	0.999263
4.44	4.69745	3.30767	4.69745	0.999239	0.999956	0.999239
4.45	4.71133	3.31753	4.71133	0.999215	0.999955	0.999215
4.46	4.72522	3.32739	4.72522	0.999189	0.999954	0.999189
4.47	4.73911	3.33725	4.73911	0.999163	0.999953	0.999163
4.48	4.753	3.34711	4.753	0.999136	0.999952	0.999136
4.49	4.76689	3.35698	4.76689	0.999107	0.999951	0.999107
4.5	4.78077	3.36684	4.78077	0.999078	0.99995	0.999078
4.51	4.79466	3.3767	4.79466	0.999049	0.999949	0.999049
4.52	4.80854	3.38656	4.80854	0.999018	0.999948	0.999018
4.53	4.82243	3.39642	4.82243	0.998986	0.999946	0.998986
4.54	4.83631	3.40628	4.83631	0.998953	0.999945	0.998953
4.55	4.8502	3.41614	4.8502	0.998919	0.999944	0.998919
4.56	4.86408	3.426	4.86408	0.998884	0.999943	0.998884
4.57	4.87796	3.43586	4.87796	0.998847	0.999941	0.998847
4.58	4.89185	3.44572	4.89185	0.99881	0.99994	0.99881
4.59	4.90573	3.45558	4.90573	0.998771	0.999939	0.998771
4.6	4.91961	3.46544	4.91961	0.998731	0.999937	0.998731
4.61	4.93349	3.4753	4.93349	0.99869	0.999936	0.99869
4.62	4.94737	3.48517	4.94737	0.998648	0.999934	0.998648
4.63	4.96124	3.49503	4.96124	0.998604	0.999933	0.998604
4.64	4.97512	3.50489	4.97512	0.998558	0.999931	0.998558
4.65	4.989	3.51475	4.989	0.998511	0.99993	0.998511
4.66	5.00287	3.52461	5.00287	0.998463	0.999928	0.998463
4.67	5.01675	3.53447	5.01675	0.998413	0.999926	0.998413
4.68	5.03062	3.54433	5.03062	0.998362	0.999925	0.998362
4.69	5.0445	3.55419	5.0445	0.998309	0.999923	0.998309
4.7	5.05837	3.56405	5.05837	0.998254	0.999921	0.998254
4.71	5.07224	3.57391	5.07224	0.998197	0.999919	0.998197
4.72	5.08611	3.58377	5.08611	0.998138	0.999917	0.998138
4.73	5.09998	3.59363	5.09998	0.998078	0.999916	0.998078
4.74	5.11385	3.60349	5.11385	0.998016	0.999914	0.998016
4.75	5.12771	3.61335	5.12771	0.997951	0.999912	0.997951
4.76	5.14158	3.62321	5.14158	0.997885	0.99991	0.997885
4.77	5.15544	3.63307	5.15544	0.997816	0.999908	0.997816
4.78	5.16931	3.64293	5.16931	0.997745	0.999905	0.997745
4.79	5.18317	3.65279	5.18317	0.997672	0.999903	0.997672
4.8	5.19703	3.66265	5.19703	0.997596	0.999901	0.997596
4.81	5.21089	3.67251	5.21089	0.997519	0.999899	0.997519
4.82	5.22475	3.68237	5.22475	0.997438	0.999896	0.997438
4.83	5.2386	3.69223	5.2386	0.997355	0.999894	0.997355
4.84	5.25246	3.70209	5.25246	0.997269	0.999892	0.997269
4.85	5.26631	3.71195	5.26631	0.997181	0.999889	0.997181
4.86	5.28016	3.72181	5.28016	0.997089	0.999887	0.997089
4.87	5.29401	3.73167	5.29401	0.996995	0.999884	0.996995
4.88	5.30786	3.74153	5.30786	0.996897	0.999881	0.996897
4.89	5.32171	3.75139	5.32171	0.996797	0.999879	0.996797
4.9	5.33555	3.76125	5.33555	0.996693	0.999876	0.996693
4.91	5.34939	3.77111	5.34939	0.996586	0.999873	0.996586
4.92	5.36323	3.78097	5.36323	0.996475	0.99987	0.996475
4.93	5.37707	3.79083	5.37707	0.996361	0.999867	0.996361
4.94	5.39091	3.80069	5.39091	0.996243	0.999864	0.996243
4.95	5.40474	3.81055	5.40474	0.996122	0.999861	0.996122
4.96	5.41858	3.8204	5.41858	0.995996	0.999858	0.995996
4.97	5.43241	3.83026	5.43241	0.995866	0.999854	0.995866
4.98	5.44623	3.84012	5.44623	0.995733	0.999851	0.995733
4.99	5.46006	3.84998	5.46006	0.995594	0.999848	0.995594
5	5.47388	3.85984	5.47388	0.995452	0.999844	0.995452
5.01	5.4877	3.8697	5.4877	0.995305	0.999841	0.995305
5.02	5.50152	3.87956	5.50152	0.995153	0.999837	0.995153
5.03	5.51533	3.88942	5.51533	0.994996	0.999833	0.994996
5.04	5.52914	3.89928	5.52914	0.994834	0.999829	0.994834
5.05	5.54295	3.90913	5.54295	0.994667	0.999825	0.994667
5.06	5.55676	3.91899	5.55676	0.994495	0.999821	0.994495
5.07	5.57056	3.92885	5.57056	0.994317	0.999817	0.994317
5.08	5.58436	3.93871	5.58436	0.994133	0.999813	0.994133
5.09	5.59816	3.94857	5.59816	0.993944	0.999809	0.993944
5.1	5.61195	3.95843	5.61195	0.993748	0.999804	0.993748
5.11	5.62574	3.96829	5.62574	0.993546	0.9998	0.993546
5.12	5.63952	3.97814	5.63952	0.993338	0.999795	0.993338
5.13	5.6533	3.988	5.6533	0.993123	0.999791	0.993123
5.14	5.66708	3.99786	5.66708	0.992901	0.999786	0.992901
5.15	5.68086	4.00772	5.68086	0.992672	0.999781	0.992672
5.16	5.69463	4.01757	5.69463	0.992436	0.999776	0.992436
5.17	5.70839	4.02743	5.70839	0.992192	0.999771	0.992192
5.18	5.72215	4.03729	5.72215	0.99194	0.999766	0.99194
5.19	5.73591	4.04715	5.73591	0.99168	0.99976	0.99168
5.2	5.74966	4.057	5.74966	0.991412	0.999755	0.991412
5.21	5.7634	4.06686	5.7634	0.991136	0.999749	0.991136
5.22	5.77715	4.07672	5.77715	0.990851	0.999743	0.990851
5.23	5.79088	4.08658	5.79088	0.990556	0.999737	0.990556
5.24	5.80461	4.09643	5.80461	0.990252	0.999731	0.990252
5.25	5.81834	4.10629	5.81834	0.989939	0.999725	0.989939
5.26	5.83206	4.11615	5.83206	0.989615	0.999719	0.989615
5.27	5.84577	4.126	5.84577	0.989282	0.999712	0.989282
5.28	5.85948	4.13586	5.85948	0.988938	0.999706	0.988938
5.29	5.87318	4.14572	5.87318	0.988582	0.999699	0.988582
5.3	5.88687	4.15557	5.88687	0.988216	0.999692	0.988216
5.31	5.90056	4.16543	5.90056	0.987838	0.999685	0.987838
5.32	5.91424	4.17529	5.91424	0.987448	0.999678	0.987448
5.33	5.92792	4.18514	5.92792	0.987046	0.99967	0.987046
5.34	5.94158	4.195	5.94158	0.986631	0.999663	0.986631
5.35	5.95524	4.20485	5.95524	0.986203	0.999655	0.986203
5.36	5.9689	4.21471	5.9689	0.985761	0.999647	0.985761
5.37	5.98254	4.22456	5.98254	0.985306	0.999639	0.985306
5.38	5.99617	4.23442	5.99617	0.984836	0.999631	0.984836
5.39	6.0098	4.24427	6.0098	0.984352	0.999622	0.984352
5.4	6.02342	4.25413	6.02342	0.983852	0.999614	0.983852
5.41	6.03703	4.26398	6.03703	0.983337	0.999605	0.983337
5.42	6.05063	4.27384	6.05063	0.982805	0.999596	0.982805
5.43	6.06422	4.28369	6.06422	0.982257	0.999586	0.982257
5.44	6.07779	4.29355	6.07779	0.981692	0.999577	0.981692
5.45	6.09136	4.3034	6.09136	0.98111	0.999567	0.98111
5.46	6.10492	4.31325	6.10492	0.980509	0.999557	0.980509
5.47	6.11847	4.32311	6.11847	0.979889	0.999547	0.979889
5.48	6.13201	4.33296	6.13201	0.979251	0.999537	0.979251
5.49	6.14553	4.34282	6.14553	0.978592	0.999526	0.978592
5.5	6.15904	4.35267	6.15904	0.977913	0.999515	0.977913
5.51	6.17254	4.36252	6.17254	0.977214	0.999504	0.977214
5.52	6.18603	4.37237	6.18603	0.976492	0.999493	0.976492
5.53	6.19951	4.38223	6.19951	0.975749	0.999481	0.975749
5.54	6.21297	4.39208	6.21297	0.974982	0.999469	0.974982
5.55	6.22641	4.40193	6.22641	0.974193	0.999457	0.974193
5.56	6.23985	4.41178	6.23985	0.973379	0.999444	0.973379
5.57	6.25326	4.42163	6.25326	0.97254	0.999432	0.97254
5.58	6.26667	4.43149	6.26667	0.971676	0.999419	0.971676
5.59	6.28005	4.44134	6.28005	0.970785	0.999405	0.970785
5.6	6.29342	4.45119	6.29342	0.969867	0.999392	0.969867
5.61	6.30678	4.46104	6.30678	0.968922	0.999378	0.968922
5.62	6.32011	4.47089	6.32011	0.967948	0.999363	0.967948
5.63	6.33343	4.48074	6.33343	0.966945	0.999349	0.966945
5.64	6.34673	4.49059	6.34673	0.965911	0.999334	0.965911
5.65	6.36002	4.50044	6.36002	0.964847	0.999319	0.964847
5.66	6.37328	4.51029	6.37328	0.963751	0.999303	0.963751
5.67	6.38652	4.52014	6.38652	0.962622	0.999287	0.962622
5.68	6.39974	4.52999	6.39974	0.96146	0.999271	0.96146
5.69	6.41294	4.53984	6.41294	0.960263	0.999254	0.960263
5.7	6.42612	4.54968	6.42612	0.959031	0.999237	0.959031
5.71	6.43928	4.55953	6.43928	0.957762	0.999219	0.957762
5.72	6.45241	4.56938	6.45241	0.956457	0.999201	0.956457
5.73	6.46552	4.57923	6.46552	0.955113	0.999183	0.955113
5.74	6.47861	4.58907	6.47861	0.95373	0.999164	0.95373
5.75	6.49167	4.59892	6.49167	0.952307	0.999145	0.952307
5.76	6.5047	4.60877	6.5047	0.950843	0.999126	0.950843
5.77	6.51771	4.61861	6.51771	0.949336	0.999105	0.949336
5.78	6.53069	4.62846	6.53069	0.947786	0.999085	0.947786
5.79	6.54364	4.6383	6.54364	0.946192	0.999064	0.946192
5.8	6.55656	4.64815	6.55656	0.944553	0.999043	0.944553
5.81	6.56946	4.65799	6.56946	0.942867	0.999021	0.942867
5.82	6.58232	4.66784	6.58232	0.941133	0.998998	0.941133
5.83	6.59515	4.67768	6.59515	0.939351	0.998975	0.939351
5.84	6.60795	4.68752	6.60795	0.937519	0.998952	0.937519
5.85	6.62071	4.69736	6.62071	0.935636	0.998928	0.935636
5.86	6.63344	4.70721	6.63344	0.9337	0.998903	0.9337
5.87	6.64614	4.71705	6.64614	0.931712	0.998878	0.931712
5.88	6.6588	4.72689	6.6588	0.929669	0.998852	0.929669
5.89	6.67142	4.73673	6.67142	0.92757	0.998826	0.92757
5.9	6.684	4.74657	6.684	0.925414	0.998799	0.925414
5.91	6.69655	4.75641	6.69655	0.923201	0.998771	0.923201
5.92	6.70905	4.76625	6.70905	0.920928	0.998743	0.920928
5.93	6.72152	4.77609	6.72152	0.918595	0.998714	0.918595
5.94	6.73394	4.78593	6.73394	0.9162	0.998685	0.9162
5.95	6.74631	4.79577	6.74631	0.913742	0.998655	0.913742
5.96	6.75865	4.8056	6.75865	0.91122	0.998624	0.91122
5.97	6.77093	4.81544	6.77093	0.908633	0.998592	0.908633
5.98	6.78317	4.82528	6.78317	0.90598	0.99856	0.90598
5.99	6.79536	4.83511	6.79536	0.903258	0.998527	0.903258
6	6.80751	4.84495	6.80751	0.900469	0.998493	0.900469
6.01	6.8196	4.85478	6.8196	0.897609	0.998459	0.897609
6.02	6.83164	4.86462	6.83164	0.894678	0.998423	0.894678
6.03	6.84362	4.87445	6.84362	0.891675	0.998387	0.891675
6.04	6.85556	4.88428	6.85556	0.888598	0.99835	0.888598
6.05	6.86743	4.89411	6.86743	0.885447	0.998313	0.885447
6.06	6.87925	4.90394	6.87925	0.882221	0.998274	0.882221
6.07	6.89101	4.91377	6.89101	0.878918	0.998234	0.878918
6.08	6.90271	4.9236	6.90271	0.875537	0.998194	0.875537
6.09	6.91435	4.93343	6.91435	0.872078	0.998153	0.872078
6.1	6.92592	4.94326	6.92592	0.86854	0.99811	0.86854
6.11	6.93744	4.95309	6.93744	0.864921	0.998067	0.864921
6.12	6.94888	4.96292	6.94888	0.861221	0.998023	0.861221
6.13	6.96026	4.97274	6.96026	0.857439	0.997977	0.857439
6.14	6.97157	4.98257	6.97157	0.853574	0.997931	0.853574
6.15	6.98281	4.99239	6.98281	0.849625	0.997884	0.849625
6.16	6.99398	5.00221	6.99398	0.845593	0.997835	0.845593
6.17	7.00507	5.01204	7.00507	0.841475	0.997786	0.841475
6.18	7.0161	5.02186	7.0161	0.837272	0.997735	0.837272
6.19	7.02704	5.03168	7.02704	0.832984	0.997683	0.832984
6.2	7.03791	5.0415	7.03791	0.828609	0.99763	0.828609
6.21	7.04869	5.05132	7.04869	0.824147	0.997576	0.824147
6.22	7.0594	5.06113	7.0594	0.819599	0.99752	0.819599
6.23	7.07003	5.07095	7.07003	0.814963	0.997464	0.814963
6.24	7.08057	5.08077	7.08057	0.810241	0.997406	0.810241
6.25	7.09102	5.09058	7.09102	0.805431	0.997346	0.805431
6.26	7.10139	5.1004	7.10139	0.800534	0.997285	0.800534
6.27	7.11167	5.11021	7.11167	0.79555	0.997223	0.79555
6.28	7.12186	5.12002	7.12186	0.79048	0.99716	0.79048
6.29	7.13195	5.12983	7.13195	0.785323	0.997095	0.785323
6.3	7.14196	5.13964	7.14196	0.78008	0.997028	0.78008
6.31	7.15187	5.14945	7.15187	0.774752	0.99696	0.774752
6.32	7.16168	5.15925	7.16168	0.769339	0.996891	0.769339
6.33	7.17139	5.16906	7.17139	0.763842	0.99682	0.763842
6.34	7.18101	5.17886	7.18101	0.758263	0.996747	0.758263
6.35	7.19052	5.18867	7.19052	0.752601	0.996673	0.752601
6.36	7.19994	5.19847	7.19994	0.746858	0.996597	0.746858
6.37	7.20924	5.20827	7.20924	0.741035	0.996519	0.741035
6.38	7.21845	5.21807	7.21845	0.735133	0.996439	0.735133
6.39	7.22754	5.22786	7.22754	0.729155	0.996358	0.729155
6.4	7.23653	5.23766	7.23653	0.723101	0.996275	0.723101
6.41	7.24541	5.24745	7.24541	0.716972	0.99619	0.716972
6.42	7.25418	5.25724	7.25418	0.710772	0.996103	0.710772
6.43	7.26284	5.26704	7.26284	0.704501	0.996014	0.704501
6.44	7.27138	5.27683	7.27138	0.698162	0.995923	0.698162
6.45	7.27981	5.28661	7.27981	0.691756	0.99583	0.691756
6.46	7.28812	5.2964	7.28812	0.685287	0.995734	0.685287
6.47	7.29632	5.30618	7.29632	0.678755	0.995637	0.678755
6.48	7.3044	5.31597	7.3044	0.672164	0.995537	0.672164
6.49	7.31236	5.32575	7.31236	0.665516	0.995436	0.665516
6.5	7.3202	5.33553	7.3202	0.658813	0.995331	0.658813
6.51	7.32792	5.3453	7.32792	0.652058	0.995225	0.652058
6.52	7.33552	5.35508	7.33552	0.645255	0.995116	0.645255
6.53	7.343	5.36485	7.343	0.638405	0.995005	0.638405
6.54	7.35035	5.37462	7.35035	0.631512	0.994891	0.631512
6.55	7.35758	5.38439	7.35758	0.624578	0.994774	0.624578
6.56	7.36468	5.39416	7.36468	0.617607	0.994655	0.617607
6.57	7.37166	5.40392	7.37166	0.610602	0.994533	0.610602
6.58	7.37851	5.41369	7.37851	0.603566	0.994409	0.603566
6.59	7.38524	5.42345	7.38524	0.596502	0.994281	0.596502
6.6	7.39184	5.4332	7.39184	0.589413	0.994151	0.589413
6.61	7.39831	5.44296	7.39831	0.582303	0.994018	0.582303
6.62	7.40465	5.45271	7.40465	0.575175	0.993882	0.575175
6.63	7.41087	5.46246	7.41087	0.568033	0.993742	0.568033
6.64	7.41696	5.47221	7.41696	0.560879	0.9936	0.560879
6.65	7.42292	5.48196	7.42292	0.553717	0.993454	0.553717
6.66	7.42875	5.4917	7.42875	0.546551	0.993306	0.546551
6.67	7.43445	5.50144	7.43445	0.539383	0.993153	0.539383
6.68	7.44002	5.51118	7.44002	0.532218	0.992998	0.532218
6.69	7.44547	5.52091	7.44547	0.525058	0.992838	0.525058
6.7	7.45078	5.53064	7.45078	0.517907	0.992676	0.517907
6.71	7.45597	5.54037	7.45597	0.510769	0.992509	0.510769
6.72	7.46103	5.5501	7.46103	0.503645	0.992339	0.503645
6.73	7.46596	5.55982	7.46596	0.496541	0.992165	0.496541
6.74	7.47077	5.56954	7.47077	0.489458	0.991987	0.489458
6.75	7.47545	5.57926	7.47545	0.4824	0.991805	0.4824
6.76	7.48	5.58897	7.48	0.47537	0.991619	0.47537
6.77	7.48443	5.59868	7.48443	0.468371	0.991429	0.468371
6.78	7.48873	5.60839	7.48873	0.461406	0.991234	0.461406
6.79	7.4929	5.61809	7.4929	0.454478	0.991036	0.454478
6.8	7.49695	5.62779	7.49695	0.447589	0.990832	0.447589
6.81	7.50088	5.63748	7.50088	0.440743	0.990625	0.440743
6.82	7.50469	5.64718	7.50469	0.433942	0.990412	0.433942
6.83	7.50837	5.65686	7.50837	0.427188	0.990195	0.427188
6.84	7.51194	5.66655	7.51194	0.420483	0.989973	0.420483
6.85	7.51538	5.67623	7.51538	0.413831	0.989746	0.413831
6.86	7.51871	5.6859	7.51871	0.407234	0.989514	0.407234
6.87	7.52192	5.69557	7.52192	0.400693	0.989277	0.400693
6.88	7.52501	5.70524	7.52501	0.39421	0.989034	0.39421
6.89	7.52798	5.7149	7.52798	0.387788	0.988787	0.387788
6.9	7.53084	5.72456	7.53084	0.381429	0.988533	0.381429
6.91	7.53359	5.73422	7.53359	0.375134	0.988274	0.375134
6.92	7.53622	5.74386	7.53622	0.368904	0.988009	0.368904
6.93	7.53875	5.75351	7.53875	0.362742	0.987739	0.362742
6.94	7.54116	5.76315	7.54116	0.356648	0.987462	0.356648
6.95	7.54346	5.77278	7.54346	0.350625	0.987179	0.350625
6.96	7.54566	5.78241	7.54566	0.344672	0.98689	0.344672
6.97	7.54775	5.79204	7.54775	0.338792	0.986595	0.338792
6.98	7.54974	5.80165	7.54974	0.332985	0.986293	0.332985
6.99	7.55162	5.81127	7.55162	0.327253	0.985984	0.327253
7	7.5534	5.82087	7.5534	0.321596	0.985669	0.321596
7.01	7.55508	5.83048	7.55508	0.316014	0.985347	0.316014
7.02	7.55666	5.84007	7.55666	0.310509	0.985017	0.310509
7.03	7.55814	5.84966	7.55814	0.305081	0.98468	0.305081
7.04	7.55953	5.85925	7.55953	0.29973	0.984336	0.29973
7.05	7.56082	5.86882	7.56082	0.294457	0.983985	0.294457
7.06	7.56201	5.87839	7.56201	0.289263	0.983625	0.289263
7.07	7.56311	5.88796	7.56311	0.284146	0.983258	0.284146
7.08	7.56413	5.89752	7.56413	0.279108	0.982883	0.279108
7.09	7.56505	5.90707	7.56505	0.274148	0.982499	0.274148
7.1	7.56588	5.91661	7.56588	0.269266	0.982108	0.269266
7.11	7.56663	5.92615	7.56663	0.264463	0.981707	0.264463
7.12	7.56729	5.93568	7.56729	0.259738	0.981298	0.259738
7.13	7.56787	5.9452	7.56787	0.255091	0.98088	0.255091
7.14	7.56837	5.95472	7.56837	0.250521	0.980453	0.250521
7.15	7.56878	5.96422	7.56878	0.246028	0.980017	0.246028
7.16	7.56911	5.97372	7.56911	0.241613	0.979571	0.241613
7.17	7.56937	5.98321	7.56937	0.237273	0.979116	0.237273
7.18	7.56955	5.9927	7.56955	0.23301	0.97865	0.23301
7.19	7.56965	6.00217	7.56965	0.228821	0.978175	0.228821
7.2	7.56968	6.01164	7.56968	0.224708	0.97769	0.224708
7.21	7.56963	6.02109	7.56963	0.220668	0.977194	0.220668
7.22	7.56951	6.03054	7.56951	0.216702	0.976687	0.216702
7.23	7.56933	6.03998	7.56933	0.212809	0.97617	0.212809
7.24	7.56907	6.04941	7.56907	0.208987	0.975641	0.208987
7.25	7.56874	6.05883	7.56874	0.205236	0.975101	0.205236
7.26	7.56835	6.06824	7.56835	0.201556	0.97455	0.201556
7.27	7.5679	6.07764	7.5679	0.197945	0.973987	0.197945
7.28	7.56738	6.08703	7.56738	0.194403	0.973411	0.194403
7.29	7.56679	6.09641	7.56679	0.190929	0.972824	0.190929
7.3	7.56615	6.10578	7.56615	0.187521	0.972224	0.187521
7.31	7.56544	6.11514	7.56544	0.18418	0.971612	0.18418
7.32	7.56467	6.12448	7.56467	0.180904	0.970986	0.180904
7.33	7.56385	6.13382	7.56385	0.177691	0.970348	0.177691
7.34	7.56297	6.14314	7.56297	0.174542	0.969696	0.174542
7.35	7.56203	6.15245	7.56203	0.171455	0.96903	0.171455
7.36	7.56104	6.16175	7.56104	0.168429	0.968351	0.168429
7.37	7.55999	6.17104	7.55999	0.165464	0.967657	0.165464
7.38	7.5589	6.18032	7.5589	0.162558	0.966948	0.162558
7.39	7.55775	6.18958	7.55775	0.15971	0.966225	0.15971
7.4	7.55655	6.19883	7.55655	0.15692	0.965487	0.15692
7.41	7.5553	6.20806	7.5553	0.154186	0.964734	0.154186
7.42	7.554	6.21729	7.554	0.151508	0.963965	0.151508
7.43	7.55265	6.22649	7.55265	0.148884	0.96318	0.148884
7.44	7.55126	6.23569	7.55126	0.146313	0.962379	0.146313
7.45	7.54982	6.24487	7.54982	0.143795	0.961562	0.143795
7.46	7.54834	6.25403	7.54834	0.141329	0.960727	0.141329
7.47	7.54681	6.26318	7.54681	0.138913	0.959876	0.138913
7.48	7.54524	6.27231	7.54524	0.136547	0.959008	0.136547
7.49	7.54363	6.28143	7.54363	0.13423	0.958122	0.13423
7.5	7.54197	6.29054	7.54197	0.13196	0.957218	0.13196
7.51	7.54028	6.29962	7.54028	0.129737	0.956295	0.129737
7.52	7.53855	6.30869	7.53855	0.127561	0.955354	0.127561
7.53	7.53678	6.31774	7.53678	0.125429	0.954395	0.125429
7.54	7.53497	6.32678	7.53497	0.123341	0.953416	0.123341
7.55	7.53312	6.33579	7.53312	0.121297	0.952417	0.121297
7.56	7.53124	6.34479	7.53124	0.119295	0.951399	0.119295
7.57	7.52932	6.35377	7.52932	0.117335	0.95036	0.117335
7.58	7.52737	6.36273	7.52737	0.115416	0.949301	0.115416
7.59	7.52538	6.37168	7.52538	0.113536	0.948222	0.113536
7.6	7.52336	6.3806	7.52336	0.111695	0.94712	0.111695
7.61	7.52131	6.3895	7.52131	0.109893	0.945998	0.109893
7.62	7.51922	6.39839	7.51922	0.108128	0.944854	0.108128
7.63	7.51711	6.40725	7.51711	0.1064	0.943687	0.1064
7.64	7.51496	6.41609	7.51496	0.104708	0.942498	0.104708
7.65	7.51278	6.42491	7.51278	0.10305	0.941286	0.10305
7.66	7.51057	6.4337	7.51057	0.101428	0.940051	0.101428
7.67	7.50834	6.44248	7.50834	0.0998384	0.938792	0.0998384
7.68	7.50608	6.45123	7.50608	0.0982821	0.937509	0.0982821
7.69	7.50378	6.45996	7.50378	0.096758	0.936202	0.096758
7.7	7.50147	6.46866	7.50147	0.0952655	0.934871	0.0952655
7.71	7.49912	6.47735	7.49912	0.0938037	0.933514	0.0938037
7.72	7.49675	6.486	7.49675	0.0923722	0.932132	0.0923722
7.73	7.49435	6.49463	7.49435	0.0909701	0.930725	0.0909701
7.74	7.49193	6.50324	7.49193	0.0895969	0.929291	0.0895969
7.75	7.48949	6.51182	7.48949	0.0882519	0.927831	0.0882519
7.76	7.48702	6.52037	7.48702	0.0869345	0.926344	0.0869345
7.77	7.48452	6.5289	7.48452	0.0856442	0.924831	0.0856442
7.78	7.48201	6.5374	7.48201	0.0843802	0.92329	0.0843802
7.79	7.47947	6.54587	7.47947	0.0831421	0.921721	0.0831421
7.8	7.47691	6.55431	7.47691	0.0819292	0.920124	0.0819292
7.81	7.47433	6.56273	7.47433	0.080741	0.918498	0.080741
7.82	7.47173	6.57111	7.47173	0.079577	0.916844	0.079577
7.83	7.4691	6.57946	7.4691	0.0784366	0.91516	0.0784366
7.84	7.46646	6.58779	7.46646	0.0773192	0.913448	0.0773192
7.85	7.4638	6.59608	7.4638	0.0762245	0.911705	0.0762245
7.86	7.46111	6.60434	7.46111	0.0751518	0.909932	0.0751518
7.87	7.45841	6.61257	7.45841	0.0741007	0.908129	0.0741007
7.88	7.45569	6.62077	7.45569	0.0730708	0.906295	0.0730708
7.89	7.45295	6.62893	7.45295	0.0720614	0.90443	0.0720614
7.9	7.45019	6.63706	7.45019	0.0710723	0.902534	0.0710723
7.91	7.44742	6.64516	7.44742	0.0701028	0.900606	0.0701028
7.92	7.44463	6.65322	7.44463	0.0691527	0.898646	0.0691527
7.93	7.44182	6.66124	7.44182	0.0682214	0.896654	0.0682214
7.94	7.43899	6.66923	7.43899	0.0673085	0.894629	0.0673085
7.95	7.43615	6.67719	7.43615	0.0664137	0.892571	0.0664137
7.96	7.43329	6.6851	7.43329	0.0655365	0.890481	0.0655365
7.97	7.43042	6.69298	7.43042	0.0646766	0.888357	0.0646766
7.98	7.42753	6.70082	7.42753	0.0638335	0.886199	0.0638335
7.99	7.42463	6.70862	7.42463	0.0630069	0.884008	0.0630069
8	7.42171	6.71638	7.42171	0.0621964	0.881783	0.0621964
8.01	7.41878	6.7241	7.41878	0.0614017	0.879523	0.0614017
8.02	7.41583	6.73178	7.41583	0.0606224	0.877229	0.0606224
8.03	7.41287	6.73942	7.41287	0.0598582	0.8749	0.0598582
8.04	7.4099	6.74701	7.4099	0.0591087	0.872536	0.0591087
8.05	7.40691	6.75456	7.40691	0.0583736	0.870138	0.0583736
8.06	7.40391	6.76207	7.40391	0.0576526	0.867704	0.0576526
8.07	7.4009	6.76954	7.4009	0.0569454	0.865234	0.0569454
8.08	7.39787	6.77696	7.39787	0.0562517	0.86273	0.0562517
8.09	7.39484	6.78434	7.39484	0.0555712	0.86019	0.0555712
8.1	7.39179	6.79167	7.39179	0.0549036	0.857614	0.0549036
8.11	7.38872	6.79895	7.38872	0.0542486	0.855002	0.0542486
8.12	7.38565	6.80619	7.38565	0.0536059	0.852354	0.0536059
8.13	7.38256	6.81338	7.38256	0.0529753	0.84967	0.0529753
8.14	7.37947	6.82052	7.37947	0.0523566	0.846951	0.0523566
8.15	7.37636	6.82761	7.37636	0.0517493	0.844195	0.0517493
8.16	7.37324	6.83465	7.37324	0.0511534	0.841404	0.0511534
8.17	7.37012	6.84164	7.37012	0.0505686	0.838576	0.0505686
8.18	7.36698	6.84858	7.36698	0.0499945	0.835713	0.0499945
8.19	7.36383	6.85546	7.36383	0.0494311	0.832813	0.0494311
8.2	7.36067	6.8623	7.36067	0.048878	0.829878	0.048878
8.21	7.3575	6.86908	7.3575	0.048335	0.826907	0.048335
8.22	7.35432	6.87581	7.35432	0.047802	0.8239	0.047802
8.23	7.35113	6.88249	7.35113	0.0472787	0.820857	0.0472787
8.24	7.34793	6.88911	7.34793	0.0467648	0.81778	0.0467648
8.25	7.34473	6.89567	7.34473	0.0462603	0.814666	0.0462603
8.26	7.34151	6.90218	7.34151	0.0457649	0.811518	0.0457649
8.27	7.33829	6.90863	7.33829	0.0452783	0.808335	0.0452783
8.28	7.33506	6.91502	7.33506	0.0448005	0.805117	0.0448005
8.29	7.33181	6.92136	7.33181	0.0443313	0.801865	0.0443313
8.3	7.32856	6.92763	7.32856	0.0438703	0.798579	0.0438703
8.31	7.32531	6.93385	7.32531	0.0434176	0.795259	0.0434176
8.32	7.32204	6.94001	7.32204	0.0429729	0.791905	0.0429729
8.33	7.31877	6.94611	7.31877	0.042536	0.788518	0.042536
8.34	7.31548	6.95214	7.31548	0.0421068	0.785099	0.0421068
8.35	7.31219	6.95812	7.31219	0.0416851	0.781646	0.0416851
8.36	7.3089	6.96403	7.3089	0.0412707	0.778162	0.0412707
8.37	7.30559	6.96988	7.30559	0.0408636	0.774646	0.0408636
8.38	7.30228	6.97567	7.30228	0.0404635	0.771099	0.0404635
8.39	7.29896	6.98139	7.29896	0.0400704	0.767521	0.0400704
8.4	7.29564	6.98705	7.29564	0.039684	0.763913	0.039684
8.41	7.2923	6.99264	7.2923	0.0393043	0.760275	0.0393043
8.42	7.28897	6.99817	7.28897	0.038931	0.756608	0.038931
8.43	7.28562	7.00363	7.28562	0.0385641	0.752912	0.0385641
8.44	7.28227	7.00902	7.28227	0.0382035	0.749188	0.0382035
8.45	7.27891	7.01435	7.27891	0.037849	0.745437	0.037849
8.46	7.27554	7.01961	7.27554	0.0375004	0.741659	0.0375004
8.47	7.27217	7.0248	7.27217	0.0371577	0.737854	0.0371577
8.48	7.26879	7.02993	7.26879	0.0368208	0.734024	0.0368208
8.49	7.26541	7.03498	7.26541	0.0364895	0.730169	0.0364895
8.5	7.26202	7.03997	7.26202	0.0361637	0.72629	0.0361637
8.51	7.25863	7.04488	7.25863	0.0358433	0.722387	0.0358433
8.52	7.25523	7.04973	7.25523	0.0355283	0.718462	0.0355283
8.53	7.25182	7.0545	7.25182	0.0352184	0.714515	0.0352184
8.54	7.24841	7.0592	7.24841	0.0349136	0.710546	0.0349136
8.55	7.24499	7.06384	7.24499	0.0346138	0.706557	0.0346138
8.56	7.24157	7.0684	7.24157	0.0343189	0.702548	0.0343189
8.57	7.23814	7.07288	7.23814	0.0340288	0.69852	0.0340288
8.58	7.23471	7.0773	7.23471	0.0337434	0.694474	0.0337434
8.59	7.23127	7.08164	7.23127	0.0334627	0.690411	0.0334627
8.6	7.22782	7.08591	7.22782	0.0331864	0.686332	0.0331864
8.61	7.22438	7.09011	7.22438	0.0329146	0.682237	0.0329146
8.62	7.22092	7.09423	7.22092	0.0326471	0.678127	0.0326471
8.63	7.21747	7.09828	7.21747	0.032384	0.674004	0.032384
8.64	7.214	7.10226	7.214	0.0321249	0.669868	0.0321249
8.65	7.21054	7.10616	7.21054	0.03187	0.66572	0.03187
8.66	7.20706	7.10998	7.20706	0.0316192	0.661561	0.0316192
8.67	7.20359	7.11373	7.20359	0.0313722	0.657391	0.0313722
8.68	7.20011	7.11741	7.20011	0.0311292	0.653213	0.0311292
8.69	7.19662	7.12101	7.19662	0.0308899	0.649026	0.0308899
8.7	7.19313	7.12454	7.19313	0.0306544	0.644832	0.0306544
8.71	7.18964	7.12799	7.18964	0.0304226	0.640632	0.0304226
8.72	7.18614	7.13136	7.18614	0.0301943	0.636426	0.0301943
8.73	7.18264	7.13466	7.18264	0.0299695	0.632216	0.0299695
8.74	7.17914	7.13789	7.17914	0.0297483	0.628002	0.0297483
8.75	7.17563	7.14104	7.17563	0.0295304	0.623785	0.0295304
8.76	7.17211	7.14411	7.17211	0.0293158	0.619567	0.0293158
8.77	7.1686	7.14711	7.1686	0.0291045	0.615348	0.0291045
8.78	7.16508	7.15003	7.16508	0.0288964	0.611129	0.0288964
8.79	7.16155	7.15288	7.16155	0.0286915	0.606911	0.0286915
8.8	7.15802	7.15565	7.15802	0.0284897	0.602696	0.0284897
8.81	7.15449	7.15834	7.15449	0.0282909	0.598483	0.0282909
8.82	7.15096	7.16096	7.15096	0.028095	0.594274	0.028095
8.83	7.14742	7.1635	7.14742	0.0279022	0.59007	0.0279022
8.84	7.14388	7.16597	7.14388	0.0277121	0.585872	0.0277121
8.85	7.14033	7.16836	7.14033	0.0275249	0.58168	0.0275249
8.86	7.13678	7.17068	7.13678	0.0273405	0.577495	0.0273405
8.87	7.13323	7.17293	7.13323	0.0271588	0.573319	0.0271588
8.88	7.12967	7.17509	7.12967	0.0269798	0.569152	0.0269798
8.89	7.12612	7.17719	7.12612	0.0268034	0.564995	0.0268034
8.9	7.12255	7.1792	7.12255	0.0266296	0.560849	0.0266296
8.91	7.11899	7.18115	7.11899	0.0264583	0.556715	0.0264583
8.92	7.11542	7.18302	7.11542	0.0262895	0.552593	0.0262895
8.93	7.11185	7.18482	7.11185	0.0261231	0.548484	0.0261231
8.94	7.10828	7.18654	7.10828	0.0259592	0.54439	0.0259592
8.95	7.1047	7.18819	7.1047	0.0257976	0.54031	0.0257976
8.96	7.10112	7.18977	7.10112	0.0256383	0.536245	0.0256383
8.97	7.09754	7.19127	7.09754	0.0254813	0.532198	0.0254813
8.98	7.09395	7.1927	7.09395	0.0253266	0.528167	0.0253266
8.99	7.09036	7.19406	7.09036	0.025174	0.524153	0.025174
9	7.08677	7.19535	7.08677	0.0250236	0.520159	0.0250236
9.01	7.08318	7.19656	7.08318	0.0248754	0.516183	0.0248754
9.02	7.07958	7.19771	7.07958	0.0247292	0.512227	0.0247292
9.03	7.07598	7.19878	7.07598	0.0245851	0.508291	0.0245851
9.04	7.07238	7.19978	7.07238	0.024443	0.504376	0.024443
9.05	7.06878	7.20072	7.06878	0.0243029	0.500483	0.0243029
9.06	7.06517	7.20158	7.06517	0.0241647	0.496612	0.0241647
9.07	7.06156	7.20238	7.06156	0.0240285	0.492763	0.0240285
9.08	7.05795	7.2031	7.05795	0.0238941	0.488938	0.0238941
9.09	7.05434	7.20376	7.05434	0.0237616	0.485136	0.0237616
9.1	7.05072	7.20435	7.05072	0.0236309	0.481358	0.0236309
9.11	7.04711	7.20487	7.04711	0.0235021	0.477605	0.0235021
9.12	7.04348	7.20532	7.04348	0.0233749	0.473877	0.0233749
9.13	7.03986	7.20571	7.03986	0.0232495	0.470175	0.0232495
9.14	7.03624	7.20603	7.03624	0.0231259	0.466499	0.0231259
9.15	7.03261	7.20629	7.03261	0.0230039	0.462849	0.0230039
9.16	7.02898	7.20648	7.02898	0.0228835	0.459225	0.0228835
9.17	7.02535	7.2066	7.02535	0.0227648	0.455629	0.0227648
9.18	7.02171	7.20667	7.02171	0.0226477	0.45206	0.0226477
9.19	7.01808	7.20666	7.01808	0.0225321	0.448519	0.0225321
9.2	7.01444	7.2066	7.01444	0.0224181	0.445006	0.0224181
9.21	7.0108	7.20647	7.0108	0.0223056	0.441521	0.0223056
9.22	7.00716	7.20628	7.00716	0.0221946	0.438064	0.0221946
9.23	7.00351	7.20603	7.00351	0.0220851	0.434637	0.0220851
9.24	6.99987	7.20571	6.99987	0.021977	0.431238	0.021977
9.25	6.99622	7.20534	6.99622	0.0218704	0.427869	0.0218704
9.26	6.99257	7.2049	6.99257	0.0217651	0.424529	0.0217651
9.27	6.98892	7.20441	6.98892	0.0216613	0.421219	0.0216613
9.28	6.98527	7.20386	6.98527	0.0215587	0.417939	0.0215587
9.29	6.98161	7.20324	6.98161	0.0214576	0.414688	0.0214576
9.3	6.97795	7.20257	6.97795	0.0213577	0.411467	0.0213577
9.31	6.9743	7.20185	6.9743	0.0212592	0.408277	0.0212592
9.32	6.97063	7.20106	6.97063	0.0211619	0.405117	0.0211619
9.33	6.96697	7.20022	6.96697	0.0210659	0.401987	0.0210659
9.34	6.96331	7.19932	6.96331	0.0209711	0.398887	0.0209711
9.35	6.95964	7.19837	6.95964	0.0208775	0.395818	0.0208775
9.36	6.95598	7.19736	6.95598	0.0207852	0.39278	0.0207852
9.37	6.95231	7.1963	6.95231	0.020694	0.389771	0.020694
9.38	6.94864	7.19519	6.94864	0.020604	0.386794	0.020604
9.39	6.94496	7.19402	6.94496	0.0205151	0.383846	0.0205151
9.4	6.94129	7.1928	6.94129	0.0204273	0.38093	0.0204273
9.41	6.93761	7.19153	6.93761	0.0203407	0.378043	0.0203407
9.42	6.93394	7.1902	6.93394	0.0202551	0.375187	0.0202551
9.43	6.93026	7.18883	6.93026	0.0201707	0.372362	0.0201707
9.44	6.92658	7.1874	6.92658	0.0200872	0.369566	0.0200872
9.45	6.9229	7.18592	6.9229	0.0200049	0.366801	0.0200049
9.46	6.91921	7.1844	6.91921	0.0199235	0.364066	0.0199235
9.47	6.91553	7.18283	6.91553	0.0198432	0.361361	0.0198432
9.48	6.91184	7.1812	6.91184	0.0197639	0.358686	0.0197639
9.49	6.90816	7.17953	6.90816	0.0196855	0.356041	0.0196855
9.5	6.90447	7.17782	6.90447	0.0196082	0.353425	0.0196082
9.51	6.90078	7.17605	6.90078	0.0195318	0.350839	0.0195318
9.52	6.89709	7.17424	6.89709	0.0194563	0.348283	0.0194563
9.53	6.89339	7.17239	6.89339	0.0193817	0.345755	0.0193817
9.54	6.8897	7.17049	6.8897	0.0193081	0.343257	0.0193081
9.55	6.886	7.16854	6.886	0.0192353	0.340788	0.0192353
9.56	6.88231	7.16655	6.88231	0.0191635	0.338347	0.0191635
9.57	6.87861	7.16452	6.87861	0.0190925	0.335936	0.0190925
9.58	6.87491	7.16244	6.87491	0.0190224	0.333552	0.0190224
9.59	6.87121	7.16033	6.87121	0.0189531	0.331197	0.0189531
9.6	6.86751	7.15817	6.86751	0.0188847	0.32887	0.0188847
9.61	6.86381	7.15596	6.86381	0.0188171	0.326571	0.0188171
9.62	6.8601	7.15372	6.8601	0.0187503	0.3243	0.0187503
9.63	6.8564	7.15144	6.8564	0.0186843	0.322056	0.0186843
9.64	6.85269	7.14911	6.85269	0.0186191	0.319839	0.0186191
9.65	6.84898	7.14675	6.84898	0.0185547	0.317649	0.0185547
9.66	6.84527	7.14435	6.84527	0.018491	0.315487	0.018491
9.67	6.84156	7.14191	6.84156	0.0184281	0.31335	0.0184281
9.68	6.83785	7.13943	6.83785	0.018366	0.311241	0.018366
9.69	6.83414	7.13691	6.83414	0.0183046	0.309157	0.0183046
9.7	6.83043	7.13436	6.83043	0.0182439	0.3071	0.0182439
9.71	6.82671	7.13177	6.82671	0.0181839	0.305068	0.0181839
9.72	6.823	7.12915	6.823	0.0181246	0.303061	0.0181246
9.73	6.81928	7.12648	6.81928	0.0180661	0.30108	0.0180661
9.74	6.81556	7.12379	6.81556	0.0180082	0.299124	0.0180082
9.75	6.81184	7.12105	6.81184	0.017951	0.297193	0.017951
9.76	6.80812	7.11829	6.80812	0.0178944	0.295286	0.0178944
9.77	6.8044	7.11549	6.8044	0.0178385	0.293403	0.0178385
9.78	6.80068	7.11265	6.80068	0.0177833	0.291545	0.0177833
9.79	6.79696	7.10978	6.79696	0.0177287	0.28971	0.0177287
9.8	6.79324	7.10688	6.79324	0.0176747	0.287899	0.0176747
9.81	6.78951	7.10395	6.78951	0.0176214	0.286112	0.0176214
9.82	6.78579	7.10099	6.78579	0.0175687	0.284347	0.0175687
9.83	6.78206	7.09799	6.78206	0.0175166	0.282605	0.0175166
9.84	6.77833	7.09497	6.77833	0.017465	0.280886	0.017465
9.85	6.7746	7.09191	6.7746	0.0174141	0.279189	0.0174141
9.86	6.77088	7.08882	6.77088	0.0173638	0.277514	0.0173638
9.87	6.76715	7.0857	6.76715	0.017314	0.275861	0.017314
9.88	6.76341	7.08256	6.76341	0.0172648	0.27423	0.0172648
9.89	6.75968	7.07938	6.75968	0.0172161	0.27262	0.0172161
9.9	6.75595	7.07618	6.75595	0.017168	0.271031	0.017168
9.91	6.75222	7.07294	6.75222	0.0171205	0.269464	0.0171205
9.92	6.74848	7.06968	6.74848	0.0170734	0.267916	0.0170734
9.93	6.74475	7.06639	6.74475	0.017027	0.26639	0.017027
9.94	6.74101	7.06308	6.74101	0.016981	0.264883	0.016981
9.95	6.73727	7.05973	6.73727	0.0169355	0.263396	0.0169355
9.96	6.73354	7.05637	6.73354	0.0168906	0.261929	0.0168906
9.97	6.7298	7.05297	6.7298	0.0168462	0.260482	0.0168462
9.98	6.72606	7.04955	6.72606	0.0168022	0.259053	0.0168022
9.99	6.72232	7.0461	6.72232	0.0167588	0.257644	0.0167588
10	6.71858	7.04263	6.71858	0.0167158	0.256253	0.0167158
10.01	6.71484	7.03913	6.71484	0.0166733	0.254881	0.0166733
10.02	6.71109	7.03561	6.71109	0.0166313	0.253527	0.0166313
10.03	6.70735	7.03207	6.70735	0.0165898	0.252192	0.0165898
10.04	6.70361	7.0285	6.70361	0.0165487	0.250874	0.0165487
10.05	6.69986	7.02491	6.69986	0.016508	0.249574	0.016508
10.06	6.69612	7.02129	6.69612	0.0164678	0.248291	0.0164678
10.07	6.69237	7.01765	6.69237	0.0164281	0.247025	0.0164281
10.08	6.68862	7.01399	6.68862	0.0163888	0.245776	0.0163888
10.09	6.68488	7.01031	6.68488	0.0163499	0.244544	0.0163499
10.1	6.68113	7.0066	6.68113	0.0163114	0.243329	0.0163114
10.11	6.67738	7.00288	6.67738	0.0162734	0.24213	0.0162734
10.12	6.67363	6.99913	6.67363	0.0162358	0.240947	0.0162358
10.13	6.66988	6.99536	6.66988	0.0161985	0.23978	0.0161985
10.14	6.66613	6.99157	6.66613	0.0161617	0.238628	0.0161617
10.15	6.66238	6.98776	6.66238	0.0161253	0.237492	0.0161253
10.16	6.65863	6.98393	6.65863	0.0160893	0.236372	0.0160893
10.17	6.65487	6.98008	6.65487	0.0160537	0.235266	0.0160537
10.18	6.65112	6.97621	6.65112	0.0160184	0.234176	0.0160184
10.19	6.64737	6.97232	6.64737	0.0159836	0.2331	0.0159836
10.2	6.64361	6.96841	6.64361	0.0159491	0.232038	0.0159491
10.21	6.63986	6.96448	6.63986	0.015915	0.230991	0.015915
10.22	6.6361	6.96053	6.6361	0.0158812	0.229958	0.0158812
10.23	6.63234	6.95657	6.63234	0.0158478	0.228939	0.0158478
10.24	6.62859	6.95258	6.62859	0.0158148	0.227933	0.0158148
10.25	6.62483	6.94858	6.62483	0.0157821	0.226942	0.0157821
10.26	6.62107	6.94456	6.62107	0.0157498	0.225963	0.0157498
10.27	6.61731	6.94053	6.61731	0.0157178	0.224998	0.0157178
10.28	6.61355	6.93647	6.61355	0.0156861	0.224046	0.0156861
10.29	6.60979	6.9324	6.60979	0.0156548	0.223106	0.0156548
10.3	6.60603	6.92832	6.60603	0.0156238	0.22218	0.0156238
10.31	6.60227	6.92421	6.60227	0.0155932	0.221265	0.0155932
10.32	6.59851	6.92009	6.59851	0.0155628	0.220363	0.0155628
10.33	6.59475	6.91596	6.59475	0.0155328	0.219474	0.0155328
10.34	6.59098	6.9118	6.59098	0.0155031	0.218596	0.0155031
10.35	6.58722	6.90764	6.58722	0.0154737	0.21773	0.0154737
10.36	6.58346	6.90345	6.58346	0.0154447	0.216876	0.0154447
10.37	6.57969	6.89926	6.57969	0.0154159	0.216033	0.0154159
10.38	6.57593	6.89504	6.57593	0.0153874	0.215201	0.0153874
10.39	6.57216	6.89081	6.57216	0.0153593	0.214381	0.0153593
10.4	6.5684	6.88657	6.5684	0.0153314	0.213572	0.0153314
10.41	6.56463	6.88231	6.56463	0.0153038	0.212774	0.0153038
10.42	6.56086	6.87804	6.56086	0.0152765	0.211986	0.0152765
10.43	6.5571	6.87376	6.5571	0.0152495	0.211209	0.0152495
10.44	6.55333	6.86946	6.55333	0.0152228	0.210443	0.0152228
10.45	6.54956	6.86514	6.54956	0.0151963	0.209686	0.0151963
10.46	6.54579	6.86082	6.54579	0.0151701	0.20894	0.0151701
10.47	6.54202	6.85648	6.54202	0.0151442	0.208204	0.0151442
10.48	6.53825	6.85213	6.53825	0.0151186	0.207478	0.0151186
10.49	6.53448	6.84776	6.53448	0.0150932	0.206762	0.0150932
10.5	6.53071	6.84338	6.53071	0.0150681	0.206055	0.0150681
10.51	6.52694	6.83899	6.52694	0.0150432	0.205358	0.0150432
10.52	6.52317	6.83459	6.52317	0.0150186	0.20467	0.0150186
10.53	6.5194	6.83017	6.5194	0.0149942	0.203991	0.0149942
10.54	6.51562	6.82574	6.51562	0.0149701	0.203321	0.0149701
10.55	6.51185	6.8213	6.51185	0.0149463	0.202661	0.0149463
10.56	6.50808	6.81685	6.50808	0.0149227	0.202009	0.0149227
10.57	6.5043	6.81239	6.5043	0.0148993	0.201366	0.0148993
10.58	6.50053	6.80791	6.50053	0.0148762	0.200731	0.0148762
10.59	6.49676	6.80343	6.49676	0.0148533	0.200105	0.0148533
10.6	6.49298	6.79893	6.49298	0.0148306	0.199487	0.0148306
10.61	6.48921	6.79442	6.48921	0.0148082	0.198878	0.0148082
10.62	6.48543	6.7899	6.48543	0.014786	0.198277	0.014786
10.63	6.48165	6.78537	6.48165	0.014764	0.197683	0.014764
10.64	6.47788	6.78083	6.47788	0.0147422	0.197098	0.0147422
10.65	6.4741	6.77628	6.4741	0.0147207	0.19652	0.0147207
10.66	6.47032	6.77172	6.47032	0.0146994	0.195951	0.0146994
10.67	6.46655	6.76715	6.46655	0.0146782	0.195388	0.0146782
10.68	6.46277	6.76257	6.46277	0.0146574	0.194834	0.0146574
10.69	6.45899	6.75798	6.45899	0.0146367	0.194286	0.0146367
10.7	6.45521	6.75338	6.45521	0.0146162	0.193746	0.0146162
10.71	6.45143	6.74877	6.45143	0.0145959	0.193213	0.0145959
10.72	6.44765	6.74415	6.44765	0.0145759	0.192687	0.0145759
10.73	6.44387	6.73952	6.44387	0.014556	0.192168	0.014556
10.74	6.44009	6.73488	6.44009	0.0145363	0.191656	0.0145363
10.75	6.43631	6.73023	6.43631	0.0145169	0.191151	0.0145169
10.76	6.43253	6.72557	6.43253	0.0144976	0.190652	0.0144976
10.77	6.42875	6.72091	6.42875	0.0144785	0.19016	0.0144785
10.78	6.42497	6.71623	6.42497	0.0144596	0.189675	0.0144596
10.79	6.42119	6.71155	6.42119	0.0144409	0.189196	0.0144409
10.8	6.4174	6.70686	6.4174	0.0144224	0.188723	0.0144224
10.81	6.41362	6.70216	6.41362	0.014404	0.188257	0.014404
10.82	6.40984	6.69745	6.40984	0.0143859	0.187797	0.0143859
10.83	6.40606	6.69273	6.40606	0.0143679	0.187342	0.0143679
10.84	6.40227	6.68801	6.40227	0.0143501	0.186894	0.0143501
10.85	6.39849	6.68328	6.39849	0.0143325	0.186452	0.0143325
10.86	6.3947	6.67853	6.3947	0.0143151	0.186015	0.0143151
10.87	6.39092	6.67379	6.39092	0.0142978	0.185585	0.0142978
10.88	6.38713	6.66903	6.38713	0.0142807	0.18516	0.0142807
10.89	6.38335	6.66427	6.38335	0.0142638	0.18474	0.0142638
10.9	6.37956	6.6595	6.37956	0.014247	0.184326	0.014247
10.91	6.37578	6.65472	6.37578	0.0142304	0.183918	0.0142304
10.92	6.37199	6.64993	6.37199	0.014214	0.183515	0.014214
10.93	6.36821	6.64514	6.36821	0.0141977	0.183117	0.0141977
10.94	6.36442	6.64034	6.36442	0.0141816	0.182724	0.0141816
10.95	6.36063	6.63553	6.36063	0.0141656	0.182337	0.0141656
10.96	6.35685	6.63072	6.35685	0.0141498	0.181954	0.0141498
10.97	6.35306	6.6259	6.35306	0.0141342	0.181577	0.0141342
10.98	6.34927	6.62107	6.34927	0.0141187	0.181204	0.0141187
10.99	6.34548	6.61624	6.34548	0.0141033	0.180837	0.0141033
11	6.34169	6.61139	6.34169	0.0140881	0.180474	0.0140881
11.01	6.33791	6.60655	6.33791	0.0140731	0.180116	0.0140731
11.02	6.33412	6.60169	6.33412	0.0140582	0.179763	0.0140582
11.03	6.33033	6.59683	6.33033	0.0140434	0.179414	0.0140434
11.04	6.32654	6.59197	6.32654	0.0140288	0.17907	0.0140288
11.05	6.32275	6.5871	6.32275	0.0140143	0.17873	0.0140143
11.06	6.31896	6.58222	6.31896	0.014	0.178395	0.014
11.07	6.31517	6.57733	6.31517	0.0139858	0.178064	0.0139858
11.08	6.31138	6.57244	6.31138	0.0139718	0.177737	0.0139718
11.09	6.30759	6.56755	6.30759	0.0139579	0.177415	0.0139579
11.1	6.3038	6.56265	6.3038	0.0139441	0.177096	0.0139441
11.11	6.30001	6.55774	6.30001	0.0139304	0.176782	0.0139304
11.12	6.29622	6.55283	6.29622	0.0139169	0.176472	0.0139169
11.13	6.29242	6.54791	6.29242	0.0139035	0.176166	0.0139035
11.14	6.28863	6.54298	6.28863	0.0138903	0.175864	0.0138903
11.15	6.28484	6.53805	6.28484	0.0138771	0.175566	0.0138771
11.16	6.28105	6.53312	6.28105	0.0138641	0.175272	0.0138641
11.17	6.27726	6.52818	6.27726	0.0138513	0.174982	0.0138513
11.18	6.27346	6.52323	6.27346	0.0138385	0.174695	0.0138385
11.19	6.26967	6.51828	6.26967	0.0138259	0.174412	0.0138259
11.2	6.26588	6.51333	6.26588	0.0138134	0.174133	0.0138134
11.21	6.26208	6.50837	6.26208	0.013801	0.173857	0.013801
11.22	6.25829	6.5034	6.25829	0.0137887	0.173585	0.0137887
11.23	6.2545	6.49843	6.2545	0.0137765	0.173317	0.0137765
11.24	6.2507	6.49346	6.2507	0.0137645	0.173051	0.0137645
11.25	6.24691	6.48848	6.24691	0.0137526	0.17279	0.0137526
11.26	6.24311	6.4835	6.24311	0.0137408	0.172531	0.0137408
11.27	6.23932	6.47851	6.23932	0.0137291	0.172276	0.0137291
11.28	6.23552	6.47351	6.23552	0.0137175	0.172025	0.0137175
11.29	6.23173	6.46852	6.23173	0.013706	0.171776	0.013706
11.3	6.22793	6.46351	6.22793	0.0136947	0.171531	0.0136947
11.31	6.22414	6.45851	6.22414	0.0136834	0.171289	0.0136834
11.32	6.22034	6.4535	6.22034	0.0136723	0.17105	0.0136723
11.33	6.21654	6.44848	6.21654	0.0136612	0.170814	0.0136612
11.34	6.21275	6.44346	6.21275	0.0136503	0.170581	0.0136503
11.35	6.20895	6.43844	6.20895	0.0136394	0.170351	0.0136394
11.36	6.20516	6.43341	6.20516	0.0136287	0.170124	0.0136287
11.37	6.20136	6.42838	6.20136	0.0136181	0.1699	0.0136181
11.38	6.19756	6.42334	6.19756	0.0136075	0.169679	0.0136075
11.39	6.19377	6.4183	6.19377	0.0135971	0.16946	0.0135971
11.4	6.18997	6.41326	6.18997	0.0135868	0.169245	0.0135868
11.41	6.18617	6.40821	6.18617	0.0135766	0.169032	0.0135766
11.42	6.18237	6.40316	6.18237	0.0135664	0.168822	0.0135664
11.43	6.17857	6.39811	6.17857	0.0135564	0.168615	0.0135564
11.44	6.17478	6.39305	6.17478	0.0135464	0.16841	0.0135464
11.45	6.17098	6.38799	6.17098	0.0135366	0.168208	0.0135366
11.46	6.16718	6.38292	6.16718	0.0135268	0.168008	0.0135268
11.47	6.16338	6.37785	6.16338	0.0135172	0.167811	0.0135172
11.48	6.15958	6.37278	6.15958	0.0135076	0.167617	0.0135076
11.49	6.15578	6.3677	6.15578	0.0134981	0.167425	0.0134981
11.5	6.15199	6.36262	6.15199	0.0134887	0.167235	0.0134887
11.51	6.14819	6.35754	6.14819	0.0134794	0.167048	0.0134794
11.52	6.14439	6.35245	6.14439	0.0134702	0.166863	0.0134702
11.53	6.14059	6.34736	6.14059	0.013461	0.166681	0.013461
11.54	6.13679	6.34227	6.13679	0.013452	0.166501	0.013452
11.55	6.13299	6.33717	6.13299	0.013443	0.166323	0.013443
11.56	6.12919	6.33207	6.12919	0.0134341	0.166147	0.0134341
11.57	6.12539	6.32697	6.12539	0.0134253	0.165974	0.0134253
11.58	6.12159	6.32187	6.12159	0.0134166	0.165803	0.0134166
11.59	6.11779	6.31676	6.11779	0.013408	0.165634	0.013408
11.6	6.11399	6.31164	6.11399	0.0133994	0.165467	0.0133994
11.61	6.11018	6.30653	6.11018	0.013391	0.165303	0.013391
11.62	6.10638	6.30141	6.10638	0.0133826	0.16514	0.0133826
11.63	6.10258	6.29629	6.10258	0.0133743	0.16498	0.0133743
11.64	6.09878	6.29117	6.09878	0.013366	0.164821	0.013366
11.65	6.09498	6.28604	6.09498	0.0133579	0.164665	0.0133579
11.66	6.09118	6.28091	6.09118	0.0133498	0.16451	0.0133498
11.67	6.08738	6.27578	6.08738	0.0133418	0.164358	0.0133418
11.68	6.08357	6.27065	6.08357	0.0133338	0.164207	0.0133338
11.69	6.07977	6.26551	6.07977	0.013326	0.164058	0.013326
11.7	6.07597	6.26037	6.07597	0.0133182	0.163912	0.0133182
11.71	6.07217	6.25523	6.07217	0.0133105	0.163767	0.0133105
11.72	6.06837	6.25008	6.06837	0.0133028	0.163624	0.0133028
11.73	6.06456	6.24494	6.06456	0.0132952	0.163482	0.0132952
11.74	6.06076	6.23979	6.06076	0.0132877	0.163343	0.0132877
11.75	6.05696	6.23463	6.05696	0.0132803	0.163205	0.0132803
11.76	6.05316	6.22948	6.05316	0.0132729	0.163069	0.0132729
11.77	6.04935	6.22432	6.04935	0.0132656	0.162935	0.0132656
11.78	6.04555	6.21916	6.04555	0.0132584	0.162802	0.0132584
11.79	6.04175	6.214	6.04175	0.0132513	0.162671	0.0132513
11.8	6.03794	6.20883	6.03794	0.0132442	0.162542	0.0132442
11.81	6.03414	6.20367	6.03414	0.0132371	0.162414	0.0132371
11.82	6.03033	6.1985	6.03033	0.0132302	0.162288	0.0132302
11.83	6.02653	6.19333	6.02653	0.0132233	0.162164	0.0132233
11.84	6.02273	6.18815	6.02273	0.0132164	0.162041	0.0132164
11.85	6.01892	6.18298	6.01892	0.0132097	0.161919	0.0132097
11.86	6.01512	6.1778	6.01512	0.0132029	0.1618	0.0132029
11.87	6.01131	6.17262	6.01131	0.0131963	0.161681	0.0131963
11.88	6.00751	6.16744	6.00751	0.0131897	0.161565	0.0131897
11.89	6.00371	6.16225	6.00371	0.0131832	0.161449	0.0131832
11.9	5.9999	6.15707	5.9999	0.0131767	0.161335	0.0131767
11.91	5.9961	6.15188	5.9961	0.0131703	0.161223	0.0131703
11.92	5.99229	6.14669	5.99229	0.013164	0.161112	0.013164
11.93	5.98849	6.14149	5.98849	0.0131577	0.161002	0.0131577
11.94	5.98468	6.1363	5.98468	0.0131514	0.160894	0.0131514
11.95	5.98088	6.1311	5.98088	0.0131453	0.160787	0.0131453
11.96	5.97707	6.12591	5.97707	0.0131391	0.160681	0.0131391
11.97	5.97326	6.12071	5.97326	0.0131331	0.160577	0.0131331
11.98	5.96946	6.1155	5.96946	0.0131271	0.160474	0.0131271
11.99	5.96565	6.1103	5.96565	0.0131211	0.160372	0.0131211
12	5.96185	6.1051	5.96185	0.0131152	0.160272	0.0131152
12.01	5.95804	6.09989	5.95804	0.0131094	0.160173	0.0131094
12.02	5.95424	6.09468	5.95424	0.0131036	0.160075	0.0131036
12.03	5.95043	6.08947	5.95043	0.0130979	0.159978	0.0130979
12.04	5.94662	6.08426	5.94662	0.0130922	0.159883	0.0130922
12.05	5.94282	6.07904	5.94282	0.0130865	0.159789	0.0130865
12.06	5.93901	6.07383	5.93901	0.013081	0.159696	0.013081
12.07	5.9352	6.06861	5.9352	0.0130754	0.159604	0.0130754
12.08	5.9314	6.06339	5.9314	0.01307	0.159513	0.01307
12.09	5.92759	6.05817	5.92759	0.0130645	0.159423	0.0130645
12.1	5.92378	6.05294	5.92378	0.0130591	0.159335	0.0130591
12.11	5.91998	6.04772	5.91998	0.0130538	0.159247	0.0130538
12.12	5.91617	6.0425	5.91617	0.0130485	0.159161	0.0130485
12.13	5.91236	6.03727	5.91236	0.0130433	0.159076	0.0130433
12.14	5.90856	6.03204	5.90856	0.0130381	0.158992	0.0130381
12.15	5.90475	6.02681	5.90475	0.013033	0.158908	0.013033
12.16	5.90094	6.02158	5.90094	0.0130279	0.158826	0.0130279
12.17	5.89713	6.01634	5.89713	0.0130228	0.158745	0.0130228
12.18	5.89333	6.01111	5.89333	0.0130178	0.158665	0.0130178
12.19	5.88952	6.00587	5.88952	0.0130129	0.158586	0.0130129
12.2	5.88571	6.00064	5.88571	0.013008	0.158508	0.013008
12.21	5.8819	5.9954	5.8819	0.0130031	0.158431	0.0130031
12.22	5.8781	5.99016	5.8781	0.0129983	0.158355	0.0129983
12.23	5.87429	5.98492	5.87429	0.0129935	0.15828	0.0129935
12.24	5.87048	5.97967	5.87048	0.0129888	0.158206	0.0129888
12.25	5.86667	5.97443	5.86667	0.0129841	0.158132	0.0129841
12.26	5.86286	5.96918	5.86286	0.0129795	0.15806	0.0129795
12.27	5.85905	5.96394	5.85905	0.0129749	0.157988	0.0129749
12.28	5.85525	5.95869	5.85525	0.0129703	0.157918	0.0129703
12.29	5.85144	5.95344	5.85144	0.0129658	0.157848	0.0129658
12.3	5.84763	5.94819	5.84763	0.0129613	0.157779	0.0129613
12.31	5.84382	5.94294	5.84382	0.0129569	0.157711	0.0129569
12.32	5.84001	5.93768	5.84001	0.0129525	0.157644	0.0129525
12.33	5.8362	5.93243	5.8362	0.0129481	0.157578	0.0129481
12.34	5.83239	5.92717	5.83239	0.0129438	0.157512	0.0129438
12.35	5.82859	5.92192	5.82859	0.0129395	0.157448	0.0129395
12.36	5.82478	5.91666	5.82478	0.0129353	0.157384	0.0129353
12.37	5.82097	5.9114	5.82097	0.0129311	0.157321	0.0129311
12.38	5.81716	5.90614	5.81716	0.0129269	0.157258	0.0129269
12.39	5.81335	5.90088	5.81335	0.0129228	0.157197	0.0129228
12.4	5.80954	5.89562	5.80954	0.0129187	0.157136	0.0129187
12.41	5.80573	5.89036	5.80573	0.0129146	0.157076	0.0129146
12.42	5.80192	5.88509	5.80192	0.0129106	0.157017	0.0129106
12.43	5.79811	5.87983	5.79811	0.0129066	0.156958	0.0129066
12.44	5.7943	5.87456	5.7943	0.0129027	0.1569	0.0129027
12.45	5.79049	5.86929	5.79049	0.0128988	0.156843	0.0128988
12.46	5.78668	5.86402	5.78668	0.0128949	0.156787	0.0128949
12.47	5.78287	5.85875	5.78287	0.0128911	0.156731	0.0128911
12.48	5.77906	5.85348	5.77906	0.0128873	0.156676	0.0128873
12.49	5.77525	5.84821	5.77525	0.0128835	0.156622	0.0128835
12.5	5.77144	5.84294	5.77144	0.0128798	0.156568	0.0128798
12.51	5.76763	5.83767	5.76763	0.012876	0.156515	0.012876
12.52	5.76382	5.83239	5.76382	0.0128724	0.156463	0.0128724
12.53	5.76001	5.82712	5.76001	0.0128687	0.156412	0.0128687
12.54	5.7562	5.82184	5.7562	0.0128651	0.156361	0.0128651
12.55	5.75239	5.81656	5.75239	0.0128616	0.15631	0.0128616
12.56	5.74858	5.81129	5.74858	0.012858	0.15626	0.012858
12.57	5.74477	5.80601	5.74477	0.0128545	0.156211	0.0128545
12.58	5.74096	5.80073	5.74096	0.0128511	0.156163	0.0128511
12.59	5.73715	5.79545	5.73715	0.0128476	0.156115	0.0128476
12.6	5.73334	5.79017	5.73334	0.0128442	0.156067	0.0128442
12.61	5.72953	5.78488	5.72953	0.0128408	0.156021	0.0128408
12.62	5.72572	5.7796	5.72572	0.0128375	0.155975	0.0128375
12.63	5.72191	5.77432	5.72191	0.0128341	0.155929	0.0128341
12.64	5.71809	5.76903	5.71809	0.0128309	0.155884	0.0128309
12.65	5.71428	5.76375	5.71428	0.0128276	0.155839	0.0128276
12.66	5.71047	5.75846	5.71047	0.0128244	0.155796	0.0128244
12.67	5.70666	5.75317	5.70666	0.0128212	0.155752	0.0128212
12.68	5.70285	5.74788	5.70285	0.012818	0.155709	0.012818
12.69	5.69904	5.7426	5.69904	0.0128148	0.155667	0.0128148
12.7	5.69523	5.73731	5.69523	0.0128117	0.155625	0.0128117
12.71	5.69142	5.73202	5.69142	0.0128086	0.155584	0.0128086
12.72	5.68761	5.72672	5.68761	0.0128056	0.155543	0.0128056
12.73	5.68379	5.72143	5.68379	0.0128025	0.155503	0.0128025
12.74	5.67998	5.71614	5.67998	0.0127995	0.155463	0.0127995
12.75	5.67617	5.71085	5.67617	0.0127966	0.155424	0.0127966
12.76	5.67236	5.70555	5.67236	0.0127936	0.155385	0.0127936
12.77	5.66855	5.70026	5.66855	0.0127907	0.155347	0.0127907
12.78	5.66474	5.69496	5.66474	0.0127878	0.155309	0.0127878
12.79	5.66092	5.68967	5.66092	0.0127849	0.155272	0.0127849
12.8	5.65711	5.68437	5.65711	0.012782	0.155235	0.012782
12.81	5.6533	5.67907	5.6533	0.0127792	0.155198	0.0127792
12.82	5.64949	5.67378	5.64949	0.0127764	0.155162	0.0127764
12.83	5.64568	5.66848	5.64568	0.0127737	0.155127	0.0127737
12.84	5.64186	5.66318	5.64186	0.0127709	0.155092	0.0127709
12.85	5.63805	5.65788	5.63805	0.0127682	0.155057	0.0127682
12.86	5.63424	5.65258	5.63424	0.0127655	0.155023	0.0127655
12.87	5.63043	5.64728	5.63043	0.0127628	0.154989	0.0127628
12.88	5.62662	5.64198	5.62662	0.0127602	0.154955	0.0127602
12.89	5.6228	5.63667	5.6228	0.0127575	0.154922	0.0127575
12.9	5.61899	5.63137	5.61899	0.0127549	0.15489	0.0127549
12.91	5.61518	5.62607	5.61518	0.0127523	0.154858	0.0127523
12.92	5.61137	5.62077	5.61137	0.0127498	0.154826	0.0127498
12.93	5.60755	5.61546	5.60755	0.0127473	0.154794	0.0127473
12.94	5.60374	5.61016	5.60374	0.0127447	0.154763	0.0127447
12.95	5.59993	5.60485	5.59993	0.0127423	0.154733	0.0127423
12.96	5.59612	5.59954	5.59612	0.0127398	0.154703	0.0127398
12.97	5.5923	5.59424	5.5923	0.0127373	0.154673	0.0127373
12.98	5.58849	5.58893	5.58849	0.0127349	0.154643	0.0127349
12.99	5.58468	5.58362	5.58468	0.0127325	0.154614	0.0127325
13	5.58087	5.57831	5.58087	0.0127301	0.154585	0.0127301
13.01	5.57705	5.57301	5.57301	0.0127278	0.154557	0.0127278
13.02	5.57324	5.5677	5.56516	0.0127254	0.154529	0.0127255
13.03	5.56943	5.56239	5.5573	0.0127231	0.154501	0.0127232
13.04	5.56562	5.55708	5.54945	0.0127208	0.154474	0.012721
13.05	5.5618	5.55177	5.5416	0.0127185	0.154447	0.0127188
13.06	5.55799	5.54645	5.53374	0.0127163	0.15442	0.0127167
13.07	5.55418	5.54114	5.52589	0.0127141	0.154393	0.0127146
13.08	5.55036	5.53583	5.51803	0.0127118	0.154367	0.0127125
13.09	5.54655	5.53052	5.51018	0.0127096	0.154342	0.0127105
13.1	5.54274	5.5252	5.50233	0.0127075	0.154316	0.0127085
13.11	5.53892	5.51989	5.49447	0.0127053	0.154291	0.0127065
13.12	5.53511	5.51458	5.48662	0.0127032	0.154266	0.0127046
13.13	5.5313	5.50926	5.47876	0.0127011	0.154242	0.0127027
13.14	5.52748	5.50395	5.47091	0.012699	0.154218	0.0127009
13.15	5.52367	5.49863	5.46305	0.0126969	0.154194	0.012699
13.16	5.51986	5.49332	5.4552	0.0126948	0.15417	0.0126973
13.17	5.51604	5.488	5.44734	0.0126928	0.154147	0.0126955
13.18	5.51223	5.48268	5.43949	0.0126907	0.154124	0.0126938
13.19	5.50842	5.47737	5.43163	0.0126887	0.154101	0.0126921
13.2	5.5046	5.47205	5.42378	0.0126867	0.154079	0.0126904
13.21	5.50079	5.46673	5.41593	0.0126848	0.154056	0.0126888
13.22	5.49698	5.46141	5.40807	0.0126828	0.154034	0.0126872
13.23	5.49316	5.4561	5.40022	0.0126809	0.154013	0.0126856
13.24	5.48935	5.45078	5.39236	0.012679	0.153991	0.0126841
13.25	5.48554	5.44546	5.38451	0.0126771	0.15397	0.0126826
13.26	5.48172	5.44014	5.37665	0.0126752	0.153949	0.0126811
13.27	5.47791	5.43482	5.3688	0.0126733	0.153929	0.0126796
13.28	5.47409	5.4295	5.36094	0.0126714	0.153908	0.0126782
13.29	5.47028	5.42418	5.35309	0.0126696	0.153888	0.0126768
13.3	5.46647	5.41886	5.34523	0.0126678	0.153869	0.0126754
13.31	5.46265	5.41353	5.33738	0.012666	0.153849	0.012674
13.32	5.45884	5.40821	5.32952	0.0126642	0.15383	0.0126727
13.33	5.45502	5.40289	5.32167	0.0126624	0.15381	0.0126714
13.34	5.45121	5.39757	5.31381	0.0126607	0.153792	0.0126701
13.35	5.4474	5.39224	5.30596	0.0126589	0.153773	0.0126688
13.36	5.44358	5.38692	5.2981	0.0126572	0.153754	0.0126676
13.37	5.43977	5.3816	5.29025	0.0126555	0.153736	0.0126664
13.38	5.43595	5.37627	5.28239	0.0126538	0.153718	0.0126652
13.39	5.43214	5.37095	5.27454	0.0126521	0.153701	0.012664
13.4	5.42833	5.36563	5.26668	0.0126505	0.153683	0.0126628
13.41	5.42451	5.3603	5.25883	0.0126488	0.153666	0.0126617
13.42	5.4207	5.35498	5.25097	0.0126472	0.153649	0.0126606
13.43	5.41688	5.34965	5.24312	0.0126455	0.153632	0.0126595
13.44	5.41307	5.34432	5.23526	0.0126439	0.153615	0.0126584
13.45	5.40925	5.339	5.22741	0.0126423	0.153599	0.0126574
13.46	5.40544	5.33367	5.21955	0.0126408	0.153582	0.0126563
13.47	5.40163	5.32835	5.2117	0.0126392	0.153566	0.0126553
13.48	5.39781	5.32302	5.20384	0.0126377	0.15355	0.0126543
13.49	5.394	5.31769	5.19598	0.0126361	0.153535	0.0126534
13.5	5.39018	5.31236	5.18813	0.0126346	0.153519	0.0126524
13.51	5.38637	5.30704	5.18027	0.0126331	0.153504	0.0126514
13.52	5.38255	5.30171	5.17242	0.0126316	0.153489	0.0126505
13.53	5.37874	5.29638	5.16456	0.0126301	0.153474	0.0126496
13.54	5.37492	5.29105	5.15671	0.0126286	0.153459	0.0126487
13.55	5.37111	5.28572	5.14885	0.0126272	0.153444	0.0126478
13.56	5.3673	5.28039	5.141	0.0126257	0.15343	0.012647
13.57	5.36348	5.27506	5.13314	0.0126243	0.153416	0.0126461
13.58	5.35967	5.26973	5.12529	0.0126229	0.153402	0.0126453
13.59	5.35585	5.2644	5.11743	0.0126215	0.153388	0.0126445
13.6	5.35204	5.25907	5.10958	0.0126201	0.153374	0.0126437
13.61	5.34822	5.25374	5.10172	0.0126187	0.153361	0.0126429
13.62	5.34441	5.24841	5.09386	0.0126173	0.153347	0.0126421
13.63	5.34059	5.24308	5.08601	0.012616	0.153334	0.0126414
13.64	5.33678	5.23775	5.07815	0.0126146	0.153321	0.0126406
13.65	5.33296	5.23242	5.0703	0.0126133	0.153308	0.0126399
13.66	5.32915	5.22709	5.06244	0.012612	0.153296	0.0126392
13.67	5.32533	5.22176	5.05459	0.0126107	0.153283	0.0126384
13.68	5.32152	5.21643	5.04673	0.0126094	0.153271	0.0126378
13.69	5.3177	5.21109	5.03888	0.0126081	0.153258	0.0126371
13.7	5.31389	5.20576	5.03102	0.0126068	0.153246	0.0126364
13.71	5.31007	5.20043	5.02316	0.0126056	0.153234	0.0126357
13.72	5.30626	5.1951	5.01531	0.0126043	0.153222	0.0126351
13.73	5.30244	5.18976	5.00745	0.0126031	0.153211	0.0126345
13.74	5.29863	5.18443	4.9996	0.0126018	0.153199	0.0126338
13.75	5.29481	5.1791	4.99174	0.0126006	0.153188	0.0126332
13.76	5.291	5.17376	4.98389	0.0125994	0.153177	0.0126326
13.77	5.28718	5.16843	4.97603	0.0125982	0.153166	0.012632
13.78	5.28337	5.16309	4.96817	0.012597	0.153155	0.0126315
13.79	5.27955	5.15776	4.96032	0.0125958	0.153144	0.0126309
13.8	5.27574	5.15243	4.95246	0.0125947	0.153133	0.0126303
13.81	5.27192	5.14709	4.94461	0.0125935	0.153123	0.0126298
13.82	5.26811	5.14176	4.93675	0.0125924	0.153112	0.0126292
13.83	5.26429	5.13642	4.9289	0.0125912	0.153102	0.0126287
13.84	5.26048	5.13109	4.92104	0.0125901	0.153092	0.0126282
13.85	5.25666	5.12575	4.91318	0.012589	0.153082	0.0126277
13.86	5.25285	5.12041	4.90533	0.0125879	0.153072	0.0126272
13.87	5.24903	5.11508	4.89747	0.0125868	0.153062	0.0126267
13.88	5.24522	5.10974	4.88962	0.0125857	0.153052	0.0126262
13.89	5.2414	5.10441	4.88176	0.0125846	0.153043	0.0126257
13.9	5.23758	5.09907	4.87391	0.0125836	0.153033	0.0126253
13.91	5.23377	5.09373	4.86605	0.0125825	0.153024	0.0126248
13.92	5.22995	5.0884	4.85819	0.0125815	0.153015	0.0126244
13.93	5.22614	5.08306	4.85034	0.0125804	0.153005	0.0126239
13.94	5.22232	5.07772	4.84248	0.0125794	0.152996	0.0126235
13.95	5.21851	5.07239	4.83463	0.0125784	0.152988	0.0126231
13.96	5.21469	5.06705	4.82677	0.0125774	0.152979	0.0126227
13.97	5.21088	5.06171	4.81891	0.0125764	0.15297	0.0126222
13.98	5.20706	5.05637	4.81106	0.0125754	0.152962	0.0126218
13.99	5.20325	5.05104	4.8032	0.0125744	0.152953	0.0126214
14	5.19943	5.0457	4.79535	0.0125734	0.152945	0.0126211
14.01	5.19561	5.04036	4.78749	0.0125724	0.152936	0.0126207
14.02	5.1918	5.03502	4.77964	0.0125715	0.152928	0.0126203
14.03	5.18798	5.02969	4.77178	0.0125705	0.15292	0.0126199
14.04	5.18417	5.02435	4.76392	0.0125696	0.152912	0.0126196
14.05	5.18035	5.01901	4.75607	0.0125686	0.152904	0.0126192
14.06	5.17654	5.01367	4.74821	0.0125677	0.152897	0.0126189
14.07	5.17272	5.00833	4.74036	0.0125668	0.152889	0.0126185
14.08	5.1689	5.00299	4.7325	0.0125659	0.152881	0.0126182
14.09	5.16509	4.99765	4.72464	0.012565	0.152874	0.0126179
14.1	5.16127	4.99231	4.71679	0.0125641	0.152867	0.0126175
14.11	5.15746	4.98697	4.70893	0.0125632	0.152859	0.0126172
14.12	5.15364	4.98163	4.70108	0.0125623	0.152852	0.0126169
14.13	5.14983	4.97629	4.69322	0.0125615	0.152845	0.0126166
14.14	5.14601	4.97095	4.68536	0.0125606	0.152838	0.0126163
14.15	5.14219	4.96562	4.67751	0.0125597	0.152831	0.012616
14.16	5.13838	4.96028	4.66965	0.0125589	0.152824	0.0126157
14.17	5.13456	4.95493	4.6618	0.012558	0.152817	0.0126154
14.18	5.13075	4.94959	4.65394	0.0125572	0.152811	0.0126151
14.19	5.12693	4.94425	4.64608	0.0125564	0.152804	0.0126149
14.2	5.12312	4.93891	4.63823	0.0125556	0.152798	0.0126146
14.21	5.1193	4.93357	4.63037	0.0125548	0.152791	0.0126143
14.22	5.11548	4.92823	4.62252	0.012554	0.152785	0.0126141
14.23	5.11167	4.92289	4.61466	0.0125532	0.152778	0.0126138
14.24	5.10785	4.91755	4.6068	0.0125524	0.152772	0.0126136
14.25	5.10404	4.91221	4.59895	0.0125516	0.152766	0.0126133
14.26	5.10022	4.90687	4.59109	0.0125508	0.15276	0.0126131
14.27	5.0964	4.90153	4.58324	0.01255	0.152754	0.0126128
14.28	5.09259	4.89619	4.57538	0.0125493	0.152748	0.0126126
14.29	5.08877	4.89084	4.56752	0.0125485	0.152742	0.0126124
14.3	5.08496	4.8855	4.55967	0.0125478	0.152737	0.0126121
14.31	5.08114	4.88016	4.55181	0.012547	0.152731	0.0126119
14.32	5.07732	4.87482	4.54396	0.0125463	0.152725	0.0126117
14.33	5.07351	4.86948	4.5361	0.0125456	0.15272	0.0126115
14.34	5.06969	4.86414	4.52824	0.0125448	0.152714	0.0126113
14.35	5.06588	4.85879	4.52039	0.0125441	0.152709	0.0126111
14.36	5.06206	4.85345	4.51253	0.0125434	0.152703	0.0126109
14.37	5.05824	4.84811	4.50468	0.0125427	0.152698	0.0126107
14.38	5.05443	4.84277	4.49682	0.012542	0.152693	0.0126105
14.39	5.05061	4.83742	4.48896	0.0125413	0.152688	0.0126103
14.4	5.04679	4.83208	4.48111	0.0125406	0.152683	0.0126101
14.41	5.04298	4.82674	4.47325	0.01254	0.152678	0.0126099
14.42	5.03916	4.8214	4.46539	0.0125393	0.152673	0.0126097
14.43	5.03535	4.81605	4.45754	0.0125386	0.152668	0.0126096
14.44	5.03153	4.81071	4.44968	0.012538	0.152663	0.0126094
14.45	5.02771	4.80537	4.44183	0.0125373	0.152658	0.0126092
14.46	5.0239	4.80002	4.43397	0.0125367	0.152653	0.012609
14.47	5.02008	4.79468	4.42611	0.012536	0.152649	0.0126089
14.48	5.01627	4.78934	4.41826	0.0125354	0.152644	0.0126087
14.49	5.01245	4.78399	4.4104	0.0125347	0.152639	0.0126086
14.5	5.00863	4.77865	4.40255	0.0125341	0.152635	0.0126084
14.51	5.00482	4.77331	4.39469	0.0125335	0.15263	0.0126082
14.52	5.001	4.76796	4.38683	0.0125329	0.152626	0.0126081
14.53	4.99718	4.76262	4.37898	0.0125323	0.152622	0.0126079
14.54	4.99337	4.75728	4.37112	0.0125317	0.152617	0.0126078
14.55	4.98955	4.75193	4.36327	0.0125311	0.152613	0.0126076
14.56	4.98573	4.74659	4.35541	0.0125305	0.152609	0.0126075
14.57	4.98192	4.74124	4.34755	0.0125299	0.152605	0.0126074
14.58	4.9781	4.7359	4.3397	0.0125293	0.152601	0.0126072
14.59	4.97429	4.73056	4.33184	0.0125287	0.152597	0.0126071
14.6	4.97047	4.72521	4.32398	0.0125281	0.152593	0.012607
14.61	4.96665	4.71987	4.31613	0.0125276	0.152589	0.0126068
14.62	4.96284	4.71452	4.30827	0.012527	0.152585	0.0126067
14.63	4.95902	4.70918	4.30042	0.0125264	0.152581	0.0126066
14.64	4.9552	4.70383	4.29256	0.0125259	0.152577	0.0126065
14.65	4.95139	4.69849	4.2847	0.0125253	0.152574	0.0126063
14.66	4.94757	4.69315	4.27685	0.0125248	0.15257	0.0126062
14.67	4.94375	4.6878	4.26899	0.0125242	0.152566	0.0126061
14.68	4.93994	4.68246	4.26114	0.0125237	0.152563	0.012606
14.69	4.93612	4.67711	4.25328	0.0125232	0.152559	0.0126059
14.7	4.93231	4.67177	4.24542	0.0125227	0.152556	0.0126058
14.71	4.92849	4.66642	4.23757	0.0125221	0.152552	0.0126057
14.72	4.92467	4.66108	4.22971	0.0125216	0.152549	0.0126056
14.73	4.92086	4.65573	4.22185	0.0125211	0.152545	0.0126055
14.74	4.91704	4.65039	4.214	0.0125206	0.152542	0.0126054
14.75	4.91322	4.64504	4.20614	0.0125201	0.152539	0.0126053
14.76	4.90941	4.6397	4.19829	0.0125196	0.152535	0.0126052
14.77	4.90559	4.63435	4.19043	0.0125191	0.152532	0.0126051
14.78	4.90177	4.62901	4.18257	0.0125186	0.152529	0.012605
14.79	4.89796	4.62366	4.17472	0.0125181	0.152526	0.0126049
14.8	4.89414	4.61831	4.16686	0.0125176	0.152523	0.0126048
14.81	4.89032	4.61297	4.159	0.0125172	0.15252	0.0126047
14.82	4.88651	4.60762	4.15115	0.0125167	0.152516	0.0126046
14.83	4.88269	4.60228	4.14329	0.0125162	0.152513	0.0126045
14.84	4.87887	4.59693	4.13544	0.0125158	0.152511	0.0126044
14.85	4.87506	4.59159	4.12758	0.0125153	0.152508	0.0126044
14.86	4.87124	4.58624	4.11972	0.0125148	0.152505	0.0126043
14.87	4.86742	4.5809	4.11187	0.0125144	0.152502	0.0126042
14.88	4.86361	4.57555	4.10401	0.0125139	0.152499	0.0126041
14.89	4.85979	4.5702	4.09616	0.0125135	0.152496	0.012604
14.9	4.85597	4.56486	4.0883	0.0125131	0.152493	0.012604
14.91	4.85216	4.55951	4.08044	0.0125126	0.152491	0.0126039
14.92	4.84834	4.55417	4.07259	0.0125122	0.152488	0.0126038
14.93	4.84452	4.54882	4.06473	0.0125118	0.152485	0.0126037
14.94	4.84071	4.54347	4.05687	0.0125113	0.152483	0.0126037
14.95	4.83689	4.53813	4.04902	0.0125109	0.15248	0.0126036
14.96	4.83307	4.53278	4.04116	0.0125105	0.152478	0.0126035
14.97	4.82926	4.52743	4.03331	0.0125101	0.152475	0.0126035
14.98	4.82544	4.52209	4.02545	0.0125097	0.152473	0.0126034
14.99	4.82162	4.51674	4.01759	0.0125093	0.15247	0.0126033
15	4.81781	4.51139	4.00974	0.0125089	0.152468	0.0126033
15.01	4.81399	4.50605	4.00188	0.0125085	0.152465	0.0126032
15.02	4.81017	4.5007	3.99402	0.0125081	0.152463	0.0126031
15.03	4.80636	4.49536	3.98617	0.0125077	0.152461	0.0126031
15.04	4.80254	4.49001	3.97831	0.0125073	0.152458	0.012603
15.05	4.79872	4.48466	3.97046	0.0125069	0.152456	0.012603
15.06	4.79491	4.47932	3.9626	0.0125065	0.152454	0.0126029
15.07	4.79109	4.47397	3.95474	0.0125061	0.152452	0.0126029
15.08	4.78727	4.46862	3.94689	0.0125058	0.152449	0.0126028
15.09	4.78346	4.46328	3.93903	0.0125054	0.152447	0.0126027
15.1	4.77964	4.45793	3.93117	0.012505	0.152445	0.0126027
15.11	4.77582	4.45258	3.92332	0.0125046	0.152443	0.0126026
15.12	4.77201	4.44723	3.91546	0.0125043	0.152441	0.0126026
15.13	4.76819	4.44189	3.90761	0.0125039	0.152439	0.0126025
15.14	4.76437	4.43654	3.89975	0.0125036	0.152437	0.0126025
15.15	4.76056	4.43119	3.89189	0.0125032	0.152435	0.0126024
15.16	4.75674	4.42585	3.88404	0.0125029	0.152433	0.0126024
15.17	4.75292	4.4205	3.87618	0.0125025	0.152431	0.0126024
15.18	4.74911	4.41515	3.86833	0.0125022	0.152429	0.0126023
15.19	4.74529	4.4098	3.86047	0.0125018	0.152427	0.0126023
15.2	4.74147	4.40446	3.85261	0.0125015	0.152425	0.0126022
15.21	4.73765	4.39911	3.84476	0.0125012	0.152423	0.0126022
15.22	4.73384	4.39376	3.8369	0.0125008	0.152421	0.0126021
15.23	4.73002	4.38842	3.82904	0.0125005	0.152419	0.0126021
15.24	4.7262	4.38307	3.82119	0.0125002	0.152417	0.012602
15.25	4.72239	4.37772	3.81333	0.0124998	0.152416	0.012602
15.26	4.71857	4.37237	3.80548	0.0124995	0.152414	0.012602
15.27	4.71475	4.36703	3.79762	0.0124992	0.152412	0.0126019
15.28	4.71094	4.36168	3.78976	0.0124989	0.15241	0.0126019
15.29	4.70712	4.35633	3.78191	0.0124986	0.152409	0.0126019
15.3	4.7033	4.35098	3.77405	0.0124983	0.152407	0.0126018
15.31	4.69949	4.34564	3.76619	0.012498	0.152405	0.0126018
15.32	4.69567	4.34029	3.75834	0.0124977	0.152404	0.0126017
15.33	4.69185	4.33494	3.75048	0.0124973	0.152402	0.0126017
15.34	4.68803	4.32959	3.74263	0.0124971	0.152401	0.0126017
15.35	4.68422	4.32425	3.73477	0.0124968	0.152399	0.0126016
15.36	4.6804	4.3189	3.72691	0.0124965	0.152397	0.0126016
15.37	4.67658	4.31355	3.71906	0.0124962	0.152396	0.0126016
15.38	4.67277	4.3082	3.7112	0.0124959	0.152394	0.0126015
15.39	4.66895	4.30285	3.70334	0.0124956	0.152393	0.0126015
15.4	4.66513	4.29751	3.69549	0.0124953	0.152391	0.0126015
15.41	4.66132	4.29216	3.68763	0.012495	0.15239	0.0126014
15.42	4.6575	4.28681	3.67978	0.0124948	0.152388	0.0126014
15.43	4.65368	4.28146	3.67192	0.0124945	0.152387	0.0126014
15.44	4.64987	4.27612	3.66406	0.0124942	0.152386	0.0126014
15.45	4.64605	4.27077	3.65621	0.0124939	0.152384	0.0126013
15.46	4.64223	4.26542	3.64835	0.0124937	0.152383	0.0126013
15.47	4.63841	4.26007	3.64049	0.0124934	0.152381	0.0126013
15.48	4.6346	4.25472	3.63264	0.0124931	0.15238	0.0126013
15.49	4.63078	4.24938	3.62478	0.0124929	0.152379	0.0126012
15.5	4.62696	4.24403	3.61693	0.0124926	0.152377	0.0126012
15.51	4.62315	4.23868	3.60907	0.0124924	0.152376	0.0126012
15.52	4.61933	4.23333	3.60121	0.0124921	0.152375	0.0126012
15.53	4.61551	4.22798	3.59336	0.0124918	0.152374	0.0126011
15.54	4.6117	4.22263	3.5855	0.0124916	0.152372	0.0126011
15.55	4.60788	4.21729	3.57764	0.0124913	0.152371	0.0126011
15.56	4.60406	4.21194	3.56979	0.0124911	0.15237	0.0126011
15.57	4.60024	4.20659	3.56193	0.0124909	0.152369	0.012601
15.58	4.59643	4.20124	3.55408	0.0124906	0.152368	0.012601
15.59	4.59261	4.19589	3.54622	0.0124904	0.152366	0.012601
15.6	4.58879	4.19055	3.53836	0.0124901	0.152365	0.012601
15.61	4.58498	4.1852	3.53051	0.0124899	0.152364	0.0126009
15.62	4.58116	4.17985	3.52265	0.0124897	0.152363	0.0126009
15.63	4.57734	4.1745	3.51479	0.0124894	0.152362	0.0126009
15.64	4.57352	4.16915	3.50694	0.0124892	0.152361	0.0126009
15.65	4.56971	4.1638	3.49908	0.012489	0.15236	0.0126009
15.66	4.56589	4.15845	3.49123	0.0124887	0.152359	0.0126008
15.67	4.56207	4.15311	3.48337	0.0124885	0.152357	0.0126008
15.68	4.55826	4.14776	3.47551	0.0124883	0.152356	0.0126008
15.69	4.55444	4.14241	3.46766	0.0124881	0.152355	0.0126008
15.7	4.55062	4.13706	3.4598	0.0124879	0.152354	0.0126008
15.71	4.5468	4.13171	3.45194	0.0124877	0.152353	0.0126008
15.72	4.54299	4.12636	3.44409	0.0124874	0.152352	0.0126007
15.73	4.53917	4.12102	3.43623	0.0124872	0.152351	0.0126007
15.74	4.53535	4.11567	3.42838	0.012487	0.15235	0.0126007
15.75	4.53154	4.11032	3.42052	0.0124868	0.152349	0.0126007
15.76	4.52772	4.10497	3.41266	0.0124866	0.152348	0.0126007
15.77	4.5239	4.09962	3.40481	0.0124864	0.152347	0.0126007
15.78	4.52009	4.09427	3.39695	0.0124862	0.152347	0.0126006
15.79	4.51627	4.08892	3.38909	0.012486	0.152346	0.0126006
15.8	4.51245	4.08358	3.38124	0.0124858	0.152345	0.0126006
15.81	4.50863	4.07823	3.37338	0.0124856	0.152344	0.0126006
15.82	4.50482	4.07288	3.36553	0.0124854	0.152343	0.0126006
15.83	4.501	4.06753	3.35767	0.0124852	0.152342	0.0126006
15.84	4.49718	4.06218	3.34981	0.012485	0.152341	0.0126006
15.85	4.49337	4.05683	3.34196	0.0124848	0.15234	0.0126005
15.86	4.48955	4.05148	3.3341	0.0124846	0.15234	0.0126005
15.87	4.48573	4.04613	3.32624	0.0124844	0.152339	0.0126005
15.88	4.48191	4.04079	3.31839	0.0124843	0.152338	0.0126005
15.89	4.4781	4.03544	3.31053	0.0124841	0.152337	0.0126005
15.9	4.47428	4.03009	3.30268	0.0124839	0.152336	0.0126005
15.91	4.47046	4.02474	3.29482	0.0124837	0.152335	0.0126005
15.92	4.46664	4.01939	3.28696	0.0124835	0.152335	0.0126005
15.93	4.46283	4.01404	3.27911	0.0124834	0.152334	0.0126004
15.94	4.45901	4.00869	3.27125	0.0124832	0.152333	0.0126004
15.95	4.45519	4.00334	3.26339	0.012483	0.152332	0.0126004
15.96	4.45138	3.99799	3.25554	0.0124828	0.152332	0.0126004
15.97	4.44756	3.99265	3.24768	0.0124827	0.152331	0.0126004
15.98	4.44374	3.9873	3.23983	0.0124825	0.15233	0.0126004
15.99	4.43992	3.98195	3.23197	0.0124823	0.152329	0.0126004
16	4.43611	3.9766	3.22411	0.0124821	0.152329	0.0126004
16.01	4.43229	3.97125	3.21626	0.012482	0.152328	0.0126004
16.02	4.42847	3.9659	3.2084	0.0124818	0.152327	0.0126003
16.03	4.42466	3.96055	3.20054	0.0124817	0.152327	0.0126003
16.04	4.42084	3.9552	3.19269	0.0124815	0.152326	0.0126003
16.05	4.41702	3.94985	3.18483	0.0124813	0.152325	0.0126003
16.06	4.4132	3.9445	3.17698	0.0124812	0.152325	0.0126003
16.07	4.40939	3.93916	3.16912	0.012481	0.152324	0.0126003
16.08	4.40557	3.93381	3.16126	0.0124809	0.152323	0.0126003
16.09	4.40175	3.92846	3.15341	0.0124807	0.152323	0.0126003
16.1	4.39794	3.92311	3.14555	0.0124806	0.152322	0.0126003
16.11	4.39412	3.91776	3.13769	0.0124804	0.152321	0.0126003
16.12	4.3903	3.91241	3.12984	0.0124803	0.152321	0.0126003
16.13	4.38648	3.90706	3.12198	0.0124801	0.15232	0.0126002
16.14	4.38267	3.90171	3.11412	0.01248	0.15232	0.0126002
16.15	4.37885	3.89636	3.10627	0.0124798	0.152319	0.0126002
16.16	4.37503	3.89101	3.09841	0.0124797	0.152318	0.0126002
16.17	4.37121	3.88566	3.09056	0.0124795	0.152318	0.0126002
16.18	4.3674	3.88032	3.0827	0.0124794	0.152317	0.0126002
16.19	4.36358	3.87497	3.07484	0.0124792	0.152317	0.0126002
16.2	4.35976	3.86962	3.06699	0.0124791	0.152316	0.0126002
16.21	4.35595	3.86427	3.05913	0.012479	0.152316	0.0126002
16.22	4.35213	3.85892	3.05127	0.0124788	0.152315	0.0126002
16.23	4.34831	3.85357	3.04342	0.0124787	0.152315	0.0126002
16.24	4.34449	3.84822	3.03556	0.0124785	0.152314	0.0126002
16.25	4.34068	3.84287	3.02771	0.0124784	0.152314	0.0126002
16.26	4.33686	3.83752	3.01985	0.0124783	0.152313	0.0126001
16.27	4.33304	3.83217	3.01199	0.0124781	0.152313	0.0126001
16.28	4.32922	3.82682	3.00414	0.012478	0.152312	0.0126001
16.29	4.32541	3.82147	2.99628	0.0124779	0.152312	0.0126001
16.3	4.32159	3.81612	2.98842	0.0124778	0.152311	0.0126001
16.31	4.31777	3.81078	2.98057	0.0124776	0.152311	0.0126001
16.32	4.31396	3.80543	2.97271	0.0124775	0.15231	0.0126001
16.33	4.31014	3.80008	2.96486	0.0124774	0.15231	0.0126001
16.34	4.30632	3.79473	2.957	0.0124773	0.152309	0.0126001
16.35	4.3025	3.78938	2.94914	0.0124771	0.152309	0.0126001
16.36	4.29869	3.78403	2.94129	0.012477	0.152308	0.0126001
16.37	4.29487	3.77868	2.93343	0.0124769	0.152308	0.0126001
16.38	4.29105	3.77333	2.92557	0.0124768	0.152307	0.0126001
16.39	4.28723	3.76798	2.91772	0.0124767	0.152307	0.0126001
16.4	4.28342	3.76263	2.90986	0.0124765	0.152306	0.0126001
16.41	4.2796	3.75728	2.90201	0.0124764	0.152306	0.0126001
16.42	4.27578	3.75193	2.89415	0.0124763	0.152306	0.0126001
16.43	4.27197	3.74658	2.88629	0.0124762	0.152305	0.0126001
16.44	4.26815	3.74123	2.87844	0.0124761	0.152305	0.0126
16.45	4.26433	3.73588	2.87058	0.012476	0.152304	0.0126
16.46	4.26051	3.73054	2.86272	0.0124759	0.152304	0.0126
16.47	4.2567	3.72519	2.85487	0.0124757	0.152304	0.0126
16.48	4.25288	3.71984	2.84701	0.0124756	0.152303	0.0126
16.49	4.24906	3.71449	2.83916	0.0124755	0.152303	0.0126
16.5	4.24524	3.70914	2.8313	0.0124754	0.152302	0.0126
16.51	4.24143	3.70379	2.82344	0.0124753	0.152302	0.0126
16.52	4.23761	3.69844	2.81559	0.0124752	0.152302	0.0126
16.53	4.23379	3.69309	2.80773	0.0124751	0.152301	0.0126
16.54	4.22997	3.68774	2.79987	0.012475	0.152301	0.0126
16.55	4.22616	3.68239	2.79202	0.0124749	0.152301	0.0126
16.56	4.22234	3.67704	2.78416	0.0124748	0.1523	0.0126
16.57	4.21852	3.67169	2.77631	0.0124747	0.1523	0.0126
16.58	4.21471	3.66634	2.76845	0.0124746	0.152299	0.0126
16.59	4.21089	3.66099	2.76059	0.0124745	0.152299	0.0126
16.6	4.20707	3.65564	2.75274	0.0124744	0.152299	0.0126
16.61	4.20325	3.65029	2.74488	0.0124743	0.152298	0.0126
16.62	4.19944	3.64494	2.73702	0.0124742	0.152298	0.0126
16.63	4.19562	3.63959	2.72917	0.0124741	0.152298	0.0126
16.64	4.1918	3.63424	2.72131	0.012474	0.152297	0.0126
16.65	4.18798	3.6289	2.71346	0.0124739	0.152297	0.0126
16.66	4.18417	3.62355	2.7056	0.0124738	0.152297	0.0126
16.67	4.18035	3.6182	2.69774	0.0124737	0.152297	0.0126
16.68	4.17653	3.61285	2.68989	0.0124736	0.152296	0.0126
16.69	4.17271	3.6075	2.68203	0.0124735	0.152296	0.0126
16.7	4.1689	3.60215	2.67417	0.0124734	0.152296	0.0126
16.71	4.16508	3.5968	2.66632	0.0124734	0.152295	0.0125999
16.72	4.16126	3.59145	2.65846	0.0124733	0.152295	0.0125999
16.73	4.15745	3.5861	2.65061	0.0124732	0.152295	0.0125999
16.74	4.15363	3.58075	2.64275	0.0124731	0.152294	0.0125999
16.75	4.14981	3.5754	2.63489	0.012473	0.152294	0.0125999
16.76	4.14599	3.57005	2.62704	0.0124729	0.152294	0.0125999
16.77	4.14218	3.5647	2.61918	0.0124728	0.152294	0.0125999
16.78	4.13836	3.55935	2.61132	0.0124728	0.152293	0.0125999
16.79	4.13454	3.554	2.60347	0.0124727	0.152293	0.0125999
16.8	4.13072	3.54865	2.59561	0.0124726	0.152293	0.0125999
16.81	4.12691	3.5433	2.58775	0.0124725	0.152293	0.0125999
16.82	4.12309	3.53795	2.5799	0.0124724	0.152292	0.0125999
16.83	4.11927	3.5326	2.57204	0.0124723	0.152292	0.0125999
16.84	4.11545	3.52725	2.56419	0.0124723	0.152292	0.0125999
16.85	4.11164	3.5219	2.55633	0.0124722	0.152292	0.0125999
16.86	4.10782	3.51655	2.54847	0.0124721	0.152291	0.0125999
16.87	4.104	3.5112	2.54062	0.012472	0.152291	0.0125999
16.88	4.10018	3.50585	2.53276	0.012472	0.152291	0.0125999
16.89	4.09637	3.50051	2.5249	0.0124719	0.152291	0.0125999
16.9	4.09255	3.49516	2.51705	0.0124718	0.15229	0.0125999
16.91	4.08873	3.48981	2.50919	0.0124717	0.15229	0.0125999
16.92	4.08492	3.48446	2.50134	0.0124717	0.15229	0.0125999
16.93	4.0811	3.47911	2.49348	0.0124716	0.15229	0.0125999
16.94	4.07728	3.47376	2.48562	0.0124715	0.152289	0.0125999
16.95	4.07346	3.46841	2.47777	0.0124714	0.152289	0.0125999
16.96	4.06965	3.46306	2.46991	0.0124714	0.152289	0.0125999
16.97	4.06583	3.45771	2.46205	0.0124713	0.152289	0.0125999
16.98	4.06201	3.45236	2.4542	0.0124712	0.152289	0.0125999
16.99	4.05819	3.44701	2.44634	0.0124711	0.152288	0.0125999
17	4.05438	3.44166	2.43849	0.0124711	0.152288	0.0125999
17.01	4.05056	3.43631	2.43063	0.012471	0.152288	0.0125999
17.02	4.04674	3.43096	2.42277	0.0124709	0.152288	0.0125999
17.03	4.04292	3.42561	2.41492	0.0124709	0.152288	0.0125999
17.04	4.03911	3.42026	2.40706	0.0124708	0.152287	0.0125999
17.05	4.03529	3.41491	2.3992	0.0124707	0.152287	0.0125999
17.06	4.03147	3.40956	2.39135	0.0124707	0.152287	0.0125999
17.07	4.02765	3.40421	2.38349	0.0124706	0.152287	0.0125999
17.08	4.02384	3.39886	2.37564	0.0124705	0.152287	0.0125999
17.09	4.02002	3.39351	2.36778	0.0124705	0.152286	0.0125999
17.1	4.0162	3.38816	2.35992	0.0124704	0.152286	0.0125999
17.11	4.01238	3.38281	2.35207	0.0124704	0.152286	0.0125999
17.12	4.00857	3.37746	2.34421	0.0124703	0.152286	0.0125999
17.13	4.00475	3.37211	2.33635	0.0124702	0.152286	0.0125999
17.14	4.00093	3.36676	2.3285	0.0124702	0.152286	0.0125999
17.15	3.99711	3.36141	2.32064	0.0124701	0.152285	0.0125999
17.16	3.9933	3.35606	2.31279	0.01247	0.152285	0.0125999
17.17	3.98948	3.35071	2.30493	0.01247	0.152285	0.0125999
17.18	3.98566	3.34536	2.29707	0.0124699	0.152285	0.0125999
17.19	3.98185	3.34001	2.28922	0.0124699	0.152285	0.0125999
17.2	3.97803	3.33466	2.28136	0.0124698	0.152285	0.0125999
17.21	3.97421	3.32931	2.2735	0.0124698	0.152284	0.0125999
17.22	3.97039	3.32396	2.26565	0.0124697	0.152284	0.0125999
17.23	3.96658	3.31862	2.25779	0.0124696	0.152284	0.0125999
17.24	3.96276	3.31327	2.24994	0.0124696	0.152284	0.0125999
17.25	3.95894	3.30792	2.24208	0.0124695	0.152284	0.0125999
17.26	3.95512	3.30257	2.23422	0.0124695	0.152284	0.0125998
17.27	3.95131	3.29722	2.22637	0.0124694	0.152283	0.0125998
17.28	3.94749	3.29187	2.21851	0.0124694	0.152283	0.0125998
17.29	3.94367	3.28652	2.21065	0.0124693	0.152283	0.0125998
17.3	3.93985	3.28117	2.2028	0.0124693	0.152283	0.0125998
17.31	3.93604	3.27582	2.19494	0.0124692	0.152283	0.0125998
17.32	3.93222	3.27047	2.18708	0.0124692	0.152283	0.0125998
17.33	3.9284	3.26512	2.17923	0.0124691	0.152283	0.0125998
17.34	3.92458	3.25977	2.17137	0.012469	0.152282	0.0125998
17.35	3.92077	3.25442	2.16352	0.012469	0.152282	0.0125998
17.36	3.91695	3.24907	2.15566	0.0124689	0.152282	0.0125998
17.37	3.91313	3.24372	2.1478	0.0124689	0.152282	0.0125998
17.38	3.90931	3.23837	2.13995	0.0124688	0.152282	0.0125998
17.39	3.9055	3.23302	2.13209	0.0124688	0.152282	0.0125998
17.4	3.90168	3.22767	2.12423	0.0124687	0.152282	0.0125998
17.41	3.89786	3.22232	2.11638	0.0124687	0.152282	0.0125998
17.42	3.89404	3.21697	2.10852	0.0124687	0.152281	0.0125998
17.43	3.89023	3.21162	2.10067	0.0124686	0.152281	0.0125998
17.44	3.88641	3.20627	2.09281	0.0124686	0.152281	0.0125998
17.45	3.88259	3.20092	2.08495	0.0124685	0.152281	0.0125998
17.46	3.87877	3.19557	2.0771	0.0124685	0.152281	0.0125998
17.47	3.87496	3.19022	2.06924	0.0124684	0.152281	0.0125998
17.48	3.87114	3.18487	2.06138	0.0124684	0.152281	0.0125998
17.49	3.86732	3.17952	2.05353	0.0124683	0.152281	0.0125998
17.5	3.8635	3.17417	2.04567	0.0124683	0.15228	0.0125998
17.51	3.85969	3.16882	2.03782	0.0124682	0.15228	0.0125998
17.52	3.85587	3.16347	2.02996	0.0124682	0.15228	0.0125998
17.53	3.85205	3.15812	2.0221	0.0124682	0.15228	0.0125998
17.54	3.84823	3.15277	2.01425	0.0124681	0.15228	0.0125998
17.55	3.84442	3.14742	2.00639	0.0124681	0.15228	0.0125998
17.56	3.8406	3.14207	1.99853	0.012468	0.15228	0.0125998
17.57	3.83678	3.13672	1.99068	0.012468	0.15228	0.0125998
17.58	3.83296	3.13137	1.98282	0.0124679	0.15228	0.0125998
17.59	3.82915	3.12602	1.97497	0.0124679	0.15228	0.0125998
17.6	3.82533	3.12067	1.96711	0.0124679	0.152279	0.0125998
17.61	3.82151	3.11532	1.95925	0.0124678	0.152279	0.0125998
17.62	3.8177	3.10997	1.9514	0.0124678	0.152279	0.0125998
17.63	3.81388	3.10462	1.94354	0.0124677	0.152279	0.0125998
17.64	3.81006	3.09927	1.93568	0.0124677	0.152279	0.0125998
17.65	3.80624	3.09392	1.92783	0.0124677	0.152279	0.0125998
17.66	3.80243	3.08857	1.91997	0.0124676	0.152279	0.0125998
17.67	3.79861	3.08322	1.91212	0.0124676	0.152279	0.0125998
17.68	3.79479	3.07787	1.90426	0.0124675	0.152279	0.0125998
17.69	3.79097	3.07252	1.8964	0.0124675	0.152279	0.0125998
17.7	3.78716	3.06717	1.88855	0.0124675	0.152279	0.0125998
17.71	3.78334	3.06182	1.88069	0.0124674	0.152278	0.0125998
17.72	3.77952	3.05647	1.87283	0.0124674	0.152278	0.0125998
17.73	3.7757	3.05112	1.86498	0.0124674	0.152278	0.0125998
17.74	3.77189	3.04577	1.85712	0.0124673	0.152278	0.0125998
17.75	3.76807	3.04042	1.84927	0.0124673	0.152278	0.0125998
17.76	3.76425	3.03507	1.84141	0.0124672	0.152278	0.0125998
17.77	3.76043	3.02972	1.83355	0.0124672	0.152278	0.0125998
17.78	3.75662	3.02437	1.8257	0.0124672	0.152278	0.0125998
17.79	3.7528	3.01902	1.81784	0.0124671	0.152278	0.0125998
17.8	3.74898	3.01367	1.80998	0.0124671	0.152278	0.0125998
17.81	3.74516	3.00833	1.80213	0.0124671	0.152278	0.0125998
17.82	3.74135	3.00298	1.79427	0.012467	0.152278	0.0125998
17.83	3.73753	2.99763	1.78642	0.012467	0.152277	0.0125998
17.84	3.73371	2.99228	1.77856	0.012467	0.152277	0.0125998
17.85	3.72989	2.98693	1.7707	0.0124669	0.152277	0.0125998
17.86	3.72608	2.98158	1.76285	0.0124669	0.152277	0.0125998
17.87	3.72226	2.97623	1.75499	0.0124669	0.152277	0.0125998
17.88	3.71844	2.97088	1.74713	0.0124668	0.152277	0.0125998
17.89	3.71462	2.96553	1.73928	0.0124668	0.152277	0.0125998
17.9	3.71081	2.96018	1.73142	0.0124668	0.152277	0.0125998
17.91	3.70699	2.95483	1.72356	0.0124668	0.152277	0.0125998
17.92	3.70317	2.94948	1.71571	0.0124667	0.152277	0.0125998
17.93	3.69935	2.94413	1.70785	0.0124667	0.152277	0.0125998
17.94	3.69554	2.93878	1.7	0.0124667	0.152277	0.0125998
17.95	3.69172	2.93343	1.69214	0.0124666	0.152277	0.0125998
17.96	3.6879	2.92808	1.68428	0.0124666	0.152277	0.0125998
17.97	3.68408	2.92273	1.67643	0.0124666	0.152277	0.0125998
17.98	3.68027	2.91738	1.66857	0.0124665	0.152276	0.0125998
17.99	3.67645	2.91203	1.66071	0.0124665	0.152276	0.0125998
18	3.67263	2.90668	1.65286	0.0124665	0.152276	0.0125998
18.01	3.66881	2.90133	1.645	0.0124665	0.152276	0.0125998
18.02	3.665	2.89598	1.63715	0.0124664	0.152276	0.0125998
18.03	3.66118	2.89063	1.62929	0.0124664	0.152276	0.0125998
18.04	3.65736	2.88528	1.62143	0.0124664	0.152276	0.0125998
18.05	3.65354	2.87993	1.61358	0.0124663	0.152276	0.0125998
18.06	3.64973	2.87458	1.60572	0.0124663	0.152276	0.0125998
18.07	3.64591	2.86923	1.59786	0.0124663	0.152276	0.0125998
18.08	3.64209	2.86388	1.59001	0.0124663	0.152276	0.0125998
18.09	3.63827	2.85853	1.58215	0.0124662	0.152276	0.0125998
18.1	3.63446	2.85318	1.5743	0.0124662	0.152276	0.0125998
18.11	3.63064	2.84783	1.56644	0.0124662	0.152276	0.0125998
18.12	3.62682	2.84248	1.55858	0.0124662	0.152276	0.0125998
18.13	3.623	2.83713	1.55073	0.0124661	0.152276	0.0125998
18.14	3.61919	2.83178	1.54287	0.0124661	0.152276	0.0125998
18.15	3.61537	2.82643	1.53501	0.0124661	0.152276	0.0125998
18.16	3.61155	2.82108	1.52716	0.0124661	0.152275	0.0125998
18.17	3.60773	2.81573	1.5193	0.012466	0.152275	0.0125998
18.18	3.60392	2.81038	1.51145	0.012466	0.152275	0.0125998
18.19	3.6001	2.80503	1.50359	0.012466	0.152275	0.0125998
18.2	3.59628	2.79968	1.49573	0.012466	0.152275	0.0125998
18.21	3.59246	2.79433	1.48788	0.0124659	0.152275	0.0125998
18.22	3.58865	2.78898	1.48002	0.0124659	0.152275	0.0125998
18.23	3.58483	2.78363	1.47216	0.0124659	0.152275	0.0125998
18.24	3.58101	2.77828	1.46431	0.0124659	0.152275	0.0125998
18.25	3.57719	2.77293	1.45645	0.0124658	0.152275	0.0125998
18.26	3.57338	2.76758	1.4486	0.0124658	0.152275	0.0125998
18.27	3.56956	2.76223	1.44074	0.0124658	0.152275	0.0125998
18.28	3.56574	2.75688	1.43288	0.0124658	0.152275	0.0125998
18.29	3.56192	2.75153	1.42503	0.0124657	0.152275	0.0125998
18.3	3.55811	2.74618	1.41717	0.0124657	0.152275	0.0125998
18.31	3.55429	2.74083	1.40931	0.0124657	0.152275	0.0125998
18.32	3.55047	2.73548	1.40146	0.0124657	0.152275	0.0125998
18.33	3.54665	2.73013	1.3936	0.0124657	0.152275	0.0125998
18.34	3.54284	2.72478	1.38575	0.0124656	0.152275	0.0125998
18.35	3.53902	2.71943	1.37789	0.0124656	0.152275	0.0125998
18.36	3.5352	2.71408	1.37003	0.0124656	0.152275	0.0125998
18.37	3.53138	2.70873	1.36218	0.0124656	0.152275	0.0125998
18.38	3.52757	2.70338	1.35432	0.0124656	0.152275	0.0125998
18.39	3.52375	2.69803	1.34646	0.0124655	0.152274	0.0125998
18.4	3.51993	2.69268	1.33861	0.0124655	0.152274	0.0125998
18.41	3.51611	2.68733	1.33075	0.0124655	0.152274	0.0125998
18.42	3.5123	2.68198	1.32289	0.0124655	0.152274	0.0125998
18.43	3.50848	2.67663	1.31504	0.0124655	0.152274	0.0125998
18.44	3.50466	2.67128	1.30718	0.0124654	0.152274	0.0125998
18.45	3.50084	2.66593	1.29933	0.0124654	0.152274	0.0125998
18.46	3.49703	2.66058	1.29147	0.0124654	0.152274	0.0125998
18.47	3.49321	2.65523	1.28361	0.0124654	0.152274	0.0125998
18.48	3.48939	2.64988	1.27576	0.0124654	0.152274	0.0125998
18.49	3.48557	2.64453	1.2679	0.0124653	0.152274	0.0125998
18.5	3.48176	2.63918	1.26004	0.0124653	0.152274	0.0125998
18.51	3.47794	2.63383	1.25219	0.0124653	0.152274	0.0125998
18.52	3.47412	2.62848	1.24433	0.0124653	0.152274	0.0125998
18.53	3.4703	2.62313	1.23648	0.0124653	0.152274	0.0125998
18.54	3.46649	2.61778	1.22862	0.0124653	0.152274	0.0125998
18.55	3.46267	2.61243	1.22076	0.0124652	0.152274	0.0125998
18.56	3.45885	2.60708	1.21291	0.0124652	0.152274	0.0125998
18.57	3.45503	2.60173	1.20505	0.0124652	0.152274	0.0125998
18.58	3.45122	2.59638	1.19719	0.0124652	0.152274	0.0125998
18.59	3.4474	2.59103	1.18934	0.0124652	0.152274	0.0125998
18.6	3.44358	2.58568	1.18148	0.0124651	0.152274	0.0125998
18.61	3.43976	2.58033	1.17363	0.0124651	0.152274	0.0125998
18.62	3.43595	2.57498	1.16577	0.0124651	0.152274	0.0125998
18.63	3.43213	2.56963	1.15791	0.0124651	0.152274	0.0125998
18.64	3.42831	2.56428	1.15006	0.0124651	0.152274	0.0125998
18.65	3.42449	2.55893	1.1422	0.0124651	0.152274	0.0125998
18.66	3.42068	2.55358	1.13434	0.012465	0.152274	0.0125998
18.67	3.41686	2.54823	1.12649	0.012465	0.152274	0.0125998
18.68	3.41304	2.54288	1.11863	0.012465	0.152274	0.0125998
18.69	3.40922	2.53753	1.11078	0.012465	0.152274	0.0125998
18.7	3.40541	2.53218	1.10292	0.012465	0.152274	0.0125998
18.71	3.40159	2.52683	1.09506	0.012465	0.152274	0.0125998
18.72	3.39777	2.52148	1.08721	0.012465	0.152273	0.0125998
18.73	3.39395	2.51613	1.07935	0.0124649	0.152273	0.0125998
18.74	3.39014	2.51078	1.07149	0.0124649	0.152273	0.0125998
18.75	3.38632	2.50543	1.06364	0.0124649	0.152273	0.0125998
18.76	3.3825	2.50008	1.05578	0.0124649	0.152273	0.0125998
18.77	3.37868	2.49473	1.04793	0.0124649	0.152273	0.0125998
18.78	3.37487	2.48938	1.04007	0.0124649	0.152273	0.0125998
18.79	3.37105	2.48403	1.03221	0.0124649	0.152273	0.0125998
18.8	3.36723	2.47868	1.02436	0.0124648	0.152273	0.0125998
18.81	3.36341	2.47333	1.0165	0.0124648	0.152273	0.0125998
18.82	3.3596	2.46798	1.00864	0.0124648	0.152273	0.0125998
18.83	3.35578	2.46263	1.00079	0.0124648	0.152273	0.0125998
18.84	3.35196	2.45728	0.992931	0.0124648	0.152273	0.0125998
18.85	3.34814	2.45193	0.985075	0.0124648	0.152273	0.0125998
18.86	3.34433	2.44658	0.977219	0.0124648	0.152273	0.0125998
18.87	3.34051	2.44123	0.969363	0.0124647	0.152273	0.0125998
18.88	3.33669	2.43588	0.961506	0.0124647	0.152273	0.0125998
18.89	3.33287	2.43053	0.95365	0.0124647	0.152273	0.0125998
18.9	3.32906	2.42518	0.945794	0.0124647	0.152273	0.0125998
18.91	3.32524	2.41983	0.937937	0.0124647	0.152273	0.0125998
18.92	3.32142	2.41448	0.930081	0.0124647	0.152273	0.0125998
18.93	3.3176	2.40913	0.922225	0.0124647	0.152273	0.0125998
18.94	3.31379	2.40378	0.914369	0.0124646	0.152273	0.0125998
18.95	3.30997	2.39843	0.906512	0.0124646	0.152273	0.0125998
18.96	3.30615	2.39308	0.898656	0.0124646	0.152273	0.0125998
18.97	3.30233	2.38773	0.8908	0.0124646	0.152273	0.0125998
18.98	3.29852	2.38238	0.882944	0.0124646	0.152273	0.0125998
18.99	3.2947	2.37703	0.875087	0.0124646	0.152273	0.0125998
19	3.29088	2.37168	0.867231	0.0124646	0.152273	0.0125998
19.01	3.28706	2.36633	0.859375	0.0124646	0.152273	0.0125998
19.02	3.28325	2.36098	0.851518	0.0124646	0.152273	0.0125998
19.03	3.27943	2.35563	0.843662	0.0124645	0.152273	0.0125998
19.04	3.27561	2.35028	0.835806	0.0124645	0.152273	0.0125998
19.05	3.27179	2.34493	0.82795	0.0124645	0.152273	0.0125998
19.06	3.26798	2.33958	0.820093	0.0124645	0.152273	0.0125998
19.07	3.26416	2.33423	0.812237	0.0124645	0.152273	0.0125998
19.08	3.26034	2.32888	0.804381	0.0124645	0.152273	0.0125998
19.09	3.25652	2.32353	0.796525	0.0124645	0.152273	0.0125998
19.1	3.25271	2.31818	0.788668	0.0124645	0.152273	0.0125998
19.11	3.24889	2.31283	0.780812	0.0124645	0.152273	0.0125998
19.12	3.24507	2.30748	0.772956	0.0124644	0.152273	0.0125998
19.13	3.24125	2.30213	0.765099	0.0124644	0.152273	0.0125998
19.14	3.23744	2.29678	0.757243	0.0124644	0.152273	0.0125998
19.15	3.23362	2.29143	0.749387	0.0124644	0.152273	0.0125998
19.16	3.2298	2.28608	0.741531	0.0124644	0.152273	0.0125998
19.17	3.22598	2.28073	0.733674	0.0124644	0.152273	0.0125998
19.18	3.22217	2.27538	0.725818	0.0124644	0.152273	0.0125998
19.19	3.21835	2.27003	0.717962	0.0124644	0.152273	0.0125998
19.2	3.21453	2.26468	0.710106	0.0124644	0.152273	0.0125998
19.21	3.21071	2.25933	0.702249	0.0124643	0.152273	0.0125998
19.22	3.2069	2.25398	0.694393	0.0124643	0.152273	0.0125998
19.23	3.20308	2.24863	0.686537	0.0124643	0.152273	0.0125998
19.24	3.19926	2.24328	0.67868	0.0124643	0.152273	0.0125998
19.25	3.19544	2.23793	0.670824	0.0124643	0.152273	0.0125998
19.26	3.19163	2.23258	0.662968	0.0124643	0.152273	0.0125998
19.27	3.18781	2.22723	0.655112	0.0124643	0.152272	0.0125998
19.28	3.18399	2.22188	0.647255	0.0124643	0.152272	0.0125998
19.29	3.18017	2.21653	0.639399	0.0124643	0.152272	0.0125998
19.3	3.17636	2.21118	0.631543	0.0124643	0.152272	0.0125998
19.31	3.17254	2.20583	0.623687	0.0124643	0.152272	0.0125998
19.32	3.16872	2.20048	0.61583	0.0124642	0.152272	0.0125998
19.33	3.1649	2.19513	0.607974	0.0124642	0.152272	0.0125998
19.34	3.16109	2.18978	0.600118	0.0124642	0.152272	0.0125998
19.35	3.15727	2.18443	0.592261	0.0124642	0.152272	0.0125998
19.36	3.15345	2.17908	0.584405	0.0124642	0.152272	0.0125998
19.37	3.14963	2.17373	0.576549	0.0124642	0.152272	0.0125998
19.38	3.14582	2.16838	0.568693	0.0124642	0.152272	0.0125998
19.39	3.142	2.16303	0.560836	0.0124642	0.152272	0.0125998
19.4	3.13818	2.15768	0.55298	0.0124642	0.152272	0.0125998
19.41	3.13436	2.15233	0.545124	0.0124642	0.152272	0.0125998
19.42	3.13055	2.14698	0.537268	0.0124642	0.152272	0.0125998
19.43	3.12673	2.14163	0.529411	0.0124642	0.152272	0.0125998
19.44	3.12291	2.13628	0.521555	0.0124641	0.152272	0.0125998
19.45	3.11909	2.13093	0.513699	0.0124641	0.152272	0.0125998
19.46	3.11527	2.12558	0.505842	0.0124641	0.152272	0.0125998
19.47	3.11146	2.12023	0.497986	0.0124641	0.152272	0.0125998
19.48	3.10764	2.11488	0.49013	0.0124641	0.152272	0.0125998
19.49	3.10382	2.10953	0.482274	0.0124641	0.152272	0.0125998
19.5	3.1	2.10418	0.474417	0.0124641	0.152272	0.0125998
19.51	3.09619	2.09883	0.466561	0.0124641	0.152272	0.0125998
19.52	3.09237	2.09348	0.458705	0.0124641	0.152272	0.0125998
19.53	3.08855	2.08814	0.450849	0.0124641	0.152272	0.0125998
19.54	3.08473	2.08279	0.442992	0.0124641	0.152272	0.0125998
19.55	3.08092	2.07744	0.435136	0.0124641	0.152272	0.0125998
19.56	3.0771	2.07209	0.42728	0.0124641	0.152272	0.0125998
19.57	3.07328	2.06674	0.419423	0.012464	0.152272	0.0125998
19.58	3.06946	2.06139	0.411567	0.012464	0.152272	0.0125998
19.59	3.06565	2.05604	0.403711	0.012464	0.152272	0.0125998
19.6	3.06183	2.05069	0.395855	0.012464	0.152272	0.0125998
19.61	3.05801	2.04534	0.387998	0.012464	0.152272	0.0125998
19.62	3.05419	2.03999	0.380142	0.012464	0.152272	0.0125998
19.63	3.05038	2.03464	0.372286	0.012464	0.152272	0.0125998
19.64	3.04656	2.02929	0.36443	0.012464	0.152272	0.0125998
19.65	3.04274	2.02394	0.356573	0.012464	0.152272	0.0125998
19.66	3.03892	2.01859	0.348717	0.012464	0.152272	0.0125998
19.67	3.03511	2.01324	0.340861	0.012464	0.152272	0.0125998
19.68	3.03129	2.00789	0.333004	0.012464	0.152272	0.0125998
19.69	3.02747	2.00254	0.325148	0.012464	0.152272	0.0125998
19.7	3.02365	1.99719	0.317292	0.012464	0.152272	0.0125998
19.71	3.01984	1.99184	0.309436	0.0124639	0.152272	0.0125998
19.72	3.01602	1.98649	0.301579	0.0124639	0.152272	0.0125998
19.73	3.0122	1.98114	0.293723	0.0124639	0.152272	0.0125998
19.74	3.00838	1.97579	0.285867	0.0124639	0.152272	0.0125998
19.75	3.00457	1.97044	0.27801	0.0124639	0.152272	0.0125998
19.76	3.00075	1.96509	0.270154	0.0124639	0.152272	0.0125998
19.77	2.99693	1.95974	0.262298	0.0124639	0.152272	0.0125998
19.78	2.99311	1.95439	0.254442	0.0124639	0.152272	0.0125998
19.79	2.9893	1.94904	0.246585	0.0124639	0.152272	0.0125998
19.8	2.98548	1.94369	0.238729	0.0124639	0.152272	0.0125998
19.81	2.98166	1.93834	0.230873	0.0124639	0.152272	0.0125998
19.82	2.97784	1.93299	0.223017	0.0124639	0.152272	0.0125998
19.83	2.97403	1.92764	0.21516	0.0124639	0.152272	0.0125998
19.84	2.97021	1.92229	0.207304	0.0124639	0.152272	0.0125998
19.85	2.96639	1.91694	0.199448	0.0124639	0.152272	0.0125998
19.86	2.96257	1.91159	0.191591	0.0124639	0.152272	0.0125998
19.87	2.95876	1.90624	0.183735	0.0124639	0.152272	0.0125998
19.88	2.95494	1.90089	0.175879	0.0124638	0.152272	0.0125998
19.89	2.95112	1.89554	0.168023	0.0124638	0.152272	0.0125998
19.9	2.9473	1.89019	0.160166	0.0124638	0.152272	0.0125998
19.91	2.94349	1.88484	0.15231	0.0124638	0.152272	0.0125998
19.92	2.93967	1.87949	0.144454	0.0124638	0.152272	0.0125998
19.93	2.93585	1.87414	0.136598	0.0124638	0.152272	0.0125998
19.94	2.93203	1.86879	0.128741	0.0124638	0.152272	0.0125998
19.95	2.92822	1.86344	0.120885	0.0124638	0.152272	0.0125998
19.96	2.9244	1.85809	0.113029	0.0124638	0.152272	0.0125998
19.97	2.92058	1.85274	0.105172	0.0124638	0.152272	0.0125998
[truncated: 803 more rows]
