# Supplementary material for: A quantitative model used to compare within-host SARS-CoV-2, MERS-CoV, and SARS-CoV dynamics provides insights into the pathogenesis and treatment of SARS-CoV-2
Source: PLoS Biol. 2021 Mar 22;19(3):e3001128. doi: 10.1371/journal.pbio.3001128 (PMC7984623; doi:10.1371/journal.pbio.3001128)
Supplement: S8 Data — (XLSX) [file pbio.3001128.s008.xlsx]

## Sheet: A
	Viral load				Target cell
time	black	blue	green	red	black	blue	green	red
0	4.81514	4.81514	4.81514	4.81514	1	1	1	1
0.01	4.81739	4.81739	4.81739	4.81739	0.999991	0.999991	0.999991	0.999991
0.02	4.81965	4.81965	4.81965	4.81965	0.999982	0.999982	0.999982	0.999982
0.03	4.8219	4.8219	4.8219	4.8219	0.999972	0.999972	0.999972	0.999972
0.04	4.82416	4.82416	4.82416	4.82416	0.999963	0.999963	0.999963	0.999963
0.05	4.82641	4.82641	4.82641	4.82641	0.999954	0.999954	0.999954	0.999954
0.06	4.82867	4.82867	4.82867	4.82867	0.999945	0.999945	0.999945	0.999945
0.07	4.83092	4.83092	4.83092	4.83092	0.999935	0.999935	0.999935	0.999935
0.08	4.83318	4.83318	4.83318	4.83318	0.999926	0.999926	0.999926	0.999926
0.09	4.83543	4.83543	4.83543	4.83543	0.999916	0.999916	0.999916	0.999916
0.1	4.83769	4.83769	4.83769	4.83769	0.999907	0.999907	0.999907	0.999907
0.11	4.83994	4.83994	4.83994	4.83994	0.999897	0.999897	0.999897	0.999897
0.12	4.84219	4.84219	4.84219	4.84219	0.999887	0.999887	0.999887	0.999887
0.13	4.84445	4.84445	4.84445	4.84445	0.999878	0.999878	0.999878	0.999878
0.14	4.8467	4.8467	4.8467	4.8467	0.999868	0.999868	0.999868	0.999868
0.15	4.84896	4.84896	4.84896	4.84896	0.999858	0.999858	0.999858	0.999858
0.16	4.85121	4.85121	4.85121	4.85121	0.999848	0.999848	0.999848	0.999848
0.17	4.85346	4.85346	4.85346	4.85346	0.999838	0.999838	0.999838	0.999838
0.18	4.85572	4.85572	4.85572	4.85572	0.999828	0.999828	0.999828	0.999828
0.19	4.85797	4.85797	4.85797	4.85797	0.999818	0.999818	0.999818	0.999818
0.2	4.86023	4.86023	4.86023	4.86023	0.999808	0.999808	0.999808	0.999808
0.21	4.86248	4.86248	4.86248	4.86248	0.999798	0.999798	0.999798	0.999798
0.22	4.86473	4.86473	4.86473	4.86473	0.999788	0.999788	0.999788	0.999788
0.23	4.86699	4.86699	4.86699	4.86699	0.999778	0.999778	0.999778	0.999778
0.24	4.86924	4.86924	4.86924	4.86924	0.999767	0.999767	0.999767	0.999767
0.25	4.87149	4.87149	4.87149	4.87149	0.999757	0.999757	0.999757	0.999757
0.26	4.87375	4.87375	4.87375	4.87375	0.999747	0.999747	0.999747	0.999747
0.27	4.876	4.876	4.876	4.876	0.999736	0.999736	0.999736	0.999736
0.28	4.87825	4.87825	4.87825	4.87825	0.999726	0.999726	0.999726	0.999726
0.29	4.88051	4.88051	4.88051	4.88051	0.999715	0.999715	0.999715	0.999715
0.3	4.88276	4.88276	4.88276	4.88276	0.999705	0.999705	0.999705	0.999705
0.31	4.88501	4.88501	4.88501	4.88501	0.999694	0.999694	0.999694	0.999694
0.32	4.88727	4.88727	4.88727	4.88727	0.999683	0.999683	0.999683	0.999683
0.33	4.88952	4.88952	4.88952	4.88952	0.999672	0.999672	0.999672	0.999672
0.34	4.89177	4.89177	4.89177	4.89177	0.999662	0.999662	0.999662	0.999662
0.35	4.89402	4.89402	4.89402	4.89402	0.999651	0.999651	0.999651	0.999651
0.36	4.89628	4.89628	4.89628	4.89628	0.99964	0.99964	0.99964	0.99964
0.37	4.89853	4.89853	4.89853	4.89853	0.999629	0.999629	0.999629	0.999629
0.38	4.90078	4.90078	4.90078	4.90078	0.999618	0.999618	0.999618	0.999618
0.39	4.90304	4.90304	4.90304	4.90304	0.999607	0.999607	0.999607	0.999607
0.4	4.90529	4.90529	4.90529	4.90529	0.999595	0.999595	0.999595	0.999595
0.41	4.90754	4.90754	4.90754	4.90754	0.999584	0.999584	0.999584	0.999584
0.42	4.90979	4.90979	4.90979	4.90979	0.999573	0.999573	0.999573	0.999573
0.43	4.91204	4.91204	4.91204	4.91204	0.999561	0.999561	0.999561	0.999561
0.44	4.9143	4.9143	4.9143	4.9143	0.99955	0.99955	0.99955	0.99955
0.45	4.91655	4.91655	4.91655	4.91655	0.999539	0.999539	0.999539	0.999539
0.46	4.9188	4.9188	4.9188	4.9188	0.999527	0.999527	0.999527	0.999527
0.47	4.92105	4.92105	4.92105	4.92105	0.999516	0.999516	0.999516	0.999516
0.48	4.9233	4.9233	4.9233	4.9233	0.999504	0.999504	0.999504	0.999504
0.49	4.92556	4.92556	4.92556	4.92556	0.999492	0.999492	0.999492	0.999492
0.5	4.92781	4.92781	4.92781	4.92781	0.99948	0.99948	0.99948	0.99948
0.51	4.93006	4.93006	4.93006	4.93006	0.999469	0.999469	0.999469	0.999469
0.52	4.93231	4.93231	4.93231	4.93231	0.999457	0.999457	0.999457	0.999457
0.53	4.93456	4.93456	4.93456	4.93456	0.999445	0.999445	0.999445	0.999445
0.54	4.93681	4.93681	4.93681	4.93681	0.999433	0.999433	0.999433	0.999433
0.55	4.93906	4.93906	4.93906	4.93906	0.999421	0.999421	0.999421	0.999421
0.56	4.94132	4.94132	4.94132	4.94132	0.999409	0.999409	0.999409	0.999409
0.57	4.94357	4.94357	4.94357	4.94357	0.999396	0.999396	0.999396	0.999396
0.58	4.94582	4.94582	4.94582	4.94582	0.999384	0.999384	0.999384	0.999384
0.59	4.94807	4.94807	4.94807	4.94807	0.999372	0.999372	0.999372	0.999372
0.6	4.95032	4.95032	4.95032	4.95032	0.999359	0.999359	0.999359	0.999359
0.61	4.95257	4.95257	4.95257	4.95257	0.999347	0.999347	0.999347	0.999347
0.62	4.95482	4.95482	4.95482	4.95482	0.999334	0.999334	0.999334	0.999334
0.63	4.95707	4.95707	4.95707	4.95707	0.999322	0.999322	0.999322	0.999322
0.64	4.95932	4.95932	4.95932	4.95932	0.999309	0.999309	0.999309	0.999309
0.65	4.96157	4.96157	4.96157	4.96157	0.999296	0.999296	0.999296	0.999296
0.66	4.96382	4.96382	4.96382	4.96382	0.999284	0.999284	0.999284	0.999284
0.67	4.96607	4.96607	4.96607	4.96607	0.999271	0.999271	0.999271	0.999271
0.68	4.96832	4.96832	4.96832	4.96832	0.999258	0.999258	0.999258	0.999258
0.69	4.97057	4.97057	4.97057	4.97057	0.999245	0.999245	0.999245	0.999245
0.7	4.97283	4.97283	4.97283	4.97283	0.999232	0.999232	0.999232	0.999232
0.71	4.97508	4.97508	4.97508	4.97508	0.999219	0.999219	0.999219	0.999219
0.72	4.97733	4.97733	4.97733	4.97733	0.999206	0.999206	0.999206	0.999206
0.73	4.97957	4.97957	4.97957	4.97957	0.999192	0.999192	0.999192	0.999192
0.74	4.98182	4.98182	4.98182	4.98182	0.999179	0.999179	0.999179	0.999179
0.75	4.98407	4.98407	4.98407	4.98407	0.999166	0.999166	0.999166	0.999166
0.76	4.98632	4.98632	4.98632	4.98632	0.999152	0.999152	0.999152	0.999152
0.77	4.98857	4.98857	4.98857	4.98857	0.999139	0.999139	0.999139	0.999139
0.78	4.99082	4.99082	4.99082	4.99082	0.999125	0.999125	0.999125	0.999125
0.79	4.99307	4.99307	4.99307	4.99307	0.999111	0.999111	0.999111	0.999111
0.8	4.99532	4.99532	4.99532	4.99532	0.999098	0.999098	0.999098	0.999098
0.81	4.99757	4.99757	4.99757	4.99757	0.999084	0.999084	0.999084	0.999084
0.82	4.99982	4.99982	4.99982	4.99982	0.99907	0.99907	0.99907	0.99907
0.83	5.00207	5.00207	5.00207	5.00207	0.999056	0.999056	0.999056	0.999056
0.84	5.00432	5.00432	5.00432	5.00432	0.999042	0.999042	0.999042	0.999042
0.85	5.00657	5.00657	5.00657	5.00657	0.999028	0.999028	0.999028	0.999028
0.86	5.00882	5.00882	5.00882	5.00882	0.999014	0.999014	0.999014	0.999014
0.87	5.01106	5.01106	5.01106	5.01106	0.998999	0.998999	0.998999	0.998999
0.88	5.01331	5.01331	5.01331	5.01331	0.998985	0.998985	0.998985	0.998985
0.89	5.01556	5.01556	5.01556	5.01556	0.998971	0.998971	0.998971	0.998971
0.9	5.01781	5.01781	5.01781	5.01781	0.998956	0.998956	0.998956	0.998956
0.91	5.02006	5.02006	5.02006	5.02006	0.998942	0.998942	0.998942	0.998942
0.92	5.02231	5.02231	5.02231	5.02231	0.998927	0.998927	0.998927	0.998927
0.93	5.02455	5.02455	5.02455	5.02455	0.998912	0.998912	0.998912	0.998912
0.94	5.0268	5.0268	5.0268	5.0268	0.998898	0.998898	0.998898	0.998898
0.95	5.02905	5.02905	5.02905	5.02905	0.998883	0.998883	0.998883	0.998883
0.96	5.0313	5.0313	5.0313	5.0313	0.998868	0.998868	0.998868	0.998868
0.97	5.03355	5.03355	5.03355	5.03355	0.998853	0.998853	0.998853	0.998853
0.98	5.03579	5.03579	5.03579	5.03579	0.998838	0.998838	0.998838	0.998838
0.99	5.03804	5.03804	5.03804	5.03804	0.998823	0.998823	0.998823	0.998823
1	5.04029	5.04029	5.04029	5.04029	0.998807	0.998807	0.998807	0.998807
1.01	5.04254	5.04254	5.04254	5.04254	0.998792	0.998792	0.998792	0.998792
1.02	5.04478	5.04478	5.04478	5.04478	0.998777	0.998777	0.998777	0.998777
1.03	5.04703	5.04703	5.04703	5.04703	0.998761	0.998761	0.998761	0.998761
1.04	5.04928	5.04928	5.04928	5.04928	0.998746	0.998746	0.998746	0.998746
1.05	5.05152	5.05152	5.05152	5.05152	0.99873	0.99873	0.99873	0.99873
1.06	5.05377	5.05377	5.05377	5.05377	0.998714	0.998714	0.998714	0.998714
1.07	5.05602	5.05602	5.05602	5.05602	0.998699	0.998699	0.998699	0.998699
1.08	5.05826	5.05826	5.05826	5.05826	0.998683	0.998683	0.998683	0.998683
1.09	5.06051	5.06051	5.06051	5.06051	0.998667	0.998667	0.998667	0.998667
1.1	5.06276	5.06276	5.06276	5.06276	0.998651	0.998651	0.998651	0.998651
1.11	5.065	5.065	5.065	5.065	0.998635	0.998635	0.998635	0.998635
1.12	5.06725	5.06725	5.06725	5.06725	0.998618	0.998618	0.998618	0.998618
1.13	5.0695	5.0695	5.0695	5.0695	0.998602	0.998602	0.998602	0.998602
1.14	5.07174	5.07174	5.07174	5.07174	0.998586	0.998586	0.998586	0.998586
1.15	5.07399	5.07399	5.07399	5.07399	0.998569	0.998569	0.998569	0.998569
1.16	5.07623	5.07623	5.07623	5.07623	0.998553	0.998553	0.998553	0.998553
1.17	5.07848	5.07848	5.07848	5.07848	0.998536	0.998536	0.998536	0.998536
1.18	5.08073	5.08073	5.08073	5.08073	0.998519	0.998519	0.998519	0.998519
1.19	5.08297	5.08297	5.08297	5.08297	0.998503	0.998503	0.998503	0.998503
1.2	5.08522	5.08522	5.08522	5.08522	0.998486	0.998486	0.998486	0.998486
1.21	5.08746	5.08746	5.08746	5.08746	0.998469	0.998469	0.998469	0.998469
1.22	5.08971	5.08971	5.08971	5.08971	0.998452	0.998452	0.998452	0.998452
1.23	5.09195	5.09195	5.09195	5.09195	0.998435	0.998435	0.998435	0.998435
1.24	5.0942	5.0942	5.0942	5.0942	0.998417	0.998417	0.998417	0.998417
1.25	5.09644	5.09644	5.09644	5.09644	0.9984	0.9984	0.9984	0.9984
1.26	5.09869	5.09869	5.09869	5.09869	0.998383	0.998383	0.998383	0.998383
1.27	5.10093	5.10093	5.10093	5.10093	0.998365	0.998365	0.998365	0.998365
1.28	5.10318	5.10318	5.10318	5.10318	0.998347	0.998347	0.998347	0.998347
1.29	5.10542	5.10542	5.10542	5.10542	0.99833	0.99833	0.99833	0.99833
1.3	5.10767	5.10767	5.10767	5.10767	0.998312	0.998312	0.998312	0.998312
1.31	5.10991	5.10991	5.10991	5.10991	0.998294	0.998294	0.998294	0.998294
1.32	5.11215	5.11215	5.11215	5.11215	0.998276	0.998276	0.998276	0.998276
1.33	5.1144	5.1144	5.1144	5.1144	0.998258	0.998258	0.998258	0.998258
1.34	5.11664	5.11664	5.11664	5.11664	0.99824	0.99824	0.99824	0.99824
1.35	5.11889	5.11889	5.11889	5.11889	0.998222	0.998222	0.998222	0.998222
1.36	5.12113	5.12113	5.12113	5.12113	0.998203	0.998203	0.998203	0.998203
1.37	5.12337	5.12337	5.12337	5.12337	0.998185	0.998185	0.998185	0.998185
1.38	5.12562	5.12562	5.12562	5.12562	0.998166	0.998166	0.998166	0.998166
1.39	5.12786	5.12786	5.12786	5.12786	0.998148	0.998148	0.998148	0.998148
1.4	5.1301	5.1301	5.1301	5.1301	0.998129	0.998129	0.998129	0.998129
1.41	5.13235	5.13235	5.13235	5.13235	0.99811	0.99811	0.99811	0.99811
1.42	5.13459	5.13459	5.13459	5.13459	0.998091	0.998091	0.998091	0.998091
1.43	5.13683	5.13683	5.13683	5.13683	0.998072	0.998072	0.998072	0.998072
1.44	5.13907	5.13907	5.13907	5.13907	0.998053	0.998053	0.998053	0.998053
1.45	5.14132	5.14132	5.14132	5.14132	0.998034	0.998034	0.998034	0.998034
1.46	5.14356	5.14356	5.14356	5.14356	0.998015	0.998015	0.998015	0.998015
1.47	5.1458	5.1458	5.1458	5.1458	0.997995	0.997995	0.997995	0.997995
1.48	5.14804	5.14804	5.14804	5.14804	0.997976	0.997976	0.997976	0.997976
1.49	5.15029	5.15029	5.15029	5.15029	0.997956	0.997956	0.997956	0.997956
1.5	5.15253	5.15253	5.15253	5.15253	0.997936	0.997936	0.997936	0.997936
1.51	5.15477	5.15477	5.15477	5.15477	0.997917	0.997917	0.997917	0.997917
1.52	5.15701	5.15701	5.15701	5.15701	0.997897	0.997897	0.997897	0.997897
1.53	5.15925	5.15925	5.15925	5.15925	0.997877	0.997877	0.997877	0.997877
1.54	5.16149	5.16149	5.16149	5.16149	0.997857	0.997857	0.997857	0.997857
1.55	5.16374	5.16374	5.16374	5.16374	0.997836	0.997836	0.997836	0.997836
1.56	5.16598	5.16598	5.16598	5.16598	0.997816	0.997816	0.997816	0.997816
1.57	5.16822	5.16822	5.16822	5.16822	0.997796	0.997796	0.997796	0.997796
1.58	5.17046	5.17046	5.17046	5.17046	0.997775	0.997775	0.997775	0.997775
1.59	5.1727	5.1727	5.1727	5.1727	0.997754	0.997754	0.997754	0.997754
1.6	5.17494	5.17494	5.17494	5.17494	0.997734	0.997734	0.997734	0.997734
1.61	5.17718	5.17718	5.17718	5.17718	0.997713	0.997713	0.997713	0.997713
1.62	5.17942	5.17942	5.17942	5.17942	0.997692	0.997692	0.997692	0.997692
1.63	5.18166	5.18166	5.18166	5.18166	0.997671	0.997671	0.997671	0.997671
1.64	5.1839	5.1839	5.1839	5.1839	0.99765	0.99765	0.99765	0.99765
1.65	5.18614	5.18614	5.18614	5.18614	0.997628	0.997628	0.997628	0.997628
1.66	5.18838	5.18838	5.18838	5.18838	0.997607	0.997607	0.997607	0.997607
1.67	5.19062	5.19062	5.19062	5.19062	0.997585	0.997585	0.997585	0.997585
1.68	5.19286	5.19286	5.19286	5.19286	0.997564	0.997564	0.997564	0.997564
1.69	5.1951	5.1951	5.1951	5.1951	0.997542	0.997542	0.997542	0.997542
1.7	5.19734	5.19734	5.19734	5.19734	0.99752	0.99752	0.99752	0.99752
1.71	5.19958	5.19958	5.19958	5.19958	0.997498	0.997498	0.997498	0.997498
1.72	5.20182	5.20182	5.20182	5.20182	0.997476	0.997476	0.997476	0.997476
1.73	5.20406	5.20406	5.20406	5.20406	0.997454	0.997454	0.997454	0.997454
1.74	5.2063	5.2063	5.2063	5.2063	0.997432	0.997432	0.997432	0.997432
1.75	5.20854	5.20854	5.20854	5.20854	0.997409	0.997409	0.997409	0.997409
1.76	5.21077	5.21077	5.21077	5.21077	0.997387	0.997387	0.997387	0.997387
1.77	5.21301	5.21301	5.21301	5.21301	0.997364	0.997364	0.997364	0.997364
1.78	5.21525	5.21525	5.21525	5.21525	0.997341	0.997341	0.997341	0.997341
1.79	5.21749	5.21749	5.21749	5.21749	0.997319	0.997319	0.997319	0.997319
1.8	5.21973	5.21973	5.21973	5.21973	0.997296	0.997296	0.997296	0.997296
1.81	5.22196	5.22196	5.22196	5.22196	0.997273	0.997273	0.997273	0.997273
1.82	5.2242	5.2242	5.2242	5.2242	0.997249	0.997249	0.997249	0.997249
1.83	5.22644	5.22644	5.22644	5.22644	0.997226	0.997226	0.997226	0.997226
1.84	5.22868	5.22868	5.22868	5.22868	0.997202	0.997202	0.997202	0.997202
1.85	5.23091	5.23091	5.23091	5.23091	0.997179	0.997179	0.997179	0.997179
1.86	5.23315	5.23315	5.23315	5.23315	0.997155	0.997155	0.997155	0.997155
1.87	5.23539	5.23539	5.23539	5.23539	0.997131	0.997131	0.997131	0.997131
1.88	5.23762	5.23762	5.23762	5.23762	0.997107	0.997107	0.997107	0.997107
1.89	5.23986	5.23986	5.23986	5.23986	0.997083	0.997083	0.997083	0.997083
1.9	5.2421	5.2421	5.2421	5.2421	0.997059	0.997059	0.997059	0.997059
1.91	5.24433	5.24433	5.24433	5.24433	0.997035	0.997035	0.997035	0.997035
1.92	5.24657	5.24657	5.24657	5.24657	0.99701	0.99701	0.99701	0.99701
1.93	5.24881	5.24881	5.24881	5.24881	0.996986	0.996986	0.996986	0.996986
1.94	5.25104	5.25104	5.25104	5.25104	0.996961	0.996961	0.996961	0.996961
1.95	5.25328	5.25328	5.25328	5.25328	0.996936	0.996936	0.996936	0.996936
1.96	5.25551	5.25551	5.25551	5.25551	0.996911	0.996911	0.996911	0.996911
1.97	5.25775	5.25775	5.25775	5.25775	0.996886	0.996886	0.996886	0.996886
1.98	5.25998	5.25998	5.25998	5.25998	0.996861	0.996861	0.996861	0.996861
1.99	5.26222	5.26222	5.26222	5.26222	0.996836	0.996836	0.996836	0.996836
2	5.26445	5.26445	5.26445	5.26445	0.99681	0.99681	0.99681	0.99681
2.01	5.26669	5.26669	5.26669	5.26669	0.996785	0.996785	0.996785	0.996785
2.02	5.26892	5.26892	5.26892	5.26892	0.996759	0.996759	0.996759	0.996759
2.03	5.27116	5.27116	5.27116	5.27116	0.996733	0.996733	0.996733	0.996733
2.04	5.27339	5.27339	5.27339	5.27339	0.996707	0.996707	0.996707	0.996707
2.05	5.27563	5.27563	5.27563	5.27563	0.996681	0.996681	0.996681	0.996681
2.06	5.27786	5.27786	5.27786	5.27786	0.996655	0.996655	0.996655	0.996655
2.07	5.28009	5.28009	5.28009	5.28009	0.996628	0.996628	0.996628	0.996628
2.08	5.28233	5.28233	5.28233	5.28233	0.996602	0.996602	0.996602	0.996602
2.09	5.28456	5.28456	5.28456	5.28456	0.996575	0.996575	0.996575	0.996575
2.1	5.28679	5.28679	5.28679	5.28679	0.996548	0.996548	0.996548	0.996548
2.11	5.28903	5.28903	5.28903	5.28903	0.996521	0.996521	0.996521	0.996521
2.12	5.29126	5.29126	5.29126	5.29126	0.996494	0.996494	0.996494	0.996494
2.13	5.29349	5.29349	5.29349	5.29349	0.996467	0.996467	0.996467	0.996467
2.14	5.29573	5.29573	5.29573	5.29573	0.99644	0.99644	0.99644	0.99644
2.15	5.29796	5.29796	5.29796	5.29796	0.996412	0.996412	0.996412	0.996412
2.16	5.30019	5.30019	5.30019	5.30019	0.996384	0.996384	0.996384	0.996384
2.17	5.30242	5.30242	5.30242	5.30242	0.996357	0.996357	0.996357	0.996357
2.18	5.30465	5.30465	5.30465	5.30465	0.996329	0.996329	0.996329	0.996329
2.19	5.30689	5.30689	5.30689	5.30689	0.996301	0.996301	0.996301	0.996301
2.2	5.30912	5.30912	5.30912	5.30912	0.996272	0.996272	0.996272	0.996272
2.21	5.31135	5.31135	5.31135	5.31135	0.996244	0.996244	0.996244	0.996244
2.22	5.31358	5.31358	5.31358	5.31358	0.996216	0.996216	0.996216	0.996216
2.23	5.31581	5.31581	5.31581	5.31581	0.996187	0.996187	0.996187	0.996187
2.24	5.31804	5.31804	5.31804	5.31804	0.996158	0.996158	0.996158	0.996158
2.25	5.32027	5.32027	5.32027	5.32027	0.996129	0.996129	0.996129	0.996129
2.26	5.3225	5.3225	5.3225	5.3225	0.9961	0.9961	0.9961	0.9961
2.27	5.32473	5.32473	5.32473	5.32473	0.996071	0.996071	0.996071	0.996071
2.28	5.32696	5.32696	5.32696	5.32696	0.996041	0.996041	0.996041	0.996041
2.29	5.32919	5.32919	5.32919	5.32919	0.996012	0.996012	0.996012	0.996012
2.3	5.33142	5.33142	5.33142	5.33142	0.995982	0.995982	0.995982	0.995982
2.31	5.33365	5.33365	5.33365	5.33365	0.995952	0.995952	0.995952	0.995952
2.32	5.33588	5.33588	5.33588	5.33588	0.995922	0.995922	0.995922	0.995922
2.33	5.33811	5.33811	5.33811	5.33811	0.995892	0.995892	0.995892	0.995892
2.34	5.34034	5.34034	5.34034	5.34034	0.995862	0.995862	0.995862	0.995862
2.35	5.34257	5.34257	5.34257	5.34257	0.995831	0.995831	0.995831	0.995831
2.36	5.3448	5.3448	5.3448	5.3448	0.995801	0.995801	0.995801	0.995801
2.37	5.34703	5.34703	5.34703	5.34703	0.99577	0.99577	0.99577	0.99577
2.38	5.34925	5.34925	5.34925	5.34925	0.995739	0.995739	0.995739	0.995739
2.39	5.35148	5.35148	5.35148	5.35148	0.995708	0.995708	0.995708	0.995708
2.4	5.35371	5.35371	5.35371	5.35371	0.995677	0.995677	0.995677	0.995677
2.41	5.35594	5.35594	5.35594	5.35594	0.995645	0.995645	0.995645	0.995645
2.42	5.35816	5.35816	5.35816	5.35816	0.995614	0.995614	0.995614	0.995614
2.43	5.36039	5.36039	5.36039	5.36039	0.995582	0.995582	0.995582	0.995582
2.44	5.36262	5.36262	5.36262	5.36262	0.99555	0.99555	0.99555	0.99555
2.45	5.36485	5.36485	5.36485	5.36485	0.995518	0.995518	0.995518	0.995518
2.46	5.36707	5.36707	5.36707	5.36707	0.995486	0.995486	0.995486	0.995486
2.47	5.3693	5.3693	5.3693	5.3693	0.995453	0.995453	0.995453	0.995453
2.48	5.37152	5.37152	5.37152	5.37152	0.995421	0.995421	0.995421	0.995421
2.49	5.37375	5.37375	5.37375	5.37375	0.995388	0.995388	0.995388	0.995388
2.5	5.37598	5.37598	5.37598	5.37598	0.995355	0.995355	0.995355	0.995355
2.51	5.3782	5.3782	5.3782	5.3782	0.995322	0.995322	0.995322	0.995322
2.52	5.38043	5.38043	5.38043	5.38043	0.995289	0.995289	0.995289	0.995289
2.53	5.38265	5.38265	5.38265	5.38265	0.995256	0.995256	0.995256	0.995256
2.54	5.38488	5.38488	5.38488	5.38488	0.995222	0.995222	0.995222	0.995222
2.55	5.3871	5.3871	5.3871	5.3871	0.995188	0.995188	0.995188	0.995188
2.56	5.38933	5.38933	5.38933	5.38933	0.995154	0.995154	0.995154	0.995154
2.57	5.39155	5.39155	5.39155	5.39155	0.99512	0.99512	0.99512	0.99512
2.58	5.39378	5.39378	5.39378	5.39378	0.995086	0.995086	0.995086	0.995086
2.59	5.396	5.396	5.396	5.396	0.995052	0.995052	0.995052	0.995052
2.6	5.39822	5.39822	5.39822	5.39822	0.995017	0.995017	0.995017	0.995017
2.61	5.40045	5.40045	5.40045	5.40045	0.994982	0.994982	0.994982	0.994982
2.62	5.40267	5.40267	5.40267	5.40267	0.994947	0.994947	0.994947	0.994947
2.63	5.40489	5.40489	5.40489	5.40489	0.994912	0.994912	0.994912	0.994912
2.64	5.40712	5.40712	5.40712	5.40712	0.994877	0.994877	0.994877	0.994877
2.65	5.40934	5.40934	5.40934	5.40934	0.994841	0.994841	0.994841	0.994841
2.66	5.41156	5.41156	5.41156	5.41156	0.994806	0.994806	0.994806	0.994806
2.67	5.41378	5.41378	5.41378	5.41378	0.99477	0.99477	0.99477	0.99477
2.68	5.416	5.416	5.416	5.416	0.994734	0.994734	0.994734	0.994734
2.69	5.41823	5.41823	5.41823	5.41823	0.994698	0.994698	0.994698	0.994698
2.7	5.42045	5.42045	5.42045	5.42045	0.994661	0.994661	0.994661	0.994661
2.71	5.42267	5.42267	5.42267	5.42267	0.994625	0.994625	0.994625	0.994625
2.72	5.42489	5.42489	5.42489	5.42489	0.994588	0.994588	0.994588	0.994588
2.73	5.42711	5.42711	5.42711	5.42711	0.994551	0.994551	0.994551	0.994551
2.74	5.42933	5.42933	5.42933	5.42933	0.994514	0.994514	0.994514	0.994514
2.75	5.43155	5.43155	5.43155	5.43155	0.994476	0.994476	0.994476	0.994476
2.76	5.43377	5.43377	5.43377	5.43377	0.994439	0.994439	0.994439	0.994439
2.77	5.43599	5.43599	5.43599	5.43599	0.994401	0.994401	0.994401	0.994401
2.78	5.43821	5.43821	5.43821	5.43821	0.994363	0.994363	0.994363	0.994363
2.79	5.44043	5.44043	5.44043	5.44043	0.994325	0.994325	0.994325	0.994325
2.8	5.44265	5.44265	5.44265	5.44265	0.994287	0.994287	0.994287	0.994287
2.81	5.44487	5.44487	5.44487	5.44487	0.994248	0.994248	0.994248	0.994248
2.82	5.44709	5.44709	5.44709	5.44709	0.99421	0.99421	0.99421	0.99421
2.83	5.4493	5.4493	5.4493	5.4493	0.994171	0.994171	0.994171	0.994171
2.84	5.45152	5.45152	5.45152	5.45152	0.994132	0.994132	0.994132	0.994132
2.85	5.45374	5.45374	5.45374	5.45374	0.994093	0.994093	0.994093	0.994093
2.86	5.45596	5.45596	5.45596	5.45596	0.994053	0.994053	0.994053	0.994053
2.87	5.45817	5.45817	5.45817	5.45817	0.994013	0.994013	0.994013	0.994013
2.88	5.46039	5.46039	5.46039	5.46039	0.993973	0.993973	0.993973	0.993973
2.89	5.46261	5.46261	5.46261	5.46261	0.993933	0.993933	0.993933	0.993933
2.9	5.46483	5.46483	5.46483	5.46483	0.993893	0.993893	0.993893	0.993893
2.91	5.46704	5.46704	5.46704	5.46704	0.993853	0.993853	0.993853	0.993853
2.92	5.46926	5.46926	5.46926	5.46926	0.993812	0.993812	0.993812	0.993812
2.93	5.47147	5.47147	5.47147	5.47147	0.993771	0.993771	0.993771	0.993771
2.94	5.47369	5.47369	5.47369	5.47369	0.99373	0.99373	0.99373	0.99373
2.95	5.4759	5.4759	5.4759	5.4759	0.993689	0.993689	0.993689	0.993689
2.96	5.47812	5.47812	5.47812	5.47812	0.993647	0.993647	0.993647	0.993647
2.97	5.48033	5.48033	5.48033	5.48033	0.993605	0.993605	0.993605	0.993605
2.98	5.48255	5.48255	5.48255	5.48255	0.993563	0.993563	0.993563	0.993563
2.99	5.48476	5.48476	5.48476	5.48476	0.993521	0.993521	0.993521	0.993521
3	5.48698	5.48698	5.48698	5.48698	0.993479	0.993479	0.993479	0.993479
3.01	5.48919	5.48919	5.48919	5.48919	0.993436	0.993436	0.993436	0.993436
3.02	5.4914	5.4914	5.4914	5.4914	0.993393	0.993393	0.993393	0.993393
3.03	5.49362	5.49362	5.49362	5.49362	0.99335	0.99335	0.99335	0.99335
3.04	5.49583	5.49583	5.49583	5.49583	0.993307	0.993307	0.993307	0.993307
3.05	5.49804	5.49804	5.49804	5.49804	0.993264	0.993264	0.993264	0.993264
3.06	5.50026	5.50026	5.50026	5.50026	0.99322	0.99322	0.99322	0.99322
3.07	5.50247	5.50247	5.50247	5.50247	0.993176	0.993176	0.993176	0.993176
3.08	5.50468	5.50468	5.50468	5.50468	0.993132	0.993132	0.993132	0.993132
3.09	5.50689	5.50689	5.50689	5.50689	0.993088	0.993088	0.993088	0.993088
3.1	5.5091	5.5091	5.5091	5.5091	0.993043	0.993043	0.993043	0.993043
3.11	5.51131	5.51131	5.51131	5.51131	0.992998	0.992998	0.992998	0.992998
3.12	5.51352	5.51352	5.51352	5.51352	0.992953	0.992953	0.992953	0.992953
3.13	5.51573	5.51573	5.51573	5.51573	0.992908	0.992908	0.992908	0.992908
3.14	5.51794	5.51794	5.51794	5.51794	0.992862	0.992862	0.992862	0.992862
3.15	5.52015	5.52015	5.52015	5.52015	0.992817	0.992817	0.992817	0.992817
3.16	5.52236	5.52236	5.52236	5.52236	0.992771	0.992771	0.992771	0.992771
3.17	5.52457	5.52457	5.52457	5.52457	0.992725	0.992725	0.992725	0.992725
3.18	5.52678	5.52678	5.52678	5.52678	0.992678	0.992678	0.992678	0.992678
3.19	5.52899	5.52899	5.52899	5.52899	0.992632	0.992632	0.992632	0.992632
3.2	5.5312	5.5312	5.5312	5.5312	0.992585	0.992585	0.992585	0.992585
3.21	5.53341	5.53341	5.53341	5.53341	0.992538	0.992538	0.992538	0.992538
3.22	5.53561	5.53561	5.53561	5.53561	0.99249	0.99249	0.99249	0.99249
3.23	5.53782	5.53782	5.53782	5.53782	0.992443	0.992443	0.992443	0.992443
3.24	5.54003	5.54003	5.54003	5.54003	0.992395	0.992395	0.992395	0.992395
3.25	5.54224	5.54224	5.54224	5.54224	0.992347	0.992347	0.992347	0.992347
3.26	5.54444	5.54444	5.54444	5.54444	0.992298	0.992298	0.992298	0.992298
3.27	5.54665	5.54665	5.54665	5.54665	0.99225	0.99225	0.99225	0.99225
3.28	5.54886	5.54886	5.54886	5.54886	0.992201	0.992201	0.992201	0.992201
3.29	5.55106	5.55106	5.55106	5.55106	0.992152	0.992152	0.992152	0.992152
3.3	5.55327	5.55327	5.55327	5.55327	0.992103	0.992103	0.992103	0.992103
3.31	5.55547	5.55547	5.55547	5.55547	0.992053	0.992053	0.992053	0.992053
3.32	5.55768	5.55768	5.55768	5.55768	0.992003	0.992003	0.992003	0.992003
3.33	5.55988	5.55988	5.55988	5.55988	0.991953	0.991953	0.991953	0.991953
3.34	5.56208	5.56208	5.56208	5.56208	0.991903	0.991903	0.991903	0.991903
3.35	5.56429	5.56429	5.56429	5.56429	0.991852	0.991852	0.991852	0.991852
3.36	5.56649	5.56649	5.56649	5.56649	0.991802	0.991802	0.991802	0.991802
3.37	5.56869	5.56869	5.56869	5.56869	0.991751	0.991751	0.991751	0.991751
3.38	5.5709	5.5709	5.5709	5.5709	0.991699	0.991699	0.991699	0.991699
3.39	5.5731	5.5731	5.5731	5.5731	0.991648	0.991648	0.991648	0.991648
3.4	5.5753	5.5753	5.5753	5.5753	0.991596	0.991596	0.991596	0.991596
3.41	5.5775	5.5775	5.5775	5.5775	0.991544	0.991544	0.991544	0.991544
3.42	5.57971	5.57971	5.57971	5.57971	0.991491	0.991491	0.991491	0.991491
3.43	5.58191	5.58191	5.58191	5.58191	0.991439	0.991439	0.991439	0.991439
3.44	5.58411	5.58411	5.58411	5.58411	0.991386	0.991386	0.991386	0.991386
3.45	5.58631	5.58631	5.58631	5.58631	0.991333	0.991333	0.991333	0.991333
3.46	5.58851	5.58851	5.58851	5.58851	0.991279	0.991279	0.991279	0.991279
3.47	5.59071	5.59071	5.59071	5.59071	0.991226	0.991226	0.991226	0.991226
3.48	5.59291	5.59291	5.59291	5.59291	0.991172	0.991172	0.991172	0.991172
3.49	5.59511	5.59511	5.59511	5.59511	0.991117	0.991117	0.991117	0.991117
3.5	5.59731	5.59731	5.59731	5.59731	0.991063	0.991063	0.991063	0.991063
3.51	5.5995	5.5995	5.5995	5.5995	0.991008	0.991008	0.991008	0.991008
3.52	5.6017	5.6017	5.6017	5.6017	0.990953	0.990953	0.990953	0.990953
3.53	5.6039	5.6039	5.6039	5.6039	0.990898	0.990898	0.990898	0.990898
3.54	5.6061	5.6061	5.6061	5.6061	0.990842	0.990842	0.990842	0.990842
3.55	5.60829	5.60829	5.60829	5.60829	0.990786	0.990786	0.990786	0.990786
3.56	5.61049	5.61049	5.61049	5.61049	0.99073	0.99073	0.99073	0.99073
3.57	5.61269	5.61269	5.61269	5.61269	0.990674	0.990674	0.990674	0.990674
3.58	5.61488	5.61488	5.61488	5.61488	0.990617	0.990617	0.990617	0.990617
3.59	5.61708	5.61708	5.61708	5.61708	0.99056	0.99056	0.99056	0.99056
3.6	5.61927	5.61927	5.61927	5.61927	0.990503	0.990503	0.990503	0.990503
3.61	5.62147	5.62147	5.62147	5.62147	0.990445	0.990445	0.990445	0.990445
3.62	5.62366	5.62366	5.62366	5.62366	0.990387	0.990387	0.990387	0.990387
3.63	5.62586	5.62586	5.62586	5.62586	0.990329	0.990329	0.990329	0.990329
3.64	5.62805	5.62805	5.62805	5.62805	0.990271	0.990271	0.990271	0.990271
3.65	5.63025	5.63025	5.63025	5.63025	0.990212	0.990212	0.990212	0.990212
3.66	5.63244	5.63244	5.63244	5.63244	0.990153	0.990153	0.990153	0.990153
3.67	5.63463	5.63463	5.63463	5.63463	0.990093	0.990093	0.990093	0.990093
3.68	5.63682	5.63682	5.63682	5.63682	0.990034	0.990034	0.990034	0.990034
3.69	5.63902	5.63902	5.63902	5.63902	0.989974	0.989974	0.989974	0.989974
3.7	5.64121	5.64121	5.64121	5.64121	0.989914	0.989914	0.989914	0.989914
3.71	5.6434	5.6434	5.6434	5.6434	0.989853	0.989853	0.989853	0.989853
3.72	5.64559	5.64559	5.64559	5.64559	0.989792	0.989792	0.989792	0.989792
3.73	5.64778	5.64778	5.64778	5.64778	0.989731	0.989731	0.989731	0.989731
3.74	5.64997	5.64997	5.64997	5.64997	0.98967	0.98967	0.98967	0.98967
3.75	5.65216	5.65216	5.65216	5.65216	0.989608	0.989608	0.989608	0.989608
3.76	5.65435	5.65435	5.65435	5.65435	0.989546	0.989546	0.989546	0.989546
3.77	5.65654	5.65654	5.65654	5.65654	0.989483	0.989483	0.989483	0.989483
3.78	5.65873	5.65873	5.65873	5.65873	0.989421	0.989421	0.989421	0.989421
3.79	5.66091	5.66091	5.66091	5.66091	0.989358	0.989358	0.989358	0.989358
3.8	5.6631	5.6631	5.6631	5.6631	0.989294	0.989294	0.989294	0.989294
3.81	5.66529	5.66529	5.66529	5.66529	0.989231	0.989231	0.989231	0.989231
3.82	5.66748	5.66748	5.66748	5.66748	0.989167	0.989167	0.989167	0.989167
3.83	5.66966	5.66966	5.66966	5.66966	0.989103	0.989103	0.989103	0.989103
3.84	5.67185	5.67185	5.67185	5.67185	0.989038	0.989038	0.989038	0.989038
3.85	5.67403	5.67403	5.67403	5.67403	0.988973	0.988973	0.988973	0.988973
3.86	5.67622	5.67622	5.67622	5.67622	0.988908	0.988908	0.988908	0.988908
3.87	5.67841	5.67841	5.67841	5.67841	0.988842	0.988842	0.988842	0.988842
3.88	5.68059	5.68059	5.68059	5.68059	0.988777	0.988777	0.988777	0.988777
3.89	5.68277	5.68277	5.68277	5.68277	0.98871	0.98871	0.98871	0.98871
3.9	5.68496	5.68496	5.68496	5.68496	0.988644	0.988644	0.988644	0.988644
3.91	5.68714	5.68714	5.68714	5.68714	0.988577	0.988577	0.988577	0.988577
3.92	5.68932	5.68932	5.68932	5.68932	0.98851	0.98851	0.98851	0.98851
3.93	5.69151	5.69151	5.69151	5.69151	0.988442	0.988442	0.988442	0.988442
3.94	5.69369	5.69369	5.69369	5.69369	0.988374	0.988374	0.988374	0.988374
3.95	5.69587	5.69587	5.69587	5.69587	0.988306	0.988306	0.988306	0.988306
3.96	5.69805	5.69805	5.69805	5.69805	0.988238	0.988238	0.988238	0.988238
3.97	5.70023	5.70023	5.70023	5.70023	0.988169	0.988169	0.988169	0.988169
3.98	5.70241	5.70241	5.70241	5.70241	0.9881	0.9881	0.9881	0.9881
3.99	5.70459	5.70459	5.70459	5.70459	0.98803	0.98803	0.98803	0.98803
4	5.70677	5.70677	5.70677	5.70677	0.98796	0.98796	0.98796	0.98796
4.01	5.70895	5.70895	5.70279	5.70274	0.98789	0.98789	0.987953	0.987957
4.02	5.71113	5.71113	5.69881	5.69872	0.987819	0.987819	0.987946	0.987953
4.03	5.71331	5.71331	5.69483	5.69469	0.987748	0.987748	0.987939	0.98795
4.04	5.71548	5.71548	5.69085	5.69067	0.987677	0.987677	0.987932	0.987946
4.05	5.71766	5.71766	5.68688	5.68664	0.987605	0.987605	0.987926	0.987943
4.06	5.71984	5.71984	5.6829	5.68262	0.987533	0.987533	0.987919	0.98794
4.07	5.72201	5.72201	5.67892	5.67859	0.987461	0.987461	0.987913	0.987936
4.08	5.72419	5.72419	5.67494	5.67457	0.987388	0.987388	0.987906	0.987933
4.09	5.72636	5.72636	5.67096	5.67054	0.987315	0.987315	0.987899	0.98793
4.1	5.72854	5.72854	5.66698	5.66651	0.987242	0.987242	0.987893	0.987927
4.11	5.73071	5.73071	5.663	5.66249	0.987168	0.987168	0.987887	0.987923
4.12	5.73289	5.73289	5.65902	5.65846	0.987094	0.987094	0.98788	0.98792
4.13	5.73506	5.73506	5.65504	5.65444	0.987019	0.987019	0.987874	0.987917
4.14	5.73723	5.73723	5.65106	5.65041	0.986944	0.986944	0.987868	0.987914
4.15	5.73941	5.73941	5.64709	5.64639	0.986869	0.986869	0.987862	0.987911
4.16	5.74158	5.74158	5.64311	5.64236	0.986793	0.986793	0.987856	0.987908
4.17	5.74375	5.74375	5.63913	5.63833	0.986717	0.986717	0.98785	0.987905
4.18	5.74592	5.74592	5.63515	5.63431	0.986641	0.986641	0.987844	0.987902
4.19	5.74809	5.74809	5.63117	5.63028	0.986564	0.986564	0.987838	0.987899
4.2	5.75026	5.75026	5.62719	5.62626	0.986487	0.986487	0.987832	0.987896
4.21	5.75243	5.75243	5.62321	5.62223	0.986409	0.986409	0.987826	0.987893
4.22	5.7546	5.7546	5.61923	5.61821	0.986331	0.986331	0.98782	0.98789
4.23	5.75677	5.75677	5.61525	5.61418	0.986253	0.986253	0.987815	0.987887
4.24	5.75894	5.75894	5.61127	5.61015	0.986174	0.986174	0.987809	0.987885
4.25	5.7611	5.7611	5.6073	5.60613	0.986095	0.986095	0.987803	0.987882
4.26	5.76327	5.76327	5.60332	5.6021	0.986016	0.986016	0.987798	0.987879
4.27	5.76544	5.76544	5.59934	5.59808	0.985936	0.985936	0.987792	0.987876
4.28	5.7676	5.7676	5.59536	5.59405	0.985856	0.985856	0.987787	0.987874
4.29	5.76977	5.76977	5.59138	5.59003	0.985775	0.985775	0.987782	0.987871
4.3	5.77193	5.77193	5.5874	5.586	0.985694	0.985694	0.987776	0.987868
4.31	5.7741	5.7741	5.58342	5.58198	0.985613	0.985613	0.987771	0.987866
4.32	5.77626	5.77626	5.57944	5.57795	0.985531	0.985531	0.987766	0.987863
4.33	5.77843	5.77843	5.57546	5.57392	0.985448	0.985448	0.98776	0.98786
4.34	5.78059	5.78059	5.57148	5.5699	0.985366	0.985366	0.987755	0.987858
4.35	5.78275	5.78275	5.56751	5.56587	0.985283	0.985283	0.98775	0.987855
4.36	5.78491	5.78491	5.56353	5.56185	0.985199	0.985199	0.987745	0.987853
4.37	5.78708	5.78708	5.55955	5.55782	0.985115	0.985115	0.98774	0.98785
4.38	5.78924	5.78924	5.55557	5.5538	0.985031	0.985031	0.987735	0.987848
4.39	5.7914	5.7914	5.55159	5.54977	0.984946	0.984946	0.98773	0.987845
4.4	5.79356	5.79356	5.54761	5.54574	0.984861	0.984861	0.987725	0.987843
4.41	5.79572	5.79572	5.54363	5.54172	0.984776	0.984776	0.987721	0.987841
4.42	5.79788	5.79788	5.53965	5.53769	0.98469	0.98469	0.987716	0.987838
4.43	5.80003	5.80003	5.53567	5.53367	0.984604	0.984604	0.987711	0.987836
4.44	5.80219	5.80219	5.53169	5.52964	0.984517	0.984517	0.987706	0.987833
4.45	5.80435	5.80435	5.52772	5.52562	0.98443	0.98443	0.987702	0.987831
4.46	5.8065	5.8065	5.52374	5.52159	0.984342	0.984342	0.987697	0.987829
4.47	5.80866	5.80866	5.51976	5.51757	0.984254	0.984254	0.987692	0.987827
4.48	5.81082	5.81082	5.51578	5.51354	0.984165	0.984165	0.987688	0.987824
4.49	5.81297	5.81297	5.5118	5.50951	0.984076	0.984076	0.987683	0.987822
4.5	5.81513	5.81513	5.50782	5.50549	0.983987	0.983987	0.987679	0.98782
4.51	5.81728	5.81728	5.50384	5.50146	0.983897	0.983897	0.987675	0.987818
4.52	5.81943	5.81943	5.49986	5.49744	0.983807	0.983807	0.98767	0.987815
4.53	5.82159	5.82159	5.49588	5.49341	0.983716	0.983716	0.987666	0.987813
4.54	5.82374	5.82374	5.4919	5.48939	0.983625	0.983625	0.987662	0.987811
4.55	5.82589	5.82589	5.48793	5.48536	0.983534	0.983534	0.987657	0.987809
4.56	5.82804	5.82804	5.48395	5.48133	0.983442	0.983442	0.987653	0.987807
4.57	5.83019	5.83019	5.47997	5.47731	0.983349	0.983349	0.987649	0.987805
4.58	5.83234	5.83234	5.47599	5.47328	0.983256	0.983256	0.987645	0.987803
4.59	5.83449	5.83449	5.47201	5.46926	0.983163	0.983163	0.987641	0.987801
4.6	5.83664	5.83664	5.46803	5.46523	0.983069	0.983069	0.987637	0.987799
4.61	5.83879	5.83879	5.46405	5.46121	0.982975	0.982975	0.987633	0.987797
4.62	5.84093	5.84093	5.46007	5.45718	0.98288	0.98288	0.987629	0.987795
4.63	5.84308	5.84308	5.45609	5.45316	0.982785	0.982785	0.987625	0.987793
4.64	5.84523	5.84523	5.45211	5.44913	0.982689	0.982689	0.987621	0.987791
4.65	5.84737	5.84737	5.44814	5.4451	0.982593	0.982593	0.987617	0.987789
4.66	5.84952	5.84952	5.44416	5.44108	0.982497	0.982497	0.987613	0.987787
4.67	5.85166	5.85166	5.44018	5.43705	0.982399	0.982399	0.987609	0.987785
4.68	5.85381	5.85381	5.4362	5.43303	0.982302	0.982302	0.987605	0.987783
4.69	5.85595	5.85595	5.43222	5.429	0.982204	0.982204	0.987602	0.987781
4.7	5.85809	5.85809	5.42824	5.42498	0.982105	0.982105	0.987598	0.98778
4.71	5.86023	5.86023	5.42426	5.42095	0.982007	0.982007	0.987594	0.987778
4.72	5.86237	5.86237	5.42028	5.41692	0.981907	0.981907	0.987591	0.987776
4.73	5.86452	5.86452	5.4163	5.4129	0.981807	0.981807	0.987587	0.987774
4.74	5.86666	5.86666	5.41232	5.40887	0.981707	0.981707	0.987583	0.987772
4.75	5.86879	5.86879	5.40835	5.40485	0.981606	0.981606	0.98758	0.987771
4.76	5.87093	5.87093	5.40437	5.40082	0.981505	0.981505	0.987576	0.987769
4.77	5.87307	5.87307	5.40039	5.3968	0.981403	0.981403	0.987573	0.987767
4.78	5.87521	5.87521	5.39641	5.39277	0.9813	0.9813	0.987569	0.987765
4.79	5.87735	5.87735	5.39243	5.38874	0.981198	0.981198	0.987566	0.987764
4.8	5.87948	5.87948	5.38845	5.38472	0.981094	0.981094	0.987563	0.987762
4.81	5.88162	5.88162	5.38447	5.38069	0.98099	0.98099	0.987559	0.98776
4.82	5.88375	5.88375	5.38049	5.37667	0.980886	0.980886	0.987556	0.987759
4.83	5.88589	5.88589	5.37651	5.37264	0.980781	0.980781	0.987553	0.987757
4.84	5.88802	5.88802	5.37253	5.36862	0.980676	0.980676	0.987549	0.987756
4.85	5.89015	5.89015	5.36856	5.36459	0.98057	0.98057	0.987546	0.987754
4.86	5.89229	5.89229	5.36458	5.36057	0.980464	0.980464	0.987543	0.987752
4.87	5.89442	5.89442	5.3606	5.35654	0.980357	0.980357	0.98754	0.987751
4.88	5.89655	5.89655	5.35662	5.35251	0.980249	0.980249	0.987537	0.987749
4.89	5.89868	5.89868	5.35264	5.34849	0.980141	0.980141	0.987534	0.987748
4.9	5.90081	5.90081	5.34866	5.34446	0.980033	0.980033	0.987531	0.987746
4.91	5.90294	5.90294	5.34468	5.34044	0.979924	0.979924	0.987527	0.987745
4.92	5.90506	5.90506	5.3407	5.33641	0.979815	0.979815	0.987524	0.987743
4.93	5.90719	5.90719	5.33672	5.33239	0.979705	0.979705	0.987521	0.987742
4.94	5.90932	5.90932	5.33274	5.32836	0.979594	0.979594	0.987518	0.98774
4.95	5.91145	5.91145	5.32877	5.32433	0.979483	0.979483	0.987516	0.987739
4.96	5.91357	5.91357	5.32479	5.32031	0.979371	0.979371	0.987513	0.987737
4.97	5.9157	5.9157	5.32081	5.31628	0.979259	0.979259	0.98751	0.987736
4.98	5.91782	5.91782	5.31683	5.31226	0.979147	0.979147	0.987507	0.987734
4.99	5.91994	5.91994	5.31285	5.30823	0.979034	0.979034	0.987504	0.987733
5	5.92206	5.92206	5.30887	5.30421	0.97892	0.97892	0.987501	0.987732
5.01	5.92419	5.92419	5.30489	5.30018	0.978806	0.978806	0.987498	0.98773
5.02	5.92631	5.92631	5.30091	5.29616	0.978691	0.978691	0.987496	0.987729
5.03	5.92843	5.92843	5.29693	5.29213	0.978575	0.978575	0.987493	0.987728
5.04	5.93055	5.93055	5.29295	5.2881	0.978459	0.978459	0.98749	0.987726
5.05	5.93267	5.93267	5.28898	5.28408	0.978343	0.978343	0.987487	0.987725
5.06	5.93479	5.93479	5.285	5.28005	0.978226	0.978226	0.987485	0.987724
5.07	5.9369	5.9369	5.28102	5.27603	0.978108	0.978108	0.987482	0.987722
5.08	5.93902	5.93902	5.27704	5.272	0.97799	0.97799	0.98748	0.987721
5.09	5.94114	5.94114	5.27306	5.26798	0.977871	0.977871	0.987477	0.98772
5.1	5.94325	5.94325	5.26908	5.26395	0.977752	0.977752	0.987474	0.987718
5.11	5.94536	5.94536	5.2651	5.25992	0.977632	0.977632	0.987472	0.987717
5.12	5.94748	5.94748	5.26112	5.2559	0.977512	0.977512	0.987469	0.987716
5.13	5.94959	5.94959	5.25714	5.25187	0.977391	0.977391	0.987467	0.987715
5.14	5.9517	5.9517	5.25316	5.24785	0.977269	0.977269	0.987464	0.987713
5.15	5.95382	5.95382	5.24919	5.24382	0.977147	0.977147	0.987462	0.987712
5.16	5.95593	5.95593	5.24521	5.2398	0.977025	0.977025	0.987459	0.987711
5.17	5.95804	5.95804	5.24123	5.23577	0.976901	0.976901	0.987457	0.98771
5.18	5.96014	5.96014	5.23725	5.23175	0.976777	0.976777	0.987455	0.987709
5.19	5.96225	5.96225	5.23327	5.22772	0.976653	0.976653	0.987452	0.987707
5.2	5.96436	5.96436	5.22929	5.22369	0.976528	0.976528	0.98745	0.987706
5.21	5.96647	5.96647	5.22531	5.21967	0.976402	0.976402	0.987448	0.987705
5.22	5.96857	5.96857	5.22133	5.21564	0.976276	0.976276	0.987445	0.987704
5.23	5.97068	5.97068	5.21735	5.21162	0.976149	0.976149	0.987443	0.987703
5.24	5.97278	5.97278	5.21337	5.20759	0.976022	0.976022	0.987441	0.987702
5.25	5.97489	5.97489	5.2094	5.20357	0.975894	0.975894	0.987439	0.987701
5.26	5.97699	5.97699	5.20542	5.19954	0.975765	0.975765	0.987436	0.9877
5.27	5.97909	5.97909	5.20144	5.19551	0.975636	0.975636	0.987434	0.987699
5.28	5.98119	5.98119	5.19746	5.19149	0.975506	0.975506	0.987432	0.987697
5.29	5.98329	5.98329	5.19348	5.18746	0.975375	0.975375	0.98743	0.987696
5.3	5.98539	5.98539	5.1895	5.18344	0.975244	0.975244	0.987428	0.987695
5.31	5.98749	5.98749	5.18552	5.17941	0.975112	0.975112	0.987426	0.987694
5.32	5.98959	5.98959	5.18154	5.17539	0.97498	0.97498	0.987423	0.987693
5.33	5.99169	5.99169	5.17756	5.17136	0.974847	0.974847	0.987421	0.987692
5.34	5.99378	5.99378	5.17358	5.16733	0.974714	0.974714	0.987419	0.987691
5.35	5.99588	5.99588	5.16961	5.16331	0.974579	0.974579	0.987417	0.98769
5.36	5.99797	5.99797	5.16563	5.15928	0.974445	0.974445	0.987415	0.987689
5.37	6.00006	6.00006	5.16165	5.15526	0.974309	0.974309	0.987413	0.987688
5.38	6.00216	6.00216	5.15767	5.15123	0.974173	0.974173	0.987411	0.987687
5.39	6.00425	6.00425	5.15369	5.14721	0.974036	0.974036	0.987409	0.987686
5.4	6.00634	6.00634	5.14971	5.14318	0.973899	0.973899	0.987407	0.987685
5.41	6.00843	6.00843	5.14573	5.13916	0.973761	0.973761	0.987405	0.987684
5.42	6.01052	6.01052	5.14175	5.13513	0.973622	0.973622	0.987403	0.987683
5.43	6.01261	6.01261	5.13777	5.1311	0.973483	0.973483	0.987402	0.987682
5.44	6.0147	6.0147	5.13379	5.12708	0.973343	0.973343	0.9874	0.987682
5.45	6.01678	6.01678	5.12981	5.12305	0.973202	0.973202	0.987398	0.987681
5.46	6.01887	6.01887	5.12584	5.11903	0.973061	0.973061	0.987396	0.98768
5.47	6.02095	6.02095	5.12186	5.115	0.972919	0.972919	0.987394	0.987679
5.48	6.02304	6.02304	5.11788	5.11098	0.972776	0.972776	0.987392	0.987678
5.49	6.02512	6.02512	5.1139	5.10695	0.972633	0.972633	0.987391	0.987677
5.5	6.0272	6.0272	5.10992	5.10292	0.972489	0.972489	0.987389	0.987676
5.51	6.02928	6.02928	5.10594	5.0989	0.972345	0.972345	0.987387	0.987675
5.52	6.03136	6.03136	5.10196	5.09487	0.972199	0.972199	0.987385	0.987674
5.53	6.03344	6.03344	5.09798	5.09085	0.972053	0.972053	0.987384	0.987674
5.54	6.03552	6.03552	5.094	5.08682	0.971907	0.971907	0.987382	0.987673
5.55	6.0376	6.0376	5.09002	5.0828	0.971759	0.971759	0.98738	0.987672
5.56	6.03968	6.03968	5.08605	5.07877	0.971611	0.971611	0.987378	0.987671
5.57	6.04175	6.04175	5.08207	5.07475	0.971463	0.971463	0.987377	0.98767
5.58	6.04383	6.04383	5.07809	5.07072	0.971313	0.971313	0.987375	0.987669
5.59	6.0459	6.0459	5.07411	5.06669	0.971163	0.971163	0.987373	0.987669
5.6	6.04797	6.04797	5.07013	5.06267	0.971012	0.971012	0.987372	0.987668
5.61	6.05004	6.05004	5.06615	5.05864	0.970861	0.970861	0.98737	0.987667
5.62	6.05212	6.05212	5.06217	5.05462	0.970709	0.970709	0.987369	0.987666
5.63	6.05419	6.05419	5.05819	5.05059	0.970556	0.970556	0.987367	0.987665
5.64	6.05626	6.05626	5.05421	5.04657	0.970402	0.970402	0.987366	0.987665
5.65	6.05832	6.05832	5.05023	5.04254	0.970248	0.970248	0.987364	0.987664
5.66	6.06039	6.06039	5.04626	5.03851	0.970093	0.970093	0.987362	0.987663
5.67	6.06246	6.06246	5.04228	5.03449	0.969937	0.969937	0.987361	0.987662
5.68	6.06452	6.06452	5.0383	5.03046	0.969781	0.969781	0.987359	0.987662
5.69	6.06659	6.06659	5.03432	5.02644	0.969624	0.969624	0.987358	0.987661
5.7	6.06865	6.06865	5.03034	5.02241	0.969466	0.969466	0.987356	0.98766
5.71	6.07071	6.07071	5.02636	5.01839	0.969307	0.969307	0.987355	0.98766
5.72	6.07277	6.07277	5.02238	5.01436	0.969148	0.969148	0.987353	0.987659
5.73	6.07483	6.07483	5.0184	5.01034	0.968988	0.968988	0.987352	0.987658
5.74	6.07689	6.07689	5.01442	5.00631	0.968827	0.968827	0.987351	0.987657
5.75	6.07895	6.07895	5.01044	5.00228	0.968666	0.968666	0.987349	0.987657
5.76	6.08101	6.08101	5.00647	4.99826	0.968503	0.968503	0.987348	0.987656
5.77	6.08306	6.08306	5.00249	4.99423	0.96834	0.96834	0.987346	0.987655
5.78	6.08512	6.08512	4.99851	4.99021	0.968177	0.968177	0.987345	0.987655
5.79	6.08717	6.08717	4.99453	4.98618	0.968012	0.968012	0.987344	0.987654
5.8	6.08922	6.08922	4.99055	4.98216	0.967847	0.967847	0.987342	0.987653
5.81	6.09128	6.09128	4.98657	4.97813	0.967681	0.967681	0.987341	0.987653
5.82	6.09333	6.09333	4.98259	4.9741	0.967514	0.967514	0.98734	0.987652
5.83	6.09538	6.09538	4.97861	4.97008	0.967347	0.967347	0.987338	0.987651
5.84	6.09743	6.09743	4.97463	4.96605	0.967178	0.967178	0.987337	0.987651
5.85	6.09947	6.09947	4.97065	4.96203	0.967009	0.967009	0.987336	0.98765
5.86	6.10152	6.10152	4.96668	4.958	0.966839	0.966839	0.987334	0.987649
5.87	6.10357	6.10357	4.9627	4.95398	0.966669	0.966669	0.987333	0.987649
5.88	6.10561	6.10561	4.95872	4.94995	0.966497	0.966497	0.987332	0.987648
5.89	6.10765	6.10765	4.95474	4.94592	0.966325	0.966325	0.987331	0.987648
5.9	6.1097	6.1097	4.95076	4.9419	0.966152	0.966152	0.987329	0.987647
5.91	6.11174	6.11174	4.94678	4.93787	0.965979	0.965979	0.987328	0.987646
5.92	6.11378	6.11378	4.9428	4.93385	0.965804	0.965804	0.987327	0.987646
5.93	6.11582	6.11582	4.93882	4.92982	0.965629	0.965629	0.987326	0.987645
5.94	6.11786	6.11786	4.93484	4.9258	0.965453	0.965453	0.987325	0.987645
5.95	6.11989	6.11989	4.93086	4.92177	0.965276	0.965276	0.987323	0.987644
5.96	6.12193	6.12193	4.92689	4.91775	0.965098	0.965098	0.987322	0.987643
5.97	6.12396	6.12396	4.92291	4.91372	0.96492	0.96492	0.987321	0.987643
5.98	6.126	6.126	4.91893	4.90969	0.96474	0.96474	0.98732	0.987642
5.99	6.12803	6.12803	4.91495	4.90567	0.96456	0.96456	0.987319	0.987642
6	6.13006	6.13006	4.91097	4.90164	0.964379	0.964379	0.987318	0.987641
6.01	6.13209	6.13209	4.90699	4.89762	0.964198	0.964198	0.987317	0.987641
6.02	6.13412	6.13412	4.90301	4.89359	0.964015	0.964015	0.987315	0.98764
6.03	6.13615	6.13615	4.89903	4.88957	0.963832	0.963832	0.987314	0.98764
6.04	6.13817	6.13817	4.89505	4.88554	0.963648	0.963648	0.987313	0.987639
6.05	6.1402	6.1402	4.89107	4.88151	0.963463	0.963463	0.987312	0.987639
6.06	6.14222	6.14222	4.88709	4.87749	0.963277	0.963277	0.987311	0.987638
6.07	6.14425	6.14425	4.88312	4.87346	0.96309	0.96309	0.98731	0.987638
6.08	6.14627	6.14627	4.87914	4.86944	0.962903	0.962903	0.987309	0.987637
6.09	6.14829	6.14829	4.87516	4.86541	0.962714	0.962714	0.987308	0.987637
6.1	6.15031	6.15031	4.87118	4.86139	0.962525	0.962525	0.987307	0.987636
6.11	6.15233	6.15233	4.8672	4.85736	0.962335	0.962335	0.987306	0.987636
6.12	6.15434	6.15434	4.86322	4.85334	0.962144	0.962144	0.987305	0.987635
6.13	6.15636	6.15636	4.85924	4.84931	0.961953	0.961953	0.987304	0.987635
6.14	6.15837	6.15837	4.85526	4.84528	0.96176	0.96176	0.987303	0.987634
6.15	6.16039	6.16039	4.85128	4.84126	0.961567	0.961567	0.987302	0.987634
6.16	6.1624	6.1624	4.8473	4.83723	0.961372	0.961372	0.987301	0.987633
6.17	6.16441	6.16441	4.84333	4.83321	0.961177	0.961177	0.9873	0.987633
6.18	6.16642	6.16642	4.83935	4.82918	0.960981	0.960981	0.987299	0.987632
6.19	6.16843	6.16843	4.83537	4.82516	0.960784	0.960784	0.987298	0.987632
6.2	6.17044	6.17044	4.83139	4.82113	0.960587	0.960587	0.987297	0.987631
6.21	6.17244	6.17244	4.82741	4.8171	0.960388	0.960388	0.987296	0.987631
6.22	6.17445	6.17445	4.82343	4.81308	0.960188	0.960188	0.987295	0.98763
6.23	6.17645	6.17645	4.81945	4.80905	0.959988	0.959988	0.987294	0.98763
6.24	6.17845	6.17845	4.81547	4.80503	0.959787	0.959787	0.987294	0.987629
6.25	6.18046	6.18046	4.81149	4.801	0.959585	0.959585	0.987293	0.987629
6.26	6.18246	6.18246	4.80751	4.79698	0.959382	0.959382	0.987292	0.987629
6.27	6.18445	6.18445	4.80354	4.79295	0.959178	0.959178	0.987291	0.987628
6.28	6.18645	6.18645	4.79956	4.78893	0.958973	0.958973	0.98729	0.987628
6.29	6.18845	6.18845	4.79558	4.7849	0.958767	0.958767	0.987289	0.987627
6.3	6.19044	6.19044	4.7916	4.78087	0.95856	0.95856	0.987288	0.987627
6.31	6.19243	6.19243	4.78762	4.77685	0.958353	0.958353	0.987287	0.987626
6.32	6.19443	6.19443	4.78364	4.77282	0.958144	0.958144	0.987287	0.987626
6.33	6.19642	6.19642	4.77966	4.7688	0.957935	0.957935	0.987286	0.987626
6.34	6.19841	6.19841	4.77568	4.76477	0.957725	0.957725	0.987285	0.987625
6.35	6.2004	6.2004	4.7717	4.76075	0.957514	0.957514	0.987284	0.987625
6.36	6.20238	6.20238	4.76772	4.75672	0.957301	0.957301	0.987283	0.987624
6.37	6.20437	6.20437	4.76375	4.75269	0.957088	0.957088	0.987283	0.987624
6.38	6.20635	6.20635	4.75977	4.74867	0.956874	0.956874	0.987282	0.987624
6.39	6.20833	6.20833	4.75579	4.74464	0.956659	0.956659	0.987281	0.987623
6.4	6.21032	6.21032	4.75181	4.74062	0.956444	0.956444	0.98728	0.987623
6.41	6.2123	6.2123	4.74783	4.73659	0.956227	0.956227	0.987279	0.987623
6.42	6.21427	6.21427	4.74385	4.73257	0.956009	0.956009	0.987279	0.987622
6.43	6.21625	6.21625	4.73987	4.72854	0.95579	0.95579	0.987278	0.987622
6.44	6.21823	6.21823	4.73589	4.72451	0.955571	0.955571	0.987277	0.987621
6.45	6.2202	6.2202	4.73191	4.72049	0.95535	0.95535	0.987276	0.987621
6.46	6.22217	6.22217	4.72793	4.71646	0.955129	0.955129	0.987276	0.987621
6.47	6.22415	6.22415	4.72395	4.71244	0.954906	0.954906	0.987275	0.98762
6.48	6.22612	6.22612	4.71998	4.70841	0.954683	0.954683	0.987274	0.98762
6.49	6.22809	6.22809	4.716	4.70439	0.954458	0.954458	0.987273	0.98762
6.5	6.23005	6.23005	4.71202	4.70036	0.954233	0.954233	0.987273	0.987619
6.51	6.23202	6.23202	4.70804	4.69634	0.954007	0.954007	0.987272	0.987619
6.52	6.23398	6.23398	4.70406	4.69231	0.953779	0.953779	0.987271	0.987619
6.53	6.23595	6.23595	4.70008	4.68828	0.953551	0.953551	0.987271	0.987618
6.54	6.23791	6.23791	4.6961	4.68426	0.953322	0.953322	0.98727	0.987618
6.55	6.23987	6.23987	4.69212	4.68023	0.953092	0.953092	0.987269	0.987618
6.56	6.24183	6.24183	4.68814	4.67621	0.95286	0.95286	0.987269	0.987617
6.57	6.24379	6.24379	4.68416	4.67218	0.952628	0.952628	0.987268	0.987617
6.58	6.24574	6.24574	4.68019	4.66816	0.952395	0.952395	0.987267	0.987617
6.59	6.2477	6.2477	4.67621	4.66413	0.952161	0.952161	0.987267	0.987616
6.6	6.24965	6.24965	4.67223	4.6601	0.951926	0.951926	0.987266	0.987616
6.61	6.2516	6.2516	4.66825	4.65608	0.951689	0.951689	0.987265	0.987616
6.62	6.25355	6.25355	4.66427	4.65205	0.951452	0.951452	0.987265	0.987615
6.63	6.2555	6.2555	4.66029	4.64803	0.951214	0.951214	0.987264	0.987615
6.64	6.25745	6.25745	4.65631	4.644	0.950975	0.950975	0.987263	0.987615
6.65	6.25939	6.25939	4.65233	4.63998	0.950735	0.950735	0.987263	0.987614
6.66	6.26134	6.26134	4.64835	4.63595	0.950493	0.950493	0.987262	0.987614
6.67	6.26328	6.26328	4.64437	4.63193	0.950251	0.950251	0.987262	0.987614
6.68	6.26522	6.26522	4.6404	4.6279	0.950008	0.950008	0.987261	0.987614
6.69	6.26716	6.26716	4.63642	4.62387	0.949763	0.949763	0.98726	0.987613
6.7	6.2691	6.2691	4.63244	4.61985	0.949518	0.949518	0.98726	0.987613
6.71	6.27103	6.27103	4.62846	4.61582	0.949272	0.949272	0.987259	0.987613
6.72	6.27297	6.27297	4.62448	4.6118	0.949024	0.949024	0.987259	0.987612
6.73	6.2749	6.2749	4.6205	4.60777	0.948776	0.948776	0.987258	0.987612
6.74	6.27683	6.27683	4.61652	4.60375	0.948526	0.948526	0.987257	0.987612
6.75	6.27876	6.27876	4.61254	4.59972	0.948276	0.948276	0.987257	0.987612
6.76	6.28069	6.28069	4.60856	4.59569	0.948024	0.948024	0.987256	0.987611
6.77	6.28262	6.28262	4.60458	4.59167	0.947771	0.947771	0.987256	0.987611
6.78	6.28454	6.28454	4.60061	4.58764	0.947518	0.947518	0.987255	0.987611
6.79	6.28647	6.28647	4.59663	4.58362	0.947263	0.947263	0.987255	0.987611
6.8	6.28839	6.28839	4.59265	4.57959	0.947007	0.947007	0.987254	0.98761
6.81	6.29031	6.29031	4.58867	4.57557	0.94675	0.94675	0.987254	0.98761
6.82	6.29223	6.29223	4.58469	4.57154	0.946492	0.946492	0.987253	0.98761
6.83	6.29414	6.29414	4.58071	4.56752	0.946233	0.946233	0.987253	0.987609
6.84	6.29606	6.29606	4.57673	4.56349	0.945973	0.945973	0.987252	0.987609
6.85	6.29797	6.29797	4.57275	4.55946	0.945712	0.945712	0.987252	0.987609
6.86	6.29989	6.29989	4.56877	4.55544	0.94545	0.94545	0.987251	0.987609
6.87	6.3018	6.3018	4.56479	4.55141	0.945186	0.945186	0.987251	0.987608
6.88	6.30371	6.30371	4.56081	4.54739	0.944922	0.944922	0.98725	0.987608
6.89	6.30561	6.30561	4.55684	4.54336	0.944656	0.944656	0.98725	0.987608
6.9	6.30752	6.30752	4.55286	4.53934	0.94439	0.94439	0.987249	0.987608
6.91	6.30942	6.30942	4.54888	4.53531	0.944122	0.944122	0.987249	0.987608
6.92	6.31133	6.31133	4.5449	4.53128	0.943853	0.943853	0.987248	0.987607
6.93	6.31323	6.31323	4.54092	4.52726	0.943583	0.943583	0.987248	0.987607
6.94	6.31512	6.31512	4.53694	4.52323	0.943312	0.943312	0.987247	0.987607
6.95	6.31702	6.31702	4.53296	4.51921	0.94304	0.94304	0.987247	0.987607
6.96	6.31892	6.31892	4.52898	4.51518	0.942767	0.942767	0.987246	0.987606
6.97	6.32081	6.32081	4.525	4.51116	0.942493	0.942493	0.987246	0.987606
6.98	6.3227	6.3227	4.52102	4.50713	0.942217	0.942217	0.987245	0.987606
6.99	6.32459	6.32459	4.51705	4.5031	0.941941	0.941941	0.987245	0.987606
7	6.32648	6.32648	4.51307	4.49908	0.941663	0.941663	0.987244	0.987605
7.01	6.32837	6.32837	4.50909	4.49505	0.941384	0.941384	0.987244	0.987605
7.02	6.33025	6.33025	4.50511	4.49103	0.941104	0.941104	0.987243	0.987605
7.03	6.33214	6.33214	4.50113	4.487	0.940823	0.940823	0.987243	0.987605
7.04	6.33402	6.33402	4.49715	4.48298	0.940541	0.940541	0.987243	0.987605
7.05	6.3359	6.3359	4.49317	4.47895	0.940257	0.940257	0.987242	0.987604
7.06	6.33778	6.33778	4.48919	4.47493	0.939973	0.939973	0.987242	0.987604
7.07	6.33965	6.33965	4.48521	4.4709	0.939687	0.939687	0.987241	0.987604
7.08	6.34153	6.34153	4.48123	4.46687	0.9394	0.9394	0.987241	0.987604
7.09	6.3434	6.3434	4.47726	4.46285	0.939112	0.939112	0.98724	0.987604
7.1	6.34527	6.34527	4.47328	4.45882	0.938823	0.938823	0.98724	0.987603
7.11	6.34714	6.34714	4.4693	4.4548	0.938533	0.938533	0.98724	0.987603
7.12	6.349	6.349	4.46532	4.45077	0.938241	0.938241	0.987239	0.987603
7.13	6.35087	6.35087	4.46134	4.44675	0.937949	0.937949	0.987239	0.987603
7.14	6.35273	6.35273	4.45736	4.44272	0.937655	0.937655	0.987238	0.987603
7.15	6.35459	6.35459	4.45338	4.43869	0.93736	0.93736	0.987238	0.987602
7.16	6.35645	6.35645	4.4494	4.43467	0.937064	0.937064	0.987238	0.987602
7.17	6.35831	6.35831	4.44542	4.43064	0.936767	0.936767	0.987237	0.987602
7.18	6.36017	6.36017	4.44144	4.42662	0.936468	0.936468	0.987237	0.987602
7.19	6.36202	6.36202	4.43747	4.42259	0.936169	0.936169	0.987236	0.987602
7.2	6.36387	6.36387	4.43349	4.41857	0.935868	0.935868	0.987236	0.987602
7.21	6.36572	6.36572	4.42951	4.41454	0.935566	0.935566	0.987236	0.987601
7.22	6.36757	6.36757	4.42553	4.41052	0.935262	0.935262	0.987235	0.987601
7.23	6.36942	6.36942	4.42155	4.40649	0.934958	0.934958	0.987235	0.987601
7.24	6.37126	6.37126	4.41757	4.40246	0.934652	0.934652	0.987235	0.987601
7.25	6.37311	6.37311	4.41359	4.39844	0.934346	0.934346	0.987234	0.987601
7.26	6.37495	6.37495	4.40961	4.39441	0.934038	0.934038	0.987234	0.9876
7.27	6.37678	6.37678	4.40563	4.39039	0.933728	0.933728	0.987234	0.9876
7.28	6.37862	6.37862	4.40165	4.38636	0.933418	0.933418	0.987233	0.9876
7.29	6.38046	6.38046	4.39767	4.38234	0.933106	0.933106	0.987233	0.9876
7.3	6.38229	6.38229	4.3937	4.37831	0.932794	0.932794	0.987233	0.9876
7.31	6.38412	6.38412	4.38972	4.37428	0.932479	0.932479	0.987232	0.9876
7.32	6.38595	6.38595	4.38574	4.37026	0.932164	0.932164	0.987232	0.987599
7.33	6.38778	6.38778	4.38176	4.36623	0.931848	0.931848	0.987232	0.987599
7.34	6.3896	6.3896	4.37778	4.36221	0.93153	0.93153	0.987231	0.987599
7.35	6.39142	6.39142	4.3738	4.35818	0.931211	0.931211	0.987231	0.987599
7.36	6.39324	6.39324	4.36982	4.35416	0.930891	0.930891	0.987231	0.987599
7.37	6.39506	6.39506	4.36584	4.35013	0.930569	0.930569	0.98723	0.987599
7.38	6.39688	6.39688	4.36186	4.3461	0.930247	0.930247	0.98723	0.987599
7.39	6.39869	6.39869	4.35788	4.34208	0.929923	0.929923	0.98723	0.987598
7.4	6.40051	6.40051	4.35391	4.33805	0.929598	0.929598	0.987229	0.987598
7.41	6.40232	6.40232	4.34993	4.33403	0.929271	0.929271	0.987229	0.987598
7.42	6.40413	6.40413	4.34595	4.33	0.928944	0.928944	0.987229	0.987598
7.43	6.40593	6.40593	4.34197	4.32598	0.928615	0.928615	0.987228	0.987598
7.44	6.40774	6.40774	4.33799	4.32195	0.928285	0.928285	0.987228	0.987598
7.45	6.40954	6.40954	4.33401	4.31793	0.927953	0.927953	0.987228	0.987597
7.46	6.41134	6.41134	4.33003	4.3139	0.92762	0.92762	0.987227	0.987597
7.47	6.41314	6.41314	4.32605	4.30987	0.927287	0.927287	0.987227	0.987597
7.48	6.41493	6.41493	4.32207	4.30585	0.926951	0.926951	0.987227	0.987597
7.49	6.41673	6.41673	4.31809	4.30182	0.926615	0.926615	0.987227	0.987597
7.5	6.41852	6.41852	4.31412	4.2978	0.926277	0.926277	0.987226	0.987597
7.51	6.42031	6.42031	4.31014	4.29377	0.925938	0.925938	0.987226	0.987597
7.52	6.4221	6.4221	4.30616	4.28975	0.925598	0.925598	0.987226	0.987597
7.53	6.42388	6.42388	4.30218	4.28572	0.925256	0.925256	0.987225	0.987596
7.54	6.42567	6.42567	4.2982	4.28169	0.924914	0.924914	0.987225	0.987596
7.55	6.42745	6.42745	4.29422	4.27767	0.92457	0.92457	0.987225	0.987596
7.56	6.42923	6.42923	4.29024	4.27364	0.924224	0.924224	0.987225	0.987596
7.57	6.431	6.431	4.28626	4.26962	0.923877	0.923877	0.987224	0.987596
7.58	6.43278	6.43278	4.28228	4.26559	0.92353	0.92353	0.987224	0.987596
7.59	6.43455	6.43455	4.2783	4.26157	0.92318	0.92318	0.987224	0.987596
7.6	6.43632	6.43632	4.27433	4.25754	0.92283	0.92283	0.987224	0.987595
7.61	6.43809	6.43809	4.27035	4.25352	0.922478	0.922478	0.987223	0.987595
7.62	6.43985	6.43985	4.26637	4.24949	0.922125	0.922125	0.987223	0.987595
7.63	6.44162	6.44162	4.26239	4.24546	0.92177	0.92177	0.987223	0.987595
7.64	6.44338	6.44338	4.25841	4.24144	0.921415	0.921415	0.987223	0.987595
7.65	6.44514	6.44514	4.25443	4.23741	0.921057	0.921057	0.987222	0.987595
7.66	6.44689	6.44689	4.25045	4.23339	0.920699	0.920699	0.987222	0.987595
7.67	6.44865	6.44865	4.24647	4.22936	0.920339	0.920339	0.987222	0.987595
7.68	6.4504	6.4504	4.24249	4.22534	0.919978	0.919978	0.987222	0.987595
7.69	6.45215	6.45215	4.23851	4.22131	0.919616	0.919616	0.987221	0.987594
7.7	6.4539	6.4539	4.23453	4.21728	0.919253	0.919253	0.987221	0.987594
7.71	6.45564	6.45564	4.23056	4.21326	0.918888	0.918888	0.987221	0.987594
7.72	6.45739	6.45739	4.22658	4.20923	0.918521	0.918521	0.987221	0.987594
7.73	6.45913	6.45913	4.2226	4.20521	0.918154	0.918154	0.98722	0.987594
7.74	6.46087	6.46087	4.21862	4.20118	0.917785	0.917785	0.98722	0.987594
7.75	6.4626	6.4626	4.21464	4.19716	0.917415	0.917415	0.98722	0.987594
7.76	6.46434	6.46434	4.21066	4.19313	0.917043	0.917043	0.98722	0.987594
7.77	6.46607	6.46607	4.20668	4.18911	0.91667	0.91667	0.98722	0.987594
7.78	6.4678	6.4678	4.2027	4.18508	0.916296	0.916296	0.987219	0.987593
7.79	6.46952	6.46952	4.19872	4.18105	0.91592	0.91592	0.987219	0.987593
7.8	6.47125	6.47125	4.19474	4.17703	0.915543	0.915543	0.987219	0.987593
7.81	6.47297	6.47297	4.19077	4.173	0.915165	0.915165	0.987219	0.987593
7.82	6.47469	6.47469	4.18679	4.16898	0.914785	0.914785	0.987218	0.987593
7.83	6.47641	6.47641	4.18281	4.16495	0.914404	0.914404	0.987218	0.987593
7.84	6.47812	6.47812	4.17883	4.16093	0.914022	0.914022	0.987218	0.987593
7.85	6.47983	6.47983	4.17485	4.1569	0.913638	0.913638	0.987218	0.987593
7.86	6.48154	6.48154	4.17087	4.15287	0.913253	0.913253	0.987218	0.987593
7.87	6.48325	6.48325	4.16689	4.14885	0.912867	0.912867	0.987217	0.987593
7.88	6.48496	6.48496	4.16291	4.14482	0.912479	0.912479	0.987217	0.987592
7.89	6.48666	6.48666	4.15893	4.1408	0.91209	0.91209	0.987217	0.987592
7.9	6.48836	6.48836	4.15495	4.13677	0.9117	0.9117	0.987217	0.987592
7.91	6.49006	6.49006	4.15098	4.13275	0.911308	0.911308	0.987217	0.987592
7.92	6.49175	6.49175	4.147	4.12872	0.910915	0.910915	0.987216	0.987592
7.93	6.49344	6.49344	4.14302	4.12469	0.91052	0.91052	0.987216	0.987592
7.94	6.49513	6.49513	4.13904	4.12067	0.910124	0.910124	0.987216	0.987592
7.95	6.49682	6.49682	4.13506	4.11664	0.909727	0.909727	0.987216	0.987592
7.96	6.49851	6.49851	4.13108	4.11262	0.909328	0.909328	0.987216	0.987592
7.97	6.50019	6.50019	4.1271	4.10859	0.908928	0.908928	0.987215	0.987592
7.98	6.50187	6.50187	4.12312	4.10457	0.908527	0.908527	0.987215	0.987592
7.99	6.50355	6.50355	4.11914	4.10054	0.908124	0.908124	0.987215	0.987591
8	6.50522	6.50522	4.11516	4.09652	0.90772	0.90772	0.987215	0.987591
8.01	6.5069	6.5069	4.11119	4.09249	0.907315	0.907315	0.987215	0.987591
8.02	6.50857	6.50857	4.10721	4.08846	0.906908	0.906908	0.987215	0.987591
8.03	6.51023	6.51023	4.10323	4.08444	0.906499	0.906499	0.987214	0.987591
8.04	6.5119	6.5119	4.09925	4.08041	0.90609	0.90609	0.987214	0.987591
8.05	6.51356	6.51356	4.09527	4.07639	0.905679	0.905679	0.987214	0.987591
8.06	6.51522	6.51522	4.09129	4.07236	0.905266	0.905266	0.987214	0.987591
8.07	6.51688	6.51688	4.08731	4.06834	0.904852	0.904852	0.987214	0.987591
8.08	6.51853	6.51853	4.08333	4.06431	0.904437	0.904437	0.987214	0.987591
8.09	6.52018	6.52018	4.07935	4.06028	0.904021	0.904021	0.987213	0.987591
8.1	6.52183	6.52183	4.07537	4.05626	0.903603	0.903603	0.987213	0.987591
8.11	6.52348	6.52348	4.07139	4.05223	0.903183	0.903183	0.987213	0.98759
8.12	6.52512	6.52512	4.06742	4.04821	0.902762	0.902762	0.987213	0.98759
8.13	6.52677	6.52677	4.06344	4.04418	0.90234	0.90234	0.987213	0.98759
8.14	6.5284	6.5284	4.05946	4.04016	0.901916	0.901916	0.987213	0.98759
8.15	6.53004	6.53004	4.05548	4.03613	0.901491	0.901491	0.987212	0.98759
8.16	6.53167	6.53167	4.0515	4.03211	0.901065	0.901065	0.987212	0.98759
8.17	6.5333	6.5333	4.04752	4.02808	0.900637	0.900637	0.987212	0.98759
8.18	6.53493	6.53493	4.04354	4.02405	0.900208	0.900208	0.987212	0.98759
8.19	6.53656	6.53656	4.03956	4.02003	0.899777	0.899777	0.987212	0.98759
8.2	6.53818	6.53818	4.03558	4.016	0.899345	0.899345	0.987212	0.98759
8.21	6.5398	6.5398	4.0316	4.01198	0.898912	0.898912	0.987212	0.98759
8.22	6.54142	6.54142	4.02763	4.00795	0.898477	0.898477	0.987211	0.98759
8.23	6.54303	6.54303	4.02365	4.00393	0.898041	0.898041	0.987211	0.98759
8.24	6.54464	6.54464	4.01967	3.9999	0.897603	0.897603	0.987211	0.987589
8.25	6.54625	6.54625	4.01569	3.99587	0.897164	0.897164	0.987211	0.987589
8.26	6.54786	6.54786	4.01171	3.99185	0.896724	0.896724	0.987211	0.987589
8.27	6.54946	6.54946	4.00773	3.98782	0.896282	0.896282	0.987211	0.987589
8.28	6.55106	6.55106	4.00375	3.9838	0.895838	0.895838	0.987211	0.987589
8.29	6.55266	6.55266	3.99977	3.97977	0.895394	0.895394	0.98721	0.987589
8.3	6.55425	6.55425	3.99579	3.97575	0.894948	0.894948	0.98721	0.987589
8.31	6.55585	6.55585	3.99181	3.97172	0.8945	0.8945	0.98721	0.987589
8.32	6.55744	6.55744	3.98784	3.96769	0.894051	0.894051	0.98721	0.987589
8.33	6.55902	6.55902	3.98386	3.96367	0.893601	0.893601	0.98721	0.987589
8.34	6.56061	6.56061	3.97988	3.95964	0.893149	0.893149	0.98721	0.987589
8.35	6.56219	6.56219	3.9759	3.95562	0.892696	0.892696	0.98721	0.987589
8.36	6.56376	6.56376	3.97192	3.95159	0.892241	0.892241	0.987209	0.987589
8.37	6.56534	6.56534	3.96794	3.94757	0.891785	0.891785	0.987209	0.987589
8.38	6.56691	6.56691	3.96396	3.94354	0.891327	0.891327	0.987209	0.987589
8.39	6.56848	6.56848	3.95998	3.93952	0.890869	0.890869	0.987209	0.987589
8.4	6.57005	6.57005	3.956	3.93549	0.890408	0.890408	0.987209	0.987588
8.41	6.57161	6.57161	3.95202	3.93146	0.889946	0.889946	0.987209	0.987588
8.42	6.57317	6.57317	3.94804	3.92744	0.889483	0.889483	0.987209	0.987588
8.43	6.57473	6.57473	3.94407	3.92341	0.889019	0.889019	0.987209	0.987588
8.44	6.57628	6.57628	3.94009	3.91939	0.888553	0.888553	0.987208	0.987588
8.45	6.57784	6.57784	3.93611	3.91536	0.888085	0.888085	0.987208	0.987588
8.46	6.57938	6.57938	3.93213	3.91134	0.887616	0.887616	0.987208	0.987588
8.47	6.58093	6.58093	3.92815	3.90731	0.887146	0.887146	0.987208	0.987588
8.48	6.58247	6.58247	3.92417	3.90328	0.886674	0.886674	0.987208	0.987588
8.49	6.58401	6.58401	3.92019	3.89926	0.886201	0.886201	0.987208	0.987588
8.5	6.58555	6.58555	3.91621	3.89523	0.885727	0.885727	0.987208	0.987588
8.51	6.58708	6.58708	3.91223	3.89121	0.885251	0.885251	0.987208	0.987588
8.52	6.58861	6.58861	3.90825	3.88718	0.884773	0.884773	0.987208	0.987588
8.53	6.59014	6.59014	3.90428	3.88316	0.884294	0.884294	0.987207	0.987588
8.54	6.59167	6.59167	3.9003	3.87913	0.883814	0.883814	0.987207	0.987588
8.55	6.59319	6.59319	3.89632	3.87511	0.883332	0.883332	0.987207	0.987588
8.56	6.59471	6.59471	3.89234	3.87108	0.882849	0.882849	0.987207	0.987588
8.57	6.59622	6.59622	3.88836	3.86705	0.882365	0.882365	0.987207	0.987588
8.58	6.59774	6.59774	3.88438	3.86303	0.881879	0.881879	0.987207	0.987587
8.59	6.59925	6.59925	3.8804	3.859	0.881391	0.881391	0.987207	0.987587
8.6	6.60075	6.60075	3.87642	3.85498	0.880902	0.880902	0.987207	0.987587
8.61	6.60226	6.60226	3.87244	3.85095	0.880412	0.880412	0.987207	0.987587
8.62	6.60376	6.60376	3.86846	3.84693	0.879921	0.879921	0.987206	0.987587
8.63	6.60525	6.60525	3.86449	3.8429	0.879427	0.879427	0.987206	0.987587
8.64	6.60675	6.60675	3.86051	3.83887	0.878933	0.878933	0.987206	0.987587
8.65	6.60824	6.60824	3.85653	3.83485	0.878437	0.878437	0.987206	0.987587
8.66	6.60973	6.60973	3.85255	3.83082	0.87794	0.87794	0.987206	0.987587
8.67	6.61121	6.61121	3.84857	3.8268	0.877441	0.877441	0.987206	0.987587
8.68	6.61269	6.61269	3.84459	3.82277	0.876941	0.876941	0.987206	0.987587
8.69	6.61417	6.61417	3.84061	3.81875	0.876439	0.876439	0.987206	0.987587
8.7	6.61565	6.61565	3.83663	3.81472	0.875936	0.875936	0.987206	0.987587
8.71	6.61712	6.61712	3.83265	3.8107	0.875431	0.875431	0.987206	0.987587
8.72	6.61859	6.61859	3.82867	3.80667	0.874926	0.874926	0.987205	0.987587
8.73	6.62006	6.62006	3.8247	3.80264	0.874418	0.874418	0.987205	0.987587
8.74	6.62152	6.62152	3.82072	3.79862	0.873909	0.873909	0.987205	0.987587
8.75	6.62298	6.62298	3.81674	3.79459	0.873399	0.873399	0.987205	0.987587
8.76	6.62443	6.62443	3.81276	3.79057	0.872888	0.872888	0.987205	0.987587
8.77	6.62589	6.62589	3.80878	3.78654	0.872375	0.872375	0.987205	0.987587
8.78	6.62734	6.62734	3.8048	3.78252	0.87186	0.87186	0.987205	0.987587
8.79	6.62878	6.62878	3.80082	3.77849	0.871345	0.871345	0.987205	0.987587
8.8	6.63023	6.63023	3.79684	3.77446	0.870827	0.870827	0.987205	0.987586
8.81	6.63167	6.63167	3.79286	3.77044	0.870309	0.870309	0.987205	0.987586
8.82	6.6331	6.6331	3.78888	3.76641	0.869789	0.869789	0.987205	0.987586
8.83	6.63454	6.63454	3.7849	3.76239	0.869267	0.869267	0.987205	0.987586
8.84	6.63597	6.63597	3.78093	3.75836	0.868744	0.868744	0.987204	0.987586
8.85	6.63739	6.63739	3.77695	3.75434	0.86822	0.86822	0.987204	0.987586
8.86	6.63882	6.63882	3.77297	3.75031	0.867695	0.867695	0.987204	0.987586
8.87	6.64024	6.64024	3.76899	3.74628	0.867167	0.867167	0.987204	0.987586
8.88	6.64165	6.64165	3.76501	3.74226	0.866639	0.866639	0.987204	0.987586
8.89	6.64307	6.64307	3.76103	3.73823	0.866109	0.866109	0.987204	0.987586
8.9	6.64448	6.64448	3.75705	3.73421	0.865578	0.865578	0.987204	0.987586
8.91	6.64588	6.64588	3.75307	3.73018	0.865045	0.865045	0.987204	0.987586
8.92	6.64729	6.64729	3.74909	3.72616	0.864511	0.864511	0.987204	0.987586
8.93	6.64869	6.64869	3.74511	3.72213	0.863976	0.863976	0.987204	0.987586
8.94	6.65009	6.65009	3.74114	3.71811	0.863439	0.863439	0.987204	0.987586
8.95	6.65148	6.65148	3.73716	3.71408	0.8629	0.8629	0.987204	0.987586
8.96	6.65287	6.65287	3.73318	3.71005	0.862361	0.862361	0.987204	0.987586
8.97	6.65426	6.65426	3.7292	3.70603	0.86182	0.86182	0.987203	0.987586
8.98	6.65564	6.65564	3.72522	3.702	0.861277	0.861277	0.987203	0.987586
8.99	6.65702	6.65702	3.72124	3.69798	0.860734	0.860734	0.987203	0.987586
9	6.65839	6.65839	3.71726	3.69395	0.860188	0.860188	0.987203	0.987586
9.01	6.65977	6.65977	3.71328	3.68993	0.859642	0.859642	0.987203	0.987586
9.02	6.66114	6.66114	3.7093	3.6859	0.859094	0.859094	0.987203	0.987586
9.03	6.6625	6.6625	3.70532	3.68187	0.858545	0.858545	0.987203	0.987586
9.04	6.66387	6.66387	3.70135	3.67785	0.857994	0.857994	0.987203	0.987586
9.05	6.66522	6.66522	3.69737	3.67382	0.857442	0.857442	0.987203	0.987586
9.06	6.66658	6.66658	3.69339	3.6698	0.856888	0.856888	0.987203	0.987586
9.07	6.66793	6.66793	3.68941	3.66577	0.856334	0.856334	0.987203	0.987585
9.08	6.66928	6.66928	3.68543	3.66175	0.855777	0.855777	0.987203	0.987585
9.09	6.67063	6.67063	3.68145	3.65772	0.85522	0.85522	0.987203	0.987585
9.1	6.67197	6.67197	3.67747	3.6537	0.854661	0.854661	0.987203	0.987585
9.11	6.67331	6.67331	3.67349	3.64967	0.854101	0.854101	0.987202	0.987585
9.12	6.67464	6.67464	3.66951	3.64564	0.853539	0.853539	0.987202	0.987585
9.13	6.67597	6.67597	3.66553	3.64162	0.852976	0.852976	0.987202	0.987585
9.14	6.6773	6.6773	3.66155	3.63759	0.852412	0.852412	0.987202	0.987585
9.15	6.67862	6.67862	3.65758	3.63357	0.851846	0.851846	0.987202	0.987585
9.16	6.67994	6.67994	3.6536	3.62954	0.851279	0.851279	0.987202	0.987585
9.17	6.68126	6.68126	3.64962	3.62552	0.850711	0.850711	0.987202	0.987585
9.18	6.68257	6.68257	3.64564	3.62149	0.850141	0.850141	0.987202	0.987585
9.19	6.68388	6.68388	3.64166	3.61746	0.84957	0.84957	0.987202	0.987585
9.2	6.68519	6.68519	3.63768	3.61344	0.848997	0.848997	0.987202	0.987585
9.21	6.68649	6.68649	3.6337	3.60941	0.848424	0.848424	0.987202	0.987585
9.22	6.68779	6.68779	3.62972	3.60539	0.847849	0.847849	0.987202	0.987585
9.23	6.68909	6.68909	3.62574	3.60136	0.847272	0.847272	0.987202	0.987585
9.24	6.69038	6.69038	3.62176	3.59734	0.846695	0.846695	0.987202	0.987585
9.25	6.69166	6.69166	3.61779	3.59331	0.846116	0.846116	0.987202	0.987585
9.26	6.69295	6.69295	3.61381	3.58928	0.845535	0.845535	0.987202	0.987585
9.27	6.69423	6.69423	3.60983	3.58526	0.844954	0.844954	0.987201	0.987585
9.28	6.69551	6.69551	3.60585	3.58123	0.844371	0.844371	0.987201	0.987585
9.29	6.69678	6.69678	3.60187	3.57721	0.843786	0.843786	0.987201	0.987585
9.3	6.69805	6.69805	3.59789	3.57318	0.843201	0.843201	0.987201	0.987585
9.31	6.69931	6.69931	3.59391	3.56916	0.842614	0.842614	0.987201	0.987585
9.32	6.70058	6.70058	3.58993	3.56513	0.842026	0.842026	0.987201	0.987585
9.33	6.70184	6.70184	3.58595	3.56111	0.841436	0.841436	0.987201	0.987585
9.34	6.70309	6.70309	3.58197	3.55708	0.840845	0.840845	0.987201	0.987585
9.35	6.70434	6.70434	3.578	3.55305	0.840253	0.840253	0.987201	0.987585
9.36	6.70559	6.70559	3.57402	3.54903	0.83966	0.83966	0.987201	0.987585
9.37	6.70683	6.70683	3.57004	3.545	0.839065	0.839065	0.987201	0.987585
9.38	6.70807	6.70807	3.56606	3.54098	0.838469	0.838469	0.987201	0.987585
9.39	6.70931	6.70931	3.56208	3.53695	0.837872	0.837872	0.987201	0.987585
9.4	6.71054	6.71054	3.5581	3.53293	0.837273	0.837273	0.987201	0.987585
9.41	6.71177	6.71177	3.55412	3.5289	0.836674	0.836674	0.987201	0.987585
9.42	6.71299	6.71299	3.55014	3.52487	0.836073	0.836073	0.987201	0.987585
9.43	6.71421	6.71421	3.54616	3.52085	0.83547	0.83547	0.987201	0.987585
9.44	6.71543	6.71543	3.54218	3.51682	0.834867	0.834867	0.987201	0.987584
9.45	6.71664	6.71664	3.53821	3.5128	0.834262	0.834262	0.987201	0.987584
9.46	6.71785	6.71785	3.53423	3.50877	0.833656	0.833656	0.987201	0.987584
9.47	6.71906	6.71906	3.53025	3.50475	0.833049	0.833049	0.9872	0.987584
9.48	6.72026	6.72026	3.52627	3.50072	0.83244	0.83244	0.9872	0.987584
9.49	6.72146	6.72146	3.52229	3.4967	0.83183	0.83183	0.9872	0.987584
9.5	6.72265	6.72265	3.51831	3.49267	0.831219	0.831219	0.9872	0.987584
9.51	6.72384	6.72384	3.51433	3.48864	0.830607	0.830607	0.9872	0.987584
9.52	6.72503	6.72503	3.51035	3.48462	0.829994	0.829994	0.9872	0.987584
9.53	6.72621	6.72621	3.50637	3.48059	0.829379	0.829379	0.9872	0.987584
9.54	6.72739	6.72739	3.50239	3.47657	0.828763	0.828763	0.9872	0.987584
9.55	6.72857	6.72857	3.49841	3.47254	0.828146	0.828146	0.9872	0.987584
9.56	6.72974	6.72974	3.49444	3.46852	0.827528	0.827528	0.9872	0.987584
9.57	6.7309	6.7309	3.49046	3.46449	0.826908	0.826908	0.9872	0.987584
9.58	6.73207	6.73207	3.48648	3.46046	0.826288	0.826288	0.9872	0.987584
9.59	6.73323	6.73323	3.4825	3.45644	0.825666	0.825666	0.9872	0.987584
9.6	6.73438	6.73438	3.47852	3.45241	0.825043	0.825043	0.9872	0.987584
9.61	6.73553	6.73553	3.47454	3.44839	0.824418	0.824418	0.9872	0.987584
9.62	6.73668	6.73668	3.47056	3.44436	0.823793	0.823793	0.9872	0.987584
9.63	6.73782	6.73782	3.46658	3.44034	0.823166	0.823166	0.9872	0.987584
9.64	6.73896	6.73896	3.4626	3.43631	0.822538	0.822538	0.9872	0.987584
9.65	6.7401	6.7401	3.45862	3.43229	0.821909	0.821909	0.9872	0.987584
9.66	6.74123	6.74123	3.45465	3.42826	0.821279	0.821279	0.9872	0.987584
9.67	6.74236	6.74236	3.45067	3.42423	0.820648	0.820648	0.9872	0.987584
9.68	6.74348	6.74348	3.44669	3.42021	0.820016	0.820016	0.9872	0.987584
9.69	6.7446	6.7446	3.44271	3.41618	0.819382	0.819382	0.9872	0.987584
9.7	6.74572	6.74572	3.43873	3.41216	0.818747	0.818747	0.9872	0.987584
9.71	6.74683	6.74683	3.43475	3.40813	0.818111	0.818111	0.987199	0.987584
9.72	6.74794	6.74794	3.43077	3.40411	0.817474	0.817474	0.987199	0.987584
9.73	6.74904	6.74904	3.42679	3.40008	0.816836	0.816836	0.987199	0.987584
9.74	6.75014	6.75014	3.42281	3.39605	0.816197	0.816197	0.987199	0.987584
9.75	6.75124	6.75124	3.41883	3.39203	0.815557	0.815557	0.987199	0.987584
9.76	6.75233	6.75233	3.41486	3.388	0.814915	0.814915	0.987199	0.987584
9.77	6.75342	6.75342	3.41088	3.38398	0.814273	0.814273	0.987199	0.987584
9.78	6.7545	6.7545	3.4069	3.37995	0.813629	0.813629	0.987199	0.987584
9.79	6.75558	6.75558	3.40292	3.37593	0.812984	0.812984	0.987199	0.987584
9.8	6.75665	6.75665	3.39894	3.3719	0.812338	0.812338	0.987199	0.987584
9.81	6.75773	6.75773	3.39496	3.36787	0.811691	0.811691	0.987199	0.987584
9.82	6.75879	6.75879	3.39098	3.36385	0.811043	0.811043	0.987199	0.987584
9.83	6.75986	6.75986	3.387	3.35982	0.810394	0.810394	0.987199	0.987584
9.84	6.76092	6.76092	3.38302	3.3558	0.809744	0.809744	0.987199	0.987584
9.85	6.76197	6.76197	3.37904	3.35177	0.809093	0.809093	0.987199	0.987584
9.86	6.76302	6.76302	3.37506	3.34775	0.808441	0.808441	0.987199	0.987584
9.87	6.76407	6.76407	3.37109	3.34372	0.807787	0.807787	0.987199	0.987584
9.88	6.76511	6.76511	3.36711	3.3397	0.807133	0.807133	0.987199	0.987584
9.89	6.76615	6.76615	3.36313	3.33567	0.806478	0.806478	0.987199	0.987584
9.9	6.76718	6.76718	3.35915	3.33164	0.805821	0.805821	0.987199	0.987584
9.91	6.76821	6.76821	3.35517	3.32762	0.805164	0.805164	0.987199	0.987584
9.92	6.76924	6.76924	3.35119	3.32359	0.804505	0.804505	0.987199	0.987584
9.93	6.77026	6.77026	3.34721	3.31957	0.803846	0.803846	0.987199	0.987584
9.94	6.77128	6.77128	3.34323	3.31554	0.803185	0.803185	0.987199	0.987584
9.95	6.77229	6.77229	3.33925	3.31152	0.802524	0.802524	0.987199	0.987584
9.96	6.7733	6.7733	3.33527	3.30749	0.801861	0.801861	0.987199	0.987584
9.97	6.77431	6.77431	3.3313	3.30346	0.801198	0.801198	0.987199	0.987584
9.98	6.77531	6.77531	3.32732	3.29944	0.800533	0.800533	0.987199	0.987584
9.99	6.77631	6.77631	3.32334	3.29541	0.799868	0.799868	0.987199	0.987584
10	6.7773	6.7773	3.31936	3.29139	0.799202	0.799202	0.987199	0.987584
10.01	6.77829	6.77829	3.31538	3.28736	0.798534	0.798534	0.987198	0.987583
10.02	6.77927	6.77927	3.3114	3.28334	0.797866	0.797866	0.987198	0.987583
10.03	6.78025	6.78025	3.30742	3.27931	0.797196	0.797196	0.987198	0.987583
10.04	6.78123	6.78123	3.30344	3.27529	0.796526	0.796526	0.987198	0.987583
10.05	6.7822	6.7822	3.29946	3.27126	0.795855	0.795855	0.987198	0.987583
10.06	6.78317	6.78317	3.29548	3.26723	0.795183	0.795183	0.987198	0.987583
10.07	6.78413	6.78413	3.29151	3.26321	0.79451	0.79451	0.987198	0.987583
10.08	6.78509	6.78509	3.28753	3.25918	0.793836	0.793836	0.987198	0.987583
10.09	6.78604	6.78604	3.28355	3.25516	0.793161	0.793161	0.987198	0.987583
10.1	6.787	6.787	3.27957	3.25113	0.792485	0.792485	0.987198	0.987583
10.11	6.78794	6.78794	3.27559	3.24711	0.791809	0.791809	0.987198	0.987583
10.12	6.78888	6.78888	3.27161	3.24308	0.791131	0.791131	0.987198	0.987583
10.13	6.78982	6.78982	3.26763	3.23905	0.790453	0.790453	0.987198	0.987583
10.14	6.79075	6.79075	3.26365	3.23503	0.789773	0.789773	0.987198	0.987583
10.15	6.79168	6.79168	3.25967	3.231	0.789093	0.789093	0.987198	0.987583
10.16	6.79261	6.79261	3.25569	3.22698	0.788412	0.788412	0.987198	0.987583
10.17	6.79353	6.79353	3.25172	3.22295	0.78773	0.78773	0.987198	0.987583
10.18	6.79445	6.79445	3.24774	3.21893	0.787047	0.787047	0.987198	0.987583
10.19	6.79536	6.79536	3.24376	3.2149	0.786364	0.786364	0.987198	0.987583
10.2	6.79627	6.79627	3.23978	3.21087	0.785679	0.785679	0.987198	0.987583
10.21	6.79717	6.79717	3.2358	3.20685	0.784994	0.784994	0.987198	0.987583
10.22	6.79807	6.79807	3.23182	3.20282	0.784308	0.784308	0.987198	0.987583
10.23	6.79896	6.79896	3.22784	3.1988	0.783621	0.783621	0.987198	0.987583
10.24	6.79985	6.79985	3.22386	3.19477	0.782933	0.782933	0.987198	0.987583
10.25	6.80074	6.80074	3.21988	3.19075	0.782245	0.782245	0.987198	0.987583
10.26	6.80162	6.80162	3.2159	3.18672	0.781555	0.781555	0.987198	0.987583
10.27	6.8025	6.8025	3.21192	3.1827	0.780865	0.780865	0.987198	0.987583
10.28	6.80337	6.80337	3.20795	3.17867	0.780174	0.780174	0.987198	0.987583
10.29	6.80424	6.80424	3.20397	3.17464	0.779482	0.779482	0.987198	0.987583
10.3	6.8051	6.8051	3.19999	3.17062	0.77879	0.77879	0.987198	0.987583
10.31	6.80596	6.80596	3.19601	3.16659	0.778097	0.778097	0.987198	0.987583
10.32	6.80682	6.80682	3.19203	3.16257	0.777403	0.777403	0.987198	0.987583
10.33	6.80767	6.80767	3.18805	3.15854	0.776708	0.776708	0.987198	0.987583
10.34	6.80852	6.80852	3.18407	3.15452	0.776013	0.776013	0.987198	0.987583
10.35	6.80936	6.80936	3.18009	3.15049	0.775316	0.775316	0.987198	0.987583
10.36	6.8102	6.8102	3.17611	3.14646	0.77462	0.77462	0.987198	0.987583
10.37	6.81103	6.81103	3.17213	3.14244	0.773922	0.773922	0.987198	0.987583
10.38	6.81186	6.81186	3.16816	3.13841	0.773224	0.773224	0.987198	0.987583
10.39	6.81269	6.81269	3.16418	3.13439	0.772525	0.772525	0.987198	0.987583
10.4	6.81351	6.81351	3.1602	3.13036	0.771825	0.771825	0.987198	0.987583
10.41	6.81432	6.81432	3.15622	3.12634	0.771125	0.771125	0.987198	0.987583
10.42	6.81513	6.81513	3.15224	3.12231	0.770423	0.770423	0.987198	0.987583
10.43	6.81594	6.81594	3.14826	3.11829	0.769722	0.769722	0.987197	0.987583
10.44	6.81674	6.81674	3.14428	3.11426	0.769019	0.769019	0.987197	0.987583
10.45	6.81754	6.81754	3.1403	3.11023	0.768316	0.768316	0.987197	0.987583
10.46	6.81834	6.81834	3.13632	3.10621	0.767613	0.767613	0.987197	0.987583
10.47	6.81913	6.81913	3.13234	3.10218	0.766908	0.766908	0.987197	0.987583
10.48	6.81991	6.81991	3.12837	3.09816	0.766203	0.766203	0.987197	0.987583
10.49	6.82069	6.82069	3.12439	3.09413	0.765498	0.765498	0.987197	0.987583
10.5	6.82147	6.82147	3.12041	3.09011	0.764791	0.764791	0.987197	0.987583
10.51	6.82224	6.82224	3.11643	3.08608	0.764085	0.764085	0.987197	0.987583
10.52	6.82301	6.82301	3.11245	3.08205	0.763377	0.763377	0.987197	0.987583
10.53	6.82377	6.82377	3.10847	3.07803	0.762669	0.762669	0.987197	0.987583
10.54	6.82453	6.82453	3.10449	3.074	0.761961	0.761961	0.987197	0.987583
10.55	6.82528	6.82528	3.10051	3.06998	0.761251	0.761251	0.987197	0.987583
10.56	6.82603	6.82603	3.09653	3.06595	0.760542	0.760542	0.987197	0.987583
10.57	6.82678	6.82678	3.09255	3.06193	0.759831	0.759831	0.987197	0.987583
10.58	6.82752	6.82752	3.08857	3.0579	0.759121	0.759121	0.987197	0.987583
10.59	6.82825	6.82825	3.0846	3.05388	0.758409	0.758409	0.987197	0.987583
10.6	6.82899	6.82899	3.08062	3.04985	0.757697	0.757697	0.987197	0.987583
10.61	6.82971	6.82971	3.07664	3.04582	0.756985	0.756985	0.987197	0.987583
10.62	6.83044	6.83044	3.07266	3.0418	0.756272	0.756272	0.987197	0.987583
10.63	6.83115	6.83115	3.06868	3.03777	0.755558	0.755558	0.987197	0.987583
10.64	6.83187	6.83187	3.0647	3.03375	0.754844	0.754844	0.987197	0.987583
10.65	6.83258	6.83258	3.06072	3.02972	0.75413	0.75413	0.987197	0.987583
10.66	6.83328	6.83328	3.05674	3.0257	0.753415	0.753415	0.987197	0.987583
10.67	6.83398	6.83398	3.05276	3.02167	0.7527	0.7527	0.987197	0.987583
10.68	6.83468	6.83468	3.04878	3.01764	0.751984	0.751984	0.987197	0.987583
10.69	6.83537	6.83537	3.04481	3.01362	0.751267	0.751267	0.987197	0.987583
10.7	6.83605	6.83605	3.04083	3.00959	0.750551	0.750551	0.987197	0.987583
10.71	6.83674	6.83674	3.03685	3.00557	0.749833	0.749833	0.987197	0.987583
10.72	6.83741	6.83741	3.03287	3.00154	0.749116	0.749116	0.987197	0.987583
10.73	6.83809	6.83809	3.02889	2.99752	0.748398	0.748398	0.987197	0.987583
10.74	6.83876	6.83876	3.02491	2.99349	0.747679	0.747679	0.987197	0.987583
10.75	6.83942	6.83942	3.02093	2.98946	0.74696	0.74696	0.987197	0.987583
10.76	6.84008	6.84008	3.01695	2.98544	0.746241	0.746241	0.987197	0.987583
10.77	6.84073	6.84073	3.01297	2.98141	0.745521	0.745521	0.987197	0.987583
10.78	6.84138	6.84138	3.00899	2.97739	0.744801	0.744801	0.987197	0.987583
10.79	6.84203	6.84203	3.00502	2.97336	0.74408	0.74408	0.987197	0.987583
10.8	6.84267	6.84267	3.00104	2.96934	0.743359	0.743359	0.987197	0.987583
10.81	6.84331	6.84331	2.99706	2.96531	0.742638	0.742638	0.987197	0.987583
10.82	6.84394	6.84394	2.99308	2.96129	0.741917	0.741917	0.987197	0.987583
10.83	6.84457	6.84457	2.9891	2.95726	0.741195	0.741195	0.987197	0.987583
10.84	6.84519	6.84519	2.98512	2.95323	0.740472	0.740472	0.987197	0.987583
10.85	6.84581	6.84581	2.98114	2.94921	0.73975	0.73975	0.987197	0.987583
10.86	6.84642	6.84642	2.97716	2.94518	0.739027	0.739027	0.987197	0.987583
10.87	6.84703	6.84703	2.97318	2.94116	0.738303	0.738303	0.987197	0.987583
10.88	6.84764	6.84764	2.9692	2.93713	0.73758	0.73758	0.987197	0.987583
10.89	6.84824	6.84824	2.96523	2.93311	0.736856	0.736856	0.987197	0.987583
10.9	6.84884	6.84884	2.96125	2.92908	0.736132	0.736132	0.987197	0.987583
10.91	6.84943	6.84943	2.95727	2.92505	0.735408	0.735408	0.987197	0.987583
10.92	6.85001	6.85001	2.95329	2.92103	0.734683	0.734683	0.987197	0.987583
10.93	6.8506	6.8506	2.94931	2.917	0.733958	0.733958	0.987197	0.987583
10.94	6.85117	6.85117	2.94533	2.91298	0.733233	0.733233	0.987197	0.987583
10.95	6.85175	6.85175	2.94135	2.90895	0.732507	0.732507	0.987197	0.987583
10.96	6.85231	6.85231	2.93737	2.90493	0.731782	0.731782	0.987197	0.987583
10.97	6.85288	6.85288	2.93339	2.9009	0.731056	0.731056	0.987197	0.987583
10.98	6.85344	6.85344	2.92941	2.89688	0.73033	0.73033	0.987197	0.987583
10.99	6.85399	6.85399	2.92543	2.89285	0.729603	0.729603	0.987197	0.987583
11	6.85454	6.85454	2.92146	2.88882	0.728877	0.728877	0.987197	0.987583
11.01	6.85509	6.85509	2.91748	2.8848	0.72815	0.72815	0.987197	0.987583
11.02	6.85563	6.85563	2.9135	2.88077	0.727423	0.727423	0.987197	0.987583
11.03	6.85617	6.85617	2.90952	2.87675	0.726696	0.726696	0.987197	0.987583
11.04	6.8567	6.8567	2.90554	2.87272	0.725969	0.725969	0.987197	0.987583
11.05	6.85723	6.85723	2.90156	2.8687	0.725242	0.725242	0.987197	0.987583
11.06	6.85775	6.85775	2.89758	2.86467	0.724514	0.724514	0.987197	0.987583
11.07	6.85827	6.85827	2.8936	2.86064	0.723786	0.723786	0.987197	0.987583
11.08	6.85878	6.85878	2.88962	2.85662	0.723059	0.723059	0.987197	0.987583
11.09	6.85929	6.85929	2.88564	2.85259	0.722331	0.722331	0.987197	0.987583
11.1	6.85979	6.85979	2.88167	2.84857	0.721603	0.721603	0.987197	0.987583
11.11	6.86029	6.86029	2.87769	2.84454	0.720874	0.720874	0.987197	0.987583
11.12	6.86079	6.86079	2.87371	2.84052	0.720146	0.720146	0.987197	0.987583
11.13	6.86128	6.86128	2.86973	2.83649	0.719418	0.719418	0.987196	0.987583
11.14	6.86176	6.86176	2.86575	2.83247	0.718689	0.718689	0.987196	0.987583
11.15	6.86225	6.86225	2.86177	2.82844	0.717961	0.717961	0.987196	0.987583
11.16	6.86272	6.86272	2.85779	2.82441	0.717232	0.717232	0.987196	0.987583
11.17	6.8632	6.8632	2.85381	2.82039	0.716504	0.716504	0.987196	0.987583
11.18	6.86366	6.86366	2.84983	2.81636	0.715775	0.715775	0.987196	0.987583
11.19	6.86413	6.86413	2.84585	2.81234	0.715046	0.715046	0.987196	0.987583
11.2	6.86458	6.86458	2.84188	2.80831	0.714317	0.714317	0.987196	0.987583
11.21	6.86504	6.86504	2.8379	2.80429	0.713589	0.713589	0.987196	0.987583
11.22	6.86549	6.86549	2.83392	2.80026	0.71286	0.71286	0.987196	0.987583
11.23	6.86593	6.86593	2.82994	2.79623	0.712131	0.712131	0.987196	0.987583
11.24	6.86637	6.86637	2.82596	2.79221	0.711402	0.711402	0.987196	0.987583
11.25	6.86681	6.86681	2.82198	2.78818	0.710674	0.710674	0.987196	0.987583
11.26	6.86724	6.86724	2.818	2.78416	0.709945	0.709945	0.987196	0.987583
11.27	6.86767	6.86767	2.81402	2.78013	0.709216	0.709216	0.987196	0.987583
11.28	6.86809	6.86809	2.81004	2.77611	0.708487	0.708487	0.987196	0.987582
11.29	6.86851	6.86851	2.80606	2.77208	0.707759	0.707759	0.987196	0.987582
11.3	6.86892	6.86892	2.80208	2.76805	0.70703	0.70703	0.987196	0.987582
11.31	6.86933	6.86933	2.79811	2.76403	0.706302	0.706302	0.987196	0.987582
11.32	6.86973	6.86973	2.79413	2.76	0.705573	0.705573	0.987196	0.987582
11.33	6.87013	6.87013	2.79015	2.75598	0.704845	0.704845	0.987196	0.987582
11.34	6.87052	6.87052	2.78617	2.75195	0.704117	0.704117	0.987196	0.987582
11.35	6.87091	6.87091	2.78219	2.74793	0.703388	0.703388	0.987196	0.987582
11.36	6.8713	6.8713	2.77821	2.7439	0.70266	0.70266	0.987196	0.987582
11.37	6.87168	6.87168	2.77423	2.73988	0.701932	0.701932	0.987196	0.987582
11.38	6.87205	6.87205	2.77025	2.73585	0.701205	0.701205	0.987196	0.987582
11.39	6.87243	6.87243	2.76627	2.73182	0.700477	0.700477	0.987196	0.987582
11.4	6.87279	6.87279	2.76229	2.7278	0.699749	0.699749	0.987196	0.987582
11.41	6.87315	6.87315	2.75832	2.72377	0.699022	0.699022	0.987196	0.987582
11.42	6.87351	6.87351	2.75434	2.71975	0.698294	0.698294	0.987196	0.987582
11.43	6.87386	6.87386	2.75036	2.71572	0.697567	0.697567	0.987196	0.987582
11.44	6.87421	6.87421	2.74638	2.7117	0.69684	0.69684	0.987196	0.987582
11.45	6.87456	6.87456	2.7424	2.70767	0.696114	0.696114	0.987196	0.987582
11.46	6.8749	6.8749	2.73842	2.70364	0.695387	0.695387	0.987196	0.987582
11.47	6.87523	6.87523	2.73444	2.69962	0.694661	0.694661	0.987196	0.987582
11.48	6.87556	6.87556	2.73046	2.69559	0.693934	0.693934	0.987196	0.987582
11.49	6.87589	6.87589	2.72648	2.69157	0.693208	0.693208	0.987196	0.987582
11.5	6.87621	6.87621	2.7225	2.68754	0.692483	0.692483	0.987196	0.987582
11.51	6.87652	6.87652	2.71853	2.68352	0.691757	0.691757	0.987196	0.987582
11.52	6.87684	6.87684	2.71455	2.67949	0.691032	0.691032	0.987196	0.987582
11.53	6.87714	6.87714	2.71057	2.67547	0.690307	0.690307	0.987196	0.987582
11.54	6.87745	6.87745	2.70659	2.67144	0.689582	0.689582	0.987196	0.987582
11.55	6.87774	6.87774	2.70261	2.66741	0.688858	0.688858	0.987196	0.987582
11.56	6.87804	6.87804	2.69863	2.66339	0.688133	0.688133	0.987196	0.987582
11.57	6.87833	6.87833	2.69465	2.65936	0.687409	0.687409	0.987196	0.987582
11.58	6.87861	6.87861	2.69067	2.65534	0.686686	0.686686	0.987196	0.987582
11.59	6.87889	6.87889	2.68669	2.65131	0.685962	0.685962	0.987196	0.987582
11.6	6.87917	6.87917	2.68271	2.64729	0.685239	0.685239	0.987196	0.987582
11.61	6.87944	6.87944	2.67873	2.64326	0.684516	0.684516	0.987196	0.987582
11.62	6.8797	6.8797	2.67476	2.63923	0.683794	0.683794	0.987196	0.987582
11.63	6.87997	6.87997	2.67078	2.63521	0.683072	0.683072	0.987196	0.987582
11.64	6.88022	6.88022	2.6668	2.63118	0.68235	0.68235	0.987196	0.987582
11.65	6.88048	6.88048	2.66282	2.62716	0.681628	0.681628	0.987196	0.987582
11.66	6.88072	6.88072	2.65884	2.62313	0.680907	0.680907	0.987196	0.987582
11.67	6.88097	6.88097	2.65486	2.61911	0.680186	0.680186	0.987196	0.987582
11.68	6.88121	6.88121	2.65088	2.61508	0.679466	0.679466	0.987196	0.987582
11.69	6.88144	6.88144	2.6469	2.61105	0.678746	0.678746	0.987196	0.987582
11.7	6.88167	6.88167	2.64292	2.60703	0.678026	0.678026	0.987196	0.987582
11.71	6.8819	6.8819	2.63894	2.603	0.677307	0.677307	0.987196	0.987582
11.72	6.88212	6.88212	2.63497	2.59898	0.676588	0.676588	0.987196	0.987582
11.73	6.88233	6.88233	2.63099	2.59495	0.675869	0.675869	0.987196	0.987582
11.74	6.88255	6.88255	2.62701	2.59093	0.675151	0.675151	0.987196	0.987582
11.75	6.88275	6.88275	2.62303	2.5869	0.674434	0.674434	0.987196	0.987582
11.76	6.88296	6.88296	2.61905	2.58288	0.673716	0.673716	0.987196	0.987582
11.77	6.88316	6.88316	2.61507	2.57885	0.673	0.673	0.987196	0.987582
11.78	6.88335	6.88335	2.61109	2.57482	0.672283	0.672283	0.987196	0.987582
11.79	6.88354	6.88354	2.60711	2.5708	0.671567	0.671567	0.987196	0.987582
11.8	6.88372	6.88372	2.60313	2.56677	0.670852	0.670852	0.987196	0.987582
11.81	6.8839	6.8839	2.59915	2.56275	0.670137	0.670137	0.987196	0.987582
11.82	6.88408	6.88408	2.59518	2.55872	0.669422	0.669422	0.987196	0.987582
11.83	6.88425	6.88425	2.5912	2.5547	0.668708	0.668708	0.987196	0.987582
11.84	6.88442	6.88442	2.58722	2.55067	0.667995	0.667995	0.987196	0.987582
11.85	6.88458	6.88458	2.58324	2.54664	0.667281	0.667281	0.987196	0.987582
11.86	6.88474	6.88474	2.57926	2.54262	0.666569	0.666569	0.987196	0.987582
11.87	6.88489	6.88489	2.57528	2.53859	0.665857	0.665857	0.987196	0.987582
11.88	6.88504	6.88504	2.5713	2.53457	0.665145	0.665145	0.987196	0.987582
11.89	6.88518	6.88518	2.56732	2.53054	0.664434	0.664434	0.987196	0.987582
11.9	6.88532	6.88532	2.56334	2.52652	0.663724	0.663724	0.987196	0.987582
11.91	6.88546	6.88546	2.55936	2.52249	0.663014	0.663014	0.987196	0.987582
11.92	6.88559	6.88559	2.55539	2.51847	0.662304	0.662304	0.987196	0.987582
11.93	6.88572	6.88572	2.55141	2.51444	0.661595	0.661595	0.987196	0.987582
11.94	6.88584	6.88584	2.54743	2.51041	0.660887	0.660887	0.987196	0.987582
11.95	6.88596	6.88596	2.54345	2.50639	0.660179	0.660179	0.987196	0.987582
11.96	6.88607	6.88607	2.53947	2.50236	0.659472	0.659472	0.987196	0.987582
11.97	6.88618	6.88618	2.53549	2.49834	0.658765	0.658765	0.987196	0.987582
11.98	6.88628	6.88628	2.53151	2.49431	0.658059	0.658059	0.987196	0.987582
11.99	6.88638	6.88638	2.52753	2.49029	0.657354	0.657354	0.987196	0.987582
12	6.88648	6.88648	2.52355	2.48626	0.656649	0.656649	0.987196	0.987582
12.01	6.88657	6.88657	2.51957	2.48223	0.655945	0.655945	0.987196	0.987582
12.02	6.88666	6.88666	2.51559	2.47821	0.655241	0.655241	0.987196	0.987582
12.03	6.88674	6.88674	2.51162	2.47418	0.654538	0.654538	0.987196	0.987582
12.04	6.88682	6.88682	2.50764	2.47016	0.653836	0.653836	0.987196	0.987582
12.05	6.88689	6.88689	2.50366	2.46613	0.653134	0.653134	0.987196	0.987582
12.06	6.88696	6.88696	2.49968	2.46211	0.652433	0.652433	0.987196	0.987582
12.07	6.88702	6.88702	2.4957	2.45808	0.651732	0.651732	0.987196	0.987582
12.08	6.88708	6.88708	2.49172	2.45406	0.651032	0.651032	0.987196	0.987582
12.09	6.88714	6.88714	2.48774	2.45003	0.650333	0.650333	0.987196	0.987582
12.1	6.88719	6.88719	2.48376	2.446	0.649635	0.649635	0.987196	0.987582
12.11	6.88724	6.88724	2.47978	2.44198	0.648937	0.648937	0.987196	0.987582
12.12	6.88728	6.88728	2.4758	2.43795	0.64824	0.64824	0.987196	0.987582
12.13	6.88732	6.88732	2.47183	2.43393	0.647543	0.647543	0.987196	0.987582
12.14	6.88735	6.88735	2.46785	2.4299	0.646847	0.646847	0.987196	0.987582
12.15	6.88738	6.88738	2.46387	2.42588	0.646152	0.646152	0.987196	0.987582
12.16	6.8874	6.8874	2.45989	2.42185	0.645458	0.645458	0.987196	0.987582
12.17	6.88742	6.88742	2.45591	2.41782	0.644764	0.644764	0.987196	0.987582
12.18	6.88744	6.88744	2.45193	2.4138	0.644071	0.644071	0.987196	0.987582
12.19	6.88745	6.88745	2.44795	2.40977	0.643379	0.643379	0.987196	0.987582
12.2	6.88746	6.88746	2.44397	2.40575	0.642688	0.642688	0.987196	0.987582
12.21	6.88746	6.88746	2.43999	2.40172	0.641997	0.641997	0.987196	0.987582
12.22	6.88746	6.88746	2.43601	2.3977	0.641307	0.641307	0.987196	0.987582
12.23	6.88746	6.88746	2.43204	2.39367	0.640618	0.640618	0.987196	0.987582
12.24	6.88745	6.88745	2.42806	2.38964	0.639929	0.639929	0.987196	0.987582
12.25	6.88743	6.88743	2.42408	2.38562	0.639241	0.639241	0.987196	0.987582
12.26	6.88741	6.88741	2.4201	2.38159	0.638554	0.638554	0.987196	0.987582
12.27	6.88739	6.88739	2.41612	2.37757	0.637868	0.637868	0.987196	0.987582
12.28	6.88736	6.88736	2.41214	2.37354	0.637183	0.637183	0.987196	0.987582
12.29	6.88733	6.88733	2.40816	2.36952	0.636498	0.636498	0.987196	0.987582
12.3	6.88729	6.88729	2.40418	2.36549	0.635814	0.635814	0.987196	0.987582
12.31	6.88725	6.88725	2.4002	2.36147	0.635131	0.635131	0.987196	0.987582
12.32	6.88721	6.88721	2.39622	2.35744	0.634449	0.634449	0.987196	0.987582
12.33	6.88716	6.88716	2.39224	2.35341	0.633767	0.633767	0.987196	0.987582
12.34	6.88711	6.88711	2.38827	2.34939	0.633086	0.633086	0.987196	0.987582
12.35	6.88705	6.88705	2.38429	2.34536	0.632407	0.632407	0.987196	0.987582
12.36	6.88699	6.88699	2.38031	2.34134	0.631728	0.631728	0.987196	0.987582
12.37	6.88692	6.88692	2.37633	2.33731	0.631049	0.631049	0.987196	0.987582
12.38	6.88685	6.88685	2.37235	2.33329	0.630372	0.630372	0.987196	0.987582
12.39	6.88678	6.88678	2.36837	2.32926	0.629695	0.629695	0.987196	0.987582
12.4	6.8867	6.8867	2.36439	2.32523	0.62902	0.62902	0.987196	0.987582
12.41	6.88662	6.88662	2.36041	2.32121	0.628345	0.628345	0.987196	0.987582
12.42	6.88653	6.88653	2.35643	2.31718	0.627671	0.627671	0.987196	0.987582
12.43	6.88644	6.88644	2.35245	2.31316	0.626998	0.626998	0.987196	0.987582
12.44	6.88634	6.88634	2.34848	2.30913	0.626326	0.626326	0.987196	0.987582
12.45	6.88624	6.88624	2.3445	2.30511	0.625654	0.625654	0.987196	0.987582
12.46	6.88614	6.88614	2.34052	2.30108	0.624984	0.624984	0.987196	0.987582
12.47	6.88603	6.88603	2.33654	2.29706	0.624314	0.624314	0.987196	0.987582
12.48	6.88592	6.88592	2.33256	2.29303	0.623645	0.623645	0.987196	0.987582
12.49	6.8858	6.8858	2.32858	2.289	0.622978	0.622978	0.987196	0.987582
12.5	6.88568	6.88568	2.3246	2.28498	0.622311	0.622311	0.987196	0.987582
12.51	6.88556	6.88556	2.32062	2.28095	0.621645	0.621645	0.987196	0.987582
12.52	6.88543	6.88543	2.31664	2.27693	0.620979	0.620979	0.987196	0.987582
12.53	6.88529	6.88529	2.31266	2.2729	0.620315	0.620315	0.987196	0.987582
12.54	6.88515	6.88515	2.30869	2.26888	0.619652	0.619652	0.987196	0.987582
12.55	6.88501	6.88501	2.30471	2.26485	0.61899	0.61899	0.987196	0.987582
12.56	6.88487	6.88487	2.30073	2.26082	0.618328	0.618328	0.987196	0.987582
12.57	6.88472	6.88472	2.29675	2.2568	0.617668	0.617668	0.987196	0.987582
12.58	6.88456	6.88456	2.29277	2.25277	0.617008	0.617008	0.987196	0.987582
12.59	6.8844	6.8844	2.28879	2.24875	0.616349	0.616349	0.987196	0.987582
12.6	6.88424	6.88424	2.28481	2.24472	0.615692	0.615692	0.987196	0.987582
12.61	6.88407	6.88407	2.28083	2.2407	0.615035	0.615035	0.987196	0.987582
12.62	6.8839	6.8839	2.27685	2.23667	0.614379	0.614379	0.987196	0.987582
12.63	6.88373	6.88373	2.27287	2.23264	0.613724	0.613724	0.987196	0.987582
12.64	6.88355	6.88355	2.2689	2.22862	0.61307	0.61307	0.987196	0.987582
12.65	6.88337	6.88337	2.26492	2.22459	0.612418	0.612418	0.987196	0.987582
12.66	6.88318	6.88318	2.26094	2.22057	0.611766	0.611766	0.987196	0.987582
12.67	6.88299	6.88299	2.25696	2.21654	0.611115	0.611115	0.987196	0.987582
12.68	6.88279	6.88279	2.25298	2.21252	0.610465	0.610465	0.987196	0.987582
12.69	6.88259	6.88259	2.249	2.20849	0.609816	0.609816	0.987196	0.987582
12.7	6.88239	6.88239	2.24502	2.20447	0.609168	0.609168	0.987196	0.987582
12.71	6.88218	6.88218	2.24104	2.20044	0.608521	0.608521	0.987196	0.987582
12.72	6.88197	6.88197	2.23706	2.19641	0.607875	0.607875	0.987196	0.987582
12.73	6.88175	6.88175	2.23308	2.19239	0.60723	0.60723	0.987196	0.987582
12.74	6.88153	6.88153	2.2291	2.18836	0.606586	0.606586	0.987196	0.987582
12.75	6.88131	6.88131	2.22513	2.18434	0.605943	0.605943	0.987196	0.987582
12.76	6.88108	6.88108	2.22115	2.18031	0.605301	0.605301	0.987196	0.987582
12.77	6.88085	6.88085	2.21717	2.17629	0.60466	0.60466	0.987196	0.987582
12.78	6.88061	6.88061	2.21319	2.17226	0.60402	0.60402	0.987196	0.987582
12.79	6.88037	6.88037	2.20921	2.16823	0.603381	0.603381	0.987196	0.987582
12.8	6.88013	6.88013	2.20523	2.16421	0.602743	0.602743	0.987196	0.987582
12.81	6.87988	6.87988	2.20125	2.16018	0.602107	0.602107	0.987196	0.987582
12.82	6.87963	6.87963	2.19727	2.15616	0.601471	0.601471	0.987196	0.987582
12.83	6.87937	6.87937	2.19329	2.15213	0.600836	0.600836	0.987196	0.987582
12.84	6.87911	6.87911	2.18931	2.14811	0.600202	0.600202	0.987196	0.987582
12.85	6.87885	6.87885	2.18534	2.14408	0.59957	0.59957	0.987196	0.987582
12.86	6.87858	6.87858	2.18136	2.14006	0.598938	0.598938	0.987196	0.987582
12.87	6.87831	6.87831	2.17738	2.13603	0.598308	0.598308	0.987196	0.987582
12.88	6.87803	6.87803	2.1734	2.132	0.597678	0.597678	0.987196	0.987582
12.89	6.87775	6.87775	2.16942	2.12798	0.59705	0.59705	0.987196	0.987582
12.9	6.87746	6.87746	2.16544	2.12395	0.596422	0.596422	0.987196	0.987582
12.91	6.87718	6.87718	2.16146	2.11993	0.595796	0.595796	0.987196	0.987582
12.92	6.87688	6.87688	2.15748	2.1159	0.595171	0.595171	0.987196	0.987582
12.93	6.87659	6.87659	2.1535	2.11188	0.594547	0.594547	0.987196	0.987582
12.94	6.87629	6.87629	2.14952	2.10785	0.593924	0.593924	0.987196	0.987582
12.95	6.87599	6.87599	2.14555	2.10382	0.593302	0.593302	0.987196	0.987582
12.96	6.87568	6.87568	2.14157	2.0998	0.592681	0.592681	0.987196	0.987582
12.97	6.87537	6.87537	2.13759	2.09577	0.592061	0.592061	0.987196	0.987582
12.98	6.87505	6.87505	2.13361	2.09175	0.591443	0.591443	0.987196	0.987582
12.99	6.87473	6.87473	2.12963	2.08772	0.590825	0.590825	0.987196	0.987582
13	6.87441	6.87441	2.12565	2.0837	0.590209	0.590209	0.987196	0.987582
13.01	6.87408	6.87408	2.12167	2.07967	0.589593	0.589593	0.987196	0.987582
13.02	6.87375	6.87375	2.11769	2.07565	0.588979	0.588979	0.987196	0.987582
13.03	6.87342	6.87342	2.11371	2.07162	0.588366	0.588366	0.987196	0.987582
13.04	6.87308	6.87308	2.10973	2.06759	0.587754	0.587754	0.987196	0.987582
13.05	6.87273	6.87273	2.10575	2.06357	0.587143	0.587143	0.987196	0.987582
13.06	6.87239	6.87239	2.10178	2.05954	0.586533	0.586533	0.987196	0.987582
13.07	6.87204	6.87204	2.0978	2.05552	0.585924	0.585924	0.987196	0.987582
13.08	6.87168	6.87168	2.09382	2.05149	0.585317	0.585317	0.987196	0.987582
13.09	6.87133	6.87133	2.08984	2.04747	0.58471	0.58471	0.987196	0.987582
13.1	6.87096	6.87096	2.08586	2.04344	0.584105	0.584105	0.987196	0.987582
13.11	6.8706	6.8706	2.08188	2.03941	0.583501	0.583501	0.987196	0.987582
13.12	6.87023	6.87023	2.0779	2.03539	0.582898	0.582898	0.987196	0.987582
13.13	6.86986	6.86986	2.07392	2.03136	0.582296	0.582296	0.987196	0.987582
13.14	6.86948	6.86948	2.06994	2.02734	0.581695	0.581695	0.987196	0.987582
13.15	6.8691	6.8691	2.06596	2.02331	0.581096	0.581096	0.987196	0.987582
13.16	6.86871	6.86871	2.06199	2.01929	0.580497	0.580497	0.987196	0.987582
13.17	6.86833	6.86833	2.05801	2.01526	0.5799	0.5799	0.987196	0.987582
13.18	6.86793	6.86793	2.05403	2.01123	0.579304	0.579304	0.987196	0.987582
13.19	6.86754	6.86754	2.05005	2.00721	0.578709	0.578709	0.987196	0.987582
13.2	6.86714	6.86714	2.04607	2.00318	0.578115	0.578115	0.987196	0.987582
13.21	6.86674	6.86674	2.04209	1.99916	0.577522	0.577522	0.987196	0.987582
13.22	6.86633	6.86633	2.03811	1.99513	0.576931	0.576931	0.987196	0.987582
13.23	6.86592	6.86592	2.03413	1.99111	0.57634	0.57634	0.987196	0.987582
13.24	6.8655	6.8655	2.03015	1.98708	0.575751	0.575751	0.987196	0.987582
13.25	6.86509	6.86509	2.02617	1.98306	0.575163	0.575163	0.987196	0.987582
13.26	6.86466	6.86466	2.0222	1.97903	0.574576	0.574576	0.987196	0.987582
13.27	6.86424	6.86424	2.01822	1.975	0.57399	0.57399	0.987196	0.987582
13.28	6.86381	6.86381	2.01424	1.97098	0.573406	0.573406	0.987196	0.987582
13.29	6.86338	6.86338	2.01026	1.96695	0.572823	0.572823	0.987196	0.987582
13.3	6.86294	6.86294	2.00628	1.96293	0.57224	0.57224	0.987196	0.987582
13.31	6.8625	6.8625	2.0023	1.9589	0.571659	0.571659	0.987196	0.987582
13.32	6.86206	6.86206	1.99832	1.95488	0.571079	0.571079	0.987196	0.987582
13.33	6.86161	6.86161	1.99434	1.95085	0.570501	0.570501	0.987196	0.987582
13.34	6.86116	6.86116	1.99036	1.94682	0.569923	0.569923	0.987196	0.987582
13.35	6.8607	6.8607	1.98638	1.9428	0.569347	0.569347	0.987196	0.987582
13.36	6.86024	6.86024	1.98241	1.93877	0.568772	0.568772	0.987196	0.987582
13.37	6.85978	6.85978	1.97843	1.93475	0.568198	0.568198	0.987196	0.987582
13.38	6.85932	6.85932	1.97445	1.93072	0.567625	0.567625	0.987196	0.987582
13.39	6.85885	6.85885	1.97047	1.9267	0.567054	0.567054	0.987196	0.987582
13.4	6.85837	6.85837	1.96649	1.92267	0.566484	0.566484	0.987196	0.987582
13.41	6.8579	6.8579	1.96251	1.91865	0.565914	0.565914	0.987196	0.987582
13.42	6.85742	6.85742	1.95853	1.91462	0.565346	0.565346	0.987196	0.987582
13.43	6.85694	6.85694	1.95455	1.91059	0.56478	0.56478	0.987196	0.987582
13.44	6.85645	6.85645	1.95057	1.90657	0.564214	0.564214	0.987196	0.987582
13.45	6.85596	6.85596	1.94659	1.90254	0.56365	0.56365	0.987196	0.987582
13.46	6.85546	6.85546	1.94261	1.89852	0.563087	0.563087	0.987196	0.987582
13.47	6.85497	6.85497	1.93864	1.89449	0.562525	0.562525	0.987196	0.987582
13.48	6.85446	6.85446	1.93466	1.89047	0.561964	0.561964	0.987196	0.987582
13.49	6.85396	6.85396	1.93068	1.88644	0.561405	0.561405	0.987196	0.987582
13.5	6.85345	6.85345	1.9267	1.88241	0.560846	0.560846	0.987196	0.987582
13.51	6.85294	6.85294	1.92272	1.87839	0.560289	0.560289	0.987196	0.987582
13.52	6.85242	6.85242	1.91874	1.87436	0.559733	0.559733	0.987196	0.987582
13.53	6.85191	6.85191	1.91476	1.87034	0.559179	0.559179	0.987196	0.987582
13.54	6.85138	6.85138	1.91078	1.86631	0.558625	0.558625	0.987196	0.987582
13.55	6.85086	6.85086	1.9068	1.86229	0.558073	0.558073	0.987196	0.987582
13.56	6.85033	6.85033	1.90282	1.85826	0.557522	0.557522	0.987195	0.987582
13.57	6.8498	6.8498	1.89885	1.85423	0.556972	0.556972	0.987195	0.987582
13.58	6.84926	6.84926	1.89487	1.85021	0.556423	0.556423	0.987195	0.987582
13.59	6.84872	6.84872	1.89089	1.84618	0.555876	0.555876	0.987195	0.987582
13.6	6.84818	6.84818	1.88691	1.84216	0.55533	0.55533	0.987195	0.987582
13.61	6.84763	6.84763	1.88293	1.83813	0.554785	0.554785	0.987195	0.987582
13.62	6.84708	6.84708	1.87895	1.83411	0.554241	0.554241	0.987195	0.987582
13.63	6.84653	6.84653	1.87497	1.83008	0.553699	0.553699	0.987195	0.987582
13.64	6.84597	6.84597	1.87099	1.82606	0.553157	0.553157	0.987195	0.987582
13.65	6.84541	6.84541	1.86701	1.82203	0.552617	0.552617	0.987195	0.987582
13.66	6.84485	6.84485	1.86303	1.818	0.552079	0.552079	0.987195	0.987582
13.67	6.84428	6.84428	1.85906	1.81398	0.551541	0.551541	0.987195	0.987582
13.68	6.84371	6.84371	1.85508	1.80995	0.551005	0.551005	0.987195	0.987582
13.69	6.84314	6.84314	1.8511	1.80593	0.550469	0.550469	0.987195	0.987582
13.7	6.84256	6.84256	1.84712	1.8019	0.549936	0.549936	0.987195	0.987582
13.71	6.84198	6.84198	1.84314	1.79788	0.549403	0.549403	0.987195	0.987582
13.72	6.84139	6.84139	1.83916	1.79385	0.548871	0.548871	0.987195	0.987582
13.73	6.84081	6.84081	1.83518	1.78982	0.548341	0.548341	0.987195	0.987582
13.74	6.84022	6.84022	1.8312	1.7858	0.547812	0.547812	0.987195	0.987582
13.75	6.83962	6.83962	1.82722	1.78177	0.547284	0.547284	0.987195	0.987582
13.76	6.83903	6.83903	1.82324	1.77775	0.546758	0.546758	0.987195	0.987582
13.77	6.83843	6.83843	1.81926	1.77372	0.546233	0.546233	0.987195	0.987582
13.78	6.83782	6.83782	1.81529	1.7697	0.545708	0.545708	0.987195	0.987582
13.79	6.83721	6.83721	1.81131	1.76567	0.545186	0.545186	0.987195	0.987582
13.8	6.8366	6.8366	1.80733	1.76165	0.544664	0.544664	0.987195	0.987582
13.81	6.83599	6.83599	1.80335	1.75762	0.544144	0.544144	0.987195	0.987582
13.82	6.83537	6.83537	1.79937	1.75359	0.543624	0.543624	0.987195	0.987582
13.83	6.83475	6.83475	1.79539	1.74957	0.543107	0.543107	0.987195	0.987582
13.84	6.83413	6.83413	1.79141	1.74554	0.54259	0.54259	0.987195	0.987582
13.85	6.8335	6.8335	1.78743	1.74152	0.542074	0.542074	0.987195	0.987582
13.86	6.83287	6.83287	1.78345	1.73749	0.54156	0.54156	0.987195	0.987582
13.87	6.83224	6.83224	1.77947	1.73347	0.541047	0.541047	0.987195	0.987582
13.88	6.8316	6.8316	1.7755	1.72944	0.540535	0.540535	0.987195	0.987582
13.89	6.83097	6.83097	1.77152	1.72541	0.540025	0.540025	0.987195	0.987582
13.9	6.83032	6.83032	1.76754	1.72139	0.539516	0.539516	0.987195	0.987582
13.91	6.82968	6.82968	1.76356	1.71736	0.539008	0.539008	0.987195	0.987582
13.92	6.82903	6.82903	1.75958	1.71334	0.538501	0.538501	0.987195	0.987582
13.93	6.82838	6.82838	1.7556	1.70931	0.537995	0.537995	0.987195	0.987582
13.94	6.82772	6.82772	1.75162	1.70529	0.537491	0.537491	0.987195	0.987582
13.95	6.82706	6.82706	1.74764	1.70126	0.536988	0.536988	0.987195	0.987582
13.96	6.8264	6.8264	1.74366	1.69724	0.536486	0.536486	0.987195	0.987582
13.97	6.82573	6.82573	1.73968	1.69321	0.535985	0.535985	0.987195	0.987582
13.98	6.82507	6.82507	1.73571	1.68918	0.535486	0.535486	0.987195	0.987582
13.99	6.82439	6.82439	1.73173	1.68516	0.534988	0.534988	0.987195	0.987582
14	6.82372	6.82372	1.72775	1.68113	0.534491	0.534491	0.987195	0.987582
14.01	6.82304	6.82304	1.72377	1.67711	0.533995	0.533995	0.987195	0.987582
14.02	6.82236	6.82236	1.71979	1.67308	0.5335	0.5335	0.987195	0.987582
14.03	6.82168	6.82168	1.71581	1.66906	0.533007	0.533007	0.987195	0.987582
14.04	6.82099	6.82099	1.71183	1.66503	0.532515	0.532515	0.987195	0.987582
14.05	6.8203	6.8203	1.70785	1.661	0.532024	0.532024	0.987195	0.987582
14.06	6.81961	6.81961	1.70387	1.65698	0.531535	0.531535	0.987195	0.987582
14.07	6.81891	6.81891	1.69989	1.65295	0.531047	0.531047	0.987195	0.987582
14.08	6.81821	6.81821	1.69592	1.64893	0.53056	0.53056	0.987195	0.987582
14.09	6.81751	6.81751	1.69194	1.6449	0.530074	0.530074	0.987195	0.987582
14.1	6.81681	6.81681	1.68796	1.64088	0.529589	0.529589	0.987195	0.987582
14.11	6.8161	6.8161	1.68398	1.63685	0.529106	0.529106	0.987195	0.987582
14.12	6.81539	6.81539	1.68	1.63282	0.528623	0.528623	0.987195	0.987582
14.13	6.81467	6.81467	1.67602	1.6288	0.528143	0.528143	0.987195	0.987582
14.14	6.81395	6.81395	1.67204	1.62477	0.527663	0.527663	0.987195	0.987582
14.15	6.81323	6.81323	1.66806	1.62075	0.527184	0.527184	0.987195	0.987582
14.16	6.81251	6.81251	1.66408	1.61672	0.526707	0.526707	0.987195	0.987582
14.17	6.81178	6.81178	1.6601	1.6127	0.526231	0.526231	0.987195	0.987582
14.18	6.81105	6.81105	1.65612	1.60867	0.525756	0.525756	0.987195	0.987582
14.19	6.81032	6.81032	1.65215	1.60465	0.525283	0.525283	0.987195	0.987582
14.2	6.80959	6.80959	1.64817	1.60062	0.52481	0.52481	0.987195	0.987582
14.21	6.80885	6.80885	1.64419	1.59659	0.524339	0.524339	0.987195	0.987582
14.22	6.80811	6.80811	1.64021	1.59257	0.523869	0.523869	0.987195	0.987582
14.23	6.80736	6.80736	1.63623	1.58854	0.523401	0.523401	0.987195	0.987582
14.24	6.80661	6.80661	1.63225	1.58452	0.522933	0.522933	0.987195	0.987582
14.25	6.80586	6.80586	1.62827	1.58049	0.522467	0.522467	0.987195	0.987582
14.26	6.80511	6.80511	1.62429	1.57647	0.522002	0.522002	0.987195	0.987582
14.27	6.80436	6.80436	1.62031	1.57244	0.521538	0.521538	0.987195	0.987582
14.28	6.8036	6.8036	1.61633	1.56841	0.521076	0.521076	0.987195	0.987582
14.29	6.80283	6.80283	1.61236	1.56439	0.520614	0.520614	0.987195	0.987582
14.3	6.80207	6.80207	1.60838	1.56036	0.520154	0.520154	0.987195	0.987582
14.31	6.8013	6.8013	1.6044	1.55634	0.519695	0.519695	0.987195	0.987582
14.32	6.80053	6.80053	1.60042	1.55231	0.519238	0.519238	0.987195	0.987582
14.33	6.79976	6.79976	1.59644	1.54829	0.518781	0.518781	0.987195	0.987582
14.34	6.79898	6.79898	1.59246	1.54426	0.518326	0.518326	0.987195	0.987582
14.35	6.7982	6.7982	1.58848	1.54024	0.517872	0.517872	0.987195	0.987582
14.36	6.79742	6.79742	1.5845	1.53621	0.517419	0.517419	0.987195	0.987582
14.37	6.79664	6.79664	1.58052	1.53218	0.516967	0.516967	0.987195	0.987582
14.38	6.79585	6.79585	1.57654	1.52816	0.516517	0.516517	0.987195	0.987582
14.39	6.79506	6.79506	1.57257	1.52413	0.516068	0.516068	0.987195	0.987582
14.4	6.79426	6.79426	1.56859	1.52011	0.51562	0.51562	0.987195	0.987582
14.41	6.79347	6.79347	1.56461	1.51608	0.515173	0.515173	0.987195	0.987582
14.42	6.79267	6.79267	1.56063	1.51206	0.514727	0.514727	0.987195	0.987582
14.43	6.79187	6.79187	1.55665	1.50803	0.514283	0.514283	0.987195	0.987582
14.44	6.79106	6.79106	1.55267	1.504	0.51384	0.51384	0.987195	0.987582
14.45	6.79025	6.79025	1.54869	1.49998	0.513398	0.513398	0.987195	0.987582
14.46	6.78944	6.78944	1.54471	1.49595	0.512957	0.512957	0.987195	0.987582
14.47	6.78863	6.78863	1.54073	1.49193	0.512517	0.512517	0.987195	0.987582
14.48	6.78782	6.78782	1.53675	1.4879	0.512079	0.512079	0.987195	0.987582
14.49	6.787	6.787	1.53277	1.48388	0.511642	0.511642	0.987195	0.987582
14.5	6.78618	6.78618	1.5288	1.47985	0.511206	0.511206	0.987195	0.987582
14.51	6.78535	6.78535	1.52482	1.47582	0.510771	0.510771	0.987195	0.987582
14.52	6.78453	6.78453	1.52084	1.4718	0.510337	0.510337	0.987195	0.987582
14.53	6.7837	6.7837	1.51686	1.46777	0.509905	0.509905	0.987195	0.987582
14.54	6.78286	6.78286	1.51288	1.46375	0.509474	0.509474	0.987195	0.987582
14.55	6.78203	6.78203	1.5089	1.45972	0.509044	0.509044	0.987195	0.987582
14.56	6.78119	6.78119	1.50492	1.4557	0.508615	0.508615	0.987195	0.987582
14.57	6.78035	6.78035	1.50094	1.45167	0.508187	0.508187	0.987195	0.987582
14.58	6.77951	6.77951	1.49696	1.44765	0.507761	0.507761	0.987195	0.987582
14.59	6.77866	6.77866	1.49298	1.44362	0.507335	0.507335	0.987195	0.987582
14.6	6.77781	6.77781	1.48901	1.43959	0.506911	0.506911	0.987195	0.987582
14.61	6.77696	6.77696	1.48503	1.43557	0.506488	0.506488	0.987195	0.987582
14.62	6.77611	6.77611	1.48105	1.43154	0.506067	0.506067	0.987195	0.987582
14.63	6.77525	6.77525	1.47707	1.42752	0.505646	0.505646	0.987195	0.987582
14.64	6.7744	6.7744	1.47309	1.42349	0.505227	0.505227	0.987195	0.987582
14.65	6.77353	6.77353	1.46911	1.41947	0.504809	0.504809	0.987195	0.987582
14.66	6.77267	6.77267	1.46513	1.41544	0.504392	0.504392	0.987195	0.987582
14.67	6.7718	6.7718	1.46115	1.41141	0.503976	0.503976	0.987195	0.987582
14.68	6.77093	6.77093	1.45717	1.40739	0.503561	0.503561	0.987195	0.987582
14.69	6.77006	6.77006	1.45319	1.40336	0.503148	0.503148	0.987195	0.987582
14.7	6.76919	6.76919	1.44922	1.39934	0.502735	0.502735	0.987195	0.987582
14.71	6.76831	6.76831	1.44524	1.39531	0.502324	0.502324	0.987195	0.987582
14.72	6.76743	6.76743	1.44126	1.39129	0.501914	0.501914	0.987195	0.987582
14.73	6.76655	6.76655	1.43728	1.38726	0.501505	0.501505	0.987195	0.987582
14.74	6.76566	6.76566	1.4333	1.38324	0.501098	0.501098	0.987195	0.987582
14.75	6.76477	6.76477	1.42932	1.37921	0.500691	0.500691	0.987195	0.987582
14.76	6.76388	6.76388	1.42534	1.37518	0.500286	0.500286	0.987195	0.987582
14.77	6.76299	6.76299	1.42136	1.37116	0.499882	0.499882	0.987195	0.987582
14.78	6.7621	6.7621	1.41738	1.36713	0.499479	0.499479	0.987195	0.987582
14.79	6.7612	6.7612	1.4134	1.36311	0.499077	0.499077	0.987195	0.987582
14.8	6.7603	6.7603	1.40942	1.35908	0.498676	0.498676	0.987195	0.987582
14.81	6.7594	6.7594	1.40545	1.35506	0.498276	0.498276	0.987195	0.987582
14.82	6.75849	6.75849	1.40147	1.35103	0.497878	0.497878	0.987195	0.987582
14.83	6.75758	6.75758	1.39749	1.347	0.497481	0.497481	0.987195	0.987582
14.84	6.75667	6.75667	1.39351	1.34298	0.497085	0.497085	0.987195	0.987582
14.85	6.75576	6.75576	1.38953	1.33895	0.49669	0.49669	0.987195	0.987582
14.86	6.75485	6.75485	1.38555	1.33493	0.496296	0.496296	0.987195	0.987582
14.87	6.75393	6.75393	1.38157	1.3309	0.495903	0.495903	0.987195	0.987582
14.88	6.75301	6.75301	1.37759	1.32688	0.495511	0.495511	0.987195	0.987582
14.89	6.75208	6.75208	1.37361	1.32285	0.495121	0.495121	0.987195	0.987582
14.9	6.75116	6.75116	1.36963	1.31883	0.494732	0.494732	0.987195	0.987582
14.91	6.75023	6.75023	1.36566	1.3148	0.494344	0.494344	0.987195	0.987582
14.92	6.7493	6.7493	1.36168	1.31077	0.493957	0.493957	0.987195	0.987582
14.93	6.74837	6.74837	1.3577	1.30675	0.493571	0.493571	0.987195	0.987582
14.94	6.74743	6.74743	1.35372	1.30272	0.493186	0.493186	0.987195	0.987582
14.95	6.7465	6.7465	1.34974	1.2987	0.492802	0.492802	0.987195	0.987582
14.96	6.74556	6.74556	1.34576	1.29467	0.49242	0.49242	0.987195	0.987582
14.97	6.74462	6.74462	1.34178	1.29065	0.492038	0.492038	0.987195	0.987582
14.98	6.74367	6.74367	1.3378	1.28662	0.491658	0.491658	0.987195	0.987582
14.99	6.74272	6.74272	1.33382	1.28259	0.491279	0.491279	0.987195	0.987582
15	6.74178	6.74178	1.32984	1.27857	0.490901	0.490901	0.987195	0.987582
15.01	6.74082	6.74082	1.32587	1.27454	0.490524	0.490524	0.987195	0.987582
15.02	6.73987	6.73987	1.32189	1.27052	0.490148	0.490148	0.987195	0.987582
15.03	6.73891	6.73891	1.31791	1.26649	0.489774	0.489774	0.987195	0.987582
15.04	6.73795	6.73795	1.31393	1.26247	0.4894	0.4894	0.987195	0.987582
15.05	6.73699	6.73699	1.30995	1.25844	0.489028	0.489028	0.987195	0.987582
15.06	6.73603	6.73603	1.30597	1.25441	0.488656	0.488656	0.987195	0.987582
15.07	6.73506	6.73506	1.30199	1.25039	0.488286	0.488286	0.987195	0.987582
15.08	6.7341	6.7341	1.29801	1.24636	0.487917	0.487917	0.987195	0.987582
15.09	6.73313	6.73313	1.29403	1.24234	0.487549	0.487549	0.987195	0.987582
15.1	6.73215	6.73215	1.29005	1.23831	0.487182	0.487182	0.987195	0.987582
15.11	6.73118	6.73118	1.28608	1.23429	0.486816	0.486816	0.987195	0.987582
15.12	6.7302	6.7302	1.2821	1.23026	0.486451	0.486451	0.987195	0.987582
15.13	6.72922	6.72922	1.27812	1.22624	0.486088	0.486088	0.987195	0.987582
15.14	6.72824	6.72824	1.27414	1.22221	0.485725	0.485725	0.987195	0.987582
15.15	6.72726	6.72726	1.27016	1.21818	0.485363	0.485363	0.987195	0.987582
15.16	6.72627	6.72627	1.26618	1.21416	0.485003	0.485003	0.987195	0.987582
15.17	6.72528	6.72528	1.2622	1.21013	0.484644	0.484644	0.987195	0.987582
15.18	6.72429	6.72429	1.25822	1.20611	0.484286	0.484286	0.987195	0.987582
15.19	6.7233	6.7233	1.25424	1.20208	0.483928	0.483928	0.987195	0.987582
15.2	6.7223	6.7223	1.25026	1.19806	0.483572	0.483572	0.987195	0.987582
15.21	6.7213	6.7213	1.24628	1.19403	0.483217	0.483217	0.987195	0.987582
15.22	6.7203	6.7203	1.24231	1.19	0.482863	0.482863	0.987195	0.987582
15.23	6.7193	6.7193	1.23833	1.18598	0.482511	0.482511	0.987195	0.987582
15.24	6.7183	6.7183	1.23435	1.18195	0.482159	0.482159	0.987195	0.987582
15.25	6.71729	6.71729	1.23037	1.17793	0.481808	0.481808	0.987195	0.987582
15.26	6.71628	6.71628	1.22639	1.1739	0.481459	0.481459	0.987195	0.987582
15.27	6.71527	6.71527	1.22241	1.16988	0.48111	0.48111	0.987195	0.987582
15.28	6.71426	6.71426	1.21843	1.16585	0.480762	0.480762	0.987195	0.987582
15.29	6.71324	6.71324	1.21445	1.16183	0.480416	0.480416	0.987195	0.987582
15.3	6.71222	6.71222	1.21047	1.1578	0.480071	0.480071	0.987195	0.987582
15.31	6.7112	6.7112	1.20649	1.15377	0.479726	0.479726	0.987195	0.987582
15.32	6.71018	6.71018	1.20252	1.14975	0.479383	0.479383	0.987195	0.987582
15.33	6.70916	6.70916	1.19854	1.14572	0.479041	0.479041	0.987195	0.987582
15.34	6.70813	6.70813	1.19456	1.1417	0.4787	0.4787	0.987195	0.987582
15.35	6.7071	6.7071	1.19058	1.13767	0.47836	0.47836	0.987195	0.987582
15.36	6.70607	6.70607	1.1866	1.13365	0.47802	0.47802	0.987195	0.987582
15.37	6.70504	6.70504	1.18262	1.12962	0.477682	0.477682	0.987195	0.987582
15.38	6.70401	6.70401	1.17864	1.12559	0.477345	0.477345	0.987195	0.987582
15.39	6.70297	6.70297	1.17466	1.12157	0.477009	0.477009	0.987195	0.987582
15.4	6.70193	6.70193	1.17068	1.11754	0.476675	0.476675	0.987195	0.987582
15.41	6.70089	6.70089	1.1667	1.11352	0.476341	0.476341	0.987195	0.987582
15.42	6.69985	6.69985	1.16273	1.10949	0.476008	0.476008	0.987195	0.987582
15.43	6.6988	6.6988	1.15875	1.10547	0.475676	0.475676	0.987195	0.987582
15.44	6.69775	6.69775	1.15477	1.10144	0.475345	0.475345	0.987195	0.987582
15.45	6.6967	6.6967	1.15079	1.09741	0.475015	0.475015	0.987195	0.987582
15.46	6.69565	6.69565	1.14681	1.09339	0.474687	0.474687	0.987195	0.987582
15.47	6.6946	6.6946	1.14283	1.08936	0.474359	0.474359	0.987195	0.987582
15.48	6.69354	6.69354	1.13885	1.08534	0.474032	0.474032	0.987195	0.987582
15.49	6.69249	6.69249	1.13487	1.08131	0.473707	0.473707	0.987195	0.987582
15.5	6.69143	6.69143	1.13089	1.07729	0.473382	0.473382	0.987195	0.987582
15.51	6.69037	6.69037	1.12691	1.07326	0.473058	0.473058	0.987195	0.987582
15.52	6.6893	6.6893	1.12293	1.06924	0.472736	0.472736	0.987195	0.987582
15.53	6.68824	6.68824	1.11896	1.06521	0.472414	0.472414	0.987195	0.987582
15.54	6.68717	6.68717	1.11498	1.06118	0.472094	0.472094	0.987195	0.987582
15.55	6.6861	6.6861	1.111	1.05716	0.471774	0.471774	0.987195	0.987582
15.56	6.68503	6.68503	1.10702	1.05313	0.471455	0.471455	0.987195	0.987582
15.57	6.68395	6.68395	1.10304	1.04911	0.471138	0.471138	0.987195	0.987582
15.58	6.68288	6.68288	1.09906	1.04508	0.470821	0.470821	0.987195	0.987582
15.59	6.6818	6.6818	1.09508	1.04106	0.470505	0.470505	0.987195	0.987582
15.6	6.68072	6.68072	1.0911	1.03703	0.470191	0.470191	0.987195	0.987582
15.61	6.67964	6.67964	1.08712	1.033	0.469877	0.469877	0.987195	0.987582
15.62	6.67855	6.67855	1.08314	1.02898	0.469565	0.469565	0.987195	0.987582
15.63	6.67747	6.67747	1.07917	1.02495	0.469253	0.469253	0.987195	0.987582
15.64	6.67638	6.67638	1.07519	1.02093	0.468942	0.468942	0.987195	0.987582
15.65	6.67529	6.67529	1.07121	1.0169	0.468633	0.468633	0.987195	0.987582
15.66	6.6742	6.6742	1.06723	1.01288	0.468324	0.468324	0.987195	0.987582
15.67	6.6731	6.6731	1.06325	1.00885	0.468016	0.468016	0.987195	0.987582
15.68	6.67201	6.67201	1.05927	1.00483	0.467709	0.467709	0.987195	0.987582
15.69	6.67091	6.67091	1.05529	1.0008	0.467404	0.467404	0.987195	0.987582
15.7	6.66981	6.66981	1.05131	0.996774	0.467099	0.467099	0.987195	0.987582
15.71	6.66871	6.66871	1.04733	0.992748	0.466795	0.466795	0.987195	0.987582
15.72	6.66761	6.66761	1.04335	0.988723	0.466492	0.466492	0.987195	0.987582
15.73	6.6665	6.6665	1.03938	0.984697	0.46619	0.46619	0.987195	0.987582
15.74	6.6654	6.6654	1.0354	0.980671	0.465889	0.465889	0.987195	0.987582
15.75	6.66429	6.66429	1.03142	0.976646	0.465589	0.465589	0.987195	0.987582
15.76	6.66318	6.66318	1.02744	0.97262	0.46529	0.46529	0.987195	0.987582
15.77	6.66206	6.66206	1.02346	0.968595	0.464992	0.464992	0.987195	0.987582
15.78	6.66095	6.66095	1.01948	0.964569	0.464695	0.464695	0.987195	0.987582
15.79	6.65983	6.65983	1.0155	0.960543	0.464399	0.464399	0.987195	0.987582
15.8	6.65871	6.65871	1.01152	0.956518	0.464104	0.464104	0.987195	0.987582
15.81	6.65759	6.65759	1.00754	0.952492	0.463809	0.463809	0.987195	0.987582
15.82	6.65647	6.65647	1.00356	0.948466	0.463516	0.463516	0.987195	0.987582
15.83	6.65535	6.65535	0.999585	0.944441	0.463224	0.463224	0.987195	0.987582
15.84	6.65422	6.65422	0.995606	0.940415	0.462932	0.462932	0.987195	0.987582
15.85	6.6531	6.6531	0.991627	0.936389	0.462642	0.462642	0.987195	0.987582
15.86	6.65197	6.65197	0.987648	0.932364	0.462352	0.462352	0.987195	0.987582
15.87	6.65084	6.65084	0.983669	0.928338	0.462064	0.462064	0.987195	0.987582
15.88	6.6497	6.6497	0.97969	0.924312	0.461776	0.461776	0.987195	0.987582
15.89	6.64857	6.64857	0.975711	0.920287	0.461489	0.461489	0.987195	0.987582
15.9	6.64743	6.64743	0.971732	0.916261	0.461203	0.461203	0.987195	0.987582
15.91	6.64629	6.64629	0.967753	0.912236	0.460918	0.460918	0.987195	0.987582
15.92	6.64515	6.64515	0.963774	0.90821	0.460634	0.460634	0.987195	0.987582
15.93	6.64401	6.64401	0.959795	0.904184	0.460351	0.460351	0.987195	0.987582
15.94	6.64287	6.64287	0.955816	0.900159	0.460069	0.460069	0.987195	0.987582
15.95	6.64172	6.64172	0.951837	0.896133	0.459788	0.459788	0.987195	0.987582
15.96	6.64058	6.64058	0.947858	0.892107	0.459508	0.459508	0.987195	0.987582
15.97	6.63943	6.63943	0.943879	0.888082	0.459228	0.459228	0.987195	0.987582
15.98	6.63828	6.63828	0.9399	0.884056	0.45895	0.45895	0.987195	0.987582
15.99	6.63712	6.63712	0.935921	0.88003	0.458672	0.458672	0.987195	0.987582
16	6.63597	6.63597	0.931942	0.876005	0.458395	0.458395	0.987195	0.987582
16.01	6.63481	6.63193	0.927963	0.871979	0.458119	0.458382	0.987195	0.987582
16.02	6.63366	6.6279	0.923984	0.867954	0.457845	0.458368	0.987195	0.987582
16.03	6.6325	6.62387	0.920005	0.863928	0.457571	0.458355	0.987195	0.987582
16.04	6.63133	6.61983	0.916025	0.859902	0.457297	0.458341	0.987195	0.987582
16.05	6.63017	6.6158	0.912046	0.855877	0.457025	0.458328	0.987195	0.987582
16.06	6.62901	6.61176	0.908067	0.851851	0.456754	0.458315	0.987195	0.987582
16.07	6.62784	6.60773	0.904088	0.847825	0.456483	0.458302	0.987195	0.987582
16.08	6.62667	6.6037	0.900109	0.8438	0.456214	0.458289	0.987195	0.987582
16.09	6.6255	6.59966	0.89613	0.839774	0.455945	0.458276	0.987195	0.987582
16.1	6.62433	6.59563	0.892151	0.835748	0.455677	0.458263	0.987195	0.987582
16.11	6.62316	6.59159	0.888172	0.831723	0.45541	0.458251	0.987195	0.987582
16.12	6.62198	6.58756	0.884193	0.827697	0.455144	0.458239	0.987195	0.987582
16.13	6.62081	6.58353	0.880214	0.823672	0.454879	0.458226	0.987195	0.987582
16.14	6.61963	6.57949	0.876235	0.819646	0.454615	0.458214	0.987195	0.987582
16.15	6.61845	6.57546	0.872256	0.81562	0.454352	0.458202	0.987195	0.987582
16.16	6.61727	6.57142	0.868277	0.811595	0.454089	0.45819	0.987195	0.987582
16.17	6.61609	6.56739	0.864298	0.807569	0.453827	0.458178	0.987195	0.987582
16.18	6.6149	6.56336	0.860319	0.803543	0.453566	0.458166	0.987195	0.987582
16.19	6.61371	6.55932	0.85634	0.799518	0.453306	0.458155	0.987195	0.987582
16.2	6.61253	6.55529	0.852361	0.795492	0.453047	0.458143	0.987195	0.987582
16.21	6.61134	6.55125	0.848382	0.791466	0.452789	0.458132	0.987195	0.987582
16.22	6.61015	6.54722	0.844403	0.787441	0.452532	0.458121	0.987195	0.987582
16.23	6.60895	6.54319	0.840424	0.783415	0.452275	0.458109	0.987195	0.987582
16.24	6.60776	6.53915	0.836445	0.77939	0.452019	0.458098	0.987195	0.987582
16.25	6.60656	6.53512	0.832466	0.775364	0.451765	0.458087	0.987195	0.987582
16.26	6.60537	6.53108	0.828487	0.771338	0.451511	0.458076	0.987195	0.987582
16.27	6.60417	6.52705	0.824508	0.767313	0.451257	0.458066	0.987195	0.987582
16.28	6.60297	6.52302	0.820529	0.763287	0.451005	0.458055	0.987195	0.987582
16.29	6.60176	6.51898	0.81655	0.759261	0.450754	0.458044	0.987195	0.987582
16.3	6.60056	6.51495	0.812571	0.755236	0.450503	0.458034	0.987195	0.987582
16.31	6.59935	6.51091	0.808592	0.75121	0.450253	0.458023	0.987195	0.987582
16.32	6.59815	6.50688	0.804613	0.747184	0.450004	0.458013	0.987195	0.987582
16.33	6.59694	6.50285	0.800634	0.743159	0.449756	0.458003	0.987195	0.987582
16.34	6.59573	6.49881	0.796655	0.739133	0.449509	0.457993	0.987195	0.987582
16.35	6.59452	6.49478	0.792676	0.735107	0.449262	0.457983	0.987195	0.987582
16.36	6.5933	6.49075	0.788697	0.731082	0.449016	0.457973	0.987195	0.987582
16.37	6.59209	6.48671	0.784718	0.727056	0.448771	0.457963	0.987195	0.987582
16.38	6.59087	6.48268	0.780739	0.723031	0.448527	0.457953	0.987195	0.987582
16.39	6.58965	6.47864	0.77676	0.719005	0.448284	0.457944	0.987195	0.987582
16.4	6.58843	6.47461	0.77278	0.714979	0.448042	0.457934	0.987195	0.987582
16.41	6.58721	6.47058	0.768801	0.710954	0.4478	0.457925	0.987195	0.987582
16.42	6.58599	6.46654	0.764822	0.706928	0.447559	0.457915	0.987195	0.987582
16.43	6.58477	6.46251	0.760843	0.702902	0.447319	0.457906	0.987195	0.987582
16.44	6.58354	6.45847	0.756864	0.698877	0.44708	0.457897	0.987195	0.987582
16.45	6.58231	6.45444	0.752885	0.694851	0.446842	0.457888	0.987195	0.987582
16.46	6.58108	6.45041	0.748906	0.690825	0.446604	0.457879	0.987195	0.987582
16.47	6.57985	6.44637	0.744927	0.6868	0.446367	0.45787	0.987195	0.987582
16.48	6.57862	6.44234	0.740948	0.682774	0.446131	0.457861	0.987195	0.987582
16.49	6.57739	6.4383	0.736969	0.678749	0.445896	0.457852	0.987195	0.987582
16.5	6.57616	6.43427	0.73299	0.674723	0.445662	0.457843	0.987195	0.987582
16.51	6.57492	6.43024	0.729011	0.670697	0.445428	0.457835	0.987195	0.987582
16.52	6.57368	6.4262	0.725032	0.666672	0.445195	0.457826	0.987195	0.987582
16.53	6.57244	6.42217	0.721053	0.662646	0.444963	0.457818	0.987195	0.987582
16.54	6.5712	6.41813	0.717074	0.65862	0.444732	0.457809	0.987195	0.987582
16.55	6.56996	6.4141	0.713095	0.654595	0.444501	0.457801	0.987195	0.987582
16.56	6.56872	6.41007	0.709116	0.650569	0.444272	0.457793	0.987195	0.987582
16.57	6.56747	6.40603	0.705137	0.646543	0.444043	0.457784	0.987195	0.987582
16.58	6.56623	6.402	0.701158	0.642518	0.443814	0.457776	0.987195	0.987582
16.59	6.56498	6.39796	0.697179	0.638492	0.443587	0.457768	0.987195	0.987582
16.6	6.56373	6.39393	0.6932	0.634467	0.44336	0.45776	0.987195	0.987582
16.61	6.56248	6.3899	0.689221	0.630441	0.443135	0.457753	0.987195	0.987582
16.62	6.56123	6.38586	0.685242	0.626415	0.442909	0.457745	0.987195	0.987582
16.63	6.55997	6.38183	0.681263	0.62239	0.442685	0.457737	0.987195	0.987582
16.64	6.55872	6.37779	0.677284	0.618364	0.442462	0.457729	0.987195	0.987582
16.65	6.55746	6.37376	0.673305	0.614338	0.442239	0.457722	0.987195	0.987582
16.66	6.55621	6.36973	0.669326	0.610313	0.442017	0.457714	0.987195	0.987582
16.67	6.55495	6.36569	0.665347	0.606287	0.441795	0.457707	0.987195	0.987582
16.68	6.55369	6.36166	0.661368	0.602261	0.441575	0.4577	0.987195	0.987582
16.69	6.55243	6.35762	0.657389	0.598236	0.441355	0.457692	0.987195	0.987582
16.7	6.55116	6.35359	0.65341	0.59421	0.441136	0.457685	0.987195	0.987582
16.71	6.5499	6.34956	0.649431	0.590185	0.440918	0.457678	0.987195	0.987582
16.72	6.54863	6.34552	0.645452	0.586159	0.4407	0.457671	0.987195	0.987582
16.73	6.54736	6.34149	0.641473	0.582133	0.440483	0.457664	0.987195	0.987582
16.74	6.5461	6.33745	0.637494	0.578108	0.440267	0.457657	0.987195	0.987582
16.75	6.54483	6.33342	0.633514	0.574082	0.440052	0.45765	0.987195	0.987582
16.76	6.54355	6.32939	0.629535	0.570056	0.439837	0.457643	0.987195	0.987582
16.77	6.54228	6.32535	0.625556	0.566031	0.439623	0.457636	0.987195	0.987582
16.78	6.54101	6.32132	0.621577	0.562005	0.43941	0.45763	0.987195	0.987582
16.79	6.53973	6.31728	0.617598	0.557979	0.439198	0.457623	0.987195	0.987582
16.8	6.53846	6.31325	0.613619	0.553954	0.438986	0.457616	0.987195	0.987582
16.81	6.53718	6.30922	0.60964	0.549928	0.438775	0.45761	0.987195	0.987582
16.82	6.5359	6.30518	0.605661	0.545902	0.438565	0.457603	0.987195	0.987582
16.83	6.53462	6.30115	0.601682	0.541877	0.438355	0.457597	0.987195	0.987582
16.84	6.53334	6.29711	0.597703	0.537851	0.438146	0.457591	0.987195	0.987582
16.85	6.53205	6.29308	0.593724	0.533826	0.437938	0.457584	0.987195	0.987582
16.86	6.53077	6.28905	0.589745	0.5298	0.437731	0.457578	0.987195	0.987582
16.87	6.52948	6.28501	0.585766	0.525774	0.437524	0.457572	0.987195	0.987582
16.88	6.5282	6.28098	0.581787	0.521749	0.437318	0.457566	0.987195	0.987582
16.89	6.52691	6.27694	0.577808	0.517723	0.437113	0.45756	0.987195	0.987582
16.9	6.52562	6.27291	0.573829	0.513697	0.436908	0.457554	0.987195	0.987582
16.91	6.52433	6.26888	0.56985	0.509672	0.436704	0.457548	0.987195	0.987582
16.92	6.52303	6.26484	0.565871	0.505646	0.436501	0.457542	0.987195	0.987582
16.93	6.52174	6.26081	0.561892	0.50162	0.436299	0.457536	0.987195	0.987582
16.94	6.52045	6.25677	0.557913	0.497595	0.436097	0.45753	0.987195	0.987582
16.95	6.51915	6.25274	0.553934	0.493569	0.435896	0.457524	0.987195	0.987582
16.96	6.51785	6.24871	0.549955	0.489544	0.435695	0.457519	0.987195	0.987582
16.97	6.51655	6.24467	0.545976	0.485518	0.435496	0.457513	0.987195	0.987582
16.98	6.51525	6.24064	0.541997	0.481492	0.435297	0.457508	0.987195	0.987582
16.99	6.51395	6.2366	0.538018	0.477467	0.435098	0.457502	0.987195	0.987582
17	6.51265	6.23257	0.534039	0.473441	0.434901	0.457497	0.987195	0.987582
17.01	6.51135	6.22854	0.53006	0.469415	0.434704	0.457491	0.987195	0.987582
17.02	6.51004	6.2245	0.526081	0.46539	0.434507	0.457486	0.987195	0.987582
17.03	6.50874	6.22047	0.522102	0.461364	0.434312	0.45748	0.987195	0.987582
17.04	6.50743	6.21643	0.518123	0.457338	0.434117	0.457475	0.987195	0.987582
17.05	6.50612	6.2124	0.514144	0.453313	0.433922	0.45747	0.987195	0.987582
17.06	6.50481	6.20837	0.510165	0.449287	0.433729	0.457465	0.987195	0.987582
17.07	6.5035	6.20433	0.506186	0.445262	0.433536	0.45746	0.987195	0.987582
17.08	6.50219	6.2003	0.502207	0.441236	0.433344	0.457455	0.987195	0.987582
17.09	6.50087	6.19626	0.498228	0.43721	0.433152	0.45745	0.987195	0.987582
17.1	6.49956	6.19223	0.494248	0.433185	0.432961	0.457445	0.987195	0.987582
17.11	6.49824	6.1882	0.490269	0.429159	0.432771	0.45744	0.987195	0.987582
17.12	6.49693	6.18416	0.48629	0.425133	0.432581	0.457435	0.987195	0.987582
17.13	6.49561	6.18013	0.482311	0.421108	0.432392	0.45743	0.987195	0.987582
17.14	6.49429	6.17609	0.478332	0.417082	0.432204	0.457425	0.987195	0.987582
17.15	6.49297	6.17206	0.474353	0.413056	0.432016	0.45742	0.987195	0.987582
17.16	6.49165	6.16803	0.470374	0.409031	0.431829	0.457416	0.987195	0.987582
17.17	6.49032	6.16399	0.466395	0.405005	0.431643	0.457411	0.987195	0.987582
17.18	6.489	6.15996	0.462416	0.40098	0.431457	0.457406	0.987195	0.987582
17.19	6.48767	6.15592	0.458437	0.396954	0.431272	0.457402	0.987195	0.987582
17.2	6.48635	6.15189	0.454458	0.392928	0.431088	0.457397	0.987195	0.987582
17.21	6.48502	6.14786	0.450479	0.388903	0.430904	0.457393	0.987195	0.987582
17.22	6.48369	6.14382	0.4465	0.384877	0.430721	0.457388	0.987195	0.987582
17.23	6.48236	6.13979	0.442521	0.380851	0.430539	0.457384	0.987195	0.987582
17.24	6.48103	6.13575	0.438542	0.376826	0.430357	0.457379	0.987195	0.987582
17.25	6.4797	6.13172	0.434563	0.3728	0.430175	0.457375	0.987195	0.987582
17.26	6.47836	6.12769	0.430584	0.368774	0.429995	0.457371	0.987195	0.987582
17.27	6.47703	6.12365	0.426605	0.364749	0.429815	0.457367	0.987195	0.987582
17.28	6.47569	6.11962	0.422626	0.360723	0.429636	0.457362	0.987195	0.987582
17.29	6.47436	6.11558	0.418647	0.356697	0.429457	0.457358	0.987195	0.987582
17.3	6.47302	6.11155	0.414668	0.352672	0.429279	0.457354	0.987195	0.987582
17.31	6.47168	6.10752	0.410689	0.348646	0.429101	0.45735	0.987195	0.987582
17.32	6.47034	6.10348	0.40671	0.344621	0.428925	0.457346	0.987195	0.987582
17.33	6.469	6.09945	0.402731	0.340595	0.428748	0.457342	0.987195	0.987582
17.34	6.46766	6.09541	0.398752	0.336569	0.428573	0.457338	0.987195	0.987582
17.35	6.46631	6.09138	0.394773	0.332544	0.428398	0.457334	0.987195	0.987582
17.36	6.46497	6.08735	0.390794	0.328518	0.428223	0.45733	0.987195	0.987582
17.37	6.46362	6.08331	0.386815	0.324492	0.42805	0.457326	0.987195	0.987582
17.38	6.46228	6.07928	0.382836	0.320467	0.427876	0.457322	0.987195	0.987582
17.39	6.46093	6.07525	0.378857	0.316441	0.427704	0.457318	0.987195	0.987582
17.4	6.45958	6.07121	0.374878	0.312415	0.427532	0.457315	0.987195	0.987582
17.41	6.45823	6.06718	0.370899	0.30839	0.42736	0.457311	0.987195	0.987582
17.42	6.45688	6.06314	0.36692	0.304364	0.42719	0.457307	0.987195	0.987582
17.43	6.45553	6.05911	0.362941	0.300339	0.42702	0.457304	0.987195	0.987582
17.44	6.45417	6.05508	0.358962	0.296313	0.42685	0.4573	0.987195	0.987582
17.45	6.45282	6.05104	0.354983	0.292287	0.426681	0.457296	0.987195	0.987582
17.46	6.45147	6.04701	0.351003	0.288262	0.426513	0.457293	0.987195	0.987582
17.47	6.45011	6.04297	0.347024	0.284236	0.426345	0.457289	0.987195	0.987582
17.48	6.44875	6.03894	0.343045	0.28021	0.426178	0.457286	0.987195	0.987582
17.49	6.44739	6.03491	0.339066	0.276185	0.426011	0.457282	0.987195	0.987582
17.5	6.44603	6.03087	0.335087	0.272159	0.425845	0.457279	0.987195	0.987582
17.51	6.44467	6.02684	0.331108	0.268133	0.42568	0.457275	0.987195	0.987582
17.52	6.44331	6.0228	0.327129	0.264108	0.425515	0.457272	0.987195	0.987582
17.53	6.44195	6.01877	0.32315	0.260082	0.425351	0.457269	0.987195	0.987582
17.54	6.44059	6.01474	0.319171	0.256057	0.425187	0.457265	0.987195	0.987582
17.55	6.43922	6.0107	0.315192	0.252031	0.425024	0.457262	0.987195	0.987582
17.56	6.43785	6.00667	0.311213	0.248005	0.424861	0.457259	0.987195	0.987582
17.57	6.43649	6.00263	0.307234	0.24398	0.424699	0.457256	0.987195	0.987582
17.58	6.43512	5.9986	0.303255	0.239954	0.424538	0.457252	0.987195	0.987582
17.59	6.43375	5.99457	0.299276	0.235928	0.424377	0.457249	0.987195	0.987582
17.6	6.43238	5.99053	0.295297	0.231903	0.424217	0.457246	0.987195	0.987582
17.61	6.43101	5.9865	0.291318	0.227877	0.424057	0.457243	0.987195	0.987582
17.62	6.42964	5.98246	0.287339	0.223851	0.423898	0.45724	0.987195	0.987582
17.63	6.42827	5.97843	0.28336	0.219826	0.423739	0.457237	0.987195	0.987582
17.64	6.42689	5.9744	0.279381	0.2158	0.423581	0.457234	0.987195	0.987582
17.65	6.42552	5.97036	0.275402	0.211775	0.423424	0.457231	0.987195	0.987582
17.66	6.42414	5.96633	0.271423	0.207749	0.423267	0.457228	0.987195	0.987582
17.67	6.42277	5.96229	0.267444	0.203723	0.423111	0.457225	0.987195	0.987582
17.68	6.42139	5.95826	0.263465	0.199698	0.422955	0.457222	0.987195	0.987582
17.69	6.42001	5.95423	0.259486	0.195672	0.4228	0.457219	0.987195	0.987582
17.7	6.41863	5.95019	0.255507	0.191646	0.422645	0.457216	0.987195	0.987582
17.71	6.41725	5.94616	0.251528	0.187621	0.422491	0.457214	0.987195	0.987582
17.72	6.41587	5.94212	0.247549	0.183595	0.422337	0.457211	0.987195	0.987582
17.73	6.41448	5.93809	0.24357	0.179569	0.422184	0.457208	0.987195	0.987582
17.74	6.4131	5.93406	0.239591	0.175544	0.422031	0.457205	0.987195	0.987582
17.75	6.41172	5.93002	0.235612	0.171518	0.421879	0.457203	0.987195	0.987582
17.76	6.41033	5.92599	0.231633	0.167492	0.421728	0.4572	0.987195	0.987582
17.77	6.40894	5.92195	0.227654	0.163467	0.421577	0.457197	0.987195	0.987582
17.78	6.40756	5.91792	0.223675	0.159441	0.421427	0.457195	0.987195	0.987582
17.79	6.40617	5.91389	0.219696	0.155416	0.421277	0.457192	0.987195	0.987582
17.8	6.40478	5.90985	0.215717	0.15139	0.421128	0.457189	0.987195	0.987582
17.81	6.40339	5.90582	0.211737	0.147364	0.420979	0.457187	0.987195	0.987582
17.82	6.402	5.90178	0.207758	0.143339	0.420831	0.457184	0.987195	0.987582
17.83	6.40061	5.89775	0.203779	0.139313	0.420683	0.457182	0.987195	0.987582
17.84	6.39921	5.89372	0.1998	0.135287	0.420536	0.457179	0.987195	0.987582
17.85	6.39782	5.88968	0.195821	0.131262	0.420389	0.457177	0.987195	0.987582
17.86	6.39642	5.88565	0.191842	0.127236	0.420243	0.457174	0.987195	0.987582
17.87	6.39503	5.88161	0.187863	0.12321	0.420097	0.457172	0.987195	0.987582
17.88	6.39363	5.87758	0.183884	0.119185	0.419952	0.457169	0.987195	0.987582
17.89	6.39223	5.87355	0.179905	0.115159	0.419808	0.457167	0.987195	0.987582
17.9	6.39084	5.86951	0.175926	0.111134	0.419663	0.457165	0.987195	0.987582
17.91	6.38944	5.86548	0.171947	0.107108	0.41952	0.457162	0.987195	0.987582
17.92	6.38804	5.86144	0.167968	0.103082	0.419377	0.45716	0.987195	0.987582
17.93	6.38664	5.85741	0.163989	0.0990566	0.419234	0.457158	0.987195	0.987582
17.94	6.38523	5.85338	0.16001	0.095031	0.419092	0.457155	0.987195	0.987582
17.95	6.38383	5.84934	0.156031	0.0910054	0.418951	0.457153	0.987195	0.987582
17.96	6.38243	5.84531	0.152052	0.0869797	0.41881	0.457151	0.987195	0.987582
17.97	6.38102	5.84127	0.148073	0.0829541	0.418669	0.457149	0.987195	0.987582
17.98	6.37962	5.83724	0.144094	0.0789285	0.418529	0.457146	0.987195	0.987582
17.99	6.37821	5.83321	0.140115	0.0749028	0.41839	0.457144	0.987195	0.987582
18	6.3768	5.82917	0.136136	0.0708772	0.418251	0.457142	0.987195	0.987582
18.01	6.37539	5.82514	0.132157	0.0668515	0.418112	0.45714	0.987195	0.987582
18.02	6.37398	5.8211	0.128178	0.0628259	0.417974	0.457138	0.987195	0.987582
18.03	6.37257	5.81707	0.124199	0.0588003	0.417836	0.457136	0.987195	0.987582
18.04	6.37116	5.81304	0.12022	0.0547746	0.417699	0.457134	0.987195	0.987582
18.05	6.36975	5.809	0.116241	0.050749	0.417563	0.457132	0.987195	0.987582
18.06	6.36834	5.80497	0.112262	0.0467233	0.417427	0.457129	0.987195	0.987582
18.07	6.36693	5.80093	0.108283	0.0426977	0.417291	0.457127	0.987195	0.987582
18.08	6.36551	5.7969	0.104304	0.0386721	0.417156	0.457125	0.987195	0.987582
18.09	6.3641	5.79287	0.100325	0.0346464	0.417021	0.457123	0.987195	0.987582
18.1	6.36268	5.78883	0.0963457	0.0306208	0.416887	0.457122	0.987195	0.987582
18.11	6.36126	5.7848	0.0923666	0.0265952	0.416754	0.45712	0.987195	0.987582
18.12	6.35985	5.78076	0.0883876	0.0225695	0.41662	0.457118	0.987195	0.987582
18.13	6.35843	5.77673	0.0844086	0.0185439	0.416488	0.457116	0.987195	0.987582
18.14	6.35701	5.7727	0.0804296	0.0145182	0.416355	0.457114	0.987195	0.987582
18.15	6.35559	5.76866	0.0764505	0.0104926	0.416224	0.457112	0.987195	0.987582
18.16	6.35417	5.76463	0.0724715	0.00646697	0.416092	0.45711	0.987195	0.987582
18.17	6.35274	5.76059	0.0684925	0.00244133	0.415961	0.457108	0.987195	0.987582
18.18	6.35132	5.75656	0.0645135	-0.00158431	0.415831	0.457106	0.987195	0.987582
18.19	6.3499	5.75253	0.0605344	-0.00560995	0.415701	0.457105	0.987195	0.987582
18.2	6.34847	5.74849	0.0565554	-0.00963559	0.415572	0.457103	0.987195	0.987582
18.21	6.34705	5.74446	0.0525764	-0.0136612	0.415443	0.457101	0.987195	0.987582
18.22	6.34562	5.74042	0.0485973	-0.0176869	0.415314	0.457099	0.987195	0.987582
18.23	6.3442	5.73639	0.0446183	-0.0217125	0.415186	0.457098	0.987195	0.987582
18.24	6.34277	5.73236	0.0406393	-0.0257381	0.415059	0.457096	0.987195	0.987582
18.25	6.34134	5.72832	0.0366603	-0.0297638	0.414932	0.457094	0.987195	0.987582
18.26	6.33991	5.72429	0.0326812	-0.0337894	0.414805	0.457092	0.987195	0.987582
18.27	6.33848	5.72025	0.0287022	-0.0378151	0.414679	0.457091	0.987195	0.987582
18.28	6.33705	5.71622	0.0247232	-0.0418407	0.414553	0.457089	0.987195	0.987582
18.29	6.33562	5.71219	0.0207441	-0.0458663	0.414428	0.457087	0.987195	0.987582
18.3	6.33419	5.70815	0.0167651	-0.049892	0.414303	0.457086	0.987195	0.987582
18.31	6.33275	5.70412	0.0127861	-0.0539176	0.414178	0.457084	0.987195	0.987582
18.32	6.33132	5.70008	0.00880706	-0.0579432	0.414055	0.457083	0.987195	0.987582
18.33	6.32989	5.69605	0.00482803	-0.0619689	0.413931	0.457081	0.987195	0.987582
18.34	6.32845	5.69202	0.000849	-0.0659945	0.413808	0.457079	0.987195	0.987582
18.35	6.32701	5.68798	-0.00313003	-0.0700202	0.413685	0.457078	0.987195	0.987582
18.36	6.32558	5.68395	-0.00710906	-0.0740458	0.413563	0.457076	0.987195	0.987582
18.37	6.32414	5.67991	-0.0110881	-0.0780714	0.413441	0.457075	0.987195	0.987582
18.38	6.3227	5.67588	-0.0150671	-0.0820971	0.41332	0.457073	0.987195	0.987582
18.39	6.32126	5.67185	-0.0190461	-0.0861227	0.413199	0.457072	0.987195	0.987582
18.4	6.31982	5.66781	-0.0230252	-0.0901484	0.413079	0.45707	0.987195	0.987582
18.41	6.31838	5.66378	-0.0270042	-0.094174	0.412959	0.457069	0.987195	0.987582
18.42	6.31694	5.65974	-0.0309832	-0.0981996	0.412839	0.457067	0.987195	0.987582
18.43	6.3155	5.65571	-0.0349623	-0.102225	0.41272	0.457066	0.987195	0.987582
18.44	6.31405	5.65168	-0.0389413	-0.106251	0.412601	0.457064	0.987195	0.987582
18.45	6.31261	5.64764	-0.0429203	-0.110277	0.412483	0.457063	0.987195	0.987582
18.46	6.31117	5.64361	-0.0468993	-0.114302	0.412365	0.457062	0.987195	0.987582
18.47	6.30972	5.63957	-0.0508784	-0.118328	0.412248	0.45706	0.987195	0.987582
18.48	6.30827	5.63554	-0.0548574	-0.122353	0.412131	0.457059	0.987195	0.987582
18.49	6.30683	5.63151	-0.0588364	-0.126379	0.412014	0.457057	0.987195	0.987582
18.5	6.30538	5.62747	-0.0628155	-0.130405	0.411898	0.457056	0.987195	0.987582
18.51	6.30393	5.62344	-0.0667945	-0.13443	0.411782	0.457055	0.987195	0.987582
18.52	6.30248	5.6194	-0.0707735	-0.138456	0.411667	0.457053	0.987195	0.987582
18.53	6.30103	5.61537	-0.0747525	-0.142482	0.411552	0.457052	0.987195	0.987582
18.54	6.29958	5.61134	-0.0787316	-0.146507	0.411438	0.457051	0.987195	0.987582
18.55	6.29813	5.6073	-0.0827106	-0.150533	0.411324	0.457049	0.987195	0.987582
18.56	6.29668	5.60327	-0.0866896	-0.154559	0.41121	0.457048	0.987195	0.987582
18.57	6.29523	5.59923	-0.0906686	-0.158584	0.411097	0.457047	0.987195	0.987582
18.58	6.29377	5.5952	-0.0946477	-0.16261	0.410984	0.457046	0.987195	0.987582
18.59	6.29232	5.59117	-0.0986267	-0.166635	0.410871	0.457044	0.987195	0.987582
18.6	6.29087	5.58713	-0.102606	-0.170661	0.410759	0.457043	0.987195	0.987582
18.61	6.28941	5.5831	-0.106585	-0.174687	0.410648	0.457042	0.987195	0.987582
18.62	6.28795	5.57906	-0.110564	-0.178712	0.410536	0.457041	0.987195	0.987582
18.63	6.2865	5.57503	-0.114543	-0.182738	0.410426	0.45704	0.987195	0.987582
18.64	6.28504	5.571	-0.118522	-0.186764	0.410315	0.457038	0.987195	0.987582
18.65	6.28358	5.56696	-0.122501	-0.190789	0.410205	0.457037	0.987195	0.987582
18.66	6.28212	5.56293	-0.12648	-0.194815	0.410096	0.457036	0.987195	0.987582
18.67	6.28066	5.55889	-0.130459	-0.198841	0.409986	0.457035	0.987195	0.987582
18.68	6.2792	5.55486	-0.134438	-0.202866	0.409877	0.457034	0.987195	0.987582
18.69	6.27774	5.55083	-0.138417	-0.206892	0.409769	0.457033	0.987195	0.987582
18.7	6.27628	5.54679	-0.142396	-0.210917	0.409661	0.457031	0.987195	0.987582
18.71	6.27482	5.54276	-0.146375	-0.214943	0.409553	0.45703	0.987195	0.987582
18.72	6.27336	5.53872	-0.150354	-0.218969	0.409446	0.457029	0.987195	0.987582
18.73	6.27189	5.53469	-0.154333	-0.222994	0.409339	0.457028	0.987195	0.987582
18.74	6.27043	5.53066	-0.158312	-0.22702	0.409233	0.457027	0.987195	0.987582
18.75	6.26896	5.52662	-0.162291	-0.231046	0.409127	0.457026	0.987195	0.987582
18.76	6.2675	5.52259	-0.16627	-0.235071	0.409021	0.457025	0.987195	0.987582
18.77	6.26603	5.51855	-0.170249	-0.239097	0.408916	0.457024	0.987195	0.987582
18.78	6.26456	5.51452	-0.174228	-0.243123	0.408811	0.457023	0.987195	0.987582
18.79	6.2631	5.51049	-0.178207	-0.247148	0.408706	0.457022	0.987195	0.987582
18.8	6.26163	5.50645	-0.182186	-0.251174	0.408602	0.457021	0.987195	0.987582
18.81	6.26016	5.50242	-0.186165	-0.2552	0.408498	0.45702	0.987195	0.987582
18.82	6.25869	5.49838	-0.190144	-0.259225	0.408395	0.457019	0.987195	0.987582
18.83	6.25722	5.49435	-0.194123	-0.263251	0.408292	0.457018	0.987195	0.987582
18.84	6.25575	5.49032	-0.198102	-0.267276	0.408189	0.457017	0.987195	0.987582
18.85	6.25428	5.48628	-0.202081	-0.271302	0.408087	0.457016	0.987195	0.987582
18.86	6.25281	5.48225	-0.20606	-0.275328	0.407985	0.457015	0.987195	0.987582
18.87	6.25133	5.47821	-0.210039	-0.279353	0.407883	0.457014	0.987195	0.987582
18.88	6.24986	5.47418	-0.214019	-0.283379	0.407782	0.457013	0.987195	0.987582
18.89	6.24838	5.47015	-0.217998	-0.287405	0.407681	0.457012	0.987195	0.987582
18.9	6.24691	5.46611	-0.221977	-0.29143	0.407581	0.457011	0.987195	0.987582
18.91	6.24543	5.46208	-0.225956	-0.295456	0.40748	0.45701	0.987195	0.987582
18.92	6.24396	5.45804	-0.229935	-0.299482	0.407381	0.457009	0.987195	0.987582
18.93	6.24248	5.45401	-0.233914	-0.303507	0.407281	0.457008	0.987195	0.987582
18.94	6.241	5.44998	-0.237893	-0.307533	0.407182	0.457007	0.987195	0.987582
18.95	6.23953	5.44594	-0.241872	-0.311558	0.407084	0.457006	0.987195	0.987582
18.96	6.23805	5.44191	-0.245851	-0.315584	0.406985	0.457006	0.987195	0.987582
18.97	6.23657	5.43787	-0.24983	-0.31961	0.406887	0.457005	0.987195	0.987582
18.98	6.23509	5.43384	-0.253809	-0.323635	0.40679	0.457004	0.987195	0.987582
18.99	6.23361	5.42981	-0.257788	-0.327661	0.406693	0.457003	0.987195	0.987582
19	6.23213	5.42577	-0.261767	-0.331687	0.406596	0.457002	0.987195	0.987582
19.01	6.23065	5.42174	-0.265746	-0.335712	0.406499	0.457001	0.987195	0.987582
19.02	6.22917	5.41771	-0.269725	-0.339738	0.406403	0.457	0.987195	0.987582
19.03	6.22768	5.41367	-0.273704	-0.343764	0.406307	0.457	0.987195	0.987582
19.04	6.2262	5.40964	-0.277683	-0.347789	0.406212	0.456999	0.987195	0.987582
19.05	6.22472	5.4056	-0.281662	-0.351815	0.406117	0.456998	0.987195	0.987582
19.06	6.22323	5.40157	-0.285641	-0.35584	0.406022	0.456997	0.987195	0.987582
19.07	6.22175	5.39754	-0.28962	-0.359866	0.405928	0.456996	0.987195	0.987582
19.08	6.22026	5.3935	-0.293599	-0.363892	0.405833	0.456996	0.987195	0.987582
19.09	6.21877	5.38947	-0.297578	-0.367917	0.40574	0.456995	0.987195	0.987582
19.1	6.21729	5.38543	-0.301557	-0.371943	0.405646	0.456994	0.987195	0.987582
19.11	6.2158	5.3814	-0.305536	-0.375969	0.405553	0.456993	0.987195	0.987582
19.12	6.21431	5.37737	-0.309515	-0.379994	0.405461	0.456992	0.987195	0.987582
19.13	6.21282	5.37333	-0.313494	-0.38402	0.405368	0.456992	0.987195	0.987582
19.14	6.21133	5.3693	-0.317473	-0.388046	0.405276	0.456991	0.987195	0.987582
19.15	6.20984	5.36526	-0.321452	-0.392071	0.405184	0.45699	0.987195	0.987582
19.16	6.20835	5.36123	-0.325431	-0.396097	0.405093	0.456989	0.987195	0.987582
19.17	6.20686	5.3572	-0.32941	-0.400122	0.405002	0.456989	0.987195	0.987582
19.18	6.20537	5.35316	-0.333389	-0.404148	0.404911	0.456988	0.987195	0.987582
19.19	6.20388	5.34913	-0.337368	-0.408174	0.404821	0.456987	0.987195	0.987582
19.2	6.20239	5.34509	-0.341347	-0.412199	0.404731	0.456987	0.987195	0.987582
19.21	6.20089	5.34106	-0.345326	-0.416225	0.404641	0.456986	0.987195	0.987582
19.22	6.1994	5.33703	-0.349305	-0.420251	0.404552	0.456985	0.987195	0.987582
19.23	6.1979	5.33299	-0.353285	-0.424276	0.404463	0.456984	0.987195	0.987582
19.24	6.19641	5.32896	-0.357264	-0.428302	0.404374	0.456984	0.987195	0.987582
19.25	6.19491	5.32492	-0.361243	-0.432328	0.404286	0.456983	0.987195	0.987582
19.26	6.19342	5.32089	-0.365222	-0.436353	0.404197	0.456982	0.987195	0.987582
19.27	6.19192	5.31686	-0.369201	-0.440379	0.40411	0.456982	0.987195	0.987582
19.28	6.19042	5.31282	-0.37318	-0.444405	0.404022	0.456981	0.987195	0.987582
19.29	6.18893	5.30879	-0.377159	-0.44843	0.403935	0.45698	0.987195	0.987582
19.3	6.18743	5.30475	-0.381138	-0.452456	0.403848	0.45698	0.987195	0.987582
19.31	6.18593	5.30072	-0.385117	-0.456481	0.403762	0.456979	0.987195	0.987582
19.32	6.18443	5.29669	-0.389096	-0.460507	0.403676	0.456979	0.987195	0.987582
19.33	6.18293	5.29265	-0.393075	-0.464533	0.40359	0.456978	0.987195	0.987582
19.34	6.18143	5.28862	-0.397054	-0.468558	0.403504	0.456977	0.987195	0.987582
19.35	6.17993	5.28458	-0.401033	-0.472584	0.403419	0.456977	0.987195	0.987582
19.36	6.17843	5.28055	-0.405012	-0.47661	0.403334	0.456976	0.987195	0.987582
19.37	6.17693	5.27652	-0.408991	-0.480635	0.40325	0.456975	0.987195	0.987582
19.38	6.17542	5.27248	-0.41297	-0.484661	0.403165	0.456975	0.987195	0.987582
19.39	6.17392	5.26845	-0.416949	-0.488687	0.403081	0.456974	0.987195	0.987582
19.4	6.17242	5.26441	-0.420928	-0.492712	0.402998	0.456974	0.987195	0.987582
19.41	6.17091	5.26038	-0.424907	-0.496738	0.402914	0.456973	0.987195	0.987582
19.42	6.16941	5.25635	-0.428886	-0.500763	0.402831	0.456973	0.987195	0.987582
19.43	6.1679	5.25231	-0.432865	-0.504789	0.402748	0.456972	0.987195	0.987582
19.44	6.1664	5.24828	-0.436844	-0.508815	0.402666	0.456971	0.987195	0.987582
19.45	6.16489	5.24424	-0.440823	-0.51284	0.402584	0.456971	0.987195	0.987582
19.46	6.16338	5.24021	-0.444802	-0.516866	0.402502	0.45697	0.987195	0.987582
19.47	6.16188	5.23618	-0.448781	-0.520892	0.40242	0.45697	0.987195	0.987582
19.48	6.16037	5.23214	-0.45276	-0.524917	0.402339	0.456969	0.987195	0.987582
19.49	6.15886	5.22811	-0.456739	-0.528943	0.402258	0.456969	0.987195	0.987582
19.5	6.15735	5.22407	-0.460718	-0.532969	0.402177	0.456968	0.987195	0.987582
19.51	6.15584	5.22004	-0.464697	-0.536994	0.402097	0.456968	0.987195	0.987582
19.52	6.15433	5.21601	-0.468676	-0.54102	0.402017	0.456967	0.987195	0.987582
19.53	6.15282	5.21197	-0.472655	-0.545045	0.401937	0.456967	0.987195	0.987582
19.54	6.15131	5.20794	-0.476634	-0.549071	0.401858	0.456966	0.987195	0.987582
19.55	6.1498	5.2039	-0.480613	-0.553097	0.401779	0.456966	0.987195	0.987582
19.56	6.14829	5.19987	-0.484592	-0.557122	0.4017	0.456965	0.987195	0.987582
19.57	6.14678	5.19584	-0.488571	-0.561148	0.401621	0.456965	0.987195	0.987582
19.58	6.14526	5.1918	-0.49255	-0.565174	0.401543	0.456964	0.987195	0.987582
19.59	6.14375	5.18777	-0.49653	-0.569199	0.401465	0.456964	0.987195	0.987582
19.6	6.14224	5.18373	-0.500509	-0.573225	0.401387	0.456963	0.987195	0.987582
19.61	6.14072	5.1797	-0.504488	-0.577251	0.401309	0.456963	0.987195	0.987582
19.62	6.13921	5.17567	-0.508467	-0.581276	0.401232	0.456962	0.987195	0.987582
19.63	6.13769	5.17163	-0.512446	-0.585302	0.401155	0.456962	0.987195	0.987582
19.64	6.13618	5.1676	-0.516425	-0.589327	0.401079	0.456961	0.987195	0.987582
19.65	6.13466	5.16356	-0.520404	-0.593353	0.401002	0.456961	0.987195	0.987582
19.66	6.13314	5.15953	-0.524383	-0.597379	0.400926	0.45696	0.987195	0.987582
19.67	6.13163	5.1555	-0.528362	-0.601404	0.400851	0.45696	0.987195	0.987582
19.68	6.13011	5.15146	-0.532341	-0.60543	0.400775	0.456959	0.987195	0.987582
19.69	6.12859	5.14743	-0.53632	-0.609456	0.4007	0.456959	0.987195	0.987582
19.7	6.12707	5.14339	-0.540299	-0.613481	0.400625	0.456958	0.987195	0.987582
19.71	6.12555	5.13936	-0.544278	-0.617507	0.40055	0.456958	0.987195	0.987582
19.72	6.12403	5.13533	-0.548257	-0.621533	0.400476	0.456958	0.987195	0.987582
19.73	6.12251	5.13129	-0.552236	-0.625558	0.400402	0.456957	0.987195	0.987582
19.74	6.12099	5.12726	-0.556215	-0.629584	0.400328	0.456957	0.987195	0.987582
19.75	6.11947	5.12322	-0.560194	-0.63361	0.400254	0.456956	0.987195	0.987582
19.76	6.11795	5.11919	-0.564173	-0.637635	0.400181	0.456956	0.987195	0.987582
19.77	6.11643	5.11516	-0.568152	-0.641661	0.400108	0.456955	0.987195	0.987582
19.78	6.11491	5.11112	-0.572131	-0.645686	0.400035	0.456955	0.987195	0.987582
19.79	6.11338	5.10709	-0.57611	-0.649712	0.399963	0.456955	0.987195	0.987582
19.8	6.11186	5.10305	-0.580089	-0.653738	0.399891	0.456954	0.987195	0.987582
19.81	6.11034	5.09902	-0.584068	-0.657763	0.399819	0.456954	0.987195	0.987582
19.82	6.10881	5.09499	-0.588047	-0.661789	0.399747	0.456953	0.987195	0.987582
19.83	6.10729	5.09095	-0.592026	-0.665815	0.399675	0.456953	0.987195	0.987582
19.84	6.10576	5.08692	-0.596005	-0.66984	0.399604	0.456953	0.987195	0.987582
19.85	6.10424	5.08288	-0.599984	-0.673866	0.399533	0.456952	0.987195	0.987582
19.86	6.10271	5.07885	-0.603963	-0.677892	0.399463	0.456952	0.987195	0.987582
19.87	6.10119	5.07482	-0.607942	-0.681917	0.399392	0.456951	0.987195	0.987582
19.88	6.09966	5.07078	-0.611921	-0.685943	0.399322	0.456951	0.987195	0.987582
19.89	6.09813	5.06675	-0.6159	-0.689968	0.399252	0.456951	0.987195	0.987582
19.9	6.0966	5.06271	-0.619879	-0.693994	0.399183	0.45695	0.987195	0.987582
19.91	6.09508	5.05868	-0.623858	-0.69802	0.399113	0.45695	0.987195	0.987582
19.92	6.09355	5.05465	-0.627837	-0.702045	0.399044	0.45695	0.987195	0.987582
19.93	6.09202	5.05061	-0.631816	-0.706071	0.398975	0.456949	0.987195	0.987582
19.94	6.09049	5.04658	-0.635796	-0.710097	0.398907	0.456949	0.987195	0.987582
19.95	6.08896	5.04254	-0.639775	-0.714122	0.398838	0.456949	0.987195	0.987582
19.96	6.08743	5.03851	-0.643754	-0.718148	0.39877	0.456948	0.987195	0.987582
19.97	6.0859	5.03448	-0.647733	-0.722174	0.398703	0.456948	0.987195	0.987582
[truncated: 803 more rows]

## Sheet: B
	Viral load				Target cell
time	black	blue	green	red	black	blue	green	red
0	4.81514	4.81514	4.81514	4.81514	1	1	1	1
0.01	4.81739	4.81739	4.81739	4.81739	0.999991	0.999991	0.999991	0.999991
0.02	4.81965	4.81965	4.81965	4.81965	0.999982	0.999982	0.999982	0.999982
0.03	4.8219	4.8219	4.8219	4.8219	0.999972	0.999972	0.999972	0.999972
0.04	4.82416	4.82416	4.82416	4.82416	0.999963	0.999963	0.999963	0.999963
0.05	4.82641	4.82641	4.82641	4.82641	0.999954	0.999954	0.999954	0.999954
0.06	4.82867	4.82867	4.82867	4.82867	0.999945	0.999945	0.999945	0.999945
0.07	4.83092	4.83092	4.83092	4.83092	0.999935	0.999935	0.999935	0.999935
0.08	4.83318	4.83318	4.83318	4.83318	0.999926	0.999926	0.999926	0.999926
0.09	4.83543	4.83543	4.83543	4.83543	0.999916	0.999916	0.999916	0.999916
0.1	4.83769	4.83769	4.83769	4.83769	0.999907	0.999907	0.999907	0.999907
0.11	4.83994	4.83994	4.83994	4.83994	0.999897	0.999897	0.999897	0.999897
0.12	4.84219	4.84219	4.84219	4.84219	0.999887	0.999887	0.999887	0.999887
0.13	4.84445	4.84445	4.84445	4.84445	0.999878	0.999878	0.999878	0.999878
0.14	4.8467	4.8467	4.8467	4.8467	0.999868	0.999868	0.999868	0.999868
0.15	4.84896	4.84896	4.84896	4.84896	0.999858	0.999858	0.999858	0.999858
0.16	4.85121	4.85121	4.85121	4.85121	0.999848	0.999848	0.999848	0.999848
0.17	4.85346	4.85346	4.85346	4.85346	0.999838	0.999838	0.999838	0.999838
0.18	4.85572	4.85572	4.85572	4.85572	0.999828	0.999828	0.999828	0.999828
0.19	4.85797	4.85797	4.85797	4.85797	0.999818	0.999818	0.999818	0.999818
0.2	4.86023	4.86023	4.86023	4.86023	0.999808	0.999808	0.999808	0.999808
0.21	4.86248	4.86248	4.86248	4.86248	0.999798	0.999798	0.999798	0.999798
0.22	4.86473	4.86473	4.86473	4.86473	0.999788	0.999788	0.999788	0.999788
0.23	4.86699	4.86699	4.86699	4.86699	0.999778	0.999778	0.999778	0.999778
0.24	4.86924	4.86924	4.86924	4.86924	0.999767	0.999767	0.999767	0.999767
0.25	4.87149	4.87149	4.87149	4.87149	0.999757	0.999757	0.999757	0.999757
0.26	4.87375	4.87375	4.87375	4.87375	0.999747	0.999747	0.999747	0.999747
0.27	4.876	4.876	4.876	4.876	0.999736	0.999736	0.999736	0.999736
0.28	4.87825	4.87825	4.87825	4.87825	0.999726	0.999726	0.999726	0.999726
0.29	4.88051	4.88051	4.88051	4.88051	0.999715	0.999715	0.999715	0.999715
0.3	4.88276	4.88276	4.88276	4.88276	0.999705	0.999705	0.999705	0.999705
0.31	4.88501	4.88501	4.88501	4.88501	0.999694	0.999694	0.999694	0.999694
0.32	4.88727	4.88727	4.88727	4.88727	0.999683	0.999683	0.999683	0.999683
0.33	4.88952	4.88952	4.88952	4.88952	0.999672	0.999672	0.999672	0.999672
0.34	4.89177	4.89177	4.89177	4.89177	0.999662	0.999662	0.999662	0.999662
0.35	4.89402	4.89402	4.89402	4.89402	0.999651	0.999651	0.999651	0.999651
0.36	4.89628	4.89628	4.89628	4.89628	0.99964	0.99964	0.99964	0.99964
0.37	4.89853	4.89853	4.89853	4.89853	0.999629	0.999629	0.999629	0.999629
0.38	4.90078	4.90078	4.90078	4.90078	0.999618	0.999618	0.999618	0.999618
0.39	4.90304	4.90304	4.90304	4.90304	0.999607	0.999607	0.999607	0.999607
0.4	4.90529	4.90529	4.90529	4.90529	0.999595	0.999595	0.999595	0.999595
0.41	4.90754	4.90754	4.90754	4.90754	0.999584	0.999584	0.999584	0.999584
0.42	4.90979	4.90979	4.90979	4.90979	0.999573	0.999573	0.999573	0.999573
0.43	4.91204	4.91204	4.91204	4.91204	0.999561	0.999561	0.999561	0.999561
0.44	4.9143	4.9143	4.9143	4.9143	0.99955	0.99955	0.99955	0.99955
0.45	4.91655	4.91655	4.91655	4.91655	0.999539	0.999539	0.999539	0.999539
0.46	4.9188	4.9188	4.9188	4.9188	0.999527	0.999527	0.999527	0.999527
0.47	4.92105	4.92105	4.92105	4.92105	0.999516	0.999516	0.999516	0.999516
0.48	4.9233	4.9233	4.9233	4.9233	0.999504	0.999504	0.999504	0.999504
0.49	4.92556	4.92556	4.92556	4.92556	0.999492	0.999492	0.999492	0.999492
0.5	4.92781	4.92781	4.92781	4.92781	0.99948	0.99948	0.99948	0.99948
0.51	4.93006	4.93006	4.93006	4.93006	0.999469	0.999469	0.999469	0.999469
0.52	4.93231	4.93231	4.93231	4.93231	0.999457	0.999457	0.999457	0.999457
0.53	4.93456	4.93456	4.93456	4.93456	0.999445	0.999445	0.999445	0.999445
0.54	4.93681	4.93681	4.93681	4.93681	0.999433	0.999433	0.999433	0.999433
0.55	4.93906	4.93906	4.93906	4.93906	0.999421	0.999421	0.999421	0.999421
0.56	4.94132	4.94132	4.94132	4.94132	0.999409	0.999409	0.999409	0.999409
0.57	4.94357	4.94357	4.94357	4.94357	0.999396	0.999396	0.999396	0.999396
0.58	4.94582	4.94582	4.94582	4.94582	0.999384	0.999384	0.999384	0.999384
0.59	4.94807	4.94807	4.94807	4.94807	0.999372	0.999372	0.999372	0.999372
0.6	4.95032	4.95032	4.95032	4.95032	0.999359	0.999359	0.999359	0.999359
0.61	4.95257	4.95257	4.95257	4.95257	0.999347	0.999347	0.999347	0.999347
0.62	4.95482	4.95482	4.95482	4.95482	0.999334	0.999334	0.999334	0.999334
0.63	4.95707	4.95707	4.95707	4.95707	0.999322	0.999322	0.999322	0.999322
0.64	4.95932	4.95932	4.95932	4.95932	0.999309	0.999309	0.999309	0.999309
0.65	4.96157	4.96157	4.96157	4.96157	0.999296	0.999296	0.999296	0.999296
0.66	4.96382	4.96382	4.96382	4.96382	0.999284	0.999284	0.999284	0.999284
0.67	4.96607	4.96607	4.96607	4.96607	0.999271	0.999271	0.999271	0.999271
0.68	4.96832	4.96832	4.96832	4.96832	0.999258	0.999258	0.999258	0.999258
0.69	4.97057	4.97057	4.97057	4.97057	0.999245	0.999245	0.999245	0.999245
0.7	4.97283	4.97283	4.97283	4.97283	0.999232	0.999232	0.999232	0.999232
0.71	4.97508	4.97508	4.97508	4.97508	0.999219	0.999219	0.999219	0.999219
0.72	4.97733	4.97733	4.97733	4.97733	0.999206	0.999206	0.999206	0.999206
0.73	4.97957	4.97957	4.97957	4.97957	0.999192	0.999192	0.999192	0.999192
0.74	4.98182	4.98182	4.98182	4.98182	0.999179	0.999179	0.999179	0.999179
0.75	4.98407	4.98407	4.98407	4.98407	0.999166	0.999166	0.999166	0.999166
0.76	4.98632	4.98632	4.98632	4.98632	0.999152	0.999152	0.999152	0.999152
0.77	4.98857	4.98857	4.98857	4.98857	0.999139	0.999139	0.999139	0.999139
0.78	4.99082	4.99082	4.99082	4.99082	0.999125	0.999125	0.999125	0.999125
0.79	4.99307	4.99307	4.99307	4.99307	0.999111	0.999111	0.999111	0.999111
0.8	4.99532	4.99532	4.99532	4.99532	0.999098	0.999098	0.999098	0.999098
0.81	4.99757	4.99757	4.99757	4.99757	0.999084	0.999084	0.999084	0.999084
0.82	4.99982	4.99982	4.99982	4.99982	0.99907	0.99907	0.99907	0.99907
0.83	5.00207	5.00207	5.00207	5.00207	0.999056	0.999056	0.999056	0.999056
0.84	5.00432	5.00432	5.00432	5.00432	0.999042	0.999042	0.999042	0.999042
0.85	5.00657	5.00657	5.00657	5.00657	0.999028	0.999028	0.999028	0.999028
0.86	5.00882	5.00882	5.00882	5.00882	0.999014	0.999014	0.999014	0.999014
0.87	5.01106	5.01106	5.01106	5.01106	0.998999	0.998999	0.998999	0.998999
0.88	5.01331	5.01331	5.01331	5.01331	0.998985	0.998985	0.998985	0.998985
0.89	5.01556	5.01556	5.01556	5.01556	0.998971	0.998971	0.998971	0.998971
0.9	5.01781	5.01781	5.01781	5.01781	0.998956	0.998956	0.998956	0.998956
0.91	5.02006	5.02006	5.02006	5.02006	0.998942	0.998942	0.998942	0.998942
0.92	5.02231	5.02231	5.02231	5.02231	0.998927	0.998927	0.998927	0.998927
0.93	5.02455	5.02455	5.02455	5.02455	0.998912	0.998912	0.998912	0.998912
0.94	5.0268	5.0268	5.0268	5.0268	0.998898	0.998898	0.998898	0.998898
0.95	5.02905	5.02905	5.02905	5.02905	0.998883	0.998883	0.998883	0.998883
0.96	5.0313	5.0313	5.0313	5.0313	0.998868	0.998868	0.998868	0.998868
0.97	5.03355	5.03355	5.03355	5.03355	0.998853	0.998853	0.998853	0.998853
0.98	5.03579	5.03579	5.03579	5.03579	0.998838	0.998838	0.998838	0.998838
0.99	5.03804	5.03804	5.03804	5.03804	0.998823	0.998823	0.998823	0.998823
1	5.04029	5.04029	5.04029	5.04029	0.998807	0.998807	0.998807	0.998807
1.01	5.04254	5.04254	5.04254	5.04254	0.998792	0.998792	0.998792	0.998792
1.02	5.04478	5.04478	5.04478	5.04478	0.998777	0.998777	0.998777	0.998777
1.03	5.04703	5.04703	5.04703	5.04703	0.998761	0.998761	0.998761	0.998761
1.04	5.04928	5.04928	5.04928	5.04928	0.998746	0.998746	0.998746	0.998746
1.05	5.05152	5.05152	5.05152	5.05152	0.99873	0.99873	0.99873	0.99873
1.06	5.05377	5.05377	5.05377	5.05377	0.998714	0.998714	0.998714	0.998714
1.07	5.05602	5.05602	5.05602	5.05602	0.998699	0.998699	0.998699	0.998699
1.08	5.05826	5.05826	5.05826	5.05826	0.998683	0.998683	0.998683	0.998683
1.09	5.06051	5.06051	5.06051	5.06051	0.998667	0.998667	0.998667	0.998667
1.1	5.06276	5.06276	5.06276	5.06276	0.998651	0.998651	0.998651	0.998651
1.11	5.065	5.065	5.065	5.065	0.998635	0.998635	0.998635	0.998635
1.12	5.06725	5.06725	5.06725	5.06725	0.998618	0.998618	0.998618	0.998618
1.13	5.0695	5.0695	5.0695	5.0695	0.998602	0.998602	0.998602	0.998602
1.14	5.07174	5.07174	5.07174	5.07174	0.998586	0.998586	0.998586	0.998586
1.15	5.07399	5.07399	5.07399	5.07399	0.998569	0.998569	0.998569	0.998569
1.16	5.07623	5.07623	5.07623	5.07623	0.998553	0.998553	0.998553	0.998553
1.17	5.07848	5.07848	5.07848	5.07848	0.998536	0.998536	0.998536	0.998536
1.18	5.08073	5.08073	5.08073	5.08073	0.998519	0.998519	0.998519	0.998519
1.19	5.08297	5.08297	5.08297	5.08297	0.998503	0.998503	0.998503	0.998503
1.2	5.08522	5.08522	5.08522	5.08522	0.998486	0.998486	0.998486	0.998486
1.21	5.08746	5.08746	5.08746	5.08746	0.998469	0.998469	0.998469	0.998469
1.22	5.08971	5.08971	5.08971	5.08971	0.998452	0.998452	0.998452	0.998452
1.23	5.09195	5.09195	5.09195	5.09195	0.998435	0.998435	0.998435	0.998435
1.24	5.0942	5.0942	5.0942	5.0942	0.998417	0.998417	0.998417	0.998417
1.25	5.09644	5.09644	5.09644	5.09644	0.9984	0.9984	0.9984	0.9984
1.26	5.09869	5.09869	5.09869	5.09869	0.998383	0.998383	0.998383	0.998383
1.27	5.10093	5.10093	5.10093	5.10093	0.998365	0.998365	0.998365	0.998365
1.28	5.10318	5.10318	5.10318	5.10318	0.998347	0.998347	0.998347	0.998347
1.29	5.10542	5.10542	5.10542	5.10542	0.99833	0.99833	0.99833	0.99833
1.3	5.10767	5.10767	5.10767	5.10767	0.998312	0.998312	0.998312	0.998312
1.31	5.10991	5.10991	5.10991	5.10991	0.998294	0.998294	0.998294	0.998294
1.32	5.11215	5.11215	5.11215	5.11215	0.998276	0.998276	0.998276	0.998276
1.33	5.1144	5.1144	5.1144	5.1144	0.998258	0.998258	0.998258	0.998258
1.34	5.11664	5.11664	5.11664	5.11664	0.99824	0.99824	0.99824	0.99824
1.35	5.11889	5.11889	5.11889	5.11889	0.998222	0.998222	0.998222	0.998222
1.36	5.12113	5.12113	5.12113	5.12113	0.998203	0.998203	0.998203	0.998203
1.37	5.12337	5.12337	5.12337	5.12337	0.998185	0.998185	0.998185	0.998185
1.38	5.12562	5.12562	5.12562	5.12562	0.998166	0.998166	0.998166	0.998166
1.39	5.12786	5.12786	5.12786	5.12786	0.998148	0.998148	0.998148	0.998148
1.4	5.1301	5.1301	5.1301	5.1301	0.998129	0.998129	0.998129	0.998129
1.41	5.13235	5.13235	5.13235	5.13235	0.99811	0.99811	0.99811	0.99811
1.42	5.13459	5.13459	5.13459	5.13459	0.998091	0.998091	0.998091	0.998091
1.43	5.13683	5.13683	5.13683	5.13683	0.998072	0.998072	0.998072	0.998072
1.44	5.13907	5.13907	5.13907	5.13907	0.998053	0.998053	0.998053	0.998053
1.45	5.14132	5.14132	5.14132	5.14132	0.998034	0.998034	0.998034	0.998034
1.46	5.14356	5.14356	5.14356	5.14356	0.998015	0.998015	0.998015	0.998015
1.47	5.1458	5.1458	5.1458	5.1458	0.997995	0.997995	0.997995	0.997995
1.48	5.14804	5.14804	5.14804	5.14804	0.997976	0.997976	0.997976	0.997976
1.49	5.15029	5.15029	5.15029	5.15029	0.997956	0.997956	0.997956	0.997956
1.5	5.15253	5.15253	5.15253	5.15253	0.997936	0.997936	0.997936	0.997936
1.51	5.15477	5.15477	5.15477	5.15477	0.997917	0.997917	0.997917	0.997917
1.52	5.15701	5.15701	5.15701	5.15701	0.997897	0.997897	0.997897	0.997897
1.53	5.15925	5.15925	5.15925	5.15925	0.997877	0.997877	0.997877	0.997877
1.54	5.16149	5.16149	5.16149	5.16149	0.997857	0.997857	0.997857	0.997857
1.55	5.16374	5.16374	5.16374	5.16374	0.997836	0.997836	0.997836	0.997836
1.56	5.16598	5.16598	5.16598	5.16598	0.997816	0.997816	0.997816	0.997816
1.57	5.16822	5.16822	5.16822	5.16822	0.997796	0.997796	0.997796	0.997796
1.58	5.17046	5.17046	5.17046	5.17046	0.997775	0.997775	0.997775	0.997775
1.59	5.1727	5.1727	5.1727	5.1727	0.997754	0.997754	0.997754	0.997754
1.6	5.17494	5.17494	5.17494	5.17494	0.997734	0.997734	0.997734	0.997734
1.61	5.17718	5.17718	5.17718	5.17718	0.997713	0.997713	0.997713	0.997713
1.62	5.17942	5.17942	5.17942	5.17942	0.997692	0.997692	0.997692	0.997692
1.63	5.18166	5.18166	5.18166	5.18166	0.997671	0.997671	0.997671	0.997671
1.64	5.1839	5.1839	5.1839	5.1839	0.99765	0.99765	0.99765	0.99765
1.65	5.18614	5.18614	5.18614	5.18614	0.997628	0.997628	0.997628	0.997628
1.66	5.18838	5.18838	5.18838	5.18838	0.997607	0.997607	0.997607	0.997607
1.67	5.19062	5.19062	5.19062	5.19062	0.997585	0.997585	0.997585	0.997585
1.68	5.19286	5.19286	5.19286	5.19286	0.997564	0.997564	0.997564	0.997564
1.69	5.1951	5.1951	5.1951	5.1951	0.997542	0.997542	0.997542	0.997542
1.7	5.19734	5.19734	5.19734	5.19734	0.99752	0.99752	0.99752	0.99752
1.71	5.19958	5.19958	5.19958	5.19958	0.997498	0.997498	0.997498	0.997498
1.72	5.20182	5.20182	5.20182	5.20182	0.997476	0.997476	0.997476	0.997476
1.73	5.20406	5.20406	5.20406	5.20406	0.997454	0.997454	0.997454	0.997454
1.74	5.2063	5.2063	5.2063	5.2063	0.997432	0.997432	0.997432	0.997432
1.75	5.20854	5.20854	5.20854	5.20854	0.997409	0.997409	0.997409	0.997409
1.76	5.21077	5.21077	5.21077	5.21077	0.997387	0.997387	0.997387	0.997387
1.77	5.21301	5.21301	5.21301	5.21301	0.997364	0.997364	0.997364	0.997364
1.78	5.21525	5.21525	5.21525	5.21525	0.997341	0.997341	0.997341	0.997341
1.79	5.21749	5.21749	5.21749	5.21749	0.997319	0.997319	0.997319	0.997319
1.8	5.21973	5.21973	5.21973	5.21973	0.997296	0.997296	0.997296	0.997296
1.81	5.22196	5.22196	5.22196	5.22196	0.997273	0.997273	0.997273	0.997273
1.82	5.2242	5.2242	5.2242	5.2242	0.997249	0.997249	0.997249	0.997249
1.83	5.22644	5.22644	5.22644	5.22644	0.997226	0.997226	0.997226	0.997226
1.84	5.22868	5.22868	5.22868	5.22868	0.997202	0.997202	0.997202	0.997202
1.85	5.23091	5.23091	5.23091	5.23091	0.997179	0.997179	0.997179	0.997179
1.86	5.23315	5.23315	5.23315	5.23315	0.997155	0.997155	0.997155	0.997155
1.87	5.23539	5.23539	5.23539	5.23539	0.997131	0.997131	0.997131	0.997131
1.88	5.23762	5.23762	5.23762	5.23762	0.997107	0.997107	0.997107	0.997107
1.89	5.23986	5.23986	5.23986	5.23986	0.997083	0.997083	0.997083	0.997083
1.9	5.2421	5.2421	5.2421	5.2421	0.997059	0.997059	0.997059	0.997059
1.91	5.24433	5.24433	5.24433	5.24433	0.997035	0.997035	0.997035	0.997035
1.92	5.24657	5.24657	5.24657	5.24657	0.99701	0.99701	0.99701	0.99701
1.93	5.24881	5.24881	5.24881	5.24881	0.996986	0.996986	0.996986	0.996986
1.94	5.25104	5.25104	5.25104	5.25104	0.996961	0.996961	0.996961	0.996961
1.95	5.25328	5.25328	5.25328	5.25328	0.996936	0.996936	0.996936	0.996936
1.96	5.25551	5.25551	5.25551	5.25551	0.996911	0.996911	0.996911	0.996911
1.97	5.25775	5.25775	5.25775	5.25775	0.996886	0.996886	0.996886	0.996886
1.98	5.25998	5.25998	5.25998	5.25998	0.996861	0.996861	0.996861	0.996861
1.99	5.26222	5.26222	5.26222	5.26222	0.996836	0.996836	0.996836	0.996836
2	5.26445	5.26445	5.26445	5.26445	0.99681	0.99681	0.99681	0.99681
2.01	5.26669	5.26669	5.26669	5.26669	0.996785	0.996785	0.996785	0.996785
2.02	5.26892	5.26892	5.26892	5.26892	0.996759	0.996759	0.996759	0.996759
2.03	5.27116	5.27116	5.27116	5.27116	0.996733	0.996733	0.996733	0.996733
2.04	5.27339	5.27339	5.27339	5.27339	0.996707	0.996707	0.996707	0.996707
2.05	5.27563	5.27563	5.27563	5.27563	0.996681	0.996681	0.996681	0.996681
2.06	5.27786	5.27786	5.27786	5.27786	0.996655	0.996655	0.996655	0.996655
2.07	5.28009	5.28009	5.28009	5.28009	0.996628	0.996628	0.996628	0.996628
2.08	5.28233	5.28233	5.28233	5.28233	0.996602	0.996602	0.996602	0.996602
2.09	5.28456	5.28456	5.28456	5.28456	0.996575	0.996575	0.996575	0.996575
2.1	5.28679	5.28679	5.28679	5.28679	0.996548	0.996548	0.996548	0.996548
2.11	5.28903	5.28903	5.28903	5.28903	0.996521	0.996521	0.996521	0.996521
2.12	5.29126	5.29126	5.29126	5.29126	0.996494	0.996494	0.996494	0.996494
2.13	5.29349	5.29349	5.29349	5.29349	0.996467	0.996467	0.996467	0.996467
2.14	5.29573	5.29573	5.29573	5.29573	0.99644	0.99644	0.99644	0.99644
2.15	5.29796	5.29796	5.29796	5.29796	0.996412	0.996412	0.996412	0.996412
2.16	5.30019	5.30019	5.30019	5.30019	0.996384	0.996384	0.996384	0.996384
2.17	5.30242	5.30242	5.30242	5.30242	0.996357	0.996357	0.996357	0.996357
2.18	5.30465	5.30465	5.30465	5.30465	0.996329	0.996329	0.996329	0.996329
2.19	5.30689	5.30689	5.30689	5.30689	0.996301	0.996301	0.996301	0.996301
2.2	5.30912	5.30912	5.30912	5.30912	0.996272	0.996272	0.996272	0.996272
2.21	5.31135	5.31135	5.31135	5.31135	0.996244	0.996244	0.996244	0.996244
2.22	5.31358	5.31358	5.31358	5.31358	0.996216	0.996216	0.996216	0.996216
2.23	5.31581	5.31581	5.31581	5.31581	0.996187	0.996187	0.996187	0.996187
2.24	5.31804	5.31804	5.31804	5.31804	0.996158	0.996158	0.996158	0.996158
2.25	5.32027	5.32027	5.32027	5.32027	0.996129	0.996129	0.996129	0.996129
2.26	5.3225	5.3225	5.3225	5.3225	0.9961	0.9961	0.9961	0.9961
2.27	5.32473	5.32473	5.32473	5.32473	0.996071	0.996071	0.996071	0.996071
2.28	5.32696	5.32696	5.32696	5.32696	0.996041	0.996041	0.996041	0.996041
2.29	5.32919	5.32919	5.32919	5.32919	0.996012	0.996012	0.996012	0.996012
2.3	5.33142	5.33142	5.33142	5.33142	0.995982	0.995982	0.995982	0.995982
2.31	5.33365	5.33365	5.33365	5.33365	0.995952	0.995952	0.995952	0.995952
2.32	5.33588	5.33588	5.33588	5.33588	0.995922	0.995922	0.995922	0.995922
2.33	5.33811	5.33811	5.33811	5.33811	0.995892	0.995892	0.995892	0.995892
2.34	5.34034	5.34034	5.34034	5.34034	0.995862	0.995862	0.995862	0.995862
2.35	5.34257	5.34257	5.34257	5.34257	0.995831	0.995831	0.995831	0.995831
2.36	5.3448	5.3448	5.3448	5.3448	0.995801	0.995801	0.995801	0.995801
2.37	5.34703	5.34703	5.34703	5.34703	0.99577	0.99577	0.99577	0.99577
2.38	5.34925	5.34925	5.34925	5.34925	0.995739	0.995739	0.995739	0.995739
2.39	5.35148	5.35148	5.35148	5.35148	0.995708	0.995708	0.995708	0.995708
2.4	5.35371	5.35371	5.35371	5.35371	0.995677	0.995677	0.995677	0.995677
2.41	5.35594	5.35594	5.35594	5.35594	0.995645	0.995645	0.995645	0.995645
2.42	5.35816	5.35816	5.35816	5.35816	0.995614	0.995614	0.995614	0.995614
2.43	5.36039	5.36039	5.36039	5.36039	0.995582	0.995582	0.995582	0.995582
2.44	5.36262	5.36262	5.36262	5.36262	0.99555	0.99555	0.99555	0.99555
2.45	5.36485	5.36485	5.36485	5.36485	0.995518	0.995518	0.995518	0.995518
2.46	5.36707	5.36707	5.36707	5.36707	0.995486	0.995486	0.995486	0.995486
2.47	5.3693	5.3693	5.3693	5.3693	0.995453	0.995453	0.995453	0.995453
2.48	5.37152	5.37152	5.37152	5.37152	0.995421	0.995421	0.995421	0.995421
2.49	5.37375	5.37375	5.37375	5.37375	0.995388	0.995388	0.995388	0.995388
2.5	5.37598	5.37598	5.37598	5.37598	0.995355	0.995355	0.995355	0.995355
2.51	5.3782	5.3782	5.3782	5.3782	0.995322	0.995322	0.995322	0.995322
2.52	5.38043	5.38043	5.38043	5.38043	0.995289	0.995289	0.995289	0.995289
2.53	5.38265	5.38265	5.38265	5.38265	0.995256	0.995256	0.995256	0.995256
2.54	5.38488	5.38488	5.38488	5.38488	0.995222	0.995222	0.995222	0.995222
2.55	5.3871	5.3871	5.3871	5.3871	0.995188	0.995188	0.995188	0.995188
2.56	5.38933	5.38933	5.38933	5.38933	0.995154	0.995154	0.995154	0.995154
2.57	5.39155	5.39155	5.39155	5.39155	0.99512	0.99512	0.99512	0.99512
2.58	5.39378	5.39378	5.39378	5.39378	0.995086	0.995086	0.995086	0.995086
2.59	5.396	5.396	5.396	5.396	0.995052	0.995052	0.995052	0.995052
2.6	5.39822	5.39822	5.39822	5.39822	0.995017	0.995017	0.995017	0.995017
2.61	5.40045	5.40045	5.40045	5.40045	0.994982	0.994982	0.994982	0.994982
2.62	5.40267	5.40267	5.40267	5.40267	0.994947	0.994947	0.994947	0.994947
2.63	5.40489	5.40489	5.40489	5.40489	0.994912	0.994912	0.994912	0.994912
2.64	5.40712	5.40712	5.40712	5.40712	0.994877	0.994877	0.994877	0.994877
2.65	5.40934	5.40934	5.40934	5.40934	0.994841	0.994841	0.994841	0.994841
2.66	5.41156	5.41156	5.41156	5.41156	0.994806	0.994806	0.994806	0.994806
2.67	5.41378	5.41378	5.41378	5.41378	0.99477	0.99477	0.99477	0.99477
2.68	5.416	5.416	5.416	5.416	0.994734	0.994734	0.994734	0.994734
2.69	5.41823	5.41823	5.41823	5.41823	0.994698	0.994698	0.994698	0.994698
2.7	5.42045	5.42045	5.42045	5.42045	0.994661	0.994661	0.994661	0.994661
2.71	5.42267	5.42267	5.42267	5.42267	0.994625	0.994625	0.994625	0.994625
2.72	5.42489	5.42489	5.42489	5.42489	0.994588	0.994588	0.994588	0.994588
2.73	5.42711	5.42711	5.42711	5.42711	0.994551	0.994551	0.994551	0.994551
2.74	5.42933	5.42933	5.42933	5.42933	0.994514	0.994514	0.994514	0.994514
2.75	5.43155	5.43155	5.43155	5.43155	0.994476	0.994476	0.994476	0.994476
2.76	5.43377	5.43377	5.43377	5.43377	0.994439	0.994439	0.994439	0.994439
2.77	5.43599	5.43599	5.43599	5.43599	0.994401	0.994401	0.994401	0.994401
2.78	5.43821	5.43821	5.43821	5.43821	0.994363	0.994363	0.994363	0.994363
2.79	5.44043	5.44043	5.44043	5.44043	0.994325	0.994325	0.994325	0.994325
2.8	5.44265	5.44265	5.44265	5.44265	0.994287	0.994287	0.994287	0.994287
2.81	5.44487	5.44487	5.44487	5.44487	0.994248	0.994248	0.994248	0.994248
2.82	5.44709	5.44709	5.44709	5.44709	0.99421	0.99421	0.99421	0.99421
2.83	5.4493	5.4493	5.4493	5.4493	0.994171	0.994171	0.994171	0.994171
2.84	5.45152	5.45152	5.45152	5.45152	0.994132	0.994132	0.994132	0.994132
2.85	5.45374	5.45374	5.45374	5.45374	0.994093	0.994093	0.994093	0.994093
2.86	5.45596	5.45596	5.45596	5.45596	0.994053	0.994053	0.994053	0.994053
2.87	5.45817	5.45817	5.45817	5.45817	0.994013	0.994013	0.994013	0.994013
2.88	5.46039	5.46039	5.46039	5.46039	0.993973	0.993973	0.993973	0.993973
2.89	5.46261	5.46261	5.46261	5.46261	0.993933	0.993933	0.993933	0.993933
2.9	5.46483	5.46483	5.46483	5.46483	0.993893	0.993893	0.993893	0.993893
2.91	5.46704	5.46704	5.46704	5.46704	0.993853	0.993853	0.993853	0.993853
2.92	5.46926	5.46926	5.46926	5.46926	0.993812	0.993812	0.993812	0.993812
2.93	5.47147	5.47147	5.47147	5.47147	0.993771	0.993771	0.993771	0.993771
2.94	5.47369	5.47369	5.47369	5.47369	0.99373	0.99373	0.99373	0.99373
2.95	5.4759	5.4759	5.4759	5.4759	0.993689	0.993689	0.993689	0.993689
2.96	5.47812	5.47812	5.47812	5.47812	0.993647	0.993647	0.993647	0.993647
2.97	5.48033	5.48033	5.48033	5.48033	0.993605	0.993605	0.993605	0.993605
2.98	5.48255	5.48255	5.48255	5.48255	0.993563	0.993563	0.993563	0.993563
2.99	5.48476	5.48476	5.48476	5.48476	0.993521	0.993521	0.993521	0.993521
3	5.48698	5.48698	5.48698	5.48698	0.993479	0.993479	0.993479	0.993479
3.01	5.48919	5.48919	5.48919	5.48919	0.993436	0.993436	0.993436	0.993436
3.02	5.4914	5.4914	5.4914	5.4914	0.993393	0.993393	0.993393	0.993393
3.03	5.49362	5.49362	5.49362	5.49362	0.99335	0.99335	0.99335	0.99335
3.04	5.49583	5.49583	5.49583	5.49583	0.993307	0.993307	0.993307	0.993307
3.05	5.49804	5.49804	5.49804	5.49804	0.993264	0.993264	0.993264	0.993264
3.06	5.50026	5.50026	5.50026	5.50026	0.99322	0.99322	0.99322	0.99322
3.07	5.50247	5.50247	5.50247	5.50247	0.993176	0.993176	0.993176	0.993176
3.08	5.50468	5.50468	5.50468	5.50468	0.993132	0.993132	0.993132	0.993132
3.09	5.50689	5.50689	5.50689	5.50689	0.993088	0.993088	0.993088	0.993088
3.1	5.5091	5.5091	5.5091	5.5091	0.993043	0.993043	0.993043	0.993043
3.11	5.51131	5.51131	5.51131	5.51131	0.992998	0.992998	0.992998	0.992998
3.12	5.51352	5.51352	5.51352	5.51352	0.992953	0.992953	0.992953	0.992953
3.13	5.51573	5.51573	5.51573	5.51573	0.992908	0.992908	0.992908	0.992908
3.14	5.51794	5.51794	5.51794	5.51794	0.992862	0.992862	0.992862	0.992862
3.15	5.52015	5.52015	5.52015	5.52015	0.992817	0.992817	0.992817	0.992817
3.16	5.52236	5.52236	5.52236	5.52236	0.992771	0.992771	0.992771	0.992771
3.17	5.52457	5.52457	5.52457	5.52457	0.992725	0.992725	0.992725	0.992725
3.18	5.52678	5.52678	5.52678	5.52678	0.992678	0.992678	0.992678	0.992678
3.19	5.52899	5.52899	5.52899	5.52899	0.992632	0.992632	0.992632	0.992632
3.2	5.5312	5.5312	5.5312	5.5312	0.992585	0.992585	0.992585	0.992585
3.21	5.53341	5.53341	5.53341	5.53341	0.992538	0.992538	0.992538	0.992538
3.22	5.53561	5.53561	5.53561	5.53561	0.99249	0.99249	0.99249	0.99249
3.23	5.53782	5.53782	5.53782	5.53782	0.992443	0.992443	0.992443	0.992443
3.24	5.54003	5.54003	5.54003	5.54003	0.992395	0.992395	0.992395	0.992395
3.25	5.54224	5.54224	5.54224	5.54224	0.992347	0.992347	0.992347	0.992347
3.26	5.54444	5.54444	5.54444	5.54444	0.992298	0.992298	0.992298	0.992298
3.27	5.54665	5.54665	5.54665	5.54665	0.99225	0.99225	0.99225	0.99225
3.28	5.54886	5.54886	5.54886	5.54886	0.992201	0.992201	0.992201	0.992201
3.29	5.55106	5.55106	5.55106	5.55106	0.992152	0.992152	0.992152	0.992152
3.3	5.55327	5.55327	5.55327	5.55327	0.992103	0.992103	0.992103	0.992103
3.31	5.55547	5.55547	5.55547	5.55547	0.992053	0.992053	0.992053	0.992053
3.32	5.55768	5.55768	5.55768	5.55768	0.992003	0.992003	0.992003	0.992003
3.33	5.55988	5.55988	5.55988	5.55988	0.991953	0.991953	0.991953	0.991953
3.34	5.56208	5.56208	5.56208	5.56208	0.991903	0.991903	0.991903	0.991903
3.35	5.56429	5.56429	5.56429	5.56429	0.991852	0.991852	0.991852	0.991852
3.36	5.56649	5.56649	5.56649	5.56649	0.991802	0.991802	0.991802	0.991802
3.37	5.56869	5.56869	5.56869	5.56869	0.991751	0.991751	0.991751	0.991751
3.38	5.5709	5.5709	5.5709	5.5709	0.991699	0.991699	0.991699	0.991699
3.39	5.5731	5.5731	5.5731	5.5731	0.991648	0.991648	0.991648	0.991648
3.4	5.5753	5.5753	5.5753	5.5753	0.991596	0.991596	0.991596	0.991596
3.41	5.5775	5.5775	5.5775	5.5775	0.991544	0.991544	0.991544	0.991544
3.42	5.57971	5.57971	5.57971	5.57971	0.991491	0.991491	0.991491	0.991491
3.43	5.58191	5.58191	5.58191	5.58191	0.991439	0.991439	0.991439	0.991439
3.44	5.58411	5.58411	5.58411	5.58411	0.991386	0.991386	0.991386	0.991386
3.45	5.58631	5.58631	5.58631	5.58631	0.991333	0.991333	0.991333	0.991333
3.46	5.58851	5.58851	5.58851	5.58851	0.991279	0.991279	0.991279	0.991279
3.47	5.59071	5.59071	5.59071	5.59071	0.991226	0.991226	0.991226	0.991226
3.48	5.59291	5.59291	5.59291	5.59291	0.991172	0.991172	0.991172	0.991172
3.49	5.59511	5.59511	5.59511	5.59511	0.991117	0.991117	0.991117	0.991117
3.5	5.59731	5.59731	5.59731	5.59731	0.991063	0.991063	0.991063	0.991063
3.51	5.5995	5.5995	5.5995	5.5995	0.991008	0.991008	0.991008	0.991008
3.52	5.6017	5.6017	5.6017	5.6017	0.990953	0.990953	0.990953	0.990953
3.53	5.6039	5.6039	5.6039	5.6039	0.990898	0.990898	0.990898	0.990898
3.54	5.6061	5.6061	5.6061	5.6061	0.990842	0.990842	0.990842	0.990842
3.55	5.60829	5.60829	5.60829	5.60829	0.990786	0.990786	0.990786	0.990786
3.56	5.61049	5.61049	5.61049	5.61049	0.99073	0.99073	0.99073	0.99073
3.57	5.61269	5.61269	5.61269	5.61269	0.990674	0.990674	0.990674	0.990674
3.58	5.61488	5.61488	5.61488	5.61488	0.990617	0.990617	0.990617	0.990617
3.59	5.61708	5.61708	5.61708	5.61708	0.99056	0.99056	0.99056	0.99056
3.6	5.61927	5.61927	5.61927	5.61927	0.990503	0.990503	0.990503	0.990503
3.61	5.62147	5.62147	5.62147	5.62147	0.990445	0.990445	0.990445	0.990445
3.62	5.62366	5.62366	5.62366	5.62366	0.990387	0.990387	0.990387	0.990387
3.63	5.62586	5.62586	5.62586	5.62586	0.990329	0.990329	0.990329	0.990329
3.64	5.62805	5.62805	5.62805	5.62805	0.990271	0.990271	0.990271	0.990271
3.65	5.63025	5.63025	5.63025	5.63025	0.990212	0.990212	0.990212	0.990212
3.66	5.63244	5.63244	5.63244	5.63244	0.990153	0.990153	0.990153	0.990153
3.67	5.63463	5.63463	5.63463	5.63463	0.990093	0.990093	0.990093	0.990093
3.68	5.63682	5.63682	5.63682	5.63682	0.990034	0.990034	0.990034	0.990034
3.69	5.63902	5.63902	5.63902	5.63902	0.989974	0.989974	0.989974	0.989974
3.7	5.64121	5.64121	5.64121	5.64121	0.989914	0.989914	0.989914	0.989914
3.71	5.6434	5.6434	5.6434	5.6434	0.989853	0.989853	0.989853	0.989853
3.72	5.64559	5.64559	5.64559	5.64559	0.989792	0.989792	0.989792	0.989792
3.73	5.64778	5.64778	5.64778	5.64778	0.989731	0.989731	0.989731	0.989731
3.74	5.64997	5.64997	5.64997	5.64997	0.98967	0.98967	0.98967	0.98967
3.75	5.65216	5.65216	5.65216	5.65216	0.989608	0.989608	0.989608	0.989608
3.76	5.65435	5.65435	5.65435	5.65435	0.989546	0.989546	0.989546	0.989546
3.77	5.65654	5.65654	5.65654	5.65654	0.989483	0.989483	0.989483	0.989483
3.78	5.65873	5.65873	5.65873	5.65873	0.989421	0.989421	0.989421	0.989421
3.79	5.66091	5.66091	5.66091	5.66091	0.989358	0.989358	0.989358	0.989358
3.8	5.6631	5.6631	5.6631	5.6631	0.989294	0.989294	0.989294	0.989294
3.81	5.66529	5.66529	5.66529	5.66529	0.989231	0.989231	0.989231	0.989231
3.82	5.66748	5.66748	5.66748	5.66748	0.989167	0.989167	0.989167	0.989167
3.83	5.66966	5.66966	5.66966	5.66966	0.989103	0.989103	0.989103	0.989103
3.84	5.67185	5.67185	5.67185	5.67185	0.989038	0.989038	0.989038	0.989038
3.85	5.67403	5.67403	5.67403	5.67403	0.988973	0.988973	0.988973	0.988973
3.86	5.67622	5.67622	5.67622	5.67622	0.988908	0.988908	0.988908	0.988908
3.87	5.67841	5.67841	5.67841	5.67841	0.988842	0.988842	0.988842	0.988842
3.88	5.68059	5.68059	5.68059	5.68059	0.988777	0.988777	0.988777	0.988777
3.89	5.68277	5.68277	5.68277	5.68277	0.98871	0.98871	0.98871	0.98871
3.9	5.68496	5.68496	5.68496	5.68496	0.988644	0.988644	0.988644	0.988644
3.91	5.68714	5.68714	5.68714	5.68714	0.988577	0.988577	0.988577	0.988577
3.92	5.68932	5.68932	5.68932	5.68932	0.98851	0.98851	0.98851	0.98851
3.93	5.69151	5.69151	5.69151	5.69151	0.988442	0.988442	0.988442	0.988442
3.94	5.69369	5.69369	5.69369	5.69369	0.988374	0.988374	0.988374	0.988374
3.95	5.69587	5.69587	5.69587	5.69587	0.988306	0.988306	0.988306	0.988306
3.96	5.69805	5.69805	5.69805	5.69805	0.988238	0.988238	0.988238	0.988238
3.97	5.70023	5.70023	5.70023	5.70023	0.988169	0.988169	0.988169	0.988169
3.98	5.70241	5.70241	5.70241	5.70241	0.9881	0.9881	0.9881	0.9881
3.99	5.70459	5.70459	5.70459	5.70459	0.98803	0.98803	0.98803	0.98803
4	5.70677	5.70677	5.70677	5.70677	0.98796	0.98796	0.98796	0.98796
4.01	5.70895	5.70895	5.66698	5.62626	0.98789	0.98789	0.987893	0.987896
4.02	5.71113	5.71113	5.62719	5.54574	0.987819	0.987819	0.987832	0.987843
4.03	5.71331	5.71331	5.5874	5.46523	0.987748	0.987748	0.987776	0.987799
4.04	5.71548	5.71548	5.54761	5.38472	0.987677	0.987677	0.987725	0.987762
4.05	5.71766	5.71766	5.50782	5.30421	0.987605	0.987605	0.987679	0.987732
4.06	5.71984	5.71984	5.46803	5.22369	0.987533	0.987533	0.987637	0.987706
4.07	5.72201	5.72201	5.42824	5.14318	0.987461	0.987461	0.987598	0.987685
4.08	5.72419	5.72419	5.38845	5.06267	0.987388	0.987388	0.987563	0.987668
4.09	5.72636	5.72636	5.34866	4.98216	0.987315	0.987315	0.987531	0.987653
4.1	5.72854	5.72854	5.30887	4.90164	0.987242	0.987242	0.987501	0.987641
4.11	5.73071	5.73071	5.26908	4.82113	0.987168	0.987168	0.987474	0.987631
4.12	5.73289	5.73289	5.22929	4.74062	0.987094	0.987094	0.98745	0.987623
4.13	5.73506	5.73506	5.1895	4.6601	0.987019	0.987019	0.987428	0.987616
4.14	5.73723	5.73723	5.14971	4.57959	0.986944	0.986944	0.987407	0.98761
4.15	5.73941	5.73941	5.10992	4.49908	0.986869	0.986869	0.987389	0.987605
4.16	5.74158	5.74158	5.07013	4.41857	0.986793	0.986793	0.987372	0.987602
4.17	5.74375	5.74375	5.03034	4.33805	0.986717	0.986717	0.987356	0.987598
4.18	5.74592	5.74592	4.99055	4.25754	0.986641	0.986641	0.987342	0.987595
4.19	5.74809	5.74809	4.95076	4.17703	0.986564	0.986564	0.987329	0.987593
4.2	5.75026	5.75026	4.91097	4.09651	0.986487	0.986487	0.987318	0.987591
4.21	5.75243	5.75243	4.87118	4.016	0.986409	0.986409	0.987307	0.98759
4.22	5.7546	5.7546	4.83139	3.93549	0.986331	0.986331	0.987297	0.987588
4.23	5.75677	5.75677	4.7916	3.85498	0.986253	0.986253	0.987288	0.987587
4.24	5.75894	5.75894	4.75181	3.77446	0.986174	0.986174	0.98728	0.987586
4.25	5.7611	5.7611	4.71202	3.69395	0.986095	0.986095	0.987273	0.987586
4.26	5.76327	5.76327	4.67223	3.61344	0.986016	0.986016	0.987266	0.987585
4.27	5.76544	5.76544	4.63244	3.53293	0.985936	0.985936	0.98726	0.987585
4.28	5.7676	5.7676	4.59265	3.45241	0.985856	0.985856	0.987254	0.987584
4.29	5.76977	5.76977	4.55286	3.3719	0.985775	0.985775	0.987249	0.987584
4.3	5.77193	5.77193	4.51307	3.29139	0.985694	0.985694	0.987244	0.987584
4.31	5.7741	5.7741	4.47328	3.21087	0.985613	0.985613	0.98724	0.987583
4.32	5.77626	5.77626	4.43349	3.13036	0.985531	0.985531	0.987236	0.987583
4.33	5.77843	5.77843	4.3937	3.04985	0.985448	0.985448	0.987233	0.987583
4.34	5.78059	5.78059	4.35391	2.96934	0.985366	0.985366	0.987229	0.987583
4.35	5.78275	5.78275	4.31411	2.88882	0.985283	0.985283	0.987226	0.987583
4.36	5.78491	5.78491	4.27432	2.80831	0.985199	0.985199	0.987224	0.987583
4.37	5.78708	5.78708	4.23453	2.7278	0.985115	0.985115	0.987221	0.987582
4.38	5.78924	5.78924	4.19474	2.64728	0.985031	0.985031	0.987219	0.987582
4.39	5.7914	5.7914	4.15495	2.56677	0.984946	0.984946	0.987217	0.987582
4.4	5.79356	5.79356	4.11516	2.48626	0.984861	0.984861	0.987215	0.987582
4.41	5.79572	5.79572	4.07537	2.40575	0.984776	0.984776	0.987213	0.987582
4.42	5.79788	5.79788	4.03558	2.32523	0.98469	0.98469	0.987212	0.987582
4.43	5.80003	5.80003	3.99579	2.24472	0.984604	0.984604	0.98721	0.987582
4.44	5.80219	5.80219	3.956	2.16421	0.984517	0.984517	0.987209	0.987582
4.45	5.80435	5.80435	3.91621	2.08369	0.98443	0.98443	0.987208	0.987582
4.46	5.8065	5.8065	3.87642	2.00318	0.984342	0.984342	0.987207	0.987582
4.47	5.80866	5.80866	3.83663	1.92267	0.984254	0.984254	0.987206	0.987582
4.48	5.81082	5.81082	3.79684	1.84216	0.984165	0.984165	0.987205	0.987582
4.49	5.81297	5.81297	3.75705	1.76164	0.984076	0.984076	0.987204	0.987582
4.5	5.81513	5.81513	3.71726	1.68113	0.983987	0.983987	0.987203	0.987582
4.51	5.81728	5.81728	3.67747	1.60062	0.983897	0.983897	0.987203	0.987582
4.52	5.81943	5.81943	3.63768	1.5201	0.983807	0.983807	0.987202	0.987582
4.53	5.82159	5.82159	3.59789	1.43959	0.983716	0.983716	0.987201	0.987582
4.54	5.82374	5.82374	3.5581	1.35908	0.983625	0.983625	0.987201	0.987582
4.55	5.82589	5.82589	3.51831	1.27857	0.983534	0.983534	0.9872	0.987582
4.56	5.82804	5.82804	3.47852	1.19805	0.983442	0.983442	0.9872	0.987582
4.57	5.83019	5.83019	3.43873	1.11754	0.983349	0.983349	0.9872	0.987582
4.58	5.83234	5.83234	3.39894	1.03703	0.983256	0.983256	0.987199	0.987582
4.59	5.83449	5.83449	3.35915	0.956515	0.983163	0.983163	0.987199	0.987582
4.6	5.83664	5.83664	3.31936	0.876002	0.983069	0.983069	0.987199	0.987582
4.61	5.83879	5.83879	3.27957	0.79549	0.982975	0.982975	0.987198	0.987582
4.62	5.84093	5.84093	3.23978	0.714977	0.98288	0.98288	0.987198	0.987582
4.63	5.84308	5.84308	3.19999	0.634464	0.982785	0.982785	0.987198	0.987582
4.64	5.84523	5.84523	3.1602	0.553951	0.982689	0.982689	0.987198	0.987582
4.65	5.84737	5.84737	3.12041	0.473438	0.982593	0.982593	0.987197	0.987582
4.66	5.84952	5.84952	3.08062	0.392926	0.982497	0.982497	0.987197	0.987582
4.67	5.85166	5.85166	3.04083	0.312413	0.982399	0.982399	0.987197	0.987582
4.68	5.85381	5.85381	3.00104	0.2319	0.982302	0.982302	0.987197	0.987582
4.69	5.85595	5.85595	2.96125	0.151387	0.982204	0.982204	0.987197	0.987582
4.7	5.85809	5.85809	2.92146	0.0708744	0.982105	0.982105	0.987197	0.987582
4.71	5.86023	5.86023	2.88166	-0.00963841	0.982007	0.982007	0.987197	0.987582
4.72	5.86237	5.86237	2.84187	-0.0901512	0.981907	0.981907	0.987196	0.987582
4.73	5.86452	5.86452	2.80208	-0.170664	0.981807	0.981807	0.987196	0.987582
4.74	5.86666	5.86666	2.76229	-0.251177	0.981707	0.981707	0.987196	0.987582
4.75	5.86879	5.86879	2.7225	-0.33169	0.981606	0.981606	0.987196	0.987582
4.76	5.87093	5.87093	2.68271	-0.412202	0.981505	0.981505	0.987196	0.987582
4.77	5.87307	5.87307	2.64292	-0.492715	0.981403	0.981403	0.987196	0.987582
4.78	5.87521	5.87521	2.60313	-0.573228	0.9813	0.9813	0.987196	0.987582
4.79	5.87735	5.87735	2.56334	-0.653741	0.981198	0.981198	0.987196	0.987582
4.8	5.87948	5.87948	2.52355	-0.734254	0.981094	0.981094	0.987196	0.987582
4.81	5.88162	5.88162	2.48376	-0.814766	0.98099	0.98099	0.987196	0.987582
4.82	5.88375	5.88375	2.44397	-0.895279	0.980886	0.980886	0.987196	0.987582
4.83	5.88589	5.88589	2.40418	-0.975792	0.980781	0.980781	0.987196	0.987582
4.84	5.88802	5.88802	2.36439	-1.0563	0.980676	0.980676	0.987196	0.987582
4.85	5.89015	5.89015	2.3246	-1.13682	0.98057	0.98057	0.987196	0.987582
4.86	5.89229	5.89229	2.28481	-1.21733	0.980464	0.980464	0.987196	0.987582
4.87	5.89442	5.89442	2.24502	-1.29784	0.980357	0.980357	0.987196	0.987582
4.88	5.89655	5.89655	2.20523	-1.37836	0.980249	0.980249	0.987196	0.987582
4.89	5.89868	5.89868	2.16544	-1.45887	0.980141	0.980141	0.987196	0.987582
4.9	5.90081	5.90081	2.12565	-1.53938	0.980033	0.980033	0.987196	0.987582
4.91	5.90294	5.90294	2.08586	-1.61989	0.979924	0.979924	0.987196	0.987582
4.92	5.90506	5.90506	2.04607	-1.70041	0.979815	0.979815	0.987196	0.987582
4.93	5.90719	5.90719	2.00628	-1.78092	0.979705	0.979705	0.987196	0.987582
4.94	5.90932	5.90932	1.96649	-1.86143	0.979594	0.979594	0.987196	0.987582
4.95	5.91145	5.91145	1.9267	-1.94195	0.979483	0.979483	0.987196	0.987582
4.96	5.91357	5.91357	1.88691	-2.02246	0.979371	0.979371	0.987195	0.987582
4.97	5.9157	5.9157	1.84712	-2.10297	0.979259	0.979259	0.987195	0.987582
4.98	5.91782	5.91782	1.80733	-2.18348	0.979147	0.979147	0.987195	0.987582
4.99	5.91994	5.91994	1.76754	-2.264	0.979034	0.979034	0.987195	0.987582
5	5.92206	5.92206	1.72775	-2.34451	0.97892	0.97892	0.987195	0.987582
5.01	5.92419	5.92419	1.68796	-2.42502	0.978806	0.978806	0.987195	0.987582
5.02	5.92631	5.92631	1.64817	-2.50553	0.978691	0.978691	0.987195	0.987582
5.03	5.92843	5.92843	1.60838	-2.58605	0.978575	0.978575	0.987195	0.987582
5.04	5.93055	5.93055	1.56859	-2.66656	0.978459	0.978459	0.987195	0.987582
5.05	5.93267	5.93267	1.5288	-2.74707	0.978343	0.978343	0.987195	0.987582
5.06	5.93479	5.93479	1.48901	-2.82758	0.978226	0.978226	0.987195	0.987582
5.07	5.9369	5.9369	1.44921	-2.9081	0.978108	0.978108	0.987195	0.987582
5.08	5.93902	5.93902	1.40942	-2.98861	0.97799	0.97799	0.987195	0.987582
5.09	5.94114	5.94114	1.36963	-3.06912	0.977871	0.977871	0.987195	0.987582
5.1	5.94325	5.94325	1.32984	-3.14963	0.977752	0.977752	0.987195	0.987582
5.11	5.94536	5.94536	1.29005	-3.23015	0.977632	0.977632	0.987195	0.987582
5.12	5.94748	5.94748	1.25026	-3.31066	0.977512	0.977512	0.987195	0.987582
5.13	5.94959	5.94959	1.21047	-3.39118	0.977391	0.977391	0.987195	0.987582
5.14	5.9517	5.9517	1.17068	-3.47169	0.977269	0.977269	0.987195	0.987582
5.15	5.95382	5.95382	1.13089	-3.55221	0.977147	0.977147	0.987195	0.987582
5.16	5.95593	5.95593	1.0911	-3.63272	0.977025	0.977025	0.987195	0.987582
5.17	5.95804	5.95804	1.05131	-3.71324	0.976901	0.976901	0.987195	0.987582
5.18	5.96014	5.96014	1.01152	-3.79376	0.976777	0.976777	0.987195	0.987582
5.19	5.96225	5.96225	0.971731	-3.87427	0.976653	0.976653	0.987195	0.987582
5.2	5.96436	5.96436	0.931941	-3.95477	0.976528	0.976528	0.987195	0.987582
5.21	5.96647	5.96647	0.892151	-4.03526	0.976402	0.976402	0.987195	0.987582
5.22	5.96857	5.96857	0.852361	-4.11575	0.976276	0.976276	0.987195	0.987582
5.23	5.97068	5.97068	0.81257	-4.19625	0.976149	0.976149	0.987195	0.987582
5.24	5.97278	5.97278	0.77278	-4.27674	0.976022	0.976022	0.987195	0.987582
5.25	5.97489	5.97489	0.73299	-4.35724	0.975894	0.975894	0.987195	0.987582
5.26	5.97699	5.97699	0.693199	-4.43773	0.975765	0.975765	0.987195	0.987582
5.27	5.97909	5.97909	0.653409	-4.51822	0.975636	0.975636	0.987195	0.987582
5.28	5.98119	5.98119	0.613619	-4.59872	0.975506	0.975506	0.987195	0.987582
5.29	5.98329	5.98329	0.573829	-4.67921	0.975375	0.975375	0.987195	0.987582
5.3	5.98539	5.98539	0.534038	-4.75993	0.975244	0.975244	0.987195	0.987582
5.31	5.98749	5.98749	0.494248	-4.84023	0.975112	0.975112	0.987195	0.987582
5.32	5.98959	5.98959	0.454458	-4.92097	0.97498	0.97498	0.987195	0.987582
5.33	5.99169	5.99169	0.414667	-5.00169	0.974847	0.974847	0.987195	0.987582
5.34	5.99378	5.99378	0.374877	-5.0824	0.974714	0.974714	0.987195	0.987582
5.35	5.99588	5.99588	0.335087	-5.16311	0.974579	0.974579	0.987195	0.987582
5.36	5.99797	5.99797	0.295297	-5.24382	0.974445	0.974445	0.987195	0.987582
5.37	6.00006	6.00006	0.255506	-5.32454	0.974309	0.974309	0.987195	0.987582
5.38	6.00216	6.00216	0.215716	-5.40525	0.974173	0.974173	0.987195	0.987582
5.39	6.00425	6.00425	0.175926	-5.48596	0.974036	0.974036	0.987195	0.987582
5.4	6.00634	6.00634	0.136136	-5.56667	0.973899	0.973899	0.987195	0.987582
5.41	6.00843	6.00843	0.0963452	-5.64739	0.973761	0.973761	0.987195	0.987582
5.42	6.01052	6.01052	0.0565549	-5.7281	0.973622	0.973622	0.987195	0.987582
5.43	6.01261	6.01261	0.0167647	-5.80881	0.973483	0.973483	0.987195	0.987582
5.44	6.0147	6.0147	-0.0230256	-5.88952	0.973343	0.973343	0.987195	0.987582
5.45	6.01678	6.01678	-0.0628159	-5.97024	0.973202	0.973202	0.987195	0.987582
5.46	6.01887	6.01887	-0.102606	-6.05095	0.973061	0.973061	0.987195	0.987582
5.47	6.02095	6.02095	-0.142396	-6.13166	0.972919	0.972919	0.987195	0.987582
5.48	6.02304	6.02304	-0.182187	-6.21237	0.972776	0.972776	0.987195	0.987582
5.49	6.02512	6.02512	-0.221977	-6.29309	0.972633	0.972633	0.987195	0.987582
5.5	6.0272	6.0272	-0.261767	-6.3738	0.972489	0.972489	0.987195	0.987582
5.51	6.02928	6.02928	-0.301558	-6.45451	0.972345	0.972345	0.987195	0.987582
5.52	6.03136	6.03136	-0.341348	-6.53522	0.972199	0.972199	0.987195	0.987582
5.53	6.03344	6.03344	-0.381138	-6.61594	0.972053	0.972053	0.987195	0.987582
5.54	6.03552	6.03552	-0.420928	-6.69665	0.971907	0.971907	0.987195	0.987582
5.55	6.0376	6.0376	-0.460719	-6.77736	0.971759	0.971759	0.987195	0.987582
5.56	6.03968	6.03968	-0.500509	-6.85807	0.971611	0.971611	0.987195	0.987582
5.57	6.04175	6.04175	-0.540299	-6.93879	0.971463	0.971463	0.987195	0.987582
5.58	6.04383	6.04383	-0.58009	-7.0195	0.971313	0.971313	0.987195	0.987582
5.59	6.0459	6.0459	-0.61988	-7.10021	0.971163	0.971163	0.987195	0.987582
5.6	6.04797	6.04797	-0.65967	-7.18092	0.971012	0.971012	0.987195	0.987582
5.61	6.05004	6.05004	-0.69946	-7.26182	0.970861	0.970861	0.987195	0.987582
5.62	6.05212	6.05212	-0.739251	-7.34313	0.970709	0.970709	0.987195	0.987582
5.63	6.05419	6.05419	-0.779041	-7.42946	0.970556	0.970556	0.987195	0.987582
5.64	6.05626	6.05626	-0.818831	-7.50332	0.970402	0.970402	0.987195	0.987582
5.65	6.05832	6.05832	-0.858622	-7.57718	0.970248	0.970248	0.987195	0.987582
5.66	6.06039	6.06039	-0.898412	-7.65104	0.970093	0.970093	0.987195	0.987582
5.67	6.06246	6.06246	-0.938202	-7.7249	0.969937	0.969937	0.987195	0.987582
5.68	6.06452	6.06452	-0.977992	-7.79876	0.969781	0.969781	0.987195	0.987582
5.69	6.06659	6.06659	-1.01778	-7.87262	0.969624	0.969624	0.987195	0.987582
5.7	6.06865	6.06865	-1.05757	-7.94648	0.969466	0.969466	0.987195	0.987582
5.71	6.07071	6.07071	-1.09736	-8.02034	0.969307	0.969307	0.987195	0.987582
5.72	6.07277	6.07277	-1.13715	-8.09421	0.969148	0.969148	0.987195	0.987582
5.73	6.07483	6.07483	-1.17694	-8.16807	0.968988	0.968988	0.987195	0.987582
5.74	6.07689	6.07689	-1.21673	-8.24193	0.968827	0.968827	0.987195	0.987582
5.75	6.07895	6.07895	-1.25652	-8.31579	0.968666	0.968666	0.987195	0.987582
5.76	6.08101	6.08101	-1.29631	-8.38965	0.968503	0.968503	0.987195	0.987582
5.77	6.08306	6.08306	-1.3361	-8.46351	0.96834	0.96834	0.987195	0.987582
5.78	6.08512	6.08512	-1.3759	-8.53737	0.968177	0.968177	0.987195	0.987582
5.79	6.08717	6.08717	-1.41569	-8.61123	0.968012	0.968012	0.987195	0.987582
5.8	6.08922	6.08922	-1.45548	-8.68509	0.967847	0.967847	0.987195	0.987582
5.81	6.09128	6.09128	-1.49527	-8.75895	0.967681	0.967681	0.987195	0.987582
5.82	6.09333	6.09333	-1.53506	-8.83281	0.967514	0.967514	0.987195	0.987582
5.83	6.09538	6.09538	-1.57485	-8.90667	0.967347	0.967347	0.987195	0.987582
5.84	6.09743	6.09743	-1.61464	-8.98053	0.967178	0.967178	0.987195	0.987582
5.85	6.09947	6.09947	-1.65443	-9.05439	0.967009	0.967009	0.987195	0.987582
5.86	6.10152	6.10152	-1.69422	-9.12825	0.966839	0.966839	0.987195	0.987582
5.87	6.10357	6.10357	-1.73401	-9.20211	0.966669	0.966669	0.987195	0.987582
5.88	6.10561	6.10561	-1.7738	-9.27597	0.966497	0.966497	0.987195	0.987582
5.89	6.10765	6.10765	-1.81359	-9.34983	0.966325	0.966325	0.987195	0.987582
5.9	6.1097	6.1097	-1.85338	-9.42369	0.966152	0.966152	0.987195	0.987582
5.91	6.11174	6.11174	-1.89317	-9.49755	0.965979	0.965979	0.987195	0.987582
5.92	6.11378	6.11378	-1.93296	-9.57141	0.965804	0.965804	0.987195	0.987582
5.93	6.11582	6.11582	-1.97275	-9.64527	0.965629	0.965629	0.987195	0.987582
5.94	6.11786	6.11786	-2.01254	-9.71913	0.965453	0.965453	0.987195	0.987582
5.95	6.11989	6.11989	-2.05233	-9.79299	0.965276	0.965276	0.987195	0.987582
5.96	6.12193	6.12193	-2.09212	-9.86685	0.965098	0.965098	0.987195	0.987582
5.97	6.12396	6.12396	-2.13191	-9.94071	0.96492	0.96492	0.987195	0.987582
5.98	6.126	6.126	-2.1717	-10.0146	0.96474	0.96474	0.987195	0.987582
5.99	6.12803	6.12803	-2.21149	-10.0884	0.96456	0.96456	0.987195	0.987582
6	6.13006	6.13006	-2.25128	-10.1623	0.964379	0.964379	0.987195	0.987582
6.01	6.13209	6.13209	-2.29107	-10.2362	0.964198	0.964198	0.987195	0.987582
6.02	6.13412	6.13412	-2.33086	-10.31	0.964015	0.964015	0.987195	0.987582
6.03	6.13615	6.13615	-2.37065	-10.3839	0.963832	0.963832	0.987195	0.987582
6.04	6.13817	6.13817	-2.41044	-10.4577	0.963648	0.963648	0.987195	0.987582
6.05	6.1402	6.1402	-2.45023	-10.5316	0.963463	0.963463	0.987195	0.987582
6.06	6.14222	6.14222	-2.49002	-10.6055	0.963277	0.963277	0.987195	0.987582
6.07	6.14425	6.14425	-2.52981	-10.6793	0.96309	0.96309	0.987195	0.987582
6.08	6.14627	6.14627	-2.5696	-10.7532	0.962903	0.962903	0.987195	0.987582
6.09	6.14829	6.14829	-2.60939	-10.827	0.962714	0.962714	0.987195	0.987582
6.1	6.15031	6.15031	-2.64918	-10.9009	0.962525	0.962525	0.987195	0.987582
6.11	6.15233	6.15233	-2.68897	-10.9748	0.962335	0.962335	0.987195	0.987582
6.12	6.15434	6.15434	-2.72876	-11.0486	0.962144	0.962144	0.987195	0.987582
6.13	6.15636	6.15636	-2.76855	-11.1225	0.961953	0.961953	0.987195	0.987582
6.14	6.15837	6.15837	-2.80835	-11.1963	0.96176	0.96176	0.987195	0.987582
6.15	6.16039	6.16039	-2.84814	-11.2702	0.961567	0.961567	0.987195	0.987582
6.16	6.1624	6.1624	-2.88793	-11.3441	0.961372	0.961372	0.987195	0.987582
6.17	6.16441	6.16441	-2.92772	-11.4179	0.961177	0.961177	0.987195	0.987582
6.18	6.16642	6.16642	-2.96751	-11.4918	0.960981	0.960981	0.987195	0.987582
6.19	6.16843	6.16843	-3.0073	-11.5656	0.960784	0.960784	0.987195	0.987582
6.2	6.17044	6.17044	-3.04709	-11.6395	0.960587	0.960587	0.987195	0.987582
6.21	6.17244	6.17244	-3.08688	-11.7134	0.960388	0.960388	0.987195	0.987582
6.22	6.17445	6.17445	-3.12667	-11.7872	0.960188	0.960188	0.987195	0.987582
6.23	6.17645	6.17645	-3.16646	-11.8611	0.959988	0.959988	0.987195	0.987582
6.24	6.17845	6.17845	-3.20625	-11.9349	0.959787	0.959787	0.987195	0.987582
6.25	6.18046	6.18046	-3.24604	-12.0088	0.959585	0.959585	0.987195	0.987582
6.26	6.18246	6.18246	-3.28583	-12.0827	0.959382	0.959382	0.987195	0.987582
6.27	6.18445	6.18445	-3.32562	-12.1565	0.959178	0.959178	0.987195	0.987582
6.28	6.18645	6.18645	-3.36541	-12.2304	0.958973	0.958973	0.987195	0.987582
6.29	6.18845	6.18845	-3.4052	-12.3042	0.958767	0.958767	0.987195	0.987582
6.3	6.19044	6.19044	-3.44499	-12.3781	0.95856	0.95856	0.987195	0.987582
6.31	6.19243	6.19243	-3.48478	-12.452	0.958353	0.958353	0.987195	0.987582
6.32	6.19443	6.19443	-3.52457	-12.5258	0.958144	0.958144	0.987195	0.987582
6.33	6.19642	6.19642	-3.56436	-12.5997	0.957935	0.957935	0.987195	0.987582
6.34	6.19841	6.19841	-3.60415	-12.6735	0.957725	0.957725	0.987195	0.987582
6.35	6.2004	6.2004	-3.64394	-12.7474	0.957514	0.957514	0.987195	0.987582
6.36	6.20238	6.20238	-3.68373	-12.8213	0.957301	0.957301	0.987195	0.987582
6.37	6.20437	6.20437	-3.72352	-12.8951	0.957088	0.957088	0.987195	0.987582
6.38	6.20635	6.20635	-3.76331	-12.969	0.956874	0.956874	0.987195	0.987582
6.39	6.20833	6.20833	-3.8031	-13.0428	0.956659	0.956659	0.987195	0.987582
6.4	6.21032	6.21032	-3.84289	-13.1167	0.956444	0.956444	0.987195	0.987582
6.41	6.2123	6.2123	-3.88268	-13.1906	0.956227	0.956227	0.987195	0.987582
6.42	6.21427	6.21427	-3.92247	-13.2644	0.956009	0.956009	0.987195	0.987582
6.43	6.21625	6.21625	-3.96226	-13.3383	0.95579	0.95579	0.987195	0.987582
6.44	6.21823	6.21823	-4.00205	-13.4121	0.955571	0.955571	0.987195	0.987582
6.45	6.2202	6.2202	-4.04184	-13.486	0.95535	0.95535	0.987195	0.987582
6.46	6.22217	6.22217	-4.08163	-13.5599	0.955129	0.955129	0.987195	0.987582
6.47	6.22415	6.22415	-4.12141	-13.6337	0.954906	0.954906	0.987195	0.987582
6.48	6.22612	6.22612	-4.1612	-13.7076	0.954683	0.954683	0.987195	0.987582
6.49	6.22809	6.22809	-4.20099	-13.7815	0.954458	0.954458	0.987195	0.987582
6.5	6.23005	6.23005	-4.24078	-13.8553	0.954233	0.954233	0.987195	0.987582
6.51	6.23202	6.23202	-4.28057	-13.9292	0.954007	0.954007	0.987195	0.987582
6.52	6.23398	6.23398	-4.32036	-14.003	0.953779	0.953779	0.987195	0.987582
6.53	6.23595	6.23595	-4.36015	-14.0769	0.953551	0.953551	0.987195	0.987582
6.54	6.23791	6.23791	-4.39994	-14.1508	0.953322	0.953322	0.987195	0.987582
6.55	6.23987	6.23987	-4.43973	-14.2246	0.953092	0.953092	0.987195	0.987582
6.56	6.24183	6.24183	-4.47952	-14.2985	0.95286	0.95286	0.987195	0.987582
6.57	6.24379	6.24379	-4.51933	-14.3723	0.952628	0.952628	0.987195	0.987582
6.58	6.24574	6.24574	-4.5591	-14.4462	0.952395	0.952395	0.987195	0.987582
6.59	6.2477	6.2477	-4.59892	-14.5201	0.952161	0.952161	0.987195	0.987582
6.6	6.24965	6.24965	-4.63873	-14.5939	0.951926	0.951926	0.987195	0.987582
6.61	6.2516	6.2516	-4.67855	-14.6678	0.951689	0.951689	0.987195	0.987582
6.62	6.25355	6.25355	-4.71837	-14.7416	0.951452	0.951452	0.987195	0.987582
6.63	6.2555	6.2555	-4.75818	-14.8155	0.951214	0.951214	0.987195	0.987582
6.64	6.25745	6.25745	-4.798	-14.8894	0.950975	0.950975	0.987195	0.987582
6.65	6.25939	6.25939	-4.83782	-14.9632	0.950735	0.950735	0.987195	0.987582
6.66	6.26134	6.26134	-4.87764	-15.0371	0.950493	0.950493	0.987195	0.987582
6.67	6.26328	6.26328	-4.91745	-15.1109	0.950251	0.950251	0.987195	0.987582
6.68	6.26522	6.26522	-4.95727	-15.1848	0.950008	0.950008	0.987195	0.987582
6.69	6.26716	6.26716	-4.99709	-15.2587	0.949763	0.949763	0.987195	0.987582
6.7	6.2691	6.2691	-5.03691	-15.3325	0.949518	0.949518	0.987195	0.987582
6.71	6.27103	6.27103	-5.07672	-15.4064	0.949272	0.949272	0.987195	0.987582
6.72	6.27297	6.27297	-5.11654	-15.4802	0.949024	0.949024	0.987195	0.987582
6.73	6.2749	6.2749	-5.15636	-15.5541	0.948776	0.948776	0.987195	0.987582
6.74	6.27683	6.27683	-5.19618	-15.628	0.948526	0.948526	0.987195	0.987582
6.75	6.27876	6.27876	-5.23599	-15.7018	0.948276	0.948276	0.987195	0.987582
6.76	6.28069	6.28069	-5.27581	-15.7757	0.948024	0.948024	0.987195	0.987582
6.77	6.28262	6.28262	-5.31563	-15.8495	0.947771	0.947771	0.987195	0.987582
6.78	6.28454	6.28454	-5.35544	-15.9234	0.947518	0.947518	0.987195	0.987582
6.79	6.28647	6.28647	-5.39526	-15.9973	0.947263	0.947263	0.987195	0.987582
6.8	6.28839	6.28839	-5.43508	-16.0711	0.947007	0.947007	0.987195	0.987582
6.81	6.29031	6.29031	-5.4749	-16.145	0.94675	0.94675	0.987195	0.987582
6.82	6.29223	6.29223	-5.51471	-16.2188	0.946492	0.946492	0.987195	0.987582
6.83	6.29414	6.29414	-5.55453	-16.2927	0.946233	0.946233	0.987195	0.987582
6.84	6.29606	6.29606	-5.59435	-16.3666	0.945973	0.945973	0.987195	0.987582
6.85	6.29797	6.29797	-5.63417	-16.4404	0.945712	0.945712	0.987195	0.987582
6.86	6.29989	6.29989	-5.67398	-16.5143	0.94545	0.94545	0.987195	0.987582
6.87	6.3018	6.3018	-5.7138	-16.5881	0.945186	0.945186	0.987195	0.987582
6.88	6.30371	6.30371	-5.75362	-16.662	0.944922	0.944922	0.987195	0.987582
6.89	6.30561	6.30561	-5.79344	-16.7359	0.944656	0.944656	0.987195	0.987582
6.9	6.30752	6.30752	-5.83325	-16.8097	0.94439	0.94439	0.987195	0.987582
6.91	6.30942	6.30942	-5.87307	-16.8836	0.944122	0.944122	0.987195	0.987582
6.92	6.31133	6.31133	-5.91289	-16.9574	0.943853	0.943853	0.987195	0.987582
6.93	6.31323	6.31323	-5.9527	-17.0313	0.943583	0.943583	0.987195	0.987582
6.94	6.31512	6.31512	-5.99252	-17.1052	0.943312	0.943312	0.987195	0.987582
6.95	6.31702	6.31702	-6.03234	-17.179	0.94304	0.94304	0.987195	0.987582
6.96	6.31892	6.31892	-6.07216	-17.2529	0.942767	0.942767	0.987195	0.987582
6.97	6.32081	6.32081	-6.11197	-17.3267	0.942493	0.942493	0.987195	0.987582
6.98	6.3227	6.3227	-6.15179	-17.4006	0.942217	0.942217	0.987195	0.987582
6.99	6.32459	6.32459	-6.19161	-17.4745	0.941941	0.941941	0.987195	0.987582
7	6.32648	6.32648	-6.23143	-17.5483	0.941663	0.941663	0.987195	0.987582
7.01	6.32837	6.32837	-6.27124	-17.6222	0.941384	0.941384	0.987195	0.987582
7.02	6.33025	6.33025	-6.31106	-17.696	0.941104	0.941104	0.987195	0.987582
7.03	6.33214	6.33214	-6.35088	-17.7699	0.940823	0.940823	0.987195	0.987582
7.04	6.33402	6.33402	-6.3907	-17.8438	0.940541	0.940541	0.987195	0.987582
7.05	6.3359	6.3359	-6.43051	-17.9176	0.940257	0.940257	0.987195	0.987582
7.06	6.33778	6.33778	-6.47033	-17.9915	0.939973	0.939973	0.987195	0.987582
7.07	6.33965	6.33965	-6.51015	-18.0654	0.939687	0.939687	0.987195	0.987582
7.08	6.34153	6.34153	-6.54997	-18.1392	0.9394	0.9394	0.987195	0.987582
7.09	6.3434	6.3434	-6.58978	-18.2131	0.939112	0.939112	0.987195	0.987582
7.1	6.34527	6.34527	-6.6296	-18.2869	0.938823	0.938823	0.987195	0.987582
7.11	6.34714	6.34714	-6.66942	-18.3608	0.938533	0.938533	0.987195	0.987582
7.12	6.349	6.349	-6.70923	-18.4347	0.938241	0.938241	0.987195	0.987582
7.13	6.35087	6.35087	-6.74905	-18.5085	0.937949	0.937949	0.987195	0.987582
7.14	6.35273	6.35273	-6.78887	-18.5824	0.937655	0.937655	0.987195	0.987582
7.15	6.35459	6.35459	-6.82869	-18.6562	0.93736	0.93736	0.987195	0.987582
7.16	6.35645	6.35645	-6.8685	-18.7301	0.937064	0.937064	0.987195	0.987582
7.17	6.35831	6.35831	-6.90832	-18.804	0.936767	0.936767	0.987195	0.987582
7.18	6.36017	6.36017	-6.94814	-18.8778	0.936468	0.936468	0.987195	0.987582
7.19	6.36202	6.36202	-6.98796	-18.9517	0.936169	0.936169	0.987195	0.987582
7.2	6.36387	6.36387	-7.02777	-19.0255	0.935868	0.935868	0.987195	0.987582
7.21	6.36572	6.36572	-7.06759	-19.0994	0.935566	0.935566	0.987195	0.987582
7.22	6.36757	6.36757	-7.10741	-19.1733	0.935262	0.935262	0.987195	0.987582
7.23	6.36942	6.36942	-7.14723	-19.2471	0.934958	0.934958	0.987195	0.987582
7.24	6.37126	6.37126	-7.18706	-19.321	0.934652	0.934652	0.987195	0.987582
7.25	6.37311	6.37311	-7.22695	-19.3948	0.934346	0.934346	0.987195	0.987582
7.26	6.37495	6.37495	-7.26802	-19.4687	0.934038	0.934038	0.987195	0.987582
7.27	6.37678	6.37678	-7.30609	-19.5426	0.933728	0.933728	0.987195	0.987582
7.28	6.37862	6.37862	-7.34416	-19.6164	0.933418	0.933418	0.987195	0.987582
7.29	6.38046	6.38046	-7.38224	-19.6903	0.933106	0.933106	0.987195	0.987582
7.3	6.38229	6.38229	-7.42031	-19.7641	0.932794	0.932794	0.987195	0.987582
7.31	6.38412	6.38412	-7.45838	-19.838	0.932479	0.932479	0.987195	0.987582
7.32	6.38595	6.38595	-7.49645	-19.9119	0.932164	0.932164	0.987195	0.987582
7.33	6.38778	6.38778	-7.53452	-19.9857	0.931848	0.931848	0.987195	0.987582
7.34	6.3896	6.3896	-7.57259	-20.0596	0.93153	0.93153	0.987195	0.987582
7.35	6.39142	6.39142	-7.61067	-20.1334	0.931211	0.931211	0.987195	0.987582
7.36	6.39324	6.39324	-7.64874	-20.2073	0.930891	0.930891	0.987195	0.987582
7.37	6.39506	6.39506	-7.68681	-20.2812	0.930569	0.930569	0.987195	0.987582
7.38	6.39688	6.39688	-7.72488	-20.355	0.930247	0.930247	0.987195	0.987582
7.39	6.39869	6.39869	-7.76295	-20.4289	0.929923	0.929923	0.987195	0.987582
7.4	6.40051	6.40051	-7.80102	-20.5027	0.929598	0.929598	0.987195	0.987582
7.41	6.40232	6.40232	-7.8391	-20.5766	0.929271	0.929271	0.987195	0.987582
7.42	6.40413	6.40413	-7.87717	-20.6505	0.928944	0.928944	0.987195	0.987582
7.43	6.40593	6.40593	-7.91524	-20.7243	0.928615	0.928615	0.987195	0.987582
7.44	6.40774	6.40774	-7.95331	-20.7982	0.928285	0.928285	0.987195	0.987582
7.45	6.40954	6.40954	-7.99138	-20.872	0.927953	0.927953	0.987195	0.987582
7.46	6.41134	6.41134	-8.02945	-20.9459	0.92762	0.92762	0.987195	0.987582
7.47	6.41314	6.41314	-8.06753	-21.0198	0.927287	0.927287	0.987195	0.987582
7.48	6.41493	6.41493	-8.1056	-21.0936	0.926951	0.926951	0.987195	0.987582
7.49	6.41673	6.41673	-8.14367	-21.1675	0.926615	0.926615	0.987195	0.987582
7.5	6.41852	6.41852	-8.18174	-21.2413	0.926277	0.926277	0.987195	0.987582
7.51	6.42031	6.42031	-8.21981	-21.3152	0.925938	0.925938	0.987195	0.987582
7.52	6.4221	6.4221	-8.25788	-21.3891	0.925598	0.925598	0.987195	0.987582
7.53	6.42388	6.42388	-8.29596	-21.4629	0.925256	0.925256	0.987195	0.987582
7.54	6.42567	6.42567	-8.33403	-21.5368	0.924914	0.924914	0.987195	0.987582
7.55	6.42745	6.42745	-8.3721	-21.6106	0.92457	0.92457	0.987195	0.987582
7.56	6.42923	6.42923	-8.41017	-21.6845	0.924224	0.924224	0.987195	0.987582
7.57	6.431	6.431	-8.44824	-21.7584	0.923877	0.923877	0.987195	0.987582
7.58	6.43278	6.43278	-8.48631	-21.8322	0.92353	0.92353	0.987195	0.987582
7.59	6.43455	6.43455	-8.52439	-21.9061	0.92318	0.92318	0.987195	0.987582
7.6	6.43632	6.43632	-8.56246	-21.9799	0.92283	0.92283	0.987195	0.987582
7.61	6.43809	6.43809	-8.60053	-22.0538	0.922478	0.922478	0.987195	0.987582
7.62	6.43985	6.43985	-8.6386	-22.1277	0.922125	0.922125	0.987195	0.987582
7.63	6.44162	6.44162	-8.67667	-22.2015	0.92177	0.92177	0.987195	0.987582
7.64	6.44338	6.44338	-8.71474	-22.2754	0.921415	0.921415	0.987195	0.987582
7.65	6.44514	6.44514	-8.75282	-22.3493	0.921057	0.921057	0.987195	0.987582
7.66	6.44689	6.44689	-8.79089	-22.4231	0.920699	0.920699	0.987195	0.987582
7.67	6.44865	6.44865	-8.82896	-22.497	0.920339	0.920339	0.987195	0.987582
7.68	6.4504	6.4504	-8.86703	-22.5708	0.919978	0.919978	0.987195	0.987582
7.69	6.45215	6.45215	-8.9051	-22.6447	0.919616	0.919616	0.987195	0.987582
7.7	6.4539	6.4539	-8.94317	-22.7186	0.919253	0.919253	0.987195	0.987582
7.71	6.45564	6.45564	-8.98125	-22.7924	0.918888	0.918888	0.987195	0.987582
7.72	6.45739	6.45739	-9.01932	-22.8663	0.918521	0.918521	0.987195	0.987582
7.73	6.45913	6.45913	-9.05739	-22.9401	0.918154	0.918154	0.987195	0.987582
7.74	6.46087	6.46087	-9.09546	-23.014	0.917785	0.917785	0.987195	0.987582
7.75	6.4626	6.4626	-9.13353	-23.0879	0.917415	0.917415	0.987195	0.987582
7.76	6.46434	6.46434	-9.1716	-23.1617	0.917043	0.917043	0.987195	0.987582
7.77	6.46607	6.46607	-9.20968	-23.2356	0.91667	0.91667	0.987195	0.987582
7.78	6.4678	6.4678	-9.24775	-23.3094	0.916296	0.916296	0.987195	0.987582
7.79	6.46952	6.46952	-9.28582	-23.3833	0.91592	0.91592	0.987195	0.987582
7.8	6.47125	6.47125	-9.32389	-23.4572	0.915543	0.915543	0.987195	0.987582
7.81	6.47297	6.47297	-9.36196	-23.531	0.915165	0.915165	0.987195	0.987582
7.82	6.47469	6.47469	-9.40003	-23.6049	0.914785	0.914785	0.987195	0.987582
7.83	6.47641	6.47641	-9.43811	-23.6787	0.914404	0.914404	0.987195	0.987582
7.84	6.47812	6.47812	-9.47618	-23.7526	0.914022	0.914022	0.987195	0.987582
7.85	6.47983	6.47983	-9.51425	-23.8265	0.913638	0.913638	0.987195	0.987582
7.86	6.48154	6.48154	-9.55232	-23.9003	0.913253	0.913253	0.987195	0.987582
7.87	6.48325	6.48325	-9.59039	-23.9742	0.912867	0.912867	0.987195	0.987582
7.88	6.48496	6.48496	-9.62847	-24.048	0.912479	0.912479	0.987195	0.987582
7.89	6.48666	6.48666	-9.66654	-24.1219	0.91209	0.91209	0.987195	0.987582
7.9	6.48836	6.48836	-9.70461	-24.1958	0.9117	0.9117	0.987195	0.987582
7.91	6.49006	6.49006	-9.74268	-24.2696	0.911308	0.911308	0.987195	0.987582
7.92	6.49175	6.49175	-9.78075	-24.3435	0.910915	0.910915	0.987195	0.987582
7.93	6.49344	6.49344	-9.81882	-24.4173	0.91052	0.91052	0.987195	0.987582
7.94	6.49513	6.49513	-9.8569	-24.4912	0.910124	0.910124	0.987195	0.987582
7.95	6.49682	6.49682	-9.89497	-24.5651	0.909727	0.909727	0.987195	0.987582
7.96	6.49851	6.49851	-9.93304	-24.6389	0.909328	0.909328	0.987195	0.987582
7.97	6.50019	6.50019	-9.97111	-24.7128	0.908928	0.908928	0.987195	0.987582
7.98	6.50187	6.50187	-10.0092	-24.7866	0.908527	0.908527	0.987195	0.987582
7.99	6.50355	6.50355	-10.0473	-24.8605	0.908124	0.908124	0.987195	0.987582
8	6.50522	6.50522	-10.0853	-24.9344	0.90772	0.90772	0.987195	0.987582
8.01	6.5069	6.5069	-10.1234	-25.0082	0.907315	0.907315	0.987195	0.987582
8.02	6.50857	6.50857	-10.1615	-25.0821	0.906908	0.906908	0.987195	0.987582
8.03	6.51023	6.51023	-10.1995	-25.1559	0.906499	0.906499	0.987195	0.987582
8.04	6.5119	6.5119	-10.2376	-25.2298	0.90609	0.90609	0.987195	0.987582
8.05	6.51356	6.51356	-10.2757	-25.3037	0.905679	0.905679	0.987195	0.987582
8.06	6.51522	6.51522	-10.3138	-25.3775	0.905266	0.905266	0.987195	0.987582
8.07	6.51688	6.51688	-10.3518	-25.4514	0.904852	0.904852	0.987195	0.987582
8.08	6.51853	6.51853	-10.3899	-25.5252	0.904437	0.904437	0.987195	0.987582
8.09	6.52018	6.52018	-10.428	-25.5991	0.904021	0.904021	0.987195	0.987582
8.1	6.52183	6.52183	-10.466	-25.673	0.903603	0.903603	0.987195	0.987582
8.11	6.52348	6.52348	-10.5041	-25.7468	0.903183	0.903183	0.987195	0.987582
8.12	6.52512	6.52512	-10.5422	-25.8207	0.902762	0.902762	0.987195	0.987582
8.13	6.52677	6.52677	-10.5803	-25.8945	0.90234	0.90234	0.987195	0.987582
8.14	6.5284	6.5284	-10.6183	-25.9684	0.901916	0.901916	0.987195	0.987582
8.15	6.53004	6.53004	-10.6564	-26.0423	0.901491	0.901491	0.987195	0.987582
8.16	6.53167	6.53167	-10.6945	-26.1161	0.901065	0.901065	0.987195	0.987582
8.17	6.5333	6.5333	-10.7325	-26.19	0.900637	0.900637	0.987195	0.987582
8.18	6.53493	6.53493	-10.7706	-26.2638	0.900208	0.900208	0.987195	0.987582
8.19	6.53656	6.53656	-10.8087	-26.3377	0.899777	0.899777	0.987195	0.987582
8.2	6.53818	6.53818	-10.8468	-26.4116	0.899345	0.899345	0.987195	0.987582
8.21	6.5398	6.5398	-10.8848	-26.4854	0.898912	0.898912	0.987195	0.987582
8.22	6.54142	6.54142	-10.9229	-26.5593	0.898477	0.898477	0.987195	0.987582
8.23	6.54303	6.54303	-10.961	-26.6332	0.898041	0.898041	0.987195	0.987582
8.24	6.54464	6.54464	-10.999	-26.707	0.897603	0.897603	0.987195	0.987582
8.25	6.54625	6.54625	-11.0371	-26.7809	0.897164	0.897164	0.987195	0.987582
8.26	6.54786	6.54786	-11.0752	-26.8547	0.896724	0.896724	0.987195	0.987582
8.27	6.54946	6.54946	-11.1133	-26.9286	0.896282	0.896282	0.987195	0.987582
8.28	6.55106	6.55106	-11.1513	-27.0025	0.895838	0.895838	0.987195	0.987582
8.29	6.55266	6.55266	-11.1894	-27.0763	0.895394	0.895394	0.987195	0.987582
8.3	6.55425	6.55425	-11.2275	-27.1502	0.894948	0.894948	0.987195	0.987582
8.31	6.55585	6.55585	-11.2655	-27.224	0.8945	0.8945	0.987195	0.987582
8.32	6.55744	6.55744	-11.3036	-27.2979	0.894051	0.894051	0.987195	0.987582
8.33	6.55902	6.55902	-11.3417	-27.3718	0.893601	0.893601	0.987195	0.987582
8.34	6.56061	6.56061	-11.3798	-27.4456	0.893149	0.893149	0.987195	0.987582
8.35	6.56219	6.56219	-11.4178	-27.5195	0.892696	0.892696	0.987195	0.987582
8.36	6.56376	6.56376	-11.4559	-27.5933	0.892241	0.892241	0.987195	0.987582
8.37	6.56534	6.56534	-11.494	-27.6672	0.891785	0.891785	0.987195	0.987582
8.38	6.56691	6.56691	-11.532	-27.7411	0.891327	0.891327	0.987195	0.987582
8.39	6.56848	6.56848	-11.5701	-27.8149	0.890869	0.890869	0.987195	0.987582
8.4	6.57005	6.57005	-11.6082	-27.8888	0.890408	0.890408	0.987195	0.987582
8.41	6.57161	6.57161	-11.6463	-27.9626	0.889946	0.889946	0.987195	0.987582
8.42	6.57317	6.57317	-11.6843	-28.0365	0.889483	0.889483	0.987195	0.987582
8.43	6.57473	6.57473	-11.7224	-28.1104	0.889019	0.889019	0.987195	0.987582
8.44	6.57628	6.57628	-11.7605	-28.1842	0.888553	0.888553	0.987195	0.987582
8.45	6.57784	6.57784	-11.7986	-28.2581	0.888085	0.888085	0.987195	0.987582
8.46	6.57938	6.57938	-11.8366	-28.3319	0.887616	0.887616	0.987195	0.987582
8.47	6.58093	6.58093	-11.8747	-28.4058	0.887146	0.887146	0.987195	0.987582
8.48	6.58247	6.58247	-11.9128	-28.4797	0.886674	0.886674	0.987195	0.987582
8.49	6.58401	6.58401	-11.9508	-28.5535	0.886201	0.886201	0.987195	0.987582
8.5	6.58555	6.58555	-11.9889	-28.6274	0.885727	0.885727	0.987195	0.987582
8.51	6.58708	6.58708	-12.027	-28.7012	0.885251	0.885251	0.987195	0.987582
8.52	6.58861	6.58861	-12.0651	-28.7751	0.884773	0.884773	0.987195	0.987582
8.53	6.59014	6.59014	-12.1031	-28.849	0.884294	0.884294	0.987195	0.987582
8.54	6.59167	6.59167	-12.1412	-28.9228	0.883814	0.883814	0.987195	0.987582
8.55	6.59319	6.59319	-12.1793	-28.9967	0.883332	0.883332	0.987195	0.987582
8.56	6.59471	6.59471	-12.2173	-29.0705	0.882849	0.882849	0.987195	0.987582
8.57	6.59622	6.59622	-12.2554	-29.1444	0.882365	0.882365	0.987195	0.987582
8.58	6.59774	6.59774	-12.2935	-29.2183	0.881879	0.881879	0.987195	0.987582
8.59	6.59925	6.59925	-12.3316	-29.2921	0.881391	0.881391	0.987195	0.987582
8.6	6.60075	6.60075	-12.3696	-29.366	0.880902	0.880902	0.987195	0.987582
8.61	6.60226	6.60226	-12.4077	-29.4398	0.880412	0.880412	0.987195	0.987582
8.62	6.60376	6.60376	-12.4458	-29.5137	0.879921	0.879921	0.987195	0.987582
8.63	6.60525	6.60525	-12.4838	-29.5876	0.879427	0.879427	0.987195	0.987582
8.64	6.60675	6.60675	-12.5219	-29.6614	0.878933	0.878933	0.987195	0.987582
8.65	6.60824	6.60824	-12.56	-29.7353	0.878437	0.878437	0.987195	0.987582
8.66	6.60973	6.60973	-12.5981	-29.8091	0.87794	0.87794	0.987195	0.987582
8.67	6.61121	6.61121	-12.6361	-29.883	0.877441	0.877441	0.987195	0.987582
8.68	6.61269	6.61269	-12.6742	-29.9569	0.876941	0.876941	0.987195	0.987582
8.69	6.61417	6.61417	-12.7123	-30.0307	0.876439	0.876439	0.987195	0.987582
8.7	6.61565	6.61565	-12.7503	-30.1046	0.875936	0.875936	0.987195	0.987582
8.71	6.61712	6.61712	-12.7884	-30.1784	0.875431	0.875431	0.987195	0.987582
8.72	6.61859	6.61859	-12.8265	-30.2523	0.874926	0.874926	0.987195	0.987582
8.73	6.62006	6.62006	-12.8646	-30.3262	0.874418	0.874418	0.987195	0.987582
8.74	6.62152	6.62152	-12.9026	-30.4	0.873909	0.873909	0.987195	0.987582
8.75	6.62298	6.62298	-12.9407	-30.4739	0.873399	0.873399	0.987195	0.987582
8.76	6.62443	6.62443	-12.9788	-30.5477	0.872888	0.872888	0.987195	0.987582
8.77	6.62589	6.62589	-13.0168	-30.6216	0.872375	0.872375	0.987195	0.987582
8.78	6.62734	6.62734	-13.0549	-30.6955	0.87186	0.87186	0.987195	0.987582
8.79	6.62878	6.62878	-13.093	-30.7693	0.871345	0.871345	0.987195	0.987582
8.8	6.63023	6.63023	-13.1311	-30.8432	0.870827	0.870827	0.987195	0.987582
8.81	6.63167	6.63167	-13.1691	-30.9171	0.870309	0.870309	0.987195	0.987582
8.82	6.6331	6.6331	-13.2072	-30.9909	0.869789	0.869789	0.987195	0.987582
8.83	6.63454	6.63454	-13.2453	-31.0648	0.869267	0.869267	0.987195	0.987582
8.84	6.63597	6.63597	-13.2833	-31.1386	0.868744	0.868744	0.987195	0.987582
8.85	6.63739	6.63739	-13.3214	-31.2125	0.86822	0.86822	0.987195	0.987582
8.86	6.63882	6.63882	-13.3595	-31.2864	0.867695	0.867695	0.987195	0.987582
8.87	6.64024	6.64024	-13.3976	-31.3602	0.867167	0.867167	0.987195	0.987582
8.88	6.64165	6.64165	-13.4356	-31.4341	0.866639	0.866639	0.987195	0.987582
8.89	6.64307	6.64307	-13.4737	-31.5079	0.866109	0.866109	0.987195	0.987582
8.9	6.64448	6.64448	-13.5118	-31.5818	0.865578	0.865578	0.987195	0.987582
8.91	6.64588	6.64588	-13.5498	-31.6557	0.865045	0.865045	0.987195	0.987582
8.92	6.64729	6.64729	-13.5879	-31.7295	0.864511	0.864511	0.987195	0.987582
8.93	6.64869	6.64869	-13.626	-31.8034	0.863976	0.863976	0.987195	0.987582
8.94	6.65009	6.65009	-13.6641	-31.8772	0.863439	0.863439	0.987195	0.987582
8.95	6.65148	6.65148	-13.7021	-31.9511	0.8629	0.8629	0.987195	0.987582
8.96	6.65287	6.65287	-13.7402	-32.025	0.862361	0.862361	0.987195	0.987582
8.97	6.65426	6.65426	-13.7783	-32.0988	0.86182	0.86182	0.987195	0.987582
8.98	6.65564	6.65564	-13.8164	-32.1727	0.861277	0.861277	0.987195	0.987582
8.99	6.65702	6.65702	-13.8544	-32.2465	0.860734	0.860734	0.987195	0.987582
9	6.65839	6.65839	-13.8925	-32.3204	0.860188	0.860188	0.987195	0.987582
9.01	6.65977	6.65977	-13.9306	-32.3943	0.859642	0.859642	0.987195	0.987582
9.02	6.66114	6.66114	-13.9686	-32.4681	0.859094	0.859094	0.987195	0.987582
9.03	6.6625	6.6625	-14.0067	-32.542	0.858545	0.858545	0.987195	0.987582
9.04	6.66387	6.66387	-14.0448	-32.6158	0.857994	0.857994	0.987195	0.987582
9.05	6.66522	6.66522	-14.0829	-32.6897	0.857442	0.857442	0.987195	0.987582
9.06	6.66658	6.66658	-14.1209	-32.7636	0.856888	0.856888	0.987195	0.987582
9.07	6.66793	6.66793	-14.159	-32.8374	0.856334	0.856334	0.987195	0.987582
9.08	6.66928	6.66928	-14.1971	-32.9113	0.855777	0.855777	0.987195	0.987582
9.09	6.67063	6.67063	-14.2351	-32.9851	0.85522	0.85522	0.987195	0.987582
9.1	6.67197	6.67197	-14.2732	-33.059	0.854661	0.854661	0.987195	0.987582
9.11	6.67331	6.67331	-14.3113	-33.1329	0.854101	0.854101	0.987195	0.987582
9.12	6.67464	6.67464	-14.3494	-33.2067	0.853539	0.853539	0.987195	0.987582
9.13	6.67597	6.67597	-14.3874	-33.2806	0.852976	0.852976	0.987195	0.987582
9.14	6.6773	6.6773	-14.4255	-33.3544	0.852412	0.852412	0.987195	0.987582
9.15	6.67862	6.67862	-14.4636	-33.4283	0.851846	0.851846	0.987195	0.987582
9.16	6.67994	6.67994	-14.5016	-33.5022	0.851279	0.851279	0.987195	0.987582
9.17	6.68126	6.68126	-14.5397	-33.576	0.850711	0.850711	0.987195	0.987582
9.18	6.68257	6.68257	-14.5778	-33.6499	0.850141	0.850141	0.987195	0.987582
9.19	6.68388	6.68388	-14.6159	-33.7237	0.84957	0.84957	0.987195	0.987582
9.2	6.68519	6.68519	-14.6539	-33.7976	0.848997	0.848997	0.987195	0.987582
9.21	6.68649	6.68649	-14.692	-33.8715	0.848424	0.848424	0.987195	0.987582
9.22	6.68779	6.68779	-14.7301	-33.9453	0.847849	0.847849	0.987195	0.987582
9.23	6.68909	6.68909	-14.7681	-34.0192	0.847272	0.847272	0.987195	0.987582
9.24	6.69038	6.69038	-14.8062	-34.093	0.846695	0.846695	0.987195	0.987582
9.25	6.69166	6.69166	-14.8443	-34.1669	0.846116	0.846116	0.987195	0.987582
9.26	6.69295	6.69295	-14.8824	-34.2408	0.845535	0.845535	0.987195	0.987582
9.27	6.69423	6.69423	-14.9204	-34.3146	0.844954	0.844954	0.987195	0.987582
9.28	6.69551	6.69551	-14.9585	-34.3885	0.844371	0.844371	0.987195	0.987582
9.29	6.69678	6.69678	-14.9966	-34.4623	0.843786	0.843786	0.987195	0.987582
9.3	6.69805	6.69805	-15.0346	-34.5362	0.843201	0.843201	0.987195	0.987582
9.31	6.69931	6.69931	-15.0727	-34.6101	0.842614	0.842614	0.987195	0.987582
9.32	6.70058	6.70058	-15.1108	-34.6839	0.842026	0.842026	0.987195	0.987582
9.33	6.70184	6.70184	-15.1489	-34.7578	0.841436	0.841436	0.987195	0.987582
9.34	6.70309	6.70309	-15.1869	-34.8316	0.840845	0.840845	0.987195	0.987582
9.35	6.70434	6.70434	-15.225	-34.9055	0.840253	0.840253	0.987195	0.987582
9.36	6.70559	6.70559	-15.2631	-34.9794	0.83966	0.83966	0.987195	0.987582
9.37	6.70683	6.70683	-15.3011	-35.0532	0.839065	0.839065	0.987195	0.987582
9.38	6.70807	6.70807	-15.3392	-35.1271	0.838469	0.838469	0.987195	0.987582
9.39	6.70931	6.70931	-15.3773	-35.2009	0.837872	0.837872	0.987195	0.987582
9.4	6.71054	6.71054	-15.4154	-35.2748	0.837273	0.837273	0.987195	0.987582
9.41	6.71177	6.71177	-15.4534	-35.3487	0.836674	0.836674	0.987195	0.987582
9.42	6.71299	6.71299	-15.4915	-35.4225	0.836073	0.836073	0.987195	0.987582
9.43	6.71421	6.71421	-15.5296	-35.4964	0.83547	0.83547	0.987195	0.987582
9.44	6.71543	6.71543	-15.5676	-35.5703	0.834867	0.834867	0.987195	0.987582
9.45	6.71664	6.71664	-15.6057	-35.6441	0.834262	0.834262	0.987195	0.987582
9.46	6.71785	6.71785	-15.6438	-35.718	0.833656	0.833656	0.987195	0.987582
9.47	6.71906	6.71906	-15.6819	-35.7918	0.833049	0.833049	0.987195	0.987582
9.48	6.72026	6.72026	-15.7199	-35.8657	0.83244	0.83244	0.987195	0.987582
9.49	6.72146	6.72146	-15.758	-35.9396	0.83183	0.83183	0.987195	0.987582
9.5	6.72265	6.72265	-15.7961	-36.0134	0.831219	0.831219	0.987195	0.987582
9.51	6.72384	6.72384	-15.8342	-36.0873	0.830607	0.830607	0.987195	0.987582
9.52	6.72503	6.72503	-15.8722	-36.1611	0.829994	0.829994	0.987195	0.987582
9.53	6.72621	6.72621	-15.9103	-36.235	0.829379	0.829379	0.987195	0.987582
9.54	6.72739	6.72739	-15.9484	-36.3089	0.828763	0.828763	0.987195	0.987582
9.55	6.72857	6.72857	-15.9864	-36.3827	0.828146	0.828146	0.987195	0.987582
9.56	6.72974	6.72974	-16.0245	-36.4566	0.827528	0.827528	0.987195	0.987582
9.57	6.7309	6.7309	-16.0626	-36.5304	0.826908	0.826908	0.987195	0.987582
9.58	6.73207	6.73207	-16.1007	-36.6043	0.826288	0.826288	0.987195	0.987582
9.59	6.73323	6.73323	-16.1387	-36.6782	0.825666	0.825666	0.987195	0.987582
9.6	6.73438	6.73438	-16.1768	-36.752	0.825043	0.825043	0.987195	0.987582
9.61	6.73553	6.73553	-16.2149	-36.8259	0.824418	0.824418	0.987195	0.987582
9.62	6.73668	6.73668	-16.2529	-36.8997	0.823793	0.823793	0.987195	0.987582
9.63	6.73782	6.73782	-16.291	-36.9736	0.823166	0.823166	0.987195	0.987582
9.64	6.73896	6.73896	-16.3291	-37.0475	0.822538	0.822538	0.987195	0.987582
9.65	6.7401	6.7401	-16.3672	-37.1213	0.821909	0.821909	0.987195	0.987582
9.66	6.74123	6.74123	-16.4052	-37.1952	0.821279	0.821279	0.987195	0.987582
9.67	6.74236	6.74236	-16.4433	-37.269	0.820648	0.820648	0.987195	0.987582
9.68	6.74348	6.74348	-16.4814	-37.3429	0.820016	0.820016	0.987195	0.987582
9.69	6.7446	6.7446	-16.5194	-37.4168	0.819382	0.819382	0.987195	0.987582
9.7	6.74572	6.74572	-16.5575	-37.4906	0.818747	0.818747	0.987195	0.987582
9.71	6.74683	6.74683	-16.5956	-37.5645	0.818111	0.818111	0.987195	0.987582
9.72	6.74794	6.74794	-16.6337	-37.6383	0.817474	0.817474	0.987195	0.987582
9.73	6.74904	6.74904	-16.6717	-37.7122	0.816836	0.816836	0.987195	0.987582
9.74	6.75014	6.75014	-16.7098	-37.7861	0.816197	0.816197	0.987195	0.987582
9.75	6.75124	6.75124	-16.7479	-37.8599	0.815557	0.815557	0.987195	0.987582
9.76	6.75233	6.75233	-16.7859	-37.9338	0.814915	0.814915	0.987195	0.987582
9.77	6.75342	6.75342	-16.824	-38.0076	0.814273	0.814273	0.987195	0.987582
9.78	6.7545	6.7545	-16.8621	-38.0815	0.813629	0.813629	0.987195	0.987582
9.79	6.75558	6.75558	-16.9002	-38.1554	0.812984	0.812984	0.987195	0.987582
9.8	6.75665	6.75665	-16.9382	-38.2292	0.812338	0.812338	0.987195	0.987582
9.81	6.75773	6.75773	-16.9763	-38.3031	0.811691	0.811691	0.987195	0.987582
9.82	6.75879	6.75879	-17.0144	-38.3769	0.811043	0.811043	0.987195	0.987582
9.83	6.75986	6.75986	-17.0524	-38.4508	0.810394	0.810394	0.987195	0.987582
9.84	6.76092	6.76092	-17.0905	-38.5247	0.809744	0.809744	0.987195	0.987582
9.85	6.76197	6.76197	-17.1286	-38.5985	0.809093	0.809093	0.987195	0.987582
9.86	6.76302	6.76302	-17.1667	-38.6724	0.808441	0.808441	0.987195	0.987582
9.87	6.76407	6.76407	-17.2047	-38.7462	0.807787	0.807787	0.987195	0.987582
9.88	6.76511	6.76511	-17.2428	-38.8201	0.807133	0.807133	0.987195	0.987582
9.89	6.76615	6.76615	-17.2809	-38.894	0.806478	0.806478	0.987195	0.987582
9.9	6.76718	6.76718	-17.3189	-38.9678	0.805821	0.805821	0.987195	0.987582
9.91	6.76821	6.76821	-17.357	-39.0417	0.805164	0.805164	0.987195	0.987582
9.92	6.76924	6.76924	-17.3951	-39.1155	0.804505	0.804505	0.987195	0.987582
9.93	6.77026	6.77026	-17.4332	-39.1894	0.803846	0.803846	0.987195	0.987582
9.94	6.77128	6.77128	-17.4712	-39.2633	0.803185	0.803185	0.987195	0.987582
9.95	6.77229	6.77229	-17.5093	-39.3371	0.802524	0.802524	0.987195	0.987582
9.96	6.7733	6.7733	-17.5474	-39.411	0.801861	0.801861	0.987195	0.987582
9.97	6.77431	6.77431	-17.5854	-39.4848	0.801198	0.801198	0.987195	0.987582
9.98	6.77531	6.77531	-17.6235	-39.5587	0.800533	0.800533	0.987195	0.987582
9.99	6.77631	6.77631	-17.6616	-39.6326	0.799868	0.799868	0.987195	0.987582
10	6.7773	6.7773	-17.6997	-39.7064	0.799202	0.799202	0.987195	0.987582
10.01	6.77829	6.77829	-17.7377	-39.7803	0.798534	0.798534	0.987195	0.987582
10.02	6.77927	6.77927	-17.7758	-39.8542	0.797866	0.797866	0.987195	0.987582
10.03	6.78025	6.78025	-17.8139	-39.928	0.797196	0.797196	0.987195	0.987582
10.04	6.78123	6.78123	-17.8519	-40.0019	0.796526	0.796526	0.987195	0.987582
10.05	6.7822	6.7822	-17.89	-40.0757	0.795855	0.795855	0.987195	0.987582
10.06	6.78317	6.78317	-17.9281	-40.1496	0.795183	0.795183	0.987195	0.987582
10.07	6.78413	6.78413	-17.9662	-40.2235	0.79451	0.79451	0.987195	0.987582
10.08	6.78509	6.78509	-18.0042	-40.2973	0.793836	0.793836	0.987195	0.987582
10.09	6.78604	6.78604	-18.0423	-40.3712	0.793161	0.793161	0.987195	0.987582
10.1	6.787	6.787	-18.0804	-40.445	0.792485	0.792485	0.987195	0.987582
10.11	6.78794	6.78794	-18.1185	-40.5189	0.791809	0.791809	0.987195	0.987582
10.12	6.78888	6.78888	-18.1565	-40.5928	0.791131	0.791131	0.987195	0.987582
10.13	6.78982	6.78982	-18.1946	-40.6666	0.790453	0.790453	0.987195	0.987582
10.14	6.79075	6.79075	-18.2327	-40.7405	0.789773	0.789773	0.987195	0.987582
10.15	6.79168	6.79168	-18.2707	-40.8143	0.789093	0.789093	0.987195	0.987582
10.16	6.79261	6.79261	-18.3088	-40.8882	0.788412	0.788412	0.987195	0.987582
10.17	6.79353	6.79353	-18.3469	-40.9621	0.78773	0.78773	0.987195	0.987582
10.18	6.79445	6.79445	-18.385	-41.0359	0.787047	0.787047	0.987195	0.987582
10.19	6.79536	6.79536	-18.423	-41.1098	0.786364	0.786364	0.987195	0.987582
10.2	6.79627	6.79627	-18.4611	-41.1836	0.785679	0.785679	0.987195	0.987582
10.21	6.79717	6.79717	-18.4992	-41.2575	0.784994	0.784994	0.987195	0.987582
10.22	6.79807	6.79807	-18.5372	-41.3314	0.784308	0.784308	0.987195	0.987582
10.23	6.79896	6.79896	-18.5753	-41.4052	0.783621	0.783621	0.987195	0.987582
10.24	6.79985	6.79985	-18.6134	-41.4791	0.782933	0.782933	0.987195	0.987582
10.25	6.80074	6.80074	-18.6515	-41.5529	0.782245	0.782245	0.987195	0.987582
10.26	6.80162	6.80162	-18.6895	-41.6268	0.781555	0.781555	0.987195	0.987582
10.27	6.8025	6.8025	-18.7276	-41.7007	0.780865	0.780865	0.987195	0.987582
10.28	6.80337	6.80337	-18.7657	-41.7745	0.780174	0.780174	0.987195	0.987582
10.29	6.80424	6.80424	-18.8037	-41.8484	0.779482	0.779482	0.987195	0.987582
10.3	6.8051	6.8051	-18.8418	-41.9222	0.77879	0.77879	0.987195	0.987582
10.31	6.80596	6.80596	-18.8799	-41.9961	0.778097	0.778097	0.987195	0.987582
10.32	6.80682	6.80682	-18.918	-42.07	0.777403	0.777403	0.987195	0.987582
10.33	6.80767	6.80767	-18.956	-42.1438	0.776708	0.776708	0.987195	0.987582
10.34	6.80852	6.80852	-18.9941	-42.2177	0.776013	0.776013	0.987195	0.987582
10.35	6.80936	6.80936	-19.0322	-42.2915	0.775316	0.775316	0.987195	0.987582
10.36	6.8102	6.8102	-19.0702	-42.3654	0.77462	0.77462	0.987195	0.987582
10.37	6.81103	6.81103	-19.1083	-42.4393	0.773922	0.773922	0.987195	0.987582
10.38	6.81186	6.81186	-19.1464	-42.5131	0.773224	0.773224	0.987195	0.987582
10.39	6.81269	6.81269	-19.1845	-42.587	0.772525	0.772525	0.987195	0.987582
10.4	6.81351	6.81351	-19.2225	-42.6608	0.771825	0.771825	0.987195	0.987582
10.41	6.81432	6.81432	-19.2606	-42.7347	0.771125	0.771125	0.987195	0.987582
10.42	6.81513	6.81513	-19.2987	-42.8086	0.770423	0.770423	0.987195	0.987582
10.43	6.81594	6.81594	-19.3367	-42.8824	0.769722	0.769722	0.987195	0.987582
10.44	6.81674	6.81674	-19.3748	-42.9563	0.769019	0.769019	0.987195	0.987582
10.45	6.81754	6.81754	-19.4129	-43.0301	0.768316	0.768316	0.987195	0.987582
10.46	6.81834	6.81834	-19.451	-43.104	0.767613	0.767613	0.987195	0.987582
10.47	6.81913	6.81913	-19.489	-43.1779	0.766908	0.766908	0.987195	0.987582
10.48	6.81991	6.81991	-19.5271	-43.2517	0.766203	0.766203	0.987195	0.987582
10.49	6.82069	6.82069	-19.5652	-43.3256	0.765498	0.765498	0.987195	0.987582
10.5	6.82147	6.82147	-19.6032	-43.3994	0.764791	0.764791	0.987195	0.987582
10.51	6.82224	6.82224	-19.6413	-43.4733	0.764085	0.764085	0.987195	0.987582
10.52	6.82301	6.82301	-19.6794	-43.5472	0.763377	0.763377	0.987195	0.987582
10.53	6.82377	6.82377	-19.7175	-43.621	0.762669	0.762669	0.987195	0.987582
10.54	6.82453	6.82453	-19.7555	-43.6949	0.761961	0.761961	0.987195	0.987582
10.55	6.82528	6.82528	-19.7936	-43.7687	0.761251	0.761251	0.987195	0.987582
10.56	6.82603	6.82603	-19.8317	-43.8426	0.760542	0.760542	0.987195	0.987582
10.57	6.82678	6.82678	-19.8697	-43.9165	0.759831	0.759831	0.987195	0.987582
10.58	6.82752	6.82752	-19.9078	-43.9903	0.759121	0.759121	0.987195	0.987582
10.59	6.82825	6.82825	-19.9459	-44.0642	0.758409	0.758409	0.987195	0.987582
10.6	6.82899	6.82899	-19.984	-44.1381	0.757697	0.757697	0.987195	0.987582
10.61	6.82971	6.82971	-20.022	-44.2119	0.756985	0.756985	0.987195	0.987582
10.62	6.83044	6.83044	-20.0601	-44.2858	0.756272	0.756272	0.987195	0.987582
10.63	6.83115	6.83115	-20.0982	-44.3596	0.755558	0.755558	0.987195	0.987582
10.64	6.83187	6.83187	-20.1363	-44.4335	0.754844	0.754844	0.987195	0.987582
10.65	6.83258	6.83258	-20.1743	-44.5074	0.75413	0.75413	0.987195	0.987582
10.66	6.83328	6.83328	-20.2124	-44.5812	0.753415	0.753415	0.987195	0.987582
10.67	6.83398	6.83398	-20.2505	-44.6551	0.7527	0.7527	0.987195	0.987582
10.68	6.83468	6.83468	-20.2885	-44.7289	0.751984	0.751984	0.987195	0.987582
10.69	6.83537	6.83537	-20.3266	-44.8028	0.751267	0.751267	0.987195	0.987582
10.7	6.83605	6.83605	-20.3647	-44.8767	0.750551	0.750551	0.987195	0.987582
10.71	6.83674	6.83674	-20.4028	-44.9505	0.749833	0.749833	0.987195	0.987582
10.72	6.83741	6.83741	-20.4408	-45.0244	0.749116	0.749116	0.987195	0.987582
10.73	6.83809	6.83809	-20.4789	-45.0982	0.748398	0.748398	0.987195	0.987582
10.74	6.83876	6.83876	-20.517	-45.1721	0.747679	0.747679	0.987195	0.987582
10.75	6.83942	6.83942	-20.555	-45.246	0.74696	0.74696	0.987195	0.987582
10.76	6.84008	6.84008	-20.5931	-45.3198	0.746241	0.746241	0.987195	0.987582
10.77	6.84073	6.84073	-20.6312	-45.3937	0.745521	0.745521	0.987195	0.987582
10.78	6.84138	6.84138	-20.6693	-45.4675	0.744801	0.744801	0.987195	0.987582
10.79	6.84203	6.84203	-20.7073	-45.5414	0.74408	0.74408	0.987195	0.987582
10.8	6.84267	6.84267	-20.7454	-45.6153	0.743359	0.743359	0.987195	0.987582
10.81	6.84331	6.84331	-20.7835	-45.6891	0.742638	0.742638	0.987195	0.987582
10.82	6.84394	6.84394	-20.8215	-45.763	0.741917	0.741917	0.987195	0.987582
10.83	6.84457	6.84457	-20.8596	-45.8368	0.741195	0.741195	0.987195	0.987582
10.84	6.84519	6.84519	-20.8977	-45.9107	0.740472	0.740472	0.987195	0.987582
10.85	6.84581	6.84581	-20.9358	-45.9846	0.73975	0.73975	0.987195	0.987582
10.86	6.84642	6.84642	-20.9738	-46.0584	0.739027	0.739027	0.987195	0.987582
10.87	6.84703	6.84703	-21.0119	-46.1323	0.738303	0.738303	0.987195	0.987582
10.88	6.84764	6.84764	-21.05	-46.2061	0.73758	0.73758	0.987195	0.987582
10.89	6.84824	6.84824	-21.088	-46.28	0.736856	0.736856	0.987195	0.987582
10.9	6.84884	6.84884	-21.1261	-46.3539	0.736132	0.736132	0.987195	0.987582
10.91	6.84943	6.84943	-21.1642	-46.4277	0.735408	0.735408	0.987195	0.987582
10.92	6.85001	6.85001	-21.2023	-46.5016	0.734683	0.734683	0.987195	0.987582
10.93	6.8506	6.8506	-21.2403	-46.5754	0.733958	0.733958	0.987195	0.987582
10.94	6.85117	6.85117	-21.2784	-46.6493	0.733233	0.733233	0.987195	0.987582
10.95	6.85175	6.85175	-21.3165	-46.7232	0.732507	0.732507	0.987195	0.987582
10.96	6.85231	6.85231	-21.3545	-46.797	0.731782	0.731782	0.987195	0.987582
10.97	6.85288	6.85288	-21.3926	-46.8709	0.731056	0.731056	0.987195	0.987582
10.98	6.85344	6.85344	-21.4307	-46.9447	0.73033	0.73033	0.987195	0.987582
10.99	6.85399	6.85399	-21.4688	-47.0186	0.729603	0.729603	0.987195	0.987582
11	6.85454	6.85454	-21.5068	-47.0925	0.728877	0.728877	0.987195	0.987582
11.01	6.85509	6.85509	-21.5449	-47.1663	0.72815	0.72815	0.987195	0.987582
11.02	6.85563	6.85563	-21.583	-47.2402	0.727423	0.727423	0.987195	0.987582
11.03	6.85617	6.85617	-21.621	-47.314	0.726696	0.726696	0.987195	0.987582
11.04	6.8567	6.8567	-21.6591	-47.3879	0.725969	0.725969	0.987195	0.987582
11.05	6.85723	6.85723	-21.6972	-47.4618	0.725242	0.725242	0.987195	0.987582
11.06	6.85775	6.85775	-21.7353	-47.5356	0.724514	0.724514	0.987195	0.987582
11.07	6.85827	6.85827	-21.7733	-47.6095	0.723786	0.723786	0.987195	0.987582
11.08	6.85878	6.85878	-21.8114	-47.6833	0.723059	0.723059	0.987195	0.987582
11.09	6.85929	6.85929	-21.8495	-47.7572	0.722331	0.722331	0.987195	0.987582
11.1	6.85979	6.85979	-21.8875	-47.8311	0.721603	0.721603	0.987195	0.987582
11.11	6.86029	6.86029	-21.9256	-47.9049	0.720874	0.720874	0.987195	0.987582
11.12	6.86079	6.86079	-21.9637	-47.9788	0.720146	0.720146	0.987195	0.987582
11.13	6.86128	6.86128	-22.0018	-48.0526	0.719418	0.719418	0.987195	0.987582
11.14	6.86176	6.86176	-22.0398	-48.1265	0.718689	0.718689	0.987195	0.987582
11.15	6.86225	6.86225	-22.0779	-48.2004	0.717961	0.717961	0.987195	0.987582
11.16	6.86272	6.86272	-22.116	-48.2742	0.717232	0.717232	0.987195	0.987582
11.17	6.8632	6.8632	-22.1541	-48.3481	0.716504	0.716504	0.987195	0.987582
11.18	6.86366	6.86366	-22.1921	-48.422	0.715775	0.715775	0.987195	0.987582
11.19	6.86413	6.86413	-22.2302	-48.4958	0.715046	0.715046	0.987195	0.987582
11.2	6.86458	6.86458	-22.2683	-48.5697	0.714317	0.714317	0.987195	0.987582
11.21	6.86504	6.86504	-22.3063	-48.6435	0.713589	0.713589	0.987195	0.987582
11.22	6.86549	6.86549	-22.3444	-48.7174	0.71286	0.71286	0.987195	0.987582
11.23	6.86593	6.86593	-22.3825	-48.7913	0.712131	0.712131	0.987195	0.987582
11.24	6.86637	6.86637	-22.4206	-48.8651	0.711402	0.711402	0.987195	0.987582
11.25	6.86681	6.86681	-22.4586	-48.939	0.710674	0.710674	0.987195	0.987582
11.26	6.86724	6.86724	-22.4967	-49.0128	0.709945	0.709945	0.987195	0.987582
11.27	6.86767	6.86767	-22.5348	-49.0867	0.709216	0.709216	0.987195	0.987582
11.28	6.86809	6.86809	-22.5728	-49.1606	0.708487	0.708487	0.987195	0.987582
11.29	6.86851	6.86851	-22.6109	-49.2344	0.707759	0.707759	0.987195	0.987582
11.3	6.86892	6.86892	-22.649	-49.3083	0.70703	0.70703	0.987195	0.987582
11.31	6.86933	6.86933	-22.6871	-49.3821	0.706302	0.706302	0.987195	0.987582
11.32	6.86973	6.86973	-22.7251	-49.456	0.705573	0.705573	0.987195	0.987582
11.33	6.87013	6.87013	-22.7632	-49.5299	0.704845	0.704845	0.987195	0.987582
11.34	6.87052	6.87052	-22.8013	-49.6037	0.704117	0.704117	0.987195	0.987582
11.35	6.87091	6.87091	-22.8393	-49.6776	0.703388	0.703388	0.987195	0.987582
11.36	6.8713	6.8713	-22.8774	-49.7514	0.70266	0.70266	0.987195	0.987582
11.37	6.87168	6.87168	-22.9155	-49.8253	0.701932	0.701932	0.987195	0.987582
11.38	6.87205	6.87205	-22.9536	-49.8992	0.701205	0.701205	0.987195	0.987582
11.39	6.87243	6.87243	-22.9916	-49.973	0.700477	0.700477	0.987195	0.987582
11.4	6.87279	6.87279	-23.0297	-50.0469	0.699749	0.699749	0.987195	0.987582
11.41	6.87315	6.87315	-23.0678	-50.1207	0.699022	0.699022	0.987195	0.987582
11.42	6.87351	6.87351	-23.1058	-50.1946	0.698294	0.698294	0.987195	0.987582
11.43	6.87386	6.87386	-23.1439	-50.2685	0.697567	0.697567	0.987195	0.987582
11.44	6.87421	6.87421	-23.182	-50.3423	0.69684	0.69684	0.987195	0.987582
11.45	6.87456	6.87456	-23.2201	-50.4162	0.696114	0.696114	0.987195	0.987582
11.46	6.8749	6.8749	-23.2581	-50.49	0.695387	0.695387	0.987195	0.987582
11.47	6.87523	6.87523	-23.2962	-50.5639	0.694661	0.694661	0.987195	0.987582
11.48	6.87556	6.87556	-23.3343	-50.6378	0.693934	0.693934	0.987195	0.987582
11.49	6.87589	6.87589	-23.3723	-50.7116	0.693208	0.693208	0.987195	0.987582
11.5	6.87621	6.87621	-23.4104	-50.7855	0.692483	0.692483	0.987195	0.987582
11.51	6.87652	6.87652	-23.4485	-50.8593	0.691757	0.691757	0.987195	0.987582
11.52	6.87684	6.87684	-23.4866	-50.9332	0.691032	0.691032	0.987195	0.987582
11.53	6.87714	6.87714	-23.5246	-51.0071	0.690307	0.690307	0.987195	0.987582
11.54	6.87745	6.87745	-23.5627	-51.0809	0.689582	0.689582	0.987195	0.987582
11.55	6.87774	6.87774	-23.6008	-51.1548	0.688858	0.688858	0.987195	0.987582
11.56	6.87804	6.87804	-23.6388	-51.2286	0.688133	0.688133	0.987195	0.987582
11.57	6.87833	6.87833	-23.6769	-51.3025	0.687409	0.687409	0.987195	0.987582
11.58	6.87861	6.87861	-23.715	-51.3764	0.686686	0.686686	0.987195	0.987582
11.59	6.87889	6.87889	-23.7531	-51.4502	0.685962	0.685962	0.987195	0.987582
11.6	6.87917	6.87917	-23.7911	-51.5241	0.685239	0.685239	0.987195	0.987582
11.61	6.87944	6.87944	-23.8292	-51.5979	0.684516	0.684516	0.987195	0.987582
11.62	6.8797	6.8797	-23.8673	-51.6718	0.683794	0.683794	0.987195	0.987582
11.63	6.87997	6.87997	-23.9053	-51.7457	0.683072	0.683072	0.987195	0.987582
11.64	6.88022	6.88022	-23.9434	-51.8195	0.68235	0.68235	0.987195	0.987582
11.65	6.88048	6.88048	-23.9815	-51.8934	0.681628	0.681628	0.987195	0.987582
11.66	6.88072	6.88072	-24.0196	-51.9672	0.680907	0.680907	0.987195	0.987582
11.67	6.88097	6.88097	-24.0576	-52.0411	0.680186	0.680186	0.987195	0.987582
11.68	6.88121	6.88121	-24.0957	-52.115	0.679466	0.679466	0.987195	0.987582
11.69	6.88144	6.88144	-24.1338	-52.1888	0.678746	0.678746	0.987195	0.987582
11.7	6.88167	6.88167	-24.1718	-52.2627	0.678026	0.678026	0.987195	0.987582
11.71	6.8819	6.8819	-24.2099	-52.3365	0.677307	0.677307	0.987195	0.987582
11.72	6.88212	6.88212	-24.248	-52.4104	0.676588	0.676588	0.987195	0.987582
11.73	6.88233	6.88233	-24.2861	-52.4843	0.675869	0.675869	0.987195	0.987582
11.74	6.88255	6.88255	-24.3241	-52.5581	0.675151	0.675151	0.987195	0.987582
11.75	6.88275	6.88275	-24.3622	-52.632	0.674434	0.674434	0.987195	0.987582
11.76	6.88296	6.88296	-24.4003	-52.7059	0.673716	0.673716	0.987195	0.987582
11.77	6.88316	6.88316	-24.4384	-52.7797	0.673	0.673	0.987195	0.987582
11.78	6.88335	6.88335	-24.4764	-52.8536	0.672283	0.672283	0.987195	0.987582
11.79	6.88354	6.88354	-24.5145	-52.9274	0.671567	0.671567	0.987195	0.987582
11.8	6.88372	6.88372	-24.5526	-53.0013	0.670852	0.670852	0.987195	0.987582
11.81	6.8839	6.8839	-24.5906	-53.0752	0.670137	0.670137	0.987195	0.987582
11.82	6.88408	6.88408	-24.6287	-53.149	0.669422	0.669422	0.987195	0.987582
11.83	6.88425	6.88425	-24.6668	-53.2229	0.668708	0.668708	0.987195	0.987582
11.84	6.88442	6.88442	-24.7049	-53.2967	0.667995	0.667995	0.987195	0.987582
11.85	6.88458	6.88458	-24.7429	-53.3706	0.667281	0.667281	0.987195	0.987582
11.86	6.88474	6.88474	-24.781	-53.4445	0.666569	0.666569	0.987195	0.987582
11.87	6.88489	6.88489	-24.8191	-53.5183	0.665857	0.665857	0.987195	0.987582
11.88	6.88504	6.88504	-24.8571	-53.5922	0.665145	0.665145	0.987195	0.987582
11.89	6.88518	6.88518	-24.8952	-53.666	0.664434	0.664434	0.987195	0.987582
11.9	6.88532	6.88532	-24.9333	-53.7399	0.663724	0.663724	0.987195	0.987582
11.91	6.88546	6.88546	-24.9714	-53.8138	0.663014	0.663014	0.987195	0.987582
11.92	6.88559	6.88559	-25.0094	-53.8876	0.662304	0.662304	0.987195	0.987582
11.93	6.88572	6.88572	-25.0475	-53.9615	0.661595	0.661595	0.987195	0.987582
11.94	6.88584	6.88584	-25.0856	-54.0353	0.660887	0.660887	0.987195	0.987582
11.95	6.88596	6.88596	-25.1236	-54.1092	0.660179	0.660179	0.987195	0.987582
11.96	6.88607	6.88607	-25.1617	-54.1831	0.659472	0.659472	0.987195	0.987582
11.97	6.88618	6.88618	-25.1998	-54.2569	0.658765	0.658765	0.987195	0.987582
11.98	6.88628	6.88628	-25.2379	-54.3308	0.658059	0.658059	0.987195	0.987582
11.99	6.88638	6.88638	-25.2759	-54.4046	0.657354	0.657354	0.987195	0.987582
12	6.88648	6.88648	-25.314	-54.4785	0.656649	0.656649	0.987195	0.987582
12.01	6.88657	6.88657	-25.3521	-54.5524	0.655945	0.655945	0.987195	0.987582
12.02	6.88666	6.88666	-25.3901	-54.6262	0.655241	0.655241	0.987195	0.987582
12.03	6.88674	6.88674	-25.4282	-54.7001	0.654538	0.654538	0.987195	0.987582
12.04	6.88682	6.88682	-25.4663	-54.7739	0.653836	0.653836	0.987195	0.987582
12.05	6.88689	6.88689	-25.5044	-54.8478	0.653134	0.653134	0.987195	0.987582
12.06	6.88696	6.88696	-25.5424	-54.9217	0.652433	0.652433	0.987195	0.987582
12.07	6.88702	6.88702	-25.5805	-54.9955	0.651732	0.651732	0.987195	0.987582
12.08	6.88708	6.88708	-25.6186	-55.0694	0.651032	0.651032	0.987195	0.987582
12.09	6.88714	6.88714	-25.6566	-55.1432	0.650333	0.650333	0.987195	0.987582
12.1	6.88719	6.88719	-25.6947	-55.2171	0.649635	0.649635	0.987195	0.987582
12.11	6.88724	6.88724	-25.7328	-55.291	0.648937	0.648937	0.987195	0.987582
12.12	6.88728	6.88728	-25.7709	-55.3648	0.64824	0.64824	0.987195	0.987582
12.13	6.88732	6.88732	-25.8089	-55.4387	0.647543	0.647543	0.987195	0.987582
12.14	6.88735	6.88735	-25.847	-55.5125	0.646847	0.646847	0.987195	0.987582
12.15	6.88738	6.88738	-25.8851	-55.5864	0.646152	0.646152	0.987195	0.987582
12.16	6.8874	6.8874	-25.9231	-55.6603	0.645458	0.645458	0.987195	0.987582
12.17	6.88742	6.88742	-25.9612	-55.7341	0.644764	0.644764	0.987195	0.987582
12.18	6.88744	6.88744	-25.9993	-55.808	0.644071	0.644071	0.987195	0.987582
12.19	6.88745	6.88745	-26.0374	-55.8818	0.643379	0.643379	0.987195	0.987582
12.2	6.88746	6.88746	-26.0754	-55.9557	0.642688	0.642688	0.987195	0.987582
12.21	6.88746	6.88746	-26.1135	-56.0296	0.641997	0.641997	0.987195	0.987582
12.22	6.88746	6.88746	-26.1516	-56.1034	0.641307	0.641307	0.987195	0.987582
12.23	6.88746	6.88746	-26.1896	-56.1773	0.640618	0.640618	0.987195	0.987582
12.24	6.88745	6.88745	-26.2277	-56.2511	0.639929	0.639929	0.987195	0.987582
12.25	6.88743	6.88743	-26.2658	-56.325	0.639241	0.639241	0.987195	0.987582
12.26	6.88741	6.88741	-26.3039	-56.3989	0.638554	0.638554	0.987195	0.987582
12.27	6.88739	6.88739	-26.3419	-56.4727	0.637868	0.637868	0.987195	0.987582
12.28	6.88736	6.88736	-26.38	-56.5466	0.637183	0.637183	0.987195	0.987582
12.29	6.88733	6.88733	-26.4181	-56.6204	0.636498	0.636498	0.987195	0.987582
12.3	6.88729	6.88729	-26.4562	-56.6943	0.635814	0.635814	0.987195	0.987582
12.31	6.88725	6.88725	-26.4942	-56.7682	0.635131	0.635131	0.987195	0.987582
12.32	6.88721	6.88721	-26.5323	-56.842	0.634449	0.634449	0.987195	0.987582
12.33	6.88716	6.88716	-26.5704	-56.9159	0.633767	0.633767	0.987195	0.987582
12.34	6.88711	6.88711	-26.6084	-56.9898	0.633086	0.633086	0.987195	0.987582
12.35	6.88705	6.88705	-26.6465	-57.0636	0.632407	0.632407	0.987195	0.987582
12.36	6.88699	6.88699	-26.6846	-57.1375	0.631728	0.631728	0.987195	0.987582
12.37	6.88692	6.88692	-26.7227	-57.2113	0.631049	0.631049	0.987195	0.987582
12.38	6.88685	6.88685	-26.7607	-57.2852	0.630372	0.630372	0.987195	0.987582
12.39	6.88678	6.88678	-26.7988	-57.3591	0.629695	0.629695	0.987195	0.987582
12.4	6.8867	6.8867	-26.8369	-57.4329	0.62902	0.62902	0.987195	0.987582
12.41	6.88662	6.88662	-26.8749	-57.5068	0.628345	0.628345	0.987195	0.987582
12.42	6.88653	6.88653	-26.913	-57.5806	0.627671	0.627671	0.987195	0.987582
12.43	6.88644	6.88644	-26.9511	-57.6545	0.626998	0.626998	0.987195	0.987582
12.44	6.88634	6.88634	-26.9892	-57.7284	0.626326	0.626326	0.987195	0.987582
12.45	6.88624	6.88624	-27.0272	-57.8022	0.625654	0.625654	0.987195	0.987582
12.46	6.88614	6.88614	-27.0653	-57.8761	0.624984	0.624984	0.987195	0.987582
12.47	6.88603	6.88603	-27.1034	-57.9499	0.624314	0.624314	0.987195	0.987582
12.48	6.88592	6.88592	-27.1414	-58.0238	0.623645	0.623645	0.987195	0.987582
12.49	6.8858	6.8858	-27.1795	-58.0977	0.622978	0.622978	0.987195	0.987582
12.5	6.88568	6.88568	-27.2176	-58.1715	0.622311	0.622311	0.987195	0.987582
12.51	6.88556	6.88556	-27.2557	-58.2454	0.621645	0.621645	0.987195	0.987582
12.52	6.88543	6.88543	-27.2937	-58.3192	0.620979	0.620979	0.987195	0.987582
12.53	6.88529	6.88529	-27.3318	-58.3931	0.620315	0.620315	0.987195	0.987582
12.54	6.88515	6.88515	-27.3699	-58.467	0.619652	0.619652	0.987195	0.987582
12.55	6.88501	6.88501	-27.4079	-58.5408	0.61899	0.61899	0.987195	0.987582
12.56	6.88487	6.88487	-27.446	-58.6147	0.618328	0.618328	0.987195	0.987582
12.57	6.88472	6.88472	-27.4841	-58.6885	0.617668	0.617668	0.987195	0.987582
12.58	6.88456	6.88456	-27.5222	-58.7624	0.617008	0.617008	0.987195	0.987582
12.59	6.8844	6.8844	-27.5602	-58.8363	0.616349	0.616349	0.987195	0.987582
12.6	6.88424	6.88424	-27.5983	-58.9101	0.615692	0.615692	0.987195	0.987582
12.61	6.88407	6.88407	-27.6364	-58.984	0.615035	0.615035	0.987195	0.987582
12.62	6.8839	6.8839	-27.6744	-59.0578	0.614379	0.614379	0.987195	0.987582
12.63	6.88373	6.88373	-27.7125	-59.1317	0.613724	0.613724	0.987195	0.987582
12.64	6.88355	6.88355	-27.7506	-59.2056	0.61307	0.61307	0.987195	0.987582
12.65	6.88337	6.88337	-27.7887	-59.2794	0.612418	0.612418	0.987195	0.987582
12.66	6.88318	6.88318	-27.8267	-59.3533	0.611766	0.611766	0.987195	0.987582
12.67	6.88299	6.88299	-27.8648	-59.4271	0.611115	0.611115	0.987195	0.987582
12.68	6.88279	6.88279	-27.9029	-59.501	0.610465	0.610465	0.987195	0.987582
12.69	6.88259	6.88259	-27.9409	-59.5749	0.609816	0.609816	0.987195	0.987582
12.7	6.88239	6.88239	-27.979	-59.6487	0.609168	0.609168	0.987195	0.987582
12.71	6.88218	6.88218	-28.0171	-59.7226	0.608521	0.608521	0.987195	0.987582
12.72	6.88197	6.88197	-28.0552	-59.7964	0.607875	0.607875	0.987195	0.987582
12.73	6.88175	6.88175	-28.0932	-59.8703	0.60723	0.60723	0.987195	0.987582
12.74	6.88153	6.88153	-28.1313	-59.9442	0.606586	0.606586	0.987195	0.987582
12.75	6.88131	6.88131	-28.1694	-60.018	0.605943	0.605943	0.987195	0.987582
12.76	6.88108	6.88108	-28.2074	-60.0919	0.605301	0.605301	0.987195	0.987582
12.77	6.88085	6.88085	-28.2455	-60.1657	0.60466	0.60466	0.987195	0.987582
12.78	6.88061	6.88061	-28.2836	-60.2396	0.60402	0.60402	0.987195	0.987582
12.79	6.88037	6.88037	-28.3217	-60.3135	0.603381	0.603381	0.987195	0.987582
12.8	6.88013	6.88013	-28.3597	-60.3873	0.602743	0.602743	0.987195	0.987582
12.81	6.87988	6.87988	-28.3978	-60.4612	0.602107	0.602107	0.987195	0.987582
12.82	6.87963	6.87963	-28.4359	-60.535	0.601471	0.601471	0.987195	0.987582
12.83	6.87937	6.87937	-28.474	-60.6089	0.600836	0.600836	0.987195	0.987582
12.84	6.87911	6.87911	-28.512	-60.6828	0.600202	0.600202	0.987195	0.987582
12.85	6.87885	6.87885	-28.5501	-60.7566	0.59957	0.59957	0.987195	0.987582
12.86	6.87858	6.87858	-28.5882	-60.8305	0.598938	0.598938	0.987195	0.987582
12.87	6.87831	6.87831	-28.6262	-60.9043	0.598308	0.598308	0.987195	0.987582
12.88	6.87803	6.87803	-28.6643	-60.9782	0.597678	0.597678	0.987195	0.987582
12.89	6.87775	6.87775	-28.7024	-61.0521	0.59705	0.59705	0.987195	0.987582
12.9	6.87746	6.87746	-28.7405	-61.1259	0.596422	0.596422	0.987195	0.987582
12.91	6.87718	6.87718	-28.7785	-61.1998	0.595796	0.595796	0.987195	0.987582
12.92	6.87688	6.87688	-28.8166	-61.2737	0.595171	0.595171	0.987195	0.987582
12.93	6.87659	6.87659	-28.8547	-61.3475	0.594547	0.594547	0.987195	0.987582
12.94	6.87629	6.87629	-28.8927	-61.4214	0.593924	0.593924	0.987195	0.987582
12.95	6.87599	6.87599	-28.9308	-61.4952	0.593302	0.593302	0.987195	0.987582
12.96	6.87568	6.87568	-28.9689	-61.5691	0.592681	0.592681	0.987195	0.987582
12.97	6.87537	6.87537	-29.007	-61.643	0.592061	0.592061	0.987195	0.987582
12.98	6.87505	6.87505	-29.045	-61.7168	0.591443	0.591443	0.987195	0.987582
12.99	6.87473	6.87473	-29.0831	-61.7907	0.590825	0.590825	0.987195	0.987582
13	6.87441	6.87441	-29.1212	-61.8645	0.590209	0.590209	0.987195	0.987582
13.01	6.87408	6.87408	-29.1592	-61.9384	0.589593	0.589593	0.987195	0.987582
13.02	6.87375	6.87375	-29.1973	-62.0123	0.588979	0.588979	0.987195	0.987582
13.03	6.87342	6.87342	-29.2354	-62.0861	0.588366	0.588366	0.987195	0.987582
13.04	6.87308	6.87308	-29.2735	-62.16	0.587754	0.587754	0.987195	0.987582
13.05	6.87273	6.87273	-29.3115	-62.2338	0.587143	0.587143	0.987195	0.987582
13.06	6.87239	6.87239	-29.3496	-62.3077	0.586533	0.586533	0.987195	0.987582
13.07	6.87204	6.87204	-29.3877	-62.3816	0.585924	0.585924	0.987195	0.987582
13.08	6.87168	6.87168	-29.4257	-62.4554	0.585317	0.585317	0.987195	0.987582
13.09	6.87133	6.87133	-29.4638	-62.5293	0.58471	0.58471	0.987195	0.987582
13.1	6.87096	6.87096	-29.5019	-62.6031	0.584105	0.584105	0.987195	0.987582
13.11	6.8706	6.8706	-29.54	-62.677	0.583501	0.583501	0.987195	0.987582
13.12	6.87023	6.87023	-29.578	-62.7509	0.582898	0.582898	0.987195	0.987582
13.13	6.86986	6.86986	-29.6161	-62.8247	0.582296	0.582296	0.987195	0.987582
13.14	6.86948	6.86948	-29.6542	-62.8986	0.581695	0.581695	0.987195	0.987582
13.15	6.8691	6.8691	-29.6922	-62.9724	0.581096	0.581096	0.987195	0.987582
13.16	6.86871	6.86871	-29.7303	-63.0463	0.580497	0.580497	0.987195	0.987582
13.17	6.86833	6.86833	-29.7684	-63.1202	0.5799	0.5799	0.987195	0.987582
13.18	6.86793	6.86793	-29.8065	-63.194	0.579304	0.579304	0.987195	0.987582
13.19	6.86754	6.86754	-29.8445	-63.2679	0.578709	0.578709	0.987195	0.987582
13.2	6.86714	6.86714	-29.8826	-63.3417	0.578115	0.578115	0.987195	0.987582
13.21	6.86674	6.86674	-29.9207	-63.4156	0.577522	0.577522	0.987195	0.987582
13.22	6.86633	6.86633	-29.9587	-63.4895	0.576931	0.576931	0.987195	0.987582
13.23	6.86592	6.86592	-29.9968	-63.5633	0.57634	0.57634	0.987195	0.987582
13.24	6.8655	6.8655	-30.0349	-63.6372	0.575751	0.575751	0.987195	0.987582
13.25	6.86509	6.86509	-30.073	-63.711	0.575163	0.575163	0.987195	0.987582
13.26	6.86466	6.86466	-30.111	-63.7849	0.574576	0.574576	0.987195	0.987582
13.27	6.86424	6.86424	-30.1491	-63.8588	0.57399	0.57399	0.987195	0.987582
13.28	6.86381	6.86381	-30.1872	-63.9326	0.573406	0.573406	0.987195	0.987582
13.29	6.86338	6.86338	-30.2252	-64.0065	0.572823	0.572823	0.987195	0.987582
13.3	6.86294	6.86294	-30.2633	-64.0803	0.57224	0.57224	0.987195	0.987582
13.31	6.8625	6.8625	-30.3014	-64.1542	0.571659	0.571659	0.987195	0.987582
13.32	6.86206	6.86206	-30.3395	-64.2281	0.571079	0.571079	0.987195	0.987582
13.33	6.86161	6.86161	-30.3775	-64.3019	0.570501	0.570501	0.987195	0.987582
13.34	6.86116	6.86116	-30.4156	-64.3758	0.569923	0.569923	0.987195	0.987582
13.35	6.8607	6.8607	-30.4537	-64.4496	0.569347	0.569347	0.987195	0.987582
13.36	6.86024	6.86024	-30.4917	-64.5235	0.568772	0.568772	0.987195	0.987582
13.37	6.85978	6.85978	-30.5298	-64.5974	0.568198	0.568198	0.987195	0.987582
13.38	6.85932	6.85932	-30.5679	-64.6712	0.567625	0.567625	0.987195	0.987582
13.39	6.85885	6.85885	-30.606	-64.7451	0.567054	0.567054	0.987195	0.987582
13.4	6.85837	6.85837	-30.644	-64.8189	0.566484	0.566484	0.987195	0.987582
13.41	6.8579	6.8579	-30.6821	-64.8928	0.565914	0.565914	0.987195	0.987582
13.42	6.85742	6.85742	-30.7202	-64.9667	0.565346	0.565346	0.987195	0.987582
13.43	6.85694	6.85694	-30.7583	-65.0405	0.56478	0.56478	0.987195	0.987582
13.44	6.85645	6.85645	-30.7963	-65.1144	0.564214	0.564214	0.987195	0.987582
13.45	6.85596	6.85596	-30.8344	-65.1882	0.56365	0.56365	0.987195	0.987582
13.46	6.85546	6.85546	-30.8725	-65.2621	0.563087	0.563087	0.987195	0.987582
13.47	6.85497	6.85497	-30.9105	-65.336	0.562525	0.562525	0.987195	0.987582
13.48	6.85446	6.85446	-30.9486	-65.4098	0.561964	0.561964	0.987195	0.987582
13.49	6.85396	6.85396	-30.9867	-65.4837	0.561405	0.561405	0.987195	0.987582
13.5	6.85345	6.85345	-31.0248	-65.5575	0.560846	0.560846	0.987195	0.987582
13.51	6.85294	6.85294	-31.0628	-65.6314	0.560289	0.560289	0.987195	0.987582
13.52	6.85242	6.85242	-31.1009	-65.7053	0.559733	0.559733	0.987195	0.987582
13.53	6.85191	6.85191	-31.139	-65.7791	0.559179	0.559179	0.987195	0.987582
13.54	6.85138	6.85138	-31.177	-65.853	0.558625	0.558625	0.987195	0.987582
13.55	6.85086	6.85086	-31.2151	-65.9269	0.558073	0.558073	0.987195	0.987582
13.56	6.85033	6.85033	-31.2532	-66.0007	0.557522	0.557522	0.987195	0.987582
13.57	6.8498	6.8498	-31.2913	-66.0746	0.556972	0.556972	0.987195	0.987582
13.58	6.84926	6.84926	-31.3293	-66.1484	0.556423	0.556423	0.987195	0.987582
13.59	6.84872	6.84872	-31.3674	-66.2223	0.555876	0.555876	0.987195	0.987582
13.6	6.84818	6.84818	-31.4055	-66.2962	0.55533	0.55533	0.987195	0.987582
13.61	6.84763	6.84763	-31.4435	-66.37	0.554785	0.554785	0.987195	0.987582
13.62	6.84708	6.84708	-31.4816	-66.4439	0.554241	0.554241	0.987195	0.987582
13.63	6.84653	6.84653	-31.5197	-66.5177	0.553699	0.553699	0.987195	0.987582
13.64	6.84597	6.84597	-31.5578	-66.5916	0.553157	0.553157	0.987195	0.987582
13.65	6.84541	6.84541	-31.5958	-66.6655	0.552617	0.552617	0.987195	0.987582
13.66	6.84485	6.84485	-31.6339	-66.7393	0.552079	0.552079	0.987195	0.987582
13.67	6.84428	6.84428	-31.672	-66.8132	0.551541	0.551541	0.987195	0.987582
13.68	6.84371	6.84371	-31.71	-66.887	0.551005	0.551005	0.987195	0.987582
13.69	6.84314	6.84314	-31.7481	-66.9609	0.550469	0.550469	0.987195	0.987582
13.7	6.84256	6.84256	-31.7862	-67.0348	0.549936	0.549936	0.987195	0.987582
13.71	6.84198	6.84198	-31.8243	-67.1086	0.549403	0.549403	0.987195	0.987582
13.72	6.84139	6.84139	-31.8623	-67.1825	0.548871	0.548871	0.987195	0.987582
13.73	6.84081	6.84081	-31.9004	-67.2563	0.548341	0.548341	0.987195	0.987582
13.74	6.84022	6.84022	-31.9385	-67.3302	0.547812	0.547812	0.987195	0.987582
13.75	6.83962	6.83962	-31.9765	-67.4041	0.547284	0.547284	0.987195	0.987582
13.76	6.83903	6.83903	-32.0146	-67.4779	0.546758	0.546758	0.987195	0.987582
13.77	6.83843	6.83843	-32.0527	-67.5518	0.546233	0.546233	0.987195	0.987582
13.78	6.83782	6.83782	-32.0908	-67.6256	0.545708	0.545708	0.987195	0.987582
13.79	6.83721	6.83721	-32.1288	-67.6995	0.545186	0.545186	0.987195	0.987582
13.8	6.8366	6.8366	-32.1669	-67.7734	0.544664	0.544664	0.987195	0.987582
13.81	6.83599	6.83599	-32.205	-67.8472	0.544144	0.544144	0.987195	0.987582
13.82	6.83537	6.83537	-32.243	-67.9211	0.543624	0.543624	0.987195	0.987582
13.83	6.83475	6.83475	-32.2811	-67.9949	0.543107	0.543107	0.987195	0.987582
13.84	6.83413	6.83413	-32.3192	-68.0688	0.54259	0.54259	0.987195	0.987582
13.85	6.8335	6.8335	-32.3573	-68.1427	0.542074	0.542074	0.987195	0.987582
13.86	6.83287	6.83287	-32.3953	-68.2165	0.54156	0.54156	0.987195	0.987582
13.87	6.83224	6.83224	-32.4334	-68.2904	0.541047	0.541047	0.987195	0.987582
13.88	6.8316	6.8316	-32.4715	-68.3642	0.540535	0.540535	0.987195	0.987582
13.89	6.83097	6.83097	-32.5095	-68.4381	0.540025	0.540025	0.987195	0.987582
13.9	6.83032	6.83032	-32.5476	-68.512	0.539516	0.539516	0.987195	0.987582
13.91	6.82968	6.82968	-32.5857	-68.5858	0.539008	0.539008	0.987195	0.987582
13.92	6.82903	6.82903	-32.6238	-68.6597	0.538501	0.538501	0.987195	0.987582
13.93	6.82838	6.82838	-32.6618	-68.7335	0.537995	0.537995	0.987195	0.987582
13.94	6.82772	6.82772	-32.6999	-68.8074	0.537491	0.537491	0.987195	0.987582
13.95	6.82706	6.82706	-32.738	-68.8813	0.536988	0.536988	0.987195	0.987582
13.96	6.8264	6.8264	-32.7761	-68.9551	0.536486	0.536486	0.987195	0.987582
13.97	6.82573	6.82573	-32.8141	-69.029	0.535985	0.535985	0.987195	0.987582
13.98	6.82507	6.82507	-32.8522	-69.1028	0.535486	0.535486	0.987195	0.987582
13.99	6.82439	6.82439	-32.8903	-69.1767	0.534988	0.534988	0.987195	0.987582
14	6.82372	6.82372	-32.9283	-69.2506	0.534491	0.534491	0.987195	0.987582
14.01	6.82304	6.82304	-32.9664	-69.3244	0.533995	0.533995	0.987195	0.987582
14.02	6.82236	6.82236	-33.0045	-69.3983	0.5335	0.5335	0.987195	0.987582
14.03	6.82168	6.82168	-33.0426	-69.4721	0.533007	0.533007	0.987195	0.987582
14.04	6.82099	6.82099	-33.0806	-69.546	0.532515	0.532515	0.987195	0.987582
14.05	6.8203	6.8203	-33.1187	-69.6199	0.532024	0.532024	0.987195	0.987582
14.06	6.81961	6.81961	-33.1568	-69.6937	0.531535	0.531535	0.987195	0.987582
14.07	6.81891	6.81891	-33.1948	-69.7676	0.531047	0.531047	0.987195	0.987582
14.08	6.81821	6.81821	-33.2329	-69.8414	0.53056	0.53056	0.987195	0.987582
14.09	6.81751	6.81751	-33.271	-69.9153	0.530074	0.530074	0.987195	0.987582
14.1	6.81681	6.81681	-33.3091	-69.9892	0.529589	0.529589	0.987195	0.987582
14.11	6.8161	6.8161	-33.3471	-70.063	0.529106	0.529106	0.987195	0.987582
14.12	6.81539	6.81539	-33.3852	-70.1369	0.528623	0.528623	0.987195	0.987582
14.13	6.81467	6.81467	-33.4233	-70.2108	0.528143	0.528143	0.987195	0.987582
14.14	6.81395	6.81395	-33.4613	-70.2846	0.527663	0.527663	0.987195	0.987582
14.15	6.81323	6.81323	-33.4994	-70.3585	0.527184	0.527184	0.987195	0.987582
14.16	6.81251	6.81251	-33.5375	-70.4323	0.526707	0.526707	0.987195	0.987582
14.17	6.81178	6.81178	-33.5756	-70.5062	0.526231	0.526231	0.987195	0.987582
14.18	6.81105	6.81105	-33.6136	-70.5801	0.525756	0.525756	0.987195	0.987582
14.19	6.81032	6.81032	-33.6517	-70.6539	0.525283	0.525283	0.987195	0.987582
14.2	6.80959	6.80959	-33.6898	-70.7278	0.52481	0.52481	0.987195	0.987582
14.21	6.80885	6.80885	-33.7278	-70.8016	0.524339	0.524339	0.987195	0.987582
14.22	6.80811	6.80811	-33.7659	-70.8755	0.523869	0.523869	0.987195	0.987582
14.23	6.80736	6.80736	-33.804	-70.9494	0.523401	0.523401	0.987195	0.987582
14.24	6.80661	6.80661	-33.8421	-71.0232	0.522933	0.522933	0.987195	0.987582
14.25	6.80586	6.80586	-33.8801	-71.0971	0.522467	0.522467	0.987195	0.987582
14.26	6.80511	6.80511	-33.9182	-71.1709	0.522002	0.522002	0.987195	0.987582
14.27	6.80436	6.80436	-33.9563	-71.2448	0.521538	0.521538	0.987195	0.987582
14.28	6.8036	6.8036	-33.9943	-71.3187	0.521076	0.521076	0.987195	0.987582
14.29	6.80283	6.80283	-34.0324	-71.3925	0.520614	0.520614	0.987195	0.987582
14.3	6.80207	6.80207	-34.0705	-71.4664	0.520154	0.520154	0.987195	0.987582
14.31	6.8013	6.8013	-34.1086	-71.5402	0.519695	0.519695	0.987195	0.987582
14.32	6.80053	6.80053	-34.1466	-71.6141	0.519238	0.519238	0.987195	0.987582
14.33	6.79976	6.79976	-34.1847	-71.688	0.518781	0.518781	0.987195	0.987582
14.34	6.79898	6.79898	-34.2228	-71.7618	0.518326	0.518326	0.987195	0.987582
14.35	6.7982	6.7982	-34.2608	-71.8357	0.517872	0.517872	0.987195	0.987582
14.36	6.79742	6.79742	-34.2989	-71.9095	0.517419	0.517419	0.987195	0.987582
14.37	6.79664	6.79664	-34.337	-71.9834	0.516967	0.516967	0.987195	0.987582
14.38	6.79585	6.79585	-34.3751	-72.0573	0.516517	0.516517	0.987195	0.987582
14.39	6.79506	6.79506	-34.4131	-72.1311	0.516068	0.516068	0.987195	0.987582
14.4	6.79426	6.79426	-34.4512	-72.205	0.51562	0.51562	0.987195	0.987582
14.41	6.79347	6.79347	-34.4893	-72.2788	0.515173	0.515173	0.987195	0.987582
14.42	6.79267	6.79267	-34.5273	-72.3527	0.514727	0.514727	0.987195	0.987582
14.43	6.79187	6.79187	-34.5654	-72.4266	0.514283	0.514283	0.987195	0.987582
14.44	6.79106	6.79106	-34.6035	-72.5004	0.51384	0.51384	0.987195	0.987582
14.45	6.79025	6.79025	-34.6416	-72.5743	0.513398	0.513398	0.987195	0.987582
14.46	6.78944	6.78944	-34.6796	-72.6481	0.512957	0.512957	0.987195	0.987582
14.47	6.78863	6.78863	-34.7177	-72.722	0.512517	0.512517	0.987195	0.987582
14.48	6.78782	6.78782	-34.7558	-72.7959	0.512079	0.512079	0.987195	0.987582
14.49	6.787	6.787	-34.7939	-72.8697	0.511642	0.511642	0.987195	0.987582
14.5	6.78618	6.78618	-34.8319	-72.9436	0.511206	0.511206	0.987195	0.987582
14.51	6.78535	6.78535	-34.87	-73.0174	0.510771	0.510771	0.987195	0.987582
14.52	6.78453	6.78453	-34.9081	-73.0913	0.510337	0.510337	0.987195	0.987582
14.53	6.7837	6.7837	-34.9461	-73.1652	0.509905	0.509905	0.987195	0.987582
14.54	6.78286	6.78286	-34.9842	-73.239	0.509474	0.509474	0.987195	0.987582
14.55	6.78203	6.78203	-35.0223	-73.3129	0.509044	0.509044	0.987195	0.987582
14.56	6.78119	6.78119	-35.0604	-73.3867	0.508615	0.508615	0.987195	0.987582
14.57	6.78035	6.78035	-35.0984	-73.4606	0.508187	0.508187	0.987195	0.987582
14.58	6.77951	6.77951	-35.1365	-73.5345	0.507761	0.507761	0.987195	0.987582
14.59	6.77866	6.77866	-35.1746	-73.6083	0.507335	0.507335	0.987195	0.987582
14.6	6.77781	6.77781	-35.2126	-73.6822	0.506911	0.506911	0.987195	0.987582
14.61	6.77696	6.77696	-35.2507	-73.756	0.506488	0.506488	0.987195	0.987582
14.62	6.77611	6.77611	-35.2888	-73.8299	0.506067	0.506067	0.987195	0.987582
14.63	6.77525	6.77525	-35.3269	-73.9038	0.505646	0.505646	0.987195	0.987582
14.64	6.7744	6.7744	-35.3649	-73.9776	0.505227	0.505227	0.987195	0.987582
14.65	6.77353	6.77353	-35.403	-74.0515	0.504809	0.504809	0.987195	0.987582
14.66	6.77267	6.77267	-35.4411	-74.1253	0.504392	0.504392	0.987195	0.987582
14.67	6.7718	6.7718	-35.4791	-74.1992	0.503976	0.503976	0.987195	0.987582
14.68	6.77093	6.77093	-35.5172	-74.2731	0.503561	0.503561	0.987195	0.987582
14.69	6.77006	6.77006	-35.5553	-74.3469	0.503148	0.503148	0.987195	0.987582
14.7	6.76919	6.76919	-35.5934	-74.4208	0.502735	0.502735	0.987195	0.987582
14.71	6.76831	6.76831	-35.6314	-74.4947	0.502324	0.502324	0.987195	0.987582
14.72	6.76743	6.76743	-35.6695	-74.5685	0.501914	0.501914	0.987195	0.987582
14.73	6.76655	6.76655	-35.7076	-74.6424	0.501505	0.501505	0.987195	0.987582
14.74	6.76566	6.76566	-35.7456	-74.7162	0.501098	0.501098	0.987195	0.987582
14.75	6.76477	6.76477	-35.7837	-74.7901	0.500691	0.500691	0.987195	0.987582
14.76	6.76388	6.76388	-35.8218	-74.864	0.500286	0.500286	0.987195	0.987582
14.77	6.76299	6.76299	-35.8599	-74.9378	0.499882	0.499882	0.987195	0.987582
14.78	6.7621	6.7621	-35.8979	-75.0117	0.499479	0.499479	0.987195	0.987582
14.79	6.7612	6.7612	-35.936	-75.0855	0.499077	0.499077	0.987195	0.987582
14.8	6.7603	6.7603	-35.9741	-75.1594	0.498676	0.498676	0.987195	0.987582
14.81	6.7594	6.7594	-36.0121	-75.2333	0.498276	0.498276	0.987195	0.987582
14.82	6.75849	6.75849	-36.0502	-75.3071	0.497878	0.497878	0.987195	0.987582
14.83	6.75758	6.75758	-36.0883	-75.381	0.497481	0.497481	0.987195	0.987582
14.84	6.75667	6.75667	-36.1264	-75.4548	0.497085	0.497085	0.987195	0.987582
14.85	6.75576	6.75576	-36.1644	-75.5287	0.49669	0.49669	0.987195	0.987582
14.86	6.75485	6.75485	-36.2025	-75.6026	0.496296	0.496296	0.987195	0.987582
14.87	6.75393	6.75393	-36.2406	-75.6764	0.495903	0.495903	0.987195	0.987582
14.88	6.75301	6.75301	-36.2786	-75.7503	0.495511	0.495511	0.987195	0.987582
14.89	6.75208	6.75208	-36.3167	-75.8241	0.495121	0.495121	0.987195	0.987582
14.9	6.75116	6.75116	-36.3548	-75.898	0.494732	0.494732	0.987195	0.987582
14.91	6.75023	6.75023	-36.3929	-75.9719	0.494344	0.494344	0.987195	0.987582
14.92	6.7493	6.7493	-36.4309	-76.0457	0.493957	0.493957	0.987195	0.987582
14.93	6.74837	6.74837	-36.469	-76.1196	0.493571	0.493571	0.987195	0.987582
14.94	6.74743	6.74743	-36.5071	-76.1934	0.493186	0.493186	0.987195	0.987582
14.95	6.7465	6.7465	-36.5451	-76.2673	0.492802	0.492802	0.987195	0.987582
14.96	6.74556	6.74556	-36.5832	-76.3412	0.49242	0.49242	0.987195	0.987582
14.97	6.74462	6.74462	-36.6213	-76.415	0.492038	0.492038	0.987195	0.987582
14.98	6.74367	6.74367	-36.6594	-76.4889	0.491658	0.491658	0.987195	0.987582
14.99	6.74272	6.74272	-36.6974	-76.5627	0.491279	0.491279	0.987195	0.987582
15	6.74178	6.74178	-36.7355	-76.6366	0.490901	0.490901	0.987195	0.987582
15.01	6.74082	6.74082	-36.7736	-76.7105	0.490524	0.490524	0.987195	0.987582
15.02	6.73987	6.73987	-36.8116	-76.7843	0.490148	0.490148	0.987195	0.987582
15.03	6.73891	6.73891	-36.8497	-76.8582	0.489774	0.489774	0.987195	0.987582
15.04	6.73795	6.73795	-36.8878	-76.932	0.4894	0.4894	0.987195	0.987582
15.05	6.73699	6.73699	-36.9259	-77.0059	0.489028	0.489028	0.987195	0.987582
15.06	6.73603	6.73603	-36.9639	-77.0798	0.488656	0.488656	0.987195	0.987582
15.07	6.73506	6.73506	-37.002	-77.1536	0.488286	0.488286	0.987195	0.987582
15.08	6.7341	6.7341	-37.0401	-77.2275	0.487917	0.487917	0.987195	0.987582
15.09	6.73313	6.73313	-37.0782	-77.3013	0.487549	0.487549	0.987195	0.987582
15.1	6.73215	6.73215	-37.1162	-77.3752	0.487182	0.487182	0.987195	0.987582
15.11	6.73118	6.73118	-37.1543	-77.4491	0.486816	0.486816	0.987195	0.987582
15.12	6.7302	6.7302	-37.1924	-77.5229	0.486451	0.486451	0.987195	0.987582
15.13	6.72922	6.72922	-37.2304	-77.5968	0.486088	0.486088	0.987195	0.987582
15.14	6.72824	6.72824	-37.2685	-77.6706	0.485725	0.485725	0.987195	0.987582
15.15	6.72726	6.72726	-37.3066	-77.7445	0.485363	0.485363	0.987195	0.987582
15.16	6.72627	6.72627	-37.3447	-77.8184	0.485003	0.485003	0.987195	0.987582
15.17	6.72528	6.72528	-37.3827	-77.8922	0.484644	0.484644	0.987195	0.987582
15.18	6.72429	6.72429	-37.4208	-77.9661	0.484286	0.484286	0.987195	0.987582
15.19	6.7233	6.7233	-37.4589	-78.0399	0.483928	0.483928	0.987195	0.987582
15.2	6.7223	6.7223	-37.4969	-78.1138	0.483572	0.483572	0.987195	0.987582
15.21	6.7213	6.7213	-37.535	-78.1877	0.483217	0.483217	0.987195	0.987582
15.22	6.7203	6.7203	-37.5731	-78.2615	0.482863	0.482863	0.987195	0.987582
15.23	6.7193	6.7193	-37.6112	-78.3354	0.482511	0.482511	0.987195	0.987582
15.24	6.7183	6.7183	-37.6492	-78.4092	0.482159	0.482159	0.987195	0.987582
15.25	6.71729	6.71729	-37.6873	-78.4831	0.481808	0.481808	0.987195	0.987582
15.26	6.71628	6.71628	-37.7254	-78.557	0.481459	0.481459	0.987195	0.987582
15.27	6.71527	6.71527	-37.7634	-78.6308	0.48111	0.48111	0.987195	0.987582
15.28	6.71426	6.71426	-37.8015	-78.7047	0.480762	0.480762	0.987195	0.987582
15.29	6.71324	6.71324	-37.8396	-78.7786	0.480416	0.480416	0.987195	0.987582
15.3	6.71222	6.71222	-37.8777	-78.8524	0.480071	0.480071	0.987195	0.987582
15.31	6.7112	6.7112	-37.9157	-78.9263	0.479726	0.479726	0.987195	0.987582
15.32	6.71018	6.71018	-37.9538	-79.0001	0.479383	0.479383	0.987195	0.987582
15.33	6.70916	6.70916	-37.9919	-79.074	0.479041	0.479041	0.987195	0.987582
15.34	6.70813	6.70813	-38.0299	-79.1479	0.4787	0.4787	0.987195	0.987582
15.35	6.7071	6.7071	-38.068	-79.2217	0.47836	0.47836	0.987195	0.987582
15.36	6.70607	6.70607	-38.1061	-79.2956	0.47802	0.47802	0.987195	0.987582
15.37	6.70504	6.70504	-38.1442	-79.3694	0.477682	0.477682	0.987195	0.987582
15.38	6.70401	6.70401	-38.1822	-79.4433	0.477345	0.477345	0.987195	0.987582
15.39	6.70297	6.70297	-38.2203	-79.5172	0.477009	0.477009	0.987195	0.987582
15.4	6.70193	6.70193	-38.2584	-79.591	0.476675	0.476675	0.987195	0.987582
15.41	6.70089	6.70089	-38.2964	-79.6649	0.476341	0.476341	0.987195	0.987582
15.42	6.69985	6.69985	-38.3345	-79.7387	0.476008	0.476008	0.987195	0.987582
15.43	6.6988	6.6988	-38.3726	-79.8126	0.475676	0.475676	0.987195	0.987582
15.44	6.69775	6.69775	-38.4107	-79.8865	0.475345	0.475345	0.987195	0.987582
15.45	6.6967	6.6967	-38.4487	-79.9603	0.475015	0.475015	0.987195	0.987582
15.46	6.69565	6.69565	-38.4868	-80.0342	0.474687	0.474687	0.987195	0.987582
15.47	6.6946	6.6946	-38.5249	-80.108	0.474359	0.474359	0.987195	0.987582
15.48	6.69354	6.69354	-38.5629	-80.1819	0.474032	0.474032	0.987195	0.987582
15.49	6.69249	6.69249	-38.601	-80.2558	0.473707	0.473707	0.987195	0.987582
15.5	6.69143	6.69143	-38.6391	-80.3296	0.473382	0.473382	0.987195	0.987582
15.51	6.69037	6.69037	-38.6772	-80.4035	0.473058	0.473058	0.987195	0.987582
15.52	6.6893	6.6893	-38.7152	-80.4773	0.472736	0.472736	0.987195	0.987582
15.53	6.68824	6.68824	-38.7533	-80.5512	0.472414	0.472414	0.987195	0.987582
15.54	6.68717	6.68717	-38.7914	-80.6251	0.472094	0.472094	0.987195	0.987582
15.55	6.6861	6.6861	-38.8294	-80.6989	0.471774	0.471774	0.987195	0.987582
15.56	6.68503	6.68503	-38.8675	-80.7728	0.471455	0.471455	0.987195	0.987582
15.57	6.68395	6.68395	-38.9056	-80.8466	0.471138	0.471138	0.987195	0.987582
15.58	6.68288	6.68288	-38.9437	-80.9205	0.470821	0.470821	0.987195	0.987582
15.59	6.6818	6.6818	-38.9817	-80.9944	0.470505	0.470505	0.987195	0.987582
15.6	6.68072	6.68072	-39.0198	-81.0682	0.470191	0.470191	0.987195	0.987582
15.61	6.67964	6.67964	-39.0579	-81.1421	0.469877	0.469877	0.987195	0.987582
15.62	6.67855	6.67855	-39.096	-81.2159	0.469565	0.469565	0.987195	0.987582
15.63	6.67747	6.67747	-39.134	-81.2898	0.469253	0.469253	0.987195	0.987582
15.64	6.67638	6.67638	-39.1721	-81.3637	0.468942	0.468942	0.987195	0.987582
15.65	6.67529	6.67529	-39.2102	-81.4375	0.468633	0.468633	0.987195	0.987582
15.66	6.6742	6.6742	-39.2482	-81.5114	0.468324	0.468324	0.987195	0.987582
15.67	6.6731	6.6731	-39.2863	-81.5852	0.468016	0.468016	0.987195	0.987582
15.68	6.67201	6.67201	-39.3244	-81.6591	0.467709	0.467709	0.987195	0.987582
15.69	6.67091	6.67091	-39.3625	-81.733	0.467404	0.467404	0.987195	0.987582
15.7	6.66981	6.66981	-39.4005	-81.8068	0.467099	0.467099	0.987195	0.987582
15.71	6.66871	6.66871	-39.4386	-81.8807	0.466795	0.466795	0.987195	0.987582
15.72	6.66761	6.66761	-39.4767	-81.9545	0.466492	0.466492	0.987195	0.987582
15.73	6.6665	6.6665	-39.5147	-82.0284	0.46619	0.46619	0.987195	0.987582
15.74	6.6654	6.6654	-39.5528	-82.1023	0.465889	0.465889	0.987195	0.987582
15.75	6.66429	6.66429	-39.5909	-82.1761	0.465589	0.465589	0.987195	0.987582
15.76	6.66318	6.66318	-39.629	-82.25	0.46529	0.46529	0.987195	0.987582
15.77	6.66206	6.66206	-39.667	-82.3238	0.464992	0.464992	0.987195	0.987582
15.78	6.66095	6.66095	-39.7051	-82.3977	0.464695	0.464695	0.987195	0.987582
15.79	6.65983	6.65983	-39.7432	-82.4716	0.464399	0.464399	0.987195	0.987582
15.8	6.65871	6.65871	-39.7812	-82.5454	0.464104	0.464104	0.987195	0.987582
15.81	6.65759	6.65759	-39.8193	-82.6193	0.463809	0.463809	0.987195	0.987582
15.82	6.65647	6.65647	-39.8574	-82.6931	0.463516	0.463516	0.987195	0.987582
15.83	6.65535	6.65535	-39.8955	-82.767	0.463224	0.463224	0.987195	0.987582
15.84	6.65422	6.65422	-39.9335	-82.8409	0.462932	0.462932	0.987195	0.987582
15.85	6.6531	6.6531	-39.9716	-82.9147	0.462642	0.462642	0.987195	0.987582
15.86	6.65197	6.65197	-40.0097	-82.9886	0.462352	0.462352	0.987195	0.987582
15.87	6.65084	6.65084	-40.0477	-83.0625	0.462064	0.462064	0.987195	0.987582
15.88	6.6497	6.6497	-40.0858	-83.1363	0.461776	0.461776	0.987195	0.987582
15.89	6.64857	6.64857	-40.1239	-83.2102	0.461489	0.461489	0.987195	0.987582
15.9	6.64743	6.64743	-40.162	-83.284	0.461203	0.461203	0.987195	0.987582
15.91	6.64629	6.64629	-40.2	-83.3579	0.460918	0.460918	0.987195	0.987582
15.92	6.64515	6.64515	-40.2381	-83.4318	0.460634	0.460634	0.987195	0.987582
15.93	6.64401	6.64401	-40.2762	-83.5056	0.460351	0.460351	0.987195	0.987582
15.94	6.64287	6.64287	-40.3142	-83.5795	0.460069	0.460069	0.987195	0.987582
15.95	6.64172	6.64172	-40.3523	-83.6533	0.459788	0.459788	0.987195	0.987582
15.96	6.64058	6.64058	-40.3904	-83.7272	0.459508	0.459508	0.987195	0.987582
15.97	6.63943	6.63943	-40.4285	-83.8011	0.459228	0.459228	0.987195	0.987582
15.98	6.63828	6.63828	-40.4665	-83.8749	0.45895	0.45895	0.987195	0.987582
15.99	6.63712	6.63712	-40.5046	-83.9488	0.458672	0.458672	0.987195	0.987582
16	6.63597	6.63597	-40.5427	-84.0226	0.458395	0.458395	0.987195	0.987582
16.01	6.63481	6.55529	-40.5807	-84.0965	0.458119	0.458143	0.987195	0.987582
16.02	6.63366	6.47461	-40.6188	-84.1704	0.457845	0.457934	0.987195	0.987582
16.03	6.6325	6.39393	-40.6569	-84.2442	0.457571	0.45776	0.987195	0.987582
16.04	6.63133	6.31325	-40.695	-84.3181	0.457297	0.457616	0.987195	0.987582
16.05	6.63017	6.23257	-40.733	-84.3919	0.457025	0.457496	0.987195	0.987582
16.06	6.62901	6.15189	-40.7711	-84.4658	0.456754	0.457397	0.987195	0.987582
16.07	6.62784	6.07121	-40.8092	-84.5397	0.456483	0.457315	0.987195	0.987582
16.08	6.62667	5.99053	-40.8472	-84.6135	0.456214	0.457246	0.987195	0.987582
16.09	6.6255	5.90985	-40.8853	-84.6874	0.455945	0.457189	0.987195	0.987582
16.1	6.62433	5.82917	-40.9234	-84.7612	0.455677	0.457142	0.987195	0.987582
16.11	6.62316	5.74849	-40.9615	-84.8351	0.45541	0.457103	0.987195	0.987582
16.12	6.62198	5.66781	-40.9995	-84.909	0.455144	0.45707	0.987195	0.987582
16.13	6.62081	5.58713	-41.0376	-84.9828	0.454879	0.457043	0.987195	0.987582
16.14	6.61963	5.50645	-41.0757	-85.0567	0.454615	0.457021	0.987195	0.987582
16.15	6.61845	5.42577	-41.1138	-85.1305	0.454352	0.457002	0.987195	0.987582
16.16	6.61727	5.34509	-41.1518	-85.2044	0.454089	0.456986	0.987195	0.987582
16.17	6.61609	5.26441	-41.1899	-85.2783	0.453827	0.456974	0.987195	0.987582
16.18	6.6149	5.18373	-41.228	-85.3521	0.453566	0.456963	0.987195	0.987582
16.19	6.61371	5.10305	-41.266	-85.426	0.453306	0.456954	0.987195	0.987582
16.2	6.61253	5.02237	-41.3041	-85.4998	0.453047	0.456947	0.987195	0.987582
16.21	6.61134	4.94169	-41.3422	-85.5737	0.452789	0.456941	0.987195	0.987582
16.22	6.61015	4.86101	-41.3803	-85.6476	0.452532	0.456936	0.987195	0.987582
16.23	6.60895	4.78033	-41.4183	-85.7214	0.452275	0.456931	0.987195	0.987582
16.24	6.60776	4.69965	-41.4564	-85.7953	0.452019	0.456928	0.987195	0.987582
16.25	6.60656	4.61897	-41.4945	-85.8691	0.451765	0.456925	0.987195	0.987582
16.26	6.60537	4.53829	-41.5325	-85.943	0.451511	0.456922	0.987195	0.987582
16.27	6.60417	4.45761	-41.5706	-86.0169	0.451257	0.45692	0.987195	0.987582
16.28	6.60297	4.37694	-41.6087	-86.0907	0.451005	0.456919	0.987195	0.987582
16.29	6.60176	4.29626	-41.6468	-86.1646	0.450754	0.456917	0.987195	0.987582
16.3	6.60056	4.21558	-41.6848	-86.2384	0.450503	0.456916	0.987195	0.987582
16.31	6.59935	4.1349	-41.7229	-86.3123	0.450253	0.456915	0.987195	0.987582
16.32	6.59815	4.05422	-41.761	-86.3862	0.450004	0.456914	0.987195	0.987582
16.33	6.59694	3.97354	-41.799	-86.46	0.449756	0.456914	0.987195	0.987582
16.34	6.59573	3.89286	-41.8371	-86.5339	0.449509	0.456913	0.987195	0.987582
16.35	6.59452	3.81218	-41.8752	-86.6077	0.449262	0.456913	0.987195	0.987582
16.36	6.5933	3.7315	-41.9133	-86.6816	0.449016	0.456912	0.987195	0.987582
16.37	6.59209	3.65082	-41.9513	-86.7555	0.448771	0.456912	0.987195	0.987582
16.38	6.59087	3.57014	-41.9894	-86.8293	0.448527	0.456912	0.987195	0.987582
16.39	6.58965	3.48946	-42.0275	-86.9032	0.448284	0.456912	0.987195	0.987582
16.4	6.58843	3.40878	-42.0655	-86.977	0.448042	0.456911	0.987195	0.987582
16.41	6.58721	3.3281	-42.1036	-87.0509	0.4478	0.456911	0.987195	0.987582
16.42	6.58599	3.24742	-42.1417	-87.1248	0.447559	0.456911	0.987195	0.987582
16.43	6.58477	3.16674	-42.1798	-87.1986	0.447319	0.456911	0.987195	0.987582
16.44	6.58354	3.08606	-42.2178	-87.2725	0.44708	0.456911	0.987195	0.987582
16.45	6.58231	3.00538	-42.2559	-87.3464	0.446842	0.456911	0.987195	0.987582
16.46	6.58108	2.9247	-42.294	-87.4202	0.446604	0.456911	0.987195	0.987582
16.47	6.57985	2.84402	-42.332	-87.4941	0.446367	0.456911	0.987195	0.987582
16.48	6.57862	2.76334	-42.3701	-87.5679	0.446131	0.456911	0.987195	0.987582
16.49	6.57739	2.68266	-42.4082	-87.6418	0.445896	0.456911	0.987195	0.987582
16.5	6.57616	2.60198	-42.4463	-87.7157	0.445662	0.456911	0.987195	0.987582
16.51	6.57492	2.5213	-42.4843	-87.7895	0.445428	0.456911	0.987195	0.987582
16.52	6.57368	2.44062	-42.5224	-87.8634	0.445195	0.456911	0.987195	0.987582
16.53	6.57244	2.35994	-42.5605	-87.9372	0.444963	0.456911	0.987195	0.987582
16.54	6.5712	2.27926	-42.5985	-88.0111	0.444732	0.456911	0.987195	0.987582
16.55	6.56996	2.19858	-42.6366	-88.085	0.444501	0.456911	0.987195	0.987582
16.56	6.56872	2.1179	-42.6747	-88.1588	0.444272	0.456911	0.987195	0.987582
16.57	6.56747	2.03722	-42.7128	-88.2327	0.444043	0.456911	0.987195	0.987582
16.58	6.56623	1.95654	-42.7508	-88.3065	0.443814	0.456911	0.987195	0.987582
16.59	6.56498	1.87586	-42.7889	-88.3804	0.443587	0.456911	0.987195	0.987582
16.6	6.56373	1.79518	-42.827	-88.4543	0.44336	0.456911	0.987195	0.987582
16.61	6.56248	1.7145	-42.865	-88.5281	0.443135	0.456911	0.987195	0.987582
16.62	6.56123	1.63382	-42.9031	-88.602	0.442909	0.456911	0.987195	0.987582
16.63	6.55997	1.55314	-42.9412	-88.6758	0.442685	0.456911	0.987195	0.987582
16.64	6.55872	1.47246	-42.9793	-88.7497	0.442462	0.456911	0.987195	0.987582
16.65	6.55746	1.39178	-43.0173	-88.8236	0.442239	0.456911	0.987195	0.987582
16.66	6.55621	1.3111	-43.0554	-88.8974	0.442017	0.456911	0.987195	0.987582
16.67	6.55495	1.23042	-43.0935	-88.9713	0.441795	0.456911	0.987195	0.987582
16.68	6.55369	1.14974	-43.1315	-89.0451	0.441575	0.456911	0.987195	0.987582
16.69	6.55243	1.06906	-43.1696	-89.119	0.441355	0.456911	0.987195	0.987582
16.7	6.55116	0.988381	-43.2077	-89.1929	0.441136	0.456911	0.987195	0.987582
16.71	6.5499	0.907701	-43.2458	-89.2667	0.440918	0.456911	0.987195	0.987582
16.72	6.54863	0.827021	-43.2838	-89.3406	0.4407	0.456911	0.987195	0.987582
16.73	6.54736	0.746341	-43.3219	-89.4144	0.440483	0.456911	0.987195	0.987582
16.74	6.5461	0.665661	-43.36	-89.4883	0.440267	0.456911	0.987195	0.987582
16.75	6.54483	0.584982	-43.3981	-89.5622	0.440052	0.456911	0.987195	0.987582
16.76	6.54355	0.504302	-43.4361	-89.636	0.439837	0.456911	0.987195	0.987582
16.77	6.54228	0.423622	-43.4742	-89.7099	0.439623	0.456911	0.987195	0.987582
16.78	6.54101	0.342942	-43.5123	-89.7837	0.43941	0.456911	0.987195	0.987582
16.79	6.53973	0.262262	-43.5503	-89.8576	0.439198	0.456911	0.987195	0.987582
16.8	6.53846	0.181582	-43.5884	-89.9315	0.438986	0.456911	0.987195	0.987582
16.81	6.53718	0.100902	-43.6265	-90.0053	0.438775	0.456911	0.987195	0.987582
16.82	6.5359	0.0202225	-43.6646	-90.0792	0.438565	0.456911	0.987195	0.987582
16.83	6.53462	-0.0604574	-43.7026	-90.153	0.438355	0.456911	0.987195	0.987582
16.84	6.53334	-0.141137	-43.7407	-90.2269	0.438146	0.456911	0.987195	0.987582
16.85	6.53205	-0.221817	-43.7788	-90.3008	0.437938	0.456911	0.987195	0.987582
16.86	6.53077	-0.302497	-43.8168	-90.3746	0.437731	0.456911	0.987195	0.987582
16.87	6.52948	-0.383177	-43.8549	-90.4485	0.437524	0.456911	0.987195	0.987582
16.88	6.5282	-0.463857	-43.893	-90.5223	0.437318	0.456911	0.987195	0.987582
16.89	6.52691	-0.544537	-43.9311	-90.5962	0.437113	0.456911	0.987195	0.987582
16.9	6.52562	-0.625216	-43.9691	-90.6701	0.436908	0.456911	0.987195	0.987582
16.91	6.52433	-0.705896	-44.0072	-90.7439	0.436704	0.456911	0.987195	0.987582
16.92	6.52303	-0.786576	-44.0453	-90.8178	0.436501	0.456911	0.987195	0.987582
16.93	6.52174	-0.867256	-44.0833	-90.8916	0.436299	0.456911	0.987195	0.987582
16.94	6.52045	-0.947936	-44.1214	-90.9655	0.436097	0.456911	0.987195	0.987582
16.95	6.51915	-1.02862	-44.1595	-91.0394	0.435896	0.456911	0.987195	0.987582
16.96	6.51785	-1.1093	-44.1976	-91.1132	0.435695	0.456911	0.987195	0.987582
16.97	6.51655	-1.18998	-44.2356	-91.1871	0.435496	0.456911	0.987195	0.987582
16.98	6.51525	-1.27066	-44.2737	-91.2609	0.435297	0.456911	0.987195	0.987582
16.99	6.51395	-1.35134	-44.3118	-91.3348	0.435098	0.456911	0.987195	0.987582
17	6.51265	-1.43202	-44.3498	-91.4087	0.434901	0.456911	0.987195	0.987582
17.01	6.51135	-1.5127	-44.3879	-91.4825	0.434704	0.456911	0.987195	0.987582
17.02	6.51004	-1.59337	-44.426	-91.5564	0.434507	0.456911	0.987195	0.987582
17.03	6.50874	-1.67405	-44.4641	-91.6302	0.434312	0.456911	0.987195	0.987582
17.04	6.50743	-1.75473	-44.5021	-91.7041	0.434117	0.456911	0.987195	0.987582
17.05	6.50612	-1.83541	-44.5402	-91.778	0.433922	0.456911	0.987195	0.987582
17.06	6.50481	-1.91609	-44.5783	-91.8518	0.433729	0.456911	0.987195	0.987582
17.07	6.5035	-1.99677	-44.6163	-91.9257	0.433536	0.456911	0.987195	0.987582
17.08	6.50219	-2.07745	-44.6544	-91.9996	0.433344	0.456911	0.987195	0.987582
17.09	6.50087	-2.15813	-44.6925	-92.0734	0.433152	0.456911	0.987195	0.987582
17.1	6.49956	-2.23881	-44.7306	-92.1473	0.432961	0.456911	0.987195	0.987582
17.11	6.49824	-2.31949	-44.7686	-92.2211	0.432771	0.456911	0.987195	0.987582
17.12	6.49693	-2.40017	-44.8067	-92.295	0.432581	0.456911	0.987195	0.987582
17.13	6.49561	-2.48085	-44.8448	-92.3689	0.432392	0.456911	0.987195	0.987582
17.14	6.49429	-2.56153	-44.8828	-92.4427	0.432204	0.456911	0.987195	0.987582
17.15	6.49297	-2.64221	-44.9209	-92.5166	0.432016	0.456911	0.987195	0.987582
17.16	6.49165	-2.72289	-44.959	-92.5904	0.431829	0.456911	0.987195	0.987582
17.17	6.49032	-2.80357	-44.9971	-92.6643	0.431643	0.456911	0.987195	0.987582
17.18	6.489	-2.88425	-45.0351	-92.7382	0.431457	0.456911	0.987195	0.987582
17.19	6.48767	-2.96493	-45.0732	-92.812	0.431272	0.456911	0.987195	0.987582
17.2	6.48635	-3.04561	-45.1113	-92.8859	0.431088	0.456911	0.987195	0.987582
17.21	6.48502	-3.12629	-45.1493	-92.9597	0.430904	0.456911	0.987195	0.987582
17.22	6.48369	-3.20697	-45.1874	-93.0336	0.430721	0.456911	0.987195	0.987582
17.23	6.48236	-3.28765	-45.2255	-93.1075	0.430539	0.456911	0.987195	0.987582
17.24	6.48103	-3.36833	-45.2636	-93.1813	0.430357	0.456911	0.987195	0.987582
17.25	6.4797	-3.44902	-45.3016	-93.2552	0.430175	0.456911	0.987195	0.987582
17.26	6.47836	-3.5297	-45.3397	-93.329	0.429995	0.456911	0.987195	0.987582
17.27	6.47703	-3.61038	-45.3778	-93.4029	0.429815	0.456911	0.987195	0.987582
17.28	6.47569	-3.69106	-45.4159	-93.4768	0.429636	0.456911	0.987195	0.987582
17.29	6.47436	-3.77177	-45.4539	-93.5506	0.429457	0.456911	0.987195	0.987582
17.3	6.47302	-3.85243	-45.492	-93.6245	0.429279	0.456911	0.987195	0.987582
17.31	6.47168	-3.93309	-45.5301	-93.6983	0.429101	0.456911	0.987195	0.987582
17.32	6.47034	-4.01375	-45.5681	-93.7722	0.428925	0.456911	0.987195	0.987582
17.33	6.469	-4.09441	-45.6062	-93.8461	0.428748	0.456911	0.987195	0.987582
17.34	6.46766	-4.17507	-45.6443	-93.9199	0.428573	0.456911	0.987195	0.987582
17.35	6.46631	-4.25573	-45.6824	-93.9938	0.428398	0.456911	0.987195	0.987582
17.36	6.46497	-4.33639	-45.7204	-94.0676	0.428223	0.456911	0.987195	0.987582
17.37	6.46362	-4.41706	-45.7585	-94.1415	0.42805	0.456911	0.987195	0.987582
17.38	6.46228	-4.49772	-45.7966	-94.2154	0.427876	0.456911	0.987195	0.987582
17.39	6.46093	-4.57838	-45.8346	-94.2892	0.427704	0.456911	0.987195	0.987582
17.4	6.45958	-4.65904	-45.8727	-94.3631	0.427532	0.456911	0.987195	0.987582
17.41	6.45823	-4.74013	-45.9108	-94.4369	0.42736	0.456911	0.987195	0.987582
17.42	6.45688	-4.82036	-45.9489	-94.5108	0.42719	0.456911	0.987195	0.987582
17.43	6.45553	-4.90127	-45.9869	-94.5847	0.42702	0.456911	0.987195	0.987582
17.44	6.45417	-4.98216	-46.025	-94.6585	0.42685	0.456911	0.987195	0.987582
17.45	6.45282	-5.06304	-46.0631	-94.7324	0.426681	0.456911	0.987195	0.987582
17.46	6.45147	-5.14392	-46.1011	-94.8062	0.426513	0.456911	0.987195	0.987582
17.47	6.45011	-5.2248	-46.1392	-94.8801	0.426345	0.456911	0.987195	0.987582
17.48	6.44875	-5.30569	-46.1773	-94.954	0.426178	0.456911	0.987195	0.987582
17.49	6.44739	-5.38657	-46.2154	-95.0278	0.426011	0.456911	0.987195	0.987582
17.5	6.44603	-5.46745	-46.2534	-95.1017	0.425845	0.456911	0.987195	0.987582
17.51	6.44467	-5.54833	-46.2915	-95.1755	0.42568	0.456911	0.987195	0.987582
17.52	6.44331	-5.62921	-46.3296	-95.2494	0.425515	0.456911	0.987195	0.987582
17.53	6.44195	-5.71009	-46.3676	-95.3233	0.425351	0.456911	0.987195	0.987582
17.54	6.44059	-5.79097	-46.4057	-95.3971	0.425187	0.456911	0.987195	0.987582
17.55	6.43922	-5.87185	-46.4438	-95.471	0.425024	0.456911	0.987195	0.987582
17.56	6.43785	-5.95273	-46.4819	-95.5448	0.424861	0.456911	0.987195	0.987582
17.57	6.43649	-6.03361	-46.5199	-95.6187	0.424699	0.456911	0.987195	0.987582
17.58	6.43512	-6.11449	-46.558	-95.6926	0.424538	0.456911	0.987195	0.987582
17.59	6.43375	-6.19537	-46.5961	-95.7664	0.424377	0.456911	0.987195	0.987582
17.6	6.43238	-6.27625	-46.6341	-95.8403	0.424217	0.456911	0.987195	0.987582
17.61	6.43101	-6.35713	-46.6722	-95.9141	0.424057	0.456911	0.987195	0.987582
17.62	6.42964	-6.43801	-46.7103	-95.988	0.423898	0.456911	0.987195	0.987582
17.63	6.42827	-6.51889	-46.7484	-96.0619	0.423739	0.456911	0.987195	0.987582
17.64	6.42689	-6.59978	-46.7864	-96.1357	0.423581	0.456911	0.987195	0.987582
17.65	6.42552	-6.68066	-46.8245	-96.2096	0.423424	0.456911	0.987195	0.987582
17.66	6.42414	-6.76154	-46.8626	-96.2835	0.423267	0.456911	0.987195	0.987582
17.67	6.42277	-6.84242	-46.9006	-96.3573	0.423111	0.456911	0.987195	0.987582
17.68	6.42139	-6.9233	-46.9387	-96.4312	0.422955	0.456911	0.987195	0.987582
17.69	6.42001	-7.00418	-46.9768	-96.505	0.4228	0.456911	0.987195	0.987582
17.7	6.41863	-7.08506	-47.0149	-96.5789	0.422645	0.456911	0.987195	0.987582
17.71	6.41725	-7.16594	-47.0529	-96.6528	0.422491	0.456911	0.987195	0.987582
17.72	6.41587	-7.24684	-47.091	-96.7266	0.422337	0.456911	0.987195	0.987582
17.73	6.41448	-7.32826	-47.1291	-96.8005	0.422184	0.456911	0.987195	0.987582
17.74	6.4131	-7.41725	-47.1671	-96.8743	0.422031	0.456911	0.987195	0.987582
17.75	6.41172	-7.49125	-47.2052	-96.9482	0.421879	0.456911	0.987195	0.987582
17.76	6.41033	-7.56525	-47.2433	-97.0221	0.421728	0.456911	0.987195	0.987582
17.77	6.40894	-7.63925	-47.2814	-97.0959	0.421577	0.456911	0.987195	0.987582
17.78	6.40756	-7.71325	-47.3194	-97.1698	0.421427	0.456911	0.987195	0.987582
17.79	6.40617	-7.78725	-47.3575	-97.2436	0.421277	0.456911	0.987195	0.987582
17.8	6.40478	-7.86125	-47.3956	-97.3175	0.421128	0.456911	0.987195	0.987582
17.81	6.40339	-7.93526	-47.4337	-97.3914	0.420979	0.456911	0.987195	0.987582
17.82	6.402	-8.00926	-47.4717	-97.4652	0.420831	0.456911	0.987195	0.987582
17.83	6.40061	-8.08326	-47.5098	-97.5391	0.420683	0.456911	0.987195	0.987582
17.84	6.39921	-8.15726	-47.5479	-97.6129	0.420536	0.456911	0.987195	0.987582
17.85	6.39782	-8.23126	-47.5859	-97.6868	0.420389	0.456911	0.987195	0.987582
17.86	6.39642	-8.30526	-47.624	-97.7607	0.420243	0.456911	0.987195	0.987582
17.87	6.39503	-8.37926	-47.6621	-97.8345	0.420097	0.456911	0.987195	0.987582
17.88	6.39363	-8.45326	-47.7002	-97.9084	0.419952	0.456911	0.987195	0.987582
17.89	6.39223	-8.52727	-47.7382	-97.9822	0.419808	0.456911	0.987195	0.987582
17.9	6.39084	-8.60127	-47.7763	-98.0561	0.419663	0.456911	0.987195	0.987582
17.91	6.38944	-8.67527	-47.8144	-98.13	0.41952	0.456911	0.987195	0.987582
17.92	6.38804	-8.74927	-47.8524	-98.2038	0.419377	0.456911	0.987195	0.987582
17.93	6.38664	-8.82327	-47.8905	-98.2777	0.419234	0.456911	0.987195	0.987582
17.94	6.38523	-8.89727	-47.9286	-98.3515	0.419092	0.456911	0.987195	0.987582
17.95	6.38383	-8.97127	-47.9667	-98.4254	0.418951	0.456911	0.987195	0.987582
17.96	6.38243	-9.04527	-48.0047	-98.4993	0.41881	0.456911	0.987195	0.987582
17.97	6.38102	-9.11928	-48.0428	-98.5731	0.418669	0.456911	0.987195	0.987582
17.98	6.37962	-9.19328	-48.0809	-98.647	0.418529	0.456911	0.987195	0.987582
17.99	6.37821	-9.26728	-48.1189	-98.7208	0.41839	0.456911	0.987195	0.987582
18	6.3768	-9.34128	-48.157	-98.7947	0.418251	0.456911	0.987195	0.987582
18.01	6.37539	-9.41528	-48.1951	-98.8686	0.418112	0.456911	0.987195	0.987582
18.02	6.37398	-9.48928	-48.2332	-98.9424	0.417974	0.456911	0.987195	0.987582
18.03	6.37257	-9.56328	-48.2712	-99.0163	0.417836	0.456911	0.987195	0.987582
18.04	6.37116	-9.63728	-48.3093	-99.0901	0.417699	0.456911	0.987195	0.987582
18.05	6.36975	-9.71129	-48.3474	-99.164	0.417563	0.456911	0.987195	0.987582
18.06	6.36834	-9.78529	-48.3854	-99.2379	0.417427	0.456911	0.987195	0.987582
18.07	6.36693	-9.85929	-48.4235	-99.3117	0.417291	0.456911	0.987195	0.987582
18.08	6.36551	-9.93329	-48.4616	-99.3856	0.417156	0.456911	0.987195	0.987582
18.09	6.3641	-10.0073	-48.4997	-99.4594	0.417021	0.456911	0.987195	0.987582
18.1	6.36268	-10.0813	-48.5377	-99.5333	0.416887	0.456911	0.987195	0.987582
18.11	6.36126	-10.1553	-48.5758	-99.6072	0.416754	0.456911	0.987195	0.987582
18.12	6.35985	-10.2293	-48.6139	-99.681	0.41662	0.456911	0.987195	0.987582
18.13	6.35843	-10.3033	-48.6519	-99.7549	0.416488	0.456911	0.987195	0.987582
18.14	6.35701	-10.3773	-48.69	-99.8287	0.416355	0.456911	0.987195	0.987582
18.15	6.35559	-10.4513	-48.7281	-99.9026	0.416224	0.456911	0.987195	0.987582
18.16	6.35417	-10.5253	-48.7662	-99.9765	0.416092	0.456911	0.987195	0.987582
18.17	6.35274	-10.5993	-48.8042	-100.05	0.415961	0.456911	0.987195	0.987582
18.18	6.35132	-10.6733	-48.8423	-100.124	0.415831	0.456911	0.987195	0.987582
18.19	6.3499	-10.7473	-48.8804	-100.198	0.415701	0.456911	0.987195	0.987582
18.2	6.34847	-10.8213	-48.9184	-100.272	0.415572	0.456911	0.987195	0.987582
18.21	6.34705	-10.8953	-48.9565	-100.346	0.415443	0.456911	0.987195	0.987582
18.22	6.34562	-10.9693	-48.9946	-100.42	0.415314	0.456911	0.987195	0.987582
18.23	6.3442	-11.0433	-49.0327	-100.493	0.415186	0.456911	0.987195	0.987582
18.24	6.34277	-11.1173	-49.0707	-100.567	0.415059	0.456911	0.987195	0.987582
18.25	6.34134	-11.1913	-49.1088	-100.641	0.414932	0.456911	0.987195	0.987582
18.26	6.33991	-11.2653	-49.1469	-100.715	0.414805	0.456911	0.987195	0.987582
18.27	6.33848	-11.3393	-49.1849	-100.789	0.414679	0.456911	0.987195	0.987582
18.28	6.33705	-11.4133	-49.223	-100.863	0.414553	0.456911	0.987195	0.987582
18.29	6.33562	-11.4873	-49.2611	-100.937	0.414428	0.456911	0.987195	0.987582
18.3	6.33419	-11.5613	-49.2992	-101.011	0.414303	0.456911	0.987195	0.987582
18.31	6.33275	-11.6353	-49.3372	-101.084	0.414178	0.456911	0.987195	0.987582
18.32	6.33132	-11.7093	-49.3753	-101.158	0.414055	0.456911	0.987195	0.987582
18.33	6.32989	-11.7833	-49.4134	-101.232	0.413931	0.456911	0.987195	0.987582
18.34	6.32845	-11.8573	-49.4514	-101.306	0.413808	0.456911	0.987195	0.987582
18.35	6.32701	-11.9313	-49.4895	-101.38	0.413685	0.456911	0.987195	0.987582
18.36	6.32558	-12.0053	-49.5276	-101.454	0.413563	0.456911	0.987195	0.987582
18.37	6.32414	-12.0793	-49.5657	-101.528	0.413441	0.456911	0.987195	0.987582
18.38	6.3227	-12.1533	-49.6037	-101.601	0.41332	0.456911	0.987195	0.987582
18.39	6.32126	-12.2273	-49.6418	-101.675	0.413199	0.456911	0.987195	0.987582
18.4	6.31982	-12.3013	-49.6799	-101.749	0.413079	0.456911	0.987195	0.987582
18.41	6.31838	-12.3753	-49.718	-101.823	0.412959	0.456911	0.987195	0.987582
18.42	6.31694	-12.4493	-49.756	-101.897	0.412839	0.456911	0.987195	0.987582
18.43	6.3155	-12.5233	-49.7941	-101.971	0.41272	0.456911	0.987195	0.987582
18.44	6.31405	-12.5973	-49.8322	-102.045	0.412601	0.456911	0.987195	0.987582
18.45	6.31261	-12.6713	-49.8702	-102.118	0.412483	0.456911	0.987195	0.987582
18.46	6.31117	-12.7453	-49.9083	-102.192	0.412365	0.456911	0.987195	0.987582
18.47	6.30972	-12.8193	-49.9464	-102.266	0.412248	0.456911	0.987195	0.987582
18.48	6.30827	-12.8933	-49.9845	-102.34	0.412131	0.456911	0.987195	0.987582
18.49	6.30683	-12.9673	-50.0225	-102.414	0.412014	0.456911	0.987195	0.987582
18.5	6.30538	-13.0413	-50.0606	-102.488	0.411898	0.456911	0.987195	0.987582
18.51	6.30393	-13.1153	-50.0987	-102.562	0.411782	0.456911	0.987195	0.987582
18.52	6.30248	-13.1893	-50.1367	-102.635	0.411667	0.456911	0.987195	0.987582
18.53	6.30103	-13.2633	-50.1748	-102.709	0.411552	0.456911	0.987195	0.987582
18.54	6.29958	-13.3373	-50.2129	-102.783	0.411438	0.456911	0.987195	0.987582
18.55	6.29813	-13.4113	-50.251	-102.857	0.411324	0.456911	0.987195	0.987582
18.56	6.29668	-13.4853	-50.289	-102.931	0.41121	0.456911	0.987195	0.987582
18.57	6.29523	-13.5594	-50.3271	-103.005	0.411097	0.456911	0.987195	0.987582
18.58	6.29377	-13.6334	-50.3652	-103.079	0.410984	0.456911	0.987195	0.987582
18.59	6.29232	-13.7074	-50.4032	-103.152	0.410871	0.456911	0.987195	0.987582
18.6	6.29087	-13.7814	-50.4413	-103.226	0.410759	0.456911	0.987195	0.987582
18.61	6.28941	-13.8554	-50.4794	-103.3	0.410648	0.456911	0.987195	0.987582
18.62	6.28795	-13.9294	-50.5175	-103.374	0.410536	0.456911	0.987195	0.987582
18.63	6.2865	-14.0034	-50.5555	-103.448	0.410426	0.456911	0.987195	0.987582
18.64	6.28504	-14.0774	-50.5936	-103.522	0.410315	0.456911	0.987195	0.987582
18.65	6.28358	-14.1514	-50.6317	-103.596	0.410205	0.456911	0.987195	0.987582
18.66	6.28212	-14.2254	-50.6697	-103.669	0.410096	0.456911	0.987195	0.987582
18.67	6.28066	-14.2994	-50.7078	-103.743	0.409986	0.456911	0.987195	0.987582
18.68	6.2792	-14.3734	-50.7459	-103.817	0.409877	0.456911	0.987195	0.987582
18.69	6.27774	-14.4474	-50.784	-103.891	0.409769	0.456911	0.987195	0.987582
18.7	6.27628	-14.5214	-50.822	-103.965	0.409661	0.456911	0.987195	0.987582
18.71	6.27482	-14.5954	-50.8601	-104.039	0.409553	0.456911	0.987195	0.987582
18.72	6.27336	-14.6694	-50.8982	-104.113	0.409446	0.456911	0.987195	0.987582
18.73	6.27189	-14.7434	-50.9362	-104.187	0.409339	0.456911	0.987195	0.987582
18.74	6.27043	-14.8174	-50.9743	-104.26	0.409233	0.456911	0.987195	0.987582
18.75	6.26896	-14.8914	-51.0124	-104.334	0.409127	0.456911	0.987195	0.987582
18.76	6.2675	-14.9654	-51.0505	-104.408	0.409021	0.456911	0.987195	0.987582
18.77	6.26603	-15.0394	-51.0885	-104.482	0.408916	0.456911	0.987195	0.987582
18.78	6.26456	-15.1134	-51.1266	-104.556	0.408811	0.456911	0.987195	0.987582
18.79	6.2631	-15.1874	-51.1647	-104.63	0.408706	0.456911	0.987195	0.987582
18.8	6.26163	-15.2614	-51.2027	-104.704	0.408602	0.456911	0.987195	0.987582
18.81	6.26016	-15.3354	-51.2408	-104.777	0.408498	0.456911	0.987195	0.987582
18.82	6.25869	-15.4094	-51.2789	-104.851	0.408395	0.456911	0.987195	0.987582
18.83	6.25722	-15.4834	-51.317	-104.925	0.408292	0.456911	0.987195	0.987582
18.84	6.25575	-15.5574	-51.355	-104.999	0.408189	0.456911	0.987195	0.987582
18.85	6.25428	-15.6314	-51.3931	-105.073	0.408087	0.456911	0.987195	0.987582
18.86	6.25281	-15.7054	-51.4312	-105.147	0.407985	0.456911	0.987195	0.987582
18.87	6.25133	-15.7794	-51.4692	-105.221	0.407883	0.456911	0.987195	0.987582
18.88	6.24986	-15.8534	-51.5073	-105.294	0.407782	0.456911	0.987195	0.987582
18.89	6.24838	-15.9274	-51.5454	-105.368	0.407681	0.456911	0.987195	0.987582
18.9	6.24691	-16.0014	-51.5835	-105.442	0.407581	0.456911	0.987195	0.987582
18.91	6.24543	-16.0754	-51.6215	-105.516	0.40748	0.456911	0.987195	0.987582
18.92	6.24396	-16.1494	-51.6596	-105.59	0.407381	0.456911	0.987195	0.987582
18.93	6.24248	-16.2234	-51.6977	-105.664	0.407281	0.456911	0.987195	0.987582
18.94	6.241	-16.2974	-51.7358	-105.738	0.407182	0.456911	0.987195	0.987582
18.95	6.23953	-16.3714	-51.7738	-105.811	0.407084	0.456911	0.987195	0.987582
18.96	6.23805	-16.4454	-51.8119	-105.885	0.406985	0.456911	0.987195	0.987582
18.97	6.23657	-16.5194	-51.85	-105.959	0.406887	0.456911	0.987195	0.987582
18.98	6.23509	-16.5934	-51.888	-106.033	0.40679	0.456911	0.987195	0.987582
18.99	6.23361	-16.6674	-51.9261	-106.107	0.406693	0.456911	0.987195	0.987582
19	6.23213	-16.7414	-51.9642	-106.181	0.406596	0.456911	0.987195	0.987582
19.01	6.23065	-16.8154	-52.0023	-106.255	0.406499	0.456911	0.987195	0.987582
19.02	6.22917	-16.8894	-52.0403	-106.328	0.406403	0.456911	0.987195	0.987582
19.03	6.22768	-16.9634	-52.0784	-106.402	0.406307	0.456911	0.987195	0.987582
19.04	6.2262	-17.0374	-52.1165	-106.476	0.406212	0.456911	0.987195	0.987582
19.05	6.22472	-17.1114	-52.1545	-106.55	0.406117	0.456911	0.987195	0.987582
19.06	6.22323	-17.1854	-52.1926	-106.624	0.406022	0.456911	0.987195	0.987582
19.07	6.22175	-17.2594	-52.2307	-106.698	0.405928	0.456911	0.987195	0.987582
19.08	6.22026	-17.3334	-52.2688	-106.772	0.405833	0.456911	0.987195	0.987582
19.09	6.21877	-17.4074	-52.3068	-106.845	0.40574	0.456911	0.987195	0.987582
19.1	6.21729	-17.4814	-52.3449	-106.919	0.405646	0.456911	0.987195	0.987582
19.11	6.2158	-17.5554	-52.383	-106.993	0.405553	0.456911	0.987195	0.987582
19.12	6.21431	-17.6294	-52.421	-107.067	0.405461	0.456911	0.987195	0.987582
19.13	6.21282	-17.7034	-52.4591	-107.141	0.405368	0.456911	0.987195	0.987582
19.14	6.21133	-17.7774	-52.4972	-107.215	0.405276	0.456911	0.987195	0.987582
19.15	6.20984	-17.8514	-52.5353	-107.289	0.405184	0.456911	0.987195	0.987582
19.16	6.20835	-17.9254	-52.5733	-107.363	0.405093	0.456911	0.987195	0.987582
19.17	6.20686	-17.9994	-52.6114	-107.436	0.405002	0.456911	0.987195	0.987582
19.18	6.20537	-18.0734	-52.6495	-107.51	0.404911	0.456911	0.987195	0.987582
19.19	6.20388	-18.1474	-52.6875	-107.584	0.404821	0.456911	0.987195	0.987582
19.2	6.20239	-18.2214	-52.7256	-107.658	0.404731	0.456911	0.987195	0.987582
19.21	6.20089	-18.2954	-52.7637	-107.732	0.404641	0.456911	0.987195	0.987582
19.22	6.1994	-18.3694	-52.8018	-107.806	0.404552	0.456911	0.987195	0.987582
19.23	6.1979	-18.4434	-52.8398	-107.88	0.404463	0.456911	0.987195	0.987582
19.24	6.19641	-18.5174	-52.8779	-107.953	0.404374	0.456911	0.987195	0.987582
19.25	6.19491	-18.5914	-52.916	-108.027	0.404286	0.456911	0.987195	0.987582
19.26	6.19342	-18.6654	-52.954	-108.101	0.404197	0.456911	0.987195	0.987582
19.27	6.19192	-18.7394	-52.9921	-108.175	0.40411	0.456911	0.987195	0.987582
19.28	6.19042	-18.8134	-53.0302	-108.249	0.404022	0.456911	0.987195	0.987582
19.29	6.18893	-18.8874	-53.0683	-108.323	0.403935	0.456911	0.987195	0.987582
19.3	6.18743	-18.9614	-53.1063	-108.397	0.403848	0.456911	0.987195	0.987582
19.31	6.18593	-19.0354	-53.1444	-108.47	0.403762	0.456911	0.987195	0.987582
19.32	6.18443	-19.1094	-53.1825	-108.544	0.403676	0.456911	0.987195	0.987582
19.33	6.18293	-19.1834	-53.2205	-108.618	0.40359	0.456911	0.987195	0.987582
19.34	6.18143	-19.2574	-53.2586	-108.692	0.403504	0.456911	0.987195	0.987582
19.35	6.17993	-19.3314	-53.2967	-108.766	0.403419	0.456911	0.987195	0.987582
19.36	6.17843	-19.4054	-53.3348	-108.84	0.403334	0.456911	0.987195	0.987582
19.37	6.17693	-19.4795	-53.3728	-108.914	0.40325	0.456911	0.987195	0.987582
19.38	6.17542	-19.5535	-53.4109	-108.987	0.403165	0.456911	0.987195	0.987582
19.39	6.17392	-19.6275	-53.449	-109.061	0.403081	0.456911	0.987195	0.987582
19.4	6.17242	-19.7015	-53.487	-109.135	0.402998	0.456911	0.987195	0.987582
19.41	6.17091	-19.7755	-53.5251	-109.209	0.402914	0.456911	0.987195	0.987582
19.42	6.16941	-19.8495	-53.5632	-109.283	0.402831	0.456911	0.987195	0.987582
19.43	6.1679	-19.9235	-53.6013	-109.357	0.402748	0.456911	0.987195	0.987582
19.44	6.1664	-19.9975	-53.6393	-109.431	0.402666	0.456911	0.987195	0.987582
19.45	6.16489	-20.0715	-53.6774	-109.504	0.402584	0.456911	0.987195	0.987582
19.46	6.16338	-20.1455	-53.7155	-109.578	0.402502	0.456911	0.987195	0.987582
19.47	6.16188	-20.2195	-53.7536	-109.652	0.40242	0.456911	0.987195	0.987582
19.48	6.16037	-20.2935	-53.7916	-109.726	0.402339	0.456911	0.987195	0.987582
19.49	6.15886	-20.3675	-53.8297	-109.8	0.402258	0.456911	0.987195	0.987582
19.5	6.15735	-20.4415	-53.8678	-109.874	0.402177	0.456911	0.987195	0.987582
19.51	6.15584	-20.5155	-53.9058	-109.948	0.402097	0.456911	0.987195	0.987582
19.52	6.15433	-20.5895	-53.9439	-110.021	0.402017	0.456911	0.987195	0.987582
19.53	6.15282	-20.6635	-53.982	-110.095	0.401937	0.456911	0.987195	0.987582
19.54	6.15131	-20.7375	-54.0201	-110.169	0.401858	0.456911	0.987195	0.987582
19.55	6.1498	-20.8115	-54.0581	-110.243	0.401779	0.456911	0.987195	0.987582
19.56	6.14829	-20.8855	-54.0962	-110.317	0.4017	0.456911	0.987195	0.987582
19.57	6.14678	-20.9595	-54.1343	-110.391	0.401621	0.456911	0.987195	0.987582
19.58	6.14526	-21.0335	-54.1723	-110.465	0.401543	0.456911	0.987195	0.987582
19.59	6.14375	-21.1075	-54.2104	-110.538	0.401465	0.456911	0.987195	0.987582
19.6	6.14224	-21.1815	-54.2485	-110.612	0.401387	0.456911	0.987195	0.987582
19.61	6.14072	-21.2555	-54.2866	-110.686	0.401309	0.456911	0.987195	0.987582
19.62	6.13921	-21.3295	-54.3246	-110.76	0.401232	0.456911	0.987195	0.987582
19.63	6.13769	-21.4035	-54.3627	-110.834	0.401155	0.456911	0.987195	0.987582
19.64	6.13618	-21.4775	-54.4008	-110.908	0.401079	0.456911	0.987195	0.987582
19.65	6.13466	-21.5515	-54.4388	-110.982	0.401002	0.456911	0.987195	0.987582
19.66	6.13314	-21.6255	-54.4769	-111.056	0.400926	0.456911	0.987195	0.987582
19.67	6.13163	-21.6995	-54.515	-111.129	0.400851	0.456911	0.987195	0.987582
19.68	6.13011	-21.7735	-54.5531	-111.203	0.400775	0.456911	0.987195	0.987582
19.69	6.12859	-21.8475	-54.5911	-111.277	0.4007	0.456911	0.987195	0.987582
19.7	6.12707	-21.9215	-54.6292	-111.351	0.400625	0.456911	0.987195	0.987582
19.71	6.12555	-21.9955	-54.6673	-111.425	0.40055	0.456911	0.987195	0.987582
19.72	6.12403	-22.0695	-54.7053	-111.499	0.400476	0.456911	0.987195	0.987582
19.73	6.12251	-22.1435	-54.7434	-111.573	0.400402	0.456911	0.987195	0.987582
19.74	6.12099	-22.2175	-54.7815	-111.646	0.400328	0.456911	0.987195	0.987582
19.75	6.11947	-22.2915	-54.8196	-111.72	0.400254	0.456911	0.987195	0.987582
19.76	6.11795	-22.3655	-54.8576	-111.794	0.400181	0.456911	0.987195	0.987582
19.77	6.11643	-22.4395	-54.8957	-111.868	0.400108	0.456911	0.987195	0.987582
19.78	6.11491	-22.5135	-54.9338	-111.942	0.400035	0.456911	0.987195	0.987582
19.79	6.11338	-22.5875	-54.9718	-112.016	0.399963	0.456911	0.987195	0.987582
19.8	6.11186	-22.6615	-55.0099	-112.09	0.399891	0.456911	0.987195	0.987582
19.81	6.11034	-22.7355	-55.048	-112.163	0.399819	0.456911	0.987195	0.987582
19.82	6.10881	-22.8095	-55.0861	-112.237	0.399747	0.456911	0.987195	0.987582
19.83	6.10729	-22.8835	-55.1241	-112.311	0.399675	0.456911	0.987195	0.987582
19.84	6.10576	-22.9575	-55.1622	-112.385	0.399604	0.456911	0.987195	0.987582
19.85	6.10424	-23.0315	-55.2003	-112.459	0.399533	0.456911	0.987195	0.987582
19.86	6.10271	-23.1055	-55.2383	-112.533	0.399463	0.456911	0.987195	0.987582
19.87	6.10119	-23.1795	-55.2764	-112.607	0.399392	0.456911	0.987195	0.987582
19.88	6.09966	-23.2535	-55.3145	-112.68	0.399322	0.456911	0.987195	0.987582
19.89	6.09813	-23.3275	-55.3526	-112.754	0.399252	0.456911	0.987195	0.987582
19.9	6.0966	-23.4015	-55.3906	-112.828	0.399183	0.456911	0.987195	0.987582
19.91	6.09508	-23.4755	-55.4287	-112.902	0.399113	0.456911	0.987195	0.987582
19.92	6.09355	-23.5495	-55.4668	-112.976	0.399044	0.456911	0.987195	0.987582
19.93	6.09202	-23.6235	-55.5048	-113.05	0.398975	0.456911	0.987195	0.987582
19.94	6.09049	-23.6975	-55.5429	-113.124	0.398907	0.456911	0.987195	0.987582
19.95	6.08896	-23.7715	-55.581	-113.197	0.398838	0.456911	0.987195	0.987582
19.96	6.08743	-23.8455	-55.6191	-113.271	0.39877	0.456911	0.987195	0.987582
19.97	6.0859	-23.9195	-55.6571	-113.345	0.398703	0.456911	0.987195	0.987582
[truncated: 803 more rows]

## Sheet: C
	Viral load				Target cell
time	black	blue	green	red	black	blue	green	red
0	4.81514	4.81514	4.81514	4.81514	1	1	1	1
0.01	4.81739	4.81739	4.81739	4.81739	0.999991	0.999991	0.999991	0.999991
0.02	4.81965	4.81965	4.81965	4.81965	0.999982	0.999982	0.999982	0.999982
0.03	4.8219	4.8219	4.8219	4.8219	0.999972	0.999972	0.999972	0.999972
0.04	4.82416	4.82416	4.82416	4.82416	0.999963	0.999963	0.999963	0.999963
0.05	4.82641	4.82641	4.82641	4.82641	0.999954	0.999954	0.999954	0.999954
0.06	4.82867	4.82867	4.82867	4.82867	0.999945	0.999945	0.999945	0.999945
0.07	4.83092	4.83092	4.83092	4.83092	0.999935	0.999935	0.999935	0.999935
0.08	4.83318	4.83318	4.83318	4.83318	0.999926	0.999926	0.999926	0.999926
0.09	4.83543	4.83543	4.83543	4.83543	0.999916	0.999916	0.999916	0.999916
0.1	4.83769	4.83769	4.83769	4.83769	0.999907	0.999907	0.999907	0.999907
0.11	4.83994	4.83994	4.83994	4.83994	0.999897	0.999897	0.999897	0.999897
0.12	4.84219	4.84219	4.84219	4.84219	0.999887	0.999887	0.999887	0.999887
0.13	4.84445	4.84445	4.84445	4.84445	0.999878	0.999878	0.999878	0.999878
0.14	4.8467	4.8467	4.8467	4.8467	0.999868	0.999868	0.999868	0.999868
0.15	4.84896	4.84896	4.84896	4.84896	0.999858	0.999858	0.999858	0.999858
0.16	4.85121	4.85121	4.85121	4.85121	0.999848	0.999848	0.999848	0.999848
0.17	4.85346	4.85346	4.85346	4.85346	0.999838	0.999838	0.999838	0.999838
0.18	4.85572	4.85572	4.85572	4.85572	0.999828	0.999828	0.999828	0.999828
0.19	4.85797	4.85797	4.85797	4.85797	0.999818	0.999818	0.999818	0.999818
0.2	4.86023	4.86023	4.86023	4.86023	0.999808	0.999808	0.999808	0.999808
0.21	4.86248	4.86248	4.86248	4.86248	0.999798	0.999798	0.999798	0.999798
0.22	4.86473	4.86473	4.86473	4.86473	0.999788	0.999788	0.999788	0.999788
0.23	4.86699	4.86699	4.86699	4.86699	0.999778	0.999778	0.999778	0.999778
0.24	4.86924	4.86924	4.86924	4.86924	0.999767	0.999767	0.999767	0.999767
0.25	4.87149	4.87149	4.87149	4.87149	0.999757	0.999757	0.999757	0.999757
0.26	4.87375	4.87375	4.87375	4.87375	0.999747	0.999747	0.999747	0.999747
0.27	4.876	4.876	4.876	4.876	0.999736	0.999736	0.999736	0.999736
0.28	4.87825	4.87825	4.87825	4.87825	0.999726	0.999726	0.999726	0.999726
0.29	4.88051	4.88051	4.88051	4.88051	0.999715	0.999715	0.999715	0.999715
0.3	4.88276	4.88276	4.88276	4.88276	0.999705	0.999705	0.999705	0.999705
0.31	4.88501	4.88501	4.88501	4.88501	0.999694	0.999694	0.999694	0.999694
0.32	4.88727	4.88727	4.88727	4.88727	0.999683	0.999683	0.999683	0.999683
0.33	4.88952	4.88952	4.88952	4.88952	0.999672	0.999672	0.999672	0.999672
0.34	4.89177	4.89177	4.89177	4.89177	0.999662	0.999662	0.999662	0.999662
0.35	4.89402	4.89402	4.89402	4.89402	0.999651	0.999651	0.999651	0.999651
0.36	4.89628	4.89628	4.89628	4.89628	0.99964	0.99964	0.99964	0.99964
0.37	4.89853	4.89853	4.89853	4.89853	0.999629	0.999629	0.999629	0.999629
0.38	4.90078	4.90078	4.90078	4.90078	0.999618	0.999618	0.999618	0.999618
0.39	4.90304	4.90304	4.90304	4.90304	0.999607	0.999607	0.999607	0.999607
0.4	4.90529	4.90529	4.90529	4.90529	0.999595	0.999595	0.999595	0.999595
0.41	4.90754	4.90754	4.90754	4.90754	0.999584	0.999584	0.999584	0.999584
0.42	4.90979	4.90979	4.90979	4.90979	0.999573	0.999573	0.999573	0.999573
0.43	4.91204	4.91204	4.91204	4.91204	0.999561	0.999561	0.999561	0.999561
0.44	4.9143	4.9143	4.9143	4.9143	0.99955	0.99955	0.99955	0.99955
0.45	4.91655	4.91655	4.91655	4.91655	0.999539	0.999539	0.999539	0.999539
0.46	4.9188	4.9188	4.9188	4.9188	0.999527	0.999527	0.999527	0.999527
0.47	4.92105	4.92105	4.92105	4.92105	0.999516	0.999516	0.999516	0.999516
0.48	4.9233	4.9233	4.9233	4.9233	0.999504	0.999504	0.999504	0.999504
0.49	4.92556	4.92556	4.92556	4.92556	0.999492	0.999492	0.999492	0.999492
0.5	4.92781	4.92781	4.92781	4.92781	0.99948	0.99948	0.99948	0.99948
0.51	4.93006	4.93006	4.93006	4.93006	0.999469	0.999469	0.999469	0.999469
0.52	4.93231	4.93231	4.93231	4.93231	0.999457	0.999457	0.999457	0.999457
0.53	4.93456	4.93456	4.93456	4.93456	0.999445	0.999445	0.999445	0.999445
0.54	4.93681	4.93681	4.93681	4.93681	0.999433	0.999433	0.999433	0.999433
0.55	4.93906	4.93906	4.93906	4.93906	0.999421	0.999421	0.999421	0.999421
0.56	4.94132	4.94132	4.94132	4.94132	0.999409	0.999409	0.999409	0.999409
0.57	4.94357	4.94357	4.94357	4.94357	0.999396	0.999396	0.999396	0.999396
0.58	4.94582	4.94582	4.94582	4.94582	0.999384	0.999384	0.999384	0.999384
0.59	4.94807	4.94807	4.94807	4.94807	0.999372	0.999372	0.999372	0.999372
0.6	4.95032	4.95032	4.95032	4.95032	0.999359	0.999359	0.999359	0.999359
0.61	4.95257	4.95257	4.95257	4.95257	0.999347	0.999347	0.999347	0.999347
0.62	4.95482	4.95482	4.95482	4.95482	0.999334	0.999334	0.999334	0.999334
0.63	4.95707	4.95707	4.95707	4.95707	0.999322	0.999322	0.999322	0.999322
0.64	4.95932	4.95932	4.95932	4.95932	0.999309	0.999309	0.999309	0.999309
0.65	4.96157	4.96157	4.96157	4.96157	0.999296	0.999296	0.999296	0.999296
0.66	4.96382	4.96382	4.96382	4.96382	0.999284	0.999284	0.999284	0.999284
0.67	4.96607	4.96607	4.96607	4.96607	0.999271	0.999271	0.999271	0.999271
0.68	4.96832	4.96832	4.96832	4.96832	0.999258	0.999258	0.999258	0.999258
0.69	4.97057	4.97057	4.97057	4.97057	0.999245	0.999245	0.999245	0.999245
0.7	4.97283	4.97283	4.97283	4.97283	0.999232	0.999232	0.999232	0.999232
0.71	4.97508	4.97508	4.97508	4.97508	0.999219	0.999219	0.999219	0.999219
0.72	4.97733	4.97733	4.97733	4.97733	0.999206	0.999206	0.999206	0.999206
0.73	4.97957	4.97957	4.97957	4.97957	0.999192	0.999192	0.999192	0.999192
0.74	4.98182	4.98182	4.98182	4.98182	0.999179	0.999179	0.999179	0.999179
0.75	4.98407	4.98407	4.98407	4.98407	0.999166	0.999166	0.999166	0.999166
0.76	4.98632	4.98632	4.98632	4.98632	0.999152	0.999152	0.999152	0.999152
0.77	4.98857	4.98857	4.98857	4.98857	0.999139	0.999139	0.999139	0.999139
0.78	4.99082	4.99082	4.99082	4.99082	0.999125	0.999125	0.999125	0.999125
0.79	4.99307	4.99307	4.99307	4.99307	0.999111	0.999111	0.999111	0.999111
0.8	4.99532	4.99532	4.99532	4.99532	0.999098	0.999098	0.999098	0.999098
0.81	4.99757	4.99757	4.99757	4.99757	0.999084	0.999084	0.999084	0.999084
0.82	4.99982	4.99982	4.99982	4.99982	0.99907	0.99907	0.99907	0.99907
0.83	5.00207	5.00207	5.00207	5.00207	0.999056	0.999056	0.999056	0.999056
0.84	5.00432	5.00432	5.00432	5.00432	0.999042	0.999042	0.999042	0.999042
0.85	5.00657	5.00657	5.00657	5.00657	0.999028	0.999028	0.999028	0.999028
0.86	5.00882	5.00882	5.00882	5.00882	0.999014	0.999014	0.999014	0.999014
0.87	5.01106	5.01106	5.01106	5.01106	0.998999	0.998999	0.998999	0.998999
0.88	5.01331	5.01331	5.01331	5.01331	0.998985	0.998985	0.998985	0.998985
0.89	5.01556	5.01556	5.01556	5.01556	0.998971	0.998971	0.998971	0.998971
0.9	5.01781	5.01781	5.01781	5.01781	0.998956	0.998956	0.998956	0.998956
0.91	5.02006	5.02006	5.02006	5.02006	0.998942	0.998942	0.998942	0.998942
0.92	5.02231	5.02231	5.02231	5.02231	0.998927	0.998927	0.998927	0.998927
0.93	5.02455	5.02455	5.02455	5.02455	0.998912	0.998912	0.998912	0.998912
0.94	5.0268	5.0268	5.0268	5.0268	0.998898	0.998898	0.998898	0.998898
0.95	5.02905	5.02905	5.02905	5.02905	0.998883	0.998883	0.998883	0.998883
0.96	5.0313	5.0313	5.0313	5.0313	0.998868	0.998868	0.998868	0.998868
0.97	5.03355	5.03355	5.03355	5.03355	0.998853	0.998853	0.998853	0.998853
0.98	5.03579	5.03579	5.03579	5.03579	0.998838	0.998838	0.998838	0.998838
0.99	5.03804	5.03804	5.03804	5.03804	0.998823	0.998823	0.998823	0.998823
1	5.04029	5.04029	5.04029	5.04029	0.998807	0.998807	0.998807	0.998807
1.01	5.04254	5.04254	5.04254	5.04254	0.998792	0.998792	0.998792	0.998792
1.02	5.04478	5.04478	5.04478	5.04478	0.998777	0.998777	0.998777	0.998777
1.03	5.04703	5.04703	5.04703	5.04703	0.998761	0.998761	0.998761	0.998761
1.04	5.04928	5.04928	5.04928	5.04928	0.998746	0.998746	0.998746	0.998746
1.05	5.05152	5.05152	5.05152	5.05152	0.99873	0.99873	0.99873	0.99873
1.06	5.05377	5.05377	5.05377	5.05377	0.998714	0.998714	0.998714	0.998714
1.07	5.05602	5.05602	5.05602	5.05602	0.998699	0.998699	0.998699	0.998699
1.08	5.05826	5.05826	5.05826	5.05826	0.998683	0.998683	0.998683	0.998683
1.09	5.06051	5.06051	5.06051	5.06051	0.998667	0.998667	0.998667	0.998667
1.1	5.06276	5.06276	5.06276	5.06276	0.998651	0.998651	0.998651	0.998651
1.11	5.065	5.065	5.065	5.065	0.998635	0.998635	0.998635	0.998635
1.12	5.06725	5.06725	5.06725	5.06725	0.998618	0.998618	0.998618	0.998618
1.13	5.0695	5.0695	5.0695	5.0695	0.998602	0.998602	0.998602	0.998602
1.14	5.07174	5.07174	5.07174	5.07174	0.998586	0.998586	0.998586	0.998586
1.15	5.07399	5.07399	5.07399	5.07399	0.998569	0.998569	0.998569	0.998569
1.16	5.07623	5.07623	5.07623	5.07623	0.998553	0.998553	0.998553	0.998553
1.17	5.07848	5.07848	5.07848	5.07848	0.998536	0.998536	0.998536	0.998536
1.18	5.08073	5.08073	5.08073	5.08073	0.998519	0.998519	0.998519	0.998519
1.19	5.08297	5.08297	5.08297	5.08297	0.998503	0.998503	0.998503	0.998503
1.2	5.08522	5.08522	5.08522	5.08522	0.998486	0.998486	0.998486	0.998486
1.21	5.08746	5.08746	5.08746	5.08746	0.998469	0.998469	0.998469	0.998469
1.22	5.08971	5.08971	5.08971	5.08971	0.998452	0.998452	0.998452	0.998452
1.23	5.09195	5.09195	5.09195	5.09195	0.998435	0.998435	0.998435	0.998435
1.24	5.0942	5.0942	5.0942	5.0942	0.998417	0.998417	0.998417	0.998417
1.25	5.09644	5.09644	5.09644	5.09644	0.9984	0.9984	0.9984	0.9984
1.26	5.09869	5.09869	5.09869	5.09869	0.998383	0.998383	0.998383	0.998383
1.27	5.10093	5.10093	5.10093	5.10093	0.998365	0.998365	0.998365	0.998365
1.28	5.10318	5.10318	5.10318	5.10318	0.998347	0.998347	0.998347	0.998347
1.29	5.10542	5.10542	5.10542	5.10542	0.99833	0.99833	0.99833	0.99833
1.3	5.10767	5.10767	5.10767	5.10767	0.998312	0.998312	0.998312	0.998312
1.31	5.10991	5.10991	5.10991	5.10991	0.998294	0.998294	0.998294	0.998294
1.32	5.11215	5.11215	5.11215	5.11215	0.998276	0.998276	0.998276	0.998276
1.33	5.1144	5.1144	5.1144	5.1144	0.998258	0.998258	0.998258	0.998258
1.34	5.11664	5.11664	5.11664	5.11664	0.99824	0.99824	0.99824	0.99824
1.35	5.11889	5.11889	5.11889	5.11889	0.998222	0.998222	0.998222	0.998222
1.36	5.12113	5.12113	5.12113	5.12113	0.998203	0.998203	0.998203	0.998203
1.37	5.12337	5.12337	5.12337	5.12337	0.998185	0.998185	0.998185	0.998185
1.38	5.12562	5.12562	5.12562	5.12562	0.998166	0.998166	0.998166	0.998166
1.39	5.12786	5.12786	5.12786	5.12786	0.998148	0.998148	0.998148	0.998148
1.4	5.1301	5.1301	5.1301	5.1301	0.998129	0.998129	0.998129	0.998129
1.41	5.13235	5.13235	5.13235	5.13235	0.99811	0.99811	0.99811	0.99811
1.42	5.13459	5.13459	5.13459	5.13459	0.998091	0.998091	0.998091	0.998091
1.43	5.13683	5.13683	5.13683	5.13683	0.998072	0.998072	0.998072	0.998072
1.44	5.13907	5.13907	5.13907	5.13907	0.998053	0.998053	0.998053	0.998053
1.45	5.14132	5.14132	5.14132	5.14132	0.998034	0.998034	0.998034	0.998034
1.46	5.14356	5.14356	5.14356	5.14356	0.998015	0.998015	0.998015	0.998015
1.47	5.1458	5.1458	5.1458	5.1458	0.997995	0.997995	0.997995	0.997995
1.48	5.14804	5.14804	5.14804	5.14804	0.997976	0.997976	0.997976	0.997976
1.49	5.15029	5.15029	5.15029	5.15029	0.997956	0.997956	0.997956	0.997956
1.5	5.15253	5.15253	5.15253	5.15253	0.997936	0.997936	0.997936	0.997936
1.51	5.15477	5.15477	5.15477	5.15477	0.997917	0.997917	0.997917	0.997917
1.52	5.15701	5.15701	5.15701	5.15701	0.997897	0.997897	0.997897	0.997897
1.53	5.15925	5.15925	5.15925	5.15925	0.997877	0.997877	0.997877	0.997877
1.54	5.16149	5.16149	5.16149	5.16149	0.997857	0.997857	0.997857	0.997857
1.55	5.16374	5.16374	5.16374	5.16374	0.997836	0.997836	0.997836	0.997836
1.56	5.16598	5.16598	5.16598	5.16598	0.997816	0.997816	0.997816	0.997816
1.57	5.16822	5.16822	5.16822	5.16822	0.997796	0.997796	0.997796	0.997796
1.58	5.17046	5.17046	5.17046	5.17046	0.997775	0.997775	0.997775	0.997775
1.59	5.1727	5.1727	5.1727	5.1727	0.997754	0.997754	0.997754	0.997754
1.6	5.17494	5.17494	5.17494	5.17494	0.997734	0.997734	0.997734	0.997734
1.61	5.17718	5.17718	5.17718	5.17718	0.997713	0.997713	0.997713	0.997713
1.62	5.17942	5.17942	5.17942	5.17942	0.997692	0.997692	0.997692	0.997692
1.63	5.18166	5.18166	5.18166	5.18166	0.997671	0.997671	0.997671	0.997671
1.64	5.1839	5.1839	5.1839	5.1839	0.99765	0.99765	0.99765	0.99765
1.65	5.18614	5.18614	5.18614	5.18614	0.997628	0.997628	0.997628	0.997628
1.66	5.18838	5.18838	5.18838	5.18838	0.997607	0.997607	0.997607	0.997607
1.67	5.19062	5.19062	5.19062	5.19062	0.997585	0.997585	0.997585	0.997585
1.68	5.19286	5.19286	5.19286	5.19286	0.997564	0.997564	0.997564	0.997564
1.69	5.1951	5.1951	5.1951	5.1951	0.997542	0.997542	0.997542	0.997542
1.7	5.19734	5.19734	5.19734	5.19734	0.99752	0.99752	0.99752	0.99752
1.71	5.19958	5.19958	5.19958	5.19958	0.997498	0.997498	0.997498	0.997498
1.72	5.20182	5.20182	5.20182	5.20182	0.997476	0.997476	0.997476	0.997476
1.73	5.20406	5.20406	5.20406	5.20406	0.997454	0.997454	0.997454	0.997454
1.74	5.2063	5.2063	5.2063	5.2063	0.997432	0.997432	0.997432	0.997432
1.75	5.20854	5.20854	5.20854	5.20854	0.997409	0.997409	0.997409	0.997409
1.76	5.21077	5.21077	5.21077	5.21077	0.997387	0.997387	0.997387	0.997387
1.77	5.21301	5.21301	5.21301	5.21301	0.997364	0.997364	0.997364	0.997364
1.78	5.21525	5.21525	5.21525	5.21525	0.997341	0.997341	0.997341	0.997341
1.79	5.21749	5.21749	5.21749	5.21749	0.997319	0.997319	0.997319	0.997319
1.8	5.21973	5.21973	5.21973	5.21973	0.997296	0.997296	0.997296	0.997296
1.81	5.22196	5.22196	5.22196	5.22196	0.997273	0.997273	0.997273	0.997273
1.82	5.2242	5.2242	5.2242	5.2242	0.997249	0.997249	0.997249	0.997249
1.83	5.22644	5.22644	5.22644	5.22644	0.997226	0.997226	0.997226	0.997226
1.84	5.22868	5.22868	5.22868	5.22868	0.997202	0.997202	0.997202	0.997202
1.85	5.23091	5.23091	5.23091	5.23091	0.997179	0.997179	0.997179	0.997179
1.86	5.23315	5.23315	5.23315	5.23315	0.997155	0.997155	0.997155	0.997155
1.87	5.23539	5.23539	5.23539	5.23539	0.997131	0.997131	0.997131	0.997131
1.88	5.23762	5.23762	5.23762	5.23762	0.997107	0.997107	0.997107	0.997107
1.89	5.23986	5.23986	5.23986	5.23986	0.997083	0.997083	0.997083	0.997083
1.9	5.2421	5.2421	5.2421	5.2421	0.997059	0.997059	0.997059	0.997059
1.91	5.24433	5.24433	5.24433	5.24433	0.997035	0.997035	0.997035	0.997035
1.92	5.24657	5.24657	5.24657	5.24657	0.99701	0.99701	0.99701	0.99701
1.93	5.24881	5.24881	5.24881	5.24881	0.996986	0.996986	0.996986	0.996986
1.94	5.25104	5.25104	5.25104	5.25104	0.996961	0.996961	0.996961	0.996961
1.95	5.25328	5.25328	5.25328	5.25328	0.996936	0.996936	0.996936	0.996936
1.96	5.25551	5.25551	5.25551	5.25551	0.996911	0.996911	0.996911	0.996911
1.97	5.25775	5.25775	5.25775	5.25775	0.996886	0.996886	0.996886	0.996886
1.98	5.25998	5.25998	5.25998	5.25998	0.996861	0.996861	0.996861	0.996861
1.99	5.26222	5.26222	5.26222	5.26222	0.996836	0.996836	0.996836	0.996836
2	5.26445	5.26445	5.26445	5.26445	0.99681	0.99681	0.99681	0.99681
2.01	5.26669	5.26669	5.26669	5.26669	0.996785	0.996785	0.996785	0.996785
2.02	5.26892	5.26892	5.26892	5.26892	0.996759	0.996759	0.996759	0.996759
2.03	5.27116	5.27116	5.27116	5.27116	0.996733	0.996733	0.996733	0.996733
2.04	5.27339	5.27339	5.27339	5.27339	0.996707	0.996707	0.996707	0.996707
2.05	5.27563	5.27563	5.27563	5.27563	0.996681	0.996681	0.996681	0.996681
2.06	5.27786	5.27786	5.27786	5.27786	0.996655	0.996655	0.996655	0.996655
2.07	5.28009	5.28009	5.28009	5.28009	0.996628	0.996628	0.996628	0.996628
2.08	5.28233	5.28233	5.28233	5.28233	0.996602	0.996602	0.996602	0.996602
2.09	5.28456	5.28456	5.28456	5.28456	0.996575	0.996575	0.996575	0.996575
2.1	5.28679	5.28679	5.28679	5.28679	0.996548	0.996548	0.996548	0.996548
2.11	5.28903	5.28903	5.28903	5.28903	0.996521	0.996521	0.996521	0.996521
2.12	5.29126	5.29126	5.29126	5.29126	0.996494	0.996494	0.996494	0.996494
2.13	5.29349	5.29349	5.29349	5.29349	0.996467	0.996467	0.996467	0.996467
2.14	5.29573	5.29573	5.29573	5.29573	0.99644	0.99644	0.99644	0.99644
2.15	5.29796	5.29796	5.29796	5.29796	0.996412	0.996412	0.996412	0.996412
2.16	5.30019	5.30019	5.30019	5.30019	0.996384	0.996384	0.996384	0.996384
2.17	5.30242	5.30242	5.30242	5.30242	0.996357	0.996357	0.996357	0.996357
2.18	5.30465	5.30465	5.30465	5.30465	0.996329	0.996329	0.996329	0.996329
2.19	5.30689	5.30689	5.30689	5.30689	0.996301	0.996301	0.996301	0.996301
2.2	5.30912	5.30912	5.30912	5.30912	0.996272	0.996272	0.996272	0.996272
2.21	5.31135	5.31135	5.31135	5.31135	0.996244	0.996244	0.996244	0.996244
2.22	5.31358	5.31358	5.31358	5.31358	0.996216	0.996216	0.996216	0.996216
2.23	5.31581	5.31581	5.31581	5.31581	0.996187	0.996187	0.996187	0.996187
2.24	5.31804	5.31804	5.31804	5.31804	0.996158	0.996158	0.996158	0.996158
2.25	5.32027	5.32027	5.32027	5.32027	0.996129	0.996129	0.996129	0.996129
2.26	5.3225	5.3225	5.3225	5.3225	0.9961	0.9961	0.9961	0.9961
2.27	5.32473	5.32473	5.32473	5.32473	0.996071	0.996071	0.996071	0.996071
2.28	5.32696	5.32696	5.32696	5.32696	0.996041	0.996041	0.996041	0.996041
2.29	5.32919	5.32919	5.32919	5.32919	0.996012	0.996012	0.996012	0.996012
2.3	5.33142	5.33142	5.33142	5.33142	0.995982	0.995982	0.995982	0.995982
2.31	5.33365	5.33365	5.33365	5.33365	0.995952	0.995952	0.995952	0.995952
2.32	5.33588	5.33588	5.33588	5.33588	0.995922	0.995922	0.995922	0.995922
2.33	5.33811	5.33811	5.33811	5.33811	0.995892	0.995892	0.995892	0.995892
2.34	5.34034	5.34034	5.34034	5.34034	0.995862	0.995862	0.995862	0.995862
2.35	5.34257	5.34257	5.34257	5.34257	0.995831	0.995831	0.995831	0.995831
2.36	5.3448	5.3448	5.3448	5.3448	0.995801	0.995801	0.995801	0.995801
2.37	5.34703	5.34703	5.34703	5.34703	0.99577	0.99577	0.99577	0.99577
2.38	5.34925	5.34925	5.34925	5.34925	0.995739	0.995739	0.995739	0.995739
2.39	5.35148	5.35148	5.35148	5.35148	0.995708	0.995708	0.995708	0.995708
2.4	5.35371	5.35371	5.35371	5.35371	0.995677	0.995677	0.995677	0.995677
2.41	5.35594	5.35594	5.35594	5.35594	0.995645	0.995645	0.995645	0.995645
2.42	5.35816	5.35816	5.35816	5.35816	0.995614	0.995614	0.995614	0.995614
2.43	5.36039	5.36039	5.36039	5.36039	0.995582	0.995582	0.995582	0.995582
2.44	5.36262	5.36262	5.36262	5.36262	0.99555	0.99555	0.99555	0.99555
2.45	5.36485	5.36485	5.36485	5.36485	0.995518	0.995518	0.995518	0.995518
2.46	5.36707	5.36707	5.36707	5.36707	0.995486	0.995486	0.995486	0.995486
2.47	5.3693	5.3693	5.3693	5.3693	0.995453	0.995453	0.995453	0.995453
2.48	5.37152	5.37152	5.37152	5.37152	0.995421	0.995421	0.995421	0.995421
2.49	5.37375	5.37375	5.37375	5.37375	0.995388	0.995388	0.995388	0.995388
2.5	5.37598	5.37598	5.37598	5.37598	0.995355	0.995355	0.995355	0.995355
2.51	5.3782	5.3782	5.3782	5.3782	0.995322	0.995322	0.995322	0.995322
2.52	5.38043	5.38043	5.38043	5.38043	0.995289	0.995289	0.995289	0.995289
2.53	5.38265	5.38265	5.38265	5.38265	0.995256	0.995256	0.995256	0.995256
2.54	5.38488	5.38488	5.38488	5.38488	0.995222	0.995222	0.995222	0.995222
2.55	5.3871	5.3871	5.3871	5.3871	0.995188	0.995188	0.995188	0.995188
2.56	5.38933	5.38933	5.38933	5.38933	0.995154	0.995154	0.995154	0.995154
2.57	5.39155	5.39155	5.39155	5.39155	0.99512	0.99512	0.99512	0.99512
2.58	5.39378	5.39378	5.39378	5.39378	0.995086	0.995086	0.995086	0.995086
2.59	5.396	5.396	5.396	5.396	0.995052	0.995052	0.995052	0.995052
2.6	5.39822	5.39822	5.39822	5.39822	0.995017	0.995017	0.995017	0.995017
2.61	5.40045	5.40045	5.40045	5.40045	0.994982	0.994982	0.994982	0.994982
2.62	5.40267	5.40267	5.40267	5.40267	0.994947	0.994947	0.994947	0.994947
2.63	5.40489	5.40489	5.40489	5.40489	0.994912	0.994912	0.994912	0.994912
2.64	5.40712	5.40712	5.40712	5.40712	0.994877	0.994877	0.994877	0.994877
2.65	5.40934	5.40934	5.40934	5.40934	0.994841	0.994841	0.994841	0.994841
2.66	5.41156	5.41156	5.41156	5.41156	0.994806	0.994806	0.994806	0.994806
2.67	5.41378	5.41378	5.41378	5.41378	0.99477	0.99477	0.99477	0.99477
2.68	5.416	5.416	5.416	5.416	0.994734	0.994734	0.994734	0.994734
2.69	5.41823	5.41823	5.41823	5.41823	0.994698	0.994698	0.994698	0.994698
2.7	5.42045	5.42045	5.42045	5.42045	0.994661	0.994661	0.994661	0.994661
2.71	5.42267	5.42267	5.42267	5.42267	0.994625	0.994625	0.994625	0.994625
2.72	5.42489	5.42489	5.42489	5.42489	0.994588	0.994588	0.994588	0.994588
2.73	5.42711	5.42711	5.42711	5.42711	0.994551	0.994551	0.994551	0.994551
2.74	5.42933	5.42933	5.42933	5.42933	0.994514	0.994514	0.994514	0.994514
2.75	5.43155	5.43155	5.43155	5.43155	0.994476	0.994476	0.994476	0.994476
2.76	5.43377	5.43377	5.43377	5.43377	0.994439	0.994439	0.994439	0.994439
2.77	5.43599	5.43599	5.43599	5.43599	0.994401	0.994401	0.994401	0.994401
2.78	5.43821	5.43821	5.43821	5.43821	0.994363	0.994363	0.994363	0.994363
2.79	5.44043	5.44043	5.44043	5.44043	0.994325	0.994325	0.994325	0.994325
2.8	5.44265	5.44265	5.44265	5.44265	0.994287	0.994287	0.994287	0.994287
2.81	5.44487	5.44487	5.44487	5.44487	0.994248	0.994248	0.994248	0.994248
2.82	5.44709	5.44709	5.44709	5.44709	0.99421	0.99421	0.99421	0.99421
2.83	5.4493	5.4493	5.4493	5.4493	0.994171	0.994171	0.994171	0.994171
2.84	5.45152	5.45152	5.45152	5.45152	0.994132	0.994132	0.994132	0.994132
2.85	5.45374	5.45374	5.45374	5.45374	0.994093	0.994093	0.994093	0.994093
2.86	5.45596	5.45596	5.45596	5.45596	0.994053	0.994053	0.994053	0.994053
2.87	5.45817	5.45817	5.45817	5.45817	0.994013	0.994013	0.994013	0.994013
2.88	5.46039	5.46039	5.46039	5.46039	0.993973	0.993973	0.993973	0.993973
2.89	5.46261	5.46261	5.46261	5.46261	0.993933	0.993933	0.993933	0.993933
2.9	5.46483	5.46483	5.46483	5.46483	0.993893	0.993893	0.993893	0.993893
2.91	5.46704	5.46704	5.46704	5.46704	0.993853	0.993853	0.993853	0.993853
2.92	5.46926	5.46926	5.46926	5.46926	0.993812	0.993812	0.993812	0.993812
2.93	5.47147	5.47147	5.47147	5.47147	0.993771	0.993771	0.993771	0.993771
2.94	5.47369	5.47369	5.47369	5.47369	0.99373	0.99373	0.99373	0.99373
2.95	5.4759	5.4759	5.4759	5.4759	0.993689	0.993689	0.993689	0.993689
2.96	5.47812	5.47812	5.47812	5.47812	0.993647	0.993647	0.993647	0.993647
2.97	5.48033	5.48033	5.48033	5.48033	0.993605	0.993605	0.993605	0.993605
2.98	5.48255	5.48255	5.48255	5.48255	0.993563	0.993563	0.993563	0.993563
2.99	5.48476	5.48476	5.48476	5.48476	0.993521	0.993521	0.993521	0.993521
3	5.48698	5.48698	5.48698	5.48698	0.993479	0.993479	0.993479	0.993479
3.01	5.48919	5.48919	5.48919	5.48919	0.993436	0.993436	0.993436	0.993436
3.02	5.4914	5.4914	5.4914	5.4914	0.993393	0.993393	0.993393	0.993393
3.03	5.49362	5.49362	5.49362	5.49362	0.99335	0.99335	0.99335	0.99335
3.04	5.49583	5.49583	5.49583	5.49583	0.993307	0.993307	0.993307	0.993307
3.05	5.49804	5.49804	5.49804	5.49804	0.993264	0.993264	0.993264	0.993264
3.06	5.50026	5.50026	5.50026	5.50026	0.99322	0.99322	0.99322	0.99322
3.07	5.50247	5.50247	5.50247	5.50247	0.993176	0.993176	0.993176	0.993176
3.08	5.50468	5.50468	5.50468	5.50468	0.993132	0.993132	0.993132	0.993132
3.09	5.50689	5.50689	5.50689	5.50689	0.993088	0.993088	0.993088	0.993088
3.1	5.5091	5.5091	5.5091	5.5091	0.993043	0.993043	0.993043	0.993043
3.11	5.51131	5.51131	5.51131	5.51131	0.992998	0.992998	0.992998	0.992998
3.12	5.51352	5.51352	5.51352	5.51352	0.992953	0.992953	0.992953	0.992953
3.13	5.51573	5.51573	5.51573	5.51573	0.992908	0.992908	0.992908	0.992908
3.14	5.51794	5.51794	5.51794	5.51794	0.992862	0.992862	0.992862	0.992862
3.15	5.52015	5.52015	5.52015	5.52015	0.992817	0.992817	0.992817	0.992817
3.16	5.52236	5.52236	5.52236	5.52236	0.992771	0.992771	0.992771	0.992771
3.17	5.52457	5.52457	5.52457	5.52457	0.992725	0.992725	0.992725	0.992725
3.18	5.52678	5.52678	5.52678	5.52678	0.992678	0.992678	0.992678	0.992678
3.19	5.52899	5.52899	5.52899	5.52899	0.992632	0.992632	0.992632	0.992632
3.2	5.5312	5.5312	5.5312	5.5312	0.992585	0.992585	0.992585	0.992585
3.21	5.53341	5.53341	5.53341	5.53341	0.992538	0.992538	0.992538	0.992538
3.22	5.53561	5.53561	5.53561	5.53561	0.99249	0.99249	0.99249	0.99249
3.23	5.53782	5.53782	5.53782	5.53782	0.992443	0.992443	0.992443	0.992443
3.24	5.54003	5.54003	5.54003	5.54003	0.992395	0.992395	0.992395	0.992395
3.25	5.54224	5.54224	5.54224	5.54224	0.992347	0.992347	0.992347	0.992347
3.26	5.54444	5.54444	5.54444	5.54444	0.992298	0.992298	0.992298	0.992298
3.27	5.54665	5.54665	5.54665	5.54665	0.99225	0.99225	0.99225	0.99225
3.28	5.54886	5.54886	5.54886	5.54886	0.992201	0.992201	0.992201	0.992201
3.29	5.55106	5.55106	5.55106	5.55106	0.992152	0.992152	0.992152	0.992152
3.3	5.55327	5.55327	5.55327	5.55327	0.992103	0.992103	0.992103	0.992103
3.31	5.55547	5.55547	5.55547	5.55547	0.992053	0.992053	0.992053	0.992053
3.32	5.55768	5.55768	5.55768	5.55768	0.992003	0.992003	0.992003	0.992003
3.33	5.55988	5.55988	5.55988	5.55988	0.991953	0.991953	0.991953	0.991953
3.34	5.56208	5.56208	5.56208	5.56208	0.991903	0.991903	0.991903	0.991903
3.35	5.56429	5.56429	5.56429	5.56429	0.991852	0.991852	0.991852	0.991852
3.36	5.56649	5.56649	5.56649	5.56649	0.991802	0.991802	0.991802	0.991802
3.37	5.56869	5.56869	5.56869	5.56869	0.991751	0.991751	0.991751	0.991751
3.38	5.5709	5.5709	5.5709	5.5709	0.991699	0.991699	0.991699	0.991699
3.39	5.5731	5.5731	5.5731	5.5731	0.991648	0.991648	0.991648	0.991648
3.4	5.5753	5.5753	5.5753	5.5753	0.991596	0.991596	0.991596	0.991596
3.41	5.5775	5.5775	5.5775	5.5775	0.991544	0.991544	0.991544	0.991544
3.42	5.57971	5.57971	5.57971	5.57971	0.991491	0.991491	0.991491	0.991491
3.43	5.58191	5.58191	5.58191	5.58191	0.991439	0.991439	0.991439	0.991439
3.44	5.58411	5.58411	5.58411	5.58411	0.991386	0.991386	0.991386	0.991386
3.45	5.58631	5.58631	5.58631	5.58631	0.991333	0.991333	0.991333	0.991333
3.46	5.58851	5.58851	5.58851	5.58851	0.991279	0.991279	0.991279	0.991279
3.47	5.59071	5.59071	5.59071	5.59071	0.991226	0.991226	0.991226	0.991226
3.48	5.59291	5.59291	5.59291	5.59291	0.991172	0.991172	0.991172	0.991172
3.49	5.59511	5.59511	5.59511	5.59511	0.991117	0.991117	0.991117	0.991117
3.5	5.59731	5.59731	5.59731	5.59731	0.991063	0.991063	0.991063	0.991063
3.51	5.5995	5.5995	5.5995	5.5995	0.991008	0.991008	0.991008	0.991008
3.52	5.6017	5.6017	5.6017	5.6017	0.990953	0.990953	0.990953	0.990953
3.53	5.6039	5.6039	5.6039	5.6039	0.990898	0.990898	0.990898	0.990898
3.54	5.6061	5.6061	5.6061	5.6061	0.990842	0.990842	0.990842	0.990842
3.55	5.60829	5.60829	5.60829	5.60829	0.990786	0.990786	0.990786	0.990786
3.56	5.61049	5.61049	5.61049	5.61049	0.99073	0.99073	0.99073	0.99073
3.57	5.61269	5.61269	5.61269	5.61269	0.990674	0.990674	0.990674	0.990674
3.58	5.61488	5.61488	5.61488	5.61488	0.990617	0.990617	0.990617	0.990617
3.59	5.61708	5.61708	5.61708	5.61708	0.99056	0.99056	0.99056	0.99056
3.6	5.61927	5.61927	5.61927	5.61927	0.990503	0.990503	0.990503	0.990503
3.61	5.62147	5.62147	5.62147	5.62147	0.990445	0.990445	0.990445	0.990445
3.62	5.62366	5.62366	5.62366	5.62366	0.990387	0.990387	0.990387	0.990387
3.63	5.62586	5.62586	5.62586	5.62586	0.990329	0.990329	0.990329	0.990329
3.64	5.62805	5.62805	5.62805	5.62805	0.990271	0.990271	0.990271	0.990271
3.65	5.63025	5.63025	5.63025	5.63025	0.990212	0.990212	0.990212	0.990212
3.66	5.63244	5.63244	5.63244	5.63244	0.990153	0.990153	0.990153	0.990153
3.67	5.63463	5.63463	5.63463	5.63463	0.990093	0.990093	0.990093	0.990093
3.68	5.63682	5.63682	5.63682	5.63682	0.990034	0.990034	0.990034	0.990034
3.69	5.63902	5.63902	5.63902	5.63902	0.989974	0.989974	0.989974	0.989974
3.7	5.64121	5.64121	5.64121	5.64121	0.989914	0.989914	0.989914	0.989914
3.71	5.6434	5.6434	5.6434	5.6434	0.989853	0.989853	0.989853	0.989853
3.72	5.64559	5.64559	5.64559	5.64559	0.989792	0.989792	0.989792	0.989792
3.73	5.64778	5.64778	5.64778	5.64778	0.989731	0.989731	0.989731	0.989731
3.74	5.64997	5.64997	5.64997	5.64997	0.98967	0.98967	0.98967	0.98967
3.75	5.65216	5.65216	5.65216	5.65216	0.989608	0.989608	0.989608	0.989608
3.76	5.65435	5.65435	5.65435	5.65435	0.989546	0.989546	0.989546	0.989546
3.77	5.65654	5.65654	5.65654	5.65654	0.989483	0.989483	0.989483	0.989483
3.78	5.65873	5.65873	5.65873	5.65873	0.989421	0.989421	0.989421	0.989421
3.79	5.66091	5.66091	5.66091	5.66091	0.989358	0.989358	0.989358	0.989358
3.8	5.6631	5.6631	5.6631	5.6631	0.989294	0.989294	0.989294	0.989294
3.81	5.66529	5.66529	5.66529	5.66529	0.989231	0.989231	0.989231	0.989231
3.82	5.66748	5.66748	5.66748	5.66748	0.989167	0.989167	0.989167	0.989167
3.83	5.66966	5.66966	5.66966	5.66966	0.989103	0.989103	0.989103	0.989103
3.84	5.67185	5.67185	5.67185	5.67185	0.989038	0.989038	0.989038	0.989038
3.85	5.67403	5.67403	5.67403	5.67403	0.988973	0.988973	0.988973	0.988973
3.86	5.67622	5.67622	5.67622	5.67622	0.988908	0.988908	0.988908	0.988908
3.87	5.67841	5.67841	5.67841	5.67841	0.988842	0.988842	0.988842	0.988842
3.88	5.68059	5.68059	5.68059	5.68059	0.988777	0.988777	0.988777	0.988777
3.89	5.68277	5.68277	5.68277	5.68277	0.98871	0.98871	0.98871	0.98871
3.9	5.68496	5.68496	5.68496	5.68496	0.988644	0.988644	0.988644	0.988644
3.91	5.68714	5.68714	5.68714	5.68714	0.988577	0.988577	0.988577	0.988577
3.92	5.68932	5.68932	5.68932	5.68932	0.98851	0.98851	0.98851	0.98851
3.93	5.69151	5.69151	5.69151	5.69151	0.988442	0.988442	0.988442	0.988442
3.94	5.69369	5.69369	5.69369	5.69369	0.988374	0.988374	0.988374	0.988374
3.95	5.69587	5.69587	5.69587	5.69587	0.988306	0.988306	0.988306	0.988306
3.96	5.69805	5.69805	5.69805	5.69805	0.988238	0.988238	0.988238	0.988238
3.97	5.70023	5.70023	5.70023	5.70023	0.988169	0.988169	0.988169	0.988169
3.98	5.70241	5.70241	5.70241	5.70241	0.9881	0.9881	0.9881	0.9881
3.99	5.70459	5.70459	5.70459	5.70459	0.98803	0.98803	0.98803	0.98803
4	5.70677	5.70677	5.70677	5.70677	0.98796	0.98796	0.98796	0.98796
4.01	5.70895	5.70895	5.66698	5.62626	0.98789	0.98789	0.987953	0.987957
4.02	5.71113	5.71113	5.62719	5.54574	0.987819	0.987819	0.987947	0.987954
4.03	5.71331	5.71331	5.5874	5.46523	0.987748	0.987748	0.987942	0.987952
4.04	5.71548	5.71548	5.54761	5.38472	0.987677	0.987677	0.987937	0.98795
4.05	5.71766	5.71766	5.50782	5.30421	0.987605	0.987605	0.987932	0.987949
4.06	5.71984	5.71984	5.46803	5.22369	0.987533	0.987533	0.987928	0.987947
4.07	5.72201	5.72201	5.42824	5.14318	0.987461	0.987461	0.987924	0.987946
4.08	5.72419	5.72419	5.38845	5.06267	0.987388	0.987388	0.98792	0.987945
4.09	5.72636	5.72636	5.34866	4.98216	0.987315	0.987315	0.987917	0.987945
4.1	5.72854	5.72854	5.30887	4.90164	0.987242	0.987242	0.987914	0.987944
4.11	5.73071	5.73071	5.26908	4.82113	0.987168	0.987168	0.987911	0.987944
4.12	5.73289	5.73289	5.22929	4.74062	0.987094	0.987094	0.987909	0.987943
4.13	5.73506	5.73506	5.1895	4.66011	0.987019	0.987019	0.987907	0.987943
4.14	5.73723	5.73723	5.14971	4.57959	0.986944	0.986944	0.987905	0.987943
4.15	5.73941	5.73941	5.10992	4.49908	0.986869	0.986869	0.987903	0.987942
4.16	5.74158	5.74158	5.07013	4.41857	0.986793	0.986793	0.987901	0.987942
4.17	5.74375	5.74375	5.03034	4.33805	0.986717	0.986717	0.9879	0.987942
4.18	5.74592	5.74592	4.99055	4.25754	0.986641	0.986641	0.987898	0.987942
4.19	5.74809	5.74809	4.95076	4.17703	0.986564	0.986564	0.987897	0.987942
4.2	5.75026	5.75026	4.91097	4.09652	0.986487	0.986487	0.987896	0.987942
4.21	5.75243	5.75243	4.87118	4.016	0.986409	0.986409	0.987895	0.987942
4.22	5.7546	5.7546	4.83139	3.93549	0.986331	0.986331	0.987894	0.987941
4.23	5.75677	5.75677	4.7916	3.85498	0.986253	0.986253	0.987893	0.987941
4.24	5.75894	5.75894	4.75181	3.77447	0.986174	0.986174	0.987892	0.987941
4.25	5.7611	5.7611	4.71202	3.69395	0.986095	0.986095	0.987891	0.987941
4.26	5.76327	5.76327	4.67223	3.61344	0.986016	0.986016	0.987891	0.987941
4.27	5.76544	5.76544	4.63244	3.53293	0.985936	0.985936	0.98789	0.987941
4.28	5.7676	5.7676	4.59265	3.45241	0.985856	0.985856	0.987889	0.987941
4.29	5.76977	5.76977	4.55286	3.3719	0.985775	0.985775	0.987889	0.987941
4.3	5.77193	5.77193	4.51307	3.29139	0.985694	0.985694	0.987888	0.987941
4.31	5.7741	5.7741	4.47328	3.21088	0.985613	0.985613	0.987888	0.987941
4.32	5.77626	5.77626	4.4335	3.13036	0.985531	0.985531	0.987888	0.987941
4.33	5.77843	5.77843	4.39371	3.04985	0.985448	0.985448	0.987887	0.987941
4.34	5.78059	5.78059	4.35392	2.96934	0.985366	0.985366	0.987887	0.987941
4.35	5.78275	5.78275	4.31413	2.88883	0.985283	0.985283	0.987887	0.987941
4.36	5.78491	5.78491	4.27434	2.80831	0.985199	0.985199	0.987886	0.987941
4.37	5.78708	5.78708	4.23455	2.7278	0.985115	0.985115	0.987886	0.987941
4.38	5.78924	5.78924	4.19476	2.64729	0.985031	0.985031	0.987886	0.987941
4.39	5.7914	5.7914	4.15497	2.56678	0.984946	0.984946	0.987886	0.987941
4.4	5.79356	5.79356	4.11518	2.48626	0.984861	0.984861	0.987885	0.987941
4.41	5.79572	5.79572	4.07539	2.40575	0.984776	0.984776	0.987885	0.987941
4.42	5.79788	5.79788	4.0356	2.32524	0.98469	0.98469	0.987885	0.987941
4.43	5.80003	5.80003	3.99581	2.24472	0.984604	0.984604	0.987885	0.987941
4.44	5.80219	5.80219	3.95602	2.16421	0.984517	0.984517	0.987885	0.987941
4.45	5.80435	5.80435	3.91623	2.0837	0.98443	0.98443	0.987885	0.987941
4.46	5.8065	5.8065	3.87644	2.00319	0.984342	0.984342	0.987885	0.987941
4.47	5.80866	5.80866	3.83665	1.92267	0.984254	0.984254	0.987885	0.987941
4.48	5.81082	5.81082	3.79686	1.84216	0.984165	0.984165	0.987884	0.987941
4.49	5.81297	5.81297	3.75707	1.76165	0.984076	0.984076	0.987884	0.987941
4.5	5.81513	5.81513	3.71728	1.68114	0.983987	0.983987	0.987884	0.987941
4.51	5.81728	5.81728	3.67749	1.60062	0.983897	0.983897	0.987884	0.987941
4.52	5.81943	5.81943	3.6377	1.52011	0.983807	0.983807	0.987884	0.987941
4.53	5.82159	5.82159	3.59791	1.4396	0.983716	0.983716	0.987884	0.987941
4.54	5.82374	5.82374	3.55812	1.35908	0.983625	0.983625	0.987884	0.987941
4.55	5.82589	5.82589	3.51833	1.27857	0.983534	0.983534	0.987884	0.987941
4.56	5.82804	5.82804	3.47854	1.19806	0.983442	0.983442	0.987884	0.987941
4.57	5.83019	5.83019	3.43875	1.11755	0.983349	0.983349	0.987884	0.987941
4.58	5.83234	5.83234	3.39896	1.03703	0.983256	0.983256	0.987884	0.987941
4.59	5.83449	5.83449	3.35917	0.956521	0.983163	0.983163	0.987884	0.987941
4.6	5.83664	5.83664	3.31938	0.876009	0.983069	0.983069	0.987884	0.987941
4.61	5.83879	5.83879	3.27959	0.795496	0.982975	0.982975	0.987884	0.987941
4.62	5.84093	5.84093	3.2398	0.714983	0.98288	0.98288	0.987884	0.987941
4.63	5.84308	5.84308	3.20001	0.634471	0.982785	0.982785	0.987884	0.987941
4.64	5.84523	5.84523	3.16022	0.553958	0.982689	0.982689	0.987884	0.987941
4.65	5.84737	5.84737	3.12043	0.473445	0.982593	0.982593	0.987884	0.987941
4.66	5.84952	5.84952	3.08064	0.392932	0.982497	0.982497	0.987884	0.987941
4.67	5.85166	5.85166	3.04085	0.31242	0.982399	0.982399	0.987884	0.987941
4.68	5.85381	5.85381	3.00106	0.231907	0.982302	0.982302	0.987884	0.987941
4.69	5.85595	5.85595	2.96127	0.151394	0.982204	0.982204	0.987884	0.987941
4.7	5.85809	5.85809	2.92148	0.0708817	0.982105	0.982105	0.987884	0.987941
4.71	5.86023	5.86023	2.88169	-0.00963099	0.982007	0.982007	0.987884	0.987941
4.72	5.86237	5.86237	2.8419	-0.0901437	0.981907	0.981907	0.987884	0.987941
4.73	5.86452	5.86452	2.80211	-0.170656	0.981807	0.981807	0.987884	0.987941
4.74	5.86666	5.86666	2.76232	-0.251169	0.981707	0.981707	0.987884	0.987941
4.75	5.86879	5.86879	2.72253	-0.331682	0.981606	0.981606	0.987884	0.987941
4.76	5.87093	5.87093	2.68274	-0.412194	0.981505	0.981505	0.987884	0.987941
4.77	5.87307	5.87307	2.64295	-0.492707	0.981403	0.981403	0.987884	0.987941
4.78	5.87521	5.87521	2.60316	-0.57322	0.9813	0.9813	0.987884	0.987941
4.79	5.87735	5.87735	2.56337	-0.653733	0.981198	0.981198	0.987884	0.987941
4.8	5.87948	5.87948	2.52358	-0.734245	0.981094	0.981094	0.987884	0.987941
4.81	5.88162	5.88162	2.48379	-0.814758	0.98099	0.98099	0.987884	0.987941
4.82	5.88375	5.88375	2.444	-0.895271	0.980886	0.980886	0.987884	0.987941
4.83	5.88589	5.88589	2.40421	-0.975783	0.980781	0.980781	0.987884	0.987941
4.84	5.88802	5.88802	2.36442	-1.0563	0.980676	0.980676	0.987884	0.987941
4.85	5.89015	5.89015	2.32463	-1.13681	0.98057	0.98057	0.987884	0.987941
4.86	5.89229	5.89229	2.28484	-1.21732	0.980464	0.980464	0.987884	0.987941
4.87	5.89442	5.89442	2.24505	-1.29783	0.980357	0.980357	0.987884	0.987941
4.88	5.89655	5.89655	2.20526	-1.37835	0.980249	0.980249	0.987884	0.987941
4.89	5.89868	5.89868	2.16547	-1.45886	0.980141	0.980141	0.987884	0.987941
4.9	5.90081	5.90081	2.12568	-1.53937	0.980033	0.980033	0.987884	0.987941
4.91	5.90294	5.90294	2.08589	-1.61988	0.979924	0.979924	0.987884	0.987941
4.92	5.90506	5.90506	2.0461	-1.7004	0.979815	0.979815	0.987884	0.987941
4.93	5.90719	5.90719	2.00631	-1.78091	0.979705	0.979705	0.987884	0.987941
4.94	5.90932	5.90932	1.96652	-1.86142	0.979594	0.979594	0.987884	0.987941
4.95	5.91145	5.91145	1.92673	-1.94194	0.979483	0.979483	0.987884	0.987941
4.96	5.91357	5.91357	1.88694	-2.02245	0.979371	0.979371	0.987884	0.987941
4.97	5.9157	5.9157	1.84715	-2.10296	0.979259	0.979259	0.987884	0.987941
4.98	5.91782	5.91782	1.80737	-2.18347	0.979147	0.979147	0.987884	0.987941
4.99	5.91994	5.91994	1.76758	-2.26399	0.979034	0.979034	0.987884	0.987941
5	5.92206	5.92206	1.72779	-2.3445	0.97892	0.97892	0.987884	0.987941
5.01	5.92419	5.92419	1.688	-2.42501	0.978806	0.978806	0.987884	0.987941
5.02	5.92631	5.92631	1.64821	-2.50552	0.978691	0.978691	0.987884	0.987941
5.03	5.92843	5.92843	1.60842	-2.58604	0.978575	0.978575	0.987884	0.987941
5.04	5.93055	5.93055	1.56863	-2.66655	0.978459	0.978459	0.987884	0.987941
5.05	5.93267	5.93267	1.52884	-2.74706	0.978343	0.978343	0.987884	0.987941
5.06	5.93479	5.93479	1.48905	-2.82757	0.978226	0.978226	0.987884	0.987941
5.07	5.9369	5.9369	1.44926	-2.90808	0.978108	0.978108	0.987884	0.987941
5.08	5.93902	5.93902	1.40947	-2.9886	0.97799	0.97799	0.987884	0.987941
5.09	5.94114	5.94114	1.36968	-3.06911	0.977871	0.977871	0.987884	0.987941
5.1	5.94325	5.94325	1.32989	-3.14962	0.977752	0.977752	0.987884	0.987941
5.11	5.94536	5.94536	1.2901	-3.23014	0.977632	0.977632	0.987884	0.987941
5.12	5.94748	5.94748	1.25031	-3.31065	0.977512	0.977512	0.987884	0.987941
5.13	5.94959	5.94959	1.21052	-3.39117	0.977391	0.977391	0.987884	0.987941
5.14	5.9517	5.9517	1.17073	-3.47168	0.977269	0.977269	0.987884	0.987941
5.15	5.95382	5.95382	1.13094	-3.5522	0.977147	0.977147	0.987884	0.987941
5.16	5.95593	5.95593	1.09115	-3.63271	0.977025	0.977025	0.987884	0.987941
5.17	5.95804	5.95804	1.05136	-3.71323	0.976901	0.976901	0.987884	0.987941
5.18	5.96014	5.96014	1.01157	-3.79375	0.976777	0.976777	0.987884	0.987941
5.19	5.96225	5.96225	0.971778	-3.87426	0.976653	0.976653	0.987884	0.987941
5.2	5.96436	5.96436	0.931988	-3.95475	0.976528	0.976528	0.987884	0.987941
5.21	5.96647	5.96647	0.892199	-4.03525	0.976402	0.976402	0.987884	0.987941
5.22	5.96857	5.96857	0.852409	-4.11574	0.976276	0.976276	0.987884	0.987941
5.23	5.97068	5.97068	0.812619	-4.19623	0.976149	0.976149	0.987884	0.987941
5.24	5.97278	5.97278	0.772829	-4.27673	0.976022	0.976022	0.987884	0.987941
5.25	5.97489	5.97489	0.733039	-4.35722	0.975894	0.975894	0.987884	0.987941
5.26	5.97699	5.97699	0.693249	-4.43772	0.975765	0.975765	0.987884	0.987941
5.27	5.97909	5.97909	0.653459	-4.51821	0.975636	0.975636	0.987884	0.987941
5.28	5.98119	5.98119	0.61367	-4.59871	0.975506	0.975506	0.987884	0.987941
5.29	5.98329	5.98329	0.57388	-4.6792	0.975375	0.975375	0.987884	0.987941
5.3	5.98539	5.98539	0.53409	-4.75992	0.975244	0.975244	0.987884	0.987941
5.31	5.98749	5.98749	0.4943	-4.84022	0.975112	0.975112	0.987884	0.987941
5.32	5.98959	5.98959	0.45451	-4.92095	0.97498	0.97498	0.987884	0.987941
5.33	5.99169	5.99169	0.41472	-5.00167	0.974847	0.974847	0.987884	0.987941
5.34	5.99378	5.99378	0.374931	-5.08239	0.974714	0.974714	0.987884	0.987941
5.35	5.99588	5.99588	0.335141	-5.1631	0.974579	0.974579	0.987884	0.987941
5.36	5.99797	5.99797	0.295351	-5.24381	0.974445	0.974445	0.987884	0.987941
5.37	6.00006	6.00006	0.255561	-5.32452	0.974309	0.974309	0.987884	0.987941
5.38	6.00216	6.00216	0.215771	-5.40523	0.974173	0.974173	0.987884	0.987941
5.39	6.00425	6.00425	0.175981	-5.48595	0.974036	0.974036	0.987884	0.987941
5.4	6.00634	6.00634	0.136191	-5.56666	0.973899	0.973899	0.987884	0.987941
5.41	6.00843	6.00843	0.0964016	-5.64737	0.973761	0.973761	0.987884	0.987941
5.42	6.01052	6.01052	0.0566117	-5.72808	0.973622	0.973622	0.987884	0.987941
5.43	6.01261	6.01261	0.0168219	-5.8088	0.973483	0.973483	0.987884	0.987941
5.44	6.0147	6.0147	-0.022968	-5.88951	0.973343	0.973343	0.987884	0.987941
5.45	6.01678	6.01678	-0.0627578	-5.97022	0.973202	0.973202	0.987884	0.987941
5.46	6.01887	6.01887	-0.102548	-6.05093	0.973061	0.973061	0.987884	0.987941
5.47	6.02095	6.02095	-0.142338	-6.13165	0.972919	0.972919	0.987884	0.987941
5.48	6.02304	6.02304	-0.182127	-6.21236	0.972776	0.972776	0.987884	0.987941
5.49	6.02512	6.02512	-0.221917	-6.29307	0.972633	0.972633	0.987884	0.987941
5.5	6.0272	6.0272	-0.261707	-6.37378	0.972489	0.972489	0.987884	0.987941
5.51	6.02928	6.02928	-0.301497	-6.4545	0.972345	0.972345	0.987884	0.987941
5.52	6.03136	6.03136	-0.341287	-6.53521	0.972199	0.972199	0.987884	0.987941
5.53	6.03344	6.03344	-0.381077	-6.61592	0.972053	0.972053	0.987884	0.987941
5.54	6.03552	6.03552	-0.420866	-6.69663	0.971907	0.971907	0.987884	0.987941
5.55	6.0376	6.0376	-0.460656	-6.77735	0.971759	0.971759	0.987884	0.987941
5.56	6.03968	6.03968	-0.500446	-6.85806	0.971611	0.971611	0.987884	0.987941
5.57	6.04175	6.04175	-0.540236	-6.93877	0.971463	0.971463	0.987884	0.987941
5.58	6.04383	6.04383	-0.580026	-7.01948	0.971313	0.971313	0.987884	0.987941
5.59	6.0459	6.0459	-0.619816	-7.10019	0.971163	0.971163	0.987884	0.987941
5.6	6.04797	6.04797	-0.659606	-7.18091	0.971012	0.971012	0.987884	0.987941
5.61	6.05004	6.05004	-0.699395	-7.26181	0.970861	0.970861	0.987884	0.987941
5.62	6.05212	6.05212	-0.739185	-7.34312	0.970709	0.970709	0.987884	0.987941
5.63	6.05419	6.05419	-0.778975	-7.42944	0.970556	0.970556	0.987884	0.987941
5.64	6.05626	6.05626	-0.818765	-7.5033	0.970402	0.970402	0.987884	0.987941
5.65	6.05832	6.05832	-0.858555	-7.57716	0.970248	0.970248	0.987884	0.987941
5.66	6.06039	6.06039	-0.898345	-7.65102	0.970093	0.970093	0.987884	0.987941
5.67	6.06246	6.06246	-0.938135	-7.72489	0.969937	0.969937	0.987884	0.987941
5.68	6.06452	6.06452	-0.977924	-7.79875	0.969781	0.969781	0.987884	0.987941
5.69	6.06659	6.06659	-1.01771	-7.87261	0.969624	0.969624	0.987884	0.987941
5.7	6.06865	6.06865	-1.0575	-7.94647	0.969466	0.969466	0.987884	0.987941
5.71	6.07071	6.07071	-1.09729	-8.02033	0.969307	0.969307	0.987884	0.987941
5.72	6.07277	6.07277	-1.13708	-8.09419	0.969148	0.969148	0.987884	0.987941
5.73	6.07483	6.07483	-1.17687	-8.16805	0.968988	0.968988	0.987884	0.987941
5.74	6.07689	6.07689	-1.21666	-8.24191	0.968827	0.968827	0.987884	0.987941
5.75	6.07895	6.07895	-1.25645	-8.31577	0.968666	0.968666	0.987884	0.987941
5.76	6.08101	6.08101	-1.29624	-8.38963	0.968503	0.968503	0.987884	0.987941
5.77	6.08306	6.08306	-1.33603	-8.46349	0.96834	0.96834	0.987884	0.987941
5.78	6.08512	6.08512	-1.37582	-8.53735	0.968177	0.968177	0.987884	0.987941
5.79	6.08717	6.08717	-1.41561	-8.61121	0.968012	0.968012	0.987884	0.987941
5.8	6.08922	6.08922	-1.4554	-8.68507	0.967847	0.967847	0.987884	0.987941
5.81	6.09128	6.09128	-1.49519	-8.75893	0.967681	0.967681	0.987884	0.987941
5.82	6.09333	6.09333	-1.53498	-8.83279	0.967514	0.967514	0.987884	0.987941
5.83	6.09538	6.09538	-1.57477	-8.90665	0.967347	0.967347	0.987884	0.987941
5.84	6.09743	6.09743	-1.61456	-8.98051	0.967178	0.967178	0.987884	0.987941
5.85	6.09947	6.09947	-1.65435	-9.05437	0.967009	0.967009	0.987884	0.987941
5.86	6.10152	6.10152	-1.69414	-9.12823	0.966839	0.966839	0.987884	0.987941
5.87	6.10357	6.10357	-1.73393	-9.20209	0.966669	0.966669	0.987884	0.987941
5.88	6.10561	6.10561	-1.77372	-9.27595	0.966497	0.966497	0.987884	0.987941
5.89	6.10765	6.10765	-1.81351	-9.34981	0.966325	0.966325	0.987884	0.987941
5.9	6.1097	6.1097	-1.8533	-9.42367	0.966152	0.966152	0.987884	0.987941
5.91	6.11174	6.11174	-1.89309	-9.49753	0.965979	0.965979	0.987884	0.987941
5.92	6.11378	6.11378	-1.93288	-9.57139	0.965804	0.965804	0.987884	0.987941
5.93	6.11582	6.11582	-1.97267	-9.64525	0.965629	0.965629	0.987884	0.987941
5.94	6.11786	6.11786	-2.01246	-9.71911	0.965453	0.965453	0.987884	0.987941
5.95	6.11989	6.11989	-2.05225	-9.79297	0.965276	0.965276	0.987884	0.987941
5.96	6.12193	6.12193	-2.09204	-9.86683	0.965098	0.965098	0.987884	0.987941
5.97	6.12396	6.12396	-2.13183	-9.94069	0.96492	0.96492	0.987884	0.987941
5.98	6.126	6.126	-2.17162	-10.0146	0.96474	0.96474	0.987884	0.987941
5.99	6.12803	6.12803	-2.21141	-10.0884	0.96456	0.96456	0.987884	0.987941
6	6.13006	6.13006	-2.2512	-10.1623	0.964379	0.964379	0.987884	0.987941
6.01	6.13209	6.13209	-2.29099	-10.2361	0.964198	0.964198	0.987884	0.987941
6.02	6.13412	6.13412	-2.33078	-10.31	0.964015	0.964015	0.987884	0.987941
6.03	6.13615	6.13615	-2.37057	-10.3839	0.963832	0.963832	0.987884	0.987941
6.04	6.13817	6.13817	-2.41036	-10.4577	0.963648	0.963648	0.987884	0.987941
6.05	6.1402	6.1402	-2.45015	-10.5316	0.963463	0.963463	0.987884	0.987941
6.06	6.14222	6.14222	-2.48994	-10.6054	0.963277	0.963277	0.987884	0.987941
6.07	6.14425	6.14425	-2.52973	-10.6793	0.96309	0.96309	0.987884	0.987941
6.08	6.14627	6.14627	-2.56952	-10.7532	0.962903	0.962903	0.987884	0.987941
6.09	6.14829	6.14829	-2.60931	-10.827	0.962714	0.962714	0.987884	0.987941
6.1	6.15031	6.15031	-2.6491	-10.9009	0.962525	0.962525	0.987884	0.987941
6.11	6.15233	6.15233	-2.68889	-10.9747	0.962335	0.962335	0.987884	0.987941
6.12	6.15434	6.15434	-2.72868	-11.0486	0.962144	0.962144	0.987884	0.987941
6.13	6.15636	6.15636	-2.76847	-11.1225	0.961953	0.961953	0.987884	0.987941
6.14	6.15837	6.15837	-2.80826	-11.1963	0.96176	0.96176	0.987884	0.987941
6.15	6.16039	6.16039	-2.84805	-11.2702	0.961567	0.961567	0.987884	0.987941
6.16	6.1624	6.1624	-2.88784	-11.344	0.961372	0.961372	0.987884	0.987941
6.17	6.16441	6.16441	-2.92763	-11.4179	0.961177	0.961177	0.987884	0.987941
6.18	6.16642	6.16642	-2.96742	-11.4918	0.960981	0.960981	0.987884	0.987941
6.19	6.16843	6.16843	-3.00721	-11.5656	0.960784	0.960784	0.987884	0.987941
6.2	6.17044	6.17044	-3.047	-11.6395	0.960587	0.960587	0.987884	0.987941
6.21	6.17244	6.17244	-3.08679	-11.7133	0.960388	0.960388	0.987884	0.987941
6.22	6.17445	6.17445	-3.12658	-11.7872	0.960188	0.960188	0.987884	0.987941
6.23	6.17645	6.17645	-3.16637	-11.8611	0.959988	0.959988	0.987884	0.987941
6.24	6.17845	6.17845	-3.20616	-11.9349	0.959787	0.959787	0.987884	0.987941
6.25	6.18046	6.18046	-3.24595	-12.0088	0.959585	0.959585	0.987884	0.987941
6.26	6.18246	6.18246	-3.28574	-12.0826	0.959382	0.959382	0.987884	0.987941
6.27	6.18445	6.18445	-3.32553	-12.1565	0.959178	0.959178	0.987884	0.987941
6.28	6.18645	6.18645	-3.36532	-12.2304	0.958973	0.958973	0.987884	0.987941
6.29	6.18845	6.18845	-3.40511	-12.3042	0.958767	0.958767	0.987884	0.987941
6.3	6.19044	6.19044	-3.4449	-12.3781	0.95856	0.95856	0.987884	0.987941
6.31	6.19243	6.19243	-3.48469	-12.4519	0.958353	0.958353	0.987884	0.987941
6.32	6.19443	6.19443	-3.52448	-12.5258	0.958144	0.958144	0.987884	0.987941
6.33	6.19642	6.19642	-3.56427	-12.5997	0.957935	0.957935	0.987884	0.987941
6.34	6.19841	6.19841	-3.60406	-12.6735	0.957725	0.957725	0.987884	0.987941
6.35	6.2004	6.2004	-3.64385	-12.7474	0.957514	0.957514	0.987884	0.987941
6.36	6.20238	6.20238	-3.68364	-12.8212	0.957301	0.957301	0.987884	0.987941
6.37	6.20437	6.20437	-3.72343	-12.8951	0.957088	0.957088	0.987884	0.987941
6.38	6.20635	6.20635	-3.76321	-12.969	0.956874	0.956874	0.987884	0.987941
6.39	6.20833	6.20833	-3.803	-13.0428	0.956659	0.956659	0.987884	0.987941
6.4	6.21032	6.21032	-3.84279	-13.1167	0.956444	0.956444	0.987884	0.987941
6.41	6.2123	6.2123	-3.88258	-13.1905	0.956227	0.956227	0.987884	0.987941
6.42	6.21427	6.21427	-3.92237	-13.2644	0.956009	0.956009	0.987884	0.987941
6.43	6.21625	6.21625	-3.96216	-13.3383	0.95579	0.95579	0.987884	0.987941
6.44	6.21823	6.21823	-4.00195	-13.4121	0.955571	0.955571	0.987884	0.987941
6.45	6.2202	6.2202	-4.04174	-13.486	0.95535	0.95535	0.987884	0.987941
6.46	6.22217	6.22217	-4.08152	-13.5598	0.955129	0.955129	0.987884	0.987941
6.47	6.22415	6.22415	-4.12131	-13.6337	0.954906	0.954906	0.987884	0.987941
6.48	6.22612	6.22612	-4.1611	-13.7076	0.954683	0.954683	0.987884	0.987941
6.49	6.22809	6.22809	-4.20089	-13.7814	0.954458	0.954458	0.987884	0.987941
6.5	6.23005	6.23005	-4.24068	-13.8553	0.954233	0.954233	0.987884	0.987941
6.51	6.23202	6.23202	-4.28047	-13.9291	0.954007	0.954007	0.987884	0.987941
6.52	6.23398	6.23398	-4.32026	-14.003	0.953779	0.953779	0.987884	0.987941
6.53	6.23595	6.23595	-4.36004	-14.0769	0.953551	0.953551	0.987884	0.987941
6.54	6.23791	6.23791	-4.39983	-14.1507	0.953322	0.953322	0.987884	0.987941
6.55	6.23987	6.23987	-4.43962	-14.2246	0.953092	0.953092	0.987884	0.987941
6.56	6.24183	6.24183	-4.47941	-14.2984	0.95286	0.95286	0.987884	0.987941
6.57	6.24379	6.24379	-4.51923	-14.3723	0.952628	0.952628	0.987884	0.987941
6.58	6.24574	6.24574	-4.55899	-14.4462	0.952395	0.952395	0.987884	0.987941
6.59	6.2477	6.2477	-4.59881	-14.52	0.952161	0.952161	0.987884	0.987941
6.6	6.24965	6.24965	-4.63862	-14.5939	0.951926	0.951926	0.987884	0.987941
6.61	6.2516	6.2516	-4.67844	-14.6677	0.951689	0.951689	0.987884	0.987941
6.62	6.25355	6.25355	-4.71826	-14.7416	0.951452	0.951452	0.987884	0.987941
6.63	6.2555	6.2555	-4.75808	-14.8155	0.951214	0.951214	0.987884	0.987941
6.64	6.25745	6.25745	-4.79789	-14.8893	0.950975	0.950975	0.987884	0.987941
6.65	6.25939	6.25939	-4.83771	-14.9632	0.950735	0.950735	0.987884	0.987941
6.66	6.26134	6.26134	-4.87753	-15.037	0.950493	0.950493	0.987884	0.987941
6.67	6.26328	6.26328	-4.91734	-15.1109	0.950251	0.950251	0.987884	0.987941
6.68	6.26522	6.26522	-4.95716	-15.1848	0.950008	0.950008	0.987884	0.987941
6.69	6.26716	6.26716	-4.99698	-15.2586	0.949763	0.949763	0.987884	0.987941
6.7	6.2691	6.2691	-5.03679	-15.3325	0.949518	0.949518	0.987884	0.987941
6.71	6.27103	6.27103	-5.07661	-15.4064	0.949272	0.949272	0.987884	0.987941
6.72	6.27297	6.27297	-5.11643	-15.4802	0.949024	0.949024	0.987884	0.987941
6.73	6.2749	6.2749	-5.15624	-15.5541	0.948776	0.948776	0.987884	0.987941
6.74	6.27683	6.27683	-5.19606	-15.6279	0.948526	0.948526	0.987884	0.987941
6.75	6.27876	6.27876	-5.23588	-15.7018	0.948276	0.948276	0.987884	0.987941
6.76	6.28069	6.28069	-5.2757	-15.7757	0.948024	0.948024	0.987884	0.987941
6.77	6.28262	6.28262	-5.31551	-15.8495	0.947771	0.947771	0.987884	0.987941
6.78	6.28454	6.28454	-5.35533	-15.9234	0.947518	0.947518	0.987884	0.987941
6.79	6.28647	6.28647	-5.39515	-15.9972	0.947263	0.947263	0.987884	0.987941
6.8	6.28839	6.28839	-5.43496	-16.0711	0.947007	0.947007	0.987884	0.987941
6.81	6.29031	6.29031	-5.47478	-16.145	0.94675	0.94675	0.987884	0.987941
6.82	6.29223	6.29223	-5.5146	-16.2188	0.946492	0.946492	0.987884	0.987941
6.83	6.29414	6.29414	-5.55441	-16.2927	0.946233	0.946233	0.987884	0.987941
6.84	6.29606	6.29606	-5.59423	-16.3665	0.945973	0.945973	0.987884	0.987941
6.85	6.29797	6.29797	-5.63405	-16.4404	0.945712	0.945712	0.987884	0.987941
6.86	6.29989	6.29989	-5.67386	-16.5143	0.94545	0.94545	0.987884	0.987941
6.87	6.3018	6.3018	-5.71368	-16.5881	0.945186	0.945186	0.987884	0.987941
6.88	6.30371	6.30371	-5.7535	-16.662	0.944922	0.944922	0.987884	0.987941
6.89	6.30561	6.30561	-5.79332	-16.7358	0.944656	0.944656	0.987884	0.987941
6.9	6.30752	6.30752	-5.83313	-16.8097	0.94439	0.94439	0.987884	0.987941
6.91	6.30942	6.30942	-5.87295	-16.8836	0.944122	0.944122	0.987884	0.987941
6.92	6.31133	6.31133	-5.91277	-16.9574	0.943853	0.943853	0.987884	0.987941
6.93	6.31323	6.31323	-5.95258	-17.0313	0.943583	0.943583	0.987884	0.987941
6.94	6.31512	6.31512	-5.9924	-17.1051	0.943312	0.943312	0.987884	0.987941
6.95	6.31702	6.31702	-6.03222	-17.179	0.94304	0.94304	0.987884	0.987941
6.96	6.31892	6.31892	-6.07203	-17.2529	0.942767	0.942767	0.987884	0.987941
6.97	6.32081	6.32081	-6.11185	-17.3267	0.942493	0.942493	0.987884	0.987941
6.98	6.3227	6.3227	-6.15167	-17.4006	0.942217	0.942217	0.987884	0.987941
6.99	6.32459	6.32459	-6.19148	-17.4744	0.941941	0.941941	0.987884	0.987941
7	6.32648	6.32648	-6.2313	-17.5483	0.941663	0.941663	0.987884	0.987941
7.01	6.32837	6.32837	-6.27112	-17.6222	0.941384	0.941384	0.987884	0.987941
7.02	6.33025	6.33025	-6.31093	-17.696	0.941104	0.941104	0.987884	0.987941
7.03	6.33214	6.33214	-6.35075	-17.7699	0.940823	0.940823	0.987884	0.987941
7.04	6.33402	6.33402	-6.39057	-17.8437	0.940541	0.940541	0.987884	0.987941
7.05	6.3359	6.3359	-6.43039	-17.9176	0.940257	0.940257	0.987884	0.987941
7.06	6.33778	6.33778	-6.4702	-17.9915	0.939973	0.939973	0.987884	0.987941
7.07	6.33965	6.33965	-6.51002	-18.0653	0.939687	0.939687	0.987884	0.987941
7.08	6.34153	6.34153	-6.54984	-18.1392	0.9394	0.9394	0.987884	0.987941
7.09	6.3434	6.3434	-6.58965	-18.213	0.939112	0.939112	0.987884	0.987941
7.1	6.34527	6.34527	-6.62947	-18.2869	0.938823	0.938823	0.987884	0.987941
7.11	6.34714	6.34714	-6.66929	-18.3608	0.938533	0.938533	0.987884	0.987941
7.12	6.349	6.349	-6.7091	-18.4346	0.938241	0.938241	0.987884	0.987941
7.13	6.35087	6.35087	-6.74892	-18.5085	0.937949	0.937949	0.987884	0.987941
7.14	6.35273	6.35273	-6.78874	-18.5823	0.937655	0.937655	0.987884	0.987941
7.15	6.35459	6.35459	-6.82855	-18.6562	0.93736	0.93736	0.987884	0.987941
7.16	6.35645	6.35645	-6.86837	-18.7301	0.937064	0.937064	0.987884	0.987941
7.17	6.35831	6.35831	-6.90819	-18.8039	0.936767	0.936767	0.987884	0.987941
7.18	6.36017	6.36017	-6.94801	-18.8778	0.936468	0.936468	0.987884	0.987941
7.19	6.36202	6.36202	-6.98782	-18.9516	0.936169	0.936169	0.987884	0.987941
7.2	6.36387	6.36387	-7.02764	-19.0255	0.935868	0.935868	0.987884	0.987941
7.21	6.36572	6.36572	-7.06746	-19.0994	0.935566	0.935566	0.987884	0.987941
7.22	6.36757	6.36757	-7.10727	-19.1732	0.935262	0.935262	0.987884	0.987941
7.23	6.36942	6.36942	-7.14709	-19.2471	0.934958	0.934958	0.987884	0.987941
7.24	6.37126	6.37126	-7.18693	-19.3209	0.934652	0.934652	0.987884	0.987941
7.25	6.37311	6.37311	-7.22681	-19.3948	0.934346	0.934346	0.987884	0.987941
7.26	6.37495	6.37495	-7.26788	-19.4687	0.934038	0.934038	0.987884	0.987941
7.27	6.37678	6.37678	-7.30596	-19.5425	0.933728	0.933728	0.987884	0.987941
7.28	6.37862	6.37862	-7.34403	-19.6164	0.933418	0.933418	0.987884	0.987941
7.29	6.38046	6.38046	-7.3821	-19.6902	0.933106	0.933106	0.987884	0.987941
7.3	6.38229	6.38229	-7.42017	-19.7641	0.932794	0.932794	0.987884	0.987941
7.31	6.38412	6.38412	-7.45824	-19.838	0.932479	0.932479	0.987884	0.987941
7.32	6.38595	6.38595	-7.49631	-19.9118	0.932164	0.932164	0.987884	0.987941
7.33	6.38778	6.38778	-7.53438	-19.9857	0.931848	0.931848	0.987884	0.987941
7.34	6.3896	6.3896	-7.57245	-20.0595	0.93153	0.93153	0.987884	0.987941
7.35	6.39142	6.39142	-7.61053	-20.1334	0.931211	0.931211	0.987884	0.987941
7.36	6.39324	6.39324	-7.6486	-20.2073	0.930891	0.930891	0.987884	0.987941
7.37	6.39506	6.39506	-7.68667	-20.2811	0.930569	0.930569	0.987884	0.987941
7.38	6.39688	6.39688	-7.72474	-20.355	0.930247	0.930247	0.987884	0.987941
7.39	6.39869	6.39869	-7.76281	-20.4288	0.929923	0.929923	0.987884	0.987941
7.4	6.40051	6.40051	-7.80088	-20.5027	0.929598	0.929598	0.987884	0.987941
7.41	6.40232	6.40232	-7.83895	-20.5766	0.929271	0.929271	0.987884	0.987941
7.42	6.40413	6.40413	-7.87702	-20.6504	0.928944	0.928944	0.987884	0.987941
7.43	6.40593	6.40593	-7.9151	-20.7243	0.928615	0.928615	0.987884	0.987941
7.44	6.40774	6.40774	-7.95317	-20.7981	0.928285	0.928285	0.987884	0.987941
7.45	6.40954	6.40954	-7.99124	-20.872	0.927953	0.927953	0.987884	0.987941
7.46	6.41134	6.41134	-8.02931	-20.9459	0.92762	0.92762	0.987884	0.987941
7.47	6.41314	6.41314	-8.06738	-21.0197	0.927287	0.927287	0.987884	0.987941
7.48	6.41493	6.41493	-8.10545	-21.0936	0.926951	0.926951	0.987884	0.987941
7.49	6.41673	6.41673	-8.14352	-21.1674	0.926615	0.926615	0.987884	0.987941
7.5	6.41852	6.41852	-8.18159	-21.2413	0.926277	0.926277	0.987884	0.987941
7.51	6.42031	6.42031	-8.21967	-21.3152	0.925938	0.925938	0.987884	0.987941
7.52	6.4221	6.4221	-8.25774	-21.389	0.925598	0.925598	0.987884	0.987941
7.53	6.42388	6.42388	-8.29581	-21.4629	0.925256	0.925256	0.987884	0.987941
7.54	6.42567	6.42567	-8.33388	-21.5368	0.924914	0.924914	0.987884	0.987941
7.55	6.42745	6.42745	-8.37195	-21.6106	0.92457	0.92457	0.987884	0.987941
7.56	6.42923	6.42923	-8.41002	-21.6845	0.924224	0.924224	0.987884	0.987941
7.57	6.431	6.431	-8.44809	-21.7583	0.923877	0.923877	0.987884	0.987941
7.58	6.43278	6.43278	-8.48617	-21.8322	0.92353	0.92353	0.987884	0.987941
7.59	6.43455	6.43455	-8.52424	-21.9061	0.92318	0.92318	0.987884	0.987941
7.6	6.43632	6.43632	-8.56231	-21.9799	0.92283	0.92283	0.987884	0.987941
7.61	6.43809	6.43809	-8.60038	-22.0538	0.922478	0.922478	0.987884	0.987941
7.62	6.43985	6.43985	-8.63845	-22.1276	0.922125	0.922125	0.987884	0.987941
7.63	6.44162	6.44162	-8.67652	-22.2015	0.92177	0.92177	0.987884	0.987941
7.64	6.44338	6.44338	-8.71459	-22.2754	0.921415	0.921415	0.987884	0.987941
7.65	6.44514	6.44514	-8.75266	-22.3492	0.921057	0.921057	0.987884	0.987941
7.66	6.44689	6.44689	-8.79074	-22.4231	0.920699	0.920699	0.987884	0.987941
7.67	6.44865	6.44865	-8.82881	-22.4969	0.920339	0.920339	0.987884	0.987941
7.68	6.4504	6.4504	-8.86688	-22.5708	0.919978	0.919978	0.987884	0.987941
7.69	6.45215	6.45215	-8.90495	-22.6447	0.919616	0.919616	0.987884	0.987941
7.7	6.4539	6.4539	-8.94302	-22.7185	0.919253	0.919253	0.987884	0.987941
7.71	6.45564	6.45564	-8.98109	-22.7924	0.918888	0.918888	0.987884	0.987941
7.72	6.45739	6.45739	-9.01916	-22.8662	0.918521	0.918521	0.987884	0.987941
7.73	6.45913	6.45913	-9.05723	-22.9401	0.918154	0.918154	0.987884	0.987941
7.74	6.46087	6.46087	-9.09531	-23.014	0.917785	0.917785	0.987884	0.987941
7.75	6.4626	6.4626	-9.13338	-23.0878	0.917415	0.917415	0.987884	0.987941
7.76	6.46434	6.46434	-9.17145	-23.1617	0.917043	0.917043	0.987884	0.987941
7.77	6.46607	6.46607	-9.20952	-23.2355	0.91667	0.91667	0.987884	0.987941
7.78	6.4678	6.4678	-9.24759	-23.3094	0.916296	0.916296	0.987884	0.987941
7.79	6.46952	6.46952	-9.28566	-23.3833	0.91592	0.91592	0.987884	0.987941
7.8	6.47125	6.47125	-9.32373	-23.4571	0.915543	0.915543	0.987884	0.987941
7.81	6.47297	6.47297	-9.3618	-23.531	0.915165	0.915165	0.987884	0.987941
7.82	6.47469	6.47469	-9.39988	-23.6048	0.914785	0.914785	0.987884	0.987941
7.83	6.47641	6.47641	-9.43795	-23.6787	0.914404	0.914404	0.987884	0.987941
7.84	6.47812	6.47812	-9.47602	-23.7526	0.914022	0.914022	0.987884	0.987941
7.85	6.47983	6.47983	-9.51409	-23.8264	0.913638	0.913638	0.987884	0.987941
7.86	6.48154	6.48154	-9.55216	-23.9003	0.913253	0.913253	0.987884	0.987941
7.87	6.48325	6.48325	-9.59023	-23.9741	0.912867	0.912867	0.987884	0.987941
7.88	6.48496	6.48496	-9.6283	-24.048	0.912479	0.912479	0.987884	0.987941
7.89	6.48666	6.48666	-9.66638	-24.1219	0.91209	0.91209	0.987884	0.987941
7.9	6.48836	6.48836	-9.70445	-24.1957	0.9117	0.9117	0.987884	0.987941
7.91	6.49006	6.49006	-9.74252	-24.2696	0.911308	0.911308	0.987884	0.987941
7.92	6.49175	6.49175	-9.78059	-24.3434	0.910915	0.910915	0.987884	0.987941
7.93	6.49344	6.49344	-9.81866	-24.4173	0.91052	0.91052	0.987884	0.987941
7.94	6.49513	6.49513	-9.85673	-24.4912	0.910124	0.910124	0.987884	0.987941
7.95	6.49682	6.49682	-9.8948	-24.565	0.909727	0.909727	0.987884	0.987941
7.96	6.49851	6.49851	-9.93287	-24.6389	0.909328	0.909328	0.987884	0.987941
7.97	6.50019	6.50019	-9.97095	-24.7127	0.908928	0.908928	0.987884	0.987941
7.98	6.50187	6.50187	-10.009	-24.7866	0.908527	0.908527	0.987884	0.987941
7.99	6.50355	6.50355	-10.0471	-24.8605	0.908124	0.908124	0.987884	0.987941
8	6.50522	6.50522	-10.0852	-24.9343	0.90772	0.90772	0.987884	0.987941
8.01	6.5069	6.5069	-10.1232	-25.0082	0.907315	0.907315	0.987884	0.987941
8.02	6.50857	6.50857	-10.1613	-25.082	0.906908	0.906908	0.987884	0.987941
8.03	6.51023	6.51023	-10.1994	-25.1559	0.906499	0.906499	0.987884	0.987941
8.04	6.5119	6.5119	-10.2374	-25.2298	0.90609	0.90609	0.987884	0.987941
8.05	6.51356	6.51356	-10.2755	-25.3036	0.905679	0.905679	0.987884	0.987941
8.06	6.51522	6.51522	-10.3136	-25.3775	0.905266	0.905266	0.987884	0.987941
8.07	6.51688	6.51688	-10.3517	-25.4513	0.904852	0.904852	0.987884	0.987941
8.08	6.51853	6.51853	-10.3897	-25.5252	0.904437	0.904437	0.987884	0.987941
8.09	6.52018	6.52018	-10.4278	-25.5991	0.904021	0.904021	0.987884	0.987941
8.1	6.52183	6.52183	-10.4659	-25.6729	0.903603	0.903603	0.987884	0.987941
8.11	6.52348	6.52348	-10.5039	-25.7468	0.903183	0.903183	0.987884	0.987941
8.12	6.52512	6.52512	-10.542	-25.8206	0.902762	0.902762	0.987884	0.987941
8.13	6.52677	6.52677	-10.5801	-25.8945	0.90234	0.90234	0.987884	0.987941
8.14	6.5284	6.5284	-10.6182	-25.9684	0.901916	0.901916	0.987884	0.987941
8.15	6.53004	6.53004	-10.6562	-26.0422	0.901491	0.901491	0.987884	0.987941
8.16	6.53167	6.53167	-10.6943	-26.1161	0.901065	0.901065	0.987884	0.987941
8.17	6.5333	6.5333	-10.7324	-26.1899	0.900637	0.900637	0.987884	0.987941
8.18	6.53493	6.53493	-10.7704	-26.2638	0.900208	0.900208	0.987884	0.987941
8.19	6.53656	6.53656	-10.8085	-26.3377	0.899777	0.899777	0.987884	0.987941
8.2	6.53818	6.53818	-10.8466	-26.4115	0.899345	0.899345	0.987884	0.987941
8.21	6.5398	6.5398	-10.8847	-26.4854	0.898912	0.898912	0.987884	0.987941
8.22	6.54142	6.54142	-10.9227	-26.5592	0.898477	0.898477	0.987884	0.987941
8.23	6.54303	6.54303	-10.9608	-26.6331	0.898041	0.898041	0.987884	0.987941
8.24	6.54464	6.54464	-10.9989	-26.707	0.897603	0.897603	0.987884	0.987941
8.25	6.54625	6.54625	-11.0369	-26.7808	0.897164	0.897164	0.987884	0.987941
8.26	6.54786	6.54786	-11.075	-26.8547	0.896724	0.896724	0.987884	0.987941
8.27	6.54946	6.54946	-11.1131	-26.9285	0.896282	0.896282	0.987884	0.987941
8.28	6.55106	6.55106	-11.1512	-27.0024	0.895838	0.895838	0.987884	0.987941
8.29	6.55266	6.55266	-11.1892	-27.0763	0.895394	0.895394	0.987884	0.987941
8.3	6.55425	6.55425	-11.2273	-27.1501	0.894948	0.894948	0.987884	0.987941
8.31	6.55585	6.55585	-11.2654	-27.224	0.8945	0.8945	0.987884	0.987941
8.32	6.55744	6.55744	-11.3034	-27.2979	0.894051	0.894051	0.987884	0.987941
8.33	6.55902	6.55902	-11.3415	-27.3717	0.893601	0.893601	0.987884	0.987941
8.34	6.56061	6.56061	-11.3796	-27.4456	0.893149	0.893149	0.987884	0.987941
8.35	6.56219	6.56219	-11.4177	-27.5194	0.892696	0.892696	0.987884	0.987941
8.36	6.56376	6.56376	-11.4557	-27.5933	0.892241	0.892241	0.987884	0.987941
8.37	6.56534	6.56534	-11.4938	-27.6672	0.891785	0.891785	0.987884	0.987941
8.38	6.56691	6.56691	-11.5319	-27.741	0.891327	0.891327	0.987884	0.987941
8.39	6.56848	6.56848	-11.5699	-27.8149	0.890869	0.890869	0.987884	0.987941
8.4	6.57005	6.57005	-11.608	-27.8887	0.890408	0.890408	0.987884	0.987941
8.41	6.57161	6.57161	-11.6461	-27.9626	0.889946	0.889946	0.987884	0.987941
8.42	6.57317	6.57317	-11.6842	-28.0365	0.889483	0.889483	0.987884	0.987941
8.43	6.57473	6.57473	-11.7222	-28.1103	0.889019	0.889019	0.987884	0.987941
8.44	6.57628	6.57628	-11.7603	-28.1842	0.888553	0.888553	0.987884	0.987941
8.45	6.57784	6.57784	-11.7984	-28.258	0.888085	0.888085	0.987884	0.987941
8.46	6.57938	6.57938	-11.8364	-28.3319	0.887616	0.887616	0.987884	0.987941
8.47	6.58093	6.58093	-11.8745	-28.4058	0.887146	0.887146	0.987884	0.987941
8.48	6.58247	6.58247	-11.9126	-28.4796	0.886674	0.886674	0.987884	0.987941
8.49	6.58401	6.58401	-11.9507	-28.5535	0.886201	0.886201	0.987884	0.987941
8.5	6.58555	6.58555	-11.9887	-28.6273	0.885727	0.885727	0.987884	0.987941
8.51	6.58708	6.58708	-12.0268	-28.7012	0.885251	0.885251	0.987884	0.987941
8.52	6.58861	6.58861	-12.0649	-28.7751	0.884773	0.884773	0.987884	0.987941
8.53	6.59014	6.59014	-12.1029	-28.8489	0.884294	0.884294	0.987884	0.987941
8.54	6.59167	6.59167	-12.141	-28.9228	0.883814	0.883814	0.987884	0.987941
8.55	6.59319	6.59319	-12.1791	-28.9966	0.883332	0.883332	0.987884	0.987941
8.56	6.59471	6.59471	-12.2172	-29.0705	0.882849	0.882849	0.987884	0.987941
8.57	6.59622	6.59622	-12.2552	-29.1444	0.882365	0.882365	0.987884	0.987941
8.58	6.59774	6.59774	-12.2933	-29.2182	0.881879	0.881879	0.987884	0.987941
8.59	6.59925	6.59925	-12.3314	-29.2921	0.881391	0.881391	0.987884	0.987941
8.6	6.60075	6.60075	-12.3694	-29.3659	0.880902	0.880902	0.987884	0.987941
8.61	6.60226	6.60226	-12.4075	-29.4398	0.880412	0.880412	0.987884	0.987941
8.62	6.60376	6.60376	-12.4456	-29.5137	0.879921	0.879921	0.987884	0.987941
8.63	6.60525	6.60525	-12.4837	-29.5875	0.879427	0.879427	0.987884	0.987941
8.64	6.60675	6.60675	-12.5217	-29.6614	0.878933	0.878933	0.987884	0.987941
8.65	6.60824	6.60824	-12.5598	-29.7352	0.878437	0.878437	0.987884	0.987941
8.66	6.60973	6.60973	-12.5979	-29.8091	0.87794	0.87794	0.987884	0.987941
8.67	6.61121	6.61121	-12.6359	-29.883	0.877441	0.877441	0.987884	0.987941
8.68	6.61269	6.61269	-12.674	-29.9568	0.876941	0.876941	0.987884	0.987941
8.69	6.61417	6.61417	-12.7121	-30.0307	0.876439	0.876439	0.987884	0.987941
8.7	6.61565	6.61565	-12.7501	-30.1045	0.875936	0.875936	0.987884	0.987941
8.71	6.61712	6.61712	-12.7882	-30.1784	0.875431	0.875431	0.987884	0.987941
8.72	6.61859	6.61859	-12.8263	-30.2523	0.874926	0.874926	0.987884	0.987941
8.73	6.62006	6.62006	-12.8644	-30.3261	0.874418	0.874418	0.987884	0.987941
8.74	6.62152	6.62152	-12.9024	-30.4	0.873909	0.873909	0.987884	0.987941
8.75	6.62298	6.62298	-12.9405	-30.4738	0.873399	0.873399	0.987884	0.987941
8.76	6.62443	6.62443	-12.9786	-30.5477	0.872888	0.872888	0.987884	0.987941
8.77	6.62589	6.62589	-13.0166	-30.6216	0.872375	0.872375	0.987884	0.987941
8.78	6.62734	6.62734	-13.0547	-30.6954	0.87186	0.87186	0.987884	0.987941
8.79	6.62878	6.62878	-13.0928	-30.7693	0.871345	0.871345	0.987884	0.987941
8.8	6.63023	6.63023	-13.1309	-30.8431	0.870827	0.870827	0.987884	0.987941
8.81	6.63167	6.63167	-13.1689	-30.917	0.870309	0.870309	0.987884	0.987941
8.82	6.6331	6.6331	-13.207	-30.9909	0.869789	0.869789	0.987884	0.987941
8.83	6.63454	6.63454	-13.2451	-31.0647	0.869267	0.869267	0.987884	0.987941
8.84	6.63597	6.63597	-13.2831	-31.1386	0.868744	0.868744	0.987884	0.987941
8.85	6.63739	6.63739	-13.3212	-31.2124	0.86822	0.86822	0.987884	0.987941
8.86	6.63882	6.63882	-13.3593	-31.2863	0.867695	0.867695	0.987884	0.987941
8.87	6.64024	6.64024	-13.3974	-31.3602	0.867167	0.867167	0.987884	0.987941
8.88	6.64165	6.64165	-13.4354	-31.434	0.866639	0.866639	0.987884	0.987941
8.89	6.64307	6.64307	-13.4735	-31.5079	0.866109	0.866109	0.987884	0.987941
8.9	6.64448	6.64448	-13.5116	-31.5817	0.865578	0.865578	0.987884	0.987941
8.91	6.64588	6.64588	-13.5496	-31.6556	0.865045	0.865045	0.987884	0.987941
8.92	6.64729	6.64729	-13.5877	-31.7295	0.864511	0.864511	0.987884	0.987941
8.93	6.64869	6.64869	-13.6258	-31.8033	0.863976	0.863976	0.987884	0.987941
8.94	6.65009	6.65009	-13.6639	-31.8772	0.863439	0.863439	0.987884	0.987941
8.95	6.65148	6.65148	-13.7019	-31.951	0.8629	0.8629	0.987884	0.987941
8.96	6.65287	6.65287	-13.74	-32.0249	0.862361	0.862361	0.987884	0.987941
8.97	6.65426	6.65426	-13.7781	-32.0988	0.86182	0.86182	0.987884	0.987941
8.98	6.65564	6.65564	-13.8161	-32.1726	0.861277	0.861277	0.987884	0.987941
8.99	6.65702	6.65702	-13.8542	-32.2465	0.860734	0.860734	0.987884	0.987941
9	6.65839	6.65839	-13.8923	-32.3203	0.860188	0.860188	0.987884	0.987941
9.01	6.65977	6.65977	-13.9304	-32.3942	0.859642	0.859642	0.987884	0.987941
9.02	6.66114	6.66114	-13.9684	-32.4681	0.859094	0.859094	0.987884	0.987941
9.03	6.6625	6.6625	-14.0065	-32.5419	0.858545	0.858545	0.987884	0.987941
9.04	6.66387	6.66387	-14.0446	-32.6158	0.857994	0.857994	0.987884	0.987941
9.05	6.66522	6.66522	-14.0826	-32.6896	0.857442	0.857442	0.987884	0.987941
9.06	6.66658	6.66658	-14.1207	-32.7635	0.856888	0.856888	0.987884	0.987941
9.07	6.66793	6.66793	-14.1588	-32.8374	0.856334	0.856334	0.987884	0.987941
9.08	6.66928	6.66928	-14.1969	-32.9112	0.855777	0.855777	0.987884	0.987941
9.09	6.67063	6.67063	-14.2349	-32.9851	0.85522	0.85522	0.987884	0.987941
9.1	6.67197	6.67197	-14.273	-33.0589	0.854661	0.854661	0.987884	0.987941
9.11	6.67331	6.67331	-14.3111	-33.1328	0.854101	0.854101	0.987884	0.987941
9.12	6.67464	6.67464	-14.3491	-33.2067	0.853539	0.853539	0.987884	0.987941
9.13	6.67597	6.67597	-14.3872	-33.2805	0.852976	0.852976	0.987884	0.987941
9.14	6.6773	6.6773	-14.4253	-33.3544	0.852412	0.852412	0.987884	0.987941
9.15	6.67862	6.67862	-14.4634	-33.4283	0.851846	0.851846	0.987884	0.987941
9.16	6.67994	6.67994	-14.5014	-33.5021	0.851279	0.851279	0.987884	0.987941
9.17	6.68126	6.68126	-14.5395	-33.576	0.850711	0.850711	0.987884	0.987941
9.18	6.68257	6.68257	-14.5776	-33.6498	0.850141	0.850141	0.987884	0.987941
9.19	6.68388	6.68388	-14.6156	-33.7237	0.84957	0.84957	0.987884	0.987941
9.2	6.68519	6.68519	-14.6537	-33.7976	0.848997	0.848997	0.987884	0.987941
9.21	6.68649	6.68649	-14.6918	-33.8714	0.848424	0.848424	0.987884	0.987941
9.22	6.68779	6.68779	-14.7299	-33.9453	0.847849	0.847849	0.987884	0.987941
9.23	6.68909	6.68909	-14.7679	-34.0191	0.847272	0.847272	0.987884	0.987941
9.24	6.69038	6.69038	-14.806	-34.093	0.846695	0.846695	0.987884	0.987941
9.25	6.69166	6.69166	-14.8441	-34.1669	0.846116	0.846116	0.987884	0.987941
9.26	6.69295	6.69295	-14.8821	-34.2407	0.845535	0.845535	0.987884	0.987941
9.27	6.69423	6.69423	-14.9202	-34.3146	0.844954	0.844954	0.987884	0.987941
9.28	6.69551	6.69551	-14.9583	-34.3884	0.844371	0.844371	0.987884	0.987941
9.29	6.69678	6.69678	-14.9964	-34.4623	0.843786	0.843786	0.987884	0.987941
9.3	6.69805	6.69805	-15.0344	-34.5362	0.843201	0.843201	0.987884	0.987941
9.31	6.69931	6.69931	-15.0725	-34.61	0.842614	0.842614	0.987884	0.987941
9.32	6.70058	6.70058	-15.1106	-34.6839	0.842026	0.842026	0.987884	0.987941
9.33	6.70184	6.70184	-15.1486	-34.7577	0.841436	0.841436	0.987884	0.987941
9.34	6.70309	6.70309	-15.1867	-34.8316	0.840845	0.840845	0.987884	0.987941
9.35	6.70434	6.70434	-15.2248	-34.9055	0.840253	0.840253	0.987884	0.987941
9.36	6.70559	6.70559	-15.2629	-34.9793	0.83966	0.83966	0.987884	0.987941
9.37	6.70683	6.70683	-15.3009	-35.0532	0.839065	0.839065	0.987884	0.987941
9.38	6.70807	6.70807	-15.339	-35.127	0.838469	0.838469	0.987884	0.987941
9.39	6.70931	6.70931	-15.3771	-35.2009	0.837872	0.837872	0.987884	0.987941
9.4	6.71054	6.71054	-15.4151	-35.2748	0.837273	0.837273	0.987884	0.987941
9.41	6.71177	6.71177	-15.4532	-35.3486	0.836674	0.836674	0.987884	0.987941
9.42	6.71299	6.71299	-15.4913	-35.4225	0.836073	0.836073	0.987884	0.987941
9.43	6.71421	6.71421	-15.5294	-35.4963	0.83547	0.83547	0.987884	0.987941
9.44	6.71543	6.71543	-15.5674	-35.5702	0.834867	0.834867	0.987884	0.987941
9.45	6.71664	6.71664	-15.6055	-35.6441	0.834262	0.834262	0.987884	0.987941
9.46	6.71785	6.71785	-15.6436	-35.7179	0.833656	0.833656	0.987884	0.987941
9.47	6.71906	6.71906	-15.6816	-35.7918	0.833049	0.833049	0.987884	0.987941
9.48	6.72026	6.72026	-15.7197	-35.8656	0.83244	0.83244	0.987884	0.987941
9.49	6.72146	6.72146	-15.7578	-35.9395	0.83183	0.83183	0.987884	0.987941
9.5	6.72265	6.72265	-15.7959	-36.0134	0.831219	0.831219	0.987884	0.987941
9.51	6.72384	6.72384	-15.8339	-36.0872	0.830607	0.830607	0.987884	0.987941
9.52	6.72503	6.72503	-15.872	-36.1611	0.829994	0.829994	0.987884	0.987941
9.53	6.72621	6.72621	-15.9101	-36.2349	0.829379	0.829379	0.987884	0.987941
9.54	6.72739	6.72739	-15.9481	-36.3088	0.828763	0.828763	0.987884	0.987941
9.55	6.72857	6.72857	-15.9862	-36.3827	0.828146	0.828146	0.987884	0.987941
9.56	6.72974	6.72974	-16.0243	-36.4565	0.827528	0.827528	0.987884	0.987941
9.57	6.7309	6.7309	-16.0624	-36.5304	0.826908	0.826908	0.987884	0.987941
9.58	6.73207	6.73207	-16.1004	-36.6042	0.826288	0.826288	0.987884	0.987941
9.59	6.73323	6.73323	-16.1385	-36.6781	0.825666	0.825666	0.987884	0.987941
9.6	6.73438	6.73438	-16.1766	-36.752	0.825043	0.825043	0.987884	0.987941
9.61	6.73553	6.73553	-16.2146	-36.8258	0.824418	0.824418	0.987884	0.987941
9.62	6.73668	6.73668	-16.2527	-36.8997	0.823793	0.823793	0.987884	0.987941
9.63	6.73782	6.73782	-16.2908	-36.9735	0.823166	0.823166	0.987884	0.987941
9.64	6.73896	6.73896	-16.3289	-37.0474	0.822538	0.822538	0.987884	0.987941
9.65	6.7401	6.7401	-16.3669	-37.1213	0.821909	0.821909	0.987884	0.987941
9.66	6.74123	6.74123	-16.405	-37.1951	0.821279	0.821279	0.987884	0.987941
9.67	6.74236	6.74236	-16.4431	-37.269	0.820648	0.820648	0.987884	0.987941
9.68	6.74348	6.74348	-16.4811	-37.3428	0.820016	0.820016	0.987884	0.987941
9.69	6.7446	6.7446	-16.5192	-37.4167	0.819382	0.819382	0.987884	0.987941
9.7	6.74572	6.74572	-16.5573	-37.4906	0.818747	0.818747	0.987884	0.987941
9.71	6.74683	6.74683	-16.5953	-37.5644	0.818111	0.818111	0.987884	0.987941
9.72	6.74794	6.74794	-16.6334	-37.6383	0.817474	0.817474	0.987884	0.987941
9.73	6.74904	6.74904	-16.6715	-37.7121	0.816836	0.816836	0.987884	0.987941
9.74	6.75014	6.75014	-16.7096	-37.786	0.816197	0.816197	0.987884	0.987941
9.75	6.75124	6.75124	-16.7476	-37.8599	0.815557	0.815557	0.987884	0.987941
9.76	6.75233	6.75233	-16.7857	-37.9337	0.814915	0.814915	0.987884	0.987941
9.77	6.75342	6.75342	-16.8238	-38.0076	0.814273	0.814273	0.987884	0.987941
9.78	6.7545	6.7545	-16.8618	-38.0814	0.813629	0.813629	0.987884	0.987941
9.79	6.75558	6.75558	-16.8999	-38.1553	0.812984	0.812984	0.987884	0.987941
9.8	6.75665	6.75665	-16.938	-38.2292	0.812338	0.812338	0.987884	0.987941
9.81	6.75773	6.75773	-16.9761	-38.303	0.811691	0.811691	0.987884	0.987941
9.82	6.75879	6.75879	-17.0141	-38.3769	0.811043	0.811043	0.987884	0.987941
9.83	6.75986	6.75986	-17.0522	-38.4507	0.810394	0.810394	0.987884	0.987941
9.84	6.76092	6.76092	-17.0903	-38.5246	0.809744	0.809744	0.987884	0.987941
9.85	6.76197	6.76197	-17.1283	-38.5985	0.809093	0.809093	0.987884	0.987941
9.86	6.76302	6.76302	-17.1664	-38.6723	0.808441	0.808441	0.987884	0.987941
9.87	6.76407	6.76407	-17.2045	-38.7462	0.807787	0.807787	0.987884	0.987941
9.88	6.76511	6.76511	-17.2426	-38.82	0.807133	0.807133	0.987884	0.987941
9.89	6.76615	6.76615	-17.2806	-38.8939	0.806478	0.806478	0.987884	0.987941
9.9	6.76718	6.76718	-17.3187	-38.9678	0.805821	0.805821	0.987884	0.987941
9.91	6.76821	6.76821	-17.3568	-39.0416	0.805164	0.805164	0.987884	0.987941
9.92	6.76924	6.76924	-17.3948	-39.1155	0.804505	0.804505	0.987884	0.987941
9.93	6.77026	6.77026	-17.4329	-39.1893	0.803846	0.803846	0.987884	0.987941
9.94	6.77128	6.77128	-17.471	-39.2632	0.803185	0.803185	0.987884	0.987941
9.95	6.77229	6.77229	-17.5091	-39.3371	0.802524	0.802524	0.987884	0.987941
9.96	6.7733	6.7733	-17.5471	-39.4109	0.801861	0.801861	0.987884	0.987941
9.97	6.77431	6.77431	-17.5852	-39.4848	0.801198	0.801198	0.987884	0.987941
9.98	6.77531	6.77531	-17.6233	-39.5587	0.800533	0.800533	0.987884	0.987941
9.99	6.77631	6.77631	-17.6613	-39.6325	0.799868	0.799868	0.987884	0.987941
10	6.7773	6.7773	-17.6994	-39.7064	0.799202	0.799202	0.987884	0.987941
10.01	6.77829	6.77829	-17.7375	-39.7802	0.798534	0.798534	0.987884	0.987941
10.02	6.77927	6.77927	-17.7756	-39.8541	0.797866	0.797866	0.987884	0.987941
10.03	6.78025	6.78025	-17.8136	-39.928	0.797196	0.797196	0.987884	0.987941
10.04	6.78123	6.78123	-17.8517	-40.0018	0.796526	0.796526	0.987884	0.987941
10.05	6.7822	6.7822	-17.8898	-40.0757	0.795855	0.795855	0.987884	0.987941
10.06	6.78317	6.78317	-17.9278	-40.1495	0.795183	0.795183	0.987884	0.987941
10.07	6.78413	6.78413	-17.9659	-40.2234	0.79451	0.79451	0.987884	0.987941
10.08	6.78509	6.78509	-18.004	-40.2973	0.793836	0.793836	0.987884	0.987941
10.09	6.78604	6.78604	-18.0421	-40.3711	0.793161	0.793161	0.987884	0.987941
10.1	6.787	6.787	-18.0801	-40.445	0.792485	0.792485	0.987884	0.987941
10.11	6.78794	6.78794	-18.1182	-40.5188	0.791809	0.791809	0.987884	0.987941
10.12	6.78888	6.78888	-18.1563	-40.5927	0.791131	0.791131	0.987884	0.987941
10.13	6.78982	6.78982	-18.1943	-40.6666	0.790453	0.790453	0.987884	0.987941
10.14	6.79075	6.79075	-18.2324	-40.7404	0.789773	0.789773	0.987884	0.987941
10.15	6.79168	6.79168	-18.2705	-40.8143	0.789093	0.789093	0.987884	0.987941
10.16	6.79261	6.79261	-18.3086	-40.8881	0.788412	0.788412	0.987884	0.987941
10.17	6.79353	6.79353	-18.3466	-40.962	0.78773	0.78773	0.987884	0.987941
10.18	6.79445	6.79445	-18.3847	-41.0359	0.787047	0.787047	0.987884	0.987941
10.19	6.79536	6.79536	-18.4228	-41.1097	0.786364	0.786364	0.987884	0.987941
10.2	6.79627	6.79627	-18.4608	-41.1836	0.785679	0.785679	0.987884	0.987941
10.21	6.79717	6.79717	-18.4989	-41.2574	0.784994	0.784994	0.987884	0.987941
10.22	6.79807	6.79807	-18.537	-41.3313	0.784308	0.784308	0.987884	0.987941
10.23	6.79896	6.79896	-18.5751	-41.4052	0.783621	0.783621	0.987884	0.987941
10.24	6.79985	6.79985	-18.6131	-41.479	0.782933	0.782933	0.987884	0.987941
10.25	6.80074	6.80074	-18.6512	-41.5529	0.782245	0.782245	0.987884	0.987941
10.26	6.80162	6.80162	-18.6893	-41.6267	0.781555	0.781555	0.987884	0.987941
10.27	6.8025	6.8025	-18.7273	-41.7006	0.780865	0.780865	0.987884	0.987941
10.28	6.80337	6.80337	-18.7654	-41.7745	0.780174	0.780174	0.987884	0.987941
10.29	6.80424	6.80424	-18.8035	-41.8483	0.779482	0.779482	0.987884	0.987941
10.3	6.8051	6.8051	-18.8416	-41.9222	0.77879	0.77879	0.987884	0.987941
10.31	6.80596	6.80596	-18.8796	-41.996	0.778097	0.778097	0.987884	0.987941
10.32	6.80682	6.80682	-18.9177	-42.0699	0.777403	0.777403	0.987884	0.987941
10.33	6.80767	6.80767	-18.9558	-42.1438	0.776708	0.776708	0.987884	0.987941
10.34	6.80852	6.80852	-18.9938	-42.2176	0.776013	0.776013	0.987884	0.987941
10.35	6.80936	6.80936	-19.0319	-42.2915	0.775316	0.775316	0.987884	0.987941
10.36	6.8102	6.8102	-19.07	-42.3653	0.77462	0.77462	0.987884	0.987941
10.37	6.81103	6.81103	-19.1081	-42.4392	0.773922	0.773922	0.987884	0.987941
10.38	6.81186	6.81186	-19.1461	-42.5131	0.773224	0.773224	0.987884	0.987941
10.39	6.81269	6.81269	-19.1842	-42.5869	0.772525	0.772525	0.987884	0.987941
10.4	6.81351	6.81351	-19.2223	-42.6608	0.771825	0.771825	0.987884	0.987941
10.41	6.81432	6.81432	-19.2603	-42.7346	0.771125	0.771125	0.987884	0.987941
10.42	6.81513	6.81513	-19.2984	-42.8085	0.770423	0.770423	0.987884	0.987941
10.43	6.81594	6.81594	-19.3365	-42.8824	0.769722	0.769722	0.987884	0.987941
10.44	6.81674	6.81674	-19.3746	-42.9562	0.769019	0.769019	0.987884	0.987941
10.45	6.81754	6.81754	-19.4126	-43.0301	0.768316	0.768316	0.987884	0.987941
10.46	6.81834	6.81834	-19.4507	-43.1039	0.767613	0.767613	0.987884	0.987941
10.47	6.81913	6.81913	-19.4888	-43.1778	0.766908	0.766908	0.987884	0.987941
10.48	6.81991	6.81991	-19.5268	-43.2517	0.766203	0.766203	0.987884	0.987941
10.49	6.82069	6.82069	-19.5649	-43.3255	0.765498	0.765498	0.987884	0.987941
10.5	6.82147	6.82147	-19.603	-43.3994	0.764791	0.764791	0.987884	0.987941
10.51	6.82224	6.82224	-19.6411	-43.4732	0.764085	0.764085	0.987884	0.987941
10.52	6.82301	6.82301	-19.6791	-43.5471	0.763377	0.763377	0.987884	0.987941
10.53	6.82377	6.82377	-19.7172	-43.621	0.762669	0.762669	0.987884	0.987941
10.54	6.82453	6.82453	-19.7553	-43.6948	0.761961	0.761961	0.987884	0.987941
10.55	6.82528	6.82528	-19.7933	-43.7687	0.761251	0.761251	0.987884	0.987941
10.56	6.82603	6.82603	-19.8314	-43.8425	0.760542	0.760542	0.987884	0.987941
10.57	6.82678	6.82678	-19.8695	-43.9164	0.759831	0.759831	0.987884	0.987941
10.58	6.82752	6.82752	-19.9076	-43.9903	0.759121	0.759121	0.987884	0.987941
10.59	6.82825	6.82825	-19.9456	-44.0641	0.758409	0.758409	0.987884	0.987941
10.6	6.82899	6.82899	-19.9837	-44.138	0.757697	0.757697	0.987884	0.987941
10.61	6.82971	6.82971	-20.0218	-44.2118	0.756985	0.756985	0.987884	0.987941
10.62	6.83044	6.83044	-20.0598	-44.2857	0.756272	0.756272	0.987884	0.987941
10.63	6.83115	6.83115	-20.0979	-44.3596	0.755558	0.755558	0.987884	0.987941
10.64	6.83187	6.83187	-20.136	-44.4334	0.754844	0.754844	0.987884	0.987941
10.65	6.83258	6.83258	-20.1741	-44.5073	0.75413	0.75413	0.987884	0.987941
10.66	6.83328	6.83328	-20.2121	-44.5811	0.753415	0.753415	0.987884	0.987941
10.67	6.83398	6.83398	-20.2502	-44.655	0.7527	0.7527	0.987884	0.987941
10.68	6.83468	6.83468	-20.2883	-44.7289	0.751984	0.751984	0.987884	0.987941
10.69	6.83537	6.83537	-20.3263	-44.8027	0.751267	0.751267	0.987884	0.987941
10.7	6.83605	6.83605	-20.3644	-44.8766	0.750551	0.750551	0.987884	0.987941
10.71	6.83674	6.83674	-20.4025	-44.9504	0.749833	0.749833	0.987884	0.987941
10.72	6.83741	6.83741	-20.4406	-45.0243	0.749116	0.749116	0.987884	0.987941
10.73	6.83809	6.83809	-20.4786	-45.0982	0.748398	0.748398	0.987884	0.987941
10.74	6.83876	6.83876	-20.5167	-45.172	0.747679	0.747679	0.987884	0.987941
10.75	6.83942	6.83942	-20.5548	-45.2459	0.74696	0.74696	0.987884	0.987941
10.76	6.84008	6.84008	-20.5928	-45.3197	0.746241	0.746241	0.987884	0.987941
10.77	6.84073	6.84073	-20.6309	-45.3936	0.745521	0.745521	0.987884	0.987941
10.78	6.84138	6.84138	-20.669	-45.4675	0.744801	0.744801	0.987884	0.987941
10.79	6.84203	6.84203	-20.707	-45.5413	0.74408	0.74408	0.987884	0.987941
10.8	6.84267	6.84267	-20.7451	-45.6152	0.743359	0.743359	0.987884	0.987941
10.81	6.84331	6.84331	-20.7832	-45.6891	0.742638	0.742638	0.987884	0.987941
10.82	6.84394	6.84394	-20.8213	-45.7629	0.741917	0.741917	0.987884	0.987941
10.83	6.84457	6.84457	-20.8593	-45.8368	0.741195	0.741195	0.987884	0.987941
10.84	6.84519	6.84519	-20.8974	-45.9106	0.740472	0.740472	0.987884	0.987941
10.85	6.84581	6.84581	-20.9355	-45.9845	0.73975	0.73975	0.987884	0.987941
10.86	6.84642	6.84642	-20.9735	-46.0584	0.739027	0.739027	0.987884	0.987941
10.87	6.84703	6.84703	-21.0116	-46.1322	0.738303	0.738303	0.987884	0.987941
10.88	6.84764	6.84764	-21.0497	-46.2061	0.73758	0.73758	0.987884	0.987941
10.89	6.84824	6.84824	-21.0878	-46.2799	0.736856	0.736856	0.987884	0.987941
10.9	6.84884	6.84884	-21.1258	-46.3538	0.736132	0.736132	0.987884	0.987941
10.91	6.84943	6.84943	-21.1639	-46.4277	0.735408	0.735408	0.987884	0.987941
10.92	6.85001	6.85001	-21.202	-46.5015	0.734683	0.734683	0.987884	0.987941
10.93	6.8506	6.8506	-21.24	-46.5754	0.733958	0.733958	0.987884	0.987941
10.94	6.85117	6.85117	-21.2781	-46.6492	0.733233	0.733233	0.987884	0.987941
10.95	6.85175	6.85175	-21.3162	-46.7231	0.732507	0.732507	0.987884	0.987941
10.96	6.85231	6.85231	-21.3543	-46.797	0.731782	0.731782	0.987884	0.987941
10.97	6.85288	6.85288	-21.3923	-46.8708	0.731056	0.731056	0.987884	0.987941
10.98	6.85344	6.85344	-21.4304	-46.9447	0.73033	0.73033	0.987884	0.987941
10.99	6.85399	6.85399	-21.4685	-47.0185	0.729603	0.729603	0.987884	0.987941
11	6.85454	6.85454	-21.5065	-47.0924	0.728877	0.728877	0.987884	0.987941
11.01	6.85509	6.85509	-21.5446	-47.1663	0.72815	0.72815	0.987884	0.987941
11.02	6.85563	6.85563	-21.5827	-47.2401	0.727423	0.727423	0.987884	0.987941
11.03	6.85617	6.85617	-21.6208	-47.314	0.726696	0.726696	0.987884	0.987941
11.04	6.8567	6.8567	-21.6588	-47.3878	0.725969	0.725969	0.987884	0.987941
11.05	6.85723	6.85723	-21.6969	-47.4617	0.725242	0.725242	0.987884	0.987941
11.06	6.85775	6.85775	-21.735	-47.5356	0.724514	0.724514	0.987884	0.987941
11.07	6.85827	6.85827	-21.773	-47.6094	0.723786	0.723786	0.987884	0.987941
11.08	6.85878	6.85878	-21.8111	-47.6833	0.723059	0.723059	0.987884	0.987941
11.09	6.85929	6.85929	-21.8492	-47.7571	0.722331	0.722331	0.987884	0.987941
11.1	6.85979	6.85979	-21.8873	-47.831	0.721603	0.721603	0.987884	0.987941
11.11	6.86029	6.86029	-21.9253	-47.9049	0.720874	0.720874	0.987884	0.987941
11.12	6.86079	6.86079	-21.9634	-47.9787	0.720146	0.720146	0.987884	0.987941
11.13	6.86128	6.86128	-22.0015	-48.0526	0.719418	0.719418	0.987884	0.987941
11.14	6.86176	6.86176	-22.0395	-48.1264	0.718689	0.718689	0.987884	0.987941
11.15	6.86225	6.86225	-22.0776	-48.2003	0.717961	0.717961	0.987884	0.987941
11.16	6.86272	6.86272	-22.1157	-48.2742	0.717232	0.717232	0.987884	0.987941
11.17	6.8632	6.8632	-22.1538	-48.348	0.716504	0.716504	0.987884	0.987941
11.18	6.86366	6.86366	-22.1918	-48.4219	0.715775	0.715775	0.987884	0.987941
11.19	6.86413	6.86413	-22.2299	-48.4957	0.715046	0.715046	0.987884	0.987941
11.2	6.86458	6.86458	-22.268	-48.5696	0.714317	0.714317	0.987884	0.987941
11.21	6.86504	6.86504	-22.306	-48.6435	0.713589	0.713589	0.987884	0.987941
11.22	6.86549	6.86549	-22.3441	-48.7173	0.71286	0.71286	0.987884	0.987941
11.23	6.86593	6.86593	-22.3822	-48.7912	0.712131	0.712131	0.987884	0.987941
11.24	6.86637	6.86637	-22.4203	-48.865	0.711402	0.711402	0.987884	0.987941
11.25	6.86681	6.86681	-22.4583	-48.9389	0.710674	0.710674	0.987884	0.987941
11.26	6.86724	6.86724	-22.4964	-49.0128	0.709945	0.709945	0.987884	0.987941
11.27	6.86767	6.86767	-22.5345	-49.0866	0.709216	0.709216	0.987884	0.987941
11.28	6.86809	6.86809	-22.5725	-49.1605	0.708487	0.708487	0.987884	0.987941
11.29	6.86851	6.86851	-22.6106	-49.2343	0.707759	0.707759	0.987884	0.987941
11.3	6.86892	6.86892	-22.6487	-49.3082	0.70703	0.70703	0.987884	0.987941
11.31	6.86933	6.86933	-22.6868	-49.3821	0.706302	0.706302	0.987884	0.987941
11.32	6.86973	6.86973	-22.7248	-49.4559	0.705573	0.705573	0.987884	0.987941
11.33	6.87013	6.87013	-22.7629	-49.5298	0.704845	0.704845	0.987884	0.987941
11.34	6.87052	6.87052	-22.801	-49.6036	0.704117	0.704117	0.987884	0.987941
11.35	6.87091	6.87091	-22.839	-49.6775	0.703388	0.703388	0.987884	0.987941
11.36	6.8713	6.8713	-22.8771	-49.7514	0.70266	0.70266	0.987884	0.987941
11.37	6.87168	6.87168	-22.9152	-49.8252	0.701932	0.701932	0.987884	0.987941
11.38	6.87205	6.87205	-22.9533	-49.8991	0.701205	0.701205	0.987884	0.987941
11.39	6.87243	6.87243	-22.9913	-49.9729	0.700477	0.700477	0.987884	0.987941
11.4	6.87279	6.87279	-23.0294	-50.0468	0.699749	0.699749	0.987884	0.987941
11.41	6.87315	6.87315	-23.0675	-50.1207	0.699022	0.699022	0.987884	0.987941
11.42	6.87351	6.87351	-23.1055	-50.1945	0.698294	0.698294	0.987884	0.987941
11.43	6.87386	6.87386	-23.1436	-50.2684	0.697567	0.697567	0.987884	0.987941
11.44	6.87421	6.87421	-23.1817	-50.3422	0.69684	0.69684	0.987884	0.987941
11.45	6.87456	6.87456	-23.2198	-50.4161	0.696114	0.696114	0.987884	0.987941
11.46	6.8749	6.8749	-23.2578	-50.49	0.695387	0.695387	0.987884	0.987941
11.47	6.87523	6.87523	-23.2959	-50.5638	0.694661	0.694661	0.987884	0.987941
11.48	6.87556	6.87556	-23.334	-50.6377	0.693934	0.693934	0.987884	0.987941
11.49	6.87589	6.87589	-23.372	-50.7115	0.693208	0.693208	0.987884	0.987941
11.5	6.87621	6.87621	-23.4101	-50.7854	0.692483	0.692483	0.987884	0.987941
11.51	6.87652	6.87652	-23.4482	-50.8593	0.691757	0.691757	0.987884	0.987941
11.52	6.87684	6.87684	-23.4863	-50.9331	0.691032	0.691032	0.987884	0.987941
11.53	6.87714	6.87714	-23.5243	-51.007	0.690307	0.690307	0.987884	0.987941
11.54	6.87745	6.87745	-23.5624	-51.0808	0.689582	0.689582	0.987884	0.987941
11.55	6.87774	6.87774	-23.6005	-51.1547	0.688858	0.688858	0.987884	0.987941
11.56	6.87804	6.87804	-23.6385	-51.2286	0.688133	0.688133	0.987884	0.987941
11.57	6.87833	6.87833	-23.6766	-51.3024	0.687409	0.687409	0.987884	0.987941
11.58	6.87861	6.87861	-23.7147	-51.3763	0.686686	0.686686	0.987884	0.987941
11.59	6.87889	6.87889	-23.7528	-51.4502	0.685962	0.685962	0.987884	0.987941
11.6	6.87917	6.87917	-23.7908	-51.524	0.685239	0.685239	0.987884	0.987941
11.61	6.87944	6.87944	-23.8289	-51.5979	0.684516	0.684516	0.987884	0.987941
11.62	6.8797	6.8797	-23.867	-51.6717	0.683794	0.683794	0.987884	0.987941
11.63	6.87997	6.87997	-23.905	-51.7456	0.683072	0.683072	0.987884	0.987941
11.64	6.88022	6.88022	-23.9431	-51.8195	0.68235	0.68235	0.987884	0.987941
11.65	6.88048	6.88048	-23.9812	-51.8933	0.681628	0.681628	0.987884	0.987941
11.66	6.88072	6.88072	-24.0193	-51.9672	0.680907	0.680907	0.987884	0.987941
11.67	6.88097	6.88097	-24.0573	-52.041	0.680186	0.680186	0.987884	0.987941
11.68	6.88121	6.88121	-24.0954	-52.1149	0.679466	0.679466	0.987884	0.987941
11.69	6.88144	6.88144	-24.1335	-52.1888	0.678746	0.678746	0.987884	0.987941
11.7	6.88167	6.88167	-24.1715	-52.2626	0.678026	0.678026	0.987884	0.987941
11.71	6.8819	6.8819	-24.2096	-52.3365	0.677307	0.677307	0.987884	0.987941
11.72	6.88212	6.88212	-24.2477	-52.4103	0.676588	0.676588	0.987884	0.987941
11.73	6.88233	6.88233	-24.2858	-52.4842	0.675869	0.675869	0.987884	0.987941
11.74	6.88255	6.88255	-24.3238	-52.5581	0.675151	0.675151	0.987884	0.987941
11.75	6.88275	6.88275	-24.3619	-52.6319	0.674434	0.674434	0.987884	0.987941
11.76	6.88296	6.88296	-24.4	-52.7058	0.673716	0.673716	0.987884	0.987941
11.77	6.88316	6.88316	-24.438	-52.7796	0.673	0.673	0.987884	0.987941
11.78	6.88335	6.88335	-24.4761	-52.8535	0.672283	0.672283	0.987884	0.987941
11.79	6.88354	6.88354	-24.5142	-52.9274	0.671567	0.671567	0.987884	0.987941
11.8	6.88372	6.88372	-24.5522	-53.0012	0.670852	0.670852	0.987884	0.987941
11.81	6.8839	6.8839	-24.5903	-53.0751	0.670137	0.670137	0.987884	0.987941
11.82	6.88408	6.88408	-24.6284	-53.1489	0.669422	0.669422	0.987884	0.987941
11.83	6.88425	6.88425	-24.6665	-53.2228	0.668708	0.668708	0.987884	0.987941
11.84	6.88442	6.88442	-24.7045	-53.2967	0.667995	0.667995	0.987884	0.987941
11.85	6.88458	6.88458	-24.7426	-53.3705	0.667281	0.667281	0.987884	0.987941
11.86	6.88474	6.88474	-24.7807	-53.4444	0.666569	0.666569	0.987884	0.987941
11.87	6.88489	6.88489	-24.8187	-53.5182	0.665857	0.665857	0.987884	0.987941
11.88	6.88504	6.88504	-24.8568	-53.5921	0.665145	0.665145	0.987884	0.987941
11.89	6.88518	6.88518	-24.8949	-53.666	0.664434	0.664434	0.987884	0.987941
11.9	6.88532	6.88532	-24.933	-53.7398	0.663724	0.663724	0.987884	0.987941
11.91	6.88546	6.88546	-24.971	-53.8137	0.663014	0.663014	0.987884	0.987941
11.92	6.88559	6.88559	-25.0091	-53.8875	0.662304	0.662304	0.987884	0.987941
11.93	6.88572	6.88572	-25.0472	-53.9614	0.661595	0.661595	0.987884	0.987941
11.94	6.88584	6.88584	-25.0852	-54.0353	0.660887	0.660887	0.987884	0.987941
11.95	6.88596	6.88596	-25.1233	-54.1091	0.660179	0.660179	0.987884	0.987941
11.96	6.88607	6.88607	-25.1614	-54.183	0.659472	0.659472	0.987884	0.987941
11.97	6.88618	6.88618	-25.1995	-54.2568	0.658765	0.658765	0.987884	0.987941
11.98	6.88628	6.88628	-25.2375	-54.3307	0.658059	0.658059	0.987884	0.987941
11.99	6.88638	6.88638	-25.2756	-54.4046	0.657354	0.657354	0.987884	0.987941
12	6.88648	6.88648	-25.3137	-54.4784	0.656649	0.656649	0.987884	0.987941
12.01	6.88657	6.88657	-25.3517	-54.5523	0.655945	0.655945	0.987884	0.987941
12.02	6.88666	6.88666	-25.3898	-54.6261	0.655241	0.655241	0.987884	0.987941
12.03	6.88674	6.88674	-25.4279	-54.7	0.654538	0.654538	0.987884	0.987941
12.04	6.88682	6.88682	-25.466	-54.7739	0.653836	0.653836	0.987884	0.987941
12.05	6.88689	6.88689	-25.504	-54.8477	0.653134	0.653134	0.987884	0.987941
12.06	6.88696	6.88696	-25.5421	-54.9216	0.652433	0.652433	0.987884	0.987941
12.07	6.88702	6.88702	-25.5802	-54.9954	0.651732	0.651732	0.987884	0.987941
12.08	6.88708	6.88708	-25.6182	-55.0693	0.651032	0.651032	0.987884	0.987941
12.09	6.88714	6.88714	-25.6563	-55.1432	0.650333	0.650333	0.987884	0.987941
12.1	6.88719	6.88719	-25.6944	-55.217	0.649635	0.649635	0.987884	0.987941
12.11	6.88724	6.88724	-25.7325	-55.2909	0.648937	0.648937	0.987884	0.987941
12.12	6.88728	6.88728	-25.7705	-55.3647	0.64824	0.64824	0.987884	0.987941
12.13	6.88732	6.88732	-25.8086	-55.4386	0.647543	0.647543	0.987884	0.987941
12.14	6.88735	6.88735	-25.8467	-55.5125	0.646847	0.646847	0.987884	0.987941
12.15	6.88738	6.88738	-25.8847	-55.5863	0.646152	0.646152	0.987884	0.987941
12.16	6.8874	6.8874	-25.9228	-55.6602	0.645458	0.645458	0.987884	0.987941
12.17	6.88742	6.88742	-25.9609	-55.734	0.644764	0.644764	0.987884	0.987941
12.18	6.88744	6.88744	-25.999	-55.8079	0.644071	0.644071	0.987884	0.987941
12.19	6.88745	6.88745	-26.037	-55.8818	0.643379	0.643379	0.987884	0.987941
12.2	6.88746	6.88746	-26.0751	-55.9556	0.642688	0.642688	0.987884	0.987941
12.21	6.88746	6.88746	-26.1132	-56.0295	0.641997	0.641997	0.987884	0.987941
12.22	6.88746	6.88746	-26.1512	-56.1033	0.641307	0.641307	0.987884	0.987941
12.23	6.88746	6.88746	-26.1893	-56.1772	0.640618	0.640618	0.987884	0.987941
12.24	6.88745	6.88745	-26.2274	-56.2511	0.639929	0.639929	0.987884	0.987941
12.25	6.88743	6.88743	-26.2655	-56.3249	0.639241	0.639241	0.987884	0.987941
12.26	6.88741	6.88741	-26.3035	-56.3988	0.638554	0.638554	0.987884	0.987941
12.27	6.88739	6.88739	-26.3416	-56.4726	0.637868	0.637868	0.987884	0.987941
12.28	6.88736	6.88736	-26.3797	-56.5465	0.637183	0.637183	0.987884	0.987941
12.29	6.88733	6.88733	-26.4177	-56.6204	0.636498	0.636498	0.987884	0.987941
12.3	6.88729	6.88729	-26.4558	-56.6942	0.635814	0.635814	0.987884	0.987941
12.31	6.88725	6.88725	-26.4939	-56.7681	0.635131	0.635131	0.987884	0.987941
12.32	6.88721	6.88721	-26.532	-56.8419	0.634449	0.634449	0.987884	0.987941
12.33	6.88716	6.88716	-26.57	-56.9158	0.633767	0.633767	0.987884	0.987941
12.34	6.88711	6.88711	-26.6081	-56.9897	0.633086	0.633086	0.987884	0.987941
12.35	6.88705	6.88705	-26.6462	-57.0635	0.632407	0.632407	0.987884	0.987941
12.36	6.88699	6.88699	-26.6842	-57.1374	0.631728	0.631728	0.987884	0.987941
12.37	6.88692	6.88692	-26.7223	-57.2112	0.631049	0.631049	0.987884	0.987941
12.38	6.88685	6.88685	-26.7604	-57.2851	0.630372	0.630372	0.987884	0.987941
12.39	6.88678	6.88678	-26.7985	-57.359	0.629695	0.629695	0.987884	0.987941
12.4	6.8867	6.8867	-26.8365	-57.4328	0.62902	0.62902	0.987884	0.987941
12.41	6.88662	6.88662	-26.8746	-57.5067	0.628345	0.628345	0.987884	0.987941
12.42	6.88653	6.88653	-26.9127	-57.5806	0.627671	0.627671	0.987884	0.987941
12.43	6.88644	6.88644	-26.9507	-57.6544	0.626998	0.626998	0.987884	0.987941
12.44	6.88634	6.88634	-26.9888	-57.7283	0.626326	0.626326	0.987884	0.987941
12.45	6.88624	6.88624	-27.0269	-57.8021	0.625654	0.625654	0.987884	0.987941
12.46	6.88614	6.88614	-27.065	-57.876	0.624984	0.624984	0.987884	0.987941
12.47	6.88603	6.88603	-27.103	-57.9499	0.624314	0.624314	0.987884	0.987941
12.48	6.88592	6.88592	-27.1411	-58.0237	0.623645	0.623645	0.987884	0.987941
12.49	6.8858	6.8858	-27.1792	-58.0976	0.622978	0.622978	0.987884	0.987941
12.5	6.88568	6.88568	-27.2172	-58.1714	0.622311	0.622311	0.987884	0.987941
12.51	6.88556	6.88556	-27.2553	-58.2453	0.621645	0.621645	0.987884	0.987941
12.52	6.88543	6.88543	-27.2934	-58.3192	0.620979	0.620979	0.987884	0.987941
12.53	6.88529	6.88529	-27.3315	-58.393	0.620315	0.620315	0.987884	0.987941
12.54	6.88515	6.88515	-27.3695	-58.4669	0.619652	0.619652	0.987884	0.987941
12.55	6.88501	6.88501	-27.4076	-58.5407	0.61899	0.61899	0.987884	0.987941
12.56	6.88487	6.88487	-27.4457	-58.6146	0.618328	0.618328	0.987884	0.987941
12.57	6.88472	6.88472	-27.4837	-58.6885	0.617668	0.617668	0.987884	0.987941
12.58	6.88456	6.88456	-27.5218	-58.7623	0.617008	0.617008	0.987884	0.987941
12.59	6.8844	6.8844	-27.5599	-58.8362	0.616349	0.616349	0.987884	0.987941
12.6	6.88424	6.88424	-27.598	-58.91	0.615692	0.615692	0.987884	0.987941
12.61	6.88407	6.88407	-27.636	-58.9839	0.615035	0.615035	0.987884	0.987941
12.62	6.8839	6.8839	-27.6741	-59.0578	0.614379	0.614379	0.987884	0.987941
12.63	6.88373	6.88373	-27.7122	-59.1316	0.613724	0.613724	0.987884	0.987941
12.64	6.88355	6.88355	-27.7502	-59.2055	0.61307	0.61307	0.987884	0.987941
12.65	6.88337	6.88337	-27.7883	-59.2793	0.612418	0.612418	0.987884	0.987941
12.66	6.88318	6.88318	-27.8264	-59.3532	0.611766	0.611766	0.987884	0.987941
12.67	6.88299	6.88299	-27.8645	-59.4271	0.611115	0.611115	0.987884	0.987941
12.68	6.88279	6.88279	-27.9025	-59.5009	0.610465	0.610465	0.987884	0.987941
12.69	6.88259	6.88259	-27.9406	-59.5748	0.609816	0.609816	0.987884	0.987941
12.7	6.88239	6.88239	-27.9787	-59.6486	0.609168	0.609168	0.987884	0.987941
12.71	6.88218	6.88218	-28.0167	-59.7225	0.608521	0.608521	0.987884	0.987941
12.72	6.88197	6.88197	-28.0548	-59.7964	0.607875	0.607875	0.987884	0.987941
12.73	6.88175	6.88175	-28.0929	-59.8702	0.60723	0.60723	0.987884	0.987941
12.74	6.88153	6.88153	-28.131	-59.9441	0.606586	0.606586	0.987884	0.987941
12.75	6.88131	6.88131	-28.169	-60.0179	0.605943	0.605943	0.987884	0.987941
12.76	6.88108	6.88108	-28.2071	-60.0918	0.605301	0.605301	0.987884	0.987941
12.77	6.88085	6.88085	-28.2452	-60.1657	0.60466	0.60466	0.987884	0.987941
12.78	6.88061	6.88061	-28.2832	-60.2395	0.60402	0.60402	0.987884	0.987941
12.79	6.88037	6.88037	-28.3213	-60.3134	0.603381	0.603381	0.987884	0.987941
12.8	6.88013	6.88013	-28.3594	-60.3872	0.602743	0.602743	0.987884	0.987941
12.81	6.87988	6.87988	-28.3974	-60.4611	0.602107	0.602107	0.987884	0.987941
12.82	6.87963	6.87963	-28.4355	-60.535	0.601471	0.601471	0.987884	0.987941
12.83	6.87937	6.87937	-28.4736	-60.6088	0.600836	0.600836	0.987884	0.987941
12.84	6.87911	6.87911	-28.5117	-60.6827	0.600202	0.600202	0.987884	0.987941
12.85	6.87885	6.87885	-28.5497	-60.7565	0.59957	0.59957	0.987884	0.987941
12.86	6.87858	6.87858	-28.5878	-60.8304	0.598938	0.598938	0.987884	0.987941
12.87	6.87831	6.87831	-28.6259	-60.9043	0.598308	0.598308	0.987884	0.987941
12.88	6.87803	6.87803	-28.6639	-60.9781	0.597678	0.597678	0.987884	0.987941
12.89	6.87775	6.87775	-28.702	-61.052	0.59705	0.59705	0.987884	0.987941
12.9	6.87746	6.87746	-28.7401	-61.1258	0.596422	0.596422	0.987884	0.987941
12.91	6.87718	6.87718	-28.7782	-61.1997	0.595796	0.595796	0.987884	0.987941
12.92	6.87688	6.87688	-28.8162	-61.2736	0.595171	0.595171	0.987884	0.987941
12.93	6.87659	6.87659	-28.8543	-61.3474	0.594547	0.594547	0.987884	0.987941
12.94	6.87629	6.87629	-28.8924	-61.4213	0.593924	0.593924	0.987884	0.987941
12.95	6.87599	6.87599	-28.9304	-61.4951	0.593302	0.593302	0.987884	0.987941
12.96	6.87568	6.87568	-28.9685	-61.569	0.592681	0.592681	0.987884	0.987941
12.97	6.87537	6.87537	-29.0066	-61.6429	0.592061	0.592061	0.987884	0.987941
12.98	6.87505	6.87505	-29.0447	-61.7167	0.591443	0.591443	0.987884	0.987941
12.99	6.87473	6.87473	-29.0827	-61.7906	0.590825	0.590825	0.987884	0.987941
13	6.87441	6.87441	-29.1208	-61.8644	0.590209	0.590209	0.987884	0.987941
13.01	6.87408	6.87408	-29.1589	-61.9383	0.589593	0.589593	0.987884	0.987941
13.02	6.87375	6.87375	-29.1969	-62.0122	0.588979	0.588979	0.987884	0.987941
13.03	6.87342	6.87342	-29.235	-62.086	0.588366	0.588366	0.987884	0.987941
13.04	6.87308	6.87308	-29.2731	-62.1599	0.587754	0.587754	0.987884	0.987941
13.05	6.87273	6.87273	-29.3112	-62.2337	0.587143	0.587143	0.987884	0.987941
13.06	6.87239	6.87239	-29.3492	-62.3076	0.586533	0.586533	0.987884	0.987941
13.07	6.87204	6.87204	-29.3873	-62.3815	0.585924	0.585924	0.987884	0.987941
13.08	6.87168	6.87168	-29.4254	-62.4553	0.585317	0.585317	0.987884	0.987941
13.09	6.87133	6.87133	-29.4634	-62.5292	0.58471	0.58471	0.987884	0.987941
13.1	6.87096	6.87096	-29.5015	-62.603	0.584105	0.584105	0.987884	0.987941
13.11	6.8706	6.8706	-29.5396	-62.6769	0.583501	0.583501	0.987884	0.987941
13.12	6.87023	6.87023	-29.5777	-62.7508	0.582898	0.582898	0.987884	0.987941
13.13	6.86986	6.86986	-29.6157	-62.8246	0.582296	0.582296	0.987884	0.987941
13.14	6.86948	6.86948	-29.6538	-62.8985	0.581695	0.581695	0.987884	0.987941
13.15	6.8691	6.8691	-29.6919	-62.9723	0.581096	0.581096	0.987884	0.987941
13.16	6.86871	6.86871	-29.7299	-63.0462	0.580497	0.580497	0.987884	0.987941
13.17	6.86833	6.86833	-29.768	-63.1201	0.5799	0.5799	0.987884	0.987941
13.18	6.86793	6.86793	-29.8061	-63.1939	0.579304	0.579304	0.987884	0.987941
13.19	6.86754	6.86754	-29.8442	-63.2678	0.578709	0.578709	0.987884	0.987941
13.2	6.86714	6.86714	-29.8822	-63.3416	0.578115	0.578115	0.987884	0.987941
13.21	6.86674	6.86674	-29.9203	-63.4155	0.577522	0.577522	0.987884	0.987941
13.22	6.86633	6.86633	-29.9584	-63.4894	0.576931	0.576931	0.987884	0.987941
13.23	6.86592	6.86592	-29.9964	-63.5632	0.57634	0.57634	0.987884	0.987941
13.24	6.8655	6.8655	-30.0345	-63.6371	0.575751	0.575751	0.987884	0.987941
13.25	6.86509	6.86509	-30.0726	-63.711	0.575163	0.575163	0.987884	0.987941
13.26	6.86466	6.86466	-30.1107	-63.7848	0.574576	0.574576	0.987884	0.987941
13.27	6.86424	6.86424	-30.1487	-63.8587	0.57399	0.57399	0.987884	0.987941
13.28	6.86381	6.86381	-30.1868	-63.9325	0.573406	0.573406	0.987884	0.987941
13.29	6.86338	6.86338	-30.2249	-64.0064	0.572823	0.572823	0.987884	0.987941
13.3	6.86294	6.86294	-30.2629	-64.0803	0.57224	0.57224	0.987884	0.987941
13.31	6.8625	6.8625	-30.301	-64.1541	0.571659	0.571659	0.987884	0.987941
13.32	6.86206	6.86206	-30.3391	-64.228	0.571079	0.571079	0.987884	0.987941
13.33	6.86161	6.86161	-30.3772	-64.3018	0.570501	0.570501	0.987884	0.987941
13.34	6.86116	6.86116	-30.4152	-64.3757	0.569923	0.569923	0.987884	0.987941
13.35	6.8607	6.8607	-30.4533	-64.4496	0.569347	0.569347	0.987884	0.987941
13.36	6.86024	6.86024	-30.4914	-64.5234	0.568772	0.568772	0.987884	0.987941
13.37	6.85978	6.85978	-30.5294	-64.5973	0.568198	0.568198	0.987884	0.987941
13.38	6.85932	6.85932	-30.5675	-64.6711	0.567625	0.567625	0.987884	0.987941
13.39	6.85885	6.85885	-30.6056	-64.745	0.567054	0.567054	0.987884	0.987941
13.4	6.85837	6.85837	-30.6437	-64.8189	0.566484	0.566484	0.987884	0.987941
13.41	6.8579	6.8579	-30.6817	-64.8927	0.565914	0.565914	0.987884	0.987941
13.42	6.85742	6.85742	-30.7198	-64.9666	0.565346	0.565346	0.987884	0.987941
13.43	6.85694	6.85694	-30.7579	-65.0404	0.56478	0.56478	0.987884	0.987941
13.44	6.85645	6.85645	-30.7959	-65.1143	0.564214	0.564214	0.987884	0.987941
13.45	6.85596	6.85596	-30.834	-65.1882	0.56365	0.56365	0.987884	0.987941
13.46	6.85546	6.85546	-30.8721	-65.262	0.563087	0.563087	0.987884	0.987941
13.47	6.85497	6.85497	-30.9102	-65.3359	0.562525	0.562525	0.987884	0.987941
13.48	6.85446	6.85446	-30.9482	-65.4097	0.561964	0.561964	0.987884	0.987941
13.49	6.85396	6.85396	-30.9863	-65.4836	0.561405	0.561405	0.987884	0.987941
13.5	6.85345	6.85345	-31.0244	-65.5575	0.560846	0.560846	0.987884	0.987941
13.51	6.85294	6.85294	-31.0624	-65.6313	0.560289	0.560289	0.987884	0.987941
13.52	6.85242	6.85242	-31.1005	-65.7052	0.559733	0.559733	0.987884	0.987941
13.53	6.85191	6.85191	-31.1386	-65.779	0.559179	0.559179	0.987884	0.987941
13.54	6.85138	6.85138	-31.1767	-65.8529	0.558625	0.558625	0.987884	0.987941
13.55	6.85086	6.85086	-31.2147	-65.9268	0.558073	0.558073	0.987884	0.987941
13.56	6.85033	6.85033	-31.2528	-66.0006	0.557522	0.557522	0.987884	0.987941
13.57	6.8498	6.8498	-31.2909	-66.0745	0.556972	0.556972	0.987884	0.987941
13.58	6.84926	6.84926	-31.3289	-66.1483	0.556423	0.556423	0.987884	0.987941
13.59	6.84872	6.84872	-31.367	-66.2222	0.555876	0.555876	0.987884	0.987941
13.6	6.84818	6.84818	-31.4051	-66.2961	0.55533	0.55533	0.987884	0.987941
13.61	6.84763	6.84763	-31.4432	-66.3699	0.554785	0.554785	0.987884	0.987941
13.62	6.84708	6.84708	-31.4812	-66.4438	0.554241	0.554241	0.987884	0.987941
[truncated: 1,438 more rows]

## Sheet: D
Antiviral effect of therapy	Initialtion of therapy	Reduced AUC%
[truncated: 90 more rows]

[truncated: 2 more sheets: E, F]
