# Supplementary material for: A quantitative model used to compare within-host SARS-CoV-2, MERS-CoV, and SARS-CoV dynamics provides insights into the pathogenesis and treatment of SARS-CoV-2
Source: PLoS Biol. 2021 Mar 22;19(3):e3001128. doi: 10.1371/journal.pbio.3001128 (PMC7984623; doi:10.1371/journal.pbio.3001128)
Supplement: S9 Data — (XLSX) [file pbio.3001128.s009.xlsx]

## Sheet: A
	Viral load				Target cell
time	black	blue	green	red	black	blue	green	red
0	-1.47504	-1.47504	-1.47504	-1.47504	1	1	1	1
0.01	-1.46113	-1.46113	-1.46113	-1.46113	1	1	1	1
0.02	-1.44723	-1.44723	-1.44723	-1.44723	1	1	1	1
0.03	-1.43332	-1.43332	-1.43332	-1.43332	1	1	1	1
0.04	-1.41942	-1.41942	-1.41942	-1.41942	1	1	1	1
0.05	-1.40552	-1.40552	-1.40552	-1.40552	1	1	1	1
0.06	-1.39161	-1.39161	-1.39161	-1.39161	1	1	1	1
0.07	-1.37771	-1.37771	-1.37771	-1.37771	1	1	1	1
0.08	-1.36381	-1.36381	-1.36381	-1.36381	1	1	1	1
0.09	-1.34991	-1.34991	-1.34991	-1.34991	1	1	1	1
0.1	-1.336	-1.336	-1.336	-1.336	1	1	1	1
0.11	-1.3221	-1.3221	-1.3221	-1.3221	1	1	1	1
0.12	-1.3082	-1.3082	-1.3082	-1.3082	1	1	1	1
0.13	-1.29429	-1.29429	-1.29429	-1.29429	1	1	1	1
0.14	-1.28039	-1.28039	-1.28039	-1.28039	1	1	1	1
0.15	-1.26649	-1.26649	-1.26649	-1.26649	1	1	1	1
0.16	-1.25259	-1.25259	-1.25259	-1.25259	1	1	1	1
0.17	-1.23868	-1.23868	-1.23868	-1.23868	1	1	1	1
0.18	-1.22478	-1.22478	-1.22478	-1.22478	1	1	1	1
0.19	-1.21088	-1.21088	-1.21088	-1.21088	1	1	1	1
0.2	-1.19697	-1.19697	-1.19697	-1.19697	1	1	1	1
0.21	-1.18307	-1.18307	-1.18307	-1.18307	1	1	1	1
0.22	-1.16917	-1.16917	-1.16917	-1.16917	1	1	1	1
0.23	-1.15526	-1.15526	-1.15526	-1.15526	1	1	1	1
0.24	-1.14136	-1.14136	-1.14136	-1.14136	1	1	1	1
0.25	-1.12746	-1.12746	-1.12746	-1.12746	1	1	1	1
0.26	-1.11356	-1.11356	-1.11356	-1.11356	1	1	1	1
0.27	-1.09965	-1.09965	-1.09965	-1.09965	1	1	1	1
0.28	-1.08575	-1.08575	-1.08575	-1.08575	1	1	1	1
0.29	-1.07185	-1.07185	-1.07185	-1.07185	1	1	1	1
0.3	-1.05794	-1.05794	-1.05794	-1.05794	1	1	1	1
0.31	-1.04404	-1.04404	-1.04404	-1.04404	1	1	1	1
0.32	-1.03014	-1.03014	-1.03014	-1.03014	1	1	1	1
0.33	-1.01624	-1.01624	-1.01624	-1.01624	1	1	1	1
0.34	-1.00233	-1.00233	-1.00233	-1.00233	1	1	1	1
0.35	-0.988429	-0.988429	-0.988429	-0.988429	1	1	1	1
0.36	-0.974526	-0.974526	-0.974526	-0.974526	1	1	1	1
0.37	-0.960623	-0.960623	-0.960623	-0.960623	1	1	1	1
0.38	-0.946721	-0.946721	-0.946721	-0.946721	1	1	1	1
0.39	-0.932818	-0.932818	-0.932818	-0.932818	1	1	1	1
0.4	-0.918915	-0.918915	-0.918915	-0.918915	1	1	1	1
0.41	-0.905012	-0.905012	-0.905012	-0.905012	1	1	1	1
0.42	-0.891109	-0.891109	-0.891109	-0.891109	1	1	1	1
0.43	-0.877206	-0.877206	-0.877206	-0.877206	1	1	1	1
0.44	-0.863303	-0.863303	-0.863303	-0.863303	1	1	1	1
0.45	-0.8494	-0.8494	-0.8494	-0.8494	1	1	1	1
0.46	-0.835497	-0.835497	-0.835497	-0.835497	1	1	1	1
0.47	-0.821594	-0.821594	-0.821594	-0.821594	1	1	1	1
0.48	-0.807691	-0.807691	-0.807691	-0.807691	1	1	1	1
0.49	-0.793788	-0.793788	-0.793788	-0.793788	1	1	1	1
0.5	-0.779885	-0.779885	-0.779885	-0.779885	1	1	1	1
0.51	-0.765982	-0.765982	-0.765982	-0.765982	1	1	1	1
0.52	-0.752079	-0.752079	-0.752079	-0.752079	1	1	1	1
0.53	-0.738177	-0.738177	-0.738177	-0.738177	1	1	1	1
0.54	-0.724274	-0.724274	-0.724274	-0.724274	1	1	1	1
0.55	-0.710371	-0.710371	-0.710371	-0.710371	1	1	1	1
0.56	-0.696468	-0.696468	-0.696468	-0.696468	1	1	1	1
0.57	-0.682565	-0.682565	-0.682565	-0.682565	1	1	1	1
0.58	-0.668662	-0.668662	-0.668662	-0.668662	1	1	1	1
0.59	-0.654759	-0.654759	-0.654759	-0.654759	1	1	1	1
0.6	-0.640856	-0.640856	-0.640856	-0.640856	1	1	1	1
0.61	-0.626953	-0.626953	-0.626953	-0.626953	1	1	1	1
0.62	-0.61305	-0.61305	-0.61305	-0.61305	1	1	1	1
0.63	-0.599147	-0.599147	-0.599147	-0.599147	1	1	1	1
0.64	-0.585244	-0.585244	-0.585244	-0.585244	1	1	1	1
0.65	-0.571341	-0.571341	-0.571341	-0.571341	1	1	1	1
0.66	-0.557438	-0.557438	-0.557438	-0.557438	1	1	1	1
0.67	-0.543535	-0.543535	-0.543535	-0.543535	1	1	1	1
0.68	-0.529632	-0.529632	-0.529632	-0.529632	1	1	1	1
0.69	-0.515729	-0.515729	-0.515729	-0.515729	1	1	1	1
0.7	-0.501826	-0.501826	-0.501826	-0.501826	1	1	1	1
0.71	-0.487924	-0.487924	-0.487924	-0.487924	1	1	1	1
0.72	-0.474021	-0.474021	-0.474021	-0.474021	1	1	1	1
0.73	-0.460118	-0.460118	-0.460118	-0.460118	1	1	1	1
0.74	-0.446215	-0.446215	-0.446215	-0.446215	1	1	1	1
0.75	-0.432312	-0.432312	-0.432312	-0.432312	1	1	1	1
0.76	-0.418409	-0.418409	-0.418409	-0.418409	1	1	1	1
0.77	-0.404506	-0.404506	-0.404506	-0.404506	1	1	1	1
0.78	-0.390603	-0.390603	-0.390603	-0.390603	1	1	1	1
0.79	-0.3767	-0.3767	-0.3767	-0.3767	1	1	1	1
0.8	-0.362797	-0.362797	-0.362797	-0.362797	1	1	1	1
0.81	-0.348894	-0.348894	-0.348894	-0.348894	1	1	1	1
0.82	-0.334991	-0.334991	-0.334991	-0.334991	1	1	1	1
0.83	-0.321088	-0.321088	-0.321088	-0.321088	1	1	1	1
0.84	-0.307185	-0.307185	-0.307185	-0.307185	1	1	1	1
0.85	-0.293283	-0.293283	-0.293283	-0.293283	1	1	1	1
0.86	-0.27938	-0.27938	-0.27938	-0.27938	1	1	1	1
0.87	-0.265477	-0.265477	-0.265477	-0.265477	1	1	1	1
0.88	-0.251574	-0.251574	-0.251574	-0.251574	1	1	1	1
0.89	-0.237671	-0.237671	-0.237671	-0.237671	1	1	1	1
0.9	-0.223768	-0.223768	-0.223768	-0.223768	1	1	1	1
0.91	-0.209865	-0.209865	-0.209865	-0.209865	1	1	1	1
0.92	-0.195962	-0.195962	-0.195962	-0.195962	1	1	1	1
0.93	-0.182059	-0.182059	-0.182059	-0.182059	1	1	1	1
0.94	-0.168156	-0.168156	-0.168156	-0.168156	1	1	1	1
0.95	-0.154253	-0.154253	-0.154253	-0.154253	1	1	1	1
0.96	-0.14035	-0.14035	-0.14035	-0.14035	1	1	1	1
0.97	-0.126447	-0.126447	-0.126447	-0.126447	1	1	1	1
0.98	-0.112544	-0.112544	-0.112544	-0.112544	1	1	1	1
0.99	-0.0986414	-0.0986414	-0.0986414	-0.0986414	1	1	1	1
1	-0.0847384	-0.0847384	-0.0847384	-0.0847384	1	1	1	1
1.01	-0.0708355	-0.0708355	-0.0708355	-0.0708355	1	1	1	1
1.02	-0.0569326	-0.0569326	-0.0569326	-0.0569326	1	1	1	1
1.03	-0.0430296	-0.0430296	-0.0430296	-0.0430296	1	1	1	1
1.04	-0.0291267	-0.0291267	-0.0291267	-0.0291267	1	1	1	1
1.05	-0.0152237	-0.0152237	-0.0152237	-0.0152237	1	1	1	1
1.06	-0.0013208	-0.0013208	-0.0013208	-0.0013208	1	1	1	1
1.07	0.0125821	0.0125821	0.0125821	0.0125821	1	1	1	1
1.08	0.0264851	0.0264851	0.0264851	0.0264851	1	1	1	1
1.09	0.040388	0.040388	0.040388	0.040388	1	1	1	1
1.1	0.0542909	0.0542909	0.0542909	0.0542909	1	1	1	1
1.11	0.0681939	0.0681939	0.0681939	0.0681939	1	1	1	1
1.12	0.0820968	0.0820968	0.0820968	0.0820968	1	1	1	1
1.13	0.0959998	0.0959998	0.0959998	0.0959998	1	1	1	1
1.14	0.109903	0.109903	0.109903	0.109903	1	1	1	1
1.15	0.123806	0.123806	0.123806	0.123806	1	1	1	1
1.16	0.137709	0.137709	0.137709	0.137709	1	1	1	1
1.17	0.151612	0.151612	0.151612	0.151612	1	1	1	1
1.18	0.165514	0.165514	0.165514	0.165514	1	1	1	1
1.19	0.179417	0.179417	0.179417	0.179417	1	1	1	1
1.2	0.19332	0.19332	0.19332	0.19332	1	1	1	1
1.21	0.207223	0.207223	0.207223	0.207223	1	1	1	1
1.22	0.221126	0.221126	0.221126	0.221126	1	1	1	1
1.23	0.235029	0.235029	0.235029	0.235029	1	1	1	1
1.24	0.248932	0.248932	0.248932	0.248932	1	1	1	1
1.25	0.262835	0.262835	0.262835	0.262835	1	1	1	1
1.26	0.276738	0.276738	0.276738	0.276738	1	1	1	1
1.27	0.290641	0.290641	0.290641	0.290641	1	1	1	1
1.28	0.304544	0.304544	0.304544	0.304544	1	1	1	1
1.29	0.318447	0.318447	0.318447	0.318447	1	1	1	1
1.3	0.33235	0.33235	0.33235	0.33235	1	1	1	1
1.31	0.346253	0.346253	0.346253	0.346253	1	1	1	1
1.32	0.360156	0.360156	0.360156	0.360156	1	1	1	1
1.33	0.374059	0.374059	0.374059	0.374059	1	1	1	1
1.34	0.387961	0.387961	0.387961	0.387961	1	1	1	1
1.35	0.401864	0.401864	0.401864	0.401864	1	1	1	1
1.36	0.415767	0.415767	0.415767	0.415767	1	1	1	1
1.37	0.42967	0.42967	0.42967	0.42967	1	1	1	1
1.38	0.443573	0.443573	0.443573	0.443573	1	1	1	1
1.39	0.457476	0.457476	0.457476	0.457476	1	1	1	1
1.4	0.471379	0.471379	0.471379	0.471379	1	1	1	1
1.41	0.485282	0.485282	0.485282	0.485282	1	1	1	1
1.42	0.499185	0.499185	0.499185	0.499185	1	1	1	1
1.43	0.513088	0.513088	0.513088	0.513088	1	1	1	1
1.44	0.526991	0.526991	0.526991	0.526991	1	1	1	1
1.45	0.540894	0.540894	0.540894	0.540894	1	1	1	1
1.46	0.554797	0.554797	0.554797	0.554797	1	1	1	1
1.47	0.5687	0.5687	0.5687	0.5687	1	1	1	1
1.48	0.582603	0.582603	0.582603	0.582603	1	1	1	1
1.49	0.596505	0.596505	0.596505	0.596505	1	1	1	1
1.5	0.610408	0.610408	0.610408	0.610408	1	1	1	1
1.51	0.624311	0.624311	0.624311	0.624311	1	1	1	1
1.52	0.638214	0.638214	0.638214	0.638214	1	1	1	1
1.53	0.652117	0.652117	0.652117	0.652117	1	1	1	1
1.54	0.66602	0.66602	0.66602	0.66602	1	1	1	1
1.55	0.679923	0.679923	0.679923	0.679923	1	1	1	1
1.56	0.693826	0.693826	0.693826	0.693826	1	1	1	1
1.57	0.707729	0.707729	0.707729	0.707729	1	1	1	1
1.58	0.721632	0.721632	0.721632	0.721632	1	1	1	1
1.59	0.735535	0.735535	0.735535	0.735535	1	1	1	1
1.6	0.749438	0.749438	0.749438	0.749438	1	1	1	1
1.61	0.763341	0.763341	0.763341	0.763341	1	1	1	1
1.62	0.777244	0.777244	0.777244	0.777244	1	1	1	1
1.63	0.791147	0.791147	0.791147	0.791147	1	1	1	1
1.64	0.80505	0.80505	0.80505	0.80505	1	1	1	1
1.65	0.818952	0.818952	0.818952	0.818952	1	1	1	1
1.66	0.832855	0.832855	0.832855	0.832855	1	1	1	1
1.67	0.846758	0.846758	0.846758	0.846758	1	1	1	1
1.68	0.860661	0.860661	0.860661	0.860661	1	1	1	1
1.69	0.874564	0.874564	0.874564	0.874564	1	1	1	1
1.7	0.888467	0.888467	0.888467	0.888467	1	1	1	1
1.71	0.90237	0.90237	0.90237	0.90237	1	1	1	1
1.72	0.916273	0.916273	0.916273	0.916273	1	1	1	1
1.73	0.930176	0.930176	0.930176	0.930176	1	1	1	1
1.74	0.944079	0.944079	0.944079	0.944079	1	1	1	1
1.75	0.957982	0.957982	0.957982	0.957982	1	1	1	1
1.76	0.971885	0.971885	0.971885	0.971885	1	1	1	1
1.77	0.985788	0.985788	0.985788	0.985788	1	1	1	1
1.78	0.999691	0.999691	0.999691	0.999691	1	1	1	1
1.79	1.01359	1.01359	1.01359	1.01359	1	1	1	1
1.8	1.0275	1.0275	1.0275	1.0275	1	1	1	1
1.81	1.0414	1.0414	1.0414	1.0414	1	1	1	1
1.82	1.0553	1.0553	1.0553	1.0553	1	1	1	1
1.83	1.06921	1.06921	1.06921	1.06921	1	1	1	1
1.84	1.08311	1.08311	1.08311	1.08311	1	1	1	1
1.85	1.09701	1.09701	1.09701	1.09701	1	1	1	1
1.86	1.11091	1.11091	1.11091	1.11091	1	1	1	1
1.87	1.12482	1.12482	1.12482	1.12482	1	1	1	1
1.88	1.13872	1.13872	1.13872	1.13872	1	1	1	1
1.89	1.15262	1.15262	1.15262	1.15262	1	1	1	1
1.9	1.16653	1.16653	1.16653	1.16653	1	1	1	1
1.91	1.18043	1.18043	1.18043	1.18043	1	1	1	1
1.92	1.19433	1.19433	1.19433	1.19433	1	1	1	1
1.93	1.20823	1.20823	1.20823	1.20823	1	1	1	1
1.94	1.22214	1.22214	1.22214	1.22214	1	1	1	1
1.95	1.23604	1.23604	1.23604	1.23604	1	1	1	1
1.96	1.24994	1.24994	1.24994	1.24994	1	1	1	1
1.97	1.26385	1.26385	1.26385	1.26385	1	1	1	1
1.98	1.27775	1.27775	1.27775	1.27775	1	1	1	1
1.99	1.29165	1.29165	1.29165	1.29165	1	1	1	1
2	1.30556	1.30556	1.30556	1.30556	1	1	1	1
2.01	1.31946	1.31946	1.31946	1.31946	1	1	1	1
2.02	1.33336	1.33336	1.33336	1.33336	1	1	1	1
2.03	1.34726	1.34726	1.34726	1.34726	1	1	1	1
2.04	1.36117	1.36117	1.36117	1.36117	1	1	1	1
2.05	1.37507	1.37507	1.37507	1.37507	1	1	1	1
2.06	1.38897	1.38897	1.38897	1.38897	1	1	1	1
2.07	1.40288	1.40288	1.40288	1.40288	1	1	1	1
2.08	1.41678	1.41678	1.41678	1.41678	1	1	1	1
2.09	1.43068	1.43068	1.43068	1.43068	1	1	1	1
2.1	1.44458	1.44458	1.44458	1.44458	1	1	1	1
2.11	1.45849	1.45849	1.45849	1.45849	1	1	1	1
2.12	1.47239	1.47239	1.47239	1.47239	1	1	1	1
2.13	1.48629	1.48629	1.48629	1.48629	1	1	1	1
2.14	1.5002	1.5002	1.5002	1.5002	1	1	1	1
2.15	1.5141	1.5141	1.5141	1.5141	1	1	1	1
2.16	1.528	1.528	1.528	1.528	0.999999	0.999999	0.999999	0.999999
2.17	1.5419	1.5419	1.5419	1.5419	0.999999	0.999999	0.999999	0.999999
2.18	1.55581	1.55581	1.55581	1.55581	0.999999	0.999999	0.999999	0.999999
2.19	1.56971	1.56971	1.56971	1.56971	0.999999	0.999999	0.999999	0.999999
2.2	1.58361	1.58361	1.58361	1.58361	0.999999	0.999999	0.999999	0.999999
2.21	1.59752	1.59752	1.59752	1.59752	0.999999	0.999999	0.999999	0.999999
2.22	1.61142	1.61142	1.61142	1.61142	0.999999	0.999999	0.999999	0.999999
2.23	1.62532	1.62532	1.62532	1.62532	0.999999	0.999999	0.999999	0.999999
2.24	1.63923	1.63923	1.63923	1.63923	0.999999	0.999999	0.999999	0.999999
2.25	1.65313	1.65313	1.65313	1.65313	0.999999	0.999999	0.999999	0.999999
2.26	1.66703	1.66703	1.66703	1.66703	0.999999	0.999999	0.999999	0.999999
2.27	1.68093	1.68093	1.68093	1.68093	0.999999	0.999999	0.999999	0.999999
2.28	1.69484	1.69484	1.69484	1.69484	0.999999	0.999999	0.999999	0.999999
2.29	1.70874	1.70874	1.70874	1.70874	0.999999	0.999999	0.999999	0.999999
2.3	1.72264	1.72264	1.72264	1.72264	0.999999	0.999999	0.999999	0.999999
2.31	1.73655	1.73655	1.73655	1.73655	0.999999	0.999999	0.999999	0.999999
2.32	1.75045	1.75045	1.75045	1.75045	0.999999	0.999999	0.999999	0.999999
2.33	1.76435	1.76435	1.76435	1.76435	0.999999	0.999999	0.999999	0.999999
2.34	1.77825	1.77825	1.77825	1.77825	0.999999	0.999999	0.999999	0.999999
2.35	1.79216	1.79216	1.79216	1.79216	0.999999	0.999999	0.999999	0.999999
2.36	1.80606	1.80606	1.80606	1.80606	0.999999	0.999999	0.999999	0.999999
2.37	1.81996	1.81996	1.81996	1.81996	0.999999	0.999999	0.999999	0.999999
2.38	1.83387	1.83387	1.83387	1.83387	0.999999	0.999999	0.999999	0.999999
2.39	1.84777	1.84777	1.84777	1.84777	0.999999	0.999999	0.999999	0.999999
2.4	1.86167	1.86167	1.86167	1.86167	0.999999	0.999999	0.999999	0.999999
2.41	1.87558	1.87558	1.87558	1.87558	0.999999	0.999999	0.999999	0.999999
2.42	1.88948	1.88948	1.88948	1.88948	0.999999	0.999999	0.999999	0.999999
2.43	1.90338	1.90338	1.90338	1.90338	0.999999	0.999999	0.999999	0.999999
2.44	1.91728	1.91728	1.91728	1.91728	0.999999	0.999999	0.999999	0.999999
2.45	1.93119	1.93119	1.93119	1.93119	0.999999	0.999999	0.999999	0.999999
2.46	1.94509	1.94509	1.94509	1.94509	0.999999	0.999999	0.999999	0.999999
2.47	1.95899	1.95899	1.95899	1.95899	0.999999	0.999999	0.999999	0.999999
2.48	1.9729	1.9729	1.9729	1.9729	0.999999	0.999999	0.999999	0.999999
2.49	1.9868	1.9868	1.9868	1.9868	0.999999	0.999999	0.999999	0.999999
2.5	2.0007	2.0007	2.0007	2.0007	0.999998	0.999998	0.999998	0.999998
2.51	2.0146	2.0146	2.0146	2.0146	0.999998	0.999998	0.999998	0.999998
2.52	2.02851	2.02851	2.02851	2.02851	0.999998	0.999998	0.999998	0.999998
2.53	2.04241	2.04241	2.04241	2.04241	0.999998	0.999998	0.999998	0.999998
2.54	2.05631	2.05631	2.05631	2.05631	0.999998	0.999998	0.999998	0.999998
2.55	2.07022	2.07022	2.07022	2.07022	0.999998	0.999998	0.999998	0.999998
2.56	2.08412	2.08412	2.08412	2.08412	0.999998	0.999998	0.999998	0.999998
2.57	2.09802	2.09802	2.09802	2.09802	0.999998	0.999998	0.999998	0.999998
2.58	2.11192	2.11192	2.11192	2.11192	0.999998	0.999998	0.999998	0.999998
2.59	2.12583	2.12583	2.12583	2.12583	0.999998	0.999998	0.999998	0.999998
2.6	2.13973	2.13973	2.13973	2.13973	0.999998	0.999998	0.999998	0.999998
2.61	2.15363	2.15363	2.15363	2.15363	0.999998	0.999998	0.999998	0.999998
2.62	2.16754	2.16754	2.16754	2.16754	0.999998	0.999998	0.999998	0.999998
2.63	2.18144	2.18144	2.18144	2.18144	0.999998	0.999998	0.999998	0.999998
2.64	2.19534	2.19534	2.19534	2.19534	0.999998	0.999998	0.999998	0.999998
2.65	2.20924	2.20924	2.20924	2.20924	0.999998	0.999998	0.999998	0.999998
2.66	2.22315	2.22315	2.22315	2.22315	0.999997	0.999997	0.999997	0.999997
2.67	2.23705	2.23705	2.23705	2.23705	0.999997	0.999997	0.999997	0.999997
2.68	2.25095	2.25095	2.25095	2.25095	0.999997	0.999997	0.999997	0.999997
2.69	2.26486	2.26486	2.26486	2.26486	0.999997	0.999997	0.999997	0.999997
2.7	2.27876	2.27876	2.27876	2.27876	0.999997	0.999997	0.999997	0.999997
2.71	2.29266	2.29266	2.29266	2.29266	0.999997	0.999997	0.999997	0.999997
2.72	2.30657	2.30657	2.30657	2.30657	0.999997	0.999997	0.999997	0.999997
2.73	2.32047	2.32047	2.32047	2.32047	0.999997	0.999997	0.999997	0.999997
2.74	2.33437	2.33437	2.33437	2.33437	0.999997	0.999997	0.999997	0.999997
2.75	2.34827	2.34827	2.34827	2.34827	0.999997	0.999997	0.999997	0.999997
2.76	2.36218	2.36218	2.36218	2.36218	0.999996	0.999996	0.999996	0.999996
2.77	2.37608	2.37608	2.37608	2.37608	0.999996	0.999996	0.999996	0.999996
2.78	2.38998	2.38998	2.38998	2.38998	0.999996	0.999996	0.999996	0.999996
2.79	2.40389	2.40389	2.40389	2.40389	0.999996	0.999996	0.999996	0.999996
2.8	2.41779	2.41779	2.41779	2.41779	0.999996	0.999996	0.999996	0.999996
2.81	2.43169	2.43169	2.43169	2.43169	0.999996	0.999996	0.999996	0.999996
2.82	2.44559	2.44559	2.44559	2.44559	0.999996	0.999996	0.999996	0.999996
2.83	2.4595	2.4595	2.4595	2.4595	0.999996	0.999996	0.999996	0.999996
2.84	2.4734	2.4734	2.4734	2.4734	0.999995	0.999995	0.999995	0.999995
2.85	2.4873	2.4873	2.4873	2.4873	0.999995	0.999995	0.999995	0.999995
2.86	2.50121	2.50121	2.50121	2.50121	0.999995	0.999995	0.999995	0.999995
2.87	2.51511	2.51511	2.51511	2.51511	0.999995	0.999995	0.999995	0.999995
2.88	2.52901	2.52901	2.52901	2.52901	0.999995	0.999995	0.999995	0.999995
2.89	2.54291	2.54291	2.54291	2.54291	0.999995	0.999995	0.999995	0.999995
2.9	2.55682	2.55682	2.55682	2.55682	0.999994	0.999994	0.999994	0.999994
2.91	2.57072	2.57072	2.57072	2.57072	0.999994	0.999994	0.999994	0.999994
2.92	2.58462	2.58462	2.58462	2.58462	0.999994	0.999994	0.999994	0.999994
2.93	2.59853	2.59853	2.59853	2.59853	0.999994	0.999994	0.999994	0.999994
2.94	2.61243	2.61243	2.61243	2.61243	0.999994	0.999994	0.999994	0.999994
2.95	2.62633	2.62633	2.62633	2.62633	0.999994	0.999994	0.999994	0.999994
2.96	2.64023	2.64023	2.64023	2.64023	0.999993	0.999993	0.999993	0.999993
2.97	2.65414	2.65414	2.65414	2.65414	0.999993	0.999993	0.999993	0.999993
2.98	2.66804	2.66804	2.66804	2.66804	0.999993	0.999993	0.999993	0.999993
2.99	2.68194	2.68194	2.68194	2.68194	0.999993	0.999993	0.999993	0.999993
3	2.69584	2.69584	2.69584	2.69584	0.999992	0.999992	0.999992	0.999992
3.01	2.70975	2.70975	2.70975	2.70975	0.999992	0.999992	0.999992	0.999992
3.02	2.72365	2.72365	2.72365	2.72365	0.999992	0.999992	0.999992	0.999992
3.03	2.73755	2.73755	2.73755	2.73755	0.999992	0.999992	0.999992	0.999992
3.04	2.75146	2.75146	2.75146	2.75146	0.999991	0.999991	0.999991	0.999991
3.05	2.76536	2.76536	2.76536	2.76536	0.999991	0.999991	0.999991	0.999991
3.06	2.77926	2.77926	2.77926	2.77926	0.999991	0.999991	0.999991	0.999991
3.07	2.79316	2.79316	2.79316	2.79316	0.999991	0.999991	0.999991	0.999991
3.08	2.80707	2.80707	2.80707	2.80707	0.99999	0.99999	0.99999	0.99999
3.09	2.82097	2.82097	2.82097	2.82097	0.99999	0.99999	0.99999	0.99999
3.1	2.83487	2.83487	2.83487	2.83487	0.99999	0.99999	0.99999	0.99999
3.11	2.84878	2.84878	2.84878	2.84878	0.999989	0.999989	0.999989	0.999989
3.12	2.86268	2.86268	2.86268	2.86268	0.999989	0.999989	0.999989	0.999989
3.13	2.87658	2.87658	2.87658	2.87658	0.999989	0.999989	0.999989	0.999989
3.14	2.89048	2.89048	2.89048	2.89048	0.999988	0.999988	0.999988	0.999988
3.15	2.90439	2.90439	2.90439	2.90439	0.999988	0.999988	0.999988	0.999988
3.16	2.91829	2.91829	2.91829	2.91829	0.999987	0.999987	0.999987	0.999987
3.17	2.93219	2.93219	2.93219	2.93219	0.999987	0.999987	0.999987	0.999987
3.18	2.94609	2.94609	2.94609	2.94609	0.999987	0.999987	0.999987	0.999987
3.19	2.96	2.96	2.96	2.96	0.999986	0.999986	0.999986	0.999986
3.2	2.9739	2.9739	2.9739	2.9739	0.999986	0.999986	0.999986	0.999986
3.21	2.9878	2.9878	2.9878	2.9878	0.999985	0.999985	0.999985	0.999985
3.22	3.00171	3.00171	3.00171	3.00171	0.999985	0.999985	0.999985	0.999985
3.23	3.01561	3.01561	3.01561	3.01561	0.999984	0.999984	0.999984	0.999984
3.24	3.02951	3.02951	3.02951	3.02951	0.999984	0.999984	0.999984	0.999984
3.25	3.04341	3.04341	3.04341	3.04341	0.999983	0.999983	0.999983	0.999983
3.26	3.05732	3.05732	3.05732	3.05732	0.999983	0.999983	0.999983	0.999983
3.27	3.07122	3.07122	3.07122	3.07122	0.999982	0.999982	0.999982	0.999982
3.28	3.08512	3.08512	3.08512	3.08512	0.999981	0.999981	0.999981	0.999981
3.29	3.09902	3.09902	3.09902	3.09902	0.999981	0.999981	0.999981	0.999981
3.3	3.11293	3.11293	3.11293	3.11293	0.99998	0.99998	0.99998	0.99998
3.31	3.12683	3.12683	3.12683	3.12683	0.99998	0.99998	0.99998	0.99998
3.32	3.14073	3.14073	3.14073	3.14073	0.999979	0.999979	0.999979	0.999979
3.33	3.15463	3.15463	3.15463	3.15463	0.999978	0.999978	0.999978	0.999978
3.34	3.16854	3.16854	3.16854	3.16854	0.999977	0.999977	0.999977	0.999977
3.35	3.18244	3.18244	3.18244	3.18244	0.999977	0.999977	0.999977	0.999977
3.36	3.19634	3.19634	3.19634	3.19634	0.999976	0.999976	0.999976	0.999976
3.37	3.21024	3.21024	3.21024	3.21024	0.999975	0.999975	0.999975	0.999975
3.38	3.22415	3.22415	3.22415	3.22415	0.999974	0.999974	0.999974	0.999974
3.39	3.23805	3.23805	3.23805	3.23805	0.999974	0.999974	0.999974	0.999974
3.4	3.25195	3.25195	3.25195	3.25195	0.999973	0.999973	0.999973	0.999973
3.41	3.26585	3.26585	3.26585	3.26585	0.999972	0.999972	0.999972	0.999972
3.42	3.27976	3.27976	3.27976	3.27976	0.999971	0.999971	0.999971	0.999971
3.43	3.29366	3.29366	3.29366	3.29366	0.99997	0.99997	0.99997	0.99997
3.44	3.30756	3.30756	3.30756	3.30756	0.999969	0.999969	0.999969	0.999969
3.45	3.32146	3.32146	3.32146	3.32146	0.999968	0.999968	0.999968	0.999968
3.46	3.33537	3.33537	3.33537	3.33537	0.999967	0.999967	0.999967	0.999967
3.47	3.34927	3.34927	3.34927	3.34927	0.999966	0.999966	0.999966	0.999966
3.48	3.36317	3.36317	3.36317	3.36317	0.999965	0.999965	0.999965	0.999965
3.49	3.37707	3.37707	3.37707	3.37707	0.999964	0.999964	0.999964	0.999964
3.5	3.39097	3.39097	3.39097	3.39097	0.999962	0.999962	0.999962	0.999962
3.51	3.40488	3.40488	3.40488	3.40488	0.999961	0.999961	0.999961	0.999961
3.52	3.41878	3.41878	3.41878	3.41878	0.99996	0.99996	0.99996	0.99996
3.53	3.43268	3.43268	3.43268	3.43268	0.999959	0.999959	0.999959	0.999959
3.54	3.44658	3.44658	3.44658	3.44658	0.999957	0.999957	0.999957	0.999957
3.55	3.46049	3.46049	3.46049	3.46049	0.999956	0.999956	0.999956	0.999956
3.56	3.47439	3.47439	3.47439	3.47439	0.999954	0.999954	0.999954	0.999954
3.57	3.48829	3.48829	3.48829	3.48829	0.999953	0.999953	0.999953	0.999953
3.58	3.50219	3.50219	3.50219	3.50219	0.999951	0.999951	0.999951	0.999951
3.59	3.51609	3.51609	3.51609	3.51609	0.99995	0.99995	0.99995	0.99995
3.6	3.53	3.53	3.53	3.53	0.999948	0.999948	0.999948	0.999948
3.61	3.5439	3.5439	3.5439	3.5439	0.999947	0.999947	0.999947	0.999947
3.62	3.5578	3.5578	3.5578	3.5578	0.999945	0.999945	0.999945	0.999945
3.63	3.5717	3.5717	3.5717	3.5717	0.999943	0.999943	0.999943	0.999943
3.64	3.5856	3.5856	3.5856	3.5856	0.999941	0.999941	0.999941	0.999941
3.65	3.59951	3.59951	3.59951	3.59951	0.999939	0.999939	0.999939	0.999939
3.66	3.61341	3.61341	3.61341	3.61341	0.999937	0.999937	0.999937	0.999937
3.67	3.62731	3.62731	3.62731	3.62731	0.999935	0.999935	0.999935	0.999935
3.68	3.64121	3.64121	3.64121	3.64121	0.999933	0.999933	0.999933	0.999933
3.69	3.65511	3.65511	3.65511	3.65511	0.999931	0.999931	0.999931	0.999931
3.7	3.66901	3.66901	3.66901	3.66901	0.999929	0.999929	0.999929	0.999929
3.71	3.68292	3.68292	3.68292	3.68292	0.999926	0.999926	0.999926	0.999926
3.72	3.69682	3.69682	3.69682	3.69682	0.999924	0.999924	0.999924	0.999924
3.73	3.71072	3.71072	3.71072	3.71072	0.999922	0.999922	0.999922	0.999922
3.74	3.72462	3.72462	3.72462	3.72462	0.999919	0.999919	0.999919	0.999919
3.75	3.73852	3.73852	3.73852	3.73852	0.999916	0.999916	0.999916	0.999916
3.76	3.75242	3.75242	3.75242	3.75242	0.999914	0.999914	0.999914	0.999914
3.77	3.76633	3.76633	3.76633	3.76633	0.999911	0.999911	0.999911	0.999911
3.78	3.78023	3.78023	3.78023	3.78023	0.999908	0.999908	0.999908	0.999908
3.79	3.79413	3.79413	3.79413	3.79413	0.999905	0.999905	0.999905	0.999905
3.8	3.80803	3.80803	3.80803	3.80803	0.999902	0.999902	0.999902	0.999902
3.81	3.82193	3.82193	3.82193	3.82193	0.999899	0.999899	0.999899	0.999899
3.82	3.83583	3.83583	3.83583	3.83583	0.999895	0.999895	0.999895	0.999895
3.83	3.84973	3.84973	3.84973	3.84973	0.999892	0.999892	0.999892	0.999892
3.84	3.86363	3.86363	3.86363	3.86363	0.999888	0.999888	0.999888	0.999888
3.85	3.87753	3.87753	3.87753	3.87753	0.999885	0.999885	0.999885	0.999885
3.86	3.89144	3.89144	3.89144	3.89144	0.999881	0.999881	0.999881	0.999881
3.87	3.90534	3.90534	3.90534	3.90534	0.999877	0.999877	0.999877	0.999877
3.88	3.91924	3.91924	3.91924	3.91924	0.999873	0.999873	0.999873	0.999873
3.89	3.93314	3.93314	3.93314	3.93314	0.999869	0.999869	0.999869	0.999869
3.9	3.94704	3.94704	3.94704	3.94704	0.999865	0.999865	0.999865	0.999865
3.91	3.96094	3.96094	3.96094	3.96094	0.99986	0.99986	0.99986	0.99986
3.92	3.97484	3.97484	3.97484	3.97484	0.999856	0.999856	0.999856	0.999856
3.93	3.98874	3.98874	3.98874	3.98874	0.999851	0.999851	0.999851	0.999851
3.94	4.00264	4.00264	4.00264	4.00264	0.999846	0.999846	0.999846	0.999846
3.95	4.01654	4.01654	4.01654	4.01654	0.999841	0.999841	0.999841	0.999841
3.96	4.03044	4.03044	4.03044	4.03044	0.999836	0.999836	0.999836	0.999836
3.97	4.04434	4.04434	4.04434	4.04434	0.999831	0.999831	0.999831	0.999831
3.98	4.05824	4.05824	4.05824	4.05824	0.999825	0.999825	0.999825	0.999825
3.99	4.07214	4.07214	4.07214	4.07214	0.99982	0.99982	0.99982	0.99982
4	4.08604	4.08604	4.08604	4.08604	0.999814	0.999814	0.999814	0.999814
4.01	4.09994	4.09994	4.08218	4.08204	0.999808	0.999808	0.999813	0.999814
4.02	4.11384	4.11384	4.07832	4.07805	0.999802	0.999802	0.999813	0.999813
4.03	4.12774	4.12774	4.07445	4.07405	0.999795	0.999795	0.999812	0.999813
4.04	4.14164	4.14164	4.07059	4.07005	0.999788	0.999788	0.999812	0.999813
4.05	4.15554	4.15554	4.06673	4.06606	0.999782	0.999782	0.999811	0.999812
4.06	4.16943	4.16943	4.06287	4.06206	0.999775	0.999775	0.99981	0.999812
4.07	4.18333	4.18333	4.05901	4.05806	0.999767	0.999767	0.99981	0.999812
4.08	4.19723	4.19723	4.05515	4.05407	0.99976	0.99976	0.999809	0.999812
4.09	4.21113	4.21113	4.05128	4.05007	0.999752	0.999752	0.999809	0.999811
4.1	4.22503	4.22503	4.04742	4.04608	0.999744	0.999744	0.999808	0.999811
4.11	4.23893	4.23893	4.04356	4.04208	0.999735	0.999735	0.999808	0.999811
4.12	4.25282	4.25282	4.0397	4.03808	0.999727	0.999727	0.999807	0.999811
4.13	4.26672	4.26672	4.03584	4.03409	0.999718	0.999718	0.999807	0.99981
4.14	4.28062	4.28062	4.03197	4.03009	0.999709	0.999709	0.999806	0.99981
4.15	4.29452	4.29452	4.02811	4.02609	0.999699	0.999699	0.999806	0.99981
4.16	4.30842	4.30842	4.02425	4.0221	0.999689	0.999689	0.999805	0.999809
4.17	4.32231	4.32231	4.02039	4.0181	0.999679	0.999679	0.999805	0.999809
4.18	4.33621	4.33621	4.01653	4.0141	0.999669	0.999669	0.999804	0.999809
4.19	4.35011	4.35011	4.01267	4.01011	0.999658	0.999658	0.999804	0.999809
4.2	4.364	4.364	4.0088	4.00611	0.999647	0.999647	0.999803	0.999808
4.21	4.3779	4.3779	4.00494	4.00212	0.999636	0.999636	0.999803	0.999808
4.22	4.3918	4.3918	4.00108	3.99812	0.999624	0.999624	0.999802	0.999808
4.23	4.40569	4.40569	3.99722	3.99412	0.999612	0.999612	0.999802	0.999808
4.24	4.41959	4.41959	3.99336	3.99013	0.999599	0.999599	0.999801	0.999807
4.25	4.43348	4.43348	3.9895	3.98613	0.999586	0.999586	0.999801	0.999807
4.26	4.44738	4.44738	3.98563	3.98213	0.999572	0.999572	0.9998	0.999807
4.27	4.46127	4.46127	3.98177	3.97814	0.999558	0.999558	0.9998	0.999807
4.28	4.47517	4.47517	3.97791	3.97414	0.999544	0.999544	0.999799	0.999807
4.29	4.48906	4.48906	3.97405	3.97014	0.999529	0.999529	0.999799	0.999806
4.3	4.50296	4.50296	3.97019	3.96615	0.999514	0.999514	0.999798	0.999806
4.31	4.51685	4.51685	3.96632	3.96215	0.999498	0.999498	0.999798	0.999806
4.32	4.53075	4.53075	3.96246	3.95816	0.999482	0.999482	0.999797	0.999806
4.33	4.54464	4.54464	3.9586	3.95416	0.999465	0.999465	0.999797	0.999805
4.34	4.55853	4.55853	3.95474	3.95016	0.999448	0.999448	0.999796	0.999805
4.35	4.57243	4.57243	3.95088	3.94617	0.99943	0.99943	0.999796	0.999805
4.36	4.58632	4.58632	3.94702	3.94217	0.999411	0.999411	0.999796	0.999805
4.37	4.60021	4.60021	3.94315	3.93817	0.999392	0.999392	0.999795	0.999805
4.38	4.6141	4.6141	3.93929	3.93418	0.999372	0.999372	0.999795	0.999804
4.39	4.62799	4.62799	3.93543	3.93018	0.999352	0.999352	0.999794	0.999804
4.4	4.64189	4.64189	3.93157	3.92619	0.999331	0.999331	0.999794	0.999804
4.41	4.65578	4.65578	3.92771	3.92219	0.999309	0.999309	0.999793	0.999804
4.42	4.66967	4.66967	3.92384	3.91819	0.999287	0.999287	0.999793	0.999804
4.43	4.68356	4.68356	3.91998	3.9142	0.999263	0.999263	0.999793	0.999803
4.44	4.69745	4.69745	3.91612	3.9102	0.999239	0.999239	0.999792	0.999803
4.45	4.71133	4.71133	3.91226	3.9062	0.999215	0.999215	0.999792	0.999803
4.46	4.72522	4.72522	3.9084	3.90221	0.999189	0.999189	0.999791	0.999803
4.47	4.73911	4.73911	3.90454	3.89821	0.999163	0.999163	0.999791	0.999803
4.48	4.753	4.753	3.90067	3.89421	0.999136	0.999136	0.999791	0.999802
4.49	4.76689	4.76689	3.89681	3.89022	0.999107	0.999107	0.99979	0.999802
4.5	4.78077	4.78077	3.89295	3.88622	0.999078	0.999078	0.99979	0.999802
4.51	4.79466	4.79466	3.88909	3.88223	0.999049	0.999049	0.999789	0.999802
4.52	4.80854	4.80854	3.88523	3.87823	0.999018	0.999018	0.999789	0.999802
4.53	4.82243	4.82243	3.88137	3.87423	0.998986	0.998986	0.999789	0.999801
4.54	4.83631	4.83631	3.8775	3.87024	0.998953	0.998953	0.999788	0.999801
4.55	4.8502	4.8502	3.87364	3.86624	0.998919	0.998919	0.999788	0.999801
4.56	4.86408	4.86408	3.86978	3.86224	0.998884	0.998884	0.999788	0.999801
4.57	4.87796	4.87796	3.86592	3.85825	0.998847	0.998847	0.999787	0.999801
4.58	4.89185	4.89185	3.86206	3.85425	0.99881	0.99881	0.999787	0.999801
4.59	4.90573	4.90573	3.85819	3.85025	0.998771	0.998771	0.999787	0.9998
4.6	4.91961	4.91961	3.85433	3.84626	0.998731	0.998731	0.999786	0.9998
4.61	4.93349	4.93349	3.85047	3.84226	0.99869	0.99869	0.999786	0.9998
4.62	4.94737	4.94737	3.84661	3.83827	0.998648	0.998648	0.999786	0.9998
4.63	4.96124	4.96124	3.84275	3.83427	0.998604	0.998604	0.999785	0.9998
4.64	4.97512	4.97512	3.83889	3.83027	0.998558	0.998558	0.999785	0.9998
4.65	4.989	4.989	3.83502	3.82628	0.998511	0.998511	0.999785	0.999799
4.66	5.00287	5.00287	3.83116	3.82228	0.998463	0.998463	0.999784	0.999799
4.67	5.01675	5.01675	3.8273	3.81828	0.998413	0.998413	0.999784	0.999799
4.68	5.03062	5.03062	3.82344	3.81429	0.998362	0.998362	0.999784	0.999799
4.69	5.0445	5.0445	3.81958	3.81029	0.998309	0.998309	0.999783	0.999799
4.7	5.05837	5.05837	3.81571	3.8063	0.998254	0.998254	0.999783	0.999799
4.71	5.07224	5.07224	3.81185	3.8023	0.998197	0.998197	0.999783	0.999798
4.72	5.08611	5.08611	3.80799	3.7983	0.998138	0.998138	0.999782	0.999798
4.73	5.09998	5.09998	3.80413	3.79431	0.998078	0.998078	0.999782	0.999798
4.74	5.11385	5.11385	3.80027	3.79031	0.998016	0.998016	0.999782	0.999798
4.75	5.12771	5.12771	3.79641	3.78631	0.997951	0.997951	0.999781	0.999798
4.76	5.14158	5.14158	3.79254	3.78232	0.997885	0.997885	0.999781	0.999798
4.77	5.15544	5.15544	3.78868	3.77832	0.997816	0.997816	0.999781	0.999797
4.78	5.16931	5.16931	3.78482	3.77432	0.997745	0.997745	0.99978	0.999797
4.79	5.18317	5.18317	3.78096	3.77033	0.997672	0.997672	0.99978	0.999797
4.8	5.19703	5.19703	3.7771	3.76633	0.997596	0.997596	0.99978	0.999797
4.81	5.21089	5.21089	3.77324	3.76234	0.997519	0.997519	0.99978	0.999797
4.82	5.22475	5.22475	3.76937	3.75834	0.997438	0.997438	0.999779	0.999797
4.83	5.2386	5.2386	3.76551	3.75434	0.997355	0.997355	0.999779	0.999797
4.84	5.25246	5.25246	3.76165	3.75035	0.997269	0.997269	0.999779	0.999796
4.85	5.26631	5.26631	3.75779	3.74635	0.997181	0.997181	0.999778	0.999796
4.86	5.28016	5.28016	3.75393	3.74235	0.997089	0.997089	0.999778	0.999796
4.87	5.29401	5.29401	3.75006	3.73836	0.996995	0.996995	0.999778	0.999796
4.88	5.30786	5.30786	3.7462	3.73436	0.996897	0.996897	0.999778	0.999796
4.89	5.32171	5.32171	3.74234	3.73036	0.996797	0.996797	0.999777	0.999796
4.9	5.33555	5.33555	3.73848	3.72637	0.996693	0.996693	0.999777	0.999796
4.91	5.34939	5.34939	3.73462	3.72237	0.996586	0.996586	0.999777	0.999796
4.92	5.36323	5.36323	3.73076	3.71838	0.996475	0.996475	0.999776	0.999795
4.93	5.37707	5.37707	3.72689	3.71438	0.996361	0.996361	0.999776	0.999795
4.94	5.39091	5.39091	3.72303	3.71038	0.996243	0.996243	0.999776	0.999795
4.95	5.40474	5.40474	3.71917	3.70639	0.996122	0.996122	0.999776	0.999795
4.96	5.41858	5.41858	3.71531	3.70239	0.995996	0.995996	0.999775	0.999795
4.97	5.43241	5.43241	3.71145	3.69839	0.995866	0.995866	0.999775	0.999795
4.98	5.44623	5.44623	3.70759	3.6944	0.995733	0.995733	0.999775	0.999795
4.99	5.46006	5.46006	3.70372	3.6904	0.995594	0.995594	0.999775	0.999795
5	5.47388	5.47388	3.69986	3.68641	0.995452	0.995452	0.999774	0.999794
5.01	5.4877	5.4877	3.696	3.68241	0.995305	0.995305	0.999774	0.999794
5.02	5.50152	5.50152	3.69214	3.67841	0.995153	0.995153	0.999774	0.999794
5.03	5.51533	5.51533	3.68828	3.67442	0.994996	0.994996	0.999774	0.999794
5.04	5.52914	5.52914	3.68441	3.67042	0.994834	0.994834	0.999773	0.999794
5.05	5.54295	5.54295	3.68055	3.66642	0.994667	0.994667	0.999773	0.999794
5.06	5.55676	5.55676	3.67669	3.66243	0.994495	0.994495	0.999773	0.999794
5.07	5.57056	5.57056	3.67283	3.65843	0.994317	0.994317	0.999773	0.999794
5.08	5.58436	5.58436	3.66897	3.65443	0.994133	0.994133	0.999773	0.999794
5.09	5.59816	5.59816	3.66511	3.65044	0.993944	0.993944	0.999772	0.999793
5.1	5.61195	5.61195	3.66124	3.64644	0.993748	0.993748	0.999772	0.999793
5.11	5.62574	5.62574	3.65738	3.64245	0.993546	0.993546	0.999772	0.999793
5.12	5.63952	5.63952	3.65352	3.63845	0.993338	0.993338	0.999772	0.999793
5.13	5.6533	5.6533	3.64966	3.63445	0.993123	0.993123	0.999771	0.999793
5.14	5.66708	5.66708	3.6458	3.63046	0.992901	0.992901	0.999771	0.999793
5.15	5.68086	5.68086	3.64193	3.62646	0.992672	0.992672	0.999771	0.999793
5.16	5.69463	5.69463	3.63807	3.62246	0.992436	0.992436	0.999771	0.999793
5.17	5.70839	5.70839	3.63421	3.61847	0.992192	0.992192	0.999771	0.999793
5.18	5.72215	5.72215	3.63035	3.61447	0.99194	0.99194	0.99977	0.999792
5.19	5.73591	5.73591	3.62649	3.61048	0.99168	0.99168	0.99977	0.999792
5.2	5.74966	5.74966	3.62263	3.60648	0.991412	0.991412	0.99977	0.999792
5.21	5.7634	5.7634	3.61876	3.60248	0.991136	0.991136	0.99977	0.999792
5.22	5.77715	5.77715	3.6149	3.59849	0.990851	0.990851	0.99977	0.999792
5.23	5.79088	5.79088	3.61104	3.59449	0.990556	0.990556	0.999769	0.999792
5.24	5.80461	5.80461	3.60718	3.59049	0.990252	0.990252	0.999769	0.999792
5.25	5.81834	5.81834	3.60332	3.5865	0.989939	0.989939	0.999769	0.999792
5.26	5.83206	5.83206	3.59946	3.5825	0.989615	0.989615	0.999769	0.999792
5.27	5.84577	5.84577	3.59559	3.5785	0.989282	0.989282	0.999769	0.999792
5.28	5.85948	5.85948	3.59173	3.57451	0.988938	0.988938	0.999768	0.999792
5.29	5.87318	5.87318	3.58787	3.57051	0.988582	0.988582	0.999768	0.999791
5.3	5.88687	5.88687	3.58401	3.56652	0.988216	0.988216	0.999768	0.999791
5.31	5.90056	5.90056	3.58015	3.56252	0.987838	0.987838	0.999768	0.999791
5.32	5.91424	5.91424	3.57628	3.55852	0.987448	0.987448	0.999768	0.999791
5.33	5.92792	5.92792	3.57242	3.55453	0.987046	0.987046	0.999767	0.999791
5.34	5.94158	5.94158	3.56856	3.55053	0.986631	0.986631	0.999767	0.999791
5.35	5.95524	5.95524	3.5647	3.54653	0.986203	0.986203	0.999767	0.999791
5.36	5.9689	5.9689	3.56084	3.54254	0.985761	0.985761	0.999767	0.999791
5.37	5.98254	5.98254	3.55698	3.53854	0.985306	0.985306	0.999767	0.999791
5.38	5.99617	5.99617	3.55311	3.53454	0.984836	0.984836	0.999767	0.999791
5.39	6.0098	6.0098	3.54925	3.53055	0.984352	0.984352	0.999766	0.999791
5.4	6.02342	6.02342	3.54539	3.52655	0.983852	0.983852	0.999766	0.99979
5.41	6.03703	6.03703	3.54153	3.52256	0.983337	0.983337	0.999766	0.99979
5.42	6.05063	6.05063	3.53767	3.51856	0.982805	0.982805	0.999766	0.99979
5.43	6.06422	6.06422	3.5338	3.51456	0.982257	0.982257	0.999766	0.99979
5.44	6.07779	6.07779	3.52994	3.51057	0.981692	0.981692	0.999766	0.99979
5.45	6.09136	6.09136	3.52608	3.50657	0.98111	0.98111	0.999765	0.99979
5.46	6.10492	6.10492	3.52222	3.50257	0.980509	0.980509	0.999765	0.99979
5.47	6.11847	6.11847	3.51836	3.49858	0.979889	0.979889	0.999765	0.99979
5.48	6.13201	6.13201	3.5145	3.49458	0.979251	0.979251	0.999765	0.99979
5.49	6.14553	6.14553	3.51063	3.49059	0.978592	0.978592	0.999765	0.99979
5.5	6.15904	6.15904	3.50677	3.48659	0.977913	0.977913	0.999765	0.99979
5.51	6.17254	6.17254	3.50291	3.48259	0.977214	0.977214	0.999764	0.99979
5.52	6.18603	6.18603	3.49905	3.4786	0.976492	0.976492	0.999764	0.99979
5.53	6.19951	6.19951	3.49519	3.4746	0.975749	0.975749	0.999764	0.999789
5.54	6.21297	6.21297	3.49133	3.4706	0.974982	0.974982	0.999764	0.999789
5.55	6.22641	6.22641	3.48746	3.46661	0.974193	0.974193	0.999764	0.999789
5.56	6.23985	6.23985	3.4836	3.46261	0.973379	0.973379	0.999764	0.999789
5.57	6.25326	6.25326	3.47974	3.45861	0.97254	0.97254	0.999764	0.999789
5.58	6.26667	6.26667	3.47588	3.45462	0.971676	0.971676	0.999763	0.999789
5.59	6.28005	6.28005	3.47202	3.45062	0.970785	0.970785	0.999763	0.999789
5.6	6.29342	6.29342	3.46815	3.44663	0.969867	0.969867	0.999763	0.999789
5.61	6.30678	6.30678	3.46429	3.44263	0.968922	0.968922	0.999763	0.999789
5.62	6.32011	6.32011	3.46043	3.43863	0.967948	0.967948	0.999763	0.999789
5.63	6.33343	6.33343	3.45657	3.43464	0.966945	0.966945	0.999763	0.999789
5.64	6.34673	6.34673	3.45271	3.43064	0.965911	0.965911	0.999763	0.999789
5.65	6.36002	6.36002	3.44885	3.42664	0.964847	0.964847	0.999762	0.999789
5.66	6.37328	6.37328	3.44498	3.42265	0.963751	0.963751	0.999762	0.999789
5.67	6.38652	6.38652	3.44112	3.41865	0.962622	0.962622	0.999762	0.999789
5.68	6.39974	6.39974	3.43726	3.41465	0.96146	0.96146	0.999762	0.999788
5.69	6.41294	6.41294	3.4334	3.41066	0.960263	0.960263	0.999762	0.999788
5.7	6.42612	6.42612	3.42954	3.40666	0.959031	0.959031	0.999762	0.999788
5.71	6.43928	6.43928	3.42567	3.40267	0.957762	0.957762	0.999762	0.999788
5.72	6.45241	6.45241	3.42181	3.39867	0.956457	0.956457	0.999761	0.999788
5.73	6.46552	6.46552	3.41795	3.39467	0.955113	0.955113	0.999761	0.999788
5.74	6.47861	6.47861	3.41409	3.39068	0.95373	0.95373	0.999761	0.999788
5.75	6.49167	6.49167	3.41023	3.38668	0.952307	0.952307	0.999761	0.999788
5.76	6.5047	6.5047	3.40637	3.38268	0.950843	0.950843	0.999761	0.999788
5.77	6.51771	6.51771	3.4025	3.37869	0.949336	0.949336	0.999761	0.999788
5.78	6.53069	6.53069	3.39864	3.37469	0.947786	0.947786	0.999761	0.999788
5.79	6.54364	6.54364	3.39478	3.3707	0.946192	0.946192	0.999761	0.999788
5.8	6.55656	6.55656	3.39092	3.3667	0.944553	0.944553	0.99976	0.999788
5.81	6.56946	6.56946	3.38706	3.3627	0.942867	0.942867	0.99976	0.999788
5.82	6.58232	6.58232	3.3832	3.35871	0.941133	0.941133	0.99976	0.999788
5.83	6.59515	6.59515	3.37933	3.35471	0.939351	0.939351	0.99976	0.999788
5.84	6.60795	6.60795	3.37547	3.35071	0.937519	0.937519	0.99976	0.999788
5.85	6.62071	6.62071	3.37161	3.34672	0.935636	0.935636	0.99976	0.999787
5.86	6.63344	6.63344	3.36775	3.34272	0.9337	0.9337	0.99976	0.999787
5.87	6.64614	6.64614	3.36389	3.33872	0.931712	0.931712	0.99976	0.999787
5.88	6.6588	6.6588	3.36002	3.33473	0.929669	0.929669	0.99976	0.999787
5.89	6.67142	6.67142	3.35616	3.33073	0.92757	0.92757	0.999759	0.999787
5.9	6.684	6.684	3.3523	3.32674	0.925414	0.925414	0.999759	0.999787
5.91	6.69655	6.69655	3.34844	3.32274	0.923201	0.923201	0.999759	0.999787
5.92	6.70905	6.70905	3.34458	3.31874	0.920928	0.920928	0.999759	0.999787
5.93	6.72152	6.72152	3.34072	3.31475	0.918595	0.918595	0.999759	0.999787
5.94	6.73394	6.73394	3.33685	3.31075	0.9162	0.9162	0.999759	0.999787
5.95	6.74631	6.74631	3.33299	3.30675	0.913742	0.913742	0.999759	0.999787
5.96	6.75865	6.75865	3.32913	3.30276	0.91122	0.91122	0.999759	0.999787
5.97	6.77093	6.77093	3.32527	3.29876	0.908633	0.908633	0.999759	0.999787
5.98	6.78317	6.78317	3.32141	3.29476	0.90598	0.90598	0.999758	0.999787
5.99	6.79536	6.79536	3.31754	3.29077	0.903258	0.903258	0.999758	0.999787
6	6.80751	6.80751	3.31368	3.28677	0.900469	0.900469	0.999758	0.999787
6.01	6.8196	6.8196	3.30982	3.28278	0.897609	0.897609	0.999758	0.999787
6.02	6.83164	6.83164	3.30596	3.27878	0.894678	0.894678	0.999758	0.999787
6.03	6.84362	6.84362	3.3021	3.27478	0.891675	0.891675	0.999758	0.999787
6.04	6.85556	6.85556	3.29824	3.27079	0.888598	0.888598	0.999758	0.999787
6.05	6.86743	6.86743	3.29437	3.26679	0.885447	0.885447	0.999758	0.999786
6.06	6.87925	6.87925	3.29051	3.26279	0.882221	0.882221	0.999758	0.999786
6.07	6.89101	6.89101	3.28665	3.2588	0.878918	0.878918	0.999758	0.999786
6.08	6.90271	6.90271	3.28279	3.2548	0.875537	0.875537	0.999757	0.999786
6.09	6.91435	6.91435	3.27893	3.25081	0.872078	0.872078	0.999757	0.999786
6.1	6.92592	6.92592	3.27507	3.24681	0.86854	0.86854	0.999757	0.999786
6.11	6.93744	6.93744	3.2712	3.24281	0.864921	0.864921	0.999757	0.999786
6.12	6.94888	6.94888	3.26734	3.23882	0.861221	0.861221	0.999757	0.999786
6.13	6.96026	6.96026	3.26348	3.23482	0.857439	0.857439	0.999757	0.999786
6.14	6.97157	6.97157	3.25962	3.23082	0.853574	0.853574	0.999757	0.999786
6.15	6.98281	6.98281	3.25576	3.22683	0.849625	0.849625	0.999757	0.999786
6.16	6.99398	6.99398	3.25189	3.22283	0.845593	0.845593	0.999757	0.999786
6.17	7.00507	7.00507	3.24803	3.21883	0.841475	0.841475	0.999757	0.999786
6.18	7.0161	7.0161	3.24417	3.21484	0.837272	0.837272	0.999757	0.999786
6.19	7.02704	7.02704	3.24031	3.21084	0.832984	0.832984	0.999756	0.999786
6.2	7.03791	7.03791	3.23645	3.20685	0.828609	0.828609	0.999756	0.999786
6.21	7.04869	7.04869	3.23259	3.20285	0.824147	0.824147	0.999756	0.999786
6.22	7.0594	7.0594	3.22872	3.19885	0.819599	0.819599	0.999756	0.999786
6.23	7.07003	7.07003	3.22486	3.19486	0.814963	0.814963	0.999756	0.999786
6.24	7.08057	7.08057	3.221	3.19086	0.810241	0.810241	0.999756	0.999786
6.25	7.09102	7.09102	3.21714	3.18686	0.805431	0.805431	0.999756	0.999786
6.26	7.10139	7.10139	3.21328	3.18287	0.800534	0.800534	0.999756	0.999786
6.27	7.11167	7.11167	3.20941	3.17887	0.79555	0.79555	0.999756	0.999786
6.28	7.12186	7.12186	3.20555	3.17487	0.79048	0.79048	0.999756	0.999786
6.29	7.13195	7.13195	3.20169	3.17088	0.785323	0.785323	0.999756	0.999785
6.3	7.14196	7.14196	3.19783	3.16688	0.78008	0.78008	0.999756	0.999785
6.31	7.15187	7.15187	3.19397	3.16289	0.774752	0.774752	0.999756	0.999785
6.32	7.16168	7.16168	3.19011	3.15889	0.769339	0.769339	0.999755	0.999785
6.33	7.17139	7.17139	3.18624	3.15489	0.763842	0.763842	0.999755	0.999785
6.34	7.18101	7.18101	3.18238	3.1509	0.758263	0.758263	0.999755	0.999785
6.35	7.19052	7.19052	3.17852	3.1469	0.752601	0.752601	0.999755	0.999785
6.36	7.19994	7.19994	3.17466	3.1429	0.746858	0.746858	0.999755	0.999785
6.37	7.20924	7.20924	3.1708	3.13891	0.741035	0.741035	0.999755	0.999785
6.38	7.21845	7.21845	3.16694	3.13491	0.735133	0.735133	0.999755	0.999785
6.39	7.22754	7.22754	3.16307	3.13092	0.729155	0.729155	0.999755	0.999785
6.4	7.23653	7.23653	3.15921	3.12692	0.723101	0.723101	0.999755	0.999785
6.41	7.24541	7.24541	3.15535	3.12292	0.716972	0.716972	0.999755	0.999785
6.42	7.25418	7.25418	3.15149	3.11893	0.710772	0.710772	0.999755	0.999785
6.43	7.26284	7.26284	3.14763	3.11493	0.704501	0.704501	0.999755	0.999785
6.44	7.27138	7.27138	3.14376	3.11093	0.698162	0.698162	0.999755	0.999785
6.45	7.27981	7.27981	3.1399	3.10694	0.691756	0.691756	0.999755	0.999785
6.46	7.28812	7.28812	3.13604	3.10294	0.685287	0.685287	0.999754	0.999785
6.47	7.29632	7.29632	3.13218	3.09894	0.678755	0.678755	0.999754	0.999785
6.48	7.3044	7.3044	3.12832	3.09495	0.672164	0.672164	0.999754	0.999785
6.49	7.31236	7.31236	3.12446	3.09095	0.665516	0.665516	0.999754	0.999785
6.5	7.3202	7.3202	3.12059	3.08696	0.658813	0.658813	0.999754	0.999785
6.51	7.32792	7.32792	3.11673	3.08296	0.652058	0.652058	0.999754	0.999785
6.52	7.33552	7.33552	3.11287	3.07896	0.645255	0.645255	0.999754	0.999785
6.53	7.343	7.343	3.10901	3.07497	0.638405	0.638405	0.999754	0.999785
6.54	7.35035	7.35035	3.10515	3.07097	0.631512	0.631512	0.999754	0.999785
6.55	7.35758	7.35758	3.10128	3.06697	0.624578	0.624578	0.999754	0.999785
6.56	7.36468	7.36468	3.09742	3.06298	0.617607	0.617607	0.999754	0.999785
6.57	7.37166	7.37166	3.09356	3.05898	0.610602	0.610602	0.999754	0.999785
6.58	7.37851	7.37851	3.0897	3.05498	0.603566	0.603566	0.999754	0.999785
6.59	7.38524	7.38524	3.08584	3.05099	0.596502	0.596502	0.999754	0.999785
6.6	7.39184	7.39184	3.08198	3.04699	0.589413	0.589413	0.999754	0.999785
6.61	7.39831	7.39831	3.07811	3.043	0.582303	0.582303	0.999754	0.999784
6.62	7.40465	7.40465	3.07425	3.039	0.575175	0.575175	0.999753	0.999784
6.63	7.41087	7.41087	3.07039	3.035	0.568033	0.568033	0.999753	0.999784
6.64	7.41696	7.41696	3.06653	3.03101	0.560879	0.560879	0.999753	0.999784
6.65	7.42292	7.42292	3.06267	3.02701	0.553717	0.553717	0.999753	0.999784
6.66	7.42875	7.42875	3.05881	3.02301	0.546551	0.546551	0.999753	0.999784
6.67	7.43445	7.43445	3.05494	3.01902	0.539383	0.539383	0.999753	0.999784
6.68	7.44002	7.44002	3.05108	3.01502	0.532218	0.532218	0.999753	0.999784
6.69	7.44547	7.44547	3.04722	3.01103	0.525058	0.525058	0.999753	0.999784
6.7	7.45078	7.45078	3.04336	3.00703	0.517907	0.517907	0.999753	0.999784
6.71	7.45597	7.45597	3.0395	3.00303	0.510769	0.510769	0.999753	0.999784
6.72	7.46103	7.46103	3.03563	2.99904	0.503645	0.503645	0.999753	0.999784
6.73	7.46596	7.46596	3.03177	2.99504	0.496541	0.496541	0.999753	0.999784
6.74	7.47077	7.47077	3.02791	2.99104	0.489458	0.489458	0.999753	0.999784
6.75	7.47545	7.47545	3.02405	2.98705	0.4824	0.4824	0.999753	0.999784
6.76	7.48	7.48	3.02019	2.98305	0.47537	0.47537	0.999753	0.999784
6.77	7.48443	7.48443	3.01633	2.97905	0.468371	0.468371	0.999753	0.999784
6.78	7.48873	7.48873	3.01246	2.97506	0.461406	0.461406	0.999753	0.999784
6.79	7.4929	7.4929	3.0086	2.97106	0.454478	0.454478	0.999753	0.999784
6.8	7.49695	7.49695	3.00474	2.96707	0.447589	0.447589	0.999752	0.999784
6.81	7.50088	7.50088	3.00088	2.96307	0.440743	0.440743	0.999752	0.999784
6.82	7.50469	7.50469	2.99702	2.95907	0.433942	0.433942	0.999752	0.999784
6.83	7.50837	7.50837	2.99315	2.95508	0.427188	0.427188	0.999752	0.999784
6.84	7.51194	7.51194	2.98929	2.95108	0.420483	0.420483	0.999752	0.999784
6.85	7.51538	7.51538	2.98543	2.94708	0.413831	0.413831	0.999752	0.999784
6.86	7.51871	7.51871	2.98157	2.94309	0.407234	0.407234	0.999752	0.999784
6.87	7.52192	7.52192	2.97771	2.93909	0.400693	0.400693	0.999752	0.999784
6.88	7.52501	7.52501	2.97385	2.93509	0.39421	0.39421	0.999752	0.999784
6.89	7.52798	7.52798	2.96998	2.9311	0.387788	0.387788	0.999752	0.999784
6.9	7.53084	7.53084	2.96612	2.9271	0.381429	0.381429	0.999752	0.999784
6.91	7.53359	7.53359	2.96226	2.92311	0.375134	0.375134	0.999752	0.999784
6.92	7.53622	7.53622	2.9584	2.91911	0.368904	0.368904	0.999752	0.999784
6.93	7.53875	7.53875	2.95454	2.91511	0.362742	0.362742	0.999752	0.999784
6.94	7.54116	7.54116	2.95068	2.91112	0.356648	0.356648	0.999752	0.999784
6.95	7.54346	7.54346	2.94681	2.90712	0.350625	0.350625	0.999752	0.999784
6.96	7.54566	7.54566	2.94295	2.90312	0.344672	0.344672	0.999752	0.999784
6.97	7.54775	7.54775	2.93909	2.89913	0.338792	0.338792	0.999752	0.999784
6.98	7.54974	7.54974	2.93523	2.89513	0.332985	0.332985	0.999752	0.999784
6.99	7.55162	7.55162	2.93137	2.89114	0.327253	0.327253	0.999752	0.999784
7	7.5534	7.5534	2.9275	2.88714	0.321596	0.321596	0.999752	0.999784
7.01	7.55508	7.55508	2.92364	2.88314	0.316014	0.316014	0.999752	0.999784
7.02	7.55666	7.55666	2.91978	2.87915	0.310509	0.310509	0.999752	0.999784
7.03	7.55814	7.55814	2.91592	2.87515	0.305081	0.305081	0.999751	0.999784
7.04	7.55953	7.55953	2.91206	2.87115	0.29973	0.29973	0.999751	0.999784
7.05	7.56082	7.56082	2.9082	2.86716	0.294457	0.294457	0.999751	0.999784
7.06	7.56201	7.56201	2.90433	2.86316	0.289263	0.289263	0.999751	0.999783
7.07	7.56311	7.56311	2.90047	2.85916	0.284146	0.284146	0.999751	0.999783
7.08	7.56413	7.56413	2.89661	2.85517	0.279108	0.279108	0.999751	0.999783
7.09	7.56505	7.56505	2.89275	2.85117	0.274148	0.274148	0.999751	0.999783
7.1	7.56588	7.56588	2.88889	2.84718	0.269266	0.269266	0.999751	0.999783
7.11	7.56663	7.56663	2.88502	2.84318	0.264463	0.264463	0.999751	0.999783
7.12	7.56729	7.56729	2.88116	2.83918	0.259738	0.259738	0.999751	0.999783
7.13	7.56787	7.56787	2.8773	2.83519	0.255091	0.255091	0.999751	0.999783
7.14	7.56837	7.56837	2.87344	2.83119	0.250521	0.250521	0.999751	0.999783
7.15	7.56878	7.56878	2.86958	2.82719	0.246028	0.246028	0.999751	0.999783
7.16	7.56911	7.56911	2.86572	2.8232	0.241613	0.241613	0.999751	0.999783
7.17	7.56937	7.56937	2.86185	2.8192	0.237273	0.237273	0.999751	0.999783
7.18	7.56955	7.56955	2.85799	2.8152	0.23301	0.23301	0.999751	0.999783
7.19	7.56965	7.56965	2.85413	2.81121	0.228821	0.228821	0.999751	0.999783
7.2	7.56968	7.56968	2.85027	2.80721	0.224708	0.224708	0.999751	0.999783
7.21	7.56963	7.56963	2.84641	2.80322	0.220668	0.220668	0.999751	0.999783
7.22	7.56951	7.56951	2.84255	2.79922	0.216702	0.216702	0.999751	0.999783
7.23	7.56933	7.56933	2.83868	2.79522	0.212809	0.212809	0.999751	0.999783
7.24	7.56907	7.56907	2.83482	2.79123	0.208987	0.208987	0.999751	0.999783
7.25	7.56874	7.56874	2.83096	2.78723	0.205236	0.205236	0.999751	0.999783
7.26	7.56835	7.56835	2.8271	2.78323	0.201556	0.201556	0.999751	0.999783
7.27	7.5679	7.5679	2.82324	2.77924	0.197945	0.197945	0.999751	0.999783
7.28	7.56738	7.56738	2.81937	2.77524	0.194403	0.194403	0.999751	0.999783
7.29	7.56679	7.56679	2.81551	2.77125	0.190929	0.190929	0.999751	0.999783
7.3	7.56615	7.56615	2.81165	2.76725	0.187521	0.187521	0.99975	0.999783
7.31	7.56544	7.56544	2.80779	2.76325	0.18418	0.18418	0.99975	0.999783
7.32	7.56467	7.56467	2.80393	2.75926	0.180904	0.180904	0.99975	0.999783
7.33	7.56385	7.56385	2.80007	2.75526	0.177691	0.177691	0.99975	0.999783
7.34	7.56297	7.56297	2.7962	2.75126	0.174542	0.174542	0.99975	0.999783
7.35	7.56203	7.56203	2.79234	2.74727	0.171455	0.171455	0.99975	0.999783
7.36	7.56104	7.56104	2.78848	2.74327	0.168429	0.168429	0.99975	0.999783
7.37	7.55999	7.55999	2.78462	2.73927	0.165464	0.165464	0.99975	0.999783
7.38	7.5589	7.5589	2.78076	2.73528	0.162558	0.162558	0.99975	0.999783
7.39	7.55775	7.55775	2.77689	2.73128	0.15971	0.15971	0.99975	0.999783
7.4	7.55655	7.55655	2.77303	2.72729	0.15692	0.15692	0.99975	0.999783
7.41	7.5553	7.5553	2.76917	2.72329	0.154186	0.154186	0.99975	0.999783
7.42	7.554	7.554	2.76531	2.71929	0.151508	0.151508	0.99975	0.999783
7.43	7.55265	7.55265	2.76145	2.7153	0.148884	0.148884	0.99975	0.999783
7.44	7.55126	7.55126	2.75759	2.7113	0.146313	0.146313	0.99975	0.999783
7.45	7.54982	7.54982	2.75372	2.7073	0.143795	0.143795	0.99975	0.999783
7.46	7.54834	7.54834	2.74986	2.70331	0.141329	0.141329	0.99975	0.999783
7.47	7.54681	7.54681	2.746	2.69931	0.138913	0.138913	0.99975	0.999783
7.48	7.54524	7.54524	2.74214	2.69531	0.136547	0.136547	0.99975	0.999783
7.49	7.54363	7.54363	2.73828	2.69132	0.13423	0.13423	0.99975	0.999783
7.5	7.54197	7.54197	2.73442	2.68732	0.13196	0.13196	0.99975	0.999783
7.51	7.54028	7.54028	2.73055	2.68333	0.129737	0.129737	0.99975	0.999783
7.52	7.53855	7.53855	2.72669	2.67933	0.127561	0.127561	0.99975	0.999783
7.53	7.53678	7.53678	2.72283	2.67533	0.125429	0.125429	0.99975	0.999783
7.54	7.53497	7.53497	2.71897	2.67134	0.123341	0.123341	0.99975	0.999783
7.55	7.53312	7.53312	2.71511	2.66734	0.121297	0.121297	0.99975	0.999783
7.56	7.53124	7.53124	2.71124	2.66334	0.119295	0.119295	0.99975	0.999783
7.57	7.52932	7.52932	2.70738	2.65935	0.117335	0.117335	0.99975	0.999783
7.58	7.52737	7.52737	2.70352	2.65535	0.115416	0.115416	0.99975	0.999783
7.59	7.52538	7.52538	2.69966	2.65136	0.113536	0.113536	0.99975	0.999783
7.6	7.52336	7.52336	2.6958	2.64736	0.111695	0.111695	0.99975	0.999783
7.61	7.52131	7.52131	2.69194	2.64336	0.109893	0.109893	0.99975	0.999783
7.62	7.51922	7.51922	2.68807	2.63937	0.108128	0.108128	0.99975	0.999783
7.63	7.51711	7.51711	2.68421	2.63537	0.1064	0.1064	0.99975	0.999783
7.64	7.51496	7.51496	2.68035	2.63137	0.104708	0.104708	0.99975	0.999783
7.65	7.51278	7.51278	2.67649	2.62738	0.10305	0.10305	0.99975	0.999783
7.66	7.51057	7.51057	2.67263	2.62338	0.101428	0.101428	0.99975	0.999783
7.67	7.50834	7.50834	2.66876	2.61938	0.0998384	0.0998384	0.999749	0.999783
7.68	7.50608	7.50608	2.6649	2.61539	0.0982821	0.0982821	0.999749	0.999783
7.69	7.50378	7.50378	2.66104	2.61139	0.096758	0.096758	0.999749	0.999783
7.7	7.50147	7.50147	2.65718	2.6074	0.0952655	0.0952655	0.999749	0.999783
7.71	7.49912	7.49912	2.65332	2.6034	0.0938037	0.0938037	0.999749	0.999783
7.72	7.49675	7.49675	2.64946	2.5994	0.0923722	0.0923722	0.999749	0.999783
7.73	7.49435	7.49435	2.64559	2.59541	0.0909701	0.0909701	0.999749	0.999783
7.74	7.49193	7.49193	2.64173	2.59141	0.0895969	0.0895969	0.999749	0.999783
7.75	7.48949	7.48949	2.63787	2.58741	0.0882519	0.0882519	0.999749	0.999783
7.76	7.48702	7.48702	2.63401	2.58342	0.0869345	0.0869345	0.999749	0.999783
7.77	7.48452	7.48452	2.63015	2.57942	0.0856442	0.0856442	0.999749	0.999783
7.78	7.48201	7.48201	2.62629	2.57542	0.0843802	0.0843802	0.999749	0.999783
7.79	7.47947	7.47947	2.62242	2.57143	0.0831421	0.0831421	0.999749	0.999783
7.8	7.47691	7.47691	2.61856	2.56743	0.0819292	0.0819292	0.999749	0.999783
7.81	7.47433	7.47433	2.6147	2.56344	0.080741	0.080741	0.999749	0.999783
7.82	7.47173	7.47173	2.61084	2.55944	0.079577	0.079577	0.999749	0.999783
7.83	7.4691	7.4691	2.60698	2.55544	0.0784366	0.0784366	0.999749	0.999783
7.84	7.46646	7.46646	2.60311	2.55145	0.0773192	0.0773192	0.999749	0.999782
7.85	7.4638	7.4638	2.59925	2.54745	0.0762245	0.0762245	0.999749	0.999782
7.86	7.46111	7.46111	2.59539	2.54345	0.0751518	0.0751518	0.999749	0.999782
7.87	7.45841	7.45841	2.59153	2.53946	0.0741007	0.0741007	0.999749	0.999782
7.88	7.45569	7.45569	2.58767	2.53546	0.0730708	0.0730708	0.999749	0.999782
7.89	7.45295	7.45295	2.58381	2.53147	0.0720614	0.0720614	0.999749	0.999782
7.9	7.45019	7.45019	2.57994	2.52747	0.0710723	0.0710723	0.999749	0.999782
7.91	7.44742	7.44742	2.57608	2.52347	0.0701028	0.0701028	0.999749	0.999782
7.92	7.44463	7.44463	2.57222	2.51948	0.0691527	0.0691527	0.999749	0.999782
7.93	7.44182	7.44182	2.56836	2.51548	0.0682214	0.0682214	0.999749	0.999782
7.94	7.43899	7.43899	2.5645	2.51148	0.0673085	0.0673085	0.999749	0.999782
7.95	7.43615	7.43615	2.56063	2.50749	0.0664137	0.0664137	0.999749	0.999782
7.96	7.43329	7.43329	2.55677	2.50349	0.0655365	0.0655365	0.999749	0.999782
7.97	7.43042	7.43042	2.55291	2.49949	0.0646766	0.0646766	0.999749	0.999782
7.98	7.42753	7.42753	2.54905	2.4955	0.0638335	0.0638335	0.999749	0.999782
7.99	7.42463	7.42463	2.54519	2.4915	0.0630069	0.0630069	0.999749	0.999782
8	7.42171	7.42171	2.54133	2.48751	0.0621964	0.0621964	0.999749	0.999782
8.01	7.41878	7.41878	2.53746	2.48351	0.0614017	0.0614017	0.999749	0.999782
8.02	7.41583	7.41583	2.5336	2.47951	0.0606224	0.0606224	0.999749	0.999782
8.03	7.41287	7.41287	2.52974	2.47552	0.0598582	0.0598582	0.999749	0.999782
8.04	7.4099	7.4099	2.52588	2.47152	0.0591087	0.0591087	0.999749	0.999782
8.05	7.40691	7.40691	2.52202	2.46752	0.0583736	0.0583736	0.999749	0.999782
8.06	7.40391	7.40391	2.51816	2.46353	0.0576526	0.0576526	0.999749	0.999782
8.07	7.4009	7.4009	2.51429	2.45953	0.0569454	0.0569454	0.999749	0.999782
8.08	7.39787	7.39787	2.51043	2.45553	0.0562517	0.0562517	0.999749	0.999782
8.09	7.39484	7.39484	2.50657	2.45154	0.0555712	0.0555712	0.999749	0.999782
8.1	7.39179	7.39179	2.50271	2.44754	0.0549036	0.0549036	0.999749	0.999782
8.11	7.38872	7.38872	2.49885	2.44355	0.0542486	0.0542486	0.999749	0.999782
8.12	7.38565	7.38565	2.49498	2.43955	0.0536059	0.0536059	0.999749	0.999782
8.13	7.38256	7.38256	2.49112	2.43555	0.0529753	0.0529753	0.999749	0.999782
8.14	7.37947	7.37947	2.48726	2.43156	0.0523566	0.0523566	0.999749	0.999782
8.15	7.37636	7.37636	2.4834	2.42756	0.0517493	0.0517493	0.999749	0.999782
8.16	7.37324	7.37324	2.47954	2.42356	0.0511534	0.0511534	0.999749	0.999782
8.17	7.37012	7.37012	2.47568	2.41957	0.0505686	0.0505686	0.999749	0.999782
8.18	7.36698	7.36698	2.47181	2.41557	0.0499945	0.0499945	0.999749	0.999782
8.19	7.36383	7.36383	2.46795	2.41158	0.0494311	0.0494311	0.999749	0.999782
8.2	7.36067	7.36067	2.46409	2.40758	0.048878	0.048878	0.999749	0.999782
8.21	7.3575	7.3575	2.46023	2.40358	0.048335	0.048335	0.999749	0.999782
8.22	7.35432	7.35432	2.45637	2.39959	0.047802	0.047802	0.999749	0.999782
8.23	7.35113	7.35113	2.4525	2.39559	0.0472787	0.0472787	0.999748	0.999782
8.24	7.34793	7.34793	2.44864	2.39159	0.0467648	0.0467648	0.999748	0.999782
8.25	7.34473	7.34473	2.44478	2.3876	0.0462603	0.0462603	0.999748	0.999782
8.26	7.34151	7.34151	2.44092	2.3836	0.0457649	0.0457649	0.999748	0.999782
8.27	7.33829	7.33829	2.43706	2.3796	0.0452783	0.0452783	0.999748	0.999782
8.28	7.33506	7.33506	2.4332	2.37561	0.0448005	0.0448005	0.999748	0.999782
8.29	7.33181	7.33181	2.42933	2.37161	0.0443313	0.0443313	0.999748	0.999782
8.3	7.32856	7.32856	2.42547	2.36762	0.0438703	0.0438703	0.999748	0.999782
8.31	7.32531	7.32531	2.42161	2.36362	0.0434176	0.0434176	0.999748	0.999782
8.32	7.32204	7.32204	2.41775	2.35962	0.0429729	0.0429729	0.999748	0.999782
8.33	7.31877	7.31877	2.41389	2.35563	0.042536	0.042536	0.999748	0.999782
8.34	7.31548	7.31548	2.41003	2.35163	0.0421068	0.0421068	0.999748	0.999782
8.35	7.31219	7.31219	2.40616	2.34763	0.0416851	0.0416851	0.999748	0.999782
8.36	7.3089	7.3089	2.4023	2.34364	0.0412707	0.0412707	0.999748	0.999782
8.37	7.30559	7.30559	2.39844	2.33964	0.0408636	0.0408636	0.999748	0.999782
8.38	7.30228	7.30228	2.39458	2.33564	0.0404635	0.0404635	0.999748	0.999782
8.39	7.29896	7.29896	2.39072	2.33165	0.0400704	0.0400704	0.999748	0.999782
8.4	7.29564	7.29564	2.38685	2.32765	0.039684	0.039684	0.999748	0.999782
8.41	7.2923	7.2923	2.38299	2.32366	0.0393043	0.0393043	0.999748	0.999782
8.42	7.28897	7.28897	2.37913	2.31966	0.038931	0.038931	0.999748	0.999782
8.43	7.28562	7.28562	2.37527	2.31566	0.0385641	0.0385641	0.999748	0.999782
8.44	7.28227	7.28227	2.37141	2.31167	0.0382035	0.0382035	0.999748	0.999782
8.45	7.27891	7.27891	2.36755	2.30767	0.037849	0.037849	0.999748	0.999782
8.46	7.27554	7.27554	2.36368	2.30367	0.0375004	0.0375004	0.999748	0.999782
8.47	7.27217	7.27217	2.35982	2.29968	0.0371577	0.0371577	0.999748	0.999782
8.48	7.26879	7.26879	2.35596	2.29568	0.0368208	0.0368208	0.999748	0.999782
8.49	7.26541	7.26541	2.3521	2.29169	0.0364895	0.0364895	0.999748	0.999782
8.5	7.26202	7.26202	2.34824	2.28769	0.0361637	0.0361637	0.999748	0.999782
8.51	7.25863	7.25863	2.34437	2.28369	0.0358433	0.0358433	0.999748	0.999782
8.52	7.25523	7.25523	2.34051	2.2797	0.0355283	0.0355283	0.999748	0.999782
8.53	7.25182	7.25182	2.33665	2.2757	0.0352184	0.0352184	0.999748	0.999782
8.54	7.24841	7.24841	2.33279	2.2717	0.0349136	0.0349136	0.999748	0.999782
8.55	7.24499	7.24499	2.32893	2.26771	0.0346138	0.0346138	0.999748	0.999782
8.56	7.24157	7.24157	2.32507	2.26371	0.0343189	0.0343189	0.999748	0.999782
8.57	7.23814	7.23814	2.3212	2.25971	0.0340288	0.0340288	0.999748	0.999782
8.58	7.23471	7.23471	2.31734	2.25572	0.0337434	0.0337434	0.999748	0.999782
8.59	7.23127	7.23127	2.31348	2.25172	0.0334627	0.0334627	0.999748	0.999782
8.6	7.22782	7.22782	2.30962	2.24773	0.0331864	0.0331864	0.999748	0.999782
8.61	7.22438	7.22438	2.30576	2.24373	0.0329146	0.0329146	0.999748	0.999782
8.62	7.22092	7.22092	2.3019	2.23973	0.0326471	0.0326471	0.999748	0.999782
8.63	7.21747	7.21747	2.29803	2.23574	0.032384	0.032384	0.999748	0.999782
8.64	7.214	7.214	2.29417	2.23174	0.0321249	0.0321249	0.999748	0.999782
8.65	7.21054	7.21054	2.29031	2.22774	0.03187	0.03187	0.999748	0.999782
8.66	7.20706	7.20706	2.28645	2.22375	0.0316192	0.0316192	0.999748	0.999782
8.67	7.20359	7.20359	2.28259	2.21975	0.0313722	0.0313722	0.999748	0.999782
8.68	7.20011	7.20011	2.27872	2.21576	0.0311292	0.0311292	0.999748	0.999782
8.69	7.19662	7.19662	2.27486	2.21176	0.0308899	0.0308899	0.999748	0.999782
8.7	7.19313	7.19313	2.271	2.20776	0.0306544	0.0306544	0.999748	0.999782
8.71	7.18964	7.18964	2.26714	2.20377	0.0304226	0.0304226	0.999748	0.999782
8.72	7.18614	7.18614	2.26328	2.19977	0.0301943	0.0301943	0.999748	0.999782
8.73	7.18264	7.18264	2.25942	2.19577	0.0299695	0.0299695	0.999748	0.999782
8.74	7.17914	7.17914	2.25555	2.19178	0.0297483	0.0297483	0.999748	0.999782
8.75	7.17563	7.17563	2.25169	2.18778	0.0295304	0.0295304	0.999748	0.999782
8.76	7.17211	7.17211	2.24783	2.18378	0.0293158	0.0293158	0.999748	0.999782
8.77	7.1686	7.1686	2.24397	2.17979	0.0291045	0.0291045	0.999748	0.999782
8.78	7.16508	7.16508	2.24011	2.17579	0.0288964	0.0288964	0.999748	0.999782
8.79	7.16155	7.16155	2.23624	2.1718	0.0286915	0.0286915	0.999748	0.999782
8.8	7.15802	7.15802	2.23238	2.1678	0.0284897	0.0284897	0.999748	0.999782
8.81	7.15449	7.15449	2.22852	2.1638	0.0282909	0.0282909	0.999748	0.999782
8.82	7.15096	7.15096	2.22466	2.15981	0.028095	0.028095	0.999748	0.999782
8.83	7.14742	7.14742	2.2208	2.15581	0.0279022	0.0279022	0.999748	0.999782
8.84	7.14388	7.14388	2.21694	2.15181	0.0277121	0.0277121	0.999748	0.999782
8.85	7.14033	7.14033	2.21307	2.14782	0.0275249	0.0275249	0.999748	0.999782
8.86	7.13678	7.13678	2.20921	2.14382	0.0273405	0.0273405	0.999748	0.999782
8.87	7.13323	7.13323	2.20535	2.13982	0.0271588	0.0271588	0.999748	0.999782
8.88	7.12967	7.12967	2.20149	2.13583	0.0269798	0.0269798	0.999748	0.999782
8.89	7.12612	7.12612	2.19763	2.13183	0.0268034	0.0268034	0.999748	0.999782
8.9	7.12255	7.12255	2.19377	2.12784	0.0266296	0.0266296	0.999748	0.999782
8.91	7.11899	7.11899	2.1899	2.12384	0.0264583	0.0264583	0.999748	0.999782
8.92	7.11542	7.11542	2.18604	2.11984	0.0262895	0.0262895	0.999748	0.999782
8.93	7.11185	7.11185	2.18218	2.11585	0.0261231	0.0261231	0.999748	0.999782
8.94	7.10828	7.10828	2.17832	2.11185	0.0259592	0.0259592	0.999748	0.999782
8.95	7.1047	7.1047	2.17446	2.10785	0.0257976	0.0257976	0.999748	0.999782
8.96	7.10112	7.10112	2.17059	2.10386	0.0256383	0.0256383	0.999748	0.999782
8.97	7.09754	7.09754	2.16673	2.09986	0.0254813	0.0254813	0.999748	0.999782
8.98	7.09395	7.09395	2.16287	2.09587	0.0253266	0.0253266	0.999748	0.999782
8.99	7.09036	7.09036	2.15901	2.09187	0.025174	0.025174	0.999748	0.999782
9	7.08677	7.08677	2.15515	2.08787	0.0250236	0.0250236	0.999748	0.999782
9.01	7.08318	7.08318	2.15129	2.08388	0.0248754	0.0248754	0.999748	0.999782
9.02	7.07958	7.07958	2.14742	2.07988	0.0247292	0.0247292	0.999748	0.999782
9.03	7.07598	7.07598	2.14356	2.07588	0.0245851	0.0245851	0.999748	0.999782
9.04	7.07238	7.07238	2.1397	2.07189	0.024443	0.024443	0.999748	0.999782
9.05	7.06878	7.06878	2.13584	2.06789	0.0243029	0.0243029	0.999748	0.999782
9.06	7.06517	7.06517	2.13198	2.06389	0.0241647	0.0241647	0.999748	0.999782
9.07	7.06156	7.06156	2.12811	2.0599	0.0240285	0.0240285	0.999748	0.999782
9.08	7.05795	7.05795	2.12425	2.0559	0.0238941	0.0238941	0.999748	0.999782
9.09	7.05434	7.05434	2.12039	2.05191	0.0237616	0.0237616	0.999748	0.999782
9.1	7.05072	7.05072	2.11653	2.04791	0.0236309	0.0236309	0.999748	0.999782
9.11	7.04711	7.04711	2.11267	2.04391	0.0235021	0.0235021	0.999748	0.999782
9.12	7.04348	7.04348	2.10881	2.03992	0.0233749	0.0233749	0.999748	0.999782
9.13	7.03986	7.03986	2.10494	2.03592	0.0232495	0.0232495	0.999748	0.999782
9.14	7.03624	7.03624	2.10108	2.03192	0.0231259	0.0231259	0.999748	0.999782
9.15	7.03261	7.03261	2.09722	2.02793	0.0230039	0.0230039	0.999748	0.999782
9.16	7.02898	7.02898	2.09336	2.02393	0.0228835	0.0228835	0.999748	0.999782
9.17	7.02535	7.02535	2.0895	2.01993	0.0227648	0.0227648	0.999748	0.999782
9.18	7.02171	7.02171	2.08564	2.01594	0.0226477	0.0226477	0.999748	0.999782
9.19	7.01808	7.01808	2.08177	2.01194	0.0225321	0.0225321	0.999748	0.999782
9.2	7.01444	7.01444	2.07791	2.00795	0.0224181	0.0224181	0.999748	0.999782
9.21	7.0108	7.0108	2.07405	2.00395	0.0223056	0.0223056	0.999748	0.999782
9.22	7.00716	7.00716	2.07019	1.99995	0.0221946	0.0221946	0.999748	0.999782
9.23	7.00351	7.00351	2.06633	1.99596	0.0220851	0.0220851	0.999748	0.999782
9.24	6.99987	6.99987	2.06246	1.99196	0.021977	0.021977	0.999748	0.999782
9.25	6.99622	6.99622	2.0586	1.98796	0.0218704	0.0218704	0.999748	0.999782
9.26	6.99257	6.99257	2.05474	1.98397	0.0217651	0.0217651	0.999748	0.999782
9.27	6.98892	6.98892	2.05088	1.97997	0.0216613	0.0216613	0.999748	0.999782
9.28	6.98527	6.98527	2.04702	1.97598	0.0215587	0.0215587	0.999748	0.999782
9.29	6.98161	6.98161	2.04316	1.97198	0.0214576	0.0214576	0.999748	0.999782
9.3	6.97795	6.97795	2.03929	1.96798	0.0213577	0.0213577	0.999748	0.999782
9.31	6.9743	6.9743	2.03543	1.96399	0.0212592	0.0212592	0.999748	0.999782
9.32	6.97063	6.97063	2.03157	1.95999	0.0211619	0.0211619	0.999748	0.999782
9.33	6.96697	6.96697	2.02771	1.95599	0.0210659	0.0210659	0.999748	0.999782
9.34	6.96331	6.96331	2.02385	1.952	0.0209711	0.0209711	0.999748	0.999782
9.35	6.95964	6.95964	2.01998	1.948	0.0208775	0.0208775	0.999748	0.999782
9.36	6.95598	6.95598	2.01612	1.944	0.0207852	0.0207852	0.999748	0.999782
9.37	6.95231	6.95231	2.01226	1.94001	0.020694	0.020694	0.999747	0.999782
9.38	6.94864	6.94864	2.0084	1.93601	0.020604	0.020604	0.999747	0.999782
9.39	6.94496	6.94496	2.00454	1.93202	0.0205151	0.0205151	0.999747	0.999782
9.4	6.94129	6.94129	2.00068	1.92802	0.0204273	0.0204273	0.999747	0.999782
9.41	6.93761	6.93761	1.99681	1.92402	0.0203407	0.0203407	0.999747	0.999782
9.42	6.93394	6.93394	1.99295	1.92003	0.0202551	0.0202551	0.999747	0.999782
9.43	6.93026	6.93026	1.98909	1.91603	0.0201707	0.0201707	0.999747	0.999782
9.44	6.92658	6.92658	1.98523	1.91203	0.0200872	0.0200872	0.999747	0.999782
9.45	6.9229	6.9229	1.98137	1.90804	0.0200049	0.0200049	0.999747	0.999782
9.46	6.91921	6.91921	1.97751	1.90404	0.0199235	0.0199235	0.999747	0.999782
9.47	6.91553	6.91553	1.97364	1.90004	0.0198432	0.0198432	0.999747	0.999782
9.48	6.91184	6.91184	1.96978	1.89605	0.0197639	0.0197639	0.999747	0.999782
9.49	6.90816	6.90816	1.96592	1.89205	0.0196855	0.0196855	0.999747	0.999782
9.5	6.90447	6.90447	1.96206	1.88806	0.0196082	0.0196082	0.999747	0.999782
9.51	6.90078	6.90078	1.9582	1.88406	0.0195318	0.0195318	0.999747	0.999782
9.52	6.89709	6.89709	1.95433	1.88006	0.0194563	0.0194563	0.999747	0.999782
9.53	6.89339	6.89339	1.95047	1.87607	0.0193817	0.0193817	0.999747	0.999782
9.54	6.8897	6.8897	1.94661	1.87207	0.0193081	0.0193081	0.999747	0.999782
9.55	6.886	6.886	1.94275	1.86807	0.0192353	0.0192353	0.999747	0.999782
9.56	6.88231	6.88231	1.93889	1.86408	0.0191635	0.0191635	0.999747	0.999782
9.57	6.87861	6.87861	1.93503	1.86008	0.0190925	0.0190925	0.999747	0.999782
9.58	6.87491	6.87491	1.93116	1.85609	0.0190224	0.0190224	0.999747	0.999782
9.59	6.87121	6.87121	1.9273	1.85209	0.0189531	0.0189531	0.999747	0.999782
9.6	6.86751	6.86751	1.92344	1.84809	0.0188847	0.0188847	0.999747	0.999782
9.61	6.86381	6.86381	1.91958	1.8441	0.0188171	0.0188171	0.999747	0.999782
9.62	6.8601	6.8601	1.91572	1.8401	0.0187503	0.0187503	0.999747	0.999782
9.63	6.8564	6.8564	1.91185	1.8361	0.0186843	0.0186843	0.999747	0.999782
9.64	6.85269	6.85269	1.90799	1.83211	0.0186191	0.0186191	0.999747	0.999782
9.65	6.84898	6.84898	1.90413	1.82811	0.0185547	0.0185547	0.999747	0.999782
9.66	6.84527	6.84527	1.90027	1.82411	0.018491	0.018491	0.999747	0.999782
9.67	6.84156	6.84156	1.89641	1.82012	0.0184281	0.0184281	0.999747	0.999782
9.68	6.83785	6.83785	1.89255	1.81612	0.018366	0.018366	0.999747	0.999782
9.69	6.83414	6.83414	1.88868	1.81213	0.0183046	0.0183046	0.999747	0.999782
9.7	6.83043	6.83043	1.88482	1.80813	0.0182439	0.0182439	0.999747	0.999782
9.71	6.82671	6.82671	1.88096	1.80413	0.0181839	0.0181839	0.999747	0.999782
9.72	6.823	6.823	1.8771	1.80014	0.0181246	0.0181246	0.999747	0.999782
9.73	6.81928	6.81928	1.87324	1.79614	0.0180661	0.0180661	0.999747	0.999782
9.74	6.81556	6.81556	1.86937	1.79214	0.0180082	0.0180082	0.999747	0.999782
9.75	6.81184	6.81184	1.86551	1.78815	0.017951	0.017951	0.999747	0.999782
9.76	6.80812	6.80812	1.86165	1.78415	0.0178944	0.0178944	0.999747	0.999782
9.77	6.8044	6.8044	1.85779	1.78015	0.0178385	0.0178385	0.999747	0.999782
9.78	6.80068	6.80068	1.85393	1.77616	0.0177833	0.0177833	0.999747	0.999782
9.79	6.79696	6.79696	1.85007	1.77216	0.0177287	0.0177287	0.999747	0.999782
9.8	6.79324	6.79324	1.8462	1.76817	0.0176747	0.0176747	0.999747	0.999782
9.81	6.78951	6.78951	1.84234	1.76417	0.0176214	0.0176214	0.999747	0.999782
9.82	6.78579	6.78579	1.83848	1.76017	0.0175687	0.0175687	0.999747	0.999782
9.83	6.78206	6.78206	1.83462	1.75618	0.0175166	0.0175166	0.999747	0.999782
9.84	6.77833	6.77833	1.83076	1.75218	0.017465	0.017465	0.999747	0.999782
9.85	6.7746	6.7746	1.8269	1.74818	0.0174141	0.0174141	0.999747	0.999782
9.86	6.77088	6.77088	1.82303	1.74419	0.0173638	0.0173638	0.999747	0.999782
9.87	6.76715	6.76715	1.81917	1.74019	0.017314	0.017314	0.999747	0.999782
9.88	6.76341	6.76341	1.81531	1.7362	0.0172648	0.0172648	0.999747	0.999782
9.89	6.75968	6.75968	1.81145	1.7322	0.0172161	0.0172161	0.999747	0.999782
9.9	6.75595	6.75595	1.80759	1.7282	0.017168	0.017168	0.999747	0.999782
9.91	6.75222	6.75222	1.80372	1.72421	0.0171205	0.0171205	0.999747	0.999782
9.92	6.74848	6.74848	1.79986	1.72021	0.0170734	0.0170734	0.999747	0.999782
9.93	6.74475	6.74475	1.796	1.71621	0.017027	0.017027	0.999747	0.999782
9.94	6.74101	6.74101	1.79214	1.71222	0.016981	0.016981	0.999747	0.999782
9.95	6.73727	6.73727	1.78828	1.70822	0.0169355	0.0169355	0.999747	0.999782
9.96	6.73354	6.73354	1.78442	1.70422	0.0168906	0.0168906	0.999747	0.999782
9.97	6.7298	6.7298	1.78055	1.70023	0.0168462	0.0168462	0.999747	0.999782
9.98	6.72606	6.72606	1.77669	1.69623	0.0168022	0.0168022	0.999747	0.999782
9.99	6.72232	6.72232	1.77283	1.69224	0.0167588	0.0167588	0.999747	0.999782
10	6.71858	6.71858	1.76897	1.68824	0.0167158	0.0167158	0.999747	0.999782
10.01	6.71484	6.71484	1.76511	1.68424	0.0166733	0.0166733	0.999747	0.999782
10.02	6.71109	6.71109	1.76124	1.68025	0.0166313	0.0166313	0.999747	0.999782
10.03	6.70735	6.70735	1.75738	1.67625	0.0165898	0.0165898	0.999747	0.999782
10.04	6.70361	6.70361	1.75352	1.67225	0.0165487	0.0165487	0.999747	0.999782
10.05	6.69986	6.69986	1.74966	1.66826	0.016508	0.016508	0.999747	0.999782
10.06	6.69612	6.69612	1.7458	1.66426	0.0164678	0.0164678	0.999747	0.999782
10.07	6.69237	6.69237	1.74194	1.66026	0.0164281	0.0164281	0.999747	0.999782
10.08	6.68862	6.68862	1.73807	1.65627	0.0163888	0.0163888	0.999747	0.999782
10.09	6.68488	6.68488	1.73421	1.65227	0.0163499	0.0163499	0.999747	0.999782
10.1	6.68113	6.68113	1.73035	1.64828	0.0163114	0.0163114	0.999747	0.999782
10.11	6.67738	6.67738	1.72649	1.64428	0.0162734	0.0162734	0.999747	0.999782
10.12	6.67363	6.67363	1.72263	1.64028	0.0162358	0.0162358	0.999747	0.999782
10.13	6.66988	6.66988	1.71877	1.63629	0.0161985	0.0161985	0.999747	0.999782
10.14	6.66613	6.66613	1.7149	1.63229	0.0161617	0.0161617	0.999747	0.999782
10.15	6.66238	6.66238	1.71104	1.62829	0.0161253	0.0161253	0.999747	0.999782
10.16	6.65863	6.65863	1.70718	1.6243	0.0160893	0.0160893	0.999747	0.999782
10.17	6.65487	6.65487	1.70332	1.6203	0.0160537	0.0160537	0.999747	0.999782
10.18	6.65112	6.65112	1.69946	1.61631	0.0160184	0.0160184	0.999747	0.999782
10.19	6.64737	6.64737	1.69559	1.61231	0.0159836	0.0159836	0.999747	0.999782
10.2	6.64361	6.64361	1.69173	1.60831	0.0159491	0.0159491	0.999747	0.999782
10.21	6.63986	6.63986	1.68787	1.60432	0.015915	0.015915	0.999747	0.999782
10.22	6.6361	6.6361	1.68401	1.60032	0.0158812	0.0158812	0.999747	0.999782
10.23	6.63234	6.63234	1.68015	1.59632	0.0158478	0.0158478	0.999747	0.999782
10.24	6.62859	6.62859	1.67629	1.59233	0.0158148	0.0158148	0.999747	0.999782
10.25	6.62483	6.62483	1.67242	1.58833	0.0157821	0.0157821	0.999747	0.999782
10.26	6.62107	6.62107	1.66856	1.58433	0.0157498	0.0157498	0.999747	0.999782
10.27	6.61731	6.61731	1.6647	1.58034	0.0157178	0.0157178	0.999747	0.999782
10.28	6.61355	6.61355	1.66084	1.57634	0.0156861	0.0156861	0.999747	0.999782
10.29	6.60979	6.60979	1.65698	1.57235	0.0156548	0.0156548	0.999747	0.999782
10.3	6.60603	6.60603	1.65311	1.56835	0.0156238	0.0156238	0.999747	0.999782
10.31	6.60227	6.60227	1.64925	1.56435	0.0155932	0.0155932	0.999747	0.999782
10.32	6.59851	6.59851	1.64539	1.56036	0.0155628	0.0155628	0.999747	0.999782
10.33	6.59475	6.59475	1.64153	1.55636	0.0155328	0.0155328	0.999747	0.999782
10.34	6.59098	6.59098	1.63767	1.55236	0.0155031	0.0155031	0.999747	0.999782
10.35	6.58722	6.58722	1.63381	1.54837	0.0154737	0.0154737	0.999747	0.999782
10.36	6.58346	6.58346	1.62994	1.54437	0.0154447	0.0154447	0.999747	0.999782
10.37	6.57969	6.57969	1.62608	1.54037	0.0154159	0.0154159	0.999747	0.999782
10.38	6.57593	6.57593	1.62222	1.53638	0.0153874	0.0153874	0.999747	0.999782
10.39	6.57216	6.57216	1.61836	1.53238	0.0153593	0.0153593	0.999747	0.999782
10.4	6.5684	6.5684	1.6145	1.52839	0.0153314	0.0153314	0.999747	0.999782
10.41	6.56463	6.56463	1.61064	1.52439	0.0153038	0.0153038	0.999747	0.999782
10.42	6.56086	6.56086	1.60677	1.52039	0.0152765	0.0152765	0.999747	0.999782
10.43	6.5571	6.5571	1.60291	1.5164	0.0152495	0.0152495	0.999747	0.999782
10.44	6.55333	6.55333	1.59905	1.5124	0.0152228	0.0152228	0.999747	0.999782
10.45	6.54956	6.54956	1.59519	1.5084	0.0151963	0.0151963	0.999747	0.999782
10.46	6.54579	6.54579	1.59133	1.50441	0.0151701	0.0151701	0.999747	0.999782
10.47	6.54202	6.54202	1.58746	1.50041	0.0151442	0.0151442	0.999747	0.999782
10.48	6.53825	6.53825	1.5836	1.49642	0.0151186	0.0151186	0.999747	0.999782
10.49	6.53448	6.53448	1.57974	1.49242	0.0150932	0.0150932	0.999747	0.999782
10.5	6.53071	6.53071	1.57588	1.48842	0.0150681	0.0150681	0.999747	0.999782
10.51	6.52694	6.52694	1.57202	1.48443	0.0150432	0.0150432	0.999747	0.999782
10.52	6.52317	6.52317	1.56816	1.48043	0.0150186	0.0150186	0.999747	0.999782
10.53	6.5194	6.5194	1.56429	1.47643	0.0149942	0.0149942	0.999747	0.999782
10.54	6.51562	6.51562	1.56043	1.47244	0.0149701	0.0149701	0.999747	0.999782
10.55	6.51185	6.51185	1.55657	1.46844	0.0149463	0.0149463	0.999747	0.999782
10.56	6.50808	6.50808	1.55271	1.46444	0.0149227	0.0149227	0.999747	0.999782
10.57	6.5043	6.5043	1.54885	1.46045	0.0148993	0.0148993	0.999747	0.999782
10.58	6.50053	6.50053	1.54498	1.45645	0.0148762	0.0148762	0.999747	0.999782
10.59	6.49676	6.49676	1.54112	1.45246	0.0148533	0.0148533	0.999747	0.999782
10.6	6.49298	6.49298	1.53726	1.44846	0.0148306	0.0148306	0.999747	0.999782
10.61	6.48921	6.48921	1.5334	1.44446	0.0148082	0.0148082	0.999747	0.999782
10.62	6.48543	6.48543	1.52954	1.44047	0.014786	0.014786	0.999747	0.999782
10.63	6.48165	6.48165	1.52568	1.43647	0.014764	0.014764	0.999747	0.999782
10.64	6.47788	6.47788	1.52181	1.43247	0.0147422	0.0147422	0.999747	0.999782
10.65	6.4741	6.4741	1.51795	1.42848	0.0147207	0.0147207	0.999747	0.999782
10.66	6.47032	6.47032	1.51409	1.42448	0.0146994	0.0146994	0.999747	0.999782
10.67	6.46655	6.46655	1.51023	1.42048	0.0146782	0.0146782	0.999747	0.999782
10.68	6.46277	6.46277	1.50637	1.41649	0.0146574	0.0146574	0.999747	0.999782
10.69	6.45899	6.45899	1.50251	1.41249	0.0146367	0.0146367	0.999747	0.999782
10.7	6.45521	6.45521	1.49864	1.4085	0.0146162	0.0146162	0.999747	0.999782
10.71	6.45143	6.45143	1.49478	1.4045	0.0145959	0.0145959	0.999747	0.999782
10.72	6.44765	6.44765	1.49092	1.4005	0.0145759	0.0145759	0.999747	0.999782
10.73	6.44387	6.44387	1.48706	1.39651	0.014556	0.014556	0.999747	0.999782
10.74	6.44009	6.44009	1.4832	1.39251	0.0145363	0.0145363	0.999747	0.999782
10.75	6.43631	6.43631	1.47933	1.38851	0.0145169	0.0145169	0.999747	0.999782
10.76	6.43253	6.43253	1.47547	1.38452	0.0144976	0.0144976	0.999747	0.999782
10.77	6.42875	6.42875	1.47161	1.38052	0.0144785	0.0144785	0.999747	0.999782
10.78	6.42497	6.42497	1.46775	1.37653	0.0144596	0.0144596	0.999747	0.999782
10.79	6.42119	6.42119	1.46389	1.37253	0.0144409	0.0144409	0.999747	0.999782
10.8	6.4174	6.4174	1.46003	1.36853	0.0144224	0.0144224	0.999747	0.999782
10.81	6.41362	6.41362	1.45616	1.36454	0.014404	0.014404	0.999747	0.999782
10.82	6.40984	6.40984	1.4523	1.36054	0.0143859	0.0143859	0.999747	0.999782
10.83	6.40606	6.40606	1.44844	1.35654	0.0143679	0.0143679	0.999747	0.999782
10.84	6.40227	6.40227	1.44458	1.35255	0.0143501	0.0143501	0.999747	0.999782
10.85	6.39849	6.39849	1.44072	1.34855	0.0143325	0.0143325	0.999747	0.999782
10.86	6.3947	6.3947	1.43685	1.34455	0.0143151	0.0143151	0.999747	0.999782
10.87	6.39092	6.39092	1.43299	1.34056	0.0142978	0.0142978	0.999747	0.999782
10.88	6.38713	6.38713	1.42913	1.33656	0.0142807	0.0142807	0.999747	0.999782
10.89	6.38335	6.38335	1.42527	1.33257	0.0142638	0.0142638	0.999747	0.999782
10.9	6.37956	6.37956	1.42141	1.32857	0.014247	0.014247	0.999747	0.999782
10.91	6.37578	6.37578	1.41755	1.32457	0.0142304	0.0142304	0.999747	0.999782
10.92	6.37199	6.37199	1.41368	1.32058	0.014214	0.014214	0.999747	0.999782
10.93	6.36821	6.36821	1.40982	1.31658	0.0141977	0.0141977	0.999747	0.999782
10.94	6.36442	6.36442	1.40596	1.31258	0.0141816	0.0141816	0.999747	0.999782
10.95	6.36063	6.36063	1.4021	1.30859	0.0141656	0.0141656	0.999747	0.999782
10.96	6.35685	6.35685	1.39824	1.30459	0.0141498	0.0141498	0.999747	0.999782
10.97	6.35306	6.35306	1.39438	1.30059	0.0141342	0.0141342	0.999747	0.999782
10.98	6.34927	6.34927	1.39051	1.2966	0.0141187	0.0141187	0.999747	0.999782
10.99	6.34548	6.34548	1.38665	1.2926	0.0141033	0.0141033	0.999747	0.999782
11	6.34169	6.34169	1.38279	1.28861	0.0140881	0.0140881	0.999747	0.999782
11.01	6.33791	6.33791	1.37893	1.28461	0.0140731	0.0140731	0.999747	0.999782
11.02	6.33412	6.33412	1.37507	1.28061	0.0140582	0.0140582	0.999747	0.999782
11.03	6.33033	6.33033	1.3712	1.27662	0.0140434	0.0140434	0.999747	0.999782
11.04	6.32654	6.32654	1.36734	1.27262	0.0140288	0.0140288	0.999747	0.999782
11.05	6.32275	6.32275	1.36348	1.26862	0.0140143	0.0140143	0.999747	0.999782
11.06	6.31896	6.31896	1.35962	1.26463	0.014	0.014	0.999747	0.999782
11.07	6.31517	6.31517	1.35576	1.26063	0.0139858	0.0139858	0.999747	0.999782
11.08	6.31138	6.31138	1.3519	1.25664	0.0139718	0.0139718	0.999747	0.999782
11.09	6.30759	6.30759	1.34803	1.25264	0.0139579	0.0139579	0.999747	0.999782
11.1	6.3038	6.3038	1.34417	1.24864	0.0139441	0.0139441	0.999747	0.999782
11.11	6.30001	6.30001	1.34031	1.24465	0.0139304	0.0139304	0.999747	0.999782
11.12	6.29622	6.29622	1.33645	1.24065	0.0139169	0.0139169	0.999747	0.999782
11.13	6.29242	6.29242	1.33259	1.23665	0.0139035	0.0139035	0.999747	0.999782
11.14	6.28863	6.28863	1.32872	1.23266	0.0138903	0.0138903	0.999747	0.999782
11.15	6.28484	6.28484	1.32486	1.22866	0.0138771	0.0138771	0.999747	0.999782
11.16	6.28105	6.28105	1.321	1.22466	0.0138641	0.0138641	0.999747	0.999782
11.17	6.27726	6.27726	1.31714	1.22067	0.0138513	0.0138513	0.999747	0.999782
11.18	6.27346	6.27346	1.31328	1.21667	0.0138385	0.0138385	0.999747	0.999782
11.19	6.26967	6.26967	1.30942	1.21268	0.0138259	0.0138259	0.999747	0.999782
11.2	6.26588	6.26588	1.30555	1.20868	0.0138134	0.0138134	0.999747	0.999782
11.21	6.26208	6.26208	1.30169	1.20468	0.013801	0.013801	0.999747	0.999782
11.22	6.25829	6.25829	1.29783	1.20069	0.0137887	0.0137887	0.999747	0.999782
11.23	6.2545	6.2545	1.29397	1.19669	0.0137765	0.0137765	0.999747	0.999782
11.24	6.2507	6.2507	1.29011	1.19269	0.0137645	0.0137645	0.999747	0.999782
11.25	6.24691	6.24691	1.28625	1.1887	0.0137526	0.0137526	0.999747	0.999782
11.26	6.24311	6.24311	1.28238	1.1847	0.0137408	0.0137408	0.999747	0.999782
11.27	6.23932	6.23932	1.27852	1.1807	0.0137291	0.0137291	0.999747	0.999782
11.28	6.23552	6.23552	1.27466	1.17671	0.0137175	0.0137175	0.999747	0.999782
11.29	6.23173	6.23173	1.2708	1.17271	0.013706	0.013706	0.999747	0.999782
11.3	6.22793	6.22793	1.26694	1.16872	0.0136947	0.0136947	0.999747	0.999782
11.31	6.22414	6.22414	1.26307	1.16472	0.0136834	0.0136834	0.999747	0.999782
11.32	6.22034	6.22034	1.25921	1.16072	0.0136723	0.0136723	0.999747	0.999782
11.33	6.21654	6.21654	1.25535	1.15673	0.0136612	0.0136612	0.999747	0.999782
11.34	6.21275	6.21275	1.25149	1.15273	0.0136503	0.0136503	0.999747	0.999782
11.35	6.20895	6.20895	1.24763	1.14873	0.0136394	0.0136394	0.999747	0.999782
11.36	6.20516	6.20516	1.24377	1.14474	0.0136287	0.0136287	0.999747	0.999782
11.37	6.20136	6.20136	1.2399	1.14074	0.0136181	0.0136181	0.999747	0.999782
11.38	6.19756	6.19756	1.23604	1.13675	0.0136075	0.0136075	0.999747	0.999782
11.39	6.19377	6.19377	1.23218	1.13275	0.0135971	0.0135971	0.999747	0.999782
11.4	6.18997	6.18997	1.22832	1.12875	0.0135868	0.0135868	0.999747	0.999782
11.41	6.18617	6.18617	1.22446	1.12476	0.0135766	0.0135766	0.999747	0.999782
11.42	6.18237	6.18237	1.22059	1.12076	0.0135664	0.0135664	0.999747	0.999782
11.43	6.17857	6.17857	1.21673	1.11676	0.0135564	0.0135564	0.999747	0.999782
11.44	6.17478	6.17478	1.21287	1.11277	0.0135464	0.0135464	0.999747	0.999782
11.45	6.17098	6.17098	1.20901	1.10877	0.0135366	0.0135366	0.999747	0.999782
11.46	6.16718	6.16718	1.20515	1.10477	0.0135268	0.0135268	0.999747	0.999782
11.47	6.16338	6.16338	1.20129	1.10078	0.0135172	0.0135172	0.999747	0.999782
11.48	6.15958	6.15958	1.19742	1.09678	0.0135076	0.0135076	0.999747	0.999782
11.49	6.15578	6.15578	1.19356	1.09279	0.0134981	0.0134981	0.999747	0.999782
11.5	6.15199	6.15199	1.1897	1.08879	0.0134887	0.0134887	0.999747	0.999782
11.51	6.14819	6.14819	1.18584	1.08479	0.0134794	0.0134794	0.999747	0.999782
11.52	6.14439	6.14439	1.18198	1.0808	0.0134702	0.0134702	0.999747	0.999782
11.53	6.14059	6.14059	1.17812	1.0768	0.013461	0.013461	0.999747	0.999782
11.54	6.13679	6.13679	1.17425	1.0728	0.013452	0.013452	0.999747	0.999782
11.55	6.13299	6.13299	1.17039	1.06881	0.013443	0.013443	0.999747	0.999782
11.56	6.12919	6.12919	1.16653	1.06481	0.0134341	0.0134341	0.999747	0.999782
11.57	6.12539	6.12539	1.16267	1.06081	0.0134253	0.0134253	0.999747	0.999782
11.58	6.12159	6.12159	1.15881	1.05682	0.0134166	0.0134166	0.999747	0.999782
11.59	6.11779	6.11779	1.15494	1.05282	0.013408	0.013408	0.999747	0.999782
11.6	6.11399	6.11399	1.15108	1.04883	0.0133994	0.0133994	0.999747	0.999782
11.61	6.11018	6.11018	1.14722	1.04483	0.013391	0.013391	0.999747	0.999782
11.62	6.10638	6.10638	1.14336	1.04083	0.0133826	0.0133826	0.999747	0.999782
11.63	6.10258	6.10258	1.1395	1.03684	0.0133743	0.0133743	0.999747	0.999782
11.64	6.09878	6.09878	1.13564	1.03284	0.013366	0.013366	0.999747	0.999782
11.65	6.09498	6.09498	1.13177	1.02884	0.0133579	0.0133579	0.999747	0.999782
11.66	6.09118	6.09118	1.12791	1.02485	0.0133498	0.0133498	0.999747	0.999782
11.67	6.08738	6.08738	1.12405	1.02085	0.0133418	0.0133418	0.999747	0.999782
11.68	6.08357	6.08357	1.12019	1.01686	0.0133338	0.0133338	0.999747	0.999782
11.69	6.07977	6.07977	1.11633	1.01286	0.013326	0.013326	0.999747	0.999782
11.7	6.07597	6.07597	1.11246	1.00886	0.0133182	0.0133182	0.999747	0.999782
11.71	6.07217	6.07217	1.1086	1.00487	0.0133105	0.0133105	0.999747	0.999782
11.72	6.06837	6.06837	1.10474	1.00087	0.0133028	0.0133028	0.999747	0.999782
11.73	6.06456	6.06456	1.10088	0.996874	0.0132952	0.0132952	0.999747	0.999782
11.74	6.06076	6.06076	1.09702	0.992877	0.0132877	0.0132877	0.999747	0.999782
11.75	6.05696	6.05696	1.09316	0.988881	0.0132803	0.0132803	0.999747	0.999782
11.76	6.05316	6.05316	1.08929	0.984885	0.0132729	0.0132729	0.999747	0.999782
11.77	6.04935	6.04935	1.08543	0.980888	0.0132656	0.0132656	0.999747	0.999782
11.78	6.04555	6.04555	1.08157	0.976892	0.0132584	0.0132584	0.999747	0.999782
11.79	6.04175	6.04175	1.07771	0.972896	0.0132513	0.0132513	0.999747	0.999782
11.8	6.03794	6.03794	1.07385	0.968899	0.0132442	0.0132442	0.999747	0.999782
11.81	6.03414	6.03414	1.06999	0.964903	0.0132371	0.0132371	0.999747	0.999782
11.82	6.03033	6.03033	1.06612	0.960907	0.0132302	0.0132302	0.999747	0.999782
11.83	6.02653	6.02653	1.06226	0.95691	0.0132233	0.0132233	0.999747	0.999782
11.84	6.02273	6.02273	1.0584	0.952914	0.0132164	0.0132164	0.999747	0.999782
11.85	6.01892	6.01892	1.05454	0.948918	0.0132097	0.0132097	0.999747	0.999782
11.86	6.01512	6.01512	1.05068	0.944921	0.0132029	0.0132029	0.999747	0.999782
11.87	6.01131	6.01131	1.04681	0.940925	0.0131963	0.0131963	0.999747	0.999782
11.88	6.00751	6.00751	1.04295	0.936929	0.0131897	0.0131897	0.999747	0.999782
11.89	6.00371	6.00371	1.03909	0.932932	0.0131832	0.0131832	0.999747	0.999782
11.9	5.9999	5.9999	1.03523	0.928936	0.0131767	0.0131767	0.999747	0.999782
11.91	5.9961	5.9961	1.03137	0.92494	0.0131703	0.0131703	0.999747	0.999782
11.92	5.99229	5.99229	1.02751	0.920943	0.013164	0.013164	0.999747	0.999782
11.93	5.98849	5.98849	1.02364	0.916947	0.0131577	0.0131577	0.999747	0.999782
11.94	5.98468	5.98468	1.01978	0.912951	0.0131514	0.0131514	0.999747	0.999782
11.95	5.98088	5.98088	1.01592	0.908954	0.0131453	0.0131453	0.999747	0.999782
11.96	5.97707	5.97707	1.01206	0.904958	0.0131391	0.0131391	0.999747	0.999782
11.97	5.97326	5.97326	1.0082	0.900962	0.0131331	0.0131331	0.999747	0.999782
11.98	5.96946	5.96946	1.00433	0.896965	0.0131271	0.0131271	0.999747	0.999782
11.99	5.96565	5.96565	1.00047	0.892969	0.0131211	0.0131211	0.999747	0.999782
12	5.96185	5.96185	0.996611	0.888973	0.0131152	0.0131152	0.999747	0.999782
12.01	5.95804	5.95804	0.992749	0.884976	0.0131094	0.0131094	0.999747	0.999782
12.02	5.95424	5.95424	0.988887	0.88098	0.0131036	0.0131036	0.999747	0.999782
12.03	5.95043	5.95043	0.985026	0.876984	0.0130979	0.0130979	0.999747	0.999782
12.04	5.94662	5.94662	0.981164	0.872987	0.0130922	0.0130922	0.999747	0.999782
12.05	5.94282	5.94282	0.977302	0.868991	0.0130865	0.0130865	0.999747	0.999782
12.06	5.93901	5.93901	0.97344	0.864995	0.013081	0.013081	0.999747	0.999782
12.07	5.9352	5.9352	0.969579	0.860998	0.0130754	0.0130754	0.999747	0.999782
12.08	5.9314	5.9314	0.965717	0.857002	0.01307	0.01307	0.999747	0.999782
12.09	5.92759	5.92759	0.961855	0.853006	0.0130645	0.0130645	0.999747	0.999782
12.1	5.92378	5.92378	0.957993	0.849009	0.0130591	0.0130591	0.999747	0.999782
12.11	5.91998	5.91998	0.954131	0.845013	0.0130538	0.0130538	0.999747	0.999782
12.12	5.91617	5.91617	0.95027	0.841017	0.0130485	0.0130485	0.999747	0.999782
12.13	5.91236	5.91236	0.946408	0.83702	0.0130433	0.0130433	0.999747	0.999782
12.14	5.90856	5.90856	0.942546	0.833024	0.0130381	0.0130381	0.999747	0.999782
12.15	5.90475	5.90475	0.938684	0.829028	0.013033	0.013033	0.999747	0.999782
12.16	5.90094	5.90094	0.934822	0.825031	0.0130279	0.0130279	0.999747	0.999782
12.17	5.89713	5.89713	0.930961	0.821035	0.0130228	0.0130228	0.999747	0.999782
12.18	5.89333	5.89333	0.927099	0.817039	0.0130178	0.0130178	0.999747	0.999782
12.19	5.88952	5.88952	0.923237	0.813042	0.0130129	0.0130129	0.999747	0.999782
12.2	5.88571	5.88571	0.919375	0.809046	0.013008	0.013008	0.999747	0.999782
12.21	5.8819	5.8819	0.915514	0.80505	0.0130031	0.0130031	0.999747	0.999782
12.22	5.8781	5.8781	0.911652	0.801053	0.0129983	0.0129983	0.999747	0.999782
12.23	5.87429	5.87429	0.90779	0.797057	0.0129935	0.0129935	0.999747	0.999782
12.24	5.87048	5.87048	0.903928	0.793061	0.0129888	0.0129888	0.999747	0.999782
12.25	5.86667	5.86667	0.900066	0.789064	0.0129841	0.0129841	0.999747	0.999782
12.26	5.86286	5.86286	0.896205	0.785068	0.0129795	0.0129795	0.999747	0.999782
12.27	5.85905	5.85905	0.892343	0.781072	0.0129749	0.0129749	0.999747	0.999782
12.28	5.85525	5.85525	0.888481	0.777075	0.0129703	0.0129703	0.999747	0.999782
12.29	5.85144	5.85144	0.884619	0.773079	0.0129658	0.0129658	0.999747	0.999782
12.3	5.84763	5.84763	0.880757	0.769083	0.0129613	0.0129613	0.999747	0.999782
12.31	5.84382	5.84382	0.876896	0.765086	0.0129569	0.0129569	0.999747	0.999782
12.32	5.84001	5.84001	0.873034	0.76109	0.0129525	0.0129525	0.999747	0.999782
12.33	5.8362	5.8362	0.869172	0.757094	0.0129481	0.0129481	0.999747	0.999782
12.34	5.83239	5.83239	0.86531	0.753097	0.0129438	0.0129438	0.999747	0.999782
12.35	5.82859	5.82859	0.861448	0.749101	0.0129395	0.0129395	0.999747	0.999782
12.36	5.82478	5.82478	0.857587	0.745105	0.0129353	0.0129353	0.999747	0.999782
12.37	5.82097	5.82097	0.853725	0.741108	0.0129311	0.0129311	0.999747	0.999782
12.38	5.81716	5.81716	0.849863	0.737112	0.0129269	0.0129269	0.999747	0.999782
12.39	5.81335	5.81335	0.846001	0.733116	0.0129228	0.0129228	0.999747	0.999782
12.4	5.80954	5.80954	0.84214	0.729119	0.0129187	0.0129187	0.999747	0.999782
12.41	5.80573	5.80573	0.838278	0.725123	0.0129146	0.0129146	0.999747	0.999782
12.42	5.80192	5.80192	0.834416	0.721127	0.0129106	0.0129106	0.999747	0.999782
12.43	5.79811	5.79811	0.830554	0.71713	0.0129066	0.0129066	0.999747	0.999782
12.44	5.7943	5.7943	0.826692	0.713134	0.0129027	0.0129027	0.999747	0.999782
12.45	5.79049	5.79049	0.822831	0.709138	0.0128988	0.0128988	0.999747	0.999782
12.46	5.78668	5.78668	0.818969	0.705141	0.0128949	0.0128949	0.999747	0.999782
12.47	5.78287	5.78287	0.815107	0.701145	0.0128911	0.0128911	0.999747	0.999782
12.48	5.77906	5.77906	0.811245	0.697149	0.0128873	0.0128873	0.999747	0.999782
12.49	5.77525	5.77525	0.807383	0.693152	0.0128835	0.0128835	0.999747	0.999782
12.5	5.77144	5.77144	0.803522	0.689156	0.0128798	0.0128798	0.999747	0.999782
12.51	5.76763	5.76763	0.79966	0.68516	0.012876	0.012876	0.999747	0.999782
12.52	5.76382	5.76382	0.795798	0.681163	0.0128724	0.0128724	0.999747	0.999782
12.53	5.76001	5.76001	0.791936	0.677167	0.0128687	0.0128687	0.999747	0.999782
12.54	5.7562	5.7562	0.788075	0.673171	0.0128651	0.0128651	0.999747	0.999782
12.55	5.75239	5.75239	0.784213	0.669174	0.0128616	0.0128616	0.999747	0.999782
12.56	5.74858	5.74858	0.780351	0.665178	0.012858	0.012858	0.999747	0.999782
12.57	5.74477	5.74477	0.776489	0.661182	0.0128545	0.0128545	0.999747	0.999782
12.58	5.74096	5.74096	0.772627	0.657185	0.0128511	0.0128511	0.999747	0.999782
12.59	5.73715	5.73715	0.768766	0.653189	0.0128476	0.0128476	0.999747	0.999782
12.6	5.73334	5.73334	0.764904	0.649193	0.0128442	0.0128442	0.999747	0.999782
12.61	5.72953	5.72953	0.761042	0.645196	0.0128408	0.0128408	0.999747	0.999782
12.62	5.72572	5.72572	0.75718	0.6412	0.0128375	0.0128375	0.999747	0.999782
12.63	5.72191	5.72191	0.753318	0.637204	0.0128341	0.0128341	0.999747	0.999782
12.64	5.71809	5.71809	0.749457	0.633207	0.0128309	0.0128309	0.999747	0.999782
12.65	5.71428	5.71428	0.745595	0.629211	0.0128276	0.0128276	0.999747	0.999782
12.66	5.71047	5.71047	0.741733	0.625215	0.0128244	0.0128244	0.999747	0.999782
12.67	5.70666	5.70666	0.737871	0.621218	0.0128212	0.0128212	0.999747	0.999782
12.68	5.70285	5.70285	0.73401	0.617222	0.012818	0.012818	0.999747	0.999782
12.69	5.69904	5.69904	0.730148	0.613226	0.0128148	0.0128148	0.999747	0.999782
12.7	5.69523	5.69523	0.726286	0.609229	0.0128117	0.0128117	0.999747	0.999782
12.71	5.69142	5.69142	0.722424	0.605233	0.0128086	0.0128086	0.999747	0.999782
12.72	5.68761	5.68761	0.718562	0.601237	0.0128056	0.0128056	0.999747	0.999782
12.73	5.68379	5.68379	0.714701	0.59724	0.0128025	0.0128025	0.999747	0.999782
12.74	5.67998	5.67998	0.710839	0.593244	0.0127995	0.0127995	0.999747	0.999782
12.75	5.67617	5.67617	0.706977	0.589248	0.0127966	0.0127966	0.999747	0.999782
12.76	5.67236	5.67236	0.703115	0.585251	0.0127936	0.0127936	0.999747	0.999782
12.77	5.66855	5.66855	0.699253	0.581255	0.0127907	0.0127907	0.999747	0.999782
12.78	5.66474	5.66474	0.695392	0.577259	0.0127878	0.0127878	0.999747	0.999782
12.79	5.66092	5.66092	0.69153	0.573262	0.0127849	0.0127849	0.999747	0.999782
12.8	5.65711	5.65711	0.687668	0.569266	0.012782	0.012782	0.999747	0.999782
12.81	5.6533	5.6533	0.683806	0.56527	0.0127792	0.0127792	0.999747	0.999782
12.82	5.64949	5.64949	0.679944	0.561273	0.0127764	0.0127764	0.999747	0.999782
12.83	5.64568	5.64568	0.676083	0.557277	0.0127737	0.0127737	0.999747	0.999782
12.84	5.64186	5.64186	0.672221	0.553281	0.0127709	0.0127709	0.999747	0.999782
12.85	5.63805	5.63805	0.668359	0.549284	0.0127682	0.0127682	0.999747	0.999782
12.86	5.63424	5.63424	0.664497	0.545288	0.0127655	0.0127655	0.999747	0.999782
12.87	5.63043	5.63043	0.660636	0.541292	0.0127628	0.0127628	0.999747	0.999782
12.88	5.62662	5.62662	0.656774	0.537295	0.0127602	0.0127602	0.999747	0.999782
12.89	5.6228	5.6228	0.652912	0.533299	0.0127575	0.0127575	0.999747	0.999782
12.9	5.61899	5.61899	0.64905	0.529303	0.0127549	0.0127549	0.999747	0.999782
12.91	5.61518	5.61518	0.645188	0.525306	0.0127523	0.0127523	0.999747	0.999782
12.92	5.61137	5.61137	0.641327	0.52131	0.0127498	0.0127498	0.999747	0.999782
12.93	5.60755	5.60755	0.637465	0.517314	0.0127473	0.0127473	0.999747	0.999782
12.94	5.60374	5.60374	0.633603	0.513317	0.0127447	0.0127447	0.999747	0.999782
12.95	5.59993	5.59993	0.629741	0.509321	0.0127423	0.0127423	0.999747	0.999782
12.96	5.59612	5.59612	0.625879	0.505325	0.0127398	0.0127398	0.999747	0.999782
12.97	5.5923	5.5923	0.622018	0.501328	0.0127373	0.0127373	0.999747	0.999782
12.98	5.58849	5.58849	0.618156	0.497332	0.0127349	0.0127349	0.999747	0.999782
12.99	5.58468	5.58468	0.614294	0.493336	0.0127325	0.0127325	0.999747	0.999782
13	5.58087	5.58087	0.610432	0.489339	0.0127301	0.0127301	0.999747	0.999782
13.01	5.57705	5.57705	0.606571	0.485343	0.0127278	0.0127278	0.999747	0.999782
13.02	5.57324	5.57324	0.602709	0.481347	0.0127254	0.0127254	0.999747	0.999782
13.03	5.56943	5.56943	0.598847	0.47735	0.0127231	0.0127231	0.999747	0.999782
13.04	5.56562	5.56562	0.594985	0.473354	0.0127208	0.0127208	0.999747	0.999782
13.05	5.5618	5.5618	0.591123	0.469358	0.0127185	0.0127185	0.999747	0.999782
13.06	5.55799	5.55799	0.587262	0.465361	0.0127163	0.0127163	0.999747	0.999782
13.07	5.55418	5.55418	0.5834	0.461365	0.0127141	0.0127141	0.999747	0.999782
13.08	5.55036	5.55036	0.579538	0.457369	0.0127118	0.0127118	0.999747	0.999782
13.09	5.54655	5.54655	0.575676	0.453372	0.0127096	0.0127096	0.999747	0.999782
13.1	5.54274	5.54274	0.571814	0.449376	0.0127075	0.0127075	0.999747	0.999782
13.11	5.53892	5.53892	0.567953	0.44538	0.0127053	0.0127053	0.999747	0.999782
13.12	5.53511	5.53511	0.564091	0.441383	0.0127032	0.0127032	0.999747	0.999782
13.13	5.5313	5.5313	0.560229	0.437387	0.0127011	0.0127011	0.999747	0.999782
13.14	5.52748	5.52748	0.556367	0.433391	0.012699	0.012699	0.999747	0.999782
13.15	5.52367	5.52367	0.552506	0.429394	0.0126969	0.0126969	0.999747	0.999782
13.16	5.51986	5.51986	0.548644	0.425398	0.0126948	0.0126948	0.999747	0.999782
13.17	5.51604	5.51604	0.544782	0.421402	0.0126928	0.0126928	0.999747	0.999782
13.18	5.51223	5.51223	0.54092	0.417405	0.0126907	0.0126907	0.999747	0.999782
13.19	5.50842	5.50842	0.537058	0.413409	0.0126887	0.0126887	0.999747	0.999782
13.2	5.5046	5.5046	0.533197	0.409413	0.0126867	0.0126867	0.999747	0.999782
13.21	5.50079	5.50079	0.529335	0.405416	0.0126848	0.0126848	0.999747	0.999782
13.22	5.49698	5.49698	0.525473	0.40142	0.0126828	0.0126828	0.999747	0.999782
13.23	5.49316	5.49316	0.521611	0.397424	0.0126809	0.0126809	0.999747	0.999782
13.24	5.48935	5.48935	0.517749	0.393427	0.012679	0.012679	0.999747	0.999782
13.25	5.48554	5.48554	0.513888	0.389431	0.0126771	0.0126771	0.999747	0.999782
13.26	5.48172	5.48172	0.510026	0.385435	0.0126752	0.0126752	0.999747	0.999782
13.27	5.47791	5.47791	0.506164	0.381438	0.0126733	0.0126733	0.999747	0.999782
13.28	5.47409	5.47409	0.502302	0.377442	0.0126714	0.0126714	0.999747	0.999782
13.29	5.47028	5.47028	0.498441	0.373446	0.0126696	0.0126696	0.999747	0.999782
13.3	5.46647	5.46647	0.494579	0.369449	0.0126678	0.0126678	0.999747	0.999782
13.31	5.46265	5.46265	0.490717	0.365453	0.012666	0.012666	0.999747	0.999782
13.32	5.45884	5.45884	0.486855	0.361457	0.0126642	0.0126642	0.999747	0.999782
13.33	5.45502	5.45502	0.482993	0.35746	0.0126624	0.0126624	0.999747	0.999782
13.34	5.45121	5.45121	0.479132	0.353464	0.0126607	0.0126607	0.999747	0.999782
13.35	5.4474	5.4474	0.47527	0.349468	0.0126589	0.0126589	0.999747	0.999782
13.36	5.44358	5.44358	0.471408	0.345471	0.0126572	0.0126572	0.999747	0.999782
13.37	5.43977	5.43977	0.467546	0.341475	0.0126555	0.0126555	0.999747	0.999782
13.38	5.43595	5.43595	0.463684	0.337479	0.0126538	0.0126538	0.999747	0.999782
13.39	5.43214	5.43214	0.459823	0.333482	0.0126521	0.0126521	0.999747	0.999782
13.4	5.42833	5.42833	0.455961	0.329486	0.0126505	0.0126505	0.999747	0.999782
13.41	5.42451	5.42451	0.452099	0.32549	0.0126488	0.0126488	0.999747	0.999782
13.42	5.4207	5.4207	0.448237	0.321493	0.0126472	0.0126472	0.999747	0.999782
13.43	5.41688	5.41688	0.444375	0.317497	0.0126455	0.0126455	0.999747	0.999782
13.44	5.41307	5.41307	0.440514	0.313501	0.0126439	0.0126439	0.999747	0.999782
13.45	5.40925	5.40925	0.436652	0.309504	0.0126423	0.0126423	0.999747	0.999782
13.46	5.40544	5.40544	0.43279	0.305508	0.0126408	0.0126408	0.999747	0.999782
13.47	5.40163	5.40163	0.428928	0.301512	0.0126392	0.0126392	0.999747	0.999782
13.48	5.39781	5.39781	0.425067	0.297515	0.0126377	0.0126377	0.999747	0.999782
13.49	5.394	5.394	0.421205	0.293519	0.0126361	0.0126361	0.999747	0.999782
13.5	5.39018	5.39018	0.417343	0.289523	0.0126346	0.0126346	0.999747	0.999782
13.51	5.38637	5.38637	0.413481	0.285526	0.0126331	0.0126331	0.999747	0.999782
13.52	5.38255	5.38255	0.409619	0.28153	0.0126316	0.0126316	0.999747	0.999782
13.53	5.37874	5.37874	0.405758	0.277534	0.0126301	0.0126301	0.999747	0.999782
13.54	5.37492	5.37492	0.401896	0.273537	0.0126286	0.0126286	0.999747	0.999782
13.55	5.37111	5.37111	0.398034	0.269541	0.0126272	0.0126272	0.999747	0.999782
13.56	5.3673	5.3673	0.394172	0.265545	0.0126257	0.0126257	0.999747	0.999782
13.57	5.36348	5.36348	0.39031	0.261548	0.0126243	0.0126243	0.999747	0.999782
13.58	5.35967	5.35967	0.386449	0.257552	0.0126229	0.0126229	0.999747	0.999782
13.59	5.35585	5.35585	0.382587	0.253556	0.0126215	0.0126215	0.999747	0.999782
13.6	5.35204	5.35204	0.378725	0.249559	0.0126201	0.0126201	0.999747	0.999782
13.61	5.34822	5.34822	0.374863	0.245563	0.0126187	0.0126187	0.999747	0.999782
13.62	5.34441	5.34441	0.371002	0.241567	0.0126173	0.0126173	0.999747	0.999782
13.63	5.34059	5.34059	0.36714	0.23757	0.012616	0.012616	0.999747	0.999782
13.64	5.33678	5.33678	0.363278	0.233574	0.0126146	0.0126146	0.999747	0.999782
13.65	5.33296	5.33296	0.359416	0.229578	0.0126133	0.0126133	0.999747	0.999782
13.66	5.32915	5.32915	0.355554	0.225581	0.012612	0.012612	0.999747	0.999782
13.67	5.32533	5.32533	0.351693	0.221585	0.0126107	0.0126107	0.999747	0.999782
13.68	5.32152	5.32152	0.347831	0.217589	0.0126094	0.0126094	0.999747	0.999782
13.69	5.3177	5.3177	0.343969	0.213592	0.0126081	0.0126081	0.999747	0.999782
13.7	5.31389	5.31389	0.340107	0.209596	0.0126068	0.0126068	0.999747	0.999782
13.71	5.31007	5.31007	0.336245	0.2056	0.0126056	0.0126056	0.999747	0.999782
13.72	5.30626	5.30626	0.332384	0.201603	0.0126043	0.0126043	0.999747	0.999782
13.73	5.30244	5.30244	0.328522	0.197607	0.0126031	0.0126031	0.999747	0.999782
13.74	5.29863	5.29863	0.32466	0.193611	0.0126018	0.0126018	0.999747	0.999782
13.75	5.29481	5.29481	0.320798	0.189614	0.0126006	0.0126006	0.999747	0.999782
13.76	5.291	5.291	0.316937	0.185618	0.0125994	0.0125994	0.999747	0.999782
13.77	5.28718	5.28718	0.313075	0.181622	0.0125982	0.0125982	0.999747	0.999782
13.78	5.28337	5.28337	0.309213	0.177625	0.012597	0.012597	0.999747	0.999782
13.79	5.27955	5.27955	0.305351	0.173629	0.0125958	0.0125958	0.999747	0.999782
13.8	5.27574	5.27574	0.301489	0.169633	0.0125947	0.0125947	0.999747	0.999782
13.81	5.27192	5.27192	0.297628	0.165636	0.0125935	0.0125935	0.999747	0.999782
13.82	5.26811	5.26811	0.293766	0.16164	0.0125924	0.0125924	0.999747	0.999782
13.83	5.26429	5.26429	0.289904	0.157644	0.0125912	0.0125912	0.999747	0.999782
13.84	5.26048	5.26048	0.286042	0.153647	0.0125901	0.0125901	0.999747	0.999782
13.85	5.25666	5.25666	0.28218	0.149651	0.012589	0.012589	0.999747	0.999782
13.86	5.25285	5.25285	0.278319	0.145655	0.0125879	0.0125879	0.999747	0.999782
13.87	5.24903	5.24903	0.274457	0.141658	0.0125868	0.0125868	0.999747	0.999782
13.88	5.24522	5.24522	0.270595	0.137662	0.0125857	0.0125857	0.999747	0.999782
13.89	5.2414	5.2414	0.266733	0.133666	0.0125846	0.0125846	0.999747	0.999782
13.9	5.23758	5.23758	0.262871	0.129669	0.0125836	0.0125836	0.999747	0.999782
13.91	5.23377	5.23377	0.25901	0.125673	0.0125825	0.0125825	0.999747	0.999782
13.92	5.22995	5.22995	0.255148	0.121677	0.0125815	0.0125815	0.999747	0.999782
13.93	5.22614	5.22614	0.251286	0.11768	0.0125804	0.0125804	0.999747	0.999782
13.94	5.22232	5.22232	0.247424	0.113684	0.0125794	0.0125794	0.999747	0.999782
13.95	5.21851	5.21851	0.243563	0.109688	0.0125784	0.0125784	0.999747	0.999782
13.96	5.21469	5.21469	0.239701	0.105691	0.0125774	0.0125774	0.999747	0.999782
13.97	5.21088	5.21088	0.235839	0.101695	0.0125764	0.0125764	0.999747	0.999782
13.98	5.20706	5.20706	0.231977	0.0976988	0.0125754	0.0125754	0.999747	0.999782
13.99	5.20325	5.20325	0.228115	0.0937025	0.0125744	0.0125744	0.999747	0.999782
14	5.19943	5.19943	0.224254	0.0897061	0.0125734	0.0125734	0.999747	0.999782
14.01	5.19561	5.19561	0.220392	0.0857098	0.0125724	0.0125724	0.999747	0.999782
14.02	5.1918	5.1918	0.21653	0.0817135	0.0125715	0.0125715	0.999747	0.999782
14.03	5.18798	5.18798	0.212668	0.0777171	0.0125705	0.0125705	0.999747	0.999782
14.04	5.18417	5.18417	0.208806	0.0737208	0.0125696	0.0125696	0.999747	0.999782
14.05	5.18035	5.18035	0.204945	0.0697245	0.0125686	0.0125686	0.999747	0.999782
14.06	5.17654	5.17654	0.201083	0.0657281	0.0125677	0.0125677	0.999747	0.999782
14.07	5.17272	5.17272	0.197221	0.0617318	0.0125668	0.0125668	0.999747	0.999782
14.08	5.1689	5.1689	0.193359	0.0577355	0.0125659	0.0125659	0.999747	0.999782
14.09	5.16509	5.16509	0.189498	0.0537391	0.012565	0.012565	0.999747	0.999782
14.1	5.16127	5.16127	0.185636	0.0497428	0.0125641	0.0125641	0.999747	0.999782
14.11	5.15746	5.15746	0.181774	0.0457465	0.0125632	0.0125632	0.999747	0.999782
14.12	5.15364	5.15364	0.177912	0.0417501	0.0125623	0.0125623	0.999747	0.999782
14.13	5.14983	5.14983	0.17405	0.0377538	0.0125615	0.0125615	0.999747	0.999782
14.14	5.14601	5.14601	0.170189	0.0337575	0.0125606	0.0125606	0.999747	0.999782
14.15	5.14219	5.14219	0.166327	0.0297612	0.0125597	0.0125597	0.999747	0.999782
14.16	5.13838	5.13838	0.162465	0.0257648	0.0125589	0.0125589	0.999747	0.999782
14.17	5.13456	5.13456	0.158603	0.0217685	0.012558	0.012558	0.999747	0.999782
14.18	5.13075	5.13075	0.154741	0.0177722	0.0125572	0.0125572	0.999747	0.999782
14.19	5.12693	5.12693	0.15088	0.0137758	0.0125564	0.0125564	0.999747	0.999782
14.2	5.12312	5.12312	0.147018	0.00977948	0.0125556	0.0125556	0.999747	0.999782
14.21	5.1193	5.1193	0.143156	0.00578315	0.0125548	0.0125548	0.999747	0.999782
14.22	5.11548	5.11548	0.139294	0.00178682	0.012554	0.012554	0.999747	0.999782
14.23	5.11167	5.11167	0.135433	-0.0022095	0.0125532	0.0125532	0.999747	0.999782
14.24	5.10785	5.10785	0.131571	-0.0062058	0.0125524	0.0125524	0.999747	0.999782
14.25	5.10404	5.10404	0.127709	-0.0102022	0.0125516	0.0125516	0.999747	0.999782
14.26	5.10022	5.10022	0.123847	-0.0141985	0.0125508	0.0125508	0.999747	0.999782
14.27	5.0964	5.0964	0.119985	-0.0181948	0.01255	0.01255	0.999747	0.999782
14.28	5.09259	5.09259	0.116124	-0.0221912	0.0125493	0.0125493	0.999747	0.999782
14.29	5.08877	5.08877	0.112262	-0.0261875	0.0125485	0.0125485	0.999747	0.999782
14.3	5.08496	5.08496	0.1084	-0.0301838	0.0125478	0.0125478	0.999747	0.999782
14.31	5.08114	5.08114	0.104538	-0.0341802	0.012547	0.012547	0.999747	0.999782
14.32	5.07732	5.07732	0.100676	-0.0381765	0.0125463	0.0125463	0.999747	0.999782
14.33	5.07351	5.07351	0.0968146	-0.0421728	0.0125456	0.0125456	0.999747	0.999782
14.34	5.06969	5.06969	0.0929529	-0.0461692	0.0125448	0.0125448	0.999747	0.999782
14.35	5.06588	5.06588	0.0890911	-0.0501655	0.0125441	0.0125441	0.999747	0.999782
14.36	5.06206	5.06206	0.0852293	-0.0541618	0.0125434	0.0125434	0.999747	0.999782
14.37	5.05824	5.05824	0.0813675	-0.0581582	0.0125427	0.0125427	0.999747	0.999782
14.38	5.05443	5.05443	0.0775057	-0.0621545	0.012542	0.012542	0.999747	0.999782
14.39	5.05061	5.05061	0.0736439	-0.0661508	0.0125413	0.0125413	0.999747	0.999782
14.4	5.04679	5.04679	0.0697821	-0.0701472	0.0125406	0.0125406	0.999747	0.999782
14.41	5.04298	5.04298	0.0659203	-0.0741435	0.01254	0.01254	0.999747	0.999782
14.42	5.03916	5.03916	0.0620585	-0.0781398	0.0125393	0.0125393	0.999747	0.999782
14.43	5.03535	5.03535	0.0581968	-0.0821362	0.0125386	0.0125386	0.999747	0.999782
14.44	5.03153	5.03153	0.054335	-0.0861325	0.012538	0.012538	0.999747	0.999782
14.45	5.02771	5.02771	0.0504732	-0.0901288	0.0125373	0.0125373	0.999747	0.999782
14.46	5.0239	5.0239	0.0466114	-0.0941252	0.0125367	0.0125367	0.999747	0.999782
14.47	5.02008	5.02008	0.0427496	-0.0981215	0.012536	0.012536	0.999747	0.999782
14.48	5.01627	5.01627	0.0388878	-0.102118	0.0125354	0.0125354	0.999747	0.999782
14.49	5.01245	5.01245	0.035026	-0.106114	0.0125347	0.0125347	0.999747	0.999782
14.5	5.00863	5.00863	0.0311643	-0.110111	0.0125341	0.0125341	0.999747	0.999782
14.51	5.00482	5.00482	0.0273025	-0.114107	0.0125335	0.0125335	0.999747	0.999782
14.52	5.001	5.001	0.0234407	-0.118103	0.0125329	0.0125329	0.999747	0.999782
14.53	4.99718	4.99718	0.0195789	-0.122099	0.0125323	0.0125323	0.999747	0.999782
14.54	4.99337	4.99337	0.0157171	-0.126096	0.0125317	0.0125317	0.999747	0.999782
14.55	4.98955	4.98955	0.0118553	-0.130092	0.0125311	0.0125311	0.999747	0.999782
14.56	4.98573	4.98573	0.00799353	-0.134088	0.0125305	0.0125305	0.999747	0.999782
14.57	4.98192	4.98192	0.00413174	-0.138085	0.0125299	0.0125299	0.999747	0.999782
14.58	4.9781	4.9781	0.00026995	-0.142081	0.0125293	0.0125293	0.999747	0.999782
14.59	4.97429	4.97429	-0.0035918	-0.146077	0.0125287	0.0125287	0.999747	0.999782
14.6	4.97047	4.97047	-0.0074536	-0.150074	0.0125281	0.0125281	0.999747	0.999782
14.61	4.96665	4.96665	-0.0113154	-0.15407	0.0125276	0.0125276	0.999747	0.999782
14.62	4.96284	4.96284	-0.0151772	-0.158066	0.012527	0.012527	0.999747	0.999782
14.63	4.95902	4.95902	-0.019039	-0.162063	0.0125264	0.0125264	0.999747	0.999782
14.64	4.9552	4.9552	-0.0229008	-0.166059	0.0125259	0.0125259	0.999747	0.999782
14.65	4.95139	4.95139	-0.0267626	-0.170055	0.0125253	0.0125253	0.999747	0.999782
14.66	4.94757	4.94757	-0.0306243	-0.174052	0.0125248	0.0125248	0.999747	0.999782
14.67	4.94375	4.94375	-0.0344861	-0.178048	0.0125242	0.0125242	0.999747	0.999782
14.68	4.93994	4.93994	-0.0383479	-0.182044	0.0125237	0.0125237	0.999747	0.999782
14.69	4.93612	4.93612	-0.0422097	-0.186041	0.0125232	0.0125232	0.999747	0.999782
14.7	4.93231	4.93231	-0.0460715	-0.190037	0.0125227	0.0125227	0.999747	0.999782
14.71	4.92849	4.92849	-0.0499333	-0.194033	0.0125221	0.0125221	0.999747	0.999782
14.72	4.92467	4.92467	-0.0537951	-0.19803	0.0125216	0.0125216	0.999747	0.999782
14.73	4.92086	4.92086	-0.0576569	-0.202026	0.0125211	0.0125211	0.999747	0.999782
14.74	4.91704	4.91704	-0.0615186	-0.206022	0.0125206	0.0125206	0.999747	0.999782
14.75	4.91322	4.91322	-0.0653804	-0.210019	0.0125201	0.0125201	0.999747	0.999782
14.76	4.90941	4.90941	-0.0692422	-0.214015	0.0125196	0.0125196	0.999747	0.999782
14.77	4.90559	4.90559	-0.073104	-0.218011	0.0125191	0.0125191	0.999747	0.999782
14.78	4.90177	4.90177	-0.0769658	-0.222008	0.0125186	0.0125186	0.999747	0.999782
14.79	4.89796	4.89796	-0.0808276	-0.226004	0.0125181	0.0125181	0.999747	0.999782
14.8	4.89414	4.89414	-0.0846894	-0.23	0.0125176	0.0125176	0.999747	0.999782
14.81	4.89032	4.89032	-0.0885512	-0.233997	0.0125172	0.0125172	0.999747	0.999782
14.82	4.88651	4.88651	-0.0924129	-0.237993	0.0125167	0.0125167	0.999747	0.999782
14.83	4.88269	4.88269	-0.0962747	-0.241989	0.0125162	0.0125162	0.999747	0.999782
14.84	4.87887	4.87887	-0.100137	-0.245986	0.0125158	0.0125158	0.999747	0.999782
14.85	4.87506	4.87506	-0.103998	-0.249982	0.0125153	0.0125153	0.999747	0.999782
14.86	4.87124	4.87124	-0.10786	-0.253978	0.0125148	0.0125148	0.999747	0.999782
14.87	4.86742	4.86742	-0.111722	-0.257975	0.0125144	0.0125144	0.999747	0.999782
14.88	4.86361	4.86361	-0.115584	-0.261971	0.0125139	0.0125139	0.999747	0.999782
14.89	4.85979	4.85979	-0.119445	-0.265968	0.0125135	0.0125135	0.999747	0.999782
14.9	4.85597	4.85597	-0.123307	-0.269964	0.0125131	0.0125131	0.999747	0.999782
14.91	4.85216	4.85216	-0.127169	-0.27396	0.0125126	0.0125126	0.999747	0.999782
14.92	4.84834	4.84834	-0.131031	-0.277956	0.0125122	0.0125122	0.999747	0.999782
14.93	4.84452	4.84452	-0.134893	-0.281953	0.0125118	0.0125118	0.999747	0.999782
14.94	4.84071	4.84071	-0.138754	-0.285949	0.0125113	0.0125113	0.999747	0.999782
14.95	4.83689	4.83689	-0.142616	-0.289946	0.0125109	0.0125109	0.999747	0.999782
14.96	4.83307	4.83307	-0.146478	-0.293942	0.0125105	0.0125105	0.999747	0.999782
14.97	4.82926	4.82926	-0.15034	-0.297938	0.0125101	0.0125101	0.999747	0.999782
14.98	4.82544	4.82544	-0.154201	-0.301934	0.0125097	0.0125097	0.999747	0.999782
14.99	4.82162	4.82162	-0.158063	-0.305931	0.0125093	0.0125093	0.999747	0.999782
15	4.81781	4.81781	-0.161925	-0.309927	0.0125089	0.0125089	0.999747	0.999782
15.01	4.81399	4.81399	-0.165787	-0.313924	0.0125085	0.0125085	0.999747	0.999782
15.02	4.81017	4.81017	-0.169649	-0.31792	0.0125081	0.0125081	0.999747	0.999782
15.03	4.80636	4.80636	-0.173511	-0.321916	0.0125077	0.0125077	0.999747	0.999782
15.04	4.80254	4.80254	-0.177372	-0.325912	0.0125073	0.0125073	0.999747	0.999782
15.05	4.79872	4.79872	-0.181234	-0.329909	0.0125069	0.0125069	0.999747	0.999782
15.06	4.79491	4.79491	-0.185096	-0.333905	0.0125065	0.0125065	0.999747	0.999782
15.07	4.79109	4.79109	-0.188958	-0.337901	0.0125061	0.0125061	0.999747	0.999782
15.08	4.78727	4.78727	-0.192819	-0.341898	0.0125058	0.0125058	0.999747	0.999782
15.09	4.78346	4.78346	-0.196681	-0.345894	0.0125054	0.0125054	0.999747	0.999782
15.1	4.77964	4.77964	-0.200543	-0.34989	0.012505	0.012505	0.999747	0.999782
15.11	4.77582	4.77582	-0.204405	-0.353887	0.0125046	0.0125046	0.999747	0.999782
15.12	4.77201	4.77201	-0.208267	-0.357883	0.0125043	0.0125043	0.999747	0.999782
15.13	4.76819	4.76819	-0.212128	-0.361879	0.0125039	0.0125039	0.999747	0.999782
15.14	4.76437	4.76437	-0.21599	-0.365876	0.0125036	0.0125036	0.999747	0.999782
15.15	4.76056	4.76056	-0.219852	-0.369872	0.0125032	0.0125032	0.999747	0.999782
15.16	4.75674	4.75674	-0.223714	-0.373868	0.0125029	0.0125029	0.999747	0.999782
15.17	4.75292	4.75292	-0.227575	-0.377865	0.0125025	0.0125025	0.999747	0.999782
15.18	4.74911	4.74911	-0.231437	-0.381861	0.0125022	0.0125022	0.999747	0.999782
15.19	4.74529	4.74529	-0.235299	-0.385857	0.0125018	0.0125018	0.999747	0.999782
15.2	4.74147	4.74147	-0.239161	-0.389854	0.0125015	0.0125015	0.999747	0.999782
15.21	4.73765	4.73765	-0.243023	-0.39385	0.0125012	0.0125012	0.999747	0.999782
15.22	4.73384	4.73384	-0.246884	-0.397846	0.0125008	0.0125008	0.999747	0.999782
15.23	4.73002	4.73002	-0.250746	-0.401843	0.0125005	0.0125005	0.999747	0.999782
15.24	4.7262	4.7262	-0.254608	-0.405839	0.0125002	0.0125002	0.999747	0.999782
15.25	4.72239	4.72239	-0.25847	-0.409835	0.0124998	0.0124998	0.999747	0.999782
15.26	4.71857	4.71857	-0.262332	-0.413832	0.0124995	0.0124995	0.999747	0.999782
15.27	4.71475	4.71475	-0.266193	-0.417828	0.0124992	0.0124992	0.999747	0.999782
15.28	4.71094	4.71094	-0.270055	-0.421824	0.0124989	0.0124989	0.999747	0.999782
15.29	4.70712	4.70712	-0.273917	-0.425821	0.0124986	0.0124986	0.999747	0.999782
15.3	4.7033	4.7033	-0.277779	-0.429817	0.0124983	0.0124983	0.999747	0.999782
15.31	4.69949	4.69949	-0.281641	-0.433813	0.012498	0.012498	0.999747	0.999782
15.32	4.69567	4.69567	-0.285502	-0.43781	0.0124977	0.0124977	0.999747	0.999782
15.33	4.69185	4.69185	-0.289364	-0.441806	0.0124973	0.0124973	0.999747	0.999782
15.34	4.68803	4.68803	-0.293226	-0.445802	0.0124971	0.0124971	0.999747	0.999782
15.35	4.68422	4.68422	-0.297088	-0.449799	0.0124968	0.0124968	0.999747	0.999782
15.36	4.6804	4.6804	-0.300949	-0.453795	0.0124965	0.0124965	0.999747	0.999782
15.37	4.67658	4.67658	-0.304811	-0.457791	0.0124962	0.0124962	0.999747	0.999782
15.38	4.67277	4.67277	-0.308673	-0.461788	0.0124959	0.0124959	0.999747	0.999782
15.39	4.66895	4.66895	-0.312535	-0.465784	0.0124956	0.0124956	0.999747	0.999782
15.4	4.66513	4.66513	-0.316397	-0.46978	0.0124953	0.0124953	0.999747	0.999782
15.41	4.66132	4.66132	-0.320258	-0.473777	0.012495	0.012495	0.999747	0.999782
15.42	4.6575	4.6575	-0.32412	-0.477773	0.0124948	0.0124948	0.999747	0.999782
15.43	4.65368	4.65368	-0.327982	-0.481769	0.0124945	0.0124945	0.999747	0.999782
15.44	4.64987	4.64987	-0.331844	-0.485766	0.0124942	0.0124942	0.999747	0.999782
15.45	4.64605	4.64605	-0.335705	-0.489762	0.0124939	0.0124939	0.999747	0.999782
15.46	4.64223	4.64223	-0.339567	-0.493758	0.0124937	0.0124937	0.999747	0.999782
15.47	4.63841	4.63841	-0.343429	-0.497755	0.0124934	0.0124934	0.999747	0.999782
15.48	4.6346	4.6346	-0.347291	-0.501751	0.0124931	0.0124931	0.999747	0.999782
15.49	4.63078	4.63078	-0.351153	-0.505747	0.0124929	0.0124929	0.999747	0.999782
15.5	4.62696	4.62696	-0.355015	-0.509744	0.0124926	0.0124926	0.999747	0.999782
15.51	4.62315	4.62315	-0.358876	-0.51374	0.0124924	0.0124924	0.999747	0.999782
15.52	4.61933	4.61933	-0.362738	-0.517736	0.0124921	0.0124921	0.999747	0.999782
15.53	4.61551	4.61551	-0.3666	-0.521733	0.0124918	0.0124918	0.999747	0.999782
15.54	4.6117	4.6117	-0.370462	-0.525729	0.0124916	0.0124916	0.999747	0.999782
15.55	4.60788	4.60788	-0.374323	-0.529725	0.0124913	0.0124913	0.999747	0.999782
15.56	4.60406	4.60406	-0.378185	-0.533722	0.0124911	0.0124911	0.999747	0.999782
15.57	4.60024	4.60024	-0.382047	-0.537718	0.0124909	0.0124909	0.999747	0.999782
15.58	4.59643	4.59643	-0.385909	-0.541714	0.0124906	0.0124906	0.999747	0.999782
15.59	4.59261	4.59261	-0.389771	-0.545711	0.0124904	0.0124904	0.999747	0.999782
15.6	4.58879	4.58879	-0.393632	-0.549707	0.0124901	0.0124901	0.999747	0.999782
15.61	4.58498	4.58498	-0.397494	-0.553703	0.0124899	0.0124899	0.999747	0.999782
15.62	4.58116	4.58116	-0.401356	-0.5577	0.0124897	0.0124897	0.999747	0.999782
15.63	4.57734	4.57734	-0.405218	-0.561696	0.0124894	0.0124894	0.999747	0.999782
15.64	4.57352	4.57352	-0.409079	-0.565692	0.0124892	0.0124892	0.999747	0.999782
15.65	4.56971	4.56971	-0.412941	-0.569689	0.012489	0.012489	0.999747	0.999782
15.66	4.56589	4.56589	-0.416803	-0.573685	0.0124887	0.0124887	0.999747	0.999782
15.67	4.56207	4.56207	-0.420665	-0.577681	0.0124885	0.0124885	0.999747	0.999782
15.68	4.55826	4.55826	-0.424527	-0.581678	0.0124883	0.0124883	0.999747	0.999782
15.69	4.55444	4.55444	-0.428388	-0.585674	0.0124881	0.0124881	0.999747	0.999782
15.7	4.55062	4.55062	-0.43225	-0.58967	0.0124879	0.0124879	0.999747	0.999782
15.71	4.5468	4.5468	-0.436112	-0.593667	0.0124877	0.0124877	0.999747	0.999782
15.72	4.54299	4.54299	-0.439974	-0.597663	0.0124874	0.0124874	0.999747	0.999782
15.73	4.53917	4.53917	-0.443836	-0.601659	0.0124872	0.0124872	0.999747	0.999782
15.74	4.53535	4.53535	-0.447697	-0.605656	0.012487	0.012487	0.999747	0.999782
15.75	4.53154	4.53154	-0.451559	-0.609652	0.0124868	0.0124868	0.999747	0.999782
15.76	4.52772	4.52772	-0.455421	-0.613648	0.0124866	0.0124866	0.999747	0.999782
15.77	4.5239	4.5239	-0.459283	-0.617645	0.0124864	0.0124864	0.999747	0.999782
15.78	4.52009	4.52009	-0.463145	-0.621641	0.0124862	0.0124862	0.999747	0.999782
15.79	4.51627	4.51627	-0.467006	-0.625637	0.012486	0.012486	0.999747	0.999782
15.8	4.51245	4.51245	-0.470868	-0.629634	0.0124858	0.0124858	0.999747	0.999782
15.81	4.50863	4.50863	-0.47473	-0.63363	0.0124856	0.0124856	0.999747	0.999782
15.82	4.50482	4.50482	-0.478592	-0.637626	0.0124854	0.0124854	0.999747	0.999782
15.83	4.501	4.501	-0.482453	-0.641623	0.0124852	0.0124852	0.999747	0.999782
15.84	4.49718	4.49718	-0.486315	-0.645619	0.012485	0.012485	0.999747	0.999782
15.85	4.49337	4.49337	-0.490177	-0.649615	0.0124848	0.0124848	0.999747	0.999782
15.86	4.48955	4.48955	-0.494039	-0.653612	0.0124846	0.0124846	0.999747	0.999782
15.87	4.48573	4.48573	-0.497901	-0.657608	0.0124844	0.0124844	0.999747	0.999782
15.88	4.48191	4.48191	-0.501762	-0.661604	0.0124843	0.0124843	0.999747	0.999782
15.89	4.4781	4.4781	-0.505624	-0.665601	0.0124841	0.0124841	0.999747	0.999782
15.9	4.47428	4.47428	-0.509486	-0.669597	0.0124839	0.0124839	0.999747	0.999782
15.91	4.47046	4.47046	-0.513348	-0.673593	0.0124837	0.0124837	0.999747	0.999782
15.92	4.46664	4.46664	-0.517209	-0.67759	0.0124835	0.0124835	0.999747	0.999782
15.93	4.46283	4.46283	-0.521071	-0.681586	0.0124834	0.0124834	0.999747	0.999782
15.94	4.45901	4.45901	-0.524933	-0.685582	0.0124832	0.0124832	0.999747	0.999782
15.95	4.45519	4.45519	-0.528795	-0.689579	0.012483	0.012483	0.999747	0.999782
15.96	4.45138	4.45138	-0.532657	-0.693575	0.0124828	0.0124828	0.999747	0.999782
15.97	4.44756	4.44756	-0.536519	-0.697571	0.0124827	0.0124827	0.999747	0.999782
15.98	4.44374	4.44374	-0.54038	-0.701568	0.0124825	0.0124825	0.999747	0.999782
15.99	4.43992	4.43992	-0.544242	-0.705564	0.0124823	0.0124823	0.999747	0.999782
16	4.43611	4.43611	-0.548104	-0.70956	0.0124821	0.0124821	0.999747	0.999782
16.01	4.43229	4.43207	-0.551966	-0.713557	0.012482	0.0124821	0.999747	0.999782
16.02	4.42847	4.42803	-0.555827	-0.717553	0.0124818	0.0124821	0.999747	0.999782
16.03	4.42466	4.42399	-0.559689	-0.721549	0.0124817	0.0124821	0.999747	0.999782
16.04	4.42084	4.41995	-0.563551	-0.725546	0.0124815	0.0124821	0.999747	0.999782
16.05	4.41702	4.41591	-0.567413	-0.729542	0.0124813	0.0124821	0.999747	0.999782
16.06	4.4132	4.41186	-0.571275	-0.733538	0.0124812	0.0124821	0.999747	0.999782
16.07	4.40939	4.40782	-0.575136	-0.737535	0.012481	0.0124821	0.999747	0.999782
16.08	4.40557	4.40378	-0.578998	-0.741531	0.0124809	0.0124821	0.999747	0.999782
16.09	4.40175	4.39974	-0.58286	-0.745527	0.0124807	0.0124821	0.999747	0.999782
16.1	4.39794	4.3957	-0.586722	-0.749524	0.0124806	0.0124821	0.999747	0.999782
16.11	4.39412	4.39166	-0.590584	-0.75352	0.0124804	0.0124821	0.999747	0.999782
16.12	4.3903	4.38762	-0.594445	-0.757516	0.0124803	0.0124821	0.999747	0.999782
16.13	4.38648	4.38358	-0.598307	-0.761513	0.0124801	0.012482	0.999747	0.999782
16.14	4.38267	4.37954	-0.602169	-0.765509	0.01248	0.012482	0.999747	0.999782
16.15	4.37885	4.3755	-0.606031	-0.769505	0.0124798	0.012482	0.999747	0.999782
16.16	4.37503	4.37146	-0.609892	-0.773502	0.0124797	0.012482	0.999747	0.999782
16.17	4.37121	4.36742	-0.613754	-0.777498	0.0124795	0.012482	0.999747	0.999782
16.18	4.3674	4.36338	-0.617616	-0.781494	0.0124794	0.012482	0.999747	0.999782
16.19	4.36358	4.35934	-0.621478	-0.785491	0.0124792	0.012482	0.999747	0.999782
16.2	4.35976	4.3553	-0.62534	-0.789487	0.0124791	0.012482	0.999747	0.999782
16.21	4.35595	4.35126	-0.629201	-0.793483	0.012479	0.012482	0.999747	0.999782
16.22	4.35213	4.34721	-0.633063	-0.79748	0.0124788	0.012482	0.999747	0.999782
16.23	4.34831	4.34317	-0.636925	-0.801476	0.0124787	0.012482	0.999747	0.999782
16.24	4.34449	4.33913	-0.640787	-0.805472	0.0124785	0.012482	0.999747	0.999782
16.25	4.34068	4.33509	-0.644648	-0.809469	0.0124784	0.012482	0.999747	0.999782
16.26	4.33686	4.33105	-0.64851	-0.813465	0.0124783	0.012482	0.999747	0.999782
16.27	4.33304	4.32701	-0.652372	-0.817461	0.0124781	0.0124819	0.999747	0.999782
16.28	4.32922	4.32297	-0.656234	-0.821458	0.012478	0.0124819	0.999747	0.999782
16.29	4.32541	4.31893	-0.660096	-0.825454	0.0124779	0.0124819	0.999747	0.999782
16.3	4.32159	4.31489	-0.663957	-0.82945	0.0124778	0.0124819	0.999747	0.999782
16.31	4.31777	4.31085	-0.667819	-0.833447	0.0124776	0.0124819	0.999747	0.999782
16.32	4.31396	4.30681	-0.671681	-0.837443	0.0124775	0.0124819	0.999747	0.999782
16.33	4.31014	4.30277	-0.675543	-0.841439	0.0124774	0.0124819	0.999747	0.999782
16.34	4.30632	4.29873	-0.679405	-0.845436	0.0124773	0.0124819	0.999747	0.999782
16.35	4.3025	4.29469	-0.683266	-0.849432	0.0124771	0.0124819	0.999747	0.999782
16.36	4.29869	4.29065	-0.687128	-0.853428	0.012477	0.0124819	0.999747	0.999782
16.37	4.29487	4.28661	-0.69099	-0.857425	0.0124769	0.0124819	0.999747	0.999782
16.38	4.29105	4.28256	-0.694852	-0.861421	0.0124768	0.0124819	0.999747	0.999782
16.39	4.28723	4.27852	-0.698713	-0.865417	0.0124767	0.0124819	0.999747	0.999782
16.4	4.28342	4.27448	-0.702575	-0.869414	0.0124765	0.0124819	0.999747	0.999782
16.41	4.2796	4.27044	-0.706437	-0.87341	0.0124764	0.0124819	0.999747	0.999782
16.42	4.27578	4.2664	-0.710299	-0.877406	0.0124763	0.0124819	0.999747	0.999782
16.43	4.27197	4.26236	-0.714161	-0.881403	0.0124762	0.0124819	0.999747	0.999782
16.44	4.26815	4.25832	-0.718023	-0.885399	0.0124761	0.0124818	0.999747	0.999782
16.45	4.26433	4.25428	-0.721884	-0.889395	0.012476	0.0124818	0.999747	0.999782
16.46	4.26051	4.25024	-0.725746	-0.893392	0.0124759	0.0124818	0.999747	0.999782
16.47	4.2567	4.2462	-0.729608	-0.897388	0.0124757	0.0124818	0.999747	0.999782
16.48	4.25288	4.24216	-0.73347	-0.901384	0.0124756	0.0124818	0.999747	0.999782
16.49	4.24906	4.23812	-0.737331	-0.905381	0.0124755	0.0124818	0.999747	0.999782
16.5	4.24524	4.23408	-0.741193	-0.909377	0.0124754	0.0124818	0.999747	0.999782
16.51	4.24143	4.23004	-0.745055	-0.913373	0.0124753	0.0124818	0.999747	0.999782
16.52	4.23761	4.226	-0.748917	-0.91737	0.0124752	0.0124818	0.999747	0.999782
16.53	4.23379	4.22196	-0.752779	-0.921366	0.0124751	0.0124818	0.999747	0.999782
16.54	4.22997	4.21791	-0.75664	-0.925362	0.012475	0.0124818	0.999747	0.999782
16.55	4.22616	4.21387	-0.760502	-0.929359	0.0124749	0.0124818	0.999747	0.999782
16.56	4.22234	4.20983	-0.764364	-0.933355	0.0124748	0.0124818	0.999747	0.999782
16.57	4.21852	4.20579	-0.768226	-0.937351	0.0124747	0.0124818	0.999747	0.999782
16.58	4.21471	4.20175	-0.772088	-0.941348	0.0124746	0.0124818	0.999747	0.999782
16.59	4.21089	4.19771	-0.775949	-0.945344	0.0124745	0.0124818	0.999747	0.999782
16.6	4.20707	4.19367	-0.779811	-0.94934	0.0124744	0.0124818	0.999747	0.999782
16.61	4.20325	4.18963	-0.783673	-0.953337	0.0124743	0.0124818	0.999747	0.999782
16.62	4.19944	4.18559	-0.787535	-0.957333	0.0124742	0.0124818	0.999747	0.999782
16.63	4.19562	4.18155	-0.791396	-0.961329	0.0124741	0.0124818	0.999747	0.999782
16.64	4.1918	4.17751	-0.795258	-0.965326	0.012474	0.0124817	0.999747	0.999782
16.65	4.18798	4.17347	-0.79912	-0.969322	0.0124739	0.0124817	0.999747	0.999782
16.66	4.18417	4.16943	-0.802982	-0.973318	0.0124738	0.0124817	0.999747	0.999782
16.67	4.18035	4.16539	-0.806844	-0.977315	0.0124737	0.0124817	0.999747	0.999782
16.68	4.17653	4.16135	-0.810705	-0.981311	0.0124736	0.0124817	0.999747	0.999782
16.69	4.17271	4.15731	-0.814567	-0.985307	0.0124735	0.0124817	0.999747	0.999782
16.7	4.1689	4.15327	-0.818429	-0.989304	0.0124734	0.0124817	0.999747	0.999782
16.71	4.16508	4.14922	-0.822291	-0.9933	0.0124734	0.0124817	0.999747	0.999782
16.72	4.16126	4.14518	-0.826152	-0.997296	0.0124733	0.0124817	0.999747	0.999782
16.73	4.15745	4.14114	-0.830014	-1.00129	0.0124732	0.0124817	0.999747	0.999782
16.74	4.15363	4.1371	-0.833876	-1.00529	0.0124731	0.0124817	0.999747	0.999782
16.75	4.14981	4.13306	-0.837738	-1.00929	0.012473	0.0124817	0.999747	0.999782
16.76	4.14599	4.12902	-0.8416	-1.01328	0.0124729	0.0124817	0.999747	0.999782
16.77	4.14218	4.12498	-0.845461	-1.01728	0.0124728	0.0124817	0.999747	0.999782
16.78	4.13836	4.12094	-0.849323	-1.02127	0.0124728	0.0124817	0.999747	0.999782
16.79	4.13454	4.1169	-0.853185	-1.02527	0.0124727	0.0124817	0.999747	0.999782
16.8	4.13072	4.11286	-0.857047	-1.02927	0.0124726	0.0124817	0.999747	0.999782
16.81	4.12691	4.10882	-0.860909	-1.03326	0.0124725	0.0124817	0.999747	0.999782
16.82	4.12309	4.10478	-0.86477	-1.03726	0.0124724	0.0124817	0.999747	0.999782
16.83	4.11927	4.10074	-0.868632	-1.04126	0.0124723	0.0124817	0.999747	0.999782
16.84	4.11545	4.0967	-0.872494	-1.04525	0.0124723	0.0124817	0.999747	0.999782
16.85	4.11164	4.09266	-0.876356	-1.04925	0.0124722	0.0124817	0.999747	0.999782
16.86	4.10782	4.08862	-0.880217	-1.05324	0.0124721	0.0124817	0.999747	0.999782
16.87	4.104	4.08457	-0.884079	-1.05724	0.012472	0.0124817	0.999747	0.999782
16.88	4.10018	4.08053	-0.887941	-1.06124	0.012472	0.0124816	0.999747	0.999782
16.89	4.09637	4.07649	-0.891803	-1.06523	0.0124719	0.0124816	0.999747	0.999782
16.9	4.09255	4.07245	-0.895665	-1.06923	0.0124718	0.0124816	0.999747	0.999782
16.91	4.08873	4.06841	-0.899527	-1.07323	0.0124717	0.0124816	0.999747	0.999782
16.92	4.08492	4.06437	-0.903388	-1.07722	0.0124717	0.0124816	0.999747	0.999782
16.93	4.0811	4.06033	-0.90725	-1.08122	0.0124716	0.0124816	0.999747	0.999782
16.94	4.07728	4.05629	-0.911112	-1.08522	0.0124715	0.0124816	0.999747	0.999782
16.95	4.07346	4.05225	-0.914974	-1.08921	0.0124714	0.0124816	0.999747	0.999782
16.96	4.06965	4.04821	-0.918835	-1.09321	0.0124714	0.0124816	0.999747	0.999782
16.97	4.06583	4.04417	-0.922697	-1.0972	0.0124713	0.0124816	0.999747	0.999782
16.98	4.06201	4.04013	-0.926559	-1.1012	0.0124712	0.0124816	0.999747	0.999782
16.99	4.05819	4.03609	-0.930421	-1.1052	0.0124711	0.0124816	0.999747	0.999782
17	4.05438	4.03205	-0.934283	-1.10919	0.0124711	0.0124816	0.999747	0.999782
17.01	4.05056	4.02801	-0.938144	-1.11319	0.012471	0.0124816	0.999747	0.999782
17.02	4.04674	4.02397	-0.942006	-1.11719	0.0124709	0.0124816	0.999747	0.999782
17.03	4.04292	4.01992	-0.945868	-1.12118	0.0124709	0.0124816	0.999747	0.999782
17.04	4.03911	4.01588	-0.94973	-1.12518	0.0124708	0.0124816	0.999747	0.999782
17.05	4.03529	4.01184	-0.953592	-1.12918	0.0124707	0.0124816	0.999747	0.999782
17.06	4.03147	4.0078	-0.957453	-1.13317	0.0124707	0.0124816	0.999747	0.999782
17.07	4.02765	4.00376	-0.961315	-1.13717	0.0124706	0.0124816	0.999747	0.999782
17.08	4.02384	3.99972	-0.965177	-1.14116	0.0124705	0.0124816	0.999747	0.999782
17.09	4.02002	3.99568	-0.969039	-1.14516	0.0124705	0.0124816	0.999747	0.999782
17.1	4.0162	3.99164	-0.9729	-1.14916	0.0124704	0.0124816	0.999747	0.999782
17.11	4.01238	3.9876	-0.976762	-1.15315	0.0124704	0.0124816	0.999747	0.999782
17.12	4.00857	3.98356	-0.980624	-1.15715	0.0124703	0.0124816	0.999747	0.999782
17.13	4.00475	3.97952	-0.984486	-1.16115	0.0124702	0.0124816	0.999747	0.999782
17.14	4.00093	3.97548	-0.988348	-1.16514	0.0124702	0.0124816	0.999747	0.999782
17.15	3.99711	3.97144	-0.992209	-1.16914	0.0124701	0.0124816	0.999747	0.999782
17.16	3.9933	3.9674	-0.996071	-1.17313	0.01247	0.0124816	0.999747	0.999782
17.17	3.98948	3.96336	-0.999933	-1.17713	0.01247	0.0124816	0.999747	0.999782
17.18	3.98566	3.95932	-1.00379	-1.18113	0.0124699	0.0124816	0.999747	0.999782
17.19	3.98185	3.95527	-1.00766	-1.18512	0.0124699	0.0124815	0.999747	0.999782
17.2	3.97803	3.95123	-1.01152	-1.18912	0.0124698	0.0124815	0.999747	0.999782
17.21	3.97421	3.94719	-1.01538	-1.19312	0.0124698	0.0124815	0.999747	0.999782
17.22	3.97039	3.94315	-1.01924	-1.19711	0.0124697	0.0124815	0.999747	0.999782
17.23	3.96658	3.93911	-1.0231	-1.20111	0.0124696	0.0124815	0.999747	0.999782
17.24	3.96276	3.93507	-1.02697	-1.20511	0.0124696	0.0124815	0.999747	0.999782
17.25	3.95894	3.93103	-1.03083	-1.2091	0.0124695	0.0124815	0.999747	0.999782
17.26	3.95512	3.92699	-1.03469	-1.2131	0.0124695	0.0124815	0.999747	0.999782
17.27	3.95131	3.92295	-1.03855	-1.21709	0.0124694	0.0124815	0.999747	0.999782
17.28	3.94749	3.91891	-1.04241	-1.22109	0.0124694	0.0124815	0.999747	0.999782
17.29	3.94367	3.91487	-1.04627	-1.22509	0.0124693	0.0124815	0.999747	0.999782
17.3	3.93985	3.91083	-1.05014	-1.22908	0.0124693	0.0124815	0.999747	0.999782
17.31	3.93604	3.90679	-1.054	-1.23308	0.0124692	0.0124815	0.999747	0.999782
17.32	3.93222	3.90275	-1.05786	-1.23708	0.0124692	0.0124815	0.999747	0.999782
17.33	3.9284	3.89871	-1.06172	-1.24107	0.0124691	0.0124815	0.999747	0.999782
17.34	3.92458	3.89467	-1.06558	-1.24507	0.012469	0.0124815	0.999747	0.999782
17.35	3.92077	3.89062	-1.06945	-1.24907	0.012469	0.0124815	0.999747	0.999782
17.36	3.91695	3.88658	-1.07331	-1.25306	0.0124689	0.0124815	0.999747	0.999782
17.37	3.91313	3.88254	-1.07717	-1.25706	0.0124689	0.0124815	0.999747	0.999782
17.38	3.90931	3.8785	-1.08103	-1.26105	0.0124688	0.0124815	0.999747	0.999782
17.39	3.9055	3.87446	-1.08489	-1.26505	0.0124688	0.0124815	0.999747	0.999782
17.4	3.90168	3.87042	-1.08875	-1.26905	0.0124687	0.0124815	0.999747	0.999782
17.41	3.89786	3.86638	-1.09262	-1.27304	0.0124687	0.0124815	0.999747	0.999782
17.42	3.89404	3.86234	-1.09648	-1.27704	0.0124687	0.0124815	0.999747	0.999782
17.43	3.89023	3.8583	-1.10034	-1.28104	0.0124686	0.0124815	0.999747	0.999782
17.44	3.88641	3.85426	-1.1042	-1.28503	0.0124686	0.0124815	0.999747	0.999782
17.45	3.88259	3.85022	-1.10806	-1.28903	0.0124685	0.0124815	0.999747	0.999782
17.46	3.87877	3.84618	-1.11192	-1.29302	0.0124685	0.0124815	0.999747	0.999782
17.47	3.87496	3.84214	-1.11579	-1.29702	0.0124684	0.0124815	0.999747	0.999782
17.48	3.87114	3.8381	-1.11965	-1.30102	0.0124684	0.0124815	0.999747	0.999782
17.49	3.86732	3.83406	-1.12351	-1.30501	0.0124683	0.0124815	0.999747	0.999782
17.5	3.8635	3.83002	-1.12737	-1.30901	0.0124683	0.0124815	0.999747	0.999782
17.51	3.85969	3.82597	-1.13123	-1.31301	0.0124682	0.0124815	0.999747	0.999782
17.52	3.85587	3.82193	-1.1351	-1.317	0.0124682	0.0124815	0.999747	0.999782
17.53	3.85205	3.81789	-1.13896	-1.321	0.0124682	0.0124815	0.999747	0.999782
17.54	3.84823	3.81385	-1.14282	-1.325	0.0124681	0.0124815	0.999747	0.999782
17.55	3.84442	3.80981	-1.14668	-1.32899	0.0124681	0.0124815	0.999747	0.999782
17.56	3.8406	3.80577	-1.15054	-1.33299	0.012468	0.0124815	0.999747	0.999782
17.57	3.83678	3.80173	-1.1544	-1.33698	0.012468	0.0124815	0.999747	0.999782
17.58	3.83296	3.79769	-1.15827	-1.34098	0.0124679	0.0124815	0.999747	0.999782
17.59	3.82915	3.79365	-1.16213	-1.34498	0.0124679	0.0124815	0.999747	0.999782
17.6	3.82533	3.78961	-1.16599	-1.34897	0.0124679	0.0124815	0.999747	0.999782
17.61	3.82151	3.78557	-1.16985	-1.35297	0.0124678	0.0124815	0.999747	0.999782
17.62	3.8177	3.78153	-1.17371	-1.35697	0.0124678	0.0124815	0.999747	0.999782
17.63	3.81388	3.77749	-1.17758	-1.36096	0.0124677	0.0124815	0.999747	0.999782
17.64	3.81006	3.77345	-1.18144	-1.36496	0.0124677	0.0124814	0.999747	0.999782
17.65	3.80624	3.76941	-1.1853	-1.36896	0.0124677	0.0124814	0.999747	0.999782
17.66	3.80243	3.76537	-1.18916	-1.37295	0.0124676	0.0124814	0.999747	0.999782
17.67	3.79861	3.76132	-1.19302	-1.37695	0.0124676	0.0124814	0.999747	0.999782
17.68	3.79479	3.75728	-1.19688	-1.38094	0.0124675	0.0124814	0.999747	0.999782
17.69	3.79097	3.75324	-1.20075	-1.38494	0.0124675	0.0124814	0.999747	0.999782
17.7	3.78716	3.7492	-1.20461	-1.38894	0.0124675	0.0124814	0.999747	0.999782
17.71	3.78334	3.74516	-1.20847	-1.39293	0.0124674	0.0124814	0.999747	0.999782
17.72	3.77952	3.74112	-1.21233	-1.39693	0.0124674	0.0124814	0.999747	0.999782
17.73	3.7757	3.73708	-1.21619	-1.40093	0.0124674	0.0124814	0.999747	0.999782
17.74	3.77189	3.73304	-1.22005	-1.40492	0.0124673	0.0124814	0.999747	0.999782
17.75	3.76807	3.729	-1.22392	-1.40892	0.0124673	0.0124814	0.999747	0.999782
17.76	3.76425	3.72496	-1.22778	-1.41291	0.0124672	0.0124814	0.999747	0.999782
17.77	3.76043	3.72092	-1.23164	-1.41691	0.0124672	0.0124814	0.999747	0.999782
17.78	3.75662	3.71688	-1.2355	-1.42091	0.0124672	0.0124814	0.999747	0.999782
17.79	3.7528	3.71284	-1.23936	-1.4249	0.0124671	0.0124814	0.999747	0.999782
17.8	3.74898	3.7088	-1.24323	-1.4289	0.0124671	0.0124814	0.999747	0.999782
17.81	3.74516	3.70476	-1.24709	-1.4329	0.0124671	0.0124814	0.999747	0.999782
17.82	3.74135	3.70072	-1.25095	-1.43689	0.012467	0.0124814	0.999747	0.999782
17.83	3.73753	3.69667	-1.25481	-1.44089	0.012467	0.0124814	0.999747	0.999782
17.84	3.73371	3.69263	-1.25867	-1.44489	0.012467	0.0124814	0.999747	0.999782
17.85	3.72989	3.68859	-1.26253	-1.44888	0.0124669	0.0124814	0.999747	0.999782
17.86	3.72608	3.68455	-1.2664	-1.45288	0.0124669	0.0124814	0.999747	0.999782
17.87	3.72226	3.68051	-1.27026	-1.45687	0.0124669	0.0124814	0.999747	0.999782
17.88	3.71844	3.67647	-1.27412	-1.46087	0.0124668	0.0124814	0.999747	0.999782
17.89	3.71462	3.67243	-1.27798	-1.46487	0.0124668	0.0124814	0.999747	0.999782
17.9	3.71081	3.66839	-1.28184	-1.46886	0.0124668	0.0124814	0.999747	0.999782
17.91	3.70699	3.66435	-1.28571	-1.47286	0.0124668	0.0124814	0.999747	0.999782
17.92	3.70317	3.66031	-1.28957	-1.47686	0.0124667	0.0124814	0.999747	0.999782
17.93	3.69935	3.65627	-1.29343	-1.48085	0.0124667	0.0124814	0.999747	0.999782
17.94	3.69554	3.65223	-1.29729	-1.48485	0.0124667	0.0124814	0.999747	0.999782
17.95	3.69172	3.64819	-1.30115	-1.48885	0.0124666	0.0124814	0.999747	0.999782
17.96	3.6879	3.64415	-1.30501	-1.49284	0.0124666	0.0124814	0.999747	0.999782
17.97	3.68408	3.64011	-1.30888	-1.49684	0.0124666	0.0124814	0.999747	0.999782
17.98	3.68027	3.63607	-1.31274	-1.50083	0.0124665	0.0124814	0.999747	0.999782
17.99	3.67645	3.63202	-1.3166	-1.50483	0.0124665	0.0124814	0.999747	0.999782
18	3.67263	3.62798	-1.32046	-1.50883	0.0124665	0.0124814	0.999747	0.999782
18.01	3.66881	3.62394	-1.32432	-1.51282	0.0124665	0.0124814	0.999747	0.999782
18.02	3.665	3.6199	-1.32818	-1.51682	0.0124664	0.0124814	0.999747	0.999782
18.03	3.66118	3.61586	-1.33205	-1.52082	0.0124664	0.0124814	0.999747	0.999782
18.04	3.65736	3.61182	-1.33591	-1.52481	0.0124664	0.0124814	0.999747	0.999782
18.05	3.65354	3.60778	-1.33977	-1.52881	0.0124663	0.0124814	0.999747	0.999782
18.06	3.64973	3.60374	-1.34363	-1.5328	0.0124663	0.0124814	0.999747	0.999782
18.07	3.64591	3.5997	-1.34749	-1.5368	0.0124663	0.0124814	0.999747	0.999782
18.08	3.64209	3.59566	-1.35136	-1.5408	0.0124663	0.0124814	0.999747	0.999782
18.09	3.63827	3.59162	-1.35522	-1.54479	0.0124662	0.0124814	0.999747	0.999782
18.1	3.63446	3.58758	-1.35908	-1.54879	0.0124662	0.0124814	0.999747	0.999782
18.11	3.63064	3.58354	-1.36294	-1.55279	0.0124662	0.0124814	0.999747	0.999782
18.12	3.62682	3.5795	-1.3668	-1.55678	0.0124662	0.0124814	0.999747	0.999782
18.13	3.623	3.57546	-1.37066	-1.56078	0.0124661	0.0124814	0.999747	0.999782
18.14	3.61919	3.57142	-1.37453	-1.56478	0.0124661	0.0124814	0.999747	0.999782
18.15	3.61537	3.56737	-1.37839	-1.56877	0.0124661	0.0124814	0.999747	0.999782
18.16	3.61155	3.56333	-1.38225	-1.57277	0.0124661	0.0124814	0.999747	0.999782
18.17	3.60773	3.55929	-1.38611	-1.57676	0.012466	0.0124814	0.999747	0.999782
18.18	3.60392	3.55525	-1.38997	-1.58076	0.012466	0.0124814	0.999747	0.999782
18.19	3.6001	3.55121	-1.39384	-1.58476	0.012466	0.0124814	0.999747	0.999782
18.2	3.59628	3.54717	-1.3977	-1.58875	0.012466	0.0124814	0.999747	0.999782
18.21	3.59246	3.54313	-1.40156	-1.59275	0.0124659	0.0124814	0.999747	0.999782
18.22	3.58865	3.53909	-1.40542	-1.59675	0.0124659	0.0124814	0.999747	0.999782
18.23	3.58483	3.53505	-1.40928	-1.60074	0.0124659	0.0124814	0.999747	0.999782
18.24	3.58101	3.53101	-1.41314	-1.60474	0.0124659	0.0124814	0.999747	0.999782
18.25	3.57719	3.52697	-1.41701	-1.60874	0.0124658	0.0124814	0.999747	0.999782
18.26	3.57338	3.52293	-1.42087	-1.61273	0.0124658	0.0124814	0.999747	0.999782
18.27	3.56956	3.51889	-1.42473	-1.61673	0.0124658	0.0124814	0.999747	0.999782
18.28	3.56574	3.51485	-1.42859	-1.62072	0.0124658	0.0124814	0.999747	0.999782
18.29	3.56192	3.51081	-1.43245	-1.62472	0.0124657	0.0124814	0.999747	0.999782
18.3	3.55811	3.50677	-1.43631	-1.62872	0.0124657	0.0124814	0.999747	0.999782
18.31	3.55429	3.50272	-1.44018	-1.63271	0.0124657	0.0124814	0.999747	0.999782
18.32	3.55047	3.49868	-1.44404	-1.63671	0.0124657	0.0124814	0.999747	0.999782
18.33	3.54665	3.49464	-1.4479	-1.64071	0.0124657	0.0124814	0.999747	0.999782
18.34	3.54284	3.4906	-1.45176	-1.6447	0.0124656	0.0124814	0.999747	0.999782
18.35	3.53902	3.48656	-1.45562	-1.6487	0.0124656	0.0124814	0.999747	0.999782
18.36	3.5352	3.48252	-1.45949	-1.65269	0.0124656	0.0124814	0.999747	0.999782
18.37	3.53138	3.47848	-1.46335	-1.65669	0.0124656	0.0124814	0.999747	0.999782
18.38	3.52757	3.47444	-1.46721	-1.66069	0.0124656	0.0124814	0.999747	0.999782
18.39	3.52375	3.4704	-1.47107	-1.66468	0.0124655	0.0124814	0.999747	0.999782
18.4	3.51993	3.46636	-1.47493	-1.66868	0.0124655	0.0124813	0.999747	0.999782
18.41	3.51611	3.46232	-1.47879	-1.67268	0.0124655	0.0124813	0.999747	0.999782
18.42	3.5123	3.45828	-1.48266	-1.67667	0.0124655	0.0124813	0.999747	0.999782
18.43	3.50848	3.45424	-1.48652	-1.68067	0.0124655	0.0124813	0.999747	0.999782
18.44	3.50466	3.4502	-1.49038	-1.68467	0.0124654	0.0124813	0.999747	0.999782
18.45	3.50084	3.44616	-1.49424	-1.68866	0.0124654	0.0124813	0.999747	0.999782
18.46	3.49703	3.44212	-1.4981	-1.69266	0.0124654	0.0124813	0.999747	0.999782
18.47	3.49321	3.43807	-1.50197	-1.69665	0.0124654	0.0124813	0.999747	0.999782
18.48	3.48939	3.43403	-1.50583	-1.70065	0.0124654	0.0124813	0.999747	0.999782
18.49	3.48557	3.42999	-1.50969	-1.70465	0.0124653	0.0124813	0.999747	0.999782
18.5	3.48176	3.42595	-1.51355	-1.70864	0.0124653	0.0124813	0.999747	0.999782
18.51	3.47794	3.42191	-1.51741	-1.71264	0.0124653	0.0124813	0.999747	0.999782
18.52	3.47412	3.41787	-1.52127	-1.71664	0.0124653	0.0124813	0.999747	0.999782
18.53	3.4703	3.41383	-1.52514	-1.72063	0.0124653	0.0124813	0.999747	0.999782
18.54	3.46649	3.40979	-1.529	-1.72463	0.0124653	0.0124813	0.999747	0.999782
18.55	3.46267	3.40575	-1.53286	-1.72863	0.0124652	0.0124813	0.999747	0.999782
18.56	3.45885	3.40171	-1.53672	-1.73262	0.0124652	0.0124813	0.999747	0.999782
18.57	3.45503	3.39767	-1.54058	-1.73662	0.0124652	0.0124813	0.999747	0.999782
18.58	3.45122	3.39363	-1.54444	-1.74061	0.0124652	0.0124813	0.999747	0.999782
18.59	3.4474	3.38959	-1.54831	-1.74461	0.0124652	0.0124813	0.999747	0.999782
18.6	3.44358	3.38555	-1.55217	-1.74861	0.0124651	0.0124813	0.999747	0.999782
18.61	3.43976	3.38151	-1.55603	-1.7526	0.0124651	0.0124813	0.999747	0.999782
18.62	3.43595	3.37747	-1.55989	-1.7566	0.0124651	0.0124813	0.999747	0.999782
18.63	3.43213	3.37342	-1.56375	-1.7606	0.0124651	0.0124813	0.999747	0.999782
18.64	3.42831	3.36938	-1.56762	-1.76459	0.0124651	0.0124813	0.999747	0.999782
18.65	3.42449	3.36534	-1.57148	-1.76859	0.0124651	0.0124813	0.999747	0.999782
18.66	3.42068	3.3613	-1.57534	-1.77258	0.012465	0.0124813	0.999747	0.999782
18.67	3.41686	3.35726	-1.5792	-1.77658	0.012465	0.0124813	0.999747	0.999782
18.68	3.41304	3.35322	-1.58306	-1.78058	0.012465	0.0124813	0.999747	0.999782
18.69	3.40922	3.34918	-1.58692	-1.78457	0.012465	0.0124813	0.999747	0.999782
18.7	3.40541	3.34514	-1.59079	-1.78857	0.012465	0.0124813	0.999747	0.999782
18.71	3.40159	3.3411	-1.59465	-1.79257	0.012465	0.0124813	0.999747	0.999782
18.72	3.39777	3.33706	-1.59851	-1.79656	0.012465	0.0124813	0.999747	0.999782
18.73	3.39395	3.33302	-1.60237	-1.80056	0.0124649	0.0124813	0.999747	0.999782
18.74	3.39014	3.32898	-1.60623	-1.80456	0.0124649	0.0124813	0.999747	0.999782
18.75	3.38632	3.32494	-1.6101	-1.80855	0.0124649	0.0124813	0.999747	0.999782
18.76	3.3825	3.3209	-1.61396	-1.81255	0.0124649	0.0124813	0.999747	0.999782
18.77	3.37868	3.31686	-1.61782	-1.81654	0.0124649	0.0124813	0.999747	0.999782
18.78	3.37487	3.31282	-1.62168	-1.82054	0.0124649	0.0124813	0.999747	0.999782
18.79	3.37105	3.30877	-1.62554	-1.82454	0.0124649	0.0124813	0.999747	0.999782
18.8	3.36723	3.30473	-1.6294	-1.82853	0.0124648	0.0124813	0.999747	0.999782
18.81	3.36341	3.30069	-1.63327	-1.83253	0.0124648	0.0124813	0.999747	0.999782
18.82	3.3596	3.29665	-1.63713	-1.83653	0.0124648	0.0124813	0.999747	0.999782
18.83	3.35578	3.29261	-1.64099	-1.84052	0.0124648	0.0124813	0.999747	0.999782
18.84	3.35196	3.28857	-1.64485	-1.84452	0.0124648	0.0124813	0.999747	0.999782
18.85	3.34814	3.28453	-1.64871	-1.84852	0.0124648	0.0124813	0.999747	0.999782
18.86	3.34433	3.28049	-1.65257	-1.85251	0.0124648	0.0124813	0.999747	0.999782
18.87	3.34051	3.27645	-1.65644	-1.85651	0.0124647	0.0124813	0.999747	0.999782
18.88	3.33669	3.27241	-1.6603	-1.8605	0.0124647	0.0124813	0.999747	0.999782
18.89	3.33287	3.26837	-1.66416	-1.8645	0.0124647	0.0124813	0.999747	0.999782
18.9	3.32906	3.26433	-1.66802	-1.8685	0.0124647	0.0124813	0.999747	0.999782
18.91	3.32524	3.26029	-1.67188	-1.87249	0.0124647	0.0124813	0.999747	0.999782
18.92	3.32142	3.25625	-1.67575	-1.87649	0.0124647	0.0124813	0.999747	0.999782
18.93	3.3176	3.25221	-1.67961	-1.88049	0.0124647	0.0124813	0.999747	0.999782
18.94	3.31379	3.24817	-1.68347	-1.88448	0.0124646	0.0124813	0.999747	0.999782
18.95	3.30997	3.24412	-1.68733	-1.88848	0.0124646	0.0124813	0.999747	0.999782
18.96	3.30615	3.24008	-1.69119	-1.89247	0.0124646	0.0124813	0.999747	0.999782
18.97	3.30233	3.23604	-1.69505	-1.89647	0.0124646	0.0124813	0.999747	0.999782
18.98	3.29852	3.232	-1.69892	-1.90047	0.0124646	0.0124813	0.999747	0.999782
18.99	3.2947	3.22796	-1.70278	-1.90446	0.0124646	0.0124813	0.999747	0.999782
19	3.29088	3.22392	-1.70664	-1.90846	0.0124646	0.0124813	0.999747	0.999782
19.01	3.28706	3.21988	-1.7105	-1.91246	0.0124646	0.0124813	0.999747	0.999782
19.02	3.28325	3.21584	-1.71436	-1.91645	0.0124646	0.0124813	0.999747	0.999782
19.03	3.27943	3.2118	-1.71823	-1.92045	0.0124645	0.0124813	0.999747	0.999782
19.04	3.27561	3.20776	-1.72209	-1.92445	0.0124645	0.0124813	0.999747	0.999782
19.05	3.27179	3.20372	-1.72595	-1.92844	0.0124645	0.0124813	0.999747	0.999782
19.06	3.26798	3.19968	-1.72981	-1.93244	0.0124645	0.0124813	0.999747	0.999782
19.07	3.26416	3.19564	-1.73367	-1.93643	0.0124645	0.0124813	0.999747	0.999782
19.08	3.26034	3.1916	-1.73753	-1.94043	0.0124645	0.0124813	0.999747	0.999782
19.09	3.25652	3.18756	-1.7414	-1.94443	0.0124645	0.0124813	0.999747	0.999782
19.1	3.25271	3.18352	-1.74526	-1.94842	0.0124645	0.0124813	0.999747	0.999782
19.11	3.24889	3.17947	-1.74912	-1.95242	0.0124645	0.0124813	0.999747	0.999782
19.12	3.24507	3.17543	-1.75298	-1.95642	0.0124644	0.0124813	0.999747	0.999782
19.13	3.24125	3.17139	-1.75684	-1.96041	0.0124644	0.0124813	0.999747	0.999782
19.14	3.23744	3.16735	-1.7607	-1.96441	0.0124644	0.0124813	0.999747	0.999782
19.15	3.23362	3.16331	-1.76457	-1.96841	0.0124644	0.0124813	0.999747	0.999782
19.16	3.2298	3.15927	-1.76843	-1.9724	0.0124644	0.0124813	0.999747	0.999782
19.17	3.22598	3.15523	-1.77229	-1.9764	0.0124644	0.0124813	0.999747	0.999782
19.18	3.22217	3.15119	-1.77615	-1.98039	0.0124644	0.0124813	0.999747	0.999782
19.19	3.21835	3.14715	-1.78001	-1.98439	0.0124644	0.0124813	0.999747	0.999782
19.2	3.21453	3.14311	-1.78388	-1.98839	0.0124644	0.0124813	0.999747	0.999782
19.21	3.21071	3.13907	-1.78774	-1.99238	0.0124643	0.0124813	0.999747	0.999782
19.22	3.2069	3.13503	-1.7916	-1.99638	0.0124643	0.0124813	0.999747	0.999782
19.23	3.20308	3.13099	-1.79546	-2.00038	0.0124643	0.0124813	0.999747	0.999782
19.24	3.19926	3.12695	-1.79932	-2.00437	0.0124643	0.0124813	0.999747	0.999782
19.25	3.19544	3.12291	-1.80318	-2.00837	0.0124643	0.0124813	0.999747	0.999782
19.26	3.19163	3.11887	-1.80705	-2.01236	0.0124643	0.0124813	0.999747	0.999782
19.27	3.18781	3.11482	-1.81091	-2.01636	0.0124643	0.0124813	0.999747	0.999782
19.28	3.18399	3.11078	-1.81477	-2.02036	0.0124643	0.0124813	0.999747	0.999782
19.29	3.18017	3.10674	-1.81863	-2.02435	0.0124643	0.0124813	0.999747	0.999782
19.3	3.17636	3.1027	-1.82249	-2.02835	0.0124643	0.0124813	0.999747	0.999782
19.31	3.17254	3.09866	-1.82636	-2.03235	0.0124643	0.0124813	0.999747	0.999782
19.32	3.16872	3.09462	-1.83022	-2.03634	0.0124642	0.0124813	0.999747	0.999782
19.33	3.1649	3.09058	-1.83408	-2.04034	0.0124642	0.0124813	0.999747	0.999782
19.34	3.16109	3.08654	-1.83794	-2.04434	0.0124642	0.0124813	0.999747	0.999782
19.35	3.15727	3.0825	-1.8418	-2.04833	0.0124642	0.0124813	0.999747	0.999782
19.36	3.15345	3.07846	-1.84566	-2.05233	0.0124642	0.0124813	0.999747	0.999782
19.37	3.14963	3.07442	-1.84953	-2.05632	0.0124642	0.0124813	0.999747	0.999782
19.38	3.14582	3.07038	-1.85339	-2.06032	0.0124642	0.0124813	0.999747	0.999782
19.39	3.142	3.06634	-1.85725	-2.06432	0.0124642	0.0124813	0.999747	0.999782
19.4	3.13818	3.0623	-1.86111	-2.06831	0.0124642	0.0124813	0.999747	0.999782
19.41	3.13436	3.05826	-1.86497	-2.07231	0.0124642	0.0124813	0.999747	0.999782
19.42	3.13055	3.05422	-1.86884	-2.07631	0.0124642	0.0124813	0.999747	0.999782
19.43	3.12673	3.05017	-1.8727	-2.0803	0.0124642	0.0124813	0.999747	0.999782
19.44	3.12291	3.04613	-1.87656	-2.0843	0.0124641	0.0124813	0.999747	0.999782
19.45	3.11909	3.04209	-1.88042	-2.0883	0.0124641	0.0124813	0.999747	0.999782
19.46	3.11527	3.03805	-1.88428	-2.09229	0.0124641	0.0124813	0.999747	0.999782
19.47	3.11146	3.03401	-1.88814	-2.09629	0.0124641	0.0124813	0.999747	0.999782
19.48	3.10764	3.02997	-1.89201	-2.10028	0.0124641	0.0124813	0.999747	0.999782
19.49	3.10382	3.02593	-1.89587	-2.10428	0.0124641	0.0124813	0.999747	0.999782
19.5	3.1	3.02189	-1.89973	-2.10828	0.0124641	0.0124813	0.999747	0.999782
19.51	3.09619	3.01785	-1.90359	-2.11227	0.0124641	0.0124813	0.999747	0.999782
19.52	3.09237	3.01381	-1.90745	-2.11627	0.0124641	0.0124813	0.999747	0.999782
19.53	3.08855	3.00977	-1.91131	-2.12027	0.0124641	0.0124813	0.999747	0.999782
19.54	3.08473	3.00573	-1.91518	-2.12426	0.0124641	0.0124813	0.999747	0.999782
19.55	3.08092	3.00169	-1.91904	-2.12826	0.0124641	0.0124813	0.999747	0.999782
19.56	3.0771	2.99765	-1.9229	-2.13225	0.0124641	0.0124813	0.999747	0.999782
19.57	3.07328	2.99361	-1.92676	-2.13625	0.012464	0.0124813	0.999747	0.999782
19.58	3.06946	2.98957	-1.93062	-2.14025	0.012464	0.0124813	0.999747	0.999782
19.59	3.06565	2.98552	-1.93449	-2.14424	0.012464	0.0124813	0.999747	0.999782
19.6	3.06183	2.98148	-1.93835	-2.14824	0.012464	0.0124813	0.999747	0.999782
19.61	3.05801	2.97744	-1.94221	-2.15224	0.012464	0.0124813	0.999747	0.999782
19.62	3.05419	2.9734	-1.94607	-2.15623	0.012464	0.0124813	0.999747	0.999782
19.63	3.05038	2.96936	-1.94993	-2.16023	0.012464	0.0124813	0.999747	0.999782
19.64	3.04656	2.96532	-1.95379	-2.16423	0.012464	0.0124813	0.999747	0.999782
19.65	3.04274	2.96128	-1.95766	-2.16822	0.012464	0.0124813	0.999747	0.999782
19.66	3.03892	2.95724	-1.96152	-2.17222	0.012464	0.0124813	0.999747	0.999782
19.67	3.03511	2.9532	-1.96538	-2.17621	0.012464	0.0124813	0.999747	0.999782
19.68	3.03129	2.94916	-1.96924	-2.18021	0.012464	0.0124813	0.999747	0.999782
19.69	3.02747	2.94512	-1.9731	-2.18421	0.012464	0.0124813	0.999747	0.999782
19.7	3.02365	2.94108	-1.97697	-2.1882	0.012464	0.0124813	0.999747	0.999782
19.71	3.01984	2.93704	-1.98083	-2.1922	0.0124639	0.0124813	0.999747	0.999782
19.72	3.01602	2.933	-1.98469	-2.1962	0.0124639	0.0124813	0.999747	0.999782
19.73	3.0122	2.92896	-1.98855	-2.20019	0.0124639	0.0124813	0.999747	0.999782
19.74	3.00838	2.92492	-1.99241	-2.20419	0.0124639	0.0124813	0.999747	0.999782
19.75	3.00457	2.92087	-1.99627	-2.20819	0.0124639	0.0124813	0.999747	0.999782
19.76	3.00075	2.91683	-2.00014	-2.21218	0.0124639	0.0124813	0.999747	0.999782
19.77	2.99693	2.91279	-2.004	-2.21618	0.0124639	0.0124813	0.999747	0.999782
19.78	2.99311	2.90875	-2.00786	-2.22017	0.0124639	0.0124813	0.999747	0.999782
19.79	2.9893	2.90471	-2.01172	-2.22417	0.0124639	0.0124813	0.999747	0.999782
19.8	2.98548	2.90067	-2.01558	-2.22817	0.0124639	0.0124813	0.999747	0.999782
19.81	2.98166	2.89663	-2.01944	-2.23216	0.0124639	0.0124813	0.999747	0.999782
19.82	2.97784	2.89259	-2.02331	-2.23616	0.0124639	0.0124813	0.999747	0.999782
19.83	2.97403	2.88855	-2.02717	-2.24016	0.0124639	0.0124813	0.999747	0.999782
19.84	2.97021	2.88451	-2.03103	-2.24415	0.0124639	0.0124813	0.999747	0.999782
19.85	2.96639	2.88047	-2.03489	-2.24815	0.0124639	0.0124813	0.999747	0.999782
19.86	2.96257	2.87643	-2.03875	-2.25214	0.0124639	0.0124813	0.999747	0.999782
19.87	2.95876	2.87239	-2.04262	-2.25614	0.0124639	0.0124813	0.999747	0.999782
19.88	2.95494	2.86835	-2.04648	-2.26014	0.0124638	0.0124813	0.999747	0.999782
19.89	2.95112	2.86431	-2.05034	-2.26413	0.0124638	0.0124813	0.999747	0.999782
19.9	2.9473	2.86027	-2.0542	-2.26813	0.0124638	0.0124813	0.999747	0.999782
19.91	2.94349	2.85623	-2.05806	-2.27213	0.0124638	0.0124813	0.999747	0.999782
19.92	2.93967	2.85218	-2.06192	-2.27612	0.0124638	0.0124813	0.999747	0.999782
19.93	2.93585	2.84814	-2.06579	-2.28012	0.0124638	0.0124813	0.999747	0.999782
19.94	2.93203	2.8441	-2.06965	-2.28412	0.0124638	0.0124813	0.999747	0.999782
19.95	2.92822	2.84006	-2.07351	-2.28811	0.0124638	0.0124813	0.999747	0.999782
19.96	2.9244	2.83602	-2.07737	-2.29211	0.0124638	0.0124813	0.999747	0.999782
19.97	2.92058	2.83198	-2.08123	-2.2961	0.0124638	0.0124813	0.999747	0.999782
[truncated: 803 more rows]

## Sheet: B
	Viral load				Target cell
time	black	blue	green	red	black	blue	green	red
0	-1.47504	-1.47504	-1.47504	-1.47504	1	1	1	1
0.01	-1.46113	-1.46113	-1.46113	-1.46113	1	1	1	1
0.02	-1.44723	-1.44723	-1.44723	-1.44723	1	1	1	1
0.03	-1.43332	-1.43332	-1.43332	-1.43332	1	1	1	1
0.04	-1.41942	-1.41942	-1.41942	-1.41942	1	1	1	1
0.05	-1.40552	-1.40552	-1.40552	-1.40552	1	1	1	1
0.06	-1.39161	-1.39161	-1.39161	-1.39161	1	1	1	1
0.07	-1.37771	-1.37771	-1.37771	-1.37771	1	1	1	1
0.08	-1.36381	-1.36381	-1.36381	-1.36381	1	1	1	1
0.09	-1.34991	-1.34991	-1.34991	-1.34991	1	1	1	1
0.1	-1.336	-1.336	-1.336	-1.336	1	1	1	1
0.11	-1.3221	-1.3221	-1.3221	-1.3221	1	1	1	1
0.12	-1.3082	-1.3082	-1.3082	-1.3082	1	1	1	1
0.13	-1.29429	-1.29429	-1.29429	-1.29429	1	1	1	1
0.14	-1.28039	-1.28039	-1.28039	-1.28039	1	1	1	1
0.15	-1.26649	-1.26649	-1.26649	-1.26649	1	1	1	1
0.16	-1.25259	-1.25259	-1.25259	-1.25259	1	1	1	1
0.17	-1.23868	-1.23868	-1.23868	-1.23868	1	1	1	1
0.18	-1.22478	-1.22478	-1.22478	-1.22478	1	1	1	1
0.19	-1.21088	-1.21088	-1.21088	-1.21088	1	1	1	1
0.2	-1.19697	-1.19697	-1.19697	-1.19697	1	1	1	1
0.21	-1.18307	-1.18307	-1.18307	-1.18307	1	1	1	1
0.22	-1.16917	-1.16917	-1.16917	-1.16917	1	1	1	1
0.23	-1.15526	-1.15526	-1.15526	-1.15526	1	1	1	1
0.24	-1.14136	-1.14136	-1.14136	-1.14136	1	1	1	1
0.25	-1.12746	-1.12746	-1.12746	-1.12746	1	1	1	1
0.26	-1.11356	-1.11356	-1.11356	-1.11356	1	1	1	1
0.27	-1.09965	-1.09965	-1.09965	-1.09965	1	1	1	1
0.28	-1.08575	-1.08575	-1.08575	-1.08575	1	1	1	1
0.29	-1.07185	-1.07185	-1.07185	-1.07185	1	1	1	1
0.3	-1.05794	-1.05794	-1.05794	-1.05794	1	1	1	1
0.31	-1.04404	-1.04404	-1.04404	-1.04404	1	1	1	1
0.32	-1.03014	-1.03014	-1.03014	-1.03014	1	1	1	1
0.33	-1.01624	-1.01624	-1.01624	-1.01624	1	1	1	1
0.34	-1.00233	-1.00233	-1.00233	-1.00233	1	1	1	1
0.35	-0.988429	-0.988429	-0.988429	-0.988429	1	1	1	1
0.36	-0.974526	-0.974526	-0.974526	-0.974526	1	1	1	1
0.37	-0.960623	-0.960623	-0.960623	-0.960623	1	1	1	1
0.38	-0.946721	-0.946721	-0.946721	-0.946721	1	1	1	1
0.39	-0.932818	-0.932818	-0.932818	-0.932818	1	1	1	1
0.4	-0.918915	-0.918915	-0.918915	-0.918915	1	1	1	1
0.41	-0.905012	-0.905012	-0.905012	-0.905012	1	1	1	1
0.42	-0.891109	-0.891109	-0.891109	-0.891109	1	1	1	1
0.43	-0.877206	-0.877206	-0.877206	-0.877206	1	1	1	1
0.44	-0.863303	-0.863303	-0.863303	-0.863303	1	1	1	1
0.45	-0.8494	-0.8494	-0.8494	-0.8494	1	1	1	1
0.46	-0.835497	-0.835497	-0.835497	-0.835497	1	1	1	1
0.47	-0.821594	-0.821594	-0.821594	-0.821594	1	1	1	1
0.48	-0.807691	-0.807691	-0.807691	-0.807691	1	1	1	1
0.49	-0.793788	-0.793788	-0.793788	-0.793788	1	1	1	1
0.5	-0.779885	-0.779885	-0.779885	-0.779885	1	1	1	1
0.51	-0.765982	-0.765982	-0.765982	-0.765982	1	1	1	1
0.52	-0.752079	-0.752079	-0.752079	-0.752079	1	1	1	1
0.53	-0.738176	-0.738176	-0.738176	-0.738176	1	1	1	1
0.54	-0.724274	-0.724274	-0.724274	-0.724274	1	1	1	1
0.55	-0.710371	-0.710371	-0.710371	-0.710371	1	1	1	1
0.56	-0.696468	-0.696468	-0.696468	-0.696468	1	1	1	1
0.57	-0.682565	-0.682565	-0.682565	-0.682565	1	1	1	1
0.58	-0.668662	-0.668662	-0.668662	-0.668662	1	1	1	1
0.59	-0.654759	-0.654759	-0.654759	-0.654759	1	1	1	1
0.6	-0.640856	-0.640856	-0.640856	-0.640856	1	1	1	1
0.61	-0.626953	-0.626953	-0.626953	-0.626953	1	1	1	1
0.62	-0.61305	-0.61305	-0.61305	-0.61305	1	1	1	1
0.63	-0.599147	-0.599147	-0.599147	-0.599147	1	1	1	1
0.64	-0.585244	-0.585244	-0.585244	-0.585244	1	1	1	1
0.65	-0.571341	-0.571341	-0.571341	-0.571341	1	1	1	1
0.66	-0.557438	-0.557438	-0.557438	-0.557438	1	1	1	1
0.67	-0.543535	-0.543535	-0.543535	-0.543535	1	1	1	1
0.68	-0.529632	-0.529632	-0.529632	-0.529632	1	1	1	1
0.69	-0.515729	-0.515729	-0.515729	-0.515729	1	1	1	1
0.7	-0.501827	-0.501827	-0.501827	-0.501827	1	1	1	1
0.71	-0.487924	-0.487924	-0.487924	-0.487924	1	1	1	1
0.72	-0.474021	-0.474021	-0.474021	-0.474021	1	1	1	1
0.73	-0.460118	-0.460118	-0.460118	-0.460118	1	1	1	1
0.74	-0.446215	-0.446215	-0.446215	-0.446215	1	1	1	1
0.75	-0.432312	-0.432312	-0.432312	-0.432312	1	1	1	1
0.76	-0.418409	-0.418409	-0.418409	-0.418409	1	1	1	1
0.77	-0.404506	-0.404506	-0.404506	-0.404506	1	1	1	1
0.78	-0.390603	-0.390603	-0.390603	-0.390603	1	1	1	1
0.79	-0.3767	-0.3767	-0.3767	-0.3767	1	1	1	1
0.8	-0.362797	-0.362797	-0.362797	-0.362797	1	1	1	1
0.81	-0.348894	-0.348894	-0.348894	-0.348894	1	1	1	1
0.82	-0.334991	-0.334991	-0.334991	-0.334991	1	1	1	1
0.83	-0.321088	-0.321088	-0.321088	-0.321088	1	1	1	1
0.84	-0.307185	-0.307185	-0.307185	-0.307185	1	1	1	1
0.85	-0.293282	-0.293282	-0.293282	-0.293282	1	1	1	1
0.86	-0.27938	-0.27938	-0.27938	-0.27938	1	1	1	1
0.87	-0.265477	-0.265477	-0.265477	-0.265477	1	1	1	1
0.88	-0.251574	-0.251574	-0.251574	-0.251574	1	1	1	1
0.89	-0.237671	-0.237671	-0.237671	-0.237671	1	1	1	1
0.9	-0.223768	-0.223768	-0.223768	-0.223768	1	1	1	1
0.91	-0.209865	-0.209865	-0.209865	-0.209865	1	1	1	1
0.92	-0.195962	-0.195962	-0.195962	-0.195962	1	1	1	1
0.93	-0.182059	-0.182059	-0.182059	-0.182059	1	1	1	1
0.94	-0.168156	-0.168156	-0.168156	-0.168156	1	1	1	1
0.95	-0.154253	-0.154253	-0.154253	-0.154253	1	1	1	1
0.96	-0.14035	-0.14035	-0.14035	-0.14035	1	1	1	1
0.97	-0.126447	-0.126447	-0.126447	-0.126447	1	1	1	1
0.98	-0.112544	-0.112544	-0.112544	-0.112544	1	1	1	1
0.99	-0.0986414	-0.0986414	-0.0986414	-0.0986414	1	1	1	1
1	-0.0847384	-0.0847384	-0.0847384	-0.0847384	1	1	1	1
1.01	-0.0708355	-0.0708355	-0.0708355	-0.0708355	1	1	1	1
1.02	-0.0569326	-0.0569326	-0.0569326	-0.0569326	1	1	1	1
1.03	-0.0430296	-0.0430296	-0.0430296	-0.0430296	1	1	1	1
1.04	-0.0291267	-0.0291267	-0.0291267	-0.0291267	1	1	1	1
1.05	-0.0152237	-0.0152237	-0.0152237	-0.0152237	1	1	1	1
1.06	-0.0013208	-0.0013208	-0.0013208	-0.0013208	1	1	1	1
1.07	0.0125821	0.0125821	0.0125821	0.0125821	1	1	1	1
1.08	0.0264851	0.0264851	0.0264851	0.0264851	1	1	1	1
1.09	0.040388	0.040388	0.040388	0.040388	1	1	1	1
1.1	0.0542909	0.0542909	0.0542909	0.0542909	1	1	1	1
1.11	0.0681939	0.0681939	0.0681939	0.0681939	1	1	1	1
1.12	0.0820968	0.0820968	0.0820968	0.0820968	1	1	1	1
1.13	0.0959998	0.0959998	0.0959998	0.0959998	1	1	1	1
1.14	0.109903	0.109903	0.109903	0.109903	1	1	1	1
1.15	0.123806	0.123806	0.123806	0.123806	1	1	1	1
1.16	0.137709	0.137709	0.137709	0.137709	1	1	1	1
1.17	0.151612	0.151612	0.151612	0.151612	1	1	1	1
1.18	0.165514	0.165514	0.165514	0.165514	1	1	1	1
1.19	0.179417	0.179417	0.179417	0.179417	1	1	1	1
1.2	0.19332	0.19332	0.19332	0.19332	1	1	1	1
1.21	0.207223	0.207223	0.207223	0.207223	1	1	1	1
1.22	0.221126	0.221126	0.221126	0.221126	1	1	1	1
1.23	0.235029	0.235029	0.235029	0.235029	1	1	1	1
1.24	0.248932	0.248932	0.248932	0.248932	1	1	1	1
1.25	0.262835	0.262835	0.262835	0.262835	1	1	1	1
1.26	0.276738	0.276738	0.276738	0.276738	1	1	1	1
1.27	0.290641	0.290641	0.290641	0.290641	1	1	1	1
1.28	0.304544	0.304544	0.304544	0.304544	1	1	1	1
1.29	0.318447	0.318447	0.318447	0.318447	1	1	1	1
1.3	0.33235	0.33235	0.33235	0.33235	1	1	1	1
1.31	0.346253	0.346253	0.346253	0.346253	1	1	1	1
1.32	0.360156	0.360156	0.360156	0.360156	1	1	1	1
1.33	0.374059	0.374059	0.374059	0.374059	1	1	1	1
1.34	0.387961	0.387961	0.387961	0.387961	1	1	1	1
1.35	0.401864	0.401864	0.401864	0.401864	1	1	1	1
1.36	0.415767	0.415767	0.415767	0.415767	1	1	1	1
1.37	0.42967	0.42967	0.42967	0.42967	1	1	1	1
1.38	0.443573	0.443573	0.443573	0.443573	1	1	1	1
1.39	0.457476	0.457476	0.457476	0.457476	1	1	1	1
1.4	0.471379	0.471379	0.471379	0.471379	1	1	1	1
1.41	0.485282	0.485282	0.485282	0.485282	1	1	1	1
1.42	0.499185	0.499185	0.499185	0.499185	1	1	1	1
1.43	0.513088	0.513088	0.513088	0.513088	1	1	1	1
1.44	0.526991	0.526991	0.526991	0.526991	1	1	1	1
1.45	0.540894	0.540894	0.540894	0.540894	1	1	1	1
1.46	0.554797	0.554797	0.554797	0.554797	1	1	1	1
1.47	0.5687	0.5687	0.5687	0.5687	1	1	1	1
1.48	0.582603	0.582603	0.582603	0.582603	1	1	1	1
1.49	0.596505	0.596505	0.596505	0.596505	1	1	1	1
1.5	0.610408	0.610408	0.610408	0.610408	1	1	1	1
1.51	0.624311	0.624311	0.624311	0.624311	1	1	1	1
1.52	0.638214	0.638214	0.638214	0.638214	1	1	1	1
1.53	0.652117	0.652117	0.652117	0.652117	1	1	1	1
1.54	0.66602	0.66602	0.66602	0.66602	1	1	1	1
1.55	0.679923	0.679923	0.679923	0.679923	1	1	1	1
1.56	0.693826	0.693826	0.693826	0.693826	1	1	1	1
1.57	0.707729	0.707729	0.707729	0.707729	1	1	1	1
1.58	0.721632	0.721632	0.721632	0.721632	1	1	1	1
1.59	0.735535	0.735535	0.735535	0.735535	1	1	1	1
1.6	0.749438	0.749438	0.749438	0.749438	1	1	1	1
1.61	0.763341	0.763341	0.763341	0.763341	1	1	1	1
1.62	0.777244	0.777244	0.777244	0.777244	1	1	1	1
1.63	0.791147	0.791147	0.791147	0.791147	1	1	1	1
1.64	0.80505	0.80505	0.80505	0.80505	1	1	1	1
1.65	0.818952	0.818952	0.818952	0.818952	1	1	1	1
1.66	0.832855	0.832855	0.832855	0.832855	1	1	1	1
1.67	0.846758	0.846758	0.846758	0.846758	1	1	1	1
1.68	0.860661	0.860661	0.860661	0.860661	1	1	1	1
1.69	0.874564	0.874564	0.874564	0.874564	1	1	1	1
1.7	0.888467	0.888467	0.888467	0.888467	1	1	1	1
1.71	0.90237	0.90237	0.90237	0.90237	1	1	1	1
1.72	0.916273	0.916273	0.916273	0.916273	1	1	1	1
1.73	0.930176	0.930176	0.930176	0.930176	1	1	1	1
1.74	0.944079	0.944079	0.944079	0.944079	1	1	1	1
1.75	0.957982	0.957982	0.957982	0.957982	1	1	1	1
1.76	0.971885	0.971885	0.971885	0.971885	1	1	1	1
1.77	0.985788	0.985788	0.985788	0.985788	1	1	1	1
1.78	0.999691	0.999691	0.999691	0.999691	1	1	1	1
1.79	1.01359	1.01359	1.01359	1.01359	1	1	1	1
1.8	1.0275	1.0275	1.0275	1.0275	1	1	1	1
1.81	1.0414	1.0414	1.0414	1.0414	1	1	1	1
1.82	1.0553	1.0553	1.0553	1.0553	1	1	1	1
1.83	1.06921	1.06921	1.06921	1.06921	1	1	1	1
1.84	1.08311	1.08311	1.08311	1.08311	1	1	1	1
1.85	1.09701	1.09701	1.09701	1.09701	1	1	1	1
1.86	1.11091	1.11091	1.11091	1.11091	1	1	1	1
1.87	1.12482	1.12482	1.12482	1.12482	1	1	1	1
1.88	1.13872	1.13872	1.13872	1.13872	1	1	1	1
1.89	1.15262	1.15262	1.15262	1.15262	1	1	1	1
1.9	1.16653	1.16653	1.16653	1.16653	1	1	1	1
1.91	1.18043	1.18043	1.18043	1.18043	1	1	1	1
1.92	1.19433	1.19433	1.19433	1.19433	1	1	1	1
1.93	1.20823	1.20823	1.20823	1.20823	1	1	1	1
1.94	1.22214	1.22214	1.22214	1.22214	1	1	1	1
1.95	1.23604	1.23604	1.23604	1.23604	1	1	1	1
1.96	1.24994	1.24994	1.24994	1.24994	1	1	1	1
1.97	1.26385	1.26385	1.26385	1.26385	1	1	1	1
1.98	1.27775	1.27775	1.27775	1.27775	1	1	1	1
1.99	1.29165	1.29165	1.29165	1.29165	1	1	1	1
2	1.30556	1.30556	1.30556	1.30556	1	1	1	1
2.01	1.31946	1.31946	1.31946	1.31946	1	1	1	1
2.02	1.33336	1.33336	1.33336	1.33336	1	1	1	1
2.03	1.34726	1.34726	1.34726	1.34726	1	1	1	1
2.04	1.36117	1.36117	1.36117	1.36117	1	1	1	1
2.05	1.37507	1.37507	1.37507	1.37507	1	1	1	1
2.06	1.38897	1.38897	1.38897	1.38897	1	1	1	1
2.07	1.40288	1.40288	1.40288	1.40288	1	1	1	1
2.08	1.41678	1.41678	1.41678	1.41678	1	1	1	1
2.09	1.43068	1.43068	1.43068	1.43068	1	1	1	1
2.1	1.44458	1.44458	1.44458	1.44458	1	1	1	1
2.11	1.45849	1.45849	1.45849	1.45849	1	1	1	1
2.12	1.47239	1.47239	1.47239	1.47239	1	1	1	1
2.13	1.48629	1.48629	1.48629	1.48629	1	1	1	1
2.14	1.5002	1.5002	1.5002	1.5002	1	1	1	1
2.15	1.5141	1.5141	1.5141	1.5141	1	1	1	1
2.16	1.528	1.528	1.528	1.528	0.999999	0.999999	0.999999	0.999999
2.17	1.5419	1.5419	1.5419	1.5419	0.999999	0.999999	0.999999	0.999999
2.18	1.55581	1.55581	1.55581	1.55581	0.999999	0.999999	0.999999	0.999999
2.19	1.56971	1.56971	1.56971	1.56971	0.999999	0.999999	0.999999	0.999999
2.2	1.58361	1.58361	1.58361	1.58361	0.999999	0.999999	0.999999	0.999999
2.21	1.59752	1.59752	1.59752	1.59752	0.999999	0.999999	0.999999	0.999999
2.22	1.61142	1.61142	1.61142	1.61142	0.999999	0.999999	0.999999	0.999999
2.23	1.62532	1.62532	1.62532	1.62532	0.999999	0.999999	0.999999	0.999999
2.24	1.63923	1.63923	1.63923	1.63923	0.999999	0.999999	0.999999	0.999999
2.25	1.65313	1.65313	1.65313	1.65313	0.999999	0.999999	0.999999	0.999999
2.26	1.66703	1.66703	1.66703	1.66703	0.999999	0.999999	0.999999	0.999999
2.27	1.68093	1.68093	1.68093	1.68093	0.999999	0.999999	0.999999	0.999999
2.28	1.69484	1.69484	1.69484	1.69484	0.999999	0.999999	0.999999	0.999999
2.29	1.70874	1.70874	1.70874	1.70874	0.999999	0.999999	0.999999	0.999999
2.3	1.72264	1.72264	1.72264	1.72264	0.999999	0.999999	0.999999	0.999999
2.31	1.73655	1.73655	1.73655	1.73655	0.999999	0.999999	0.999999	0.999999
2.32	1.75045	1.75045	1.75045	1.75045	0.999999	0.999999	0.999999	0.999999
2.33	1.76435	1.76435	1.76435	1.76435	0.999999	0.999999	0.999999	0.999999
2.34	1.77825	1.77825	1.77825	1.77825	0.999999	0.999999	0.999999	0.999999
2.35	1.79216	1.79216	1.79216	1.79216	0.999999	0.999999	0.999999	0.999999
2.36	1.80606	1.80606	1.80606	1.80606	0.999999	0.999999	0.999999	0.999999
2.37	1.81996	1.81996	1.81996	1.81996	0.999999	0.999999	0.999999	0.999999
2.38	1.83387	1.83387	1.83387	1.83387	0.999999	0.999999	0.999999	0.999999
2.39	1.84777	1.84777	1.84777	1.84777	0.999999	0.999999	0.999999	0.999999
2.4	1.86167	1.86167	1.86167	1.86167	0.999999	0.999999	0.999999	0.999999
2.41	1.87558	1.87558	1.87558	1.87558	0.999999	0.999999	0.999999	0.999999
2.42	1.88948	1.88948	1.88948	1.88948	0.999999	0.999999	0.999999	0.999999
2.43	1.90338	1.90338	1.90338	1.90338	0.999999	0.999999	0.999999	0.999999
2.44	1.91728	1.91728	1.91728	1.91728	0.999999	0.999999	0.999999	0.999999
2.45	1.93119	1.93119	1.93119	1.93119	0.999999	0.999999	0.999999	0.999999
2.46	1.94509	1.94509	1.94509	1.94509	0.999999	0.999999	0.999999	0.999999
2.47	1.95899	1.95899	1.95899	1.95899	0.999999	0.999999	0.999999	0.999999
2.48	1.9729	1.9729	1.9729	1.9729	0.999999	0.999999	0.999999	0.999999
2.49	1.9868	1.9868	1.9868	1.9868	0.999999	0.999999	0.999999	0.999999
2.5	2.0007	2.0007	2.0007	2.0007	0.999998	0.999998	0.999998	0.999998
2.51	2.0146	2.0146	2.0146	2.0146	0.999998	0.999998	0.999998	0.999998
2.52	2.02851	2.02851	2.02851	2.02851	0.999998	0.999998	0.999998	0.999998
2.53	2.04241	2.04241	2.04241	2.04241	0.999998	0.999998	0.999998	0.999998
2.54	2.05631	2.05631	2.05631	2.05631	0.999998	0.999998	0.999998	0.999998
2.55	2.07022	2.07022	2.07022	2.07022	0.999998	0.999998	0.999998	0.999998
2.56	2.08412	2.08412	2.08412	2.08412	0.999998	0.999998	0.999998	0.999998
2.57	2.09802	2.09802	2.09802	2.09802	0.999998	0.999998	0.999998	0.999998
2.58	2.11192	2.11192	2.11192	2.11192	0.999998	0.999998	0.999998	0.999998
2.59	2.12583	2.12583	2.12583	2.12583	0.999998	0.999998	0.999998	0.999998
2.6	2.13973	2.13973	2.13973	2.13973	0.999998	0.999998	0.999998	0.999998
2.61	2.15363	2.15363	2.15363	2.15363	0.999998	0.999998	0.999998	0.999998
2.62	2.16754	2.16754	2.16754	2.16754	0.999998	0.999998	0.999998	0.999998
2.63	2.18144	2.18144	2.18144	2.18144	0.999998	0.999998	0.999998	0.999998
2.64	2.19534	2.19534	2.19534	2.19534	0.999998	0.999998	0.999998	0.999998
2.65	2.20924	2.20924	2.20924	2.20924	0.999998	0.999998	0.999998	0.999998
2.66	2.22315	2.22315	2.22315	2.22315	0.999997	0.999997	0.999997	0.999997
2.67	2.23705	2.23705	2.23705	2.23705	0.999997	0.999997	0.999997	0.999997
2.68	2.25095	2.25095	2.25095	2.25095	0.999997	0.999997	0.999997	0.999997
2.69	2.26486	2.26486	2.26486	2.26486	0.999997	0.999997	0.999997	0.999997
2.7	2.27876	2.27876	2.27876	2.27876	0.999997	0.999997	0.999997	0.999997
2.71	2.29266	2.29266	2.29266	2.29266	0.999997	0.999997	0.999997	0.999997
2.72	2.30657	2.30657	2.30657	2.30657	0.999997	0.999997	0.999997	0.999997
2.73	2.32047	2.32047	2.32047	2.32047	0.999997	0.999997	0.999997	0.999997
2.74	2.33437	2.33437	2.33437	2.33437	0.999997	0.999997	0.999997	0.999997
2.75	2.34827	2.34827	2.34827	2.34827	0.999997	0.999997	0.999997	0.999997
2.76	2.36218	2.36218	2.36218	2.36218	0.999996	0.999996	0.999996	0.999996
2.77	2.37608	2.37608	2.37608	2.37608	0.999996	0.999996	0.999996	0.999996
2.78	2.38998	2.38998	2.38998	2.38998	0.999996	0.999996	0.999996	0.999996
2.79	2.40389	2.40389	2.40389	2.40389	0.999996	0.999996	0.999996	0.999996
2.8	2.41779	2.41779	2.41779	2.41779	0.999996	0.999996	0.999996	0.999996
2.81	2.43169	2.43169	2.43169	2.43169	0.999996	0.999996	0.999996	0.999996
2.82	2.44559	2.44559	2.44559	2.44559	0.999996	0.999996	0.999996	0.999996
2.83	2.4595	2.4595	2.4595	2.4595	0.999996	0.999996	0.999996	0.999996
2.84	2.4734	2.4734	2.4734	2.4734	0.999995	0.999995	0.999995	0.999995
2.85	2.4873	2.4873	2.4873	2.4873	0.999995	0.999995	0.999995	0.999995
2.86	2.50121	2.50121	2.50121	2.50121	0.999995	0.999995	0.999995	0.999995
2.87	2.51511	2.51511	2.51511	2.51511	0.999995	0.999995	0.999995	0.999995
2.88	2.52901	2.52901	2.52901	2.52901	0.999995	0.999995	0.999995	0.999995
2.89	2.54291	2.54291	2.54291	2.54291	0.999995	0.999995	0.999995	0.999995
2.9	2.55682	2.55682	2.55682	2.55682	0.999994	0.999994	0.999994	0.999994
2.91	2.57072	2.57072	2.57072	2.57072	0.999994	0.999994	0.999994	0.999994
2.92	2.58462	2.58462	2.58462	2.58462	0.999994	0.999994	0.999994	0.999994
2.93	2.59853	2.59853	2.59853	2.59853	0.999994	0.999994	0.999994	0.999994
2.94	2.61243	2.61243	2.61243	2.61243	0.999994	0.999994	0.999994	0.999994
2.95	2.62633	2.62633	2.62633	2.62633	0.999994	0.999994	0.999994	0.999994
2.96	2.64023	2.64023	2.64023	2.64023	0.999993	0.999993	0.999993	0.999993
2.97	2.65414	2.65414	2.65414	2.65414	0.999993	0.999993	0.999993	0.999993
2.98	2.66804	2.66804	2.66804	2.66804	0.999993	0.999993	0.999993	0.999993
2.99	2.68194	2.68194	2.68194	2.68194	0.999993	0.999993	0.999993	0.999993
3	2.69584	2.69584	2.69584	2.69584	0.999992	0.999992	0.999992	0.999992
3.01	2.70975	2.70975	2.70975	2.70975	0.999992	0.999992	0.999992	0.999992
3.02	2.72365	2.72365	2.72365	2.72365	0.999992	0.999992	0.999992	0.999992
3.03	2.73755	2.73755	2.73755	2.73755	0.999992	0.999992	0.999992	0.999992
3.04	2.75146	2.75146	2.75146	2.75146	0.999991	0.999991	0.999991	0.999991
3.05	2.76536	2.76536	2.76536	2.76536	0.999991	0.999991	0.999991	0.999991
3.06	2.77926	2.77926	2.77926	2.77926	0.999991	0.999991	0.999991	0.999991
3.07	2.79316	2.79316	2.79316	2.79316	0.999991	0.999991	0.999991	0.999991
3.08	2.80707	2.80707	2.80707	2.80707	0.99999	0.99999	0.99999	0.99999
3.09	2.82097	2.82097	2.82097	2.82097	0.99999	0.99999	0.99999	0.99999
3.1	2.83487	2.83487	2.83487	2.83487	0.99999	0.99999	0.99999	0.99999
3.11	2.84878	2.84878	2.84878	2.84878	0.999989	0.999989	0.999989	0.999989
3.12	2.86268	2.86268	2.86268	2.86268	0.999989	0.999989	0.999989	0.999989
3.13	2.87658	2.87658	2.87658	2.87658	0.999989	0.999989	0.999989	0.999989
3.14	2.89048	2.89048	2.89048	2.89048	0.999988	0.999988	0.999988	0.999988
3.15	2.90439	2.90439	2.90439	2.90439	0.999988	0.999988	0.999988	0.999988
3.16	2.91829	2.91829	2.91829	2.91829	0.999987	0.999987	0.999987	0.999987
3.17	2.93219	2.93219	2.93219	2.93219	0.999987	0.999987	0.999987	0.999987
3.18	2.94609	2.94609	2.94609	2.94609	0.999987	0.999987	0.999987	0.999987
3.19	2.96	2.96	2.96	2.96	0.999986	0.999986	0.999986	0.999986
3.2	2.9739	2.9739	2.9739	2.9739	0.999986	0.999986	0.999986	0.999986
3.21	2.9878	2.9878	2.9878	2.9878	0.999985	0.999985	0.999985	0.999985
3.22	3.00171	3.00171	3.00171	3.00171	0.999985	0.999985	0.999985	0.999985
3.23	3.01561	3.01561	3.01561	3.01561	0.999984	0.999984	0.999984	0.999984
3.24	3.02951	3.02951	3.02951	3.02951	0.999984	0.999984	0.999984	0.999984
3.25	3.04341	3.04341	3.04341	3.04341	0.999983	0.999983	0.999983	0.999983
3.26	3.05732	3.05732	3.05732	3.05732	0.999983	0.999983	0.999983	0.999983
3.27	3.07122	3.07122	3.07122	3.07122	0.999982	0.999982	0.999982	0.999982
3.28	3.08512	3.08512	3.08512	3.08512	0.999981	0.999981	0.999981	0.999981
3.29	3.09902	3.09902	3.09902	3.09902	0.999981	0.999981	0.999981	0.999981
3.3	3.11293	3.11293	3.11293	3.11293	0.99998	0.99998	0.99998	0.99998
3.31	3.12683	3.12683	3.12683	3.12683	0.99998	0.99998	0.99998	0.99998
3.32	3.14073	3.14073	3.14073	3.14073	0.999979	0.999979	0.999979	0.999979
3.33	3.15463	3.15463	3.15463	3.15463	0.999978	0.999978	0.999978	0.999978
3.34	3.16854	3.16854	3.16854	3.16854	0.999977	0.999977	0.999977	0.999977
3.35	3.18244	3.18244	3.18244	3.18244	0.999977	0.999977	0.999977	0.999977
3.36	3.19634	3.19634	3.19634	3.19634	0.999976	0.999976	0.999976	0.999976
3.37	3.21024	3.21024	3.21024	3.21024	0.999975	0.999975	0.999975	0.999975
3.38	3.22415	3.22415	3.22415	3.22415	0.999974	0.999974	0.999974	0.999974
3.39	3.23805	3.23805	3.23805	3.23805	0.999974	0.999974	0.999974	0.999974
3.4	3.25195	3.25195	3.25195	3.25195	0.999973	0.999973	0.999973	0.999973
3.41	3.26585	3.26585	3.26585	3.26585	0.999972	0.999972	0.999972	0.999972
3.42	3.27976	3.27976	3.27976	3.27976	0.999971	0.999971	0.999971	0.999971
3.43	3.29366	3.29366	3.29366	3.29366	0.99997	0.99997	0.99997	0.99997
3.44	3.30756	3.30756	3.30756	3.30756	0.999969	0.999969	0.999969	0.999969
3.45	3.32146	3.32146	3.32146	3.32146	0.999968	0.999968	0.999968	0.999968
3.46	3.33537	3.33537	3.33537	3.33537	0.999967	0.999967	0.999967	0.999967
3.47	3.34927	3.34927	3.34927	3.34927	0.999966	0.999966	0.999966	0.999966
3.48	3.36317	3.36317	3.36317	3.36317	0.999965	0.999965	0.999965	0.999965
3.49	3.37707	3.37707	3.37707	3.37707	0.999964	0.999964	0.999964	0.999964
3.5	3.39097	3.39097	3.39097	3.39097	0.999962	0.999962	0.999962	0.999962
3.51	3.40488	3.40488	3.40488	3.40488	0.999961	0.999961	0.999961	0.999961
3.52	3.41878	3.41878	3.41878	3.41878	0.99996	0.99996	0.99996	0.99996
3.53	3.43268	3.43268	3.43268	3.43268	0.999959	0.999959	0.999959	0.999959
3.54	3.44658	3.44658	3.44658	3.44658	0.999957	0.999957	0.999957	0.999957
3.55	3.46049	3.46049	3.46049	3.46049	0.999956	0.999956	0.999956	0.999956
3.56	3.47439	3.47439	3.47439	3.47439	0.999954	0.999954	0.999954	0.999954
3.57	3.48829	3.48829	3.48829	3.48829	0.999953	0.999953	0.999953	0.999953
3.58	3.50219	3.50219	3.50219	3.50219	0.999951	0.999951	0.999951	0.999951
3.59	3.51609	3.51609	3.51609	3.51609	0.99995	0.99995	0.99995	0.99995
3.6	3.53	3.53	3.53	3.53	0.999948	0.999948	0.999948	0.999948
3.61	3.5439	3.5439	3.5439	3.5439	0.999947	0.999947	0.999947	0.999947
3.62	3.5578	3.5578	3.5578	3.5578	0.999945	0.999945	0.999945	0.999945
3.63	3.5717	3.5717	3.5717	3.5717	0.999943	0.999943	0.999943	0.999943
3.64	3.5856	3.5856	3.5856	3.5856	0.999941	0.999941	0.999941	0.999941
3.65	3.59951	3.59951	3.59951	3.59951	0.999939	0.999939	0.999939	0.999939
3.66	3.61341	3.61341	3.61341	3.61341	0.999937	0.999937	0.999937	0.999937
3.67	3.62731	3.62731	3.62731	3.62731	0.999935	0.999935	0.999935	0.999935
3.68	3.64121	3.64121	3.64121	3.64121	0.999933	0.999933	0.999933	0.999933
3.69	3.65511	3.65511	3.65511	3.65511	0.999931	0.999931	0.999931	0.999931
3.7	3.66901	3.66901	3.66901	3.66901	0.999929	0.999929	0.999929	0.999929
3.71	3.68292	3.68292	3.68292	3.68292	0.999926	0.999926	0.999926	0.999926
3.72	3.69682	3.69682	3.69682	3.69682	0.999924	0.999924	0.999924	0.999924
3.73	3.71072	3.71072	3.71072	3.71072	0.999922	0.999922	0.999922	0.999922
3.74	3.72462	3.72462	3.72462	3.72462	0.999919	0.999919	0.999919	0.999919
3.75	3.73852	3.73852	3.73852	3.73852	0.999916	0.999916	0.999916	0.999916
3.76	3.75242	3.75242	3.75242	3.75242	0.999914	0.999914	0.999914	0.999914
3.77	3.76633	3.76633	3.76633	3.76633	0.999911	0.999911	0.999911	0.999911
3.78	3.78023	3.78023	3.78023	3.78023	0.999908	0.999908	0.999908	0.999908
3.79	3.79413	3.79413	3.79413	3.79413	0.999905	0.999905	0.999905	0.999905
3.8	3.80803	3.80803	3.80803	3.80803	0.999902	0.999902	0.999902	0.999902
3.81	3.82193	3.82193	3.82193	3.82193	0.999899	0.999899	0.999899	0.999899
3.82	3.83583	3.83583	3.83583	3.83583	0.999895	0.999895	0.999895	0.999895
3.83	3.84973	3.84973	3.84973	3.84973	0.999892	0.999892	0.999892	0.999892
3.84	3.86363	3.86363	3.86363	3.86363	0.999888	0.999888	0.999888	0.999888
3.85	3.87753	3.87753	3.87753	3.87753	0.999885	0.999885	0.999885	0.999885
3.86	3.89144	3.89144	3.89144	3.89144	0.999881	0.999881	0.999881	0.999881
3.87	3.90534	3.90534	3.90534	3.90534	0.999877	0.999877	0.999877	0.999877
3.88	3.91924	3.91924	3.91924	3.91924	0.999873	0.999873	0.999873	0.999873
3.89	3.93314	3.93314	3.93314	3.93314	0.999869	0.999869	0.999869	0.999869
3.9	3.94704	3.94704	3.94704	3.94704	0.999865	0.999865	0.999865	0.999865
3.91	3.96094	3.96094	3.96094	3.96094	0.99986	0.99986	0.99986	0.99986
3.92	3.97484	3.97484	3.97484	3.97484	0.999856	0.999856	0.999856	0.999856
3.93	3.98874	3.98874	3.98874	3.98874	0.999851	0.999851	0.999851	0.999851
3.94	4.00264	4.00264	4.00264	4.00264	0.999846	0.999846	0.999846	0.999846
3.95	4.01654	4.01654	4.01654	4.01654	0.999841	0.999841	0.999841	0.999841
3.96	4.03044	4.03044	4.03044	4.03044	0.999836	0.999836	0.999836	0.999836
3.97	4.04434	4.04434	4.04434	4.04434	0.999831	0.999831	0.999831	0.999831
3.98	4.05824	4.05824	4.05824	4.05824	0.999825	0.999825	0.999825	0.999825
3.99	4.07214	4.07214	4.07214	4.07214	0.99982	0.99982	0.99982	0.99982
4	4.08604	4.08604	4.08604	4.08604	0.999814	0.999814	0.999814	0.999814
4.01	4.09994	4.09994	4.04742	4.00611	0.999808	0.999808	0.999808	0.999808
4.02	4.11384	4.11384	4.0088	3.92619	0.999802	0.999802	0.999803	0.999804
4.03	4.12774	4.12774	3.97019	3.84626	0.999795	0.999795	0.999798	0.9998
4.04	4.14164	4.14164	3.93157	3.76633	0.999788	0.999788	0.999794	0.999797
4.05	4.15554	4.15554	3.89295	3.68641	0.999782	0.999782	0.99979	0.999794
4.06	4.16943	4.16943	3.85433	3.60648	0.999775	0.999775	0.999786	0.999792
4.07	4.18333	4.18333	3.81571	3.52655	0.999767	0.999767	0.999783	0.99979
4.08	4.19723	4.19723	3.7771	3.44663	0.99976	0.99976	0.99978	0.999789
4.09	4.21113	4.21113	3.73848	3.3667	0.999752	0.999752	0.999777	0.999788
4.1	4.22503	4.22503	3.69986	3.28677	0.999744	0.999744	0.999774	0.999787
4.11	4.23893	4.23893	3.66124	3.20685	0.999735	0.999735	0.999772	0.999786
4.12	4.25282	4.25282	3.62262	3.12692	0.999727	0.999727	0.99977	0.999785
4.13	4.26672	4.26672	3.58401	3.04699	0.999718	0.999718	0.999768	0.999785
4.14	4.28062	4.28062	3.54539	2.96707	0.999709	0.999709	0.999766	0.999784
4.15	4.29452	4.29452	3.50677	2.88714	0.999699	0.999699	0.999765	0.999784
4.16	4.30842	4.30842	3.46815	2.80721	0.999689	0.999689	0.999763	0.999783
4.17	4.32231	4.32231	3.42954	2.72729	0.999679	0.999679	0.999762	0.999783
4.18	4.33621	4.33621	3.39092	2.64736	0.999669	0.999669	0.99976	0.999783
4.19	4.35011	4.35011	3.3523	2.56743	0.999658	0.999658	0.999759	0.999783
4.2	4.364	4.364	3.31368	2.48751	0.999647	0.999647	0.999758	0.999782
4.21	4.3779	4.3779	3.27506	2.40758	0.999636	0.999636	0.999757	0.999782
4.22	4.3918	4.3918	3.23645	2.32765	0.999624	0.999624	0.999756	0.999782
4.23	4.40569	4.40569	3.19783	2.24773	0.999612	0.999612	0.999756	0.999782
4.24	4.41959	4.41959	3.15921	2.1678	0.999599	0.999599	0.999755	0.999782
4.25	4.43348	4.43348	3.12059	2.08787	0.999586	0.999586	0.999754	0.999782
4.26	4.44738	4.44738	3.08198	2.00795	0.999572	0.999572	0.999754	0.999782
4.27	4.46127	4.46127	3.04336	1.92802	0.999558	0.999558	0.999753	0.999782
4.28	4.47517	4.47517	3.00474	1.84809	0.999544	0.999544	0.999752	0.999782
4.29	4.48906	4.48906	2.96612	1.76817	0.999529	0.999529	0.999752	0.999782
4.3	4.50296	4.50296	2.9275	1.68824	0.999514	0.999514	0.999752	0.999782
4.31	4.51685	4.51685	2.88889	1.60831	0.999498	0.999498	0.999751	0.999782
4.32	4.53075	4.53075	2.85027	1.52838	0.999482	0.999482	0.999751	0.999782
4.33	4.54464	4.54464	2.81165	1.44846	0.999465	0.999465	0.99975	0.999782
4.34	4.55853	4.55853	2.77303	1.36853	0.999448	0.999448	0.99975	0.999782
4.35	4.57243	4.57243	2.73441	1.2886	0.99943	0.99943	0.99975	0.999782
4.36	4.58632	4.58632	2.6958	1.20868	0.999411	0.999411	0.99975	0.999782
4.37	4.60021	4.60021	2.65718	1.12875	0.999392	0.999392	0.999749	0.999782
4.38	4.6141	4.6141	2.61856	1.04882	0.999372	0.999372	0.999749	0.999782
4.39	4.62799	4.62799	2.57994	0.968898	0.999352	0.999352	0.999749	0.999782
4.4	4.64189	4.64189	2.54132	0.888971	0.999331	0.999331	0.999749	0.999782
4.41	4.65578	4.65578	2.50271	0.809045	0.999309	0.999309	0.999749	0.999782
4.42	4.66967	4.66967	2.46409	0.729118	0.999287	0.999287	0.999749	0.999782
4.43	4.68356	4.68356	2.42547	0.649191	0.999263	0.999263	0.999748	0.999782
4.44	4.69745	4.69745	2.38685	0.569265	0.999239	0.999239	0.999748	0.999782
4.45	4.71133	4.71133	2.34824	0.489338	0.999215	0.999215	0.999748	0.999782
4.46	4.72522	4.72522	2.30962	0.409411	0.999189	0.999189	0.999748	0.999782
4.47	4.73911	4.73911	2.271	0.329485	0.999163	0.999163	0.999748	0.999782
4.48	4.753	4.753	2.23238	0.249558	0.999136	0.999136	0.999748	0.999782
4.49	4.76689	4.76689	2.19376	0.169631	0.999107	0.999107	0.999748	0.999782
4.5	4.78077	4.78077	2.15515	0.0897045	0.999078	0.999078	0.999748	0.999782
4.51	4.79466	4.79466	2.11653	0.00977782	0.999049	0.999049	0.999748	0.999782
4.52	4.80854	4.80854	2.07791	-0.0701489	0.999018	0.999018	0.999748	0.999782
4.53	4.82243	4.82243	2.03929	-0.150076	0.998986	0.998986	0.999748	0.999782
4.54	4.83631	4.83631	2.00067	-0.230002	0.998953	0.998953	0.999747	0.999782
4.55	4.8502	4.8502	1.96206	-0.309929	0.998919	0.998919	0.999747	0.999782
4.56	4.86408	4.86408	1.92344	-0.389856	0.998884	0.998884	0.999747	0.999782
4.57	4.87796	4.87796	1.88482	-0.469782	0.998847	0.998847	0.999747	0.999782
4.58	4.89185	4.89185	1.8462	-0.549709	0.99881	0.99881	0.999747	0.999782
4.59	4.90573	4.90573	1.80759	-0.629636	0.998771	0.998771	0.999747	0.999782
4.6	4.91961	4.91961	1.76897	-0.709562	0.998731	0.998731	0.999747	0.999782
4.61	4.93349	4.93349	1.73035	-0.789489	0.99869	0.99869	0.999747	0.999782
4.62	4.94737	4.94737	1.69173	-0.869416	0.998648	0.998648	0.999747	0.999782
4.63	4.96124	4.96124	1.65311	-0.949342	0.998604	0.998604	0.999747	0.999782
4.64	4.97512	4.97512	1.6145	-1.02927	0.998558	0.998558	0.999747	0.999782
4.65	4.989	4.989	1.57588	-1.1092	0.998511	0.998511	0.999747	0.999782
4.66	5.00287	5.00287	1.53726	-1.18912	0.998463	0.998463	0.999747	0.999782
4.67	5.01675	5.01675	1.49864	-1.26905	0.998413	0.998413	0.999747	0.999782
4.68	5.03062	5.03062	1.46002	-1.34898	0.998362	0.998362	0.999747	0.999782
4.69	5.0445	5.0445	1.42141	-1.4289	0.998309	0.998309	0.999747	0.999782
4.7	5.05837	5.05837	1.38279	-1.50883	0.998254	0.998254	0.999747	0.999782
4.71	5.07224	5.07224	1.34417	-1.58876	0.998197	0.998197	0.999747	0.999782
4.72	5.08611	5.08611	1.30555	-1.66868	0.998138	0.998138	0.999747	0.999782
4.73	5.09998	5.09998	1.26694	-1.74861	0.998078	0.998078	0.999747	0.999782
4.74	5.11385	5.11385	1.22832	-1.82854	0.998016	0.998016	0.999747	0.999782
4.75	5.12771	5.12771	1.1897	-1.90846	0.997951	0.997951	0.999747	0.999782
4.76	5.14158	5.14158	1.15108	-1.98839	0.997885	0.997885	0.999747	0.999782
4.77	5.15544	5.15544	1.11246	-2.06832	0.997816	0.997816	0.999747	0.999782
4.78	5.16931	5.16931	1.07385	-2.14824	0.997745	0.997745	0.999747	0.999782
4.79	5.18317	5.18317	1.03523	-2.22817	0.997672	0.997672	0.999747	0.999782
4.8	5.19703	5.19703	0.99661	-2.3081	0.997596	0.997596	0.999747	0.999782
4.81	5.21089	5.21089	0.957992	-2.38802	0.997519	0.997519	0.999747	0.999782
4.82	5.22475	5.22475	0.919374	-2.46795	0.997438	0.997438	0.999747	0.999782
4.83	5.2386	5.2386	0.880756	-2.54787	0.997355	0.997355	0.999747	0.999782
4.84	5.25246	5.25246	0.842139	-2.6278	0.997269	0.997269	0.999747	0.999782
4.85	5.26631	5.26631	0.803521	-2.70773	0.997181	0.997181	0.999747	0.999782
4.86	5.28016	5.28016	0.764903	-2.78765	0.997089	0.997089	0.999747	0.999782
4.87	5.29401	5.29401	0.726285	-2.86758	0.996995	0.996995	0.999747	0.999782
4.88	5.30786	5.30786	0.687667	-2.94751	0.996897	0.996897	0.999747	0.999782
4.89	5.32171	5.32171	0.649049	-3.02743	0.996797	0.996797	0.999747	0.999782
4.9	5.33555	5.33555	0.610431	-3.10736	0.996693	0.996693	0.999747	0.999782
4.91	5.34939	5.34939	0.571813	-3.18729	0.996586	0.996586	0.999747	0.999782
4.92	5.36323	5.36323	0.533196	-3.26722	0.996475	0.996475	0.999747	0.999782
4.93	5.37707	5.37707	0.494578	-3.34715	0.996361	0.996361	0.999747	0.999782
4.94	5.39091	5.39091	0.45596	-3.42708	0.996243	0.996243	0.999747	0.999782
4.95	5.40474	5.40474	0.417342	-3.507	0.996122	0.996122	0.999747	0.999782
4.96	5.41858	5.41858	0.378724	-3.58693	0.995996	0.995996	0.999747	0.999782
4.97	5.43241	5.43241	0.340106	-3.66686	0.995866	0.995866	0.999747	0.999782
4.98	5.44623	5.44623	0.301488	-3.74679	0.995733	0.995733	0.999747	0.999782
4.99	5.46006	5.46006	0.262871	-3.82672	0.995594	0.995594	0.999747	0.999782
5	5.47388	5.47388	0.224253	-3.90665	0.995452	0.995452	0.999747	0.999782
5.01	5.4877	5.4877	0.185635	-3.98658	0.995305	0.995305	0.999747	0.999782
5.02	5.50152	5.50152	0.147017	-4.06651	0.995153	0.995153	0.999747	0.999782
5.03	5.51533	5.51533	0.108399	-4.14644	0.994996	0.994996	0.999747	0.999782
5.04	5.52914	5.52914	0.0697811	-4.22636	0.994834	0.994834	0.999747	0.999782
5.05	5.54295	5.54295	0.0311633	-4.30627	0.994667	0.994667	0.999747	0.999782
5.06	5.55676	5.55676	-0.0074546	-4.38618	0.994495	0.994495	0.999747	0.999782
5.07	5.57056	5.57056	-0.0460725	-4.46609	0.994317	0.994317	0.999747	0.999782
5.08	5.58436	5.58436	-0.0846903	-4.546	0.994133	0.994133	0.999747	0.999782
5.09	5.59816	5.59816	-0.123308	-4.62591	0.993944	0.993944	0.999747	0.999782
5.1	5.61195	5.61195	-0.161926	-4.70581	0.993748	0.993748	0.999747	0.999782
5.11	5.62574	5.62574	-0.200544	-4.78587	0.993546	0.993546	0.999747	0.999782
5.12	5.63952	5.63952	-0.239162	-4.86569	0.993338	0.993338	0.999747	0.999782
5.13	5.6533	5.6533	-0.27778	-4.94583	0.993123	0.993123	0.999747	0.999782
5.14	5.66708	5.66708	-0.316398	-5.02596	0.992901	0.992901	0.999747	0.999782
5.15	5.68086	5.68086	-0.355015	-5.10608	0.992672	0.992672	0.999747	0.999782
5.16	5.69463	5.69463	-0.393633	-5.1862	0.992436	0.992436	0.999747	0.999782
5.17	5.70839	5.70839	-0.432251	-5.26633	0.992192	0.992192	0.999747	0.999782
5.18	5.72215	5.72215	-0.470869	-5.34645	0.99194	0.99194	0.999747	0.999782
5.19	5.73591	5.73591	-0.509487	-5.42657	0.99168	0.99168	0.999747	0.999782
5.2	5.74966	5.74966	-0.548105	-5.50669	0.991412	0.991412	0.999747	0.999782
5.21	5.7634	5.7634	-0.586723	-5.58682	0.991136	0.991136	0.999747	0.999782
5.22	5.77715	5.77715	-0.625341	-5.66694	0.990851	0.990851	0.999747	0.999782
5.23	5.79088	5.79088	-0.663958	-5.74706	0.990556	0.990556	0.999747	0.999782
5.24	5.80461	5.80461	-0.702576	-5.82718	0.990252	0.990252	0.999747	0.999782
5.25	5.81834	5.81834	-0.741194	-5.90731	0.989939	0.989939	0.999747	0.999782
5.26	5.83206	5.83206	-0.779812	-5.98743	0.989615	0.989615	0.999747	0.999782
5.27	5.84577	5.84577	-0.81843	-6.06755	0.989282	0.989282	0.999747	0.999782
5.28	5.85948	5.85948	-0.857048	-6.14768	0.988938	0.988938	0.999747	0.999782
5.29	5.87318	5.87318	-0.895666	-6.2278	0.988582	0.988582	0.999747	0.999782
5.3	5.88687	5.88687	-0.934284	-6.30792	0.988216	0.988216	0.999747	0.999782
5.31	5.90056	5.90056	-0.972901	-6.38804	0.987838	0.987838	0.999747	0.999782
5.32	5.91424	5.91424	-1.01152	-6.46817	0.987448	0.987448	0.999747	0.999782
5.33	5.92792	5.92792	-1.05014	-6.54829	0.987046	0.987046	0.999747	0.999782
5.34	5.94158	5.94158	-1.08876	-6.62841	0.986631	0.986631	0.999747	0.999782
5.35	5.95524	5.95524	-1.12737	-6.70853	0.986203	0.986203	0.999747	0.999782
5.36	5.9689	5.9689	-1.16599	-6.78866	0.985761	0.985761	0.999747	0.999782
5.37	5.98254	5.98254	-1.20461	-6.86878	0.985306	0.985306	0.999747	0.999782
5.38	5.99617	5.99617	-1.24323	-6.9489	0.984836	0.984836	0.999747	0.999782
5.39	6.0098	6.0098	-1.28184	-7.02902	0.984352	0.984352	0.999747	0.999782
5.4	6.02342	6.02342	-1.32046	-7.10915	0.983852	0.983852	0.999747	0.999782
5.41	6.03703	6.03703	-1.35908	-7.18927	0.983337	0.983337	0.999747	0.999782
5.42	6.05063	6.05063	-1.3977	-7.26964	0.982805	0.982805	0.999747	0.999782
5.43	6.06422	6.06422	-1.43632	-7.35038	0.982257	0.982257	0.999747	0.999782
5.44	6.07779	6.07779	-1.47493	-7.43497	0.981692	0.981692	0.999747	0.999782
5.45	6.09136	6.09136	-1.51355	-7.50834	0.98111	0.98111	0.999747	0.999782
5.46	6.10492	6.10492	-1.55217	-7.5817	0.980509	0.980509	0.999747	0.999782
5.47	6.11847	6.11847	-1.59079	-7.65507	0.979889	0.979889	0.999747	0.999782
5.48	6.13201	6.13201	-1.62941	-7.72843	0.979251	0.979251	0.999747	0.999782
5.49	6.14553	6.14553	-1.66802	-7.8018	0.978592	0.978592	0.999747	0.999782
5.5	6.15904	6.15904	-1.70664	-7.87516	0.977913	0.977913	0.999747	0.999782
5.51	6.17254	6.17254	-1.74526	-7.94853	0.977214	0.977214	0.999747	0.999782
5.52	6.18603	6.18603	-1.78388	-8.0219	0.976492	0.976492	0.999747	0.999782
5.53	6.19951	6.19951	-1.82249	-8.09526	0.975749	0.975749	0.999747	0.999782
5.54	6.21297	6.21297	-1.86111	-8.16863	0.974982	0.974982	0.999747	0.999782
5.55	6.22641	6.22641	-1.89973	-8.24199	0.974193	0.974193	0.999747	0.999782
5.56	6.23985	6.23985	-1.93835	-8.31536	0.973379	0.973379	0.999747	0.999782
5.57	6.25326	6.25326	-1.97697	-8.38872	0.97254	0.97254	0.999747	0.999782
5.58	6.26667	6.26667	-2.01558	-8.46209	0.971676	0.971676	0.999747	0.999782
5.59	6.28005	6.28005	-2.0542	-8.53545	0.970785	0.970785	0.999747	0.999782
5.6	6.29342	6.29342	-2.09282	-8.60882	0.969867	0.969867	0.999747	0.999782
5.61	6.30678	6.30678	-2.13144	-8.68219	0.968922	0.968922	0.999747	0.999782
5.62	6.32011	6.32011	-2.17006	-8.75555	0.967948	0.967948	0.999747	0.999782
5.63	6.33343	6.33343	-2.20867	-8.82892	0.966945	0.966945	0.999747	0.999782
5.64	6.34673	6.34673	-2.24729	-8.90228	0.965911	0.965911	0.999747	0.999782
5.65	6.36002	6.36002	-2.28591	-8.97565	0.964847	0.964847	0.999747	0.999782
5.66	6.37328	6.37328	-2.32453	-9.04901	0.963751	0.963751	0.999747	0.999782
5.67	6.38652	6.38652	-2.36314	-9.12238	0.962622	0.962622	0.999747	0.999782
5.68	6.39974	6.39974	-2.40176	-9.19575	0.96146	0.96146	0.999747	0.999782
5.69	6.41294	6.41294	-2.44038	-9.26911	0.960263	0.960263	0.999747	0.999782
5.7	6.42612	6.42612	-2.479	-9.34248	0.959031	0.959031	0.999747	0.999782
5.71	6.43928	6.43928	-2.51762	-9.41584	0.957762	0.957762	0.999747	0.999782
5.72	6.45241	6.45241	-2.55623	-9.48921	0.956457	0.956457	0.999747	0.999782
5.73	6.46552	6.46552	-2.59485	-9.56257	0.955113	0.955113	0.999747	0.999782
5.74	6.47861	6.47861	-2.63347	-9.63594	0.95373	0.95373	0.999747	0.999782
5.75	6.49167	6.49167	-2.67209	-9.7093	0.952307	0.952307	0.999747	0.999782
5.76	6.5047	6.5047	-2.71071	-9.78267	0.950843	0.950843	0.999747	0.999782
5.77	6.51771	6.51771	-2.74932	-9.85604	0.949336	0.949336	0.999747	0.999782
5.78	6.53069	6.53069	-2.78794	-9.9294	0.947786	0.947786	0.999747	0.999782
5.79	6.54364	6.54364	-2.82656	-10.0028	0.946192	0.946192	0.999747	0.999782
5.8	6.55656	6.55656	-2.86518	-10.0761	0.944553	0.944553	0.999747	0.999782
5.81	6.56946	6.56946	-2.90379	-10.1495	0.942867	0.942867	0.999747	0.999782
5.82	6.58232	6.58232	-2.94241	-10.2229	0.941133	0.941133	0.999747	0.999782
5.83	6.59515	6.59515	-2.98103	-10.2962	0.939351	0.939351	0.999747	0.999782
5.84	6.60795	6.60795	-3.01965	-10.3696	0.937519	0.937519	0.999747	0.999782
5.85	6.62071	6.62071	-3.05827	-10.443	0.935636	0.935636	0.999747	0.999782
5.86	6.63344	6.63344	-3.09688	-10.5163	0.9337	0.9337	0.999747	0.999782
5.87	6.64614	6.64614	-3.1355	-10.5897	0.931712	0.931712	0.999747	0.999782
5.88	6.6588	6.6588	-3.17412	-10.6631	0.929669	0.929669	0.999747	0.999782
5.89	6.67142	6.67142	-3.21274	-10.7364	0.92757	0.92757	0.999747	0.999782
5.9	6.684	6.684	-3.25136	-10.8098	0.925414	0.925414	0.999747	0.999782
5.91	6.69655	6.69655	-3.28997	-10.8832	0.923201	0.923201	0.999747	0.999782
5.92	6.70905	6.70905	-3.32859	-10.9565	0.920928	0.920928	0.999747	0.999782
5.93	6.72152	6.72152	-3.36721	-11.0299	0.918595	0.918595	0.999747	0.999782
5.94	6.73394	6.73394	-3.40583	-11.1033	0.9162	0.9162	0.999747	0.999782
5.95	6.74631	6.74631	-3.44445	-11.1766	0.913742	0.913742	0.999747	0.999782
5.96	6.75865	6.75865	-3.48306	-11.25	0.91122	0.91122	0.999747	0.999782
5.97	6.77093	6.77093	-3.52168	-11.3233	0.908633	0.908633	0.999747	0.999782
5.98	6.78317	6.78317	-3.5603	-11.3967	0.90598	0.90598	0.999747	0.999782
5.99	6.79536	6.79536	-3.59892	-11.4701	0.903258	0.903258	0.999747	0.999782
6	6.80751	6.80751	-3.63754	-11.5434	0.900469	0.900469	0.999747	0.999782
6.01	6.8196	6.8196	-3.67615	-11.6168	0.897609	0.897609	0.999747	0.999782
6.02	6.83164	6.83164	-3.71477	-11.6902	0.894678	0.894678	0.999747	0.999782
6.03	6.84362	6.84362	-3.75339	-11.7635	0.891675	0.891675	0.999747	0.999782
6.04	6.85556	6.85556	-3.79201	-11.8369	0.888598	0.888598	0.999747	0.999782
6.05	6.86743	6.86743	-3.83063	-11.9103	0.885447	0.885447	0.999747	0.999782
6.06	6.87925	6.87925	-3.86924	-11.9836	0.882221	0.882221	0.999747	0.999782
6.07	6.89101	6.89101	-3.90786	-12.057	0.878918	0.878918	0.999747	0.999782
6.08	6.90271	6.90271	-3.94648	-12.1304	0.875537	0.875537	0.999747	0.999782
6.09	6.91435	6.91435	-3.98509	-12.2037	0.872078	0.872078	0.999747	0.999782
6.1	6.92592	6.92592	-4.02371	-12.2771	0.86854	0.86854	0.999747	0.999782
6.11	6.93744	6.93744	-4.06233	-12.3505	0.864921	0.864921	0.999747	0.999782
6.12	6.94888	6.94888	-4.10094	-12.4238	0.861221	0.861221	0.999747	0.999782
6.13	6.96026	6.96026	-4.13956	-12.4972	0.857439	0.857439	0.999747	0.999782
6.14	6.97157	6.97157	-4.17818	-12.5706	0.853574	0.853574	0.999747	0.999782
6.15	6.98281	6.98281	-4.21679	-12.6439	0.849625	0.849625	0.999747	0.999782
6.16	6.99398	6.99398	-4.25541	-12.7173	0.845593	0.845593	0.999747	0.999782
6.17	7.00507	7.00507	-4.29403	-12.7907	0.841475	0.841475	0.999747	0.999782
6.18	7.0161	7.0161	-4.33264	-12.864	0.837272	0.837272	0.999747	0.999782
6.19	7.02704	7.02704	-4.37126	-12.9374	0.832984	0.832984	0.999747	0.999782
6.2	7.03791	7.03791	-4.40988	-13.0108	0.828609	0.828609	0.999747	0.999782
6.21	7.04869	7.04869	-4.44849	-13.0841	0.824147	0.824147	0.999747	0.999782
6.22	7.0594	7.0594	-4.48711	-13.1575	0.819599	0.819599	0.999747	0.999782
6.23	7.07003	7.07003	-4.52573	-13.2309	0.814963	0.814963	0.999747	0.999782
6.24	7.08057	7.08057	-4.56434	-13.3042	0.810241	0.810241	0.999747	0.999782
6.25	7.09102	7.09102	-4.60296	-13.3776	0.805431	0.805431	0.999747	0.999782
6.26	7.10139	7.10139	-4.6416	-13.451	0.800534	0.800534	0.999747	0.999782
6.27	7.11167	7.11167	-4.68024	-13.5243	0.79555	0.79555	0.999747	0.999782
6.28	7.12186	7.12186	-4.71888	-13.5977	0.79048	0.79048	0.999747	0.999782
6.29	7.13195	7.13195	-4.75752	-13.671	0.785323	0.785323	0.999747	0.999782
6.3	7.14196	7.14196	-4.79617	-13.7444	0.78008	0.78008	0.999747	0.999782
6.31	7.15187	7.15187	-4.83481	-13.8178	0.774752	0.774752	0.999747	0.999782
6.32	7.16168	7.16168	-4.87345	-13.8911	0.769339	0.769339	0.999747	0.999782
6.33	7.17139	7.17139	-4.91209	-13.9645	0.763842	0.763842	0.999747	0.999782
6.34	7.18101	7.18101	-4.95074	-14.0379	0.758263	0.758263	0.999747	0.999782
6.35	7.19052	7.19052	-4.98938	-14.1112	0.752601	0.752601	0.999747	0.999782
6.36	7.19994	7.19994	-5.02802	-14.1846	0.746858	0.746858	0.999747	0.999782
6.37	7.20924	7.20924	-5.06667	-14.258	0.741035	0.741035	0.999747	0.999782
6.38	7.21845	7.21845	-5.10531	-14.3313	0.735133	0.735133	0.999747	0.999782
6.39	7.22754	7.22754	-5.14395	-14.4047	0.729155	0.729155	0.999747	0.999782
6.4	7.23653	7.23653	-5.18259	-14.4781	0.723101	0.723101	0.999747	0.999782
6.41	7.24541	7.24541	-5.22124	-14.5514	0.716972	0.716972	0.999747	0.999782
6.42	7.25418	7.25418	-5.25988	-14.6248	0.710772	0.710772	0.999747	0.999782
6.43	7.26284	7.26284	-5.29852	-14.6982	0.704501	0.704501	0.999747	0.999782
6.44	7.27138	7.27138	-5.33716	-14.7715	0.698162	0.698162	0.999747	0.999782
6.45	7.27981	7.27981	-5.37581	-14.8449	0.691756	0.691756	0.999747	0.999782
6.46	7.28812	7.28812	-5.41445	-14.9183	0.685287	0.685287	0.999747	0.999782
6.47	7.29632	7.29632	-5.45309	-14.9916	0.678755	0.678755	0.999747	0.999782
6.48	7.3044	7.3044	-5.49173	-15.065	0.672164	0.672164	0.999747	0.999782
6.49	7.31236	7.31236	-5.53038	-15.1384	0.665516	0.665516	0.999747	0.999782
6.5	7.3202	7.3202	-5.56902	-15.2117	0.658813	0.658813	0.999747	0.999782
6.51	7.32792	7.32792	-5.60766	-15.2851	0.652058	0.652058	0.999747	0.999782
6.52	7.33552	7.33552	-5.64631	-15.3585	0.645255	0.645255	0.999747	0.999782
6.53	7.343	7.343	-5.68495	-15.4318	0.638405	0.638405	0.999747	0.999782
6.54	7.35035	7.35035	-5.72359	-15.5052	0.631512	0.631512	0.999747	0.999782
6.55	7.35758	7.35758	-5.76223	-15.5786	0.624578	0.624578	0.999747	0.999782
6.56	7.36468	7.36468	-5.80088	-15.6519	0.617607	0.617607	0.999747	0.999782
6.57	7.37166	7.37166	-5.83952	-15.7253	0.610602	0.610602	0.999747	0.999782
6.58	7.37851	7.37851	-5.87816	-15.7986	0.603566	0.603566	0.999747	0.999782
6.59	7.38524	7.38524	-5.9168	-15.872	0.596502	0.596502	0.999747	0.999782
6.6	7.39184	7.39184	-5.95545	-15.9454	0.589413	0.589413	0.999747	0.999782
6.61	7.39831	7.39831	-5.99409	-16.0187	0.582303	0.582303	0.999747	0.999782
6.62	7.40465	7.40465	-6.03273	-16.0921	0.575175	0.575175	0.999747	0.999782
6.63	7.41087	7.41087	-6.07137	-16.1655	0.568033	0.568033	0.999747	0.999782
6.64	7.41696	7.41696	-6.11002	-16.2388	0.560879	0.560879	0.999747	0.999782
6.65	7.42292	7.42292	-6.14866	-16.3122	0.553717	0.553717	0.999747	0.999782
6.66	7.42875	7.42875	-6.1873	-16.3856	0.546551	0.546551	0.999747	0.999782
6.67	7.43445	7.43445	-6.22595	-16.4589	0.539383	0.539383	0.999747	0.999782
6.68	7.44002	7.44002	-6.26459	-16.5323	0.532218	0.532218	0.999747	0.999782
6.69	7.44547	7.44547	-6.30323	-16.6057	0.525058	0.525058	0.999747	0.999782
6.7	7.45078	7.45078	-6.34187	-16.679	0.517907	0.517907	0.999747	0.999782
6.71	7.45597	7.45597	-6.38052	-16.7524	0.510769	0.510769	0.999747	0.999782
6.72	7.46103	7.46103	-6.41916	-16.8258	0.503645	0.503645	0.999747	0.999782
6.73	7.46596	7.46596	-6.4578	-16.8991	0.496541	0.496541	0.999747	0.999782
6.74	7.47077	7.47077	-6.49644	-16.9725	0.489458	0.489458	0.999747	0.999782
6.75	7.47545	7.47545	-6.53509	-17.0459	0.4824	0.4824	0.999747	0.999782
6.76	7.48	7.48	-6.57373	-17.1192	0.47537	0.47537	0.999747	0.999782
6.77	7.48443	7.48443	-6.61237	-17.1926	0.468371	0.468371	0.999747	0.999782
6.78	7.48873	7.48873	-6.65101	-17.266	0.461406	0.461406	0.999747	0.999782
6.79	7.4929	7.4929	-6.68966	-17.3393	0.454478	0.454478	0.999747	0.999782
6.8	7.49695	7.49695	-6.7283	-17.4127	0.447589	0.447589	0.999747	0.999782
6.81	7.50088	7.50088	-6.76694	-17.4861	0.440743	0.440743	0.999747	0.999782
6.82	7.50469	7.50469	-6.80559	-17.5594	0.433942	0.433942	0.999747	0.999782
6.83	7.50837	7.50837	-6.84423	-17.6328	0.427188	0.427188	0.999747	0.999782
6.84	7.51194	7.51194	-6.88287	-17.7062	0.420483	0.420483	0.999747	0.999782
6.85	7.51538	7.51538	-6.92151	-17.7795	0.413831	0.413831	0.999747	0.999782
6.86	7.51871	7.51871	-6.96016	-17.8529	0.407234	0.407234	0.999747	0.999782
6.87	7.52192	7.52192	-6.9988	-17.9263	0.400693	0.400693	0.999747	0.999782
6.88	7.52501	7.52501	-7.03744	-17.9996	0.39421	0.39421	0.999747	0.999782
6.89	7.52798	7.52798	-7.07608	-18.073	0.387788	0.387788	0.999747	0.999782
6.9	7.53084	7.53084	-7.11473	-18.1463	0.381429	0.381429	0.999747	0.999782
6.91	7.53359	7.53359	-7.15337	-18.2197	0.375134	0.375134	0.999747	0.999782
6.92	7.53622	7.53622	-7.19201	-18.2931	0.368904	0.368904	0.999747	0.999782
6.93	7.53875	7.53875	-7.2307	-18.3664	0.362742	0.362742	0.999747	0.999782
6.94	7.54116	7.54116	-7.26941	-18.4398	0.356648	0.356648	0.999747	0.999782
6.95	7.54346	7.54346	-7.30838	-18.5132	0.350625	0.350625	0.999747	0.999782
6.96	7.54566	7.54566	-7.34538	-18.5865	0.344672	0.344672	0.999747	0.999782
6.97	7.54775	7.54775	-7.38238	-18.6599	0.338792	0.338792	0.999747	0.999782
6.98	7.54974	7.54974	-7.41937	-18.7333	0.332985	0.332985	0.999747	0.999782
6.99	7.55162	7.55162	-7.45637	-18.8066	0.327253	0.327253	0.999747	0.999782
7	7.5534	7.5534	-7.49337	-18.88	0.321596	0.321596	0.999747	0.999782
7.01	7.55508	7.55508	-7.53036	-18.9534	0.316014	0.316014	0.999747	0.999782
7.02	7.55666	7.55666	-7.56736	-19.0267	0.310509	0.310509	0.999747	0.999782
7.03	7.55814	7.55814	-7.60435	-19.1001	0.305081	0.305081	0.999747	0.999782
7.04	7.55953	7.55953	-7.64135	-19.1735	0.29973	0.29973	0.999747	0.999782
7.05	7.56082	7.56082	-7.67835	-19.2468	0.294457	0.294457	0.999747	0.999782
7.06	7.56201	7.56201	-7.71534	-19.3202	0.289263	0.289263	0.999747	0.999782
7.07	7.56311	7.56311	-7.75234	-19.3936	0.284146	0.284146	0.999747	0.999782
7.08	7.56413	7.56413	-7.78934	-19.4669	0.279108	0.279108	0.999747	0.999782
7.09	7.56505	7.56505	-7.82633	-19.5403	0.274148	0.274148	0.999747	0.999782
7.1	7.56588	7.56588	-7.86333	-19.6137	0.269266	0.269266	0.999747	0.999782
7.11	7.56663	7.56663	-7.90033	-19.687	0.264463	0.264463	0.999747	0.999782
7.12	7.56729	7.56729	-7.93732	-19.7604	0.259738	0.259738	0.999747	0.999782
7.13	7.56787	7.56787	-7.97432	-19.8338	0.255091	0.255091	0.999747	0.999782
7.14	7.56837	7.56837	-8.01131	-19.9071	0.250521	0.250521	0.999747	0.999782
7.15	7.56878	7.56878	-8.04831	-19.9805	0.246028	0.246028	0.999747	0.999782
7.16	7.56911	7.56911	-8.08531	-20.0539	0.241613	0.241613	0.999747	0.999782
7.17	7.56937	7.56937	-8.1223	-20.1272	0.237273	0.237273	0.999747	0.999782
7.18	7.56955	7.56955	-8.1593	-20.2006	0.23301	0.23301	0.999747	0.999782
7.19	7.56965	7.56965	-8.1963	-20.274	0.228821	0.228821	0.999747	0.999782
7.2	7.56968	7.56968	-8.23329	-20.3473	0.224708	0.224708	0.999747	0.999782
7.21	7.56963	7.56963	-8.27029	-20.4207	0.220668	0.220668	0.999747	0.999782
7.22	7.56951	7.56951	-8.30728	-20.494	0.216702	0.216702	0.999747	0.999782
7.23	7.56933	7.56933	-8.34428	-20.5674	0.212809	0.212809	0.999747	0.999782
7.24	7.56907	7.56907	-8.38128	-20.6408	0.208987	0.208987	0.999747	0.999782
7.25	7.56874	7.56874	-8.41827	-20.7141	0.205236	0.205236	0.999747	0.999782
7.26	7.56835	7.56835	-8.45527	-20.7875	0.201556	0.201556	0.999747	0.999782
7.27	7.5679	7.5679	-8.49227	-20.8609	0.197945	0.197945	0.999747	0.999782
7.28	7.56738	7.56738	-8.52926	-20.9342	0.194403	0.194403	0.999747	0.999782
7.29	7.56679	7.56679	-8.56626	-21.0076	0.190929	0.190929	0.999747	0.999782
7.3	7.56615	7.56615	-8.60326	-21.081	0.187521	0.187521	0.999747	0.999782
7.31	7.56544	7.56544	-8.64025	-21.1543	0.18418	0.18418	0.999747	0.999782
7.32	7.56467	7.56467	-8.67725	-21.2277	0.180904	0.180904	0.999747	0.999782
7.33	7.56385	7.56385	-8.71424	-21.3011	0.177691	0.177691	0.999747	0.999782
7.34	7.56297	7.56297	-8.75124	-21.3744	0.174542	0.174542	0.999747	0.999782
7.35	7.56203	7.56203	-8.78824	-21.4478	0.171455	0.171455	0.999747	0.999782
7.36	7.56104	7.56104	-8.82523	-21.5212	0.168429	0.168429	0.999747	0.999782
7.37	7.55999	7.55999	-8.86223	-21.5945	0.165464	0.165464	0.999747	0.999782
7.38	7.5589	7.5589	-8.89923	-21.6679	0.162558	0.162558	0.999747	0.999782
7.39	7.55775	7.55775	-8.93622	-21.7413	0.15971	0.15971	0.999747	0.999782
7.4	7.55655	7.55655	-8.97322	-21.8146	0.15692	0.15692	0.999747	0.999782
7.41	7.5553	7.5553	-9.01022	-21.888	0.154186	0.154186	0.999747	0.999782
7.42	7.554	7.554	-9.04721	-21.9614	0.151508	0.151508	0.999747	0.999782
7.43	7.55265	7.55265	-9.08421	-22.0347	0.148884	0.148884	0.999747	0.999782
7.44	7.55126	7.55126	-9.1212	-22.1081	0.146313	0.146313	0.999747	0.999782
7.45	7.54982	7.54982	-9.1582	-22.1815	0.143795	0.143795	0.999747	0.999782
7.46	7.54834	7.54834	-9.1952	-22.2548	0.141329	0.141329	0.999747	0.999782
7.47	7.54681	7.54681	-9.23219	-22.3282	0.138913	0.138913	0.999747	0.999782
7.48	7.54524	7.54524	-9.26919	-22.4016	0.136547	0.136547	0.999747	0.999782
7.49	7.54363	7.54363	-9.30619	-22.4749	0.13423	0.13423	0.999747	0.999782
7.5	7.54197	7.54197	-9.34318	-22.5483	0.13196	0.13196	0.999747	0.999782
7.51	7.54028	7.54028	-9.38018	-22.6217	0.129737	0.129737	0.999747	0.999782
7.52	7.53855	7.53855	-9.41718	-22.695	0.127561	0.127561	0.999747	0.999782
7.53	7.53678	7.53678	-9.45417	-22.7684	0.125429	0.125429	0.999747	0.999782
7.54	7.53497	7.53497	-9.49117	-22.8417	0.123341	0.123341	0.999747	0.999782
7.55	7.53312	7.53312	-9.52816	-22.9151	0.121297	0.121297	0.999747	0.999782
7.56	7.53124	7.53124	-9.56516	-22.9885	0.119295	0.119295	0.999747	0.999782
7.57	7.52932	7.52932	-9.60216	-23.0618	0.117335	0.117335	0.999747	0.999782
7.58	7.52737	7.52737	-9.63915	-23.1352	0.115416	0.115416	0.999747	0.999782
7.59	7.52538	7.52538	-9.67615	-23.2086	0.113536	0.113536	0.999747	0.999782
7.6	7.52336	7.52336	-9.71315	-23.2819	0.111695	0.111695	0.999747	0.999782
7.61	7.52131	7.52131	-9.75014	-23.3553	0.109893	0.109893	0.999747	0.999782
7.62	7.51922	7.51922	-9.78714	-23.4287	0.108128	0.108128	0.999747	0.999782
7.63	7.51711	7.51711	-9.82414	-23.502	0.1064	0.1064	0.999747	0.999782
7.64	7.51496	7.51496	-9.86113	-23.5754	0.104708	0.104708	0.999747	0.999782
7.65	7.51278	7.51278	-9.89813	-23.6488	0.10305	0.10305	0.999747	0.999782
7.66	7.51057	7.51057	-9.93512	-23.7221	0.101428	0.101428	0.999747	0.999782
7.67	7.50834	7.50834	-9.97212	-23.7955	0.0998384	0.0998384	0.999747	0.999782
7.68	7.50608	7.50608	-10.0091	-23.8689	0.0982821	0.0982821	0.999747	0.999782
7.69	7.50378	7.50378	-10.0461	-23.9422	0.096758	0.096758	0.999747	0.999782
7.7	7.50147	7.50147	-10.0831	-24.0156	0.0952655	0.0952655	0.999747	0.999782
7.71	7.49912	7.49912	-10.1201	-24.089	0.0938037	0.0938037	0.999747	0.999782
7.72	7.49675	7.49675	-10.1571	-24.1623	0.0923722	0.0923722	0.999747	0.999782
7.73	7.49435	7.49435	-10.1941	-24.2357	0.0909701	0.0909701	0.999747	0.999782
7.74	7.49193	7.49193	-10.2311	-24.3091	0.0895969	0.0895969	0.999747	0.999782
7.75	7.48949	7.48949	-10.2681	-24.3824	0.0882519	0.0882519	0.999747	0.999782
7.76	7.48702	7.48702	-10.3051	-24.4558	0.0869345	0.0869345	0.999747	0.999782
7.77	7.48452	7.48452	-10.3421	-24.5292	0.0856442	0.0856442	0.999747	0.999782
7.78	7.48201	7.48201	-10.3791	-24.6025	0.0843802	0.0843802	0.999747	0.999782
7.79	7.47947	7.47947	-10.4161	-24.6759	0.0831421	0.0831421	0.999747	0.999782
7.8	7.47691	7.47691	-10.4531	-24.7493	0.0819292	0.0819292	0.999747	0.999782
7.81	7.47433	7.47433	-10.4901	-24.8226	0.080741	0.080741	0.999747	0.999782
7.82	7.47173	7.47173	-10.5271	-24.896	0.079577	0.079577	0.999747	0.999782
7.83	7.4691	7.4691	-10.5641	-24.9694	0.0784366	0.0784366	0.999747	0.999782
7.84	7.46646	7.46646	-10.6011	-25.0427	0.0773192	0.0773192	0.999747	0.999782
7.85	7.4638	7.4638	-10.6381	-25.1161	0.0762245	0.0762245	0.999747	0.999782
7.86	7.46111	7.46111	-10.6751	-25.1894	0.0751518	0.0751518	0.999747	0.999782
7.87	7.45841	7.45841	-10.712	-25.2628	0.0741007	0.0741007	0.999747	0.999782
7.88	7.45569	7.45569	-10.749	-25.3362	0.0730708	0.0730708	0.999747	0.999782
7.89	7.45295	7.45295	-10.786	-25.4095	0.0720614	0.0720614	0.999747	0.999782
7.9	7.45019	7.45019	-10.823	-25.4829	0.0710723	0.0710723	0.999747	0.999782
7.91	7.44742	7.44742	-10.86	-25.5563	0.0701028	0.0701028	0.999747	0.999782
7.92	7.44463	7.44463	-10.897	-25.6296	0.0691527	0.0691527	0.999747	0.999782
7.93	7.44182	7.44182	-10.934	-25.703	0.0682214	0.0682214	0.999747	0.999782
7.94	7.43899	7.43899	-10.971	-25.7764	0.0673085	0.0673085	0.999747	0.999782
7.95	7.43615	7.43615	-11.008	-25.8497	0.0664137	0.0664137	0.999747	0.999782
7.96	7.43329	7.43329	-11.045	-25.9231	0.0655365	0.0655365	0.999747	0.999782
7.97	7.43042	7.43042	-11.082	-25.9965	0.0646766	0.0646766	0.999747	0.999782
7.98	7.42753	7.42753	-11.119	-26.0698	0.0638335	0.0638335	0.999747	0.999782
7.99	7.42463	7.42463	-11.156	-26.1432	0.0630069	0.0630069	0.999747	0.999782
8	7.42171	7.42171	-11.193	-26.2166	0.0621964	0.0621964	0.999747	0.999782
8.01	7.41878	7.41878	-11.23	-26.2899	0.0614017	0.0614017	0.999747	0.999782
8.02	7.41583	7.41583	-11.267	-26.3633	0.0606224	0.0606224	0.999747	0.999782
8.03	7.41287	7.41287	-11.304	-26.4367	0.0598582	0.0598582	0.999747	0.999782
8.04	7.4099	7.4099	-11.341	-26.51	0.0591087	0.0591087	0.999747	0.999782
8.05	7.40691	7.40691	-11.378	-26.5834	0.0583736	0.0583736	0.999747	0.999782
8.06	7.40391	7.40391	-11.415	-26.6568	0.0576526	0.0576526	0.999747	0.999782
8.07	7.4009	7.4009	-11.452	-26.7301	0.0569454	0.0569454	0.999747	0.999782
8.08	7.39787	7.39787	-11.489	-26.8035	0.0562517	0.0562517	0.999747	0.999782
8.09	7.39484	7.39484	-11.526	-26.8769	0.0555712	0.0555712	0.999747	0.999782
8.1	7.39179	7.39179	-11.563	-26.9502	0.0549036	0.0549036	0.999747	0.999782
8.11	7.38872	7.38872	-11.6	-27.0236	0.0542486	0.0542486	0.999747	0.999782
8.12	7.38565	7.38565	-11.637	-27.097	0.0536059	0.0536059	0.999747	0.999782
8.13	7.38256	7.38256	-11.674	-27.1703	0.0529753	0.0529753	0.999747	0.999782
8.14	7.37947	7.37947	-11.7109	-27.2437	0.0523566	0.0523566	0.999747	0.999782
8.15	7.37636	7.37636	-11.7479	-27.3171	0.0517493	0.0517493	0.999747	0.999782
8.16	7.37324	7.37324	-11.7849	-27.3904	0.0511534	0.0511534	0.999747	0.999782
8.17	7.37012	7.37012	-11.8219	-27.4638	0.0505686	0.0505686	0.999747	0.999782
8.18	7.36698	7.36698	-11.8589	-27.5371	0.0499945	0.0499945	0.999747	0.999782
8.19	7.36383	7.36383	-11.8959	-27.6105	0.0494311	0.0494311	0.999747	0.999782
8.2	7.36067	7.36067	-11.9329	-27.6839	0.048878	0.048878	0.999747	0.999782
8.21	7.3575	7.3575	-11.9699	-27.7572	0.048335	0.048335	0.999747	0.999782
8.22	7.35432	7.35432	-12.0069	-27.8306	0.047802	0.047802	0.999747	0.999782
8.23	7.35113	7.35113	-12.0439	-27.904	0.0472787	0.0472787	0.999747	0.999782
8.24	7.34793	7.34793	-12.0809	-27.9773	0.0467648	0.0467648	0.999747	0.999782
8.25	7.34473	7.34473	-12.1179	-28.0507	0.0462603	0.0462603	0.999747	0.999782
8.26	7.34151	7.34151	-12.1549	-28.1241	0.0457649	0.0457649	0.999747	0.999782
8.27	7.33829	7.33829	-12.1919	-28.1974	0.0452783	0.0452783	0.999747	0.999782
8.28	7.33506	7.33506	-12.2289	-28.2708	0.0448005	0.0448005	0.999747	0.999782
8.29	7.33181	7.33181	-12.2659	-28.3442	0.0443313	0.0443313	0.999747	0.999782
8.3	7.32856	7.32856	-12.3029	-28.4175	0.0438703	0.0438703	0.999747	0.999782
8.31	7.32531	7.32531	-12.3399	-28.4909	0.0434176	0.0434176	0.999747	0.999782
8.32	7.32204	7.32204	-12.3769	-28.5643	0.0429729	0.0429729	0.999747	0.999782
8.33	7.31877	7.31877	-12.4139	-28.6376	0.042536	0.042536	0.999747	0.999782
8.34	7.31548	7.31548	-12.4509	-28.711	0.0421068	0.0421068	0.999747	0.999782
8.35	7.31219	7.31219	-12.4879	-28.7844	0.0416851	0.0416851	0.999747	0.999782
8.36	7.3089	7.3089	-12.5249	-28.8577	0.0412707	0.0412707	0.999747	0.999782
8.37	7.30559	7.30559	-12.5619	-28.9311	0.0408636	0.0408636	0.999747	0.999782
8.38	7.30228	7.30228	-12.5989	-29.0045	0.0404635	0.0404635	0.999747	0.999782
8.39	7.29896	7.29896	-12.6359	-29.0778	0.0400704	0.0400704	0.999747	0.999782
8.4	7.29564	7.29564	-12.6729	-29.1512	0.039684	0.039684	0.999747	0.999782
8.41	7.2923	7.2923	-12.7099	-29.2246	0.0393043	0.0393043	0.999747	0.999782
8.42	7.28897	7.28897	-12.7468	-29.2979	0.038931	0.038931	0.999747	0.999782
8.43	7.28562	7.28562	-12.7838	-29.3713	0.0385641	0.0385641	0.999747	0.999782
8.44	7.28227	7.28227	-12.8208	-29.4447	0.0382035	0.0382035	0.999747	0.999782
8.45	7.27891	7.27891	-12.8578	-29.518	0.037849	0.037849	0.999747	0.999782
8.46	7.27554	7.27554	-12.8948	-29.5914	0.0375004	0.0375004	0.999747	0.999782
8.47	7.27217	7.27217	-12.9318	-29.6647	0.0371577	0.0371577	0.999747	0.999782
8.48	7.26879	7.26879	-12.9688	-29.7381	0.0368208	0.0368208	0.999747	0.999782
8.49	7.26541	7.26541	-13.0058	-29.8115	0.0364895	0.0364895	0.999747	0.999782
8.5	7.26202	7.26202	-13.0428	-29.8848	0.0361637	0.0361637	0.999747	0.999782
8.51	7.25863	7.25863	-13.0798	-29.9582	0.0358433	0.0358433	0.999747	0.999782
8.52	7.25523	7.25523	-13.1168	-30.0316	0.0355283	0.0355283	0.999747	0.999782
8.53	7.25182	7.25182	-13.1538	-30.1049	0.0352184	0.0352184	0.999747	0.999782
8.54	7.24841	7.24841	-13.1908	-30.1783	0.0349136	0.0349136	0.999747	0.999782
8.55	7.24499	7.24499	-13.2278	-30.2517	0.0346138	0.0346138	0.999747	0.999782
8.56	7.24157	7.24157	-13.2648	-30.325	0.0343189	0.0343189	0.999747	0.999782
8.57	7.23814	7.23814	-13.3018	-30.3984	0.0340288	0.0340288	0.999747	0.999782
8.58	7.23471	7.23471	-13.3388	-30.4718	0.0337434	0.0337434	0.999747	0.999782
8.59	7.23127	7.23127	-13.3758	-30.5451	0.0334627	0.0334627	0.999747	0.999782
8.6	7.22782	7.22782	-13.4128	-30.6185	0.0331864	0.0331864	0.999747	0.999782
8.61	7.22438	7.22438	-13.4498	-30.6919	0.0329146	0.0329146	0.999747	0.999782
8.62	7.22092	7.22092	-13.4868	-30.7652	0.0326471	0.0326471	0.999747	0.999782
8.63	7.21747	7.21747	-13.5238	-30.8386	0.032384	0.032384	0.999747	0.999782
8.64	7.214	7.214	-13.5608	-30.912	0.0321249	0.0321249	0.999747	0.999782
8.65	7.21054	7.21054	-13.5978	-30.9853	0.03187	0.03187	0.999747	0.999782
8.66	7.20706	7.20706	-13.6348	-31.0587	0.0316192	0.0316192	0.999747	0.999782
8.67	7.20359	7.20359	-13.6718	-31.1321	0.0313722	0.0313722	0.999747	0.999782
8.68	7.20011	7.20011	-13.7088	-31.2054	0.0311292	0.0311292	0.999747	0.999782
8.69	7.19662	7.19662	-13.7457	-31.2788	0.0308899	0.0308899	0.999747	0.999782
8.7	7.19313	7.19313	-13.7827	-31.3522	0.0306544	0.0306544	0.999747	0.999782
8.71	7.18964	7.18964	-13.8197	-31.4255	0.0304226	0.0304226	0.999747	0.999782
8.72	7.18614	7.18614	-13.8567	-31.4989	0.0301943	0.0301943	0.999747	0.999782
8.73	7.18264	7.18264	-13.8937	-31.5723	0.0299695	0.0299695	0.999747	0.999782
8.74	7.17914	7.17914	-13.9307	-31.6456	0.0297483	0.0297483	0.999747	0.999782
8.75	7.17563	7.17563	-13.9677	-31.719	0.0295304	0.0295304	0.999747	0.999782
8.76	7.17211	7.17211	-14.0047	-31.7924	0.0293158	0.0293158	0.999747	0.999782
8.77	7.1686	7.1686	-14.0417	-31.8657	0.0291045	0.0291045	0.999747	0.999782
8.78	7.16508	7.16508	-14.0787	-31.9391	0.0288964	0.0288964	0.999747	0.999782
8.79	7.16155	7.16155	-14.1157	-32.0124	0.0286915	0.0286915	0.999747	0.999782
8.8	7.15802	7.15802	-14.1527	-32.0858	0.0284897	0.0284897	0.999747	0.999782
8.81	7.15449	7.15449	-14.1897	-32.1592	0.0282909	0.0282909	0.999747	0.999782
8.82	7.15096	7.15096	-14.2267	-32.2325	0.028095	0.028095	0.999747	0.999782
8.83	7.14742	7.14742	-14.2637	-32.3059	0.0279022	0.0279022	0.999747	0.999782
8.84	7.14388	7.14388	-14.3007	-32.3793	0.0277121	0.0277121	0.999747	0.999782
8.85	7.14033	7.14033	-14.3377	-32.4526	0.0275249	0.0275249	0.999747	0.999782
8.86	7.13678	7.13678	-14.3747	-32.526	0.0273405	0.0273405	0.999747	0.999782
8.87	7.13323	7.13323	-14.4117	-32.5994	0.0271588	0.0271588	0.999747	0.999782
8.88	7.12967	7.12967	-14.4487	-32.6727	0.0269798	0.0269798	0.999747	0.999782
8.89	7.12612	7.12612	-14.4857	-32.7461	0.0268034	0.0268034	0.999747	0.999782
8.9	7.12255	7.12255	-14.5227	-32.8195	0.0266296	0.0266296	0.999747	0.999782
8.91	7.11899	7.11899	-14.5597	-32.8928	0.0264583	0.0264583	0.999747	0.999782
8.92	7.11542	7.11542	-14.5967	-32.9662	0.0262895	0.0262895	0.999747	0.999782
8.93	7.11185	7.11185	-14.6337	-33.0396	0.0261231	0.0261231	0.999747	0.999782
8.94	7.10828	7.10828	-14.6707	-33.1129	0.0259592	0.0259592	0.999747	0.999782
8.95	7.1047	7.1047	-14.7077	-33.1863	0.0257976	0.0257976	0.999747	0.999782
8.96	7.10112	7.10112	-14.7446	-33.2597	0.0256383	0.0256383	0.999747	0.999782
8.97	7.09754	7.09754	-14.7816	-33.333	0.0254813	0.0254813	0.999747	0.999782
8.98	7.09395	7.09395	-14.8186	-33.4064	0.0253266	0.0253266	0.999747	0.999782
8.99	7.09036	7.09036	-14.8556	-33.4798	0.025174	0.025174	0.999747	0.999782
9	7.08677	7.08677	-14.8926	-33.5531	0.0250236	0.0250236	0.999747	0.999782
9.01	7.08318	7.08318	-14.9296	-33.6265	0.0248754	0.0248754	0.999747	0.999782
9.02	7.07958	7.07958	-14.9666	-33.6999	0.0247292	0.0247292	0.999747	0.999782
9.03	7.07598	7.07598	-15.0036	-33.7732	0.0245851	0.0245851	0.999747	0.999782
9.04	7.07238	7.07238	-15.0406	-33.8466	0.024443	0.024443	0.999747	0.999782
9.05	7.06878	7.06878	-15.0776	-33.92	0.0243029	0.0243029	0.999747	0.999782
9.06	7.06517	7.06517	-15.1146	-33.9933	0.0241647	0.0241647	0.999747	0.999782
9.07	7.06156	7.06156	-15.1516	-34.0667	0.0240285	0.0240285	0.999747	0.999782
9.08	7.05795	7.05795	-15.1886	-34.1401	0.0238941	0.0238941	0.999747	0.999782
9.09	7.05434	7.05434	-15.2256	-34.2134	0.0237616	0.0237616	0.999747	0.999782
9.1	7.05072	7.05072	-15.2626	-34.2868	0.0236309	0.0236309	0.999747	0.999782
9.11	7.04711	7.04711	-15.2996	-34.3601	0.0235021	0.0235021	0.999747	0.999782
9.12	7.04348	7.04348	-15.3366	-34.4335	0.0233749	0.0233749	0.999747	0.999782
9.13	7.03986	7.03986	-15.3736	-34.5069	0.0232495	0.0232495	0.999747	0.999782
9.14	7.03624	7.03624	-15.4106	-34.5802	0.0231259	0.0231259	0.999747	0.999782
9.15	7.03261	7.03261	-15.4476	-34.6536	0.0230039	0.0230039	0.999747	0.999782
9.16	7.02898	7.02898	-15.4846	-34.727	0.0228835	0.0228835	0.999747	0.999782
9.17	7.02535	7.02535	-15.5216	-34.8003	0.0227648	0.0227648	0.999747	0.999782
9.18	7.02171	7.02171	-15.5586	-34.8737	0.0226477	0.0226477	0.999747	0.999782
9.19	7.01808	7.01808	-15.5956	-34.9471	0.0225321	0.0225321	0.999747	0.999782
9.2	7.01444	7.01444	-15.6326	-35.0204	0.0224181	0.0224181	0.999747	0.999782
9.21	7.0108	7.0108	-15.6696	-35.0938	0.0223056	0.0223056	0.999747	0.999782
9.22	7.00716	7.00716	-15.7066	-35.1672	0.0221946	0.0221946	0.999747	0.999782
9.23	7.00351	7.00351	-15.7436	-35.2405	0.0220851	0.0220851	0.999747	0.999782
9.24	6.99987	6.99987	-15.7805	-35.3139	0.021977	0.021977	0.999747	0.999782
9.25	6.99622	6.99622	-15.8175	-35.3873	0.0218704	0.0218704	0.999747	0.999782
9.26	6.99257	6.99257	-15.8545	-35.4606	0.0217651	0.0217651	0.999747	0.999782
9.27	6.98892	6.98892	-15.8915	-35.534	0.0216613	0.0216613	0.999747	0.999782
9.28	6.98527	6.98527	-15.9285	-35.6074	0.0215587	0.0215587	0.999747	0.999782
9.29	6.98161	6.98161	-15.9655	-35.6807	0.0214576	0.0214576	0.999747	0.999782
9.3	6.97795	6.97795	-16.0025	-35.7541	0.0213577	0.0213577	0.999747	0.999782
9.31	6.9743	6.9743	-16.0395	-35.8275	0.0212592	0.0212592	0.999747	0.999782
9.32	6.97063	6.97063	-16.0765	-35.9008	0.0211619	0.0211619	0.999747	0.999782
9.33	6.96697	6.96697	-16.1135	-35.9742	0.0210659	0.0210659	0.999747	0.999782
9.34	6.96331	6.96331	-16.1505	-36.0476	0.0209711	0.0209711	0.999747	0.999782
9.35	6.95964	6.95964	-16.1875	-36.1209	0.0208775	0.0208775	0.999747	0.999782
9.36	6.95598	6.95598	-16.2245	-36.1943	0.0207852	0.0207852	0.999747	0.999782
9.37	6.95231	6.95231	-16.2615	-36.2677	0.020694	0.020694	0.999747	0.999782
9.38	6.94864	6.94864	-16.2985	-36.341	0.020604	0.020604	0.999747	0.999782
9.39	6.94496	6.94496	-16.3355	-36.4144	0.0205151	0.0205151	0.999747	0.999782
9.4	6.94129	6.94129	-16.3725	-36.4878	0.0204273	0.0204273	0.999747	0.999782
9.41	6.93761	6.93761	-16.4095	-36.5611	0.0203407	0.0203407	0.999747	0.999782
9.42	6.93394	6.93394	-16.4465	-36.6345	0.0202551	0.0202551	0.999747	0.999782
9.43	6.93026	6.93026	-16.4835	-36.7078	0.0201707	0.0201707	0.999747	0.999782
9.44	6.92658	6.92658	-16.5205	-36.7812	0.0200872	0.0200872	0.999747	0.999782
9.45	6.9229	6.9229	-16.5575	-36.8546	0.0200049	0.0200049	0.999747	0.999782
9.46	6.91921	6.91921	-16.5945	-36.9279	0.0199235	0.0199235	0.999747	0.999782
9.47	6.91553	6.91553	-16.6315	-37.0013	0.0198432	0.0198432	0.999747	0.999782
9.48	6.91184	6.91184	-16.6685	-37.0747	0.0197639	0.0197639	0.999747	0.999782
9.49	6.90816	6.90816	-16.7055	-37.148	0.0196855	0.0196855	0.999747	0.999782
9.5	6.90447	6.90447	-16.7425	-37.2214	0.0196082	0.0196082	0.999747	0.999782
9.51	6.90078	6.90078	-16.7794	-37.2948	0.0195318	0.0195318	0.999747	0.999782
9.52	6.89709	6.89709	-16.8164	-37.3681	0.0194563	0.0194563	0.999747	0.999782
9.53	6.89339	6.89339	-16.8534	-37.4415	0.0193817	0.0193817	0.999747	0.999782
9.54	6.8897	6.8897	-16.8904	-37.5149	0.0193081	0.0193081	0.999747	0.999782
9.55	6.886	6.886	-16.9274	-37.5882	0.0192353	0.0192353	0.999747	0.999782
9.56	6.88231	6.88231	-16.9644	-37.6616	0.0191635	0.0191635	0.999747	0.999782
9.57	6.87861	6.87861	-17.0014	-37.735	0.0190925	0.0190925	0.999747	0.999782
9.58	6.87491	6.87491	-17.0384	-37.8083	0.0190224	0.0190224	0.999747	0.999782
9.59	6.87121	6.87121	-17.0754	-37.8817	0.0189531	0.0189531	0.999747	0.999782
9.6	6.86751	6.86751	-17.1124	-37.9551	0.0188847	0.0188847	0.999747	0.999782
9.61	6.86381	6.86381	-17.1494	-38.0284	0.0188171	0.0188171	0.999747	0.999782
9.62	6.8601	6.8601	-17.1864	-38.1018	0.0187503	0.0187503	0.999747	0.999782
9.63	6.8564	6.8564	-17.2234	-38.1752	0.0186843	0.0186843	0.999747	0.999782
9.64	6.85269	6.85269	-17.2604	-38.2485	0.0186191	0.0186191	0.999747	0.999782
9.65	6.84898	6.84898	-17.2974	-38.3219	0.0185547	0.0185547	0.999747	0.999782
9.66	6.84527	6.84527	-17.3344	-38.3953	0.018491	0.018491	0.999747	0.999782
9.67	6.84156	6.84156	-17.3714	-38.4686	0.0184281	0.0184281	0.999747	0.999782
9.68	6.83785	6.83785	-17.4084	-38.542	0.018366	0.018366	0.999747	0.999782
9.69	6.83414	6.83414	-17.4454	-38.6154	0.0183046	0.0183046	0.999747	0.999782
9.7	6.83043	6.83043	-17.4824	-38.6887	0.0182439	0.0182439	0.999747	0.999782
9.71	6.82671	6.82671	-17.5194	-38.7621	0.0181839	0.0181839	0.999747	0.999782
9.72	6.823	6.823	-17.5564	-38.8355	0.0181246	0.0181246	0.999747	0.999782
9.73	6.81928	6.81928	-17.5934	-38.9088	0.0180661	0.0180661	0.999747	0.999782
9.74	6.81556	6.81556	-17.6304	-38.9822	0.0180082	0.0180082	0.999747	0.999782
9.75	6.81184	6.81184	-17.6674	-39.0555	0.017951	0.017951	0.999747	0.999782
9.76	6.80812	6.80812	-17.7044	-39.1289	0.0178944	0.0178944	0.999747	0.999782
9.77	6.8044	6.8044	-17.7414	-39.2023	0.0178385	0.0178385	0.999747	0.999782
9.78	6.80068	6.80068	-17.7784	-39.2756	0.0177833	0.0177833	0.999747	0.999782
9.79	6.79696	6.79696	-17.8153	-39.349	0.0177287	0.0177287	0.999747	0.999782
9.8	6.79324	6.79324	-17.8523	-39.4224	0.0176747	0.0176747	0.999747	0.999782
9.81	6.78951	6.78951	-17.8893	-39.4957	0.0176214	0.0176214	0.999747	0.999782
9.82	6.78579	6.78579	-17.9263	-39.5691	0.0175687	0.0175687	0.999747	0.999782
9.83	6.78206	6.78206	-17.9633	-39.6425	0.0175166	0.0175166	0.999747	0.999782
9.84	6.77833	6.77833	-18.0003	-39.7158	0.017465	0.017465	0.999747	0.999782
9.85	6.7746	6.7746	-18.0373	-39.7892	0.0174141	0.0174141	0.999747	0.999782
9.86	6.77088	6.77088	-18.0743	-39.8626	0.0173638	0.0173638	0.999747	0.999782
9.87	6.76715	6.76715	-18.1113	-39.9359	0.017314	0.017314	0.999747	0.999782
9.88	6.76341	6.76341	-18.1483	-40.0093	0.0172648	0.0172648	0.999747	0.999782
9.89	6.75968	6.75968	-18.1853	-40.0827	0.0172161	0.0172161	0.999747	0.999782
9.9	6.75595	6.75595	-18.2223	-40.156	0.017168	0.017168	0.999747	0.999782
9.91	6.75222	6.75222	-18.2593	-40.2294	0.0171205	0.0171205	0.999747	0.999782
9.92	6.74848	6.74848	-18.2963	-40.3028	0.0170734	0.0170734	0.999747	0.999782
9.93	6.74475	6.74475	-18.3333	-40.3761	0.017027	0.017027	0.999747	0.999782
9.94	6.74101	6.74101	-18.3703	-40.4495	0.016981	0.016981	0.999747	0.999782
9.95	6.73727	6.73727	-18.4073	-40.5229	0.0169355	0.0169355	0.999747	0.999782
9.96	6.73354	6.73354	-18.4443	-40.5962	0.0168906	0.0168906	0.999747	0.999782
9.97	6.7298	6.7298	-18.4813	-40.6696	0.0168462	0.0168462	0.999747	0.999782
9.98	6.72606	6.72606	-18.5183	-40.743	0.0168022	0.0168022	0.999747	0.999782
9.99	6.72232	6.72232	-18.5553	-40.8163	0.0167588	0.0167588	0.999747	0.999782
10	6.71858	6.71858	-18.5923	-40.8897	0.0167158	0.0167158	0.999747	0.999782
10.01	6.71484	6.71484	-18.6293	-40.9631	0.0166733	0.0166733	0.999747	0.999782
10.02	6.71109	6.71109	-18.6663	-41.0364	0.0166313	0.0166313	0.999747	0.999782
10.03	6.70735	6.70735	-18.7033	-41.1098	0.0165898	0.0165898	0.999747	0.999782
10.04	6.70361	6.70361	-18.7403	-41.1832	0.0165487	0.0165487	0.999747	0.999782
10.05	6.69986	6.69986	-18.7773	-41.2565	0.016508	0.016508	0.999747	0.999782
10.06	6.69612	6.69612	-18.8142	-41.3299	0.0164678	0.0164678	0.999747	0.999782
10.07	6.69237	6.69237	-18.8512	-41.4032	0.0164281	0.0164281	0.999747	0.999782
10.08	6.68862	6.68862	-18.8882	-41.4766	0.0163888	0.0163888	0.999747	0.999782
10.09	6.68488	6.68488	-18.9252	-41.55	0.0163499	0.0163499	0.999747	0.999782
10.1	6.68113	6.68113	-18.9622	-41.6233	0.0163114	0.0163114	0.999747	0.999782
10.11	6.67738	6.67738	-18.9992	-41.6967	0.0162734	0.0162734	0.999747	0.999782
10.12	6.67363	6.67363	-19.0362	-41.7701	0.0162358	0.0162358	0.999747	0.999782
10.13	6.66988	6.66988	-19.0732	-41.8434	0.0161985	0.0161985	0.999747	0.999782
10.14	6.66613	6.66613	-19.1102	-41.9168	0.0161617	0.0161617	0.999747	0.999782
10.15	6.66238	6.66238	-19.1472	-41.9902	0.0161253	0.0161253	0.999747	0.999782
10.16	6.65863	6.65863	-19.1842	-42.0635	0.0160893	0.0160893	0.999747	0.999782
10.17	6.65487	6.65487	-19.2212	-42.1369	0.0160537	0.0160537	0.999747	0.999782
10.18	6.65112	6.65112	-19.2582	-42.2103	0.0160184	0.0160184	0.999747	0.999782
10.19	6.64737	6.64737	-19.2952	-42.2836	0.0159836	0.0159836	0.999747	0.999782
10.2	6.64361	6.64361	-19.3322	-42.357	0.0159491	0.0159491	0.999747	0.999782
10.21	6.63986	6.63986	-19.3692	-42.4304	0.015915	0.015915	0.999747	0.999782
10.22	6.6361	6.6361	-19.4062	-42.5037	0.0158812	0.0158812	0.999747	0.999782
10.23	6.63234	6.63234	-19.4432	-42.5771	0.0158478	0.0158478	0.999747	0.999782
10.24	6.62859	6.62859	-19.4802	-42.6505	0.0158148	0.0158148	0.999747	0.999782
10.25	6.62483	6.62483	-19.5172	-42.7238	0.0157821	0.0157821	0.999747	0.999782
10.26	6.62107	6.62107	-19.5542	-42.7972	0.0157498	0.0157498	0.999747	0.999782
10.27	6.61731	6.61731	-19.5912	-42.8706	0.0157178	0.0157178	0.999747	0.999782
10.28	6.61355	6.61355	-19.6282	-42.9439	0.0156861	0.0156861	0.999747	0.999782
10.29	6.60979	6.60979	-19.6652	-43.0173	0.0156548	0.0156548	0.999747	0.999782
10.3	6.60603	6.60603	-19.7022	-43.0907	0.0156238	0.0156238	0.999747	0.999782
10.31	6.60227	6.60227	-19.7392	-43.164	0.0155932	0.0155932	0.999747	0.999782
10.32	6.59851	6.59851	-19.7762	-43.2374	0.0155628	0.0155628	0.999747	0.999782
10.33	6.59475	6.59475	-19.8131	-43.3108	0.0155328	0.0155328	0.999747	0.999782
10.34	6.59098	6.59098	-19.8501	-43.3841	0.0155031	0.0155031	0.999747	0.999782
10.35	6.58722	6.58722	-19.8871	-43.4575	0.0154737	0.0154737	0.999747	0.999782
10.36	6.58346	6.58346	-19.9241	-43.5309	0.0154447	0.0154447	0.999747	0.999782
10.37	6.57969	6.57969	-19.9611	-43.6042	0.0154159	0.0154159	0.999747	0.999782
10.38	6.57593	6.57593	-19.9981	-43.6776	0.0153874	0.0153874	0.999747	0.999782
10.39	6.57216	6.57216	-20.0351	-43.7509	0.0153593	0.0153593	0.999747	0.999782
10.4	6.5684	6.5684	-20.0721	-43.8243	0.0153314	0.0153314	0.999747	0.999782
10.41	6.56463	6.56463	-20.1091	-43.8977	0.0153038	0.0153038	0.999747	0.999782
10.42	6.56086	6.56086	-20.1461	-43.971	0.0152765	0.0152765	0.999747	0.999782
10.43	6.5571	6.5571	-20.1831	-44.0444	0.0152495	0.0152495	0.999747	0.999782
10.44	6.55333	6.55333	-20.2201	-44.1178	0.0152228	0.0152228	0.999747	0.999782
10.45	6.54956	6.54956	-20.2571	-44.1911	0.0151963	0.0151963	0.999747	0.999782
10.46	6.54579	6.54579	-20.2941	-44.2645	0.0151701	0.0151701	0.999747	0.999782
10.47	6.54202	6.54202	-20.3311	-44.3379	0.0151442	0.0151442	0.999747	0.999782
10.48	6.53825	6.53825	-20.3681	-44.4112	0.0151186	0.0151186	0.999747	0.999782
10.49	6.53448	6.53448	-20.4051	-44.4846	0.0150932	0.0150932	0.999747	0.999782
10.5	6.53071	6.53071	-20.4421	-44.558	0.0150681	0.0150681	0.999747	0.999782
10.51	6.52694	6.52694	-20.4791	-44.6313	0.0150432	0.0150432	0.999747	0.999782
10.52	6.52317	6.52317	-20.5161	-44.7047	0.0150186	0.0150186	0.999747	0.999782
10.53	6.5194	6.5194	-20.5531	-44.7781	0.0149942	0.0149942	0.999747	0.999782
10.54	6.51562	6.51562	-20.5901	-44.8514	0.0149701	0.0149701	0.999747	0.999782
10.55	6.51185	6.51185	-20.6271	-44.9248	0.0149463	0.0149463	0.999747	0.999782
10.56	6.50808	6.50808	-20.6641	-44.9982	0.0149227	0.0149227	0.999747	0.999782
10.57	6.5043	6.5043	-20.7011	-45.0715	0.0148993	0.0148993	0.999747	0.999782
10.58	6.50053	6.50053	-20.7381	-45.1449	0.0148762	0.0148762	0.999747	0.999782
10.59	6.49676	6.49676	-20.7751	-45.2183	0.0148533	0.0148533	0.999747	0.999782
10.6	6.49298	6.49298	-20.8121	-45.2916	0.0148306	0.0148306	0.999747	0.999782
10.61	6.48921	6.48921	-20.849	-45.365	0.0148082	0.0148082	0.999747	0.999782
10.62	6.48543	6.48543	-20.886	-45.4384	0.014786	0.014786	0.999747	0.999782
10.63	6.48165	6.48165	-20.923	-45.5117	0.014764	0.014764	0.999747	0.999782
10.64	6.47788	6.47788	-20.96	-45.5851	0.0147422	0.0147422	0.999747	0.999782
10.65	6.4741	6.4741	-20.997	-45.6585	0.0147207	0.0147207	0.999747	0.999782
10.66	6.47032	6.47032	-21.034	-45.7318	0.0146994	0.0146994	0.999747	0.999782
10.67	6.46655	6.46655	-21.071	-45.8052	0.0146782	0.0146782	0.999747	0.999782
10.68	6.46277	6.46277	-21.108	-45.8785	0.0146574	0.0146574	0.999747	0.999782
10.69	6.45899	6.45899	-21.145	-45.9519	0.0146367	0.0146367	0.999747	0.999782
10.7	6.45521	6.45521	-21.182	-46.0253	0.0146162	0.0146162	0.999747	0.999782
10.71	6.45143	6.45143	-21.219	-46.0986	0.0145959	0.0145959	0.999747	0.999782
10.72	6.44765	6.44765	-21.256	-46.172	0.0145759	0.0145759	0.999747	0.999782
10.73	6.44387	6.44387	-21.293	-46.2454	0.014556	0.014556	0.999747	0.999782
10.74	6.44009	6.44009	-21.33	-46.3187	0.0145363	0.0145363	0.999747	0.999782
10.75	6.43631	6.43631	-21.367	-46.3921	0.0145169	0.0145169	0.999747	0.999782
10.76	6.43253	6.43253	-21.404	-46.4655	0.0144976	0.0144976	0.999747	0.999782
10.77	6.42875	6.42875	-21.441	-46.5388	0.0144785	0.0144785	0.999747	0.999782
10.78	6.42497	6.42497	-21.478	-46.6122	0.0144596	0.0144596	0.999747	0.999782
10.79	6.42119	6.42119	-21.515	-46.6856	0.0144409	0.0144409	0.999747	0.999782
10.8	6.4174	6.4174	-21.552	-46.7589	0.0144224	0.0144224	0.999747	0.999782
10.81	6.41362	6.41362	-21.589	-46.8323	0.014404	0.014404	0.999747	0.999782
10.82	6.40984	6.40984	-21.626	-46.9057	0.0143859	0.0143859	0.999747	0.999782
10.83	6.40606	6.40606	-21.663	-46.979	0.0143679	0.0143679	0.999747	0.999782
10.84	6.40227	6.40227	-21.7	-47.0524	0.0143501	0.0143501	0.999747	0.999782
10.85	6.39849	6.39849	-21.737	-47.1258	0.0143325	0.0143325	0.999747	0.999782
10.86	6.3947	6.3947	-21.774	-47.1991	0.0143151	0.0143151	0.999747	0.999782
10.87	6.39092	6.39092	-21.811	-47.2725	0.0142978	0.0142978	0.999747	0.999782
10.88	6.38713	6.38713	-21.8479	-47.3459	0.0142807	0.0142807	0.999747	0.999782
10.89	6.38335	6.38335	-21.8849	-47.4192	0.0142638	0.0142638	0.999747	0.999782
10.9	6.37956	6.37956	-21.9219	-47.4926	0.014247	0.014247	0.999747	0.999782
10.91	6.37578	6.37578	-21.9589	-47.566	0.0142304	0.0142304	0.999747	0.999782
10.92	6.37199	6.37199	-21.9959	-47.6393	0.014214	0.014214	0.999747	0.999782
10.93	6.36821	6.36821	-22.0329	-47.7127	0.0141977	0.0141977	0.999747	0.999782
10.94	6.36442	6.36442	-22.0699	-47.7861	0.0141816	0.0141816	0.999747	0.999782
10.95	6.36063	6.36063	-22.1069	-47.8594	0.0141656	0.0141656	0.999747	0.999782
10.96	6.35685	6.35685	-22.1439	-47.9328	0.0141498	0.0141498	0.999747	0.999782
10.97	6.35306	6.35306	-22.1809	-48.0062	0.0141342	0.0141342	0.999747	0.999782
10.98	6.34927	6.34927	-22.2179	-48.0795	0.0141187	0.0141187	0.999747	0.999782
10.99	6.34548	6.34548	-22.2549	-48.1529	0.0141033	0.0141033	0.999747	0.999782
11	6.34169	6.34169	-22.2919	-48.2262	0.0140881	0.0140881	0.999747	0.999782
11.01	6.33791	6.33791	-22.3289	-48.2996	0.0140731	0.0140731	0.999747	0.999782
11.02	6.33412	6.33412	-22.3659	-48.373	0.0140582	0.0140582	0.999747	0.999782
11.03	6.33033	6.33033	-22.4029	-48.4463	0.0140434	0.0140434	0.999747	0.999782
11.04	6.32654	6.32654	-22.4399	-48.5197	0.0140288	0.0140288	0.999747	0.999782
11.05	6.32275	6.32275	-22.4769	-48.5931	0.0140143	0.0140143	0.999747	0.999782
11.06	6.31896	6.31896	-22.5139	-48.6664	0.014	0.014	0.999747	0.999782
11.07	6.31517	6.31517	-22.5509	-48.7398	0.0139858	0.0139858	0.999747	0.999782
11.08	6.31138	6.31138	-22.5879	-48.8132	0.0139718	0.0139718	0.999747	0.999782
11.09	6.30759	6.30759	-22.6249	-48.8865	0.0139579	0.0139579	0.999747	0.999782
11.1	6.3038	6.3038	-22.6619	-48.9599	0.0139441	0.0139441	0.999747	0.999782
11.11	6.30001	6.30001	-22.6989	-49.0333	0.0139304	0.0139304	0.999747	0.999782
11.12	6.29622	6.29622	-22.7359	-49.1066	0.0139169	0.0139169	0.999747	0.999782
11.13	6.29242	6.29242	-22.7729	-49.18	0.0139035	0.0139035	0.999747	0.999782
11.14	6.28863	6.28863	-22.8099	-49.2534	0.0138903	0.0138903	0.999747	0.999782
11.15	6.28484	6.28484	-22.8468	-49.3267	0.0138771	0.0138771	0.999747	0.999782
11.16	6.28105	6.28105	-22.8838	-49.4001	0.0138641	0.0138641	0.999747	0.999782
11.17	6.27726	6.27726	-22.9208	-49.4735	0.0138513	0.0138513	0.999747	0.999782
11.18	6.27346	6.27346	-22.9578	-49.5468	0.0138385	0.0138385	0.999747	0.999782
11.19	6.26967	6.26967	-22.9948	-49.6202	0.0138259	0.0138259	0.999747	0.999782
11.2	6.26588	6.26588	-23.0318	-49.6936	0.0138134	0.0138134	0.999747	0.999782
11.21	6.26208	6.26208	-23.0688	-49.7669	0.013801	0.013801	0.999747	0.999782
11.22	6.25829	6.25829	-23.1058	-49.8403	0.0137887	0.0137887	0.999747	0.999782
11.23	6.2545	6.2545	-23.1428	-49.9137	0.0137765	0.0137765	0.999747	0.999782
11.24	6.2507	6.2507	-23.1798	-49.987	0.0137645	0.0137645	0.999747	0.999782
11.25	6.24691	6.24691	-23.2168	-50.0604	0.0137526	0.0137526	0.999747	0.999782
11.26	6.24311	6.24311	-23.2538	-50.1338	0.0137408	0.0137408	0.999747	0.999782
11.27	6.23932	6.23932	-23.2908	-50.2071	0.0137291	0.0137291	0.999747	0.999782
11.28	6.23552	6.23552	-23.3278	-50.2805	0.0137175	0.0137175	0.999747	0.999782
11.29	6.23173	6.23173	-23.3648	-50.3539	0.013706	0.013706	0.999747	0.999782
11.3	6.22793	6.22793	-23.4018	-50.4272	0.0136947	0.0136947	0.999747	0.999782
11.31	6.22414	6.22414	-23.4388	-50.5006	0.0136834	0.0136834	0.999747	0.999782
11.32	6.22034	6.22034	-23.4758	-50.5739	0.0136723	0.0136723	0.999747	0.999782
11.33	6.21654	6.21654	-23.5128	-50.6473	0.0136612	0.0136612	0.999747	0.999782
11.34	6.21275	6.21275	-23.5498	-50.7207	0.0136503	0.0136503	0.999747	0.999782
11.35	6.20895	6.20895	-23.5868	-50.794	0.0136394	0.0136394	0.999747	0.999782
11.36	6.20516	6.20516	-23.6238	-50.8674	0.0136287	0.0136287	0.999747	0.999782
11.37	6.20136	6.20136	-23.6608	-50.9408	0.0136181	0.0136181	0.999747	0.999782
11.38	6.19756	6.19756	-23.6978	-51.0141	0.0136075	0.0136075	0.999747	0.999782
11.39	6.19377	6.19377	-23.7348	-51.0875	0.0135971	0.0135971	0.999747	0.999782
11.4	6.18997	6.18997	-23.7718	-51.1609	0.0135868	0.0135868	0.999747	0.999782
11.41	6.18617	6.18617	-23.8088	-51.2342	0.0135766	0.0135766	0.999747	0.999782
11.42	6.18237	6.18237	-23.8458	-51.3076	0.0135664	0.0135664	0.999747	0.999782
11.43	6.17857	6.17857	-23.8827	-51.381	0.0135564	0.0135564	0.999747	0.999782
11.44	6.17478	6.17478	-23.9197	-51.4543	0.0135464	0.0135464	0.999747	0.999782
11.45	6.17098	6.17098	-23.9567	-51.5277	0.0135366	0.0135366	0.999747	0.999782
11.46	6.16718	6.16718	-23.9937	-51.6011	0.0135268	0.0135268	0.999747	0.999782
11.47	6.16338	6.16338	-24.0307	-51.6744	0.0135172	0.0135172	0.999747	0.999782
11.48	6.15958	6.15958	-24.0677	-51.7478	0.0135076	0.0135076	0.999747	0.999782
11.49	6.15578	6.15578	-24.1047	-51.8212	0.0134981	0.0134981	0.999747	0.999782
11.5	6.15199	6.15199	-24.1417	-51.8945	0.0134887	0.0134887	0.999747	0.999782
11.51	6.14819	6.14819	-24.1787	-51.9679	0.0134794	0.0134794	0.999747	0.999782
11.52	6.14439	6.14439	-24.2157	-52.0413	0.0134702	0.0134702	0.999747	0.999782
11.53	6.14059	6.14059	-24.2527	-52.1146	0.013461	0.013461	0.999747	0.999782
11.54	6.13679	6.13679	-24.2897	-52.188	0.013452	0.013452	0.999747	0.999782
11.55	6.13299	6.13299	-24.3267	-52.2614	0.013443	0.013443	0.999747	0.999782
11.56	6.12919	6.12919	-24.3637	-52.3347	0.0134341	0.0134341	0.999747	0.999782
11.57	6.12539	6.12539	-24.4007	-52.4081	0.0134253	0.0134253	0.999747	0.999782
11.58	6.12159	6.12159	-24.4377	-52.4815	0.0134166	0.0134166	0.999747	0.999782
11.59	6.11779	6.11779	-24.4747	-52.5548	0.013408	0.013408	0.999747	0.999782
11.6	6.11399	6.11399	-24.5117	-52.6282	0.0133994	0.0133994	0.999747	0.999782
11.61	6.11018	6.11018	-24.5487	-52.7016	0.013391	0.013391	0.999747	0.999782
11.62	6.10638	6.10638	-24.5857	-52.7749	0.0133826	0.0133826	0.999747	0.999782
11.63	6.10258	6.10258	-24.6227	-52.8483	0.0133743	0.0133743	0.999747	0.999782
11.64	6.09878	6.09878	-24.6597	-52.9216	0.013366	0.013366	0.999747	0.999782
11.65	6.09498	6.09498	-24.6967	-52.995	0.0133579	0.0133579	0.999747	0.999782
11.66	6.09118	6.09118	-24.7337	-53.0684	0.0133498	0.0133498	0.999747	0.999782
11.67	6.08738	6.08738	-24.7707	-53.1417	0.0133418	0.0133418	0.999747	0.999782
11.68	6.08357	6.08357	-24.8077	-53.2151	0.0133338	0.0133338	0.999747	0.999782
11.69	6.07977	6.07977	-24.8447	-53.2885	0.013326	0.013326	0.999747	0.999782
11.7	6.07597	6.07597	-24.8816	-53.3618	0.0133182	0.0133182	0.999747	0.999782
11.71	6.07217	6.07217	-24.9186	-53.4352	0.0133105	0.0133105	0.999747	0.999782
11.72	6.06837	6.06837	-24.9556	-53.5086	0.0133028	0.0133028	0.999747	0.999782
11.73	6.06456	6.06456	-24.9926	-53.5819	0.0132952	0.0132952	0.999747	0.999782
11.74	6.06076	6.06076	-25.0296	-53.6553	0.0132877	0.0132877	0.999747	0.999782
11.75	6.05696	6.05696	-25.0666	-53.7287	0.0132803	0.0132803	0.999747	0.999782
11.76	6.05316	6.05316	-25.1036	-53.802	0.0132729	0.0132729	0.999747	0.999782
11.77	6.04935	6.04935	-25.1406	-53.8754	0.0132656	0.0132656	0.999747	0.999782
11.78	6.04555	6.04555	-25.1776	-53.9488	0.0132584	0.0132584	0.999747	0.999782
11.79	6.04175	6.04175	-25.2146	-54.0221	0.0132513	0.0132513	0.999747	0.999782
11.8	6.03794	6.03794	-25.2516	-54.0955	0.0132442	0.0132442	0.999747	0.999782
11.81	6.03414	6.03414	-25.2886	-54.1689	0.0132371	0.0132371	0.999747	0.999782
11.82	6.03033	6.03033	-25.3256	-54.2422	0.0132302	0.0132302	0.999747	0.999782
11.83	6.02653	6.02653	-25.3626	-54.3156	0.0132233	0.0132233	0.999747	0.999782
11.84	6.02273	6.02273	-25.3996	-54.389	0.0132164	0.0132164	0.999747	0.999782
11.85	6.01892	6.01892	-25.4366	-54.4623	0.0132097	0.0132097	0.999747	0.999782
11.86	6.01512	6.01512	-25.4736	-54.5357	0.0132029	0.0132029	0.999747	0.999782
11.87	6.01131	6.01131	-25.5106	-54.6091	0.0131963	0.0131963	0.999747	0.999782
11.88	6.00751	6.00751	-25.5476	-54.6824	0.0131897	0.0131897	0.999747	0.999782
11.89	6.00371	6.00371	-25.5846	-54.7558	0.0131832	0.0131832	0.999747	0.999782
11.9	5.9999	5.9999	-25.6216	-54.8292	0.0131767	0.0131767	0.999747	0.999782
11.91	5.9961	5.9961	-25.6586	-54.9025	0.0131703	0.0131703	0.999747	0.999782
11.92	5.99229	5.99229	-25.6956	-54.9759	0.013164	0.013164	0.999747	0.999782
11.93	5.98849	5.98849	-25.7326	-55.0493	0.0131577	0.0131577	0.999747	0.999782
11.94	5.98468	5.98468	-25.7696	-55.1226	0.0131514	0.0131514	0.999747	0.999782
11.95	5.98088	5.98088	-25.8066	-55.196	0.0131453	0.0131453	0.999747	0.999782
11.96	5.97707	5.97707	-25.8436	-55.2693	0.0131391	0.0131391	0.999747	0.999782
11.97	5.97326	5.97326	-25.8806	-55.3427	0.0131331	0.0131331	0.999747	0.999782
11.98	5.96946	5.96946	-25.9175	-55.4161	0.0131271	0.0131271	0.999747	0.999782
11.99	5.96565	5.96565	-25.9545	-55.4894	0.0131211	0.0131211	0.999747	0.999782
12	5.96185	5.96185	-25.9915	-55.5628	0.0131152	0.0131152	0.999747	0.999782
12.01	5.95804	5.95804	-26.0285	-55.6362	0.0131094	0.0131094	0.999747	0.999782
12.02	5.95424	5.95424	-26.0655	-55.7095	0.0131036	0.0131036	0.999747	0.999782
12.03	5.95043	5.95043	-26.1025	-55.7829	0.0130979	0.0130979	0.999747	0.999782
12.04	5.94662	5.94662	-26.1395	-55.8563	0.0130922	0.0130922	0.999747	0.999782
12.05	5.94282	5.94282	-26.1765	-55.9296	0.0130865	0.0130865	0.999747	0.999782
12.06	5.93901	5.93901	-26.2135	-56.003	0.013081	0.013081	0.999747	0.999782
12.07	5.9352	5.9352	-26.2505	-56.0764	0.0130754	0.0130754	0.999747	0.999782
12.08	5.9314	5.9314	-26.2875	-56.1497	0.01307	0.01307	0.999747	0.999782
12.09	5.92759	5.92759	-26.3245	-56.2231	0.0130645	0.0130645	0.999747	0.999782
12.1	5.92378	5.92378	-26.3615	-56.2965	0.0130591	0.0130591	0.999747	0.999782
12.11	5.91998	5.91998	-26.3985	-56.3698	0.0130538	0.0130538	0.999747	0.999782
12.12	5.91617	5.91617	-26.4355	-56.4432	0.0130485	0.0130485	0.999747	0.999782
12.13	5.91236	5.91236	-26.4725	-56.5166	0.0130433	0.0130433	0.999747	0.999782
12.14	5.90856	5.90856	-26.5095	-56.5899	0.0130381	0.0130381	0.999747	0.999782
12.15	5.90475	5.90475	-26.5465	-56.6633	0.013033	0.013033	0.999747	0.999782
12.16	5.90094	5.90094	-26.5835	-56.7367	0.0130279	0.0130279	0.999747	0.999782
12.17	5.89713	5.89713	-26.6205	-56.81	0.0130228	0.0130228	0.999747	0.999782
12.18	5.89333	5.89333	-26.6575	-56.8834	0.0130178	0.0130178	0.999747	0.999782
12.19	5.88952	5.88952	-26.6945	-56.9568	0.0130129	0.0130129	0.999747	0.999782
12.2	5.88571	5.88571	-26.7315	-57.0301	0.013008	0.013008	0.999747	0.999782
12.21	5.8819	5.8819	-26.7685	-57.1035	0.0130031	0.0130031	0.999747	0.999782
12.22	5.8781	5.8781	-26.8055	-57.1769	0.0129983	0.0129983	0.999747	0.999782
12.23	5.87429	5.87429	-26.8425	-57.2502	0.0129935	0.0129935	0.999747	0.999782
12.24	5.87048	5.87048	-26.8795	-57.3236	0.0129888	0.0129888	0.999747	0.999782
12.25	5.86667	5.86667	-26.9164	-57.397	0.0129841	0.0129841	0.999747	0.999782
12.26	5.86286	5.86286	-26.9534	-57.4703	0.0129795	0.0129795	0.999747	0.999782
12.27	5.85905	5.85905	-26.9904	-57.5437	0.0129749	0.0129749	0.999747	0.999782
12.28	5.85525	5.85525	-27.0274	-57.617	0.0129703	0.0129703	0.999747	0.999782
12.29	5.85144	5.85144	-27.0644	-57.6904	0.0129658	0.0129658	0.999747	0.999782
12.3	5.84763	5.84763	-27.1014	-57.7638	0.0129613	0.0129613	0.999747	0.999782
12.31	5.84382	5.84382	-27.1384	-57.8371	0.0129569	0.0129569	0.999747	0.999782
12.32	5.84001	5.84001	-27.1754	-57.9105	0.0129525	0.0129525	0.999747	0.999782
12.33	5.8362	5.8362	-27.2124	-57.9839	0.0129481	0.0129481	0.999747	0.999782
12.34	5.83239	5.83239	-27.2494	-58.0572	0.0129438	0.0129438	0.999747	0.999782
12.35	5.82859	5.82859	-27.2864	-58.1306	0.0129395	0.0129395	0.999747	0.999782
12.36	5.82478	5.82478	-27.3234	-58.204	0.0129353	0.0129353	0.999747	0.999782
12.37	5.82097	5.82097	-27.3604	-58.2773	0.0129311	0.0129311	0.999747	0.999782
12.38	5.81716	5.81716	-27.3974	-58.3507	0.0129269	0.0129269	0.999747	0.999782
12.39	5.81335	5.81335	-27.4344	-58.4241	0.0129228	0.0129228	0.999747	0.999782
12.4	5.80954	5.80954	-27.4714	-58.4974	0.0129187	0.0129187	0.999747	0.999782
12.41	5.80573	5.80573	-27.5084	-58.5708	0.0129146	0.0129146	0.999747	0.999782
12.42	5.80192	5.80192	-27.5454	-58.6442	0.0129106	0.0129106	0.999747	0.999782
12.43	5.79811	5.79811	-27.5824	-58.7175	0.0129066	0.0129066	0.999747	0.999782
12.44	5.7943	5.7943	-27.6194	-58.7909	0.0129027	0.0129027	0.999747	0.999782
12.45	5.79049	5.79049	-27.6564	-58.8643	0.0128988	0.0128988	0.999747	0.999782
12.46	5.78668	5.78668	-27.6934	-58.9376	0.0128949	0.0128949	0.999747	0.999782
12.47	5.78287	5.78287	-27.7304	-59.011	0.0128911	0.0128911	0.999747	0.999782
12.48	5.77906	5.77906	-27.7674	-59.0844	0.0128873	0.0128873	0.999747	0.999782
12.49	5.77525	5.77525	-27.8044	-59.1577	0.0128835	0.0128835	0.999747	0.999782
12.5	5.77144	5.77144	-27.8414	-59.2311	0.0128798	0.0128798	0.999747	0.999782
12.51	5.76763	5.76763	-27.8784	-59.3045	0.012876	0.012876	0.999747	0.999782
12.52	5.76382	5.76382	-27.9153	-59.3778	0.0128724	0.0128724	0.999747	0.999782
12.53	5.76001	5.76001	-27.9523	-59.4512	0.0128687	0.0128687	0.999747	0.999782
12.54	5.7562	5.7562	-27.9893	-59.5246	0.0128651	0.0128651	0.999747	0.999782
12.55	5.75239	5.75239	-28.0263	-59.5979	0.0128616	0.0128616	0.999747	0.999782
12.56	5.74858	5.74858	-28.0633	-59.6713	0.012858	0.012858	0.999747	0.999782
12.57	5.74477	5.74477	-28.1003	-59.7446	0.0128545	0.0128545	0.999747	0.999782
12.58	5.74096	5.74096	-28.1373	-59.818	0.0128511	0.0128511	0.999747	0.999782
12.59	5.73715	5.73715	-28.1743	-59.8914	0.0128476	0.0128476	0.999747	0.999782
12.6	5.73334	5.73334	-28.2113	-59.9647	0.0128442	0.0128442	0.999747	0.999782
12.61	5.72953	5.72953	-28.2483	-60.0381	0.0128408	0.0128408	0.999747	0.999782
12.62	5.72572	5.72572	-28.2853	-60.1115	0.0128375	0.0128375	0.999747	0.999782
12.63	5.72191	5.72191	-28.3223	-60.1848	0.0128341	0.0128341	0.999747	0.999782
12.64	5.71809	5.71809	-28.3593	-60.2582	0.0128309	0.0128309	0.999747	0.999782
12.65	5.71428	5.71428	-28.3963	-60.3316	0.0128276	0.0128276	0.999747	0.999782
12.66	5.71047	5.71047	-28.4333	-60.4049	0.0128244	0.0128244	0.999747	0.999782
12.67	5.70666	5.70666	-28.4703	-60.4783	0.0128212	0.0128212	0.999747	0.999782
12.68	5.70285	5.70285	-28.5073	-60.5517	0.012818	0.012818	0.999747	0.999782
12.69	5.69904	5.69904	-28.5443	-60.625	0.0128148	0.0128148	0.999747	0.999782
12.7	5.69523	5.69523	-28.5813	-60.6984	0.0128117	0.0128117	0.999747	0.999782
12.71	5.69142	5.69142	-28.6183	-60.7718	0.0128086	0.0128086	0.999747	0.999782
12.72	5.68761	5.68761	-28.6553	-60.8451	0.0128056	0.0128056	0.999747	0.999782
12.73	5.68379	5.68379	-28.6923	-60.9185	0.0128025	0.0128025	0.999747	0.999782
12.74	5.67998	5.67998	-28.7293	-60.9919	0.0127995	0.0127995	0.999747	0.999782
12.75	5.67617	5.67617	-28.7663	-61.0652	0.0127966	0.0127966	0.999747	0.999782
12.76	5.67236	5.67236	-28.8033	-61.1386	0.0127936	0.0127936	0.999747	0.999782
12.77	5.66855	5.66855	-28.8403	-61.212	0.0127907	0.0127907	0.999747	0.999782
12.78	5.66474	5.66474	-28.8773	-61.2853	0.0127878	0.0127878	0.999747	0.999782
12.79	5.66092	5.66092	-28.9143	-61.3587	0.0127849	0.0127849	0.999747	0.999782
12.8	5.65711	5.65711	-28.9512	-61.4321	0.012782	0.012782	0.999747	0.999782
12.81	5.6533	5.6533	-28.9882	-61.5054	0.0127792	0.0127792	0.999747	0.999782
12.82	5.64949	5.64949	-29.0252	-61.5788	0.0127764	0.0127764	0.999747	0.999782
12.83	5.64568	5.64568	-29.0622	-61.6522	0.0127737	0.0127737	0.999747	0.999782
12.84	5.64186	5.64186	-29.0992	-61.7255	0.0127709	0.0127709	0.999747	0.999782
12.85	5.63805	5.63805	-29.1362	-61.7989	0.0127682	0.0127682	0.999747	0.999782
12.86	5.63424	5.63424	-29.1732	-61.8723	0.0127655	0.0127655	0.999747	0.999782
12.87	5.63043	5.63043	-29.2102	-61.9456	0.0127628	0.0127628	0.999747	0.999782
12.88	5.62662	5.62662	-29.2472	-62.019	0.0127602	0.0127602	0.999747	0.999782
12.89	5.6228	5.6228	-29.2842	-62.0923	0.0127575	0.0127575	0.999747	0.999782
12.9	5.61899	5.61899	-29.3212	-62.1657	0.0127549	0.0127549	0.999747	0.999782
12.91	5.61518	5.61518	-29.3582	-62.2391	0.0127523	0.0127523	0.999747	0.999782
12.92	5.61137	5.61137	-29.3952	-62.3124	0.0127498	0.0127498	0.999747	0.999782
12.93	5.60755	5.60755	-29.4322	-62.3858	0.0127473	0.0127473	0.999747	0.999782
12.94	5.60374	5.60374	-29.4692	-62.4592	0.0127447	0.0127447	0.999747	0.999782
12.95	5.59993	5.59993	-29.5062	-62.5325	0.0127423	0.0127423	0.999747	0.999782
12.96	5.59612	5.59612	-29.5432	-62.6059	0.0127398	0.0127398	0.999747	0.999782
12.97	5.5923	5.5923	-29.5802	-62.6793	0.0127373	0.0127373	0.999747	0.999782
12.98	5.58849	5.58849	-29.6172	-62.7526	0.0127349	0.0127349	0.999747	0.999782
12.99	5.58468	5.58468	-29.6542	-62.826	0.0127325	0.0127325	0.999747	0.999782
13	5.58087	5.58087	-29.6912	-62.8994	0.0127301	0.0127301	0.999747	0.999782
13.01	5.57705	5.57705	-29.7282	-62.9727	0.0127278	0.0127278	0.999747	0.999782
13.02	5.57324	5.57324	-29.7652	-63.0461	0.0127254	0.0127254	0.999747	0.999782
13.03	5.56943	5.56943	-29.8022	-63.1195	0.0127231	0.0127231	0.999747	0.999782
13.04	5.56562	5.56562	-29.8392	-63.1928	0.0127208	0.0127208	0.999747	0.999782
13.05	5.5618	5.5618	-29.8762	-63.2662	0.0127185	0.0127185	0.999747	0.999782
13.06	5.55799	5.55799	-29.9132	-63.3396	0.0127163	0.0127163	0.999747	0.999782
13.07	5.55418	5.55418	-29.9501	-63.4129	0.0127141	0.0127141	0.999747	0.999782
13.08	5.55036	5.55036	-29.9871	-63.4863	0.0127118	0.0127118	0.999747	0.999782
13.09	5.54655	5.54655	-30.0241	-63.5597	0.0127096	0.0127096	0.999747	0.999782
13.1	5.54274	5.54274	-30.0611	-63.633	0.0127075	0.0127075	0.999747	0.999782
13.11	5.53892	5.53892	-30.0981	-63.7064	0.0127053	0.0127053	0.999747	0.999782
13.12	5.53511	5.53511	-30.1351	-63.7798	0.0127032	0.0127032	0.999747	0.999782
13.13	5.5313	5.5313	-30.1721	-63.8531	0.0127011	0.0127011	0.999747	0.999782
13.14	5.52748	5.52748	-30.2091	-63.9265	0.012699	0.012699	0.999747	0.999782
13.15	5.52367	5.52367	-30.2461	-63.9999	0.0126969	0.0126969	0.999747	0.999782
13.16	5.51986	5.51986	-30.2831	-64.0732	0.0126948	0.0126948	0.999747	0.999782
13.17	5.51604	5.51604	-30.3201	-64.1466	0.0126928	0.0126928	0.999747	0.999782
13.18	5.51223	5.51223	-30.3571	-64.22	0.0126907	0.0126907	0.999747	0.999782
13.19	5.50842	5.50842	-30.3941	-64.2933	0.0126887	0.0126887	0.999747	0.999782
13.2	5.5046	5.5046	-30.4311	-64.3667	0.0126867	0.0126867	0.999747	0.999782
13.21	5.50079	5.50079	-30.4681	-64.44	0.0126848	0.0126848	0.999747	0.999782
13.22	5.49698	5.49698	-30.5051	-64.5134	0.0126828	0.0126828	0.999747	0.999782
13.23	5.49316	5.49316	-30.5421	-64.5868	0.0126809	0.0126809	0.999747	0.999782
13.24	5.48935	5.48935	-30.5791	-64.6601	0.012679	0.012679	0.999747	0.999782
13.25	5.48554	5.48554	-30.6161	-64.7335	0.0126771	0.0126771	0.999747	0.999782
13.26	5.48172	5.48172	-30.6531	-64.8069	0.0126752	0.0126752	0.999747	0.999782
13.27	5.47791	5.47791	-30.6901	-64.8802	0.0126733	0.0126733	0.999747	0.999782
13.28	5.47409	5.47409	-30.7271	-64.9536	0.0126714	0.0126714	0.999747	0.999782
13.29	5.47028	5.47028	-30.7641	-65.027	0.0126696	0.0126696	0.999747	0.999782
13.3	5.46647	5.46647	-30.8011	-65.1003	0.0126678	0.0126678	0.999747	0.999782
13.31	5.46265	5.46265	-30.8381	-65.1737	0.012666	0.012666	0.999747	0.999782
13.32	5.45884	5.45884	-30.8751	-65.2471	0.0126642	0.0126642	0.999747	0.999782
13.33	5.45502	5.45502	-30.9121	-65.3204	0.0126624	0.0126624	0.999747	0.999782
13.34	5.45121	5.45121	-30.949	-65.3938	0.0126607	0.0126607	0.999747	0.999782
13.35	5.4474	5.4474	-30.986	-65.4672	0.0126589	0.0126589	0.999747	0.999782
13.36	5.44358	5.44358	-31.023	-65.5405	0.0126572	0.0126572	0.999747	0.999782
13.37	5.43977	5.43977	-31.06	-65.6139	0.0126555	0.0126555	0.999747	0.999782
13.38	5.43595	5.43595	-31.097	-65.6873	0.0126538	0.0126538	0.999747	0.999782
13.39	5.43214	5.43214	-31.134	-65.7606	0.0126521	0.0126521	0.999747	0.999782
13.4	5.42833	5.42833	-31.171	-65.834	0.0126505	0.0126505	0.999747	0.999782
13.41	5.42451	5.42451	-31.208	-65.9074	0.0126488	0.0126488	0.999747	0.999782
13.42	5.4207	5.4207	-31.245	-65.9807	0.0126472	0.0126472	0.999747	0.999782
13.43	5.41688	5.41688	-31.282	-66.0541	0.0126455	0.0126455	0.999747	0.999782
13.44	5.41307	5.41307	-31.319	-66.1275	0.0126439	0.0126439	0.999747	0.999782
13.45	5.40925	5.40925	-31.356	-66.2008	0.0126423	0.0126423	0.999747	0.999782
13.46	5.40544	5.40544	-31.393	-66.2742	0.0126408	0.0126408	0.999747	0.999782
13.47	5.40163	5.40163	-31.43	-66.3476	0.0126392	0.0126392	0.999747	0.999782
13.48	5.39781	5.39781	-31.467	-66.4209	0.0126377	0.0126377	0.999747	0.999782
13.49	5.394	5.394	-31.504	-66.4943	0.0126361	0.0126361	0.999747	0.999782
13.5	5.39018	5.39018	-31.541	-66.5677	0.0126346	0.0126346	0.999747	0.999782
13.51	5.38637	5.38637	-31.578	-66.641	0.0126331	0.0126331	0.999747	0.999782
13.52	5.38255	5.38255	-31.615	-66.7144	0.0126316	0.0126316	0.999747	0.999782
13.53	5.37874	5.37874	-31.652	-66.7877	0.0126301	0.0126301	0.999747	0.999782
13.54	5.37492	5.37492	-31.689	-66.8611	0.0126286	0.0126286	0.999747	0.999782
13.55	5.37111	5.37111	-31.726	-66.9345	0.0126272	0.0126272	0.999747	0.999782
13.56	5.3673	5.3673	-31.763	-67.0078	0.0126257	0.0126257	0.999747	0.999782
13.57	5.36348	5.36348	-31.8	-67.0812	0.0126243	0.0126243	0.999747	0.999782
13.58	5.35967	5.35967	-31.837	-67.1546	0.0126229	0.0126229	0.999747	0.999782
13.59	5.35585	5.35585	-31.874	-67.2279	0.0126215	0.0126215	0.999747	0.999782
13.6	5.35204	5.35204	-31.911	-67.3013	0.0126201	0.0126201	0.999747	0.999782
13.61	5.34822	5.34822	-31.948	-67.3747	0.0126187	0.0126187	0.999747	0.999782
13.62	5.34441	5.34441	-31.9849	-67.448	0.0126173	0.0126173	0.999747	0.999782
13.63	5.34059	5.34059	-32.0219	-67.5214	0.012616	0.012616	0.999747	0.999782
13.64	5.33678	5.33678	-32.0589	-67.5948	0.0126146	0.0126146	0.999747	0.999782
13.65	5.33296	5.33296	-32.0959	-67.6681	0.0126133	0.0126133	0.999747	0.999782
13.66	5.32915	5.32915	-32.1329	-67.7415	0.012612	0.012612	0.999747	0.999782
13.67	5.32533	5.32533	-32.1699	-67.8149	0.0126107	0.0126107	0.999747	0.999782
13.68	5.32152	5.32152	-32.2069	-67.8882	0.0126094	0.0126094	0.999747	0.999782
13.69	5.3177	5.3177	-32.2439	-67.9616	0.0126081	0.0126081	0.999747	0.999782
13.7	5.31389	5.31389	-32.2809	-68.035	0.0126068	0.0126068	0.999747	0.999782
13.71	5.31007	5.31007	-32.3179	-68.1083	0.0126056	0.0126056	0.999747	0.999782
13.72	5.30626	5.30626	-32.3549	-68.1817	0.0126043	0.0126043	0.999747	0.999782
13.73	5.30244	5.30244	-32.3919	-68.2551	0.0126031	0.0126031	0.999747	0.999782
13.74	5.29863	5.29863	-32.4289	-68.3284	0.0126018	0.0126018	0.999747	0.999782
13.75	5.29481	5.29481	-32.4659	-68.4018	0.0126006	0.0126006	0.999747	0.999782
13.76	5.291	5.291	-32.5029	-68.4752	0.0125994	0.0125994	0.999747	0.999782
13.77	5.28718	5.28718	-32.5399	-68.5485	0.0125982	0.0125982	0.999747	0.999782
13.78	5.28337	5.28337	-32.5769	-68.6219	0.012597	0.012597	0.999747	0.999782
13.79	5.27955	5.27955	-32.6139	-68.6953	0.0125958	0.0125958	0.999747	0.999782
13.8	5.27574	5.27574	-32.6509	-68.7686	0.0125947	0.0125947	0.999747	0.999782
13.81	5.27192	5.27192	-32.6879	-68.842	0.0125935	0.0125935	0.999747	0.999782
13.82	5.26811	5.26811	-32.7249	-68.9154	0.0125924	0.0125924	0.999747	0.999782
13.83	5.26429	5.26429	-32.7619	-68.9887	0.0125912	0.0125912	0.999747	0.999782
13.84	5.26048	5.26048	-32.7989	-69.0621	0.0125901	0.0125901	0.999747	0.999782
13.85	5.25666	5.25666	-32.8359	-69.1354	0.012589	0.012589	0.999747	0.999782
13.86	5.25285	5.25285	-32.8729	-69.2088	0.0125879	0.0125879	0.999747	0.999782
13.87	5.24903	5.24903	-32.9099	-69.2822	0.0125868	0.0125868	0.999747	0.999782
13.88	5.24522	5.24522	-32.9469	-69.3555	0.0125857	0.0125857	0.999747	0.999782
13.89	5.2414	5.2414	-32.9838	-69.4289	0.0125846	0.0125846	0.999747	0.999782
13.9	5.23758	5.23758	-33.0208	-69.5023	0.0125836	0.0125836	0.999747	0.999782
13.91	5.23377	5.23377	-33.0578	-69.5756	0.0125825	0.0125825	0.999747	0.999782
13.92	5.22995	5.22995	-33.0948	-69.649	0.0125815	0.0125815	0.999747	0.999782
13.93	5.22614	5.22614	-33.1318	-69.7224	0.0125804	0.0125804	0.999747	0.999782
13.94	5.22232	5.22232	-33.1688	-69.7957	0.0125794	0.0125794	0.999747	0.999782
13.95	5.21851	5.21851	-33.2058	-69.8691	0.0125784	0.0125784	0.999747	0.999782
13.96	5.21469	5.21469	-33.2428	-69.9425	0.0125774	0.0125774	0.999747	0.999782
13.97	5.21088	5.21088	-33.2798	-70.0158	0.0125764	0.0125764	0.999747	0.999782
13.98	5.20706	5.20706	-33.3168	-70.0892	0.0125754	0.0125754	0.999747	0.999782
13.99	5.20325	5.20325	-33.3538	-70.1626	0.0125744	0.0125744	0.999747	0.999782
14	5.19943	5.19943	-33.3908	-70.2359	0.0125734	0.0125734	0.999747	0.999782
14.01	5.19561	5.19561	-33.4278	-70.3093	0.0125724	0.0125724	0.999747	0.999782
14.02	5.1918	5.1918	-33.4648	-70.3827	0.0125715	0.0125715	0.999747	0.999782
14.03	5.18798	5.18798	-33.5018	-70.456	0.0125705	0.0125705	0.999747	0.999782
14.04	5.18417	5.18417	-33.5388	-70.5294	0.0125696	0.0125696	0.999747	0.999782
14.05	5.18035	5.18035	-33.5758	-70.6028	0.0125686	0.0125686	0.999747	0.999782
14.06	5.17654	5.17654	-33.6128	-70.6761	0.0125677	0.0125677	0.999747	0.999782
14.07	5.17272	5.17272	-33.6498	-70.7495	0.0125668	0.0125668	0.999747	0.999782
14.08	5.1689	5.1689	-33.6868	-70.8229	0.0125659	0.0125659	0.999747	0.999782
14.09	5.16509	5.16509	-33.7238	-70.8962	0.012565	0.012565	0.999747	0.999782
14.1	5.16127	5.16127	-33.7608	-70.9696	0.0125641	0.0125641	0.999747	0.999782
14.11	5.15746	5.15746	-33.7978	-71.043	0.0125632	0.0125632	0.999747	0.999782
14.12	5.15364	5.15364	-33.8348	-71.1163	0.0125623	0.0125623	0.999747	0.999782
14.13	5.14983	5.14983	-33.8718	-71.1897	0.0125615	0.0125615	0.999747	0.999782
14.14	5.14601	5.14601	-33.9088	-71.2631	0.0125606	0.0125606	0.999747	0.999782
14.15	5.14219	5.14219	-33.9458	-71.3364	0.0125597	0.0125597	0.999747	0.999782
14.16	5.13838	5.13838	-33.9828	-71.4098	0.0125589	0.0125589	0.999747	0.999782
14.17	5.13456	5.13456	-34.0197	-71.4831	0.012558	0.012558	0.999747	0.999782
14.18	5.13075	5.13075	-34.0567	-71.5565	0.0125572	0.0125572	0.999747	0.999782
14.19	5.12693	5.12693	-34.0937	-71.6299	0.0125564	0.0125564	0.999747	0.999782
14.2	5.12312	5.12312	-34.1307	-71.7032	0.0125556	0.0125556	0.999747	0.999782
14.21	5.1193	5.1193	-34.1677	-71.7766	0.0125548	0.0125548	0.999747	0.999782
14.22	5.11548	5.11548	-34.2047	-71.85	0.012554	0.012554	0.999747	0.999782
14.23	5.11167	5.11167	-34.2417	-71.9233	0.0125532	0.0125532	0.999747	0.999782
14.24	5.10785	5.10785	-34.2787	-71.9967	0.0125524	0.0125524	0.999747	0.999782
14.25	5.10404	5.10404	-34.3157	-72.0701	0.0125516	0.0125516	0.999747	0.999782
14.26	5.10022	5.10022	-34.3527	-72.1434	0.0125508	0.0125508	0.999747	0.999782
14.27	5.0964	5.0964	-34.3897	-72.2168	0.01255	0.01255	0.999747	0.999782
14.28	5.09259	5.09259	-34.4267	-72.2902	0.0125493	0.0125493	0.999747	0.999782
14.29	5.08877	5.08877	-34.4637	-72.3635	0.0125485	0.0125485	0.999747	0.999782
14.3	5.08496	5.08496	-34.5007	-72.4369	0.0125478	0.0125478	0.999747	0.999782
14.31	5.08114	5.08114	-34.5377	-72.5103	0.012547	0.012547	0.999747	0.999782
14.32	5.07732	5.07732	-34.5747	-72.5836	0.0125463	0.0125463	0.999747	0.999782
14.33	5.07351	5.07351	-34.6117	-72.657	0.0125456	0.0125456	0.999747	0.999782
14.34	5.06969	5.06969	-34.6487	-72.7304	0.0125448	0.0125448	0.999747	0.999782
14.35	5.06588	5.06588	-34.6857	-72.8037	0.0125441	0.0125441	0.999747	0.999782
14.36	5.06206	5.06206	-34.7227	-72.8771	0.0125434	0.0125434	0.999747	0.999782
14.37	5.05824	5.05824	-34.7597	-72.9505	0.0125427	0.0125427	0.999747	0.999782
14.38	5.05443	5.05443	-34.7967	-73.0238	0.012542	0.012542	0.999747	0.999782
14.39	5.05061	5.05061	-34.8337	-73.0972	0.0125413	0.0125413	0.999747	0.999782
14.4	5.04679	5.04679	-34.8707	-73.1706	0.0125406	0.0125406	0.999747	0.999782
14.41	5.04298	5.04298	-34.9077	-73.2439	0.01254	0.01254	0.999747	0.999782
14.42	5.03916	5.03916	-34.9447	-73.3173	0.0125393	0.0125393	0.999747	0.999782
14.43	5.03535	5.03535	-34.9817	-73.3907	0.0125386	0.0125386	0.999747	0.999782
14.44	5.03153	5.03153	-35.0186	-73.464	0.012538	0.012538	0.999747	0.999782
14.45	5.02771	5.02771	-35.0556	-73.5374	0.0125373	0.0125373	0.999747	0.999782
14.46	5.0239	5.0239	-35.0926	-73.6107	0.0125367	0.0125367	0.999747	0.999782
14.47	5.02008	5.02008	-35.1296	-73.6841	0.012536	0.012536	0.999747	0.999782
14.48	5.01627	5.01627	-35.1666	-73.7575	0.0125354	0.0125354	0.999747	0.999782
14.49	5.01245	5.01245	-35.2036	-73.8308	0.0125347	0.0125347	0.999747	0.999782
14.5	5.00863	5.00863	-35.2406	-73.9042	0.0125341	0.0125341	0.999747	0.999782
14.51	5.00482	5.00482	-35.2776	-73.9776	0.0125335	0.0125335	0.999747	0.999782
14.52	5.001	5.001	-35.3146	-74.0509	0.0125329	0.0125329	0.999747	0.999782
14.53	4.99718	4.99718	-35.3516	-74.1243	0.0125323	0.0125323	0.999747	0.999782
14.54	4.99337	4.99337	-35.3886	-74.1977	0.0125317	0.0125317	0.999747	0.999782
14.55	4.98955	4.98955	-35.4256	-74.271	0.0125311	0.0125311	0.999747	0.999782
14.56	4.98573	4.98573	-35.4626	-74.3444	0.0125305	0.0125305	0.999747	0.999782
14.57	4.98192	4.98192	-35.4996	-74.4178	0.0125299	0.0125299	0.999747	0.999782
14.58	4.9781	4.9781	-35.5366	-74.4911	0.0125293	0.0125293	0.999747	0.999782
14.59	4.97429	4.97429	-35.5736	-74.5645	0.0125287	0.0125287	0.999747	0.999782
14.6	4.97047	4.97047	-35.6106	-74.6379	0.0125281	0.0125281	0.999747	0.999782
14.61	4.96665	4.96665	-35.6476	-74.7112	0.0125276	0.0125276	0.999747	0.999782
14.62	4.96284	4.96284	-35.6846	-74.7846	0.012527	0.012527	0.999747	0.999782
14.63	4.95902	4.95902	-35.7216	-74.858	0.0125264	0.0125264	0.999747	0.999782
14.64	4.9552	4.9552	-35.7586	-74.9313	0.0125259	0.0125259	0.999747	0.999782
14.65	4.95139	4.95139	-35.7956	-75.0047	0.0125253	0.0125253	0.999747	0.999782
14.66	4.94757	4.94757	-35.8326	-75.0781	0.0125248	0.0125248	0.999747	0.999782
14.67	4.94375	4.94375	-35.8696	-75.1514	0.0125242	0.0125242	0.999747	0.999782
14.68	4.93994	4.93994	-35.9066	-75.2248	0.0125237	0.0125237	0.999747	0.999782
14.69	4.93612	4.93612	-35.9436	-75.2982	0.0125232	0.0125232	0.999747	0.999782
14.7	4.93231	4.93231	-35.9806	-75.3715	0.0125227	0.0125227	0.999747	0.999782
14.71	4.92849	4.92849	-36.0175	-75.4449	0.0125221	0.0125221	0.999747	0.999782
14.72	4.92467	4.92467	-36.0545	-75.5183	0.0125216	0.0125216	0.999747	0.999782
14.73	4.92086	4.92086	-36.0915	-75.5916	0.0125211	0.0125211	0.999747	0.999782
14.74	4.91704	4.91704	-36.1285	-75.665	0.0125206	0.0125206	0.999747	0.999782
14.75	4.91322	4.91322	-36.1655	-75.7384	0.0125201	0.0125201	0.999747	0.999782
14.76	4.90941	4.90941	-36.2025	-75.8117	0.0125196	0.0125196	0.999747	0.999782
14.77	4.90559	4.90559	-36.2395	-75.8851	0.0125191	0.0125191	0.999747	0.999782
14.78	4.90177	4.90177	-36.2765	-75.9584	0.0125186	0.0125186	0.999747	0.999782
14.79	4.89796	4.89796	-36.3135	-76.0318	0.0125181	0.0125181	0.999747	0.999782
14.8	4.89414	4.89414	-36.3505	-76.1052	0.0125176	0.0125176	0.999747	0.999782
14.81	4.89032	4.89032	-36.3875	-76.1785	0.0125172	0.0125172	0.999747	0.999782
14.82	4.88651	4.88651	-36.4245	-76.2519	0.0125167	0.0125167	0.999747	0.999782
14.83	4.88269	4.88269	-36.4615	-76.3253	0.0125162	0.0125162	0.999747	0.999782
14.84	4.87887	4.87887	-36.4985	-76.3986	0.0125158	0.0125158	0.999747	0.999782
14.85	4.87506	4.87506	-36.5355	-76.472	0.0125153	0.0125153	0.999747	0.999782
14.86	4.87124	4.87124	-36.5725	-76.5454	0.0125148	0.0125148	0.999747	0.999782
14.87	4.86742	4.86742	-36.6095	-76.6187	0.0125144	0.0125144	0.999747	0.999782
14.88	4.86361	4.86361	-36.6465	-76.6921	0.0125139	0.0125139	0.999747	0.999782
14.89	4.85979	4.85979	-36.6835	-76.7655	0.0125135	0.0125135	0.999747	0.999782
14.9	4.85597	4.85597	-36.7205	-76.8388	0.0125131	0.0125131	0.999747	0.999782
14.91	4.85216	4.85216	-36.7575	-76.9122	0.0125126	0.0125126	0.999747	0.999782
14.92	4.84834	4.84834	-36.7945	-76.9856	0.0125122	0.0125122	0.999747	0.999782
14.93	4.84452	4.84452	-36.8315	-77.0589	0.0125118	0.0125118	0.999747	0.999782
14.94	4.84071	4.84071	-36.8685	-77.1323	0.0125113	0.0125113	0.999747	0.999782
14.95	4.83689	4.83689	-36.9055	-77.2057	0.0125109	0.0125109	0.999747	0.999782
14.96	4.83307	4.83307	-36.9425	-77.279	0.0125105	0.0125105	0.999747	0.999782
14.97	4.82926	4.82926	-36.9795	-77.3524	0.0125101	0.0125101	0.999747	0.999782
14.98	4.82544	4.82544	-37.0165	-77.4258	0.0125097	0.0125097	0.999747	0.999782
14.99	4.82162	4.82162	-37.0534	-77.4991	0.0125093	0.0125093	0.999747	0.999782
15	4.81781	4.81781	-37.0904	-77.5725	0.0125089	0.0125089	0.999747	0.999782
15.01	4.81399	4.81399	-37.1274	-77.6459	0.0125085	0.0125085	0.999747	0.999782
15.02	4.81017	4.81017	-37.1644	-77.7192	0.0125081	0.0125081	0.999747	0.999782
15.03	4.80636	4.80636	-37.2014	-77.7926	0.0125077	0.0125077	0.999747	0.999782
15.04	4.80254	4.80254	-37.2384	-77.866	0.0125073	0.0125073	0.999747	0.999782
15.05	4.79872	4.79872	-37.2754	-77.9393	0.0125069	0.0125069	0.999747	0.999782
15.06	4.79491	4.79491	-37.3124	-78.0127	0.0125065	0.0125065	0.999747	0.999782
15.07	4.79109	4.79109	-37.3494	-78.0861	0.0125061	0.0125061	0.999747	0.999782
15.08	4.78727	4.78727	-37.3864	-78.1594	0.0125058	0.0125058	0.999747	0.999782
15.09	4.78346	4.78346	-37.4234	-78.2328	0.0125054	0.0125054	0.999747	0.999782
15.1	4.77964	4.77964	-37.4604	-78.3061	0.012505	0.012505	0.999747	0.999782
15.11	4.77582	4.77582	-37.4974	-78.3795	0.0125046	0.0125046	0.999747	0.999782
15.12	4.77201	4.77201	-37.5344	-78.4529	0.0125043	0.0125043	0.999747	0.999782
15.13	4.76819	4.76819	-37.5714	-78.5262	0.0125039	0.0125039	0.999747	0.999782
15.14	4.76437	4.76437	-37.6084	-78.5996	0.0125036	0.0125036	0.999747	0.999782
15.15	4.76056	4.76056	-37.6454	-78.673	0.0125032	0.0125032	0.999747	0.999782
15.16	4.75674	4.75674	-37.6824	-78.7463	0.0125029	0.0125029	0.999747	0.999782
15.17	4.75292	4.75292	-37.7194	-78.8197	0.0125025	0.0125025	0.999747	0.999782
15.18	4.74911	4.74911	-37.7564	-78.8931	0.0125022	0.0125022	0.999747	0.999782
15.19	4.74529	4.74529	-37.7934	-78.9664	0.0125018	0.0125018	0.999747	0.999782
15.2	4.74147	4.74147	-37.8304	-79.0398	0.0125015	0.0125015	0.999747	0.999782
15.21	4.73765	4.73765	-37.8674	-79.1132	0.0125012	0.0125012	0.999747	0.999782
15.22	4.73384	4.73384	-37.9044	-79.1865	0.0125008	0.0125008	0.999747	0.999782
15.23	4.73002	4.73002	-37.9414	-79.2599	0.0125005	0.0125005	0.999747	0.999782
15.24	4.7262	4.7262	-37.9784	-79.3333	0.0125002	0.0125002	0.999747	0.999782
15.25	4.72239	4.72239	-38.0154	-79.4066	0.0124998	0.0124998	0.999747	0.999782
15.26	4.71857	4.71857	-38.0523	-79.48	0.0124995	0.0124995	0.999747	0.999782
15.27	4.71475	4.71475	-38.0893	-79.5534	0.0124992	0.0124992	0.999747	0.999782
15.28	4.71094	4.71094	-38.1263	-79.6267	0.0124989	0.0124989	0.999747	0.999782
15.29	4.70712	4.70712	-38.1633	-79.7001	0.0124986	0.0124986	0.999747	0.999782
15.3	4.7033	4.7033	-38.2003	-79.7735	0.0124983	0.0124983	0.999747	0.999782
15.31	4.69949	4.69949	-38.2373	-79.8468	0.012498	0.012498	0.999747	0.999782
15.32	4.69567	4.69567	-38.2743	-79.9202	0.0124977	0.0124977	0.999747	0.999782
15.33	4.69185	4.69185	-38.3113	-79.9936	0.0124973	0.0124973	0.999747	0.999782
15.34	4.68803	4.68803	-38.3483	-80.0669	0.0124971	0.0124971	0.999747	0.999782
15.35	4.68422	4.68422	-38.3853	-80.1403	0.0124968	0.0124968	0.999747	0.999782
15.36	4.6804	4.6804	-38.4223	-80.2137	0.0124965	0.0124965	0.999747	0.999782
15.37	4.67658	4.67658	-38.4593	-80.287	0.0124962	0.0124962	0.999747	0.999782
15.38	4.67277	4.67277	-38.4963	-80.3604	0.0124959	0.0124959	0.999747	0.999782
15.39	4.66895	4.66895	-38.5333	-80.4338	0.0124956	0.0124956	0.999747	0.999782
15.4	4.66513	4.66513	-38.5703	-80.5071	0.0124953	0.0124953	0.999747	0.999782
15.41	4.66132	4.66132	-38.6073	-80.5805	0.012495	0.012495	0.999747	0.999782
15.42	4.6575	4.6575	-38.6443	-80.6538	0.0124948	0.0124948	0.999747	0.999782
15.43	4.65368	4.65368	-38.6813	-80.7272	0.0124945	0.0124945	0.999747	0.999782
15.44	4.64987	4.64987	-38.7183	-80.8006	0.0124942	0.0124942	0.999747	0.999782
15.45	4.64605	4.64605	-38.7553	-80.8739	0.0124939	0.0124939	0.999747	0.999782
15.46	4.64223	4.64223	-38.7923	-80.9473	0.0124937	0.0124937	0.999747	0.999782
15.47	4.63841	4.63841	-38.8293	-81.0207	0.0124934	0.0124934	0.999747	0.999782
15.48	4.6346	4.6346	-38.8663	-81.094	0.0124931	0.0124931	0.999747	0.999782
15.49	4.63078	4.63078	-38.9033	-81.1674	0.0124929	0.0124929	0.999747	0.999782
15.5	4.62696	4.62696	-38.9403	-81.2408	0.0124926	0.0124926	0.999747	0.999782
15.51	4.62315	4.62315	-38.9773	-81.3141	0.0124924	0.0124924	0.999747	0.999782
15.52	4.61933	4.61933	-39.0143	-81.3875	0.0124921	0.0124921	0.999747	0.999782
15.53	4.61551	4.61551	-39.0513	-81.4609	0.0124918	0.0124918	0.999747	0.999782
15.54	4.6117	4.6117	-39.0882	-81.5342	0.0124916	0.0124916	0.999747	0.999782
15.55	4.60788	4.60788	-39.1252	-81.6076	0.0124913	0.0124913	0.999747	0.999782
15.56	4.60406	4.60406	-39.1622	-81.681	0.0124911	0.0124911	0.999747	0.999782
15.57	4.60024	4.60024	-39.1992	-81.7543	0.0124909	0.0124909	0.999747	0.999782
15.58	4.59643	4.59643	-39.2362	-81.8277	0.0124906	0.0124906	0.999747	0.999782
15.59	4.59261	4.59261	-39.2732	-81.9011	0.0124904	0.0124904	0.999747	0.999782
15.6	4.58879	4.58879	-39.3102	-81.9744	0.0124901	0.0124901	0.999747	0.999782
15.61	4.58498	4.58498	-39.3472	-82.0478	0.0124899	0.0124899	0.999747	0.999782
15.62	4.58116	4.58116	-39.3842	-82.1212	0.0124897	0.0124897	0.999747	0.999782
15.63	4.57734	4.57734	-39.4212	-82.1945	0.0124894	0.0124894	0.999747	0.999782
15.64	4.57352	4.57352	-39.4582	-82.2679	0.0124892	0.0124892	0.999747	0.999782
15.65	4.56971	4.56971	-39.4952	-82.3413	0.012489	0.012489	0.999747	0.999782
15.66	4.56589	4.56589	-39.5322	-82.4146	0.0124887	0.0124887	0.999747	0.999782
15.67	4.56207	4.56207	-39.5692	-82.488	0.0124885	0.0124885	0.999747	0.999782
15.68	4.55826	4.55826	-39.6062	-82.5614	0.0124883	0.0124883	0.999747	0.999782
15.69	4.55444	4.55444	-39.6432	-82.6347	0.0124881	0.0124881	0.999747	0.999782
15.7	4.55062	4.55062	-39.6802	-82.7081	0.0124879	0.0124879	0.999747	0.999782
15.71	4.5468	4.5468	-39.7172	-82.7815	0.0124877	0.0124877	0.999747	0.999782
15.72	4.54299	4.54299	-39.7542	-82.8548	0.0124874	0.0124874	0.999747	0.999782
15.73	4.53917	4.53917	-39.7912	-82.9282	0.0124872	0.0124872	0.999747	0.999782
15.74	4.53535	4.53535	-39.8282	-83.0015	0.012487	0.012487	0.999747	0.999782
15.75	4.53154	4.53154	-39.8652	-83.0749	0.0124868	0.0124868	0.999747	0.999782
15.76	4.52772	4.52772	-39.9022	-83.1483	0.0124866	0.0124866	0.999747	0.999782
15.77	4.5239	4.5239	-39.9392	-83.2216	0.0124864	0.0124864	0.999747	0.999782
15.78	4.52009	4.52009	-39.9762	-83.295	0.0124862	0.0124862	0.999747	0.999782
15.79	4.51627	4.51627	-40.0132	-83.3684	0.012486	0.012486	0.999747	0.999782
15.8	4.51245	4.51245	-40.0502	-83.4417	0.0124858	0.0124858	0.999747	0.999782
15.81	4.50863	4.50863	-40.0871	-83.5151	0.0124856	0.0124856	0.999747	0.999782
15.82	4.50482	4.50482	-40.1241	-83.5885	0.0124854	0.0124854	0.999747	0.999782
15.83	4.501	4.501	-40.1611	-83.6618	0.0124852	0.0124852	0.999747	0.999782
15.84	4.49718	4.49718	-40.1981	-83.7352	0.012485	0.012485	0.999747	0.999782
15.85	4.49337	4.49337	-40.2351	-83.8086	0.0124848	0.0124848	0.999747	0.999782
15.86	4.48955	4.48955	-40.2721	-83.8819	0.0124846	0.0124846	0.999747	0.999782
15.87	4.48573	4.48573	-40.3091	-83.9553	0.0124844	0.0124844	0.999747	0.999782
15.88	4.48191	4.48191	-40.3461	-84.0287	0.0124843	0.0124843	0.999747	0.999782
15.89	4.4781	4.4781	-40.3831	-84.102	0.0124841	0.0124841	0.999747	0.999782
15.9	4.47428	4.47428	-40.4201	-84.1754	0.0124839	0.0124839	0.999747	0.999782
15.91	4.47046	4.47046	-40.4571	-84.2488	0.0124837	0.0124837	0.999747	0.999782
15.92	4.46664	4.46664	-40.4941	-84.3221	0.0124835	0.0124835	0.999747	0.999782
15.93	4.46283	4.46283	-40.5311	-84.3955	0.0124834	0.0124834	0.999747	0.999782
15.94	4.45901	4.45901	-40.5681	-84.4689	0.0124832	0.0124832	0.999747	0.999782
15.95	4.45519	4.45519	-40.6051	-84.5422	0.012483	0.012483	0.999747	0.999782
15.96	4.45138	4.45138	-40.6421	-84.6156	0.0124828	0.0124828	0.999747	0.999782
15.97	4.44756	4.44756	-40.6791	-84.689	0.0124827	0.0124827	0.999747	0.999782
15.98	4.44374	4.44374	-40.7161	-84.7623	0.0124825	0.0124825	0.999747	0.999782
15.99	4.43992	4.43992	-40.7531	-84.8357	0.0124823	0.0124823	0.999747	0.999782
16	4.43611	4.43611	-40.7901	-84.9091	0.0124821	0.0124821	0.999747	0.999782
16.01	4.43229	4.3553	-40.8271	-84.9824	0.012482	0.012482	0.999747	0.999782
16.02	4.42847	4.27448	-40.8641	-85.0558	0.0124818	0.0124819	0.999747	0.999782
16.03	4.42466	4.19367	-40.9011	-85.1292	0.0124817	0.0124818	0.999747	0.999782
16.04	4.42084	4.11286	-40.9381	-85.2025	0.0124815	0.0124817	0.999747	0.999782
16.05	4.41702	4.03205	-40.9751	-85.2759	0.0124813	0.0124816	0.999747	0.999782
16.06	4.4132	3.95123	-41.0121	-85.3492	0.0124812	0.0124815	0.999747	0.999782
16.07	4.40939	3.87042	-41.0491	-85.4226	0.012481	0.0124815	0.999747	0.999782
16.08	4.40557	3.78961	-41.086	-85.496	0.0124809	0.0124815	0.999747	0.999782
16.09	4.40175	3.7088	-41.123	-85.5693	0.0124807	0.0124814	0.999747	0.999782
16.1	4.39794	3.62798	-41.16	-85.6427	0.0124806	0.0124814	0.999747	0.999782
16.11	4.39412	3.54717	-41.197	-85.7161	0.0124804	0.0124814	0.999747	0.999782
16.12	4.3903	3.46636	-41.234	-85.7894	0.0124803	0.0124814	0.999747	0.999782
16.13	4.38648	3.38555	-41.271	-85.8628	0.0124801	0.0124813	0.999747	0.999782
16.14	4.38267	3.30473	-41.308	-85.9362	0.01248	0.0124813	0.999747	0.999782
16.15	4.37885	3.22392	-41.345	-86.0095	0.0124798	0.0124813	0.999747	0.999782
16.16	4.37503	3.14311	-41.382	-86.0829	0.0124797	0.0124813	0.999747	0.999782
16.17	4.37121	3.0623	-41.419	-86.1563	0.0124795	0.0124813	0.999747	0.999782
16.18	4.3674	2.98148	-41.456	-86.2296	0.0124794	0.0124813	0.999747	0.999782
16.19	4.36358	2.90067	-41.493	-86.303	0.0124792	0.0124813	0.999747	0.999782
16.2	4.35976	2.81986	-41.53	-86.3764	0.0124791	0.0124813	0.999747	0.999782
16.21	4.35595	2.73905	-41.567	-86.4497	0.012479	0.0124813	0.999747	0.999782
16.22	4.35213	2.65823	-41.604	-86.5231	0.0124788	0.0124813	0.999747	0.999782
16.23	4.34831	2.57742	-41.641	-86.5965	0.0124787	0.0124813	0.999747	0.999782
16.24	4.34449	2.49661	-41.678	-86.6698	0.0124785	0.0124813	0.999747	0.999782
16.25	4.34068	2.4158	-41.715	-86.7432	0.0124784	0.0124813	0.999747	0.999782
16.26	4.33686	2.33498	-41.752	-86.8166	0.0124783	0.0124813	0.999747	0.999782
16.27	4.33304	2.25417	-41.789	-86.8899	0.0124781	0.0124813	0.999747	0.999782
16.28	4.32922	2.17336	-41.826	-86.9633	0.012478	0.0124813	0.999747	0.999782
16.29	4.32541	2.09255	-41.863	-87.0367	0.0124779	0.0124813	0.999747	0.999782
16.3	4.32159	2.01173	-41.9	-87.11	0.0124778	0.0124813	0.999747	0.999782
16.31	4.31777	1.93092	-41.937	-87.1834	0.0124776	0.0124813	0.999747	0.999782
16.32	4.31396	1.85011	-41.974	-87.2568	0.0124775	0.0124813	0.999747	0.999782
16.33	4.31014	1.7693	-42.011	-87.3301	0.0124774	0.0124813	0.999747	0.999782
16.34	4.30632	1.68848	-42.048	-87.4035	0.0124773	0.0124813	0.999747	0.999782
16.35	4.3025	1.60767	-42.085	-87.4768	0.0124771	0.0124813	0.999747	0.999782
16.36	4.29869	1.52686	-42.1219	-87.5502	0.012477	0.0124813	0.999747	0.999782
16.37	4.29487	1.44605	-42.1589	-87.6236	0.0124769	0.0124813	0.999747	0.999782
16.38	4.29105	1.36523	-42.1959	-87.6969	0.0124768	0.0124813	0.999747	0.999782
16.39	4.28723	1.28442	-42.2329	-87.7703	0.0124767	0.0124813	0.999747	0.999782
16.4	4.28342	1.20361	-42.2699	-87.8437	0.0124765	0.0124813	0.999747	0.999782
16.41	4.2796	1.1228	-42.3069	-87.917	0.0124764	0.0124813	0.999747	0.999782
16.42	4.27578	1.04198	-42.3439	-87.9904	0.0124763	0.0124813	0.999747	0.999782
16.43	4.27197	0.96117	-42.3809	-88.0638	0.0124762	0.0124813	0.999747	0.999782
16.44	4.26815	0.880358	-42.4179	-88.1371	0.0124761	0.0124813	0.999747	0.999782
16.45	4.26433	0.799545	-42.4549	-88.2105	0.012476	0.0124813	0.999747	0.999782
16.46	4.26051	0.718733	-42.4919	-88.2839	0.0124759	0.0124813	0.999747	0.999782
16.47	4.2567	0.63792	-42.5289	-88.3572	0.0124757	0.0124813	0.999747	0.999782
16.48	4.25288	0.557108	-42.5659	-88.4306	0.0124756	0.0124813	0.999747	0.999782
16.49	4.24906	0.476295	-42.6029	-88.504	0.0124755	0.0124813	0.999747	0.999782
16.5	4.24524	0.395483	-42.6399	-88.5773	0.0124754	0.0124813	0.999747	0.999782
16.51	4.24143	0.31467	-42.6769	-88.6507	0.0124753	0.0124813	0.999747	0.999782
16.52	4.23761	0.233858	-42.7139	-88.7241	0.0124752	0.0124813	0.999747	0.999782
16.53	4.23379	0.153045	-42.7509	-88.7974	0.0124751	0.0124813	0.999747	0.999782
16.54	4.22997	0.0722328	-42.7879	-88.8708	0.012475	0.0124813	0.999747	0.999782
16.55	4.22616	-0.00857968	-42.8249	-88.9442	0.0124749	0.0124813	0.999747	0.999782
16.56	4.22234	-0.0893922	-42.8619	-89.0175	0.0124748	0.0124813	0.999747	0.999782
16.57	4.21852	-0.170205	-42.8989	-89.0909	0.0124747	0.0124813	0.999747	0.999782
16.58	4.21471	-0.251017	-42.9359	-89.1643	0.0124746	0.0124813	0.999747	0.999782
16.59	4.21089	-0.33183	-42.9729	-89.2376	0.0124745	0.0124813	0.999747	0.999782
16.6	4.20707	-0.412642	-43.0099	-89.311	0.0124744	0.0124813	0.999747	0.999782
16.61	4.20325	-0.493455	-43.0469	-89.3844	0.0124743	0.0124813	0.999747	0.999782
16.62	4.19944	-0.574267	-43.0839	-89.4577	0.0124742	0.0124813	0.999747	0.999782
16.63	4.19562	-0.65508	-43.1208	-89.5311	0.0124741	0.0124813	0.999747	0.999782
16.64	4.1918	-0.735892	-43.1578	-89.6045	0.012474	0.0124813	0.999747	0.999782
16.65	4.18798	-0.816705	-43.1948	-89.6778	0.0124739	0.0124813	0.999747	0.999782
16.66	4.18417	-0.897517	-43.2318	-89.7512	0.0124738	0.0124813	0.999747	0.999782
16.67	4.18035	-0.97833	-43.2688	-89.8245	0.0124737	0.0124813	0.999747	0.999782
16.68	4.17653	-1.05914	-43.3058	-89.8979	0.0124736	0.0124813	0.999747	0.999782
16.69	4.17271	-1.13995	-43.3428	-89.9713	0.0124735	0.0124813	0.999747	0.999782
16.7	4.1689	-1.22077	-43.3798	-90.0446	0.0124734	0.0124813	0.999747	0.999782
16.71	4.16508	-1.30158	-43.4168	-90.118	0.0124734	0.0124813	0.999747	0.999782
16.72	4.16126	-1.38239	-43.4538	-90.1914	0.0124733	0.0124813	0.999747	0.999782
16.73	4.15745	-1.4632	-43.4908	-90.2647	0.0124732	0.0124813	0.999747	0.999782
16.74	4.15363	-1.54402	-43.5278	-90.3381	0.0124731	0.0124813	0.999747	0.999782
16.75	4.14981	-1.62483	-43.5648	-90.4115	0.012473	0.0124813	0.999747	0.999782
16.76	4.14599	-1.70564	-43.6018	-90.4848	0.0124729	0.0124813	0.999747	0.999782
16.77	4.14218	-1.78645	-43.6388	-90.5582	0.0124728	0.0124813	0.999747	0.999782
16.78	4.13836	-1.86727	-43.6758	-90.6316	0.0124728	0.0124813	0.999747	0.999782
16.79	4.13454	-1.94808	-43.7128	-90.7049	0.0124727	0.0124813	0.999747	0.999782
16.8	4.13072	-2.02889	-43.7498	-90.7783	0.0124726	0.0124813	0.999747	0.999782
16.81	4.12691	-2.1097	-43.7868	-90.8517	0.0124725	0.0124813	0.999747	0.999782
16.82	4.12309	-2.19052	-43.8238	-90.925	0.0124724	0.0124813	0.999747	0.999782
16.83	4.11927	-2.27133	-43.8608	-90.9984	0.0124723	0.0124813	0.999747	0.999782
16.84	4.11545	-2.35214	-43.8978	-91.0718	0.0124723	0.0124813	0.999747	0.999782
16.85	4.11164	-2.43295	-43.9348	-91.1451	0.0124722	0.0124813	0.999747	0.999782
16.86	4.10782	-2.51377	-43.9718	-91.2185	0.0124721	0.0124813	0.999747	0.999782
16.87	4.104	-2.59458	-44.0088	-91.2919	0.012472	0.0124813	0.999747	0.999782
16.88	4.10018	-2.67539	-44.0458	-91.3652	0.012472	0.0124813	0.999747	0.999782
16.89	4.09637	-2.7562	-44.0828	-91.4386	0.0124719	0.0124813	0.999747	0.999782
16.9	4.09255	-2.83701	-44.1197	-91.512	0.0124718	0.0124813	0.999747	0.999782
16.91	4.08873	-2.91783	-44.1567	-91.5853	0.0124717	0.0124813	0.999747	0.999782
16.92	4.08492	-2.99864	-44.1937	-91.6587	0.0124717	0.0124813	0.999747	0.999782
16.93	4.0811	-3.07945	-44.2307	-91.7321	0.0124716	0.0124813	0.999747	0.999782
16.94	4.07728	-3.16027	-44.2677	-91.8054	0.0124715	0.0124813	0.999747	0.999782
16.95	4.07346	-3.24108	-44.3047	-91.8788	0.0124714	0.0124813	0.999747	0.999782
16.96	4.06965	-3.3219	-44.3417	-91.9522	0.0124714	0.0124813	0.999747	0.999782
16.97	4.06583	-3.40271	-44.3787	-92.0255	0.0124713	0.0124813	0.999747	0.999782
16.98	4.06201	-3.48353	-44.4157	-92.0989	0.0124712	0.0124813	0.999747	0.999782
16.99	4.05819	-3.56434	-44.4527	-92.1722	0.0124711	0.0124813	0.999747	0.999782
17	4.05438	-3.64515	-44.4897	-92.2456	0.0124711	0.0124813	0.999747	0.999782
17.01	4.05056	-3.72597	-44.5267	-92.319	0.012471	0.0124813	0.999747	0.999782
17.02	4.04674	-3.80678	-44.5637	-92.3923	0.0124709	0.0124813	0.999747	0.999782
17.03	4.04292	-3.88759	-44.6007	-92.4657	0.0124709	0.0124813	0.999747	0.999782
17.04	4.03911	-3.96838	-44.6377	-92.5391	0.0124708	0.0124813	0.999747	0.999782
17.05	4.03529	-4.04917	-44.6747	-92.6124	0.0124707	0.0124813	0.999747	0.999782
17.06	4.03147	-4.12996	-44.7117	-92.6858	0.0124707	0.0124813	0.999747	0.999782
17.07	4.02765	-4.21076	-44.7487	-92.7592	0.0124706	0.0124813	0.999747	0.999782
17.08	4.02384	-4.29155	-44.7857	-92.8325	0.0124705	0.0124813	0.999747	0.999782
17.09	4.02002	-4.37234	-44.8227	-92.9059	0.0124705	0.0124813	0.999747	0.999782
17.1	4.0162	-4.45314	-44.8597	-92.9793	0.0124704	0.0124813	0.999747	0.999782
17.11	4.01238	-4.53393	-44.8967	-93.0526	0.0124704	0.0124813	0.999747	0.999782
17.12	4.00857	-4.61473	-44.9337	-93.126	0.0124703	0.0124813	0.999747	0.999782
17.13	4.00475	-4.69552	-44.9707	-93.1994	0.0124702	0.0124813	0.999747	0.999782
17.14	4.00093	-4.77632	-45.0077	-93.2727	0.0124702	0.0124813	0.999747	0.999782
17.15	3.99711	-4.85733	-45.0447	-93.3461	0.0124701	0.0124813	0.999747	0.999782
17.16	3.9933	-4.93836	-45.0817	-93.4195	0.01247	0.0124813	0.999747	0.999782
17.17	3.98948	-5.01938	-45.1187	-93.4928	0.01247	0.0124813	0.999747	0.999782
17.18	3.98566	-5.10039	-45.1556	-93.5662	0.0124699	0.0124813	0.999747	0.999782
17.19	3.98185	-5.1814	-45.1926	-93.6396	0.0124699	0.0124813	0.999747	0.999782
17.2	3.97803	-5.26242	-45.2296	-93.7129	0.0124698	0.0124813	0.999747	0.999782
17.21	3.97421	-5.34343	-45.2666	-93.7863	0.0124698	0.0124813	0.999747	0.999782
17.22	3.97039	-5.42445	-45.3036	-93.8597	0.0124697	0.0124813	0.999747	0.999782
17.23	3.96658	-5.50546	-45.3406	-93.933	0.0124696	0.0124813	0.999747	0.999782
17.24	3.96276	-5.58648	-45.3776	-94.0064	0.0124696	0.0124813	0.999747	0.999782
17.25	3.95894	-5.66749	-45.4146	-94.0798	0.0124695	0.0124813	0.999747	0.999782
17.26	3.95512	-5.7485	-45.4516	-94.1531	0.0124695	0.0124813	0.999747	0.999782
17.27	3.95131	-5.82952	-45.4886	-94.2265	0.0124694	0.0124813	0.999747	0.999782
17.28	3.94749	-5.91053	-45.5256	-94.2999	0.0124694	0.0124813	0.999747	0.999782
17.29	3.94367	-5.99155	-45.5626	-94.3732	0.0124693	0.0124813	0.999747	0.999782
17.3	3.93985	-6.07256	-45.5996	-94.4466	0.0124693	0.0124813	0.999747	0.999782
17.31	3.93604	-6.15357	-45.6366	-94.5199	0.0124692	0.0124813	0.999747	0.999782
17.32	3.93222	-6.23459	-45.6736	-94.5933	0.0124692	0.0124813	0.999747	0.999782
17.33	3.9284	-6.3156	-45.7106	-94.6667	0.0124691	0.0124813	0.999747	0.999782
17.34	3.92458	-6.39662	-45.7476	-94.74	0.012469	0.0124813	0.999747	0.999782
17.35	3.92077	-6.47763	-45.7846	-94.8134	0.012469	0.0124813	0.999747	0.999782
17.36	3.91695	-6.55864	-45.8216	-94.8868	0.0124689	0.0124813	0.999747	0.999782
17.37	3.91313	-6.63966	-45.8586	-94.9601	0.0124689	0.0124813	0.999747	0.999782
17.38	3.90931	-6.72067	-45.8956	-95.0335	0.0124688	0.0124813	0.999747	0.999782
17.39	3.9055	-6.80169	-45.9326	-95.1069	0.0124688	0.0124813	0.999747	0.999782
17.4	3.90168	-6.8827	-45.9696	-95.1802	0.0124687	0.0124813	0.999747	0.999782
17.41	3.89786	-6.96372	-46.0066	-95.2536	0.0124687	0.0124813	0.999747	0.999782
17.42	3.89404	-7.04473	-46.0436	-95.327	0.0124687	0.0124813	0.999747	0.999782
17.43	3.89023	-7.12574	-46.0806	-95.4003	0.0124686	0.0124813	0.999747	0.999782
17.44	3.88641	-7.20676	-46.1176	-95.4737	0.0124686	0.0124813	0.999747	0.999782
17.45	3.88259	-7.28827	-46.1545	-95.5471	0.0124685	0.0124813	0.999747	0.999782
17.46	3.87877	-7.37002	-46.1915	-95.6204	0.0124685	0.0124813	0.999747	0.999782
17.47	3.87496	-7.4522	-46.2285	-95.6938	0.0124684	0.0124813	0.999747	0.999782
17.48	3.87114	-7.52632	-46.2655	-95.7672	0.0124684	0.0124813	0.999747	0.999782
17.49	3.86732	-7.60043	-46.3025	-95.8405	0.0124683	0.0124813	0.999747	0.999782
17.5	3.8635	-7.67454	-46.3395	-95.9139	0.0124683	0.0124813	0.999747	0.999782
17.51	3.85969	-7.74866	-46.3765	-95.9873	0.0124682	0.0124813	0.999747	0.999782
17.52	3.85587	-7.82277	-46.4135	-96.0606	0.0124682	0.0124813	0.999747	0.999782
17.53	3.85205	-7.89688	-46.4505	-96.134	0.0124682	0.0124813	0.999747	0.999782
17.54	3.84823	-7.97099	-46.4875	-96.2074	0.0124681	0.0124813	0.999747	0.999782
17.55	3.84442	-8.04511	-46.5245	-96.2807	0.0124681	0.0124813	0.999747	0.999782
17.56	3.8406	-8.11922	-46.5615	-96.3541	0.012468	0.0124813	0.999747	0.999782
17.57	3.83678	-8.19333	-46.5985	-96.4275	0.012468	0.0124813	0.999747	0.999782
17.58	3.83296	-8.26745	-46.6355	-96.5008	0.0124679	0.0124813	0.999747	0.999782
17.59	3.82915	-8.34156	-46.6725	-96.5742	0.0124679	0.0124813	0.999747	0.999782
17.6	3.82533	-8.41567	-46.7095	-96.6476	0.0124679	0.0124813	0.999747	0.999782
17.61	3.82151	-8.48979	-46.7465	-96.7209	0.0124678	0.0124813	0.999747	0.999782
17.62	3.8177	-8.5639	-46.7835	-96.7943	0.0124678	0.0124813	0.999747	0.999782
17.63	3.81388	-8.63801	-46.8205	-96.8676	0.0124677	0.0124813	0.999747	0.999782
17.64	3.81006	-8.71213	-46.8575	-96.941	0.0124677	0.0124813	0.999747	0.999782
17.65	3.80624	-8.78624	-46.8945	-97.0144	0.0124677	0.0124813	0.999747	0.999782
17.66	3.80243	-8.86035	-46.9315	-97.0877	0.0124676	0.0124813	0.999747	0.999782
17.67	3.79861	-8.93447	-46.9685	-97.1611	0.0124676	0.0124813	0.999747	0.999782
17.68	3.79479	-9.00858	-47.0055	-97.2345	0.0124675	0.0124813	0.999747	0.999782
17.69	3.79097	-9.08269	-47.0425	-97.3078	0.0124675	0.0124813	0.999747	0.999782
17.7	3.78716	-9.1568	-47.0795	-97.3812	0.0124675	0.0124813	0.999747	0.999782
17.71	3.78334	-9.23092	-47.1165	-97.4546	0.0124674	0.0124813	0.999747	0.999782
17.72	3.77952	-9.30503	-47.1535	-97.5279	0.0124674	0.0124813	0.999747	0.999782
17.73	3.7757	-9.37914	-47.1904	-97.6013	0.0124674	0.0124813	0.999747	0.999782
17.74	3.77189	-9.45326	-47.2274	-97.6747	0.0124673	0.0124813	0.999747	0.999782
17.75	3.76807	-9.52737	-47.2644	-97.748	0.0124673	0.0124813	0.999747	0.999782
17.76	3.76425	-9.60148	-47.3014	-97.8214	0.0124672	0.0124813	0.999747	0.999782
17.77	3.76043	-9.6756	-47.3384	-97.8948	0.0124672	0.0124813	0.999747	0.999782
17.78	3.75662	-9.74971	-47.3754	-97.9681	0.0124672	0.0124813	0.999747	0.999782
17.79	3.7528	-9.82382	-47.4124	-98.0415	0.0124671	0.0124813	0.999747	0.999782
17.8	3.74898	-9.89794	-47.4494	-98.1149	0.0124671	0.0124813	0.999747	0.999782
17.81	3.74516	-9.97205	-47.4864	-98.1882	0.0124671	0.0124813	0.999747	0.999782
17.82	3.74135	-10.0462	-47.5234	-98.2616	0.012467	0.0124813	0.999747	0.999782
17.83	3.73753	-10.1203	-47.5604	-98.335	0.012467	0.0124813	0.999747	0.999782
17.84	3.73371	-10.1944	-47.5974	-98.4083	0.012467	0.0124813	0.999747	0.999782
17.85	3.72989	-10.2685	-47.6344	-98.4817	0.0124669	0.0124813	0.999747	0.999782
17.86	3.72608	-10.3426	-47.6714	-98.5551	0.0124669	0.0124813	0.999747	0.999782
17.87	3.72226	-10.4167	-47.7084	-98.6284	0.0124669	0.0124813	0.999747	0.999782
17.88	3.71844	-10.4908	-47.7454	-98.7018	0.0124668	0.0124813	0.999747	0.999782
17.89	3.71462	-10.565	-47.7824	-98.7752	0.0124668	0.0124813	0.999747	0.999782
17.9	3.71081	-10.6391	-47.8194	-98.8485	0.0124668	0.0124813	0.999747	0.999782
17.91	3.70699	-10.7132	-47.8564	-98.9219	0.0124668	0.0124813	0.999747	0.999782
17.92	3.70317	-10.7873	-47.8934	-98.9953	0.0124667	0.0124813	0.999747	0.999782
17.93	3.69935	-10.8614	-47.9304	-99.0686	0.0124667	0.0124813	0.999747	0.999782
17.94	3.69554	-10.9355	-47.9674	-99.142	0.0124667	0.0124813	0.999747	0.999782
17.95	3.69172	-11.0096	-48.0044	-99.2153	0.0124666	0.0124813	0.999747	0.999782
17.96	3.6879	-11.0837	-48.0414	-99.2887	0.0124666	0.0124813	0.999747	0.999782
17.97	3.68408	-11.1579	-48.0784	-99.3621	0.0124666	0.0124813	0.999747	0.999782
17.98	3.68027	-11.232	-48.1154	-99.4354	0.0124665	0.0124813	0.999747	0.999782
17.99	3.67645	-11.3061	-48.1524	-99.5088	0.0124665	0.0124813	0.999747	0.999782
18	3.67263	-11.3802	-48.1893	-99.5822	0.0124665	0.0124813	0.999747	0.999782
18.01	3.66881	-11.4543	-48.2263	-99.6555	0.0124665	0.0124813	0.999747	0.999782
18.02	3.665	-11.5284	-48.2633	-99.7289	0.0124664	0.0124813	0.999747	0.999782
18.03	3.66118	-11.6025	-48.3003	-99.8023	0.0124664	0.0124813	0.999747	0.999782
18.04	3.65736	-11.6766	-48.3373	-99.8756	0.0124664	0.0124813	0.999747	0.999782
18.05	3.65354	-11.7508	-48.3743	-99.949	0.0124663	0.0124813	0.999747	0.999782
18.06	3.64973	-11.8249	-48.4113	-100.022	0.0124663	0.0124813	0.999747	0.999782
18.07	3.64591	-11.899	-48.4483	-100.096	0.0124663	0.0124813	0.999747	0.999782
18.08	3.64209	-11.9731	-48.4853	-100.169	0.0124663	0.0124813	0.999747	0.999782
18.09	3.63827	-12.0472	-48.5223	-100.242	0.0124662	0.0124813	0.999747	0.999782
18.1	3.63446	-12.1213	-48.5593	-100.316	0.0124662	0.0124813	0.999747	0.999782
18.11	3.63064	-12.1954	-48.5963	-100.389	0.0124662	0.0124813	0.999747	0.999782
18.12	3.62682	-12.2696	-48.6333	-100.463	0.0124662	0.0124813	0.999747	0.999782
18.13	3.623	-12.3437	-48.6703	-100.536	0.0124661	0.0124813	0.999747	0.999782
18.14	3.61919	-12.4178	-48.7073	-100.609	0.0124661	0.0124813	0.999747	0.999782
18.15	3.61537	-12.4919	-48.7443	-100.683	0.0124661	0.0124813	0.999747	0.999782
18.16	3.61155	-12.566	-48.7813	-100.756	0.0124661	0.0124813	0.999747	0.999782
18.17	3.60773	-12.6401	-48.8183	-100.829	0.012466	0.0124813	0.999747	0.999782
18.18	3.60392	-12.7142	-48.8553	-100.903	0.012466	0.0124813	0.999747	0.999782
18.19	3.6001	-12.7883	-48.8923	-100.976	0.012466	0.0124813	0.999747	0.999782
18.2	3.59628	-12.8625	-48.9293	-101.049	0.012466	0.0124813	0.999747	0.999782
18.21	3.59246	-12.9366	-48.9663	-101.123	0.0124659	0.0124813	0.999747	0.999782
18.22	3.58865	-13.0107	-49.0033	-101.196	0.0124659	0.0124813	0.999747	0.999782
18.23	3.58483	-13.0848	-49.0403	-101.27	0.0124659	0.0124813	0.999747	0.999782
18.24	3.58101	-13.1589	-49.0773	-101.343	0.0124659	0.0124813	0.999747	0.999782
18.25	3.57719	-13.233	-49.1143	-101.416	0.0124658	0.0124813	0.999747	0.999782
18.26	3.57338	-13.3071	-49.1513	-101.49	0.0124658	0.0124813	0.999747	0.999782
18.27	3.56956	-13.3813	-49.1882	-101.563	0.0124658	0.0124813	0.999747	0.999782
18.28	3.56574	-13.4554	-49.2252	-101.636	0.0124658	0.0124813	0.999747	0.999782
18.29	3.56192	-13.5295	-49.2622	-101.71	0.0124657	0.0124813	0.999747	0.999782
18.3	3.55811	-13.6036	-49.2992	-101.783	0.0124657	0.0124813	0.999747	0.999782
18.31	3.55429	-13.6777	-49.3362	-101.857	0.0124657	0.0124813	0.999747	0.999782
18.32	3.55047	-13.7518	-49.3732	-101.93	0.0124657	0.0124813	0.999747	0.999782
18.33	3.54665	-13.8259	-49.4102	-102.003	0.0124657	0.0124813	0.999747	0.999782
18.34	3.54284	-13.9	-49.4472	-102.077	0.0124656	0.0124813	0.999747	0.999782
18.35	3.53902	-13.9742	-49.4842	-102.15	0.0124656	0.0124813	0.999747	0.999782
18.36	3.5352	-14.0483	-49.5212	-102.223	0.0124656	0.0124813	0.999747	0.999782
18.37	3.53138	-14.1224	-49.5582	-102.297	0.0124656	0.0124813	0.999747	0.999782
18.38	3.52757	-14.1965	-49.5952	-102.37	0.0124656	0.0124813	0.999747	0.999782
18.39	3.52375	-14.2706	-49.6322	-102.443	0.0124655	0.0124813	0.999747	0.999782
18.4	3.51993	-14.3447	-49.6692	-102.517	0.0124655	0.0124813	0.999747	0.999782
18.41	3.51611	-14.4188	-49.7062	-102.59	0.0124655	0.0124813	0.999747	0.999782
18.42	3.5123	-14.4929	-49.7432	-102.664	0.0124655	0.0124813	0.999747	0.999782
18.43	3.50848	-14.5671	-49.7802	-102.737	0.0124655	0.0124813	0.999747	0.999782
18.44	3.50466	-14.6412	-49.8172	-102.81	0.0124654	0.0124813	0.999747	0.999782
18.45	3.50084	-14.7153	-49.8542	-102.884	0.0124654	0.0124813	0.999747	0.999782
18.46	3.49703	-14.7894	-49.8912	-102.957	0.0124654	0.0124813	0.999747	0.999782
18.47	3.49321	-14.8635	-49.9282	-103.03	0.0124654	0.0124813	0.999747	0.999782
18.48	3.48939	-14.9376	-49.9652	-103.104	0.0124654	0.0124813	0.999747	0.999782
18.49	3.48557	-15.0117	-50.0022	-103.177	0.0124653	0.0124813	0.999747	0.999782
18.5	3.48176	-15.0859	-50.0392	-103.25	0.0124653	0.0124813	0.999747	0.999782
18.51	3.47794	-15.16	-50.0762	-103.324	0.0124653	0.0124813	0.999747	0.999782
18.52	3.47412	-15.2341	-50.1132	-103.397	0.0124653	0.0124813	0.999747	0.999782
18.53	3.4703	-15.3082	-50.1502	-103.471	0.0124653	0.0124813	0.999747	0.999782
18.54	3.46649	-15.3823	-50.1872	-103.544	0.0124653	0.0124813	0.999747	0.999782
18.55	3.46267	-15.4564	-50.2241	-103.617	0.0124652	0.0124813	0.999747	0.999782
18.56	3.45885	-15.5305	-50.2611	-103.691	0.0124652	0.0124813	0.999747	0.999782
18.57	3.45503	-15.6046	-50.2981	-103.764	0.0124652	0.0124813	0.999747	0.999782
18.58	3.45122	-15.6788	-50.3351	-103.837	0.0124652	0.0124813	0.999747	0.999782
18.59	3.4474	-15.7529	-50.3721	-103.911	0.0124652	0.0124813	0.999747	0.999782
18.6	3.44358	-15.827	-50.4091	-103.984	0.0124651	0.0124813	0.999747	0.999782
18.61	3.43976	-15.9011	-50.4461	-104.057	0.0124651	0.0124813	0.999747	0.999782
18.62	3.43595	-15.9752	-50.4831	-104.131	0.0124651	0.0124813	0.999747	0.999782
18.63	3.43213	-16.0493	-50.5201	-104.204	0.0124651	0.0124813	0.999747	0.999782
18.64	3.42831	-16.1234	-50.5571	-104.278	0.0124651	0.0124813	0.999747	0.999782
18.65	3.42449	-16.1975	-50.5941	-104.351	0.0124651	0.0124813	0.999747	0.999782
18.66	3.42068	-16.2717	-50.6311	-104.424	0.012465	0.0124813	0.999747	0.999782
18.67	3.41686	-16.3458	-50.6681	-104.498	0.012465	0.0124813	0.999747	0.999782
18.68	3.41304	-16.4199	-50.7051	-104.571	0.012465	0.0124813	0.999747	0.999782
18.69	3.40922	-16.494	-50.7421	-104.644	0.012465	0.0124813	0.999747	0.999782
18.7	3.40541	-16.5681	-50.7791	-104.718	0.012465	0.0124813	0.999747	0.999782
18.71	3.40159	-16.6422	-50.8161	-104.791	0.012465	0.0124813	0.999747	0.999782
18.72	3.39777	-16.7163	-50.8531	-104.864	0.012465	0.0124813	0.999747	0.999782
18.73	3.39395	-16.7905	-50.8901	-104.938	0.0124649	0.0124813	0.999747	0.999782
18.74	3.39014	-16.8646	-50.9271	-105.011	0.0124649	0.0124813	0.999747	0.999782
18.75	3.38632	-16.9387	-50.9641	-105.085	0.0124649	0.0124813	0.999747	0.999782
18.76	3.3825	-17.0128	-51.0011	-105.158	0.0124649	0.0124813	0.999747	0.999782
18.77	3.37868	-17.0869	-51.0381	-105.231	0.0124649	0.0124813	0.999747	0.999782
18.78	3.37487	-17.161	-51.0751	-105.305	0.0124649	0.0124813	0.999747	0.999782
18.79	3.37105	-17.2351	-51.1121	-105.378	0.0124649	0.0124813	0.999747	0.999782
18.8	3.36723	-17.3092	-51.1491	-105.451	0.0124648	0.0124813	0.999747	0.999782
18.81	3.36341	-17.3834	-51.1861	-105.525	0.0124648	0.0124813	0.999747	0.999782
18.82	3.3596	-17.4575	-51.223	-105.598	0.0124648	0.0124813	0.999747	0.999782
18.83	3.35578	-17.5316	-51.26	-105.672	0.0124648	0.0124813	0.999747	0.999782
18.84	3.35196	-17.6057	-51.297	-105.745	0.0124648	0.0124813	0.999747	0.999782
18.85	3.34814	-17.6798	-51.334	-105.818	0.0124648	0.0124813	0.999747	0.999782
18.86	3.34433	-17.7539	-51.371	-105.892	0.0124648	0.0124813	0.999747	0.999782
18.87	3.34051	-17.828	-51.408	-105.965	0.0124647	0.0124813	0.999747	0.999782
18.88	3.33669	-17.9021	-51.445	-106.038	0.0124647	0.0124813	0.999747	0.999782
18.89	3.33287	-17.9763	-51.482	-106.112	0.0124647	0.0124813	0.999747	0.999782
18.9	3.32906	-18.0504	-51.519	-106.185	0.0124647	0.0124813	0.999747	0.999782
18.91	3.32524	-18.1245	-51.556	-106.258	0.0124647	0.0124813	0.999747	0.999782
18.92	3.32142	-18.1986	-51.593	-106.332	0.0124647	0.0124813	0.999747	0.999782
18.93	3.3176	-18.2727	-51.63	-106.405	0.0124647	0.0124813	0.999747	0.999782
18.94	3.31379	-18.3468	-51.667	-106.479	0.0124646	0.0124813	0.999747	0.999782
18.95	3.30997	-18.4209	-51.704	-106.552	0.0124646	0.0124813	0.999747	0.999782
18.96	3.30615	-18.4951	-51.741	-106.625	0.0124646	0.0124813	0.999747	0.999782
18.97	3.30233	-18.5692	-51.778	-106.699	0.0124646	0.0124813	0.999747	0.999782
18.98	3.29852	-18.6433	-51.815	-106.772	0.0124646	0.0124813	0.999747	0.999782
18.99	3.2947	-18.7174	-51.852	-106.845	0.0124646	0.0124813	0.999747	0.999782
19	3.29088	-18.7915	-51.889	-106.919	0.0124646	0.0124813	0.999747	0.999782
19.01	3.28706	-18.8656	-51.926	-106.992	0.0124646	0.0124813	0.999747	0.999782
19.02	3.28325	-18.9397	-51.963	-107.065	0.0124646	0.0124813	0.999747	0.999782
19.03	3.27943	-19.0138	-52	-107.139	0.0124645	0.0124813	0.999747	0.999782
19.04	3.27561	-19.088	-52.037	-107.212	0.0124645	0.0124813	0.999747	0.999782
19.05	3.27179	-19.1621	-52.074	-107.286	0.0124645	0.0124813	0.999747	0.999782
19.06	3.26798	-19.2362	-52.111	-107.359	0.0124645	0.0124813	0.999747	0.999782
19.07	3.26416	-19.3103	-52.148	-107.432	0.0124645	0.0124813	0.999747	0.999782
19.08	3.26034	-19.3844	-52.185	-107.506	0.0124645	0.0124813	0.999747	0.999782
19.09	3.25652	-19.4585	-52.222	-107.579	0.0124645	0.0124813	0.999747	0.999782
19.1	3.25271	-19.5326	-52.2589	-107.652	0.0124645	0.0124813	0.999747	0.999782
19.11	3.24889	-19.6068	-52.2959	-107.726	0.0124645	0.0124813	0.999747	0.999782
19.12	3.24507	-19.6809	-52.3329	-107.799	0.0124644	0.0124813	0.999747	0.999782
19.13	3.24125	-19.755	-52.3699	-107.872	0.0124644	0.0124813	0.999747	0.999782
19.14	3.23744	-19.8291	-52.4069	-107.946	0.0124644	0.0124813	0.999747	0.999782
19.15	3.23362	-19.9032	-52.4439	-108.019	0.0124644	0.0124813	0.999747	0.999782
19.16	3.2298	-19.9773	-52.4809	-108.093	0.0124644	0.0124813	0.999747	0.999782
19.17	3.22598	-20.0514	-52.5179	-108.166	0.0124644	0.0124813	0.999747	0.999782
19.18	3.22217	-20.1255	-52.5549	-108.239	0.0124644	0.0124813	0.999747	0.999782
19.19	3.21835	-20.1997	-52.5919	-108.313	0.0124644	0.0124813	0.999747	0.999782
19.2	3.21453	-20.2738	-52.6289	-108.386	0.0124644	0.0124813	0.999747	0.999782
19.21	3.21071	-20.3479	-52.6659	-108.459	0.0124643	0.0124813	0.999747	0.999782
19.22	3.2069	-20.422	-52.7029	-108.533	0.0124643	0.0124813	0.999747	0.999782
19.23	3.20308	-20.4961	-52.7399	-108.606	0.0124643	0.0124813	0.999747	0.999782
19.24	3.19926	-20.5702	-52.7769	-108.68	0.0124643	0.0124813	0.999747	0.999782
19.25	3.19544	-20.6443	-52.8139	-108.753	0.0124643	0.0124813	0.999747	0.999782
19.26	3.19163	-20.7184	-52.8509	-108.826	0.0124643	0.0124813	0.999747	0.999782
19.27	3.18781	-20.7926	-52.8879	-108.9	0.0124643	0.0124813	0.999747	0.999782
19.28	3.18399	-20.8667	-52.9249	-108.973	0.0124643	0.0124813	0.999747	0.999782
19.29	3.18017	-20.9408	-52.9619	-109.046	0.0124643	0.0124813	0.999747	0.999782
19.3	3.17636	-21.0149	-52.9989	-109.12	0.0124643	0.0124813	0.999747	0.999782
19.31	3.17254	-21.089	-53.0359	-109.193	0.0124643	0.0124813	0.999747	0.999782
19.32	3.16872	-21.1631	-53.0729	-109.266	0.0124642	0.0124813	0.999747	0.999782
19.33	3.1649	-21.2372	-53.1099	-109.34	0.0124642	0.0124813	0.999747	0.999782
19.34	3.16109	-21.3114	-53.1469	-109.413	0.0124642	0.0124813	0.999747	0.999782
19.35	3.15727	-21.3855	-53.1839	-109.487	0.0124642	0.0124813	0.999747	0.999782
19.36	3.15345	-21.4596	-53.2209	-109.56	0.0124642	0.0124813	0.999747	0.999782
19.37	3.14963	-21.5337	-53.2578	-109.633	0.0124642	0.0124813	0.999747	0.999782
19.38	3.14582	-21.6078	-53.2948	-109.707	0.0124642	0.0124813	0.999747	0.999782
19.39	3.142	-21.6819	-53.3318	-109.78	0.0124642	0.0124813	0.999747	0.999782
19.4	3.13818	-21.756	-53.3688	-109.853	0.0124642	0.0124813	0.999747	0.999782
19.41	3.13436	-21.8301	-53.4058	-109.927	0.0124642	0.0124813	0.999747	0.999782
19.42	3.13055	-21.9043	-53.4428	-110	0.0124642	0.0124813	0.999747	0.999782
19.43	3.12673	-21.9784	-53.4798	-110.073	0.0124642	0.0124813	0.999747	0.999782
19.44	3.12291	-22.0525	-53.5168	-110.147	0.0124641	0.0124813	0.999747	0.999782
19.45	3.11909	-22.1266	-53.5538	-110.22	0.0124641	0.0124813	0.999747	0.999782
19.46	3.11527	-22.2007	-53.5908	-110.294	0.0124641	0.0124813	0.999747	0.999782
19.47	3.11146	-22.2748	-53.6278	-110.367	0.0124641	0.0124813	0.999747	0.999782
19.48	3.10764	-22.3489	-53.6648	-110.44	0.0124641	0.0124813	0.999747	0.999782
19.49	3.10382	-22.423	-53.7018	-110.514	0.0124641	0.0124813	0.999747	0.999782
19.5	3.1	-22.4972	-53.7388	-110.587	0.0124641	0.0124813	0.999747	0.999782
19.51	3.09619	-22.5713	-53.7758	-110.66	0.0124641	0.0124813	0.999747	0.999782
19.52	3.09237	-22.6454	-53.8128	-110.734	0.0124641	0.0124813	0.999747	0.999782
19.53	3.08855	-22.7195	-53.8498	-110.807	0.0124641	0.0124813	0.999747	0.999782
19.54	3.08473	-22.7936	-53.8868	-110.88	0.0124641	0.0124813	0.999747	0.999782
19.55	3.08092	-22.8677	-53.9238	-110.954	0.0124641	0.0124813	0.999747	0.999782
19.56	3.0771	-22.9418	-53.9608	-111.027	0.0124641	0.0124813	0.999747	0.999782
19.57	3.07328	-23.016	-53.9978	-111.101	0.012464	0.0124813	0.999747	0.999782
19.58	3.06946	-23.0901	-54.0348	-111.174	0.012464	0.0124813	0.999747	0.999782
19.59	3.06565	-23.1642	-54.0718	-111.247	0.012464	0.0124813	0.999747	0.999782
19.6	3.06183	-23.2383	-54.1088	-111.321	0.012464	0.0124813	0.999747	0.999782
19.61	3.05801	-23.3124	-54.1458	-111.394	0.012464	0.0124813	0.999747	0.999782
19.62	3.05419	-23.3865	-54.1828	-111.467	0.012464	0.0124813	0.999747	0.999782
19.63	3.05038	-23.4606	-54.2198	-111.541	0.012464	0.0124813	0.999747	0.999782
19.64	3.04656	-23.5347	-54.2567	-111.614	0.012464	0.0124813	0.999747	0.999782
19.65	3.04274	-23.6089	-54.2937	-111.688	0.012464	0.0124813	0.999747	0.999782
19.66	3.03892	-23.683	-54.3307	-111.761	0.012464	0.0124813	0.999747	0.999782
19.67	3.03511	-23.7571	-54.3677	-111.834	0.012464	0.0124813	0.999747	0.999782
19.68	3.03129	-23.8312	-54.4047	-111.908	0.012464	0.0124813	0.999747	0.999782
19.69	3.02747	-23.9053	-54.4417	-111.981	0.012464	0.0124813	0.999747	0.999782
19.7	3.02365	-23.9794	-54.4787	-112.054	0.012464	0.0124813	0.999747	0.999782
19.71	3.01984	-24.0535	-54.5157	-112.128	0.0124639	0.0124813	0.999747	0.999782
19.72	3.01602	-24.1276	-54.5527	-112.201	0.0124639	0.0124813	0.999747	0.999782
19.73	3.0122	-24.2018	-54.5897	-112.274	0.0124639	0.0124813	0.999747	0.999782
19.74	3.00838	-24.2759	-54.6267	-112.348	0.0124639	0.0124813	0.999747	0.999782
19.75	3.00457	-24.35	-54.6637	-112.421	0.0124639	0.0124813	0.999747	0.999782
19.76	3.00075	-24.4241	-54.7007	-112.495	0.0124639	0.0124813	0.999747	0.999782
19.77	2.99693	-24.4982	-54.7377	-112.568	0.0124639	0.0124813	0.999747	0.999782
19.78	2.99311	-24.5723	-54.7747	-112.641	0.0124639	0.0124813	0.999747	0.999782
19.79	2.9893	-24.6464	-54.8117	-112.715	0.0124639	0.0124813	0.999747	0.999782
19.8	2.98548	-24.7206	-54.8487	-112.788	0.0124639	0.0124813	0.999747	0.999782
19.81	2.98166	-24.7947	-54.8857	-112.861	0.0124639	0.0124813	0.999747	0.999782
19.82	2.97784	-24.8688	-54.9227	-112.935	0.0124639	0.0124813	0.999747	0.999782
19.83	2.97403	-24.9429	-54.9597	-113.008	0.0124639	0.0124813	0.999747	0.999782
19.84	2.97021	-25.017	-54.9967	-113.081	0.0124639	0.0124813	0.999747	0.999782
19.85	2.96639	-25.0911	-55.0337	-113.155	0.0124639	0.0124813	0.999747	0.999782
19.86	2.96257	-25.1652	-55.0707	-113.228	0.0124639	0.0124813	0.999747	0.999782
19.87	2.95876	-25.2393	-55.1077	-113.302	0.0124639	0.0124813	0.999747	0.999782
19.88	2.95494	-25.3135	-55.1447	-113.375	0.0124638	0.0124813	0.999747	0.999782
19.89	2.95112	-25.3876	-55.1817	-113.448	0.0124638	0.0124813	0.999747	0.999782
19.9	2.9473	-25.4617	-55.2187	-113.522	0.0124638	0.0124813	0.999747	0.999782
19.91	2.94349	-25.5358	-55.2557	-113.595	0.0124638	0.0124813	0.999747	0.999782
19.92	2.93967	-25.6099	-55.2926	-113.668	0.0124638	0.0124813	0.999747	0.999782
19.93	2.93585	-25.684	-55.3296	-113.742	0.0124638	0.0124813	0.999747	0.999782
19.94	2.93203	-25.7581	-55.3666	-113.815	0.0124638	0.0124813	0.999747	0.999782
19.95	2.92822	-25.8323	-55.4036	-113.888	0.0124638	0.0124813	0.999747	0.999782
19.96	2.9244	-25.9064	-55.4406	-113.962	0.0124638	0.0124813	0.999747	0.999782
19.97	2.92058	-25.9805	-55.4776	-114.035	0.0124638	0.0124813	0.999747	0.999782
[truncated: 803 more rows]

## Sheet: C
	Viral load				Target cell
time	black	blue	green	red	black	blue	green	red
0	-1.47504	-1.47504	-1.47504	-1.47504	1	1	1	1
0.01	-1.46113	-1.46113	-1.46113	-1.46113	1	1	1	1
0.02	-1.44723	-1.44723	-1.44723	-1.44723	1	1	1	1
0.03	-1.43332	-1.43332	-1.43332	-1.43332	1	1	1	1
0.04	-1.41942	-1.41942	-1.41942	-1.41942	1	1	1	1
0.05	-1.40552	-1.40552	-1.40552	-1.40552	1	1	1	1
0.06	-1.39161	-1.39161	-1.39161	-1.39161	1	1	1	1
0.07	-1.37771	-1.37771	-1.37771	-1.37771	1	1	1	1
0.08	-1.36381	-1.36381	-1.36381	-1.36381	1	1	1	1
0.09	-1.34991	-1.34991	-1.34991	-1.34991	1	1	1	1
0.1	-1.336	-1.336	-1.336	-1.336	1	1	1	1
0.11	-1.3221	-1.3221	-1.3221	-1.3221	1	1	1	1
0.12	-1.3082	-1.3082	-1.3082	-1.3082	1	1	1	1
0.13	-1.29429	-1.29429	-1.29429	-1.29429	1	1	1	1
0.14	-1.28039	-1.28039	-1.28039	-1.28039	1	1	1	1
0.15	-1.26649	-1.26649	-1.26649	-1.26649	1	1	1	1
0.16	-1.25259	-1.25259	-1.25259	-1.25259	1	1	1	1
0.17	-1.23868	-1.23868	-1.23868	-1.23868	1	1	1	1
0.18	-1.22478	-1.22478	-1.22478	-1.22478	1	1	1	1
0.19	-1.21088	-1.21088	-1.21088	-1.21088	1	1	1	1
0.2	-1.19697	-1.19697	-1.19697	-1.19697	1	1	1	1
0.21	-1.18307	-1.18307	-1.18307	-1.18307	1	1	1	1
0.22	-1.16917	-1.16917	-1.16917	-1.16917	1	1	1	1
0.23	-1.15526	-1.15526	-1.15526	-1.15526	1	1	1	1
0.24	-1.14136	-1.14136	-1.14136	-1.14136	1	1	1	1
0.25	-1.12746	-1.12746	-1.12746	-1.12746	1	1	1	1
0.26	-1.11356	-1.11356	-1.11356	-1.11356	1	1	1	1
0.27	-1.09965	-1.09965	-1.09965	-1.09965	1	1	1	1
0.28	-1.08575	-1.08575	-1.08575	-1.08575	1	1	1	1
0.29	-1.07185	-1.07185	-1.07185	-1.07185	1	1	1	1
0.3	-1.05794	-1.05794	-1.05794	-1.05794	1	1	1	1
0.31	-1.04404	-1.04404	-1.04404	-1.04404	1	1	1	1
0.32	-1.03014	-1.03014	-1.03014	-1.03014	1	1	1	1
0.33	-1.01624	-1.01624	-1.01624	-1.01624	1	1	1	1
0.34	-1.00233	-1.00233	-1.00233	-1.00233	1	1	1	1
0.35	-0.988429	-0.988429	-0.988429	-0.988429	1	1	1	1
0.36	-0.974526	-0.974526	-0.974526	-0.974526	1	1	1	1
0.37	-0.960623	-0.960623	-0.960623	-0.960623	1	1	1	1
0.38	-0.946721	-0.946721	-0.946721	-0.946721	1	1	1	1
0.39	-0.932818	-0.932818	-0.932818	-0.932818	1	1	1	1
0.4	-0.918915	-0.918915	-0.918915	-0.918915	1	1	1	1
0.41	-0.905012	-0.905012	-0.905012	-0.905012	1	1	1	1
0.42	-0.891109	-0.891109	-0.891109	-0.891109	1	1	1	1
0.43	-0.877206	-0.877206	-0.877206	-0.877206	1	1	1	1
0.44	-0.863303	-0.863303	-0.863303	-0.863303	1	1	1	1
0.45	-0.8494	-0.8494	-0.8494	-0.8494	1	1	1	1
0.46	-0.835497	-0.835497	-0.835497	-0.835497	1	1	1	1
0.47	-0.821594	-0.821594	-0.821594	-0.821594	1	1	1	1
0.48	-0.807691	-0.807691	-0.807691	-0.807691	1	1	1	1
0.49	-0.793788	-0.793788	-0.793788	-0.793788	1	1	1	1
0.5	-0.779885	-0.779885	-0.779885	-0.779885	1	1	1	1
0.51	-0.765982	-0.765982	-0.765982	-0.765982	1	1	1	1
0.52	-0.752079	-0.752079	-0.752079	-0.752079	1	1	1	1
0.53	-0.738176	-0.738176	-0.738176	-0.738176	1	1	1	1
0.54	-0.724274	-0.724274	-0.724274	-0.724274	1	1	1	1
0.55	-0.710371	-0.710371	-0.710371	-0.710371	1	1	1	1
0.56	-0.696468	-0.696468	-0.696468	-0.696468	1	1	1	1
0.57	-0.682565	-0.682565	-0.682565	-0.682565	1	1	1	1
0.58	-0.668662	-0.668662	-0.668662	-0.668662	1	1	1	1
0.59	-0.654759	-0.654759	-0.654759	-0.654759	1	1	1	1
0.6	-0.640856	-0.640856	-0.640856	-0.640856	1	1	1	1
0.61	-0.626953	-0.626953	-0.626953	-0.626953	1	1	1	1
0.62	-0.61305	-0.61305	-0.61305	-0.61305	1	1	1	1
0.63	-0.599147	-0.599147	-0.599147	-0.599147	1	1	1	1
0.64	-0.585244	-0.585244	-0.585244	-0.585244	1	1	1	1
0.65	-0.571341	-0.571341	-0.571341	-0.571341	1	1	1	1
0.66	-0.557438	-0.557438	-0.557438	-0.557438	1	1	1	1
0.67	-0.543535	-0.543535	-0.543535	-0.543535	1	1	1	1
0.68	-0.529632	-0.529632	-0.529632	-0.529632	1	1	1	1
0.69	-0.515729	-0.515729	-0.515729	-0.515729	1	1	1	1
0.7	-0.501827	-0.501827	-0.501827	-0.501827	1	1	1	1
0.71	-0.487924	-0.487924	-0.487924	-0.487924	1	1	1	1
0.72	-0.474021	-0.474021	-0.474021	-0.474021	1	1	1	1
0.73	-0.460118	-0.460118	-0.460118	-0.460118	1	1	1	1
0.74	-0.446215	-0.446215	-0.446215	-0.446215	1	1	1	1
0.75	-0.432312	-0.432312	-0.432312	-0.432312	1	1	1	1
0.76	-0.418409	-0.418409	-0.418409	-0.418409	1	1	1	1
0.77	-0.404506	-0.404506	-0.404506	-0.404506	1	1	1	1
0.78	-0.390603	-0.390603	-0.390603	-0.390603	1	1	1	1
0.79	-0.3767	-0.3767	-0.3767	-0.3767	1	1	1	1
0.8	-0.362797	-0.362797	-0.362797	-0.362797	1	1	1	1
0.81	-0.348894	-0.348894	-0.348894	-0.348894	1	1	1	1
0.82	-0.334991	-0.334991	-0.334991	-0.334991	1	1	1	1
0.83	-0.321088	-0.321088	-0.321088	-0.321088	1	1	1	1
0.84	-0.307185	-0.307185	-0.307185	-0.307185	1	1	1	1
0.85	-0.293282	-0.293282	-0.293282	-0.293282	1	1	1	1
0.86	-0.27938	-0.27938	-0.27938	-0.27938	1	1	1	1
0.87	-0.265477	-0.265477	-0.265477	-0.265477	1	1	1	1
0.88	-0.251574	-0.251574	-0.251574	-0.251574	1	1	1	1
0.89	-0.237671	-0.237671	-0.237671	-0.237671	1	1	1	1
0.9	-0.223768	-0.223768	-0.223768	-0.223768	1	1	1	1
0.91	-0.209865	-0.209865	-0.209865	-0.209865	1	1	1	1
0.92	-0.195962	-0.195962	-0.195962	-0.195962	1	1	1	1
0.93	-0.182059	-0.182059	-0.182059	-0.182059	1	1	1	1
0.94	-0.168156	-0.168156	-0.168156	-0.168156	1	1	1	1
0.95	-0.154253	-0.154253	-0.154253	-0.154253	1	1	1	1
0.96	-0.14035	-0.14035	-0.14035	-0.14035	1	1	1	1
0.97	-0.126447	-0.126447	-0.126447	-0.126447	1	1	1	1
0.98	-0.112544	-0.112544	-0.112544	-0.112544	1	1	1	1
0.99	-0.0986414	-0.0986414	-0.0986414	-0.0986414	1	1	1	1
1	-0.0847384	-0.0847384	-0.0847384	-0.0847384	1	1	1	1
1.01	-0.0708355	-0.0708355	-0.0708355	-0.0708355	1	1	1	1
1.02	-0.0569326	-0.0569326	-0.0569326	-0.0569326	1	1	1	1
1.03	-0.0430296	-0.0430296	-0.0430296	-0.0430296	1	1	1	1
1.04	-0.0291267	-0.0291267	-0.0291267	-0.0291267	1	1	1	1
1.05	-0.0152237	-0.0152237	-0.0152237	-0.0152237	1	1	1	1
1.06	-0.0013208	-0.0013208	-0.0013208	-0.0013208	1	1	1	1
1.07	0.0125821	0.0125821	0.0125821	0.0125821	1	1	1	1
1.08	0.0264851	0.0264851	0.0264851	0.0264851	1	1	1	1
1.09	0.040388	0.040388	0.040388	0.040388	1	1	1	1
1.1	0.0542909	0.0542909	0.0542909	0.0542909	1	1	1	1
1.11	0.0681939	0.0681939	0.0681939	0.0681939	1	1	1	1
1.12	0.0820968	0.0820968	0.0820968	0.0820968	1	1	1	1
1.13	0.0959998	0.0959998	0.0959998	0.0959998	1	1	1	1
1.14	0.109903	0.109903	0.109903	0.109903	1	1	1	1
1.15	0.123806	0.123806	0.123806	0.123806	1	1	1	1
1.16	0.137709	0.137709	0.137709	0.137709	1	1	1	1
1.17	0.151612	0.151612	0.151612	0.151612	1	1	1	1
1.18	0.165514	0.165514	0.165514	0.165514	1	1	1	1
1.19	0.179417	0.179417	0.179417	0.179417	1	1	1	1
1.2	0.19332	0.19332	0.19332	0.19332	1	1	1	1
1.21	0.207223	0.207223	0.207223	0.207223	1	1	1	1
1.22	0.221126	0.221126	0.221126	0.221126	1	1	1	1
1.23	0.235029	0.235029	0.235029	0.235029	1	1	1	1
1.24	0.248932	0.248932	0.248932	0.248932	1	1	1	1
1.25	0.262835	0.262835	0.262835	0.262835	1	1	1	1
1.26	0.276738	0.276738	0.276738	0.276738	1	1	1	1
1.27	0.290641	0.290641	0.290641	0.290641	1	1	1	1
1.28	0.304544	0.304544	0.304544	0.304544	1	1	1	1
1.29	0.318447	0.318447	0.318447	0.318447	1	1	1	1
1.3	0.33235	0.33235	0.33235	0.33235	1	1	1	1
1.31	0.346253	0.346253	0.346253	0.346253	1	1	1	1
1.32	0.360156	0.360156	0.360156	0.360156	1	1	1	1
1.33	0.374059	0.374059	0.374059	0.374059	1	1	1	1
1.34	0.387961	0.387961	0.387961	0.387961	1	1	1	1
1.35	0.401864	0.401864	0.401864	0.401864	1	1	1	1
1.36	0.415767	0.415767	0.415767	0.415767	1	1	1	1
1.37	0.42967	0.42967	0.42967	0.42967	1	1	1	1
1.38	0.443573	0.443573	0.443573	0.443573	1	1	1	1
1.39	0.457476	0.457476	0.457476	0.457476	1	1	1	1
1.4	0.471379	0.471379	0.471379	0.471379	1	1	1	1
1.41	0.485282	0.485282	0.485282	0.485282	1	1	1	1
1.42	0.499185	0.499185	0.499185	0.499185	1	1	1	1
1.43	0.513088	0.513088	0.513088	0.513088	1	1	1	1
1.44	0.526991	0.526991	0.526991	0.526991	1	1	1	1
1.45	0.540894	0.540894	0.540894	0.540894	1	1	1	1
1.46	0.554797	0.554797	0.554797	0.554797	1	1	1	1
1.47	0.5687	0.5687	0.5687	0.5687	1	1	1	1
1.48	0.582603	0.582603	0.582603	0.582603	1	1	1	1
1.49	0.596505	0.596505	0.596505	0.596505	1	1	1	1
1.5	0.610408	0.610408	0.610408	0.610408	1	1	1	1
1.51	0.624311	0.624311	0.624311	0.624311	1	1	1	1
1.52	0.638214	0.638214	0.638214	0.638214	1	1	1	1
1.53	0.652117	0.652117	0.652117	0.652117	1	1	1	1
1.54	0.66602	0.66602	0.66602	0.66602	1	1	1	1
1.55	0.679923	0.679923	0.679923	0.679923	1	1	1	1
1.56	0.693826	0.693826	0.693826	0.693826	1	1	1	1
1.57	0.707729	0.707729	0.707729	0.707729	1	1	1	1
1.58	0.721632	0.721632	0.721632	0.721632	1	1	1	1
1.59	0.735535	0.735535	0.735535	0.735535	1	1	1	1
1.6	0.749438	0.749438	0.749438	0.749438	1	1	1	1
1.61	0.763341	0.763341	0.763341	0.763341	1	1	1	1
1.62	0.777244	0.777244	0.777244	0.777244	1	1	1	1
1.63	0.791147	0.791147	0.791147	0.791147	1	1	1	1
1.64	0.80505	0.80505	0.80505	0.80505	1	1	1	1
1.65	0.818952	0.818952	0.818952	0.818952	1	1	1	1
1.66	0.832855	0.832855	0.832855	0.832855	1	1	1	1
1.67	0.846758	0.846758	0.846758	0.846758	1	1	1	1
1.68	0.860661	0.860661	0.860661	0.860661	1	1	1	1
1.69	0.874564	0.874564	0.874564	0.874564	1	1	1	1
1.7	0.888467	0.888467	0.888467	0.888467	1	1	1	1
1.71	0.90237	0.90237	0.90237	0.90237	1	1	1	1
1.72	0.916273	0.916273	0.916273	0.916273	1	1	1	1
1.73	0.930176	0.930176	0.930176	0.930176	1	1	1	1
1.74	0.944079	0.944079	0.944079	0.944079	1	1	1	1
1.75	0.957982	0.957982	0.957982	0.957982	1	1	1	1
1.76	0.971885	0.971885	0.971885	0.971885	1	1	1	1
1.77	0.985788	0.985788	0.985788	0.985788	1	1	1	1
1.78	0.999691	0.999691	0.999691	0.999691	1	1	1	1
1.79	1.01359	1.01359	1.01359	1.01359	1	1	1	1
1.8	1.0275	1.0275	1.0275	1.0275	1	1	1	1
1.81	1.0414	1.0414	1.0414	1.0414	1	1	1	1
1.82	1.0553	1.0553	1.0553	1.0553	1	1	1	1
1.83	1.06921	1.06921	1.06921	1.06921	1	1	1	1
1.84	1.08311	1.08311	1.08311	1.08311	1	1	1	1
1.85	1.09701	1.09701	1.09701	1.09701	1	1	1	1
1.86	1.11091	1.11091	1.11091	1.11091	1	1	1	1
1.87	1.12482	1.12482	1.12482	1.12482	1	1	1	1
1.88	1.13872	1.13872	1.13872	1.13872	1	1	1	1
1.89	1.15262	1.15262	1.15262	1.15262	1	1	1	1
1.9	1.16653	1.16653	1.16653	1.16653	1	1	1	1
1.91	1.18043	1.18043	1.18043	1.18043	1	1	1	1
1.92	1.19433	1.19433	1.19433	1.19433	1	1	1	1
1.93	1.20823	1.20823	1.20823	1.20823	1	1	1	1
1.94	1.22214	1.22214	1.22214	1.22214	1	1	1	1
1.95	1.23604	1.23604	1.23604	1.23604	1	1	1	1
1.96	1.24994	1.24994	1.24994	1.24994	1	1	1	1
1.97	1.26385	1.26385	1.26385	1.26385	1	1	1	1
1.98	1.27775	1.27775	1.27775	1.27775	1	1	1	1
1.99	1.29165	1.29165	1.29165	1.29165	1	1	1	1
2	1.30556	1.30556	1.30556	1.30556	1	1	1	1
2.01	1.31946	1.31946	1.31946	1.31946	1	1	1	1
2.02	1.33336	1.33336	1.33336	1.33336	1	1	1	1
2.03	1.34726	1.34726	1.34726	1.34726	1	1	1	1
2.04	1.36117	1.36117	1.36117	1.36117	1	1	1	1
2.05	1.37507	1.37507	1.37507	1.37507	1	1	1	1
2.06	1.38897	1.38897	1.38897	1.38897	1	1	1	1
2.07	1.40288	1.40288	1.40288	1.40288	1	1	1	1
2.08	1.41678	1.41678	1.41678	1.41678	1	1	1	1
2.09	1.43068	1.43068	1.43068	1.43068	1	1	1	1
2.1	1.44458	1.44458	1.44458	1.44458	1	1	1	1
2.11	1.45849	1.45849	1.45849	1.45849	1	1	1	1
2.12	1.47239	1.47239	1.47239	1.47239	1	1	1	1
2.13	1.48629	1.48629	1.48629	1.48629	1	1	1	1
2.14	1.5002	1.5002	1.5002	1.5002	1	1	1	1
2.15	1.5141	1.5141	1.5141	1.5141	1	1	1	1
2.16	1.528	1.528	1.528	1.528	0.999999	0.999999	0.999999	0.999999
2.17	1.5419	1.5419	1.5419	1.5419	0.999999	0.999999	0.999999	0.999999
2.18	1.55581	1.55581	1.55581	1.55581	0.999999	0.999999	0.999999	0.999999
2.19	1.56971	1.56971	1.56971	1.56971	0.999999	0.999999	0.999999	0.999999
2.2	1.58361	1.58361	1.58361	1.58361	0.999999	0.999999	0.999999	0.999999
2.21	1.59752	1.59752	1.59752	1.59752	0.999999	0.999999	0.999999	0.999999
2.22	1.61142	1.61142	1.61142	1.61142	0.999999	0.999999	0.999999	0.999999
2.23	1.62532	1.62532	1.62532	1.62532	0.999999	0.999999	0.999999	0.999999
2.24	1.63923	1.63923	1.63923	1.63923	0.999999	0.999999	0.999999	0.999999
2.25	1.65313	1.65313	1.65313	1.65313	0.999999	0.999999	0.999999	0.999999
2.26	1.66703	1.66703	1.66703	1.66703	0.999999	0.999999	0.999999	0.999999
2.27	1.68093	1.68093	1.68093	1.68093	0.999999	0.999999	0.999999	0.999999
2.28	1.69484	1.69484	1.69484	1.69484	0.999999	0.999999	0.999999	0.999999
2.29	1.70874	1.70874	1.70874	1.70874	0.999999	0.999999	0.999999	0.999999
2.3	1.72264	1.72264	1.72264	1.72264	0.999999	0.999999	0.999999	0.999999
2.31	1.73655	1.73655	1.73655	1.73655	0.999999	0.999999	0.999999	0.999999
2.32	1.75045	1.75045	1.75045	1.75045	0.999999	0.999999	0.999999	0.999999
2.33	1.76435	1.76435	1.76435	1.76435	0.999999	0.999999	0.999999	0.999999
2.34	1.77825	1.77825	1.77825	1.77825	0.999999	0.999999	0.999999	0.999999
2.35	1.79216	1.79216	1.79216	1.79216	0.999999	0.999999	0.999999	0.999999
2.36	1.80606	1.80606	1.80606	1.80606	0.999999	0.999999	0.999999	0.999999
2.37	1.81996	1.81996	1.81996	1.81996	0.999999	0.999999	0.999999	0.999999
2.38	1.83387	1.83387	1.83387	1.83387	0.999999	0.999999	0.999999	0.999999
2.39	1.84777	1.84777	1.84777	1.84777	0.999999	0.999999	0.999999	0.999999
2.4	1.86167	1.86167	1.86167	1.86167	0.999999	0.999999	0.999999	0.999999
2.41	1.87558	1.87558	1.87558	1.87558	0.999999	0.999999	0.999999	0.999999
2.42	1.88948	1.88948	1.88948	1.88948	0.999999	0.999999	0.999999	0.999999
2.43	1.90338	1.90338	1.90338	1.90338	0.999999	0.999999	0.999999	0.999999
2.44	1.91728	1.91728	1.91728	1.91728	0.999999	0.999999	0.999999	0.999999
2.45	1.93119	1.93119	1.93119	1.93119	0.999999	0.999999	0.999999	0.999999
2.46	1.94509	1.94509	1.94509	1.94509	0.999999	0.999999	0.999999	0.999999
2.47	1.95899	1.95899	1.95899	1.95899	0.999999	0.999999	0.999999	0.999999
2.48	1.9729	1.9729	1.9729	1.9729	0.999999	0.999999	0.999999	0.999999
2.49	1.9868	1.9868	1.9868	1.9868	0.999999	0.999999	0.999999	0.999999
2.5	2.0007	2.0007	2.0007	2.0007	0.999998	0.999998	0.999998	0.999998
2.51	2.0146	2.0146	2.0146	2.0146	0.999998	0.999998	0.999998	0.999998
2.52	2.02851	2.02851	2.02851	2.02851	0.999998	0.999998	0.999998	0.999998
2.53	2.04241	2.04241	2.04241	2.04241	0.999998	0.999998	0.999998	0.999998
2.54	2.05631	2.05631	2.05631	2.05631	0.999998	0.999998	0.999998	0.999998
2.55	2.07022	2.07022	2.07022	2.07022	0.999998	0.999998	0.999998	0.999998
2.56	2.08412	2.08412	2.08412	2.08412	0.999998	0.999998	0.999998	0.999998
2.57	2.09802	2.09802	2.09802	2.09802	0.999998	0.999998	0.999998	0.999998
2.58	2.11192	2.11192	2.11192	2.11192	0.999998	0.999998	0.999998	0.999998
2.59	2.12583	2.12583	2.12583	2.12583	0.999998	0.999998	0.999998	0.999998
2.6	2.13973	2.13973	2.13973	2.13973	0.999998	0.999998	0.999998	0.999998
2.61	2.15363	2.15363	2.15363	2.15363	0.999998	0.999998	0.999998	0.999998
2.62	2.16754	2.16754	2.16754	2.16754	0.999998	0.999998	0.999998	0.999998
2.63	2.18144	2.18144	2.18144	2.18144	0.999998	0.999998	0.999998	0.999998
2.64	2.19534	2.19534	2.19534	2.19534	0.999998	0.999998	0.999998	0.999998
2.65	2.20924	2.20924	2.20924	2.20924	0.999998	0.999998	0.999998	0.999998
2.66	2.22315	2.22315	2.22315	2.22315	0.999997	0.999997	0.999997	0.999997
2.67	2.23705	2.23705	2.23705	2.23705	0.999997	0.999997	0.999997	0.999997
2.68	2.25095	2.25095	2.25095	2.25095	0.999997	0.999997	0.999997	0.999997
2.69	2.26486	2.26486	2.26486	2.26486	0.999997	0.999997	0.999997	0.999997
2.7	2.27876	2.27876	2.27876	2.27876	0.999997	0.999997	0.999997	0.999997
2.71	2.29266	2.29266	2.29266	2.29266	0.999997	0.999997	0.999997	0.999997
2.72	2.30657	2.30657	2.30657	2.30657	0.999997	0.999997	0.999997	0.999997
2.73	2.32047	2.32047	2.32047	2.32047	0.999997	0.999997	0.999997	0.999997
2.74	2.33437	2.33437	2.33437	2.33437	0.999997	0.999997	0.999997	0.999997
2.75	2.34827	2.34827	2.34827	2.34827	0.999997	0.999997	0.999997	0.999997
2.76	2.36218	2.36218	2.36218	2.36218	0.999996	0.999996	0.999996	0.999996
2.77	2.37608	2.37608	2.37608	2.37608	0.999996	0.999996	0.999996	0.999996
2.78	2.38998	2.38998	2.38998	2.38998	0.999996	0.999996	0.999996	0.999996
2.79	2.40389	2.40389	2.40389	2.40389	0.999996	0.999996	0.999996	0.999996
2.8	2.41779	2.41779	2.41779	2.41779	0.999996	0.999996	0.999996	0.999996
2.81	2.43169	2.43169	2.43169	2.43169	0.999996	0.999996	0.999996	0.999996
2.82	2.44559	2.44559	2.44559	2.44559	0.999996	0.999996	0.999996	0.999996
2.83	2.4595	2.4595	2.4595	2.4595	0.999996	0.999996	0.999996	0.999996
2.84	2.4734	2.4734	2.4734	2.4734	0.999995	0.999995	0.999995	0.999995
2.85	2.4873	2.4873	2.4873	2.4873	0.999995	0.999995	0.999995	0.999995
2.86	2.50121	2.50121	2.50121	2.50121	0.999995	0.999995	0.999995	0.999995
2.87	2.51511	2.51511	2.51511	2.51511	0.999995	0.999995	0.999995	0.999995
2.88	2.52901	2.52901	2.52901	2.52901	0.999995	0.999995	0.999995	0.999995
2.89	2.54291	2.54291	2.54291	2.54291	0.999995	0.999995	0.999995	0.999995
2.9	2.55682	2.55682	2.55682	2.55682	0.999994	0.999994	0.999994	0.999994
2.91	2.57072	2.57072	2.57072	2.57072	0.999994	0.999994	0.999994	0.999994
2.92	2.58462	2.58462	2.58462	2.58462	0.999994	0.999994	0.999994	0.999994
2.93	2.59853	2.59853	2.59853	2.59853	0.999994	0.999994	0.999994	0.999994
2.94	2.61243	2.61243	2.61243	2.61243	0.999994	0.999994	0.999994	0.999994
2.95	2.62633	2.62633	2.62633	2.62633	0.999994	0.999994	0.999994	0.999994
2.96	2.64023	2.64023	2.64023	2.64023	0.999993	0.999993	0.999993	0.999993
2.97	2.65414	2.65414	2.65414	2.65414	0.999993	0.999993	0.999993	0.999993
2.98	2.66804	2.66804	2.66804	2.66804	0.999993	0.999993	0.999993	0.999993
2.99	2.68194	2.68194	2.68194	2.68194	0.999993	0.999993	0.999993	0.999993
3	2.69584	2.69584	2.69584	2.69584	0.999992	0.999992	0.999992	0.999992
3.01	2.70975	2.70975	2.70975	2.70975	0.999992	0.999992	0.999992	0.999992
3.02	2.72365	2.72365	2.72365	2.72365	0.999992	0.999992	0.999992	0.999992
3.03	2.73755	2.73755	2.73755	2.73755	0.999992	0.999992	0.999992	0.999992
3.04	2.75146	2.75146	2.75146	2.75146	0.999991	0.999991	0.999991	0.999991
3.05	2.76536	2.76536	2.76536	2.76536	0.999991	0.999991	0.999991	0.999991
3.06	2.77926	2.77926	2.77926	2.77926	0.999991	0.999991	0.999991	0.999991
3.07	2.79316	2.79316	2.79316	2.79316	0.999991	0.999991	0.999991	0.999991
3.08	2.80707	2.80707	2.80707	2.80707	0.99999	0.99999	0.99999	0.99999
3.09	2.82097	2.82097	2.82097	2.82097	0.99999	0.99999	0.99999	0.99999
3.1	2.83487	2.83487	2.83487	2.83487	0.99999	0.99999	0.99999	0.99999
3.11	2.84878	2.84878	2.84878	2.84878	0.999989	0.999989	0.999989	0.999989
3.12	2.86268	2.86268	2.86268	2.86268	0.999989	0.999989	0.999989	0.999989
3.13	2.87658	2.87658	2.87658	2.87658	0.999989	0.999989	0.999989	0.999989
3.14	2.89048	2.89048	2.89048	2.89048	0.999988	0.999988	0.999988	0.999988
3.15	2.90439	2.90439	2.90439	2.90439	0.999988	0.999988	0.999988	0.999988
3.16	2.91829	2.91829	2.91829	2.91829	0.999987	0.999987	0.999987	0.999987
3.17	2.93219	2.93219	2.93219	2.93219	0.999987	0.999987	0.999987	0.999987
3.18	2.94609	2.94609	2.94609	2.94609	0.999987	0.999987	0.999987	0.999987
3.19	2.96	2.96	2.96	2.96	0.999986	0.999986	0.999986	0.999986
3.2	2.9739	2.9739	2.9739	2.9739	0.999986	0.999986	0.999986	0.999986
3.21	2.9878	2.9878	2.9878	2.9878	0.999985	0.999985	0.999985	0.999985
3.22	3.00171	3.00171	3.00171	3.00171	0.999985	0.999985	0.999985	0.999985
3.23	3.01561	3.01561	3.01561	3.01561	0.999984	0.999984	0.999984	0.999984
3.24	3.02951	3.02951	3.02951	3.02951	0.999984	0.999984	0.999984	0.999984
3.25	3.04341	3.04341	3.04341	3.04341	0.999983	0.999983	0.999983	0.999983
3.26	3.05732	3.05732	3.05732	3.05732	0.999983	0.999983	0.999983	0.999983
3.27	3.07122	3.07122	3.07122	3.07122	0.999982	0.999982	0.999982	0.999982
3.28	3.08512	3.08512	3.08512	3.08512	0.999981	0.999981	0.999981	0.999981
3.29	3.09902	3.09902	3.09902	3.09902	0.999981	0.999981	0.999981	0.999981
3.3	3.11293	3.11293	3.11293	3.11293	0.99998	0.99998	0.99998	0.99998
3.31	3.12683	3.12683	3.12683	3.12683	0.99998	0.99998	0.99998	0.99998
3.32	3.14073	3.14073	3.14073	3.14073	0.999979	0.999979	0.999979	0.999979
3.33	3.15463	3.15463	3.15463	3.15463	0.999978	0.999978	0.999978	0.999978
3.34	3.16854	3.16854	3.16854	3.16854	0.999977	0.999977	0.999977	0.999977
3.35	3.18244	3.18244	3.18244	3.18244	0.999977	0.999977	0.999977	0.999977
3.36	3.19634	3.19634	3.19634	3.19634	0.999976	0.999976	0.999976	0.999976
3.37	3.21024	3.21024	3.21024	3.21024	0.999975	0.999975	0.999975	0.999975
3.38	3.22415	3.22415	3.22415	3.22415	0.999974	0.999974	0.999974	0.999974
3.39	3.23805	3.23805	3.23805	3.23805	0.999974	0.999974	0.999974	0.999974
3.4	3.25195	3.25195	3.25195	3.25195	0.999973	0.999973	0.999973	0.999973
3.41	3.26585	3.26585	3.26585	3.26585	0.999972	0.999972	0.999972	0.999972
3.42	3.27976	3.27976	3.27976	3.27976	0.999971	0.999971	0.999971	0.999971
3.43	3.29366	3.29366	3.29366	3.29366	0.99997	0.99997	0.99997	0.99997
3.44	3.30756	3.30756	3.30756	3.30756	0.999969	0.999969	0.999969	0.999969
3.45	3.32146	3.32146	3.32146	3.32146	0.999968	0.999968	0.999968	0.999968
3.46	3.33537	3.33537	3.33537	3.33537	0.999967	0.999967	0.999967	0.999967
3.47	3.34927	3.34927	3.34927	3.34927	0.999966	0.999966	0.999966	0.999966
3.48	3.36317	3.36317	3.36317	3.36317	0.999965	0.999965	0.999965	0.999965
3.49	3.37707	3.37707	3.37707	3.37707	0.999964	0.999964	0.999964	0.999964
3.5	3.39097	3.39097	3.39097	3.39097	0.999962	0.999962	0.999962	0.999962
3.51	3.40488	3.40488	3.40488	3.40488	0.999961	0.999961	0.999961	0.999961
3.52	3.41878	3.41878	3.41878	3.41878	0.99996	0.99996	0.99996	0.99996
3.53	3.43268	3.43268	3.43268	3.43268	0.999959	0.999959	0.999959	0.999959
3.54	3.44658	3.44658	3.44658	3.44658	0.999957	0.999957	0.999957	0.999957
3.55	3.46049	3.46049	3.46049	3.46049	0.999956	0.999956	0.999956	0.999956
3.56	3.47439	3.47439	3.47439	3.47439	0.999954	0.999954	0.999954	0.999954
3.57	3.48829	3.48829	3.48829	3.48829	0.999953	0.999953	0.999953	0.999953
3.58	3.50219	3.50219	3.50219	3.50219	0.999951	0.999951	0.999951	0.999951
3.59	3.51609	3.51609	3.51609	3.51609	0.99995	0.99995	0.99995	0.99995
3.6	3.53	3.53	3.53	3.53	0.999948	0.999948	0.999948	0.999948
3.61	3.5439	3.5439	3.5439	3.5439	0.999947	0.999947	0.999947	0.999947
3.62	3.5578	3.5578	3.5578	3.5578	0.999945	0.999945	0.999945	0.999945
3.63	3.5717	3.5717	3.5717	3.5717	0.999943	0.999943	0.999943	0.999943
3.64	3.5856	3.5856	3.5856	3.5856	0.999941	0.999941	0.999941	0.999941
3.65	3.59951	3.59951	3.59951	3.59951	0.999939	0.999939	0.999939	0.999939
3.66	3.61341	3.61341	3.61341	3.61341	0.999937	0.999937	0.999937	0.999937
3.67	3.62731	3.62731	3.62731	3.62731	0.999935	0.999935	0.999935	0.999935
3.68	3.64121	3.64121	3.64121	3.64121	0.999933	0.999933	0.999933	0.999933
3.69	3.65511	3.65511	3.65511	3.65511	0.999931	0.999931	0.999931	0.999931
3.7	3.66901	3.66901	3.66901	3.66901	0.999929	0.999929	0.999929	0.999929
3.71	3.68292	3.68292	3.68292	3.68292	0.999926	0.999926	0.999926	0.999926
3.72	3.69682	3.69682	3.69682	3.69682	0.999924	0.999924	0.999924	0.999924
3.73	3.71072	3.71072	3.71072	3.71072	0.999922	0.999922	0.999922	0.999922
3.74	3.72462	3.72462	3.72462	3.72462	0.999919	0.999919	0.999919	0.999919
3.75	3.73852	3.73852	3.73852	3.73852	0.999916	0.999916	0.999916	0.999916
3.76	3.75242	3.75242	3.75242	3.75242	0.999914	0.999914	0.999914	0.999914
3.77	3.76633	3.76633	3.76633	3.76633	0.999911	0.999911	0.999911	0.999911
3.78	3.78023	3.78023	3.78023	3.78023	0.999908	0.999908	0.999908	0.999908
3.79	3.79413	3.79413	3.79413	3.79413	0.999905	0.999905	0.999905	0.999905
3.8	3.80803	3.80803	3.80803	3.80803	0.999902	0.999902	0.999902	0.999902
3.81	3.82193	3.82193	3.82193	3.82193	0.999899	0.999899	0.999899	0.999899
3.82	3.83583	3.83583	3.83583	3.83583	0.999895	0.999895	0.999895	0.999895
3.83	3.84973	3.84973	3.84973	3.84973	0.999892	0.999892	0.999892	0.999892
3.84	3.86363	3.86363	3.86363	3.86363	0.999888	0.999888	0.999888	0.999888
3.85	3.87753	3.87753	3.87753	3.87753	0.999885	0.999885	0.999885	0.999885
3.86	3.89144	3.89144	3.89144	3.89144	0.999881	0.999881	0.999881	0.999881
3.87	3.90534	3.90534	3.90534	3.90534	0.999877	0.999877	0.999877	0.999877
3.88	3.91924	3.91924	3.91924	3.91924	0.999873	0.999873	0.999873	0.999873
3.89	3.93314	3.93314	3.93314	3.93314	0.999869	0.999869	0.999869	0.999869
3.9	3.94704	3.94704	3.94704	3.94704	0.999865	0.999865	0.999865	0.999865
3.91	3.96094	3.96094	3.96094	3.96094	0.99986	0.99986	0.99986	0.99986
3.92	3.97484	3.97484	3.97484	3.97484	0.999856	0.999856	0.999856	0.999856
3.93	3.98874	3.98874	3.98874	3.98874	0.999851	0.999851	0.999851	0.999851
3.94	4.00264	4.00264	4.00264	4.00264	0.999846	0.999846	0.999846	0.999846
3.95	4.01654	4.01654	4.01654	4.01654	0.999841	0.999841	0.999841	0.999841
3.96	4.03044	4.03044	4.03044	4.03044	0.999836	0.999836	0.999836	0.999836
3.97	4.04434	4.04434	4.04434	4.04434	0.999831	0.999831	0.999831	0.999831
3.98	4.05824	4.05824	4.05824	4.05824	0.999825	0.999825	0.999825	0.999825
3.99	4.07214	4.07214	4.07214	4.07214	0.99982	0.99982	0.99982	0.99982
4	4.08604	4.08604	4.08604	4.08604	0.999814	0.999814	0.999814	0.999814
4.01	4.09994	4.09994	4.04742	4.00611	0.999808	0.999808	0.999813	0.999814
4.02	4.11384	4.11384	4.0088	3.92619	0.999802	0.999802	0.999813	0.999813
4.03	4.12774	4.12774	3.97019	3.84626	0.999795	0.999795	0.999812	0.999813
4.04	4.14164	4.14164	3.93157	3.76633	0.999788	0.999788	0.999812	0.999813
4.05	4.15554	4.15554	3.89295	3.68641	0.999782	0.999782	0.999812	0.999813
4.06	4.16943	4.16943	3.85433	3.60648	0.999775	0.999775	0.999811	0.999813
4.07	4.18333	4.18333	3.81571	3.52655	0.999767	0.999767	0.999811	0.999813
4.08	4.19723	4.19723	3.7771	3.44663	0.99976	0.99976	0.999811	0.999813
4.09	4.21113	4.21113	3.73848	3.3667	0.999752	0.999752	0.99981	0.999813
4.1	4.22503	4.22503	3.69986	3.28677	0.999744	0.999744	0.99981	0.999813
4.11	4.23893	4.23893	3.66124	3.20685	0.999735	0.999735	0.99981	0.999813
4.12	4.25282	4.25282	3.62263	3.12692	0.999727	0.999727	0.99981	0.999812
4.13	4.26672	4.26672	3.58401	3.04699	0.999718	0.999718	0.999809	0.999812
4.14	4.28062	4.28062	3.54539	2.96707	0.999709	0.999709	0.999809	0.999812
4.15	4.29452	4.29452	3.50677	2.88714	0.999699	0.999699	0.999809	0.999812
4.16	4.30842	4.30842	3.46815	2.80721	0.999689	0.999689	0.999809	0.999812
4.17	4.32231	4.32231	3.42954	2.72729	0.999679	0.999679	0.999809	0.999812
4.18	4.33621	4.33621	3.39092	2.64736	0.999669	0.999669	0.999809	0.999812
4.19	4.35011	4.35011	3.3523	2.56743	0.999658	0.999658	0.999808	0.999812
4.2	4.364	4.364	3.31368	2.48751	0.999647	0.999647	0.999808	0.999812
4.21	4.3779	4.3779	3.27507	2.40758	0.999636	0.999636	0.999808	0.999812
4.22	4.3918	4.3918	3.23645	2.32765	0.999624	0.999624	0.999808	0.999812
4.23	4.40569	4.40569	3.19783	2.24773	0.999612	0.999612	0.999808	0.999812
4.24	4.41959	4.41959	3.15921	2.1678	0.999599	0.999599	0.999808	0.999812
4.25	4.43348	4.43348	3.12059	2.08787	0.999586	0.999586	0.999808	0.999812
4.26	4.44738	4.44738	3.08198	2.00795	0.999572	0.999572	0.999808	0.999812
4.27	4.46127	4.46127	3.04336	1.92802	0.999558	0.999558	0.999808	0.999812
4.28	4.47517	4.47517	3.00474	1.84809	0.999544	0.999544	0.999808	0.999812
4.29	4.48906	4.48906	2.96612	1.76817	0.999529	0.999529	0.999808	0.999812
4.3	4.50296	4.50296	2.92751	1.68824	0.999514	0.999514	0.999808	0.999812
4.31	4.51685	4.51685	2.88889	1.60831	0.999498	0.999498	0.999808	0.999812
4.32	4.53075	4.53075	2.85027	1.52839	0.999482	0.999482	0.999808	0.999812
4.33	4.54464	4.54464	2.81165	1.44846	0.999465	0.999465	0.999808	0.999812
4.34	4.55853	4.55853	2.77303	1.36853	0.999448	0.999448	0.999808	0.999812
4.35	4.57243	4.57243	2.73442	1.28861	0.99943	0.99943	0.999808	0.999812
4.36	4.58632	4.58632	2.6958	1.20868	0.999411	0.999411	0.999807	0.999812
4.37	4.60021	4.60021	2.65718	1.12875	0.999392	0.999392	0.999807	0.999812
4.38	4.6141	4.6141	2.61856	1.04883	0.999372	0.999372	0.999807	0.999812
4.39	4.62799	4.62799	2.57995	0.968899	0.999352	0.999352	0.999807	0.999812
4.4	4.64189	4.64189	2.54133	0.888972	0.999331	0.999331	0.999807	0.999812
4.41	4.65578	4.65578	2.50271	0.809046	0.999309	0.999309	0.999807	0.999812
4.42	4.66967	4.66967	2.46409	0.729119	0.999287	0.999287	0.999807	0.999812
4.43	4.68356	4.68356	2.42547	0.649192	0.999263	0.999263	0.999807	0.999812
4.44	4.69745	4.69745	2.38686	0.569266	0.999239	0.999239	0.999807	0.999812
4.45	4.71133	4.71133	2.34824	0.489339	0.999215	0.999215	0.999807	0.999812
4.46	4.72522	4.72522	2.30962	0.409412	0.999189	0.999189	0.999807	0.999812
4.47	4.73911	4.73911	2.271	0.329486	0.999163	0.999163	0.999807	0.999812
4.48	4.753	4.753	2.23239	0.249559	0.999136	0.999136	0.999807	0.999812
4.49	4.76689	4.76689	2.19377	0.169632	0.999107	0.999107	0.999807	0.999812
4.5	4.78077	4.78077	2.15515	0.0897057	0.999078	0.999078	0.999807	0.999812
4.51	4.79466	4.79466	2.11653	0.00977908	0.999049	0.999049	0.999807	0.999812
4.52	4.80854	4.80854	2.07791	-0.0701476	0.999018	0.999018	0.999807	0.999812
4.53	4.82243	4.82243	2.0393	-0.150074	0.998986	0.998986	0.999807	0.999812
4.54	4.83631	4.83631	2.00068	-0.230001	0.998953	0.998953	0.999807	0.999812
4.55	4.8502	4.8502	1.96206	-0.309928	0.998919	0.998919	0.999807	0.999812
4.56	4.86408	4.86408	1.92344	-0.389854	0.998884	0.998884	0.999807	0.999812
4.57	4.87796	4.87796	1.88483	-0.469781	0.998847	0.998847	0.999807	0.999812
4.58	4.89185	4.89185	1.84621	-0.549708	0.99881	0.99881	0.999807	0.999812
4.59	4.90573	4.90573	1.80759	-0.629634	0.998771	0.998771	0.999807	0.999812
4.6	4.91961	4.91961	1.76897	-0.709561	0.998731	0.998731	0.999807	0.999812
4.61	4.93349	4.93349	1.73036	-0.789488	0.99869	0.99869	0.999807	0.999812
4.62	4.94737	4.94737	1.69174	-0.869414	0.998648	0.998648	0.999807	0.999812
4.63	4.96124	4.96124	1.65312	-0.949341	0.998604	0.998604	0.999807	0.999812
4.64	4.97512	4.97512	1.6145	-1.02927	0.998558	0.998558	0.999807	0.999812
4.65	4.989	4.989	1.57588	-1.10919	0.998511	0.998511	0.999807	0.999812
4.66	5.00287	5.00287	1.53727	-1.18912	0.998463	0.998463	0.999807	0.999812
4.67	5.01675	5.01675	1.49865	-1.26905	0.998413	0.998413	0.999807	0.999812
4.68	5.03062	5.03062	1.46003	-1.34897	0.998362	0.998362	0.999807	0.999812
4.69	5.0445	5.0445	1.42141	-1.4289	0.998309	0.998309	0.999807	0.999812
4.7	5.05837	5.05837	1.3828	-1.50883	0.998254	0.998254	0.999807	0.999812
4.71	5.07224	5.07224	1.34418	-1.58875	0.998197	0.998197	0.999807	0.999812
4.72	5.08611	5.08611	1.30556	-1.66868	0.998138	0.998138	0.999807	0.999812
4.73	5.09998	5.09998	1.26694	-1.74861	0.998078	0.998078	0.999807	0.999812
4.74	5.11385	5.11385	1.22832	-1.82853	0.998016	0.998016	0.999807	0.999812
4.75	5.12771	5.12771	1.18971	-1.90846	0.997951	0.997951	0.999807	0.999812
4.76	5.14158	5.14158	1.15109	-1.98839	0.997885	0.997885	0.999807	0.999812
4.77	5.15544	5.15544	1.11247	-2.06831	0.997816	0.997816	0.999807	0.999812
4.78	5.16931	5.16931	1.07385	-2.14824	0.997745	0.997745	0.999807	0.999812
4.79	5.18317	5.18317	1.03524	-2.22817	0.997672	0.997672	0.999807	0.999812
4.8	5.19703	5.19703	0.996618	-2.30809	0.997596	0.997596	0.999807	0.999812
4.81	5.21089	5.21089	0.958	-2.38802	0.997519	0.997519	0.999807	0.999812
4.82	5.22475	5.22475	0.919382	-2.46795	0.997438	0.997438	0.999807	0.999812
4.83	5.2386	5.2386	0.880764	-2.54787	0.997355	0.997355	0.999807	0.999812
4.84	5.25246	5.25246	0.842146	-2.6278	0.997269	0.997269	0.999807	0.999812
4.85	5.26631	5.26631	0.803529	-2.70773	0.997181	0.997181	0.999807	0.999812
4.86	5.28016	5.28016	0.764911	-2.78765	0.997089	0.997089	0.999807	0.999812
4.87	5.29401	5.29401	0.726293	-2.86758	0.996995	0.996995	0.999807	0.999812
4.88	5.30786	5.30786	0.687675	-2.9475	0.996897	0.996897	0.999807	0.999812
4.89	5.32171	5.32171	0.649058	-3.02743	0.996797	0.996797	0.999807	0.999812
4.9	5.33555	5.33555	0.61044	-3.10736	0.996693	0.996693	0.999807	0.999812
4.91	5.34939	5.34939	0.571822	-3.18729	0.996586	0.996586	0.999807	0.999812
4.92	5.36323	5.36323	0.533204	-3.26722	0.996475	0.996475	0.999807	0.999812
4.93	5.37707	5.37707	0.494587	-3.34714	0.996361	0.996361	0.999807	0.999812
4.94	5.39091	5.39091	0.455969	-3.42707	0.996243	0.996243	0.999807	0.999812
4.95	5.40474	5.40474	0.417351	-3.507	0.996122	0.996122	0.999807	0.999812
4.96	5.41858	5.41858	0.378733	-3.58693	0.995996	0.995996	0.999807	0.999812
4.97	5.43241	5.43241	0.340116	-3.66686	0.995866	0.995866	0.999807	0.999812
4.98	5.44623	5.44623	0.301498	-3.74679	0.995733	0.995733	0.999807	0.999812
4.99	5.46006	5.46006	0.26288	-3.82672	0.995594	0.995594	0.999807	0.999812
5	5.47388	5.47388	0.224262	-3.90665	0.995452	0.995452	0.999807	0.999812
5.01	5.4877	5.4877	0.185644	-3.98657	0.995305	0.995305	0.999807	0.999812
5.02	5.50152	5.50152	0.147027	-4.0665	0.995153	0.995153	0.999807	0.999812
5.03	5.51533	5.51533	0.108409	-4.14644	0.994996	0.994996	0.999807	0.999812
5.04	5.52914	5.52914	0.0697912	-4.22636	0.994834	0.994834	0.999807	0.999812
5.05	5.54295	5.54295	0.0311734	-4.30627	0.994667	0.994667	0.999807	0.999812
5.06	5.55676	5.55676	-0.00744435	-4.38618	0.994495	0.994495	0.999807	0.999812
5.07	5.57056	5.57056	-0.0460621	-4.46609	0.994317	0.994317	0.999807	0.999812
5.08	5.58436	5.58436	-0.0846799	-4.54599	0.994133	0.994133	0.999807	0.999812
5.09	5.59816	5.59816	-0.123298	-4.6259	0.993944	0.993944	0.999807	0.999812
5.1	5.61195	5.61195	-0.161915	-4.70581	0.993748	0.993748	0.999807	0.999812
5.11	5.62574	5.62574	-0.200533	-4.78587	0.993546	0.993546	0.999807	0.999812
5.12	5.63952	5.63952	-0.239151	-4.86568	0.993338	0.993338	0.999807	0.999812
5.13	5.6533	5.6533	-0.277769	-4.94583	0.993123	0.993123	0.999807	0.999812
5.14	5.66708	5.66708	-0.316386	-5.02596	0.992901	0.992901	0.999807	0.999812
5.15	5.68086	5.68086	-0.355004	-5.10608	0.992672	0.992672	0.999807	0.999812
5.16	5.69463	5.69463	-0.393622	-5.1862	0.992436	0.992436	0.999807	0.999812
5.17	5.70839	5.70839	-0.43224	-5.26632	0.992192	0.992192	0.999807	0.999812
5.18	5.72215	5.72215	-0.470858	-5.34645	0.99194	0.99194	0.999807	0.999812
5.19	5.73591	5.73591	-0.509475	-5.42657	0.99168	0.99168	0.999807	0.999812
5.2	5.74966	5.74966	-0.548093	-5.50669	0.991412	0.991412	0.999807	0.999812
5.21	5.7634	5.7634	-0.586711	-5.58681	0.991136	0.991136	0.999807	0.999812
5.22	5.77715	5.77715	-0.625329	-5.66694	0.990851	0.990851	0.999807	0.999812
5.23	5.79088	5.79088	-0.663946	-5.74706	0.990556	0.990556	0.999807	0.999812
5.24	5.80461	5.80461	-0.702564	-5.82718	0.990252	0.990252	0.999807	0.999812
5.25	5.81834	5.81834	-0.741182	-5.9073	0.989939	0.989939	0.999807	0.999812
5.26	5.83206	5.83206	-0.7798	-5.98743	0.989615	0.989615	0.999807	0.999812
5.27	5.84577	5.84577	-0.818417	-6.06755	0.989282	0.989282	0.999807	0.999812
5.28	5.85948	5.85948	-0.857035	-6.14767	0.988938	0.988938	0.999807	0.999812
5.29	5.87318	5.87318	-0.895653	-6.22779	0.988582	0.988582	0.999807	0.999812
5.3	5.88687	5.88687	-0.934271	-6.30792	0.988216	0.988216	0.999807	0.999812
5.31	5.90056	5.90056	-0.972888	-6.38804	0.987838	0.987838	0.999807	0.999812
5.32	5.91424	5.91424	-1.01151	-6.46816	0.987448	0.987448	0.999807	0.999812
5.33	5.92792	5.92792	-1.05012	-6.54828	0.987046	0.987046	0.999807	0.999812
5.34	5.94158	5.94158	-1.08874	-6.62841	0.986631	0.986631	0.999807	0.999812
5.35	5.95524	5.95524	-1.12736	-6.70853	0.986203	0.986203	0.999807	0.999812
5.36	5.9689	5.9689	-1.16598	-6.78865	0.985761	0.985761	0.999807	0.999812
5.37	5.98254	5.98254	-1.2046	-6.86877	0.985306	0.985306	0.999807	0.999812
5.38	5.99617	5.99617	-1.24321	-6.9489	0.984836	0.984836	0.999807	0.999812
5.39	6.0098	6.0098	-1.28183	-7.02902	0.984352	0.984352	0.999807	0.999812
5.4	6.02342	6.02342	-1.32045	-7.10914	0.983852	0.983852	0.999807	0.999812
5.41	6.03703	6.03703	-1.35907	-7.18926	0.983337	0.983337	0.999807	0.999812
5.42	6.05063	6.05063	-1.39768	-7.26964	0.982805	0.982805	0.999807	0.999812
5.43	6.06422	6.06422	-1.4363	-7.35038	0.982257	0.982257	0.999807	0.999812
5.44	6.07779	6.07779	-1.47492	-7.43497	0.981692	0.981692	0.999807	0.999812
5.45	6.09136	6.09136	-1.51354	-7.50833	0.98111	0.98111	0.999807	0.999812
5.46	6.10492	6.10492	-1.55215	-7.5817	0.980509	0.980509	0.999807	0.999812
5.47	6.11847	6.11847	-1.59077	-7.65506	0.979889	0.979889	0.999807	0.999812
5.48	6.13201	6.13201	-1.62939	-7.72843	0.979251	0.979251	0.999807	0.999812
5.49	6.14553	6.14553	-1.66801	-7.80179	0.978592	0.978592	0.999807	0.999812
5.5	6.15904	6.15904	-1.70663	-7.87516	0.977913	0.977913	0.999807	0.999812
5.51	6.17254	6.17254	-1.74524	-7.94853	0.977214	0.977214	0.999807	0.999812
5.52	6.18603	6.18603	-1.78386	-8.02189	0.976492	0.976492	0.999807	0.999812
5.53	6.19951	6.19951	-1.82248	-8.09526	0.975749	0.975749	0.999807	0.999812
5.54	6.21297	6.21297	-1.8611	-8.16862	0.974982	0.974982	0.999807	0.999812
5.55	6.22641	6.22641	-1.89971	-8.24199	0.974193	0.974193	0.999807	0.999812
5.56	6.23985	6.23985	-1.93833	-8.31535	0.973379	0.973379	0.999807	0.999812
5.57	6.25326	6.25326	-1.97695	-8.38872	0.97254	0.97254	0.999807	0.999812
5.58	6.26667	6.26667	-2.01557	-8.46208	0.971676	0.971676	0.999807	0.999812
5.59	6.28005	6.28005	-2.05419	-8.53545	0.970785	0.970785	0.999807	0.999812
5.6	6.29342	6.29342	-2.0928	-8.60882	0.969867	0.969867	0.999807	0.999812
5.61	6.30678	6.30678	-2.13142	-8.68218	0.968922	0.968922	0.999807	0.999812
5.62	6.32011	6.32011	-2.17004	-8.75555	0.967948	0.967948	0.999807	0.999812
5.63	6.33343	6.33343	-2.20866	-8.82891	0.966945	0.966945	0.999807	0.999812
5.64	6.34673	6.34673	-2.24727	-8.90228	0.965911	0.965911	0.999807	0.999812
5.65	6.36002	6.36002	-2.28589	-8.97564	0.964847	0.964847	0.999807	0.999812
5.66	6.37328	6.37328	-2.32451	-9.04901	0.963751	0.963751	0.999807	0.999812
5.67	6.38652	6.38652	-2.36313	-9.12237	0.962622	0.962622	0.999807	0.999812
5.68	6.39974	6.39974	-2.40175	-9.19574	0.96146	0.96146	0.999807	0.999812
5.69	6.41294	6.41294	-2.44036	-9.26911	0.960263	0.960263	0.999807	0.999812
5.7	6.42612	6.42612	-2.47898	-9.34247	0.959031	0.959031	0.999807	0.999812
5.71	6.43928	6.43928	-2.5176	-9.41584	0.957762	0.957762	0.999807	0.999812
5.72	6.45241	6.45241	-2.55622	-9.4892	0.956457	0.956457	0.999807	0.999812
5.73	6.46552	6.46552	-2.59483	-9.56257	0.955113	0.955113	0.999807	0.999812
5.74	6.47861	6.47861	-2.63345	-9.63593	0.95373	0.95373	0.999807	0.999812
5.75	6.49167	6.49167	-2.67207	-9.7093	0.952307	0.952307	0.999807	0.999812
5.76	6.5047	6.5047	-2.71069	-9.78267	0.950843	0.950843	0.999807	0.999812
5.77	6.51771	6.51771	-2.74931	-9.85603	0.949336	0.949336	0.999807	0.999812
5.78	6.53069	6.53069	-2.78792	-9.9294	0.947786	0.947786	0.999807	0.999812
5.79	6.54364	6.54364	-2.82654	-10.0028	0.946192	0.946192	0.999807	0.999812
5.8	6.55656	6.55656	-2.86516	-10.0761	0.944553	0.944553	0.999807	0.999812
5.81	6.56946	6.56946	-2.90378	-10.1495	0.942867	0.942867	0.999807	0.999812
5.82	6.58232	6.58232	-2.94239	-10.2229	0.941133	0.941133	0.999807	0.999812
5.83	6.59515	6.59515	-2.98101	-10.2962	0.939351	0.939351	0.999807	0.999812
5.84	6.60795	6.60795	-3.01963	-10.3696	0.937519	0.937519	0.999807	0.999812
5.85	6.62071	6.62071	-3.05825	-10.443	0.935636	0.935636	0.999807	0.999812
5.86	6.63344	6.63344	-3.09687	-10.5163	0.9337	0.9337	0.999807	0.999812
5.87	6.64614	6.64614	-3.13548	-10.5897	0.931712	0.931712	0.999807	0.999812
5.88	6.6588	6.6588	-3.1741	-10.6631	0.929669	0.929669	0.999807	0.999812
5.89	6.67142	6.67142	-3.21272	-10.7364	0.92757	0.92757	0.999807	0.999812
5.9	6.684	6.684	-3.25134	-10.8098	0.925414	0.925414	0.999807	0.999812
5.91	6.69655	6.69655	-3.28995	-10.8831	0.923201	0.923201	0.999807	0.999812
5.92	6.70905	6.70905	-3.32857	-10.9565	0.920928	0.920928	0.999807	0.999812
5.93	6.72152	6.72152	-3.36719	-11.0299	0.918595	0.918595	0.999807	0.999812
5.94	6.73394	6.73394	-3.40581	-11.1032	0.9162	0.9162	0.999807	0.999812
5.95	6.74631	6.74631	-3.44443	-11.1766	0.913742	0.913742	0.999807	0.999812
5.96	6.75865	6.75865	-3.48304	-11.25	0.91122	0.91122	0.999807	0.999812
5.97	6.77093	6.77093	-3.52166	-11.3233	0.908633	0.908633	0.999807	0.999812
5.98	6.78317	6.78317	-3.56028	-11.3967	0.90598	0.90598	0.999807	0.999812
5.99	6.79536	6.79536	-3.5989	-11.4701	0.903258	0.903258	0.999807	0.999812
6	6.80751	6.80751	-3.63752	-11.5434	0.900469	0.900469	0.999807	0.999812
6.01	6.8196	6.8196	-3.67613	-11.6168	0.897609	0.897609	0.999807	0.999812
6.02	6.83164	6.83164	-3.71475	-11.6902	0.894678	0.894678	0.999807	0.999812
6.03	6.84362	6.84362	-3.75337	-11.7635	0.891675	0.891675	0.999807	0.999812
6.04	6.85556	6.85556	-3.79199	-11.8369	0.888598	0.888598	0.999807	0.999812
6.05	6.86743	6.86743	-3.8306	-11.9103	0.885447	0.885447	0.999807	0.999812
6.06	6.87925	6.87925	-3.86922	-11.9836	0.882221	0.882221	0.999807	0.999812
6.07	6.89101	6.89101	-3.90784	-12.057	0.878918	0.878918	0.999807	0.999812
6.08	6.90271	6.90271	-3.94646	-12.1304	0.875537	0.875537	0.999807	0.999812
6.09	6.91435	6.91435	-3.98507	-12.2037	0.872078	0.872078	0.999807	0.999812
6.1	6.92592	6.92592	-4.02369	-12.2771	0.86854	0.86854	0.999807	0.999812
6.11	6.93744	6.93744	-4.06231	-12.3505	0.864921	0.864921	0.999807	0.999812
6.12	6.94888	6.94888	-4.10092	-12.4238	0.861221	0.861221	0.999807	0.999812
6.13	6.96026	6.96026	-4.13954	-12.4972	0.857439	0.857439	0.999807	0.999812
6.14	6.97157	6.97157	-4.17815	-12.5706	0.853574	0.853574	0.999807	0.999812
6.15	6.98281	6.98281	-4.21677	-12.6439	0.849625	0.849625	0.999807	0.999812
6.16	6.99398	6.99398	-4.25539	-12.7173	0.845593	0.845593	0.999807	0.999812
6.17	7.00507	7.00507	-4.294	-12.7907	0.841475	0.841475	0.999807	0.999812
6.18	7.0161	7.0161	-4.33262	-12.864	0.837272	0.837272	0.999807	0.999812
6.19	7.02704	7.02704	-4.37124	-12.9374	0.832984	0.832984	0.999807	0.999812
6.2	7.03791	7.03791	-4.40985	-13.0108	0.828609	0.828609	0.999807	0.999812
6.21	7.04869	7.04869	-4.44847	-13.0841	0.824147	0.824147	0.999807	0.999812
6.22	7.0594	7.0594	-4.48709	-13.1575	0.819599	0.819599	0.999807	0.999812
6.23	7.07003	7.07003	-4.5257	-13.2308	0.814963	0.814963	0.999807	0.999812
6.24	7.08057	7.08057	-4.56432	-13.3042	0.810241	0.810241	0.999807	0.999812
6.25	7.09102	7.09102	-4.60294	-13.3776	0.805431	0.805431	0.999807	0.999812
6.26	7.10139	7.10139	-4.64157	-13.4509	0.800534	0.800534	0.999807	0.999812
6.27	7.11167	7.11167	-4.68022	-13.5243	0.79555	0.79555	0.999807	0.999812
6.28	7.12186	7.12186	-4.71886	-13.5977	0.79048	0.79048	0.999807	0.999812
6.29	7.13195	7.13195	-4.7575	-13.671	0.785323	0.785323	0.999807	0.999812
6.3	7.14196	7.14196	-4.79614	-13.7444	0.78008	0.78008	0.999807	0.999812
6.31	7.15187	7.15187	-4.83479	-13.8178	0.774752	0.774752	0.999807	0.999812
6.32	7.16168	7.16168	-4.87343	-13.8911	0.769339	0.769339	0.999807	0.999812
6.33	7.17139	7.17139	-4.91207	-13.9645	0.763842	0.763842	0.999807	0.999812
6.34	7.18101	7.18101	-4.95071	-14.0379	0.758263	0.758263	0.999807	0.999812
6.35	7.19052	7.19052	-4.98936	-14.1112	0.752601	0.752601	0.999807	0.999812
6.36	7.19994	7.19994	-5.028	-14.1846	0.746858	0.746858	0.999807	0.999812
6.37	7.20924	7.20924	-5.06664	-14.258	0.741035	0.741035	0.999807	0.999812
6.38	7.21845	7.21845	-5.10528	-14.3313	0.735133	0.735133	0.999807	0.999812
6.39	7.22754	7.22754	-5.14393	-14.4047	0.729155	0.729155	0.999807	0.999812
6.4	7.23653	7.23653	-5.18257	-14.4781	0.723101	0.723101	0.999807	0.999812
6.41	7.24541	7.24541	-5.22121	-14.5514	0.716972	0.716972	0.999807	0.999812
6.42	7.25418	7.25418	-5.25985	-14.6248	0.710772	0.710772	0.999807	0.999812
6.43	7.26284	7.26284	-5.2985	-14.6982	0.704501	0.704501	0.999807	0.999812
6.44	7.27138	7.27138	-5.33714	-14.7715	0.698162	0.698162	0.999807	0.999812
6.45	7.27981	7.27981	-5.37578	-14.8449	0.691756	0.691756	0.999807	0.999812
6.46	7.28812	7.28812	-5.41442	-14.9183	0.685287	0.685287	0.999807	0.999812
6.47	7.29632	7.29632	-5.45307	-14.9916	0.678755	0.678755	0.999807	0.999812
6.48	7.3044	7.3044	-5.49171	-15.065	0.672164	0.672164	0.999807	0.999812
6.49	7.31236	7.31236	-5.53035	-15.1384	0.665516	0.665516	0.999807	0.999812
6.5	7.3202	7.3202	-5.56899	-15.2117	0.658813	0.658813	0.999807	0.999812
6.51	7.32792	7.32792	-5.60764	-15.2851	0.652058	0.652058	0.999807	0.999812
6.52	7.33552	7.33552	-5.64628	-15.3584	0.645255	0.645255	0.999807	0.999812
6.53	7.343	7.343	-5.68492	-15.4318	0.638405	0.638405	0.999807	0.999812
6.54	7.35035	7.35035	-5.72356	-15.5052	0.631512	0.631512	0.999807	0.999812
6.55	7.35758	7.35758	-5.76221	-15.5785	0.624578	0.624578	0.999807	0.999812
6.56	7.36468	7.36468	-5.80085	-15.6519	0.617607	0.617607	0.999807	0.999812
6.57	7.37166	7.37166	-5.83949	-15.7253	0.610602	0.610602	0.999807	0.999812
6.58	7.37851	7.37851	-5.87813	-15.7986	0.603566	0.603566	0.999807	0.999812
6.59	7.38524	7.38524	-5.91678	-15.872	0.596502	0.596502	0.999807	0.999812
6.6	7.39184	7.39184	-5.95542	-15.9454	0.589413	0.589413	0.999807	0.999812
6.61	7.39831	7.39831	-5.99406	-16.0187	0.582303	0.582303	0.999807	0.999812
6.62	7.40465	7.40465	-6.0327	-16.0921	0.575175	0.575175	0.999807	0.999812
6.63	7.41087	7.41087	-6.07135	-16.1655	0.568033	0.568033	0.999807	0.999812
6.64	7.41696	7.41696	-6.10999	-16.2388	0.560879	0.560879	0.999807	0.999812
6.65	7.42292	7.42292	-6.14863	-16.3122	0.553717	0.553717	0.999807	0.999812
6.66	7.42875	7.42875	-6.18727	-16.3856	0.546551	0.546551	0.999807	0.999812
6.67	7.43445	7.43445	-6.22592	-16.4589	0.539383	0.539383	0.999807	0.999812
6.68	7.44002	7.44002	-6.26456	-16.5323	0.532218	0.532218	0.999807	0.999812
6.69	7.44547	7.44547	-6.3032	-16.6057	0.525058	0.525058	0.999807	0.999812
6.7	7.45078	7.45078	-6.34185	-16.679	0.517907	0.517907	0.999807	0.999812
6.71	7.45597	7.45597	-6.38049	-16.7524	0.510769	0.510769	0.999807	0.999812
6.72	7.46103	7.46103	-6.41913	-16.8258	0.503645	0.503645	0.999807	0.999812
6.73	7.46596	7.46596	-6.45777	-16.8991	0.496541	0.496541	0.999807	0.999812
6.74	7.47077	7.47077	-6.49642	-16.9725	0.489458	0.489458	0.999807	0.999812
6.75	7.47545	7.47545	-6.53506	-17.0459	0.4824	0.4824	0.999807	0.999812
6.76	7.48	7.48	-6.5737	-17.1192	0.47537	0.47537	0.999807	0.999812
6.77	7.48443	7.48443	-6.61234	-17.1926	0.468371	0.468371	0.999807	0.999812
6.78	7.48873	7.48873	-6.65099	-17.266	0.461406	0.461406	0.999807	0.999812
6.79	7.4929	7.4929	-6.68963	-17.3393	0.454478	0.454478	0.999807	0.999812
6.8	7.49695	7.49695	-6.72827	-17.4127	0.447589	0.447589	0.999807	0.999812
6.81	7.50088	7.50088	-6.76691	-17.4861	0.440743	0.440743	0.999807	0.999812
6.82	7.50469	7.50469	-6.80556	-17.5594	0.433942	0.433942	0.999807	0.999812
6.83	7.50837	7.50837	-6.8442	-17.6328	0.427188	0.427188	0.999807	0.999812
6.84	7.51194	7.51194	-6.88284	-17.7061	0.420483	0.420483	0.999807	0.999812
6.85	7.51538	7.51538	-6.92148	-17.7795	0.413831	0.413831	0.999807	0.999812
6.86	7.51871	7.51871	-6.96013	-17.8529	0.407234	0.407234	0.999807	0.999812
6.87	7.52192	7.52192	-6.99877	-17.9262	0.400693	0.400693	0.999807	0.999812
6.88	7.52501	7.52501	-7.03741	-17.9996	0.39421	0.39421	0.999807	0.999812
6.89	7.52798	7.52798	-7.07605	-18.073	0.387788	0.387788	0.999807	0.999812
6.9	7.53084	7.53084	-7.1147	-18.1463	0.381429	0.381429	0.999807	0.999812
6.91	7.53359	7.53359	-7.15334	-18.2197	0.375134	0.375134	0.999807	0.999812
6.92	7.53622	7.53622	-7.19198	-18.2931	0.368904	0.368904	0.999807	0.999812
6.93	7.53875	7.53875	-7.23067	-18.3664	0.362742	0.362742	0.999807	0.999812
6.94	7.54116	7.54116	-7.26938	-18.4398	0.356648	0.356648	0.999807	0.999812
6.95	7.54346	7.54346	-7.30835	-18.5132	0.350625	0.350625	0.999807	0.999812
6.96	7.54566	7.54566	-7.34535	-18.5865	0.344672	0.344672	0.999807	0.999812
6.97	7.54775	7.54775	-7.38235	-18.6599	0.338792	0.338792	0.999807	0.999812
6.98	7.54974	7.54974	-7.41934	-18.7333	0.332985	0.332985	0.999807	0.999812
6.99	7.55162	7.55162	-7.45634	-18.8066	0.327253	0.327253	0.999807	0.999812
7	7.5534	7.5534	-7.49333	-18.88	0.321596	0.321596	0.999807	0.999812
7.01	7.55508	7.55508	-7.53033	-18.9534	0.316014	0.316014	0.999807	0.999812
7.02	7.55666	7.55666	-7.56733	-19.0267	0.310509	0.310509	0.999807	0.999812
7.03	7.55814	7.55814	-7.60432	-19.1001	0.305081	0.305081	0.999807	0.999812
7.04	7.55953	7.55953	-7.64132	-19.1735	0.29973	0.29973	0.999807	0.999812
7.05	7.56082	7.56082	-7.67832	-19.2468	0.294457	0.294457	0.999807	0.999812
7.06	7.56201	7.56201	-7.71531	-19.3202	0.289263	0.289263	0.999807	0.999812
7.07	7.56311	7.56311	-7.75231	-19.3936	0.284146	0.284146	0.999807	0.999812
7.08	7.56413	7.56413	-7.7893	-19.4669	0.279108	0.279108	0.999807	0.999812
7.09	7.56505	7.56505	-7.8263	-19.5403	0.274148	0.274148	0.999807	0.999812
7.1	7.56588	7.56588	-7.8633	-19.6137	0.269266	0.269266	0.999807	0.999812
7.11	7.56663	7.56663	-7.90029	-19.687	0.264463	0.264463	0.999807	0.999812
7.12	7.56729	7.56729	-7.93729	-19.7604	0.259738	0.259738	0.999807	0.999812
7.13	7.56787	7.56787	-7.97429	-19.8338	0.255091	0.255091	0.999807	0.999812
7.14	7.56837	7.56837	-8.01128	-19.9071	0.250521	0.250521	0.999807	0.999812
7.15	7.56878	7.56878	-8.04828	-19.9805	0.246028	0.246028	0.999807	0.999812
7.16	7.56911	7.56911	-8.08527	-20.0538	0.241613	0.241613	0.999807	0.999812
7.17	7.56937	7.56937	-8.12227	-20.1272	0.237273	0.237273	0.999807	0.999812
7.18	7.56955	7.56955	-8.15927	-20.2006	0.23301	0.23301	0.999807	0.999812
7.19	7.56965	7.56965	-8.19626	-20.2739	0.228821	0.228821	0.999807	0.999812
7.2	7.56968	7.56968	-8.23326	-20.3473	0.224708	0.224708	0.999807	0.999812
7.21	7.56963	7.56963	-8.27026	-20.4207	0.220668	0.220668	0.999807	0.999812
7.22	7.56951	7.56951	-8.30725	-20.494	0.216702	0.216702	0.999807	0.999812
7.23	7.56933	7.56933	-8.34425	-20.5674	0.212809	0.212809	0.999807	0.999812
7.24	7.56907	7.56907	-8.38124	-20.6408	0.208987	0.208987	0.999807	0.999812
7.25	7.56874	7.56874	-8.41824	-20.7141	0.205236	0.205236	0.999807	0.999812
7.26	7.56835	7.56835	-8.45524	-20.7875	0.201556	0.201556	0.999807	0.999812
7.27	7.5679	7.5679	-8.49223	-20.8609	0.197945	0.197945	0.999807	0.999812
7.28	7.56738	7.56738	-8.52923	-20.9342	0.194403	0.194403	0.999807	0.999812
7.29	7.56679	7.56679	-8.56623	-21.0076	0.190929	0.190929	0.999807	0.999812
7.3	7.56615	7.56615	-8.60322	-21.081	0.187521	0.187521	0.999807	0.999812
7.31	7.56544	7.56544	-8.64022	-21.1543	0.18418	0.18418	0.999807	0.999812
7.32	7.56467	7.56467	-8.67721	-21.2277	0.180904	0.180904	0.999807	0.999812
7.33	7.56385	7.56385	-8.71421	-21.3011	0.177691	0.177691	0.999807	0.999812
7.34	7.56297	7.56297	-8.75121	-21.3744	0.174542	0.174542	0.999807	0.999812
7.35	7.56203	7.56203	-8.7882	-21.4478	0.171455	0.171455	0.999807	0.999812
7.36	7.56104	7.56104	-8.8252	-21.5212	0.168429	0.168429	0.999807	0.999812
7.37	7.55999	7.55999	-8.8622	-21.5945	0.165464	0.165464	0.999807	0.999812
7.38	7.5589	7.5589	-8.89919	-21.6679	0.162558	0.162558	0.999807	0.999812
7.39	7.55775	7.55775	-8.93619	-21.7413	0.15971	0.15971	0.999807	0.999812
7.4	7.55655	7.55655	-8.97318	-21.8146	0.15692	0.15692	0.999807	0.999812
7.41	7.5553	7.5553	-9.01018	-21.888	0.154186	0.154186	0.999807	0.999812
7.42	7.554	7.554	-9.04718	-21.9614	0.151508	0.151508	0.999807	0.999812
7.43	7.55265	7.55265	-9.08417	-22.0347	0.148884	0.148884	0.999807	0.999812
7.44	7.55126	7.55126	-9.12117	-22.1081	0.146313	0.146313	0.999807	0.999812
7.45	7.54982	7.54982	-9.15817	-22.1814	0.143795	0.143795	0.999807	0.999812
7.46	7.54834	7.54834	-9.19516	-22.2548	0.141329	0.141329	0.999807	0.999812
7.47	7.54681	7.54681	-9.23216	-22.3282	0.138913	0.138913	0.999807	0.999812
7.48	7.54524	7.54524	-9.26915	-22.4015	0.136547	0.136547	0.999807	0.999812
7.49	7.54363	7.54363	-9.30615	-22.4749	0.13423	0.13423	0.999807	0.999812
7.5	7.54197	7.54197	-9.34315	-22.5483	0.13196	0.13196	0.999807	0.999812
7.51	7.54028	7.54028	-9.38014	-22.6216	0.129737	0.129737	0.999807	0.999812
7.52	7.53855	7.53855	-9.41714	-22.695	0.127561	0.127561	0.999807	0.999812
7.53	7.53678	7.53678	-9.45414	-22.7684	0.125429	0.125429	0.999807	0.999812
7.54	7.53497	7.53497	-9.49113	-22.8417	0.123341	0.123341	0.999807	0.999812
7.55	7.53312	7.53312	-9.52813	-22.9151	0.121297	0.121297	0.999807	0.999812
7.56	7.53124	7.53124	-9.56512	-22.9885	0.119295	0.119295	0.999807	0.999812
7.57	7.52932	7.52932	-9.60212	-23.0618	0.117335	0.117335	0.999807	0.999812
7.58	7.52737	7.52737	-9.63912	-23.1352	0.115416	0.115416	0.999807	0.999812
7.59	7.52538	7.52538	-9.67611	-23.2086	0.113536	0.113536	0.999807	0.999812
7.6	7.52336	7.52336	-9.71311	-23.2819	0.111695	0.111695	0.999807	0.999812
7.61	7.52131	7.52131	-9.75011	-23.3553	0.109893	0.109893	0.999807	0.999812
7.62	7.51922	7.51922	-9.7871	-23.4287	0.108128	0.108128	0.999807	0.999812
7.63	7.51711	7.51711	-9.8241	-23.502	0.1064	0.1064	0.999807	0.999812
7.64	7.51496	7.51496	-9.86109	-23.5754	0.104708	0.104708	0.999807	0.999812
7.65	7.51278	7.51278	-9.89809	-23.6488	0.10305	0.10305	0.999807	0.999812
7.66	7.51057	7.51057	-9.93509	-23.7221	0.101428	0.101428	0.999807	0.999812
7.67	7.50834	7.50834	-9.97208	-23.7955	0.0998384	0.0998384	0.999807	0.999812
7.68	7.50608	7.50608	-10.0091	-23.8689	0.0982821	0.0982821	0.999807	0.999812
7.69	7.50378	7.50378	-10.0461	-23.9422	0.096758	0.096758	0.999807	0.999812
7.7	7.50147	7.50147	-10.0831	-24.0156	0.0952655	0.0952655	0.999807	0.999812
7.71	7.49912	7.49912	-10.1201	-24.089	0.0938037	0.0938037	0.999807	0.999812
7.72	7.49675	7.49675	-10.1571	-24.1623	0.0923722	0.0923722	0.999807	0.999812
7.73	7.49435	7.49435	-10.1941	-24.2357	0.0909701	0.0909701	0.999807	0.999812
7.74	7.49193	7.49193	-10.2311	-24.3091	0.0895969	0.0895969	0.999807	0.999812
7.75	7.48949	7.48949	-10.2681	-24.3824	0.0882519	0.0882519	0.999807	0.999812
7.76	7.48702	7.48702	-10.305	-24.4558	0.0869345	0.0869345	0.999807	0.999812
7.77	7.48452	7.48452	-10.342	-24.5291	0.0856442	0.0856442	0.999807	0.999812
7.78	7.48201	7.48201	-10.379	-24.6025	0.0843802	0.0843802	0.999807	0.999812
7.79	7.47947	7.47947	-10.416	-24.6759	0.0831421	0.0831421	0.999807	0.999812
7.8	7.47691	7.47691	-10.453	-24.7492	0.0819292	0.0819292	0.999807	0.999812
7.81	7.47433	7.47433	-10.49	-24.8226	0.080741	0.080741	0.999807	0.999812
7.82	7.47173	7.47173	-10.527	-24.896	0.079577	0.079577	0.999807	0.999812
7.83	7.4691	7.4691	-10.564	-24.9693	0.0784366	0.0784366	0.999807	0.999812
7.84	7.46646	7.46646	-10.601	-25.0427	0.0773192	0.0773192	0.999807	0.999812
7.85	7.4638	7.4638	-10.638	-25.1161	0.0762245	0.0762245	0.999807	0.999812
7.86	7.46111	7.46111	-10.675	-25.1894	0.0751518	0.0751518	0.999807	0.999812
7.87	7.45841	7.45841	-10.712	-25.2628	0.0741007	0.0741007	0.999807	0.999812
7.88	7.45569	7.45569	-10.749	-25.3362	0.0730708	0.0730708	0.999807	0.999812
7.89	7.45295	7.45295	-10.786	-25.4095	0.0720614	0.0720614	0.999807	0.999812
7.9	7.45019	7.45019	-10.823	-25.4829	0.0710723	0.0710723	0.999807	0.999812
7.91	7.44742	7.44742	-10.86	-25.5563	0.0701028	0.0701028	0.999807	0.999812
7.92	7.44463	7.44463	-10.897	-25.6296	0.0691527	0.0691527	0.999807	0.999812
7.93	7.44182	7.44182	-10.934	-25.703	0.0682214	0.0682214	0.999807	0.999812
7.94	7.43899	7.43899	-10.971	-25.7764	0.0673085	0.0673085	0.999807	0.999812
7.95	7.43615	7.43615	-11.008	-25.8497	0.0664137	0.0664137	0.999807	0.999812
7.96	7.43329	7.43329	-11.045	-25.9231	0.0655365	0.0655365	0.999807	0.999812
7.97	7.43042	7.43042	-11.082	-25.9965	0.0646766	0.0646766	0.999807	0.999812
7.98	7.42753	7.42753	-11.119	-26.0698	0.0638335	0.0638335	0.999807	0.999812
7.99	7.42463	7.42463	-11.156	-26.1432	0.0630069	0.0630069	0.999807	0.999812
8	7.42171	7.42171	-11.193	-26.2166	0.0621964	0.0621964	0.999807	0.999812
8.01	7.41878	7.41878	-11.23	-26.2899	0.0614017	0.0614017	0.999807	0.999812
8.02	7.41583	7.41583	-11.267	-26.3633	0.0606224	0.0606224	0.999807	0.999812
8.03	7.41287	7.41287	-11.3039	-26.4367	0.0598582	0.0598582	0.999807	0.999812
8.04	7.4099	7.4099	-11.3409	-26.51	0.0591087	0.0591087	0.999807	0.999812
8.05	7.40691	7.40691	-11.3779	-26.5834	0.0583736	0.0583736	0.999807	0.999812
8.06	7.40391	7.40391	-11.4149	-26.6567	0.0576526	0.0576526	0.999807	0.999812
8.07	7.4009	7.4009	-11.4519	-26.7301	0.0569454	0.0569454	0.999807	0.999812
8.08	7.39787	7.39787	-11.4889	-26.8035	0.0562517	0.0562517	0.999807	0.999812
8.09	7.39484	7.39484	-11.5259	-26.8768	0.0555712	0.0555712	0.999807	0.999812
8.1	7.39179	7.39179	-11.5629	-26.9502	0.0549036	0.0549036	0.999807	0.999812
8.11	7.38872	7.38872	-11.5999	-27.0236	0.0542486	0.0542486	0.999807	0.999812
8.12	7.38565	7.38565	-11.6369	-27.0969	0.0536059	0.0536059	0.999807	0.999812
8.13	7.38256	7.38256	-11.6739	-27.1703	0.0529753	0.0529753	0.999807	0.999812
8.14	7.37947	7.37947	-11.7109	-27.2437	0.0523566	0.0523566	0.999807	0.999812
8.15	7.37636	7.37636	-11.7479	-27.317	0.0517493	0.0517493	0.999807	0.999812
8.16	7.37324	7.37324	-11.7849	-27.3904	0.0511534	0.0511534	0.999807	0.999812
8.17	7.37012	7.37012	-11.8219	-27.4638	0.0505686	0.0505686	0.999807	0.999812
8.18	7.36698	7.36698	-11.8589	-27.5371	0.0499945	0.0499945	0.999807	0.999812
8.19	7.36383	7.36383	-11.8959	-27.6105	0.0494311	0.0494311	0.999807	0.999812
8.2	7.36067	7.36067	-11.9329	-27.6839	0.048878	0.048878	0.999807	0.999812
8.21	7.3575	7.3575	-11.9699	-27.7572	0.048335	0.048335	0.999807	0.999812
8.22	7.35432	7.35432	-12.0069	-27.8306	0.047802	0.047802	0.999807	0.999812
8.23	7.35113	7.35113	-12.0439	-27.904	0.0472787	0.0472787	0.999807	0.999812
8.24	7.34793	7.34793	-12.0809	-27.9773	0.0467648	0.0467648	0.999807	0.999812
8.25	7.34473	7.34473	-12.1179	-28.0507	0.0462603	0.0462603	0.999807	0.999812
8.26	7.34151	7.34151	-12.1549	-28.1241	0.0457649	0.0457649	0.999807	0.999812
8.27	7.33829	7.33829	-12.1919	-28.1974	0.0452783	0.0452783	0.999807	0.999812
8.28	7.33506	7.33506	-12.2289	-28.2708	0.0448005	0.0448005	0.999807	0.999812
8.29	7.33181	7.33181	-12.2659	-28.3442	0.0443313	0.0443313	0.999807	0.999812
8.3	7.32856	7.32856	-12.3028	-28.4175	0.0438703	0.0438703	0.999807	0.999812
8.31	7.32531	7.32531	-12.3398	-28.4909	0.0434176	0.0434176	0.999807	0.999812
8.32	7.32204	7.32204	-12.3768	-28.5643	0.0429729	0.0429729	0.999807	0.999812
8.33	7.31877	7.31877	-12.4138	-28.6376	0.042536	0.042536	0.999807	0.999812
8.34	7.31548	7.31548	-12.4508	-28.711	0.0421068	0.0421068	0.999807	0.999812
8.35	7.31219	7.31219	-12.4878	-28.7844	0.0416851	0.0416851	0.999807	0.999812
8.36	7.3089	7.3089	-12.5248	-28.8577	0.0412707	0.0412707	0.999807	0.999812
8.37	7.30559	7.30559	-12.5618	-28.9311	0.0408636	0.0408636	0.999807	0.999812
8.38	7.30228	7.30228	-12.5988	-29.0044	0.0404635	0.0404635	0.999807	0.999812
8.39	7.29896	7.29896	-12.6358	-29.0778	0.0400704	0.0400704	0.999807	0.999812
8.4	7.29564	7.29564	-12.6728	-29.1512	0.039684	0.039684	0.999807	0.999812
8.41	7.2923	7.2923	-12.7098	-29.2245	0.0393043	0.0393043	0.999807	0.999812
8.42	7.28897	7.28897	-12.7468	-29.2979	0.038931	0.038931	0.999807	0.999812
8.43	7.28562	7.28562	-12.7838	-29.3713	0.0385641	0.0385641	0.999807	0.999812
8.44	7.28227	7.28227	-12.8208	-29.4446	0.0382035	0.0382035	0.999807	0.999812
8.45	7.27891	7.27891	-12.8578	-29.518	0.037849	0.037849	0.999807	0.999812
8.46	7.27554	7.27554	-12.8948	-29.5914	0.0375004	0.0375004	0.999807	0.999812
8.47	7.27217	7.27217	-12.9318	-29.6647	0.0371577	0.0371577	0.999807	0.999812
8.48	7.26879	7.26879	-12.9688	-29.7381	0.0368208	0.0368208	0.999807	0.999812
8.49	7.26541	7.26541	-13.0058	-29.8115	0.0364895	0.0364895	0.999807	0.999812
8.5	7.26202	7.26202	-13.0428	-29.8848	0.0361637	0.0361637	0.999807	0.999812
8.51	7.25863	7.25863	-13.0798	-29.9582	0.0358433	0.0358433	0.999807	0.999812
8.52	7.25523	7.25523	-13.1168	-30.0316	0.0355283	0.0355283	0.999807	0.999812
8.53	7.25182	7.25182	-13.1538	-30.1049	0.0352184	0.0352184	0.999807	0.999812
8.54	7.24841	7.24841	-13.1908	-30.1783	0.0349136	0.0349136	0.999807	0.999812
8.55	7.24499	7.24499	-13.2278	-30.2517	0.0346138	0.0346138	0.999807	0.999812
8.56	7.24157	7.24157	-13.2647	-30.325	0.0343189	0.0343189	0.999807	0.999812
8.57	7.23814	7.23814	-13.3017	-30.3984	0.0340288	0.0340288	0.999807	0.999812
8.58	7.23471	7.23471	-13.3387	-30.4718	0.0337434	0.0337434	0.999807	0.999812
8.59	7.23127	7.23127	-13.3757	-30.5451	0.0334627	0.0334627	0.999807	0.999812
8.6	7.22782	7.22782	-13.4127	-30.6185	0.0331864	0.0331864	0.999807	0.999812
8.61	7.22438	7.22438	-13.4497	-30.6919	0.0329146	0.0329146	0.999807	0.999812
8.62	7.22092	7.22092	-13.4867	-30.7652	0.0326471	0.0326471	0.999807	0.999812
8.63	7.21747	7.21747	-13.5237	-30.8386	0.032384	0.032384	0.999807	0.999812
8.64	7.214	7.214	-13.5607	-30.912	0.0321249	0.0321249	0.999807	0.999812
8.65	7.21054	7.21054	-13.5977	-30.9853	0.03187	0.03187	0.999807	0.999812
8.66	7.20706	7.20706	-13.6347	-31.0587	0.0316192	0.0316192	0.999807	0.999812
8.67	7.20359	7.20359	-13.6717	-31.1321	0.0313722	0.0313722	0.999807	0.999812
8.68	7.20011	7.20011	-13.7087	-31.2054	0.0311292	0.0311292	0.999807	0.999812
8.69	7.19662	7.19662	-13.7457	-31.2788	0.0308899	0.0308899	0.999807	0.999812
8.7	7.19313	7.19313	-13.7827	-31.3521	0.0306544	0.0306544	0.999807	0.999812
8.71	7.18964	7.18964	-13.8197	-31.4255	0.0304226	0.0304226	0.999807	0.999812
8.72	7.18614	7.18614	-13.8567	-31.4989	0.0301943	0.0301943	0.999807	0.999812
8.73	7.18264	7.18264	-13.8937	-31.5722	0.0299695	0.0299695	0.999807	0.999812
8.74	7.17914	7.17914	-13.9307	-31.6456	0.0297483	0.0297483	0.999807	0.999812
8.75	7.17563	7.17563	-13.9677	-31.719	0.0295304	0.0295304	0.999807	0.999812
8.76	7.17211	7.17211	-14.0047	-31.7923	0.0293158	0.0293158	0.999807	0.999812
8.77	7.1686	7.1686	-14.0417	-31.8657	0.0291045	0.0291045	0.999807	0.999812
8.78	7.16508	7.16508	-14.0787	-31.9391	0.0288964	0.0288964	0.999807	0.999812
8.79	7.16155	7.16155	-14.1157	-32.0124	0.0286915	0.0286915	0.999807	0.999812
8.8	7.15802	7.15802	-14.1527	-32.0858	0.0284897	0.0284897	0.999807	0.999812
8.81	7.15449	7.15449	-14.1897	-32.1592	0.0282909	0.0282909	0.999807	0.999812
8.82	7.15096	7.15096	-14.2267	-32.2325	0.028095	0.028095	0.999807	0.999812
8.83	7.14742	7.14742	-14.2636	-32.3059	0.0279022	0.0279022	0.999807	0.999812
8.84	7.14388	7.14388	-14.3006	-32.3793	0.0277121	0.0277121	0.999807	0.999812
8.85	7.14033	7.14033	-14.3376	-32.4526	0.0275249	0.0275249	0.999807	0.999812
8.86	7.13678	7.13678	-14.3746	-32.526	0.0273405	0.0273405	0.999807	0.999812
8.87	7.13323	7.13323	-14.4116	-32.5994	0.0271588	0.0271588	0.999807	0.999812
8.88	7.12967	7.12967	-14.4486	-32.6727	0.0269798	0.0269798	0.999807	0.999812
8.89	7.12612	7.12612	-14.4856	-32.7461	0.0268034	0.0268034	0.999807	0.999812
8.9	7.12255	7.12255	-14.5226	-32.8195	0.0266296	0.0266296	0.999807	0.999812
8.91	7.11899	7.11899	-14.5596	-32.8928	0.0264583	0.0264583	0.999807	0.999812
8.92	7.11542	7.11542	-14.5966	-32.9662	0.0262895	0.0262895	0.999807	0.999812
8.93	7.11185	7.11185	-14.6336	-33.0396	0.0261231	0.0261231	0.999807	0.999812
8.94	7.10828	7.10828	-14.6706	-33.1129	0.0259592	0.0259592	0.999807	0.999812
8.95	7.1047	7.1047	-14.7076	-33.1863	0.0257976	0.0257976	0.999807	0.999812
8.96	7.10112	7.10112	-14.7446	-33.2597	0.0256383	0.0256383	0.999807	0.999812
8.97	7.09754	7.09754	-14.7816	-33.333	0.0254813	0.0254813	0.999807	0.999812
8.98	7.09395	7.09395	-14.8186	-33.4064	0.0253266	0.0253266	0.999807	0.999812
8.99	7.09036	7.09036	-14.8556	-33.4797	0.025174	0.025174	0.999807	0.999812
9	7.08677	7.08677	-14.8926	-33.5531	0.0250236	0.0250236	0.999807	0.999812
9.01	7.08318	7.08318	-14.9296	-33.6265	0.0248754	0.0248754	0.999807	0.999812
9.02	7.07958	7.07958	-14.9666	-33.6998	0.0247292	0.0247292	0.999807	0.999812
9.03	7.07598	7.07598	-15.0036	-33.7732	0.0245851	0.0245851	0.999807	0.999812
9.04	7.07238	7.07238	-15.0406	-33.8466	0.024443	0.024443	0.999807	0.999812
9.05	7.06878	7.06878	-15.0776	-33.9199	0.0243029	0.0243029	0.999807	0.999812
9.06	7.06517	7.06517	-15.1146	-33.9933	0.0241647	0.0241647	0.999807	0.999812
9.07	7.06156	7.06156	-15.1516	-34.0667	0.0240285	0.0240285	0.999807	0.999812
9.08	7.05795	7.05795	-15.1886	-34.14	0.0238941	0.0238941	0.999807	0.999812
9.09	7.05434	7.05434	-15.2256	-34.2134	0.0237616	0.0237616	0.999807	0.999812
9.1	7.05072	7.05072	-15.2625	-34.2868	0.0236309	0.0236309	0.999807	0.999812
9.11	7.04711	7.04711	-15.2995	-34.3601	0.0235021	0.0235021	0.999807	0.999812
9.12	7.04348	7.04348	-15.3365	-34.4335	0.0233749	0.0233749	0.999807	0.999812
9.13	7.03986	7.03986	-15.3735	-34.5069	0.0232495	0.0232495	0.999807	0.999812
9.14	7.03624	7.03624	-15.4105	-34.5802	0.0231259	0.0231259	0.999807	0.999812
9.15	7.03261	7.03261	-15.4475	-34.6536	0.0230039	0.0230039	0.999807	0.999812
9.16	7.02898	7.02898	-15.4845	-34.727	0.0228835	0.0228835	0.999807	0.999812
9.17	7.02535	7.02535	-15.5215	-34.8003	0.0227648	0.0227648	0.999807	0.999812
9.18	7.02171	7.02171	-15.5585	-34.8737	0.0226477	0.0226477	0.999807	0.999812
9.19	7.01808	7.01808	-15.5955	-34.9471	0.0225321	0.0225321	0.999807	0.999812
9.2	7.01444	7.01444	-15.6325	-35.0204	0.0224181	0.0224181	0.999807	0.999812
9.21	7.0108	7.0108	-15.6695	-35.0938	0.0223056	0.0223056	0.999807	0.999812
9.22	7.00716	7.00716	-15.7065	-35.1672	0.0221946	0.0221946	0.999807	0.999812
9.23	7.00351	7.00351	-15.7435	-35.2405	0.0220851	0.0220851	0.999807	0.999812
9.24	6.99987	6.99987	-15.7805	-35.3139	0.021977	0.021977	0.999807	0.999812
9.25	6.99622	6.99622	-15.8175	-35.3873	0.0218704	0.0218704	0.999807	0.999812
9.26	6.99257	6.99257	-15.8545	-35.4606	0.0217651	0.0217651	0.999807	0.999812
9.27	6.98892	6.98892	-15.8915	-35.534	0.0216613	0.0216613	0.999807	0.999812
9.28	6.98527	6.98527	-15.9285	-35.6074	0.0215587	0.0215587	0.999807	0.999812
9.29	6.98161	6.98161	-15.9655	-35.6807	0.0214576	0.0214576	0.999807	0.999812
9.3	6.97795	6.97795	-16.0025	-35.7541	0.0213577	0.0213577	0.999807	0.999812
9.31	6.9743	6.9743	-16.0395	-35.8274	0.0212592	0.0212592	0.999807	0.999812
9.32	6.97063	6.97063	-16.0765	-35.9008	0.0211619	0.0211619	0.999807	0.999812
9.33	6.96697	6.96697	-16.1135	-35.9742	0.0210659	0.0210659	0.999807	0.999812
9.34	6.96331	6.96331	-16.1505	-36.0475	0.0209711	0.0209711	0.999807	0.999812
9.35	6.95964	6.95964	-16.1875	-36.1209	0.0208775	0.0208775	0.999807	0.999812
9.36	6.95598	6.95598	-16.2244	-36.1943	0.0207852	0.0207852	0.999807	0.999812
9.37	6.95231	6.95231	-16.2614	-36.2676	0.020694	0.020694	0.999807	0.999812
9.38	6.94864	6.94864	-16.2984	-36.341	0.020604	0.020604	0.999807	0.999812
9.39	6.94496	6.94496	-16.3354	-36.4144	0.0205151	0.0205151	0.999807	0.999812
9.4	6.94129	6.94129	-16.3724	-36.4877	0.0204273	0.0204273	0.999807	0.999812
9.41	6.93761	6.93761	-16.4094	-36.5611	0.0203407	0.0203407	0.999807	0.999812
9.42	6.93394	6.93394	-16.4464	-36.6345	0.0202551	0.0202551	0.999807	0.999812
9.43	6.93026	6.93026	-16.4834	-36.7078	0.0201707	0.0201707	0.999807	0.999812
9.44	6.92658	6.92658	-16.5204	-36.7812	0.0200872	0.0200872	0.999807	0.999812
9.45	6.9229	6.9229	-16.5574	-36.8546	0.0200049	0.0200049	0.999807	0.999812
9.46	6.91921	6.91921	-16.5944	-36.9279	0.0199235	0.0199235	0.999807	0.999812
9.47	6.91553	6.91553	-16.6314	-37.0013	0.0198432	0.0198432	0.999807	0.999812
9.48	6.91184	6.91184	-16.6684	-37.0747	0.0197639	0.0197639	0.999807	0.999812
9.49	6.90816	6.90816	-16.7054	-37.148	0.0196855	0.0196855	0.999807	0.999812
9.5	6.90447	6.90447	-16.7424	-37.2214	0.0196082	0.0196082	0.999807	0.999812
9.51	6.90078	6.90078	-16.7794	-37.2948	0.0195318	0.0195318	0.999807	0.999812
9.52	6.89709	6.89709	-16.8164	-37.3681	0.0194563	0.0194563	0.999807	0.999812
9.53	6.89339	6.89339	-16.8534	-37.4415	0.0193817	0.0193817	0.999807	0.999812
9.54	6.8897	6.8897	-16.8904	-37.5149	0.0193081	0.0193081	0.999807	0.999812
9.55	6.886	6.886	-16.9274	-37.5882	0.0192353	0.0192353	0.999807	0.999812
9.56	6.88231	6.88231	-16.9644	-37.6616	0.0191635	0.0191635	0.999807	0.999812
9.57	6.87861	6.87861	-17.0014	-37.735	0.0190925	0.0190925	0.999807	0.999812
9.58	6.87491	6.87491	-17.0384	-37.8083	0.0190224	0.0190224	0.999807	0.999812
9.59	6.87121	6.87121	-17.0754	-37.8817	0.0189531	0.0189531	0.999807	0.999812
9.6	6.86751	6.86751	-17.1124	-37.955	0.0188847	0.0188847	0.999807	0.999812
9.61	6.86381	6.86381	-17.1494	-38.0284	0.0188171	0.0188171	0.999807	0.999812
9.62	6.8601	6.8601	-17.1864	-38.1018	0.0187503	0.0187503	0.999807	0.999812
9.63	6.8564	6.8564	-17.2233	-38.1751	0.0186843	0.0186843	0.999807	0.999812
9.64	6.85269	6.85269	-17.2603	-38.2485	0.0186191	0.0186191	0.999807	0.999812
9.65	6.84898	6.84898	-17.2973	-38.3219	0.0185547	0.0185547	0.999807	0.999812
9.66	6.84527	6.84527	-17.3343	-38.3952	0.018491	0.018491	0.999807	0.999812
9.67	6.84156	6.84156	-17.3713	-38.4686	0.0184281	0.0184281	0.999807	0.999812
9.68	6.83785	6.83785	-17.4083	-38.542	0.018366	0.018366	0.999807	0.999812
9.69	6.83414	6.83414	-17.4453	-38.6153	0.0183046	0.0183046	0.999807	0.999812
9.7	6.83043	6.83043	-17.4823	-38.6887	0.0182439	0.0182439	0.999807	0.999812
9.71	6.82671	6.82671	-17.5193	-38.7621	0.0181839	0.0181839	0.999807	0.999812
9.72	6.823	6.823	-17.5563	-38.8354	0.0181246	0.0181246	0.999807	0.999812
9.73	6.81928	6.81928	-17.5933	-38.9088	0.0180661	0.0180661	0.999807	0.999812
9.74	6.81556	6.81556	-17.6303	-38.9822	0.0180082	0.0180082	0.999807	0.999812
9.75	6.81184	6.81184	-17.6673	-39.0555	0.017951	0.017951	0.999807	0.999812
9.76	6.80812	6.80812	-17.7043	-39.1289	0.0178944	0.0178944	0.999807	0.999812
9.77	6.8044	6.8044	-17.7413	-39.2023	0.0178385	0.0178385	0.999807	0.999812
9.78	6.80068	6.80068	-17.7783	-39.2756	0.0177833	0.0177833	0.999807	0.999812
9.79	6.79696	6.79696	-17.8153	-39.349	0.0177287	0.0177287	0.999807	0.999812
9.8	6.79324	6.79324	-17.8523	-39.4224	0.0176747	0.0176747	0.999807	0.999812
9.81	6.78951	6.78951	-17.8893	-39.4957	0.0176214	0.0176214	0.999807	0.999812
9.82	6.78579	6.78579	-17.9263	-39.5691	0.0175687	0.0175687	0.999807	0.999812
9.83	6.78206	6.78206	-17.9633	-39.6425	0.0175166	0.0175166	0.999807	0.999812
9.84	6.77833	6.77833	-18.0003	-39.7158	0.017465	0.017465	0.999807	0.999812
9.85	6.7746	6.7746	-18.0373	-39.7892	0.0174141	0.0174141	0.999807	0.999812
9.86	6.77088	6.77088	-18.0743	-39.8626	0.0173638	0.0173638	0.999807	0.999812
9.87	6.76715	6.76715	-18.1113	-39.9359	0.017314	0.017314	0.999807	0.999812
9.88	6.76341	6.76341	-18.1483	-40.0093	0.0172648	0.0172648	0.999807	0.999812
9.89	6.75968	6.75968	-18.1852	-40.0827	0.0172161	0.0172161	0.999807	0.999812
9.9	6.75595	6.75595	-18.2222	-40.156	0.017168	0.017168	0.999807	0.999812
9.91	6.75222	6.75222	-18.2592	-40.2294	0.0171205	0.0171205	0.999807	0.999812
9.92	6.74848	6.74848	-18.2962	-40.3027	0.0170734	0.0170734	0.999807	0.999812
9.93	6.74475	6.74475	-18.3332	-40.3761	0.017027	0.017027	0.999807	0.999812
9.94	6.74101	6.74101	-18.3702	-40.4495	0.016981	0.016981	0.999807	0.999812
9.95	6.73727	6.73727	-18.4072	-40.5228	0.0169355	0.0169355	0.999807	0.999812
9.96	6.73354	6.73354	-18.4442	-40.5962	0.0168906	0.0168906	0.999807	0.999812
9.97	6.7298	6.7298	-18.4812	-40.6696	0.0168462	0.0168462	0.999807	0.999812
9.98	6.72606	6.72606	-18.5182	-40.7429	0.0168022	0.0168022	0.999807	0.999812
9.99	6.72232	6.72232	-18.5552	-40.8163	0.0167588	0.0167588	0.999807	0.999812
10	6.71858	6.71858	-18.5922	-40.8897	0.0167158	0.0167158	0.999807	0.999812
10.01	6.71484	6.71484	-18.6292	-40.963	0.0166733	0.0166733	0.999807	0.999812
10.02	6.71109	6.71109	-18.6662	-41.0364	0.0166313	0.0166313	0.999807	0.999812
10.03	6.70735	6.70735	-18.7032	-41.1098	0.0165898	0.0165898	0.999807	0.999812
10.04	6.70361	6.70361	-18.7402	-41.1831	0.0165487	0.0165487	0.999807	0.999812
10.05	6.69986	6.69986	-18.7772	-41.2565	0.016508	0.016508	0.999807	0.999812
10.06	6.69612	6.69612	-18.8142	-41.3299	0.0164678	0.0164678	0.999807	0.999812
10.07	6.69237	6.69237	-18.8512	-41.4032	0.0164281	0.0164281	0.999807	0.999812
10.08	6.68862	6.68862	-18.8882	-41.4766	0.0163888	0.0163888	0.999807	0.999812
10.09	6.68488	6.68488	-18.9252	-41.55	0.0163499	0.0163499	0.999807	0.999812
10.1	6.68113	6.68113	-18.9622	-41.6233	0.0163114	0.0163114	0.999807	0.999812
10.11	6.67738	6.67738	-18.9992	-41.6967	0.0162734	0.0162734	0.999807	0.999812
10.12	6.67363	6.67363	-19.0362	-41.7701	0.0162358	0.0162358	0.999807	0.999812
10.13	6.66988	6.66988	-19.0732	-41.8434	0.0161985	0.0161985	0.999807	0.999812
10.14	6.66613	6.66613	-19.1102	-41.9168	0.0161617	0.0161617	0.999807	0.999812
10.15	6.66238	6.66238	-19.1472	-41.9902	0.0161253	0.0161253	0.999807	0.999812
10.16	6.65863	6.65863	-19.1841	-42.0635	0.0160893	0.0160893	0.999807	0.999812
10.17	6.65487	6.65487	-19.2211	-42.1369	0.0160537	0.0160537	0.999807	0.999812
10.18	6.65112	6.65112	-19.2581	-42.2103	0.0160184	0.0160184	0.999807	0.999812
10.19	6.64737	6.64737	-19.2951	-42.2836	0.0159836	0.0159836	0.999807	0.999812
10.2	6.64361	6.64361	-19.3321	-42.357	0.0159491	0.0159491	0.999807	0.999812
10.21	6.63986	6.63986	-19.3691	-42.4304	0.015915	0.015915	0.999807	0.999812
10.22	6.6361	6.6361	-19.4061	-42.5037	0.0158812	0.0158812	0.999807	0.999812
10.23	6.63234	6.63234	-19.4431	-42.5771	0.0158478	0.0158478	0.999807	0.999812
10.24	6.62859	6.62859	-19.4801	-42.6504	0.0158148	0.0158148	0.999807	0.999812
10.25	6.62483	6.62483	-19.5171	-42.7238	0.0157821	0.0157821	0.999807	0.999812
10.26	6.62107	6.62107	-19.5541	-42.7972	0.0157498	0.0157498	0.999807	0.999812
10.27	6.61731	6.61731	-19.5911	-42.8705	0.0157178	0.0157178	0.999807	0.999812
10.28	6.61355	6.61355	-19.6281	-42.9439	0.0156861	0.0156861	0.999807	0.999812
10.29	6.60979	6.60979	-19.6651	-43.0173	0.0156548	0.0156548	0.999807	0.999812
10.3	6.60603	6.60603	-19.7021	-43.0906	0.0156238	0.0156238	0.999807	0.999812
10.31	6.60227	6.60227	-19.7391	-43.164	0.0155932	0.0155932	0.999807	0.999812
10.32	6.59851	6.59851	-19.7761	-43.2374	0.0155628	0.0155628	0.999807	0.999812
10.33	6.59475	6.59475	-19.8131	-43.3107	0.0155328	0.0155328	0.999807	0.999812
10.34	6.59098	6.59098	-19.8501	-43.3841	0.0155031	0.0155031	0.999807	0.999812
10.35	6.58722	6.58722	-19.8871	-43.4575	0.0154737	0.0154737	0.999807	0.999812
10.36	6.58346	6.58346	-19.9241	-43.5308	0.0154447	0.0154447	0.999807	0.999812
10.37	6.57969	6.57969	-19.9611	-43.6042	0.0154159	0.0154159	0.999807	0.999812
10.38	6.57593	6.57593	-19.9981	-43.6776	0.0153874	0.0153874	0.999807	0.999812
10.39	6.57216	6.57216	-20.0351	-43.7509	0.0153593	0.0153593	0.999807	0.999812
10.4	6.5684	6.5684	-20.0721	-43.8243	0.0153314	0.0153314	0.999807	0.999812
10.41	6.56463	6.56463	-20.1091	-43.8977	0.0153038	0.0153038	0.999807	0.999812
10.42	6.56086	6.56086	-20.1461	-43.971	0.0152765	0.0152765	0.999807	0.999812
10.43	6.5571	6.5571	-20.183	-44.0444	0.0152495	0.0152495	0.999807	0.999812
10.44	6.55333	6.55333	-20.22	-44.1178	0.0152228	0.0152228	0.999807	0.999812
10.45	6.54956	6.54956	-20.257	-44.1911	0.0151963	0.0151963	0.999807	0.999812
10.46	6.54579	6.54579	-20.294	-44.2645	0.0151701	0.0151701	0.999807	0.999812
10.47	6.54202	6.54202	-20.331	-44.3379	0.0151442	0.0151442	0.999807	0.999812
10.48	6.53825	6.53825	-20.368	-44.4112	0.0151186	0.0151186	0.999807	0.999812
10.49	6.53448	6.53448	-20.405	-44.4846	0.0150932	0.0150932	0.999807	0.999812
10.5	6.53071	6.53071	-20.442	-44.558	0.0150681	0.0150681	0.999807	0.999812
10.51	6.52694	6.52694	-20.479	-44.6313	0.0150432	0.0150432	0.999807	0.999812
10.52	6.52317	6.52317	-20.516	-44.7047	0.0150186	0.0150186	0.999807	0.999812
10.53	6.5194	6.5194	-20.553	-44.778	0.0149942	0.0149942	0.999807	0.999812
10.54	6.51562	6.51562	-20.59	-44.8514	0.0149701	0.0149701	0.999807	0.999812
10.55	6.51185	6.51185	-20.627	-44.9248	0.0149463	0.0149463	0.999807	0.999812
10.56	6.50808	6.50808	-20.664	-44.9981	0.0149227	0.0149227	0.999807	0.999812
10.57	6.5043	6.5043	-20.701	-45.0715	0.0148993	0.0148993	0.999807	0.999812
10.58	6.50053	6.50053	-20.738	-45.1449	0.0148762	0.0148762	0.999807	0.999812
10.59	6.49676	6.49676	-20.775	-45.2182	0.0148533	0.0148533	0.999807	0.999812
10.6	6.49298	6.49298	-20.812	-45.2916	0.0148306	0.0148306	0.999807	0.999812
10.61	6.48921	6.48921	-20.849	-45.365	0.0148082	0.0148082	0.999807	0.999812
10.62	6.48543	6.48543	-20.886	-45.4383	0.014786	0.014786	0.999807	0.999812
10.63	6.48165	6.48165	-20.923	-45.5117	0.014764	0.014764	0.999807	0.999812
10.64	6.47788	6.47788	-20.96	-45.5851	0.0147422	0.0147422	0.999807	0.999812
10.65	6.4741	6.4741	-20.997	-45.6584	0.0147207	0.0147207	0.999807	0.999812
10.66	6.47032	6.47032	-21.034	-45.7318	0.0146994	0.0146994	0.999807	0.999812
10.67	6.46655	6.46655	-21.071	-45.8052	0.0146782	0.0146782	0.999807	0.999812
10.68	6.46277	6.46277	-21.108	-45.8785	0.0146574	0.0146574	0.999807	0.999812
10.69	6.45899	6.45899	-21.1449	-45.9519	0.0146367	0.0146367	0.999807	0.999812
10.7	6.45521	6.45521	-21.1819	-46.0253	0.0146162	0.0146162	0.999807	0.999812
10.71	6.45143	6.45143	-21.2189	-46.0986	0.0145959	0.0145959	0.999807	0.999812
10.72	6.44765	6.44765	-21.2559	-46.172	0.0145759	0.0145759	0.999807	0.999812
10.73	6.44387	6.44387	-21.2929	-46.2454	0.014556	0.014556	0.999807	0.999812
10.74	6.44009	6.44009	-21.3299	-46.3187	0.0145363	0.0145363	0.999807	0.999812
10.75	6.43631	6.43631	-21.3669	-46.3921	0.0145169	0.0145169	0.999807	0.999812
10.76	6.43253	6.43253	-21.4039	-46.4655	0.0144976	0.0144976	0.999807	0.999812
10.77	6.42875	6.42875	-21.4409	-46.5388	0.0144785	0.0144785	0.999807	0.999812
10.78	6.42497	6.42497	-21.4779	-46.6122	0.0144596	0.0144596	0.999807	0.999812
10.79	6.42119	6.42119	-21.5149	-46.6856	0.0144409	0.0144409	0.999807	0.999812
10.8	6.4174	6.4174	-21.5519	-46.7589	0.0144224	0.0144224	0.999807	0.999812
10.81	6.41362	6.41362	-21.5889	-46.8323	0.014404	0.014404	0.999807	0.999812
10.82	6.40984	6.40984	-21.6259	-46.9057	0.0143859	0.0143859	0.999807	0.999812
10.83	6.40606	6.40606	-21.6629	-46.979	0.0143679	0.0143679	0.999807	0.999812
10.84	6.40227	6.40227	-21.6999	-47.0524	0.0143501	0.0143501	0.999807	0.999812
10.85	6.39849	6.39849	-21.7369	-47.1257	0.0143325	0.0143325	0.999807	0.999812
10.86	6.3947	6.3947	-21.7739	-47.1991	0.0143151	0.0143151	0.999807	0.999812
10.87	6.39092	6.39092	-21.8109	-47.2725	0.0142978	0.0142978	0.999807	0.999812
10.88	6.38713	6.38713	-21.8479	-47.3458	0.0142807	0.0142807	0.999807	0.999812
10.89	6.38335	6.38335	-21.8849	-47.4192	0.0142638	0.0142638	0.999807	0.999812
10.9	6.37956	6.37956	-21.9219	-47.4926	0.014247	0.014247	0.999807	0.999812
10.91	6.37578	6.37578	-21.9589	-47.5659	0.0142304	0.0142304	0.999807	0.999812
10.92	6.37199	6.37199	-21.9959	-47.6393	0.014214	0.014214	0.999807	0.999812
10.93	6.36821	6.36821	-22.0329	-47.7127	0.0141977	0.0141977	0.999807	0.999812
10.94	6.36442	6.36442	-22.0699	-47.786	0.0141816	0.0141816	0.999807	0.999812
10.95	6.36063	6.36063	-22.1069	-47.8594	0.0141656	0.0141656	0.999807	0.999812
10.96	6.35685	6.35685	-22.1438	-47.9328	0.0141498	0.0141498	0.999807	0.999812
10.97	6.35306	6.35306	-22.1808	-48.0061	0.0141342	0.0141342	0.999807	0.999812
10.98	6.34927	6.34927	-22.2178	-48.0795	0.0141187	0.0141187	0.999807	0.999812
10.99	6.34548	6.34548	-22.2548	-48.1529	0.0141033	0.0141033	0.999807	0.999812
11	6.34169	6.34169	-22.2918	-48.2262	0.0140881	0.0140881	0.999807	0.999812
11.01	6.33791	6.33791	-22.3288	-48.2996	0.0140731	0.0140731	0.999807	0.999812
11.02	6.33412	6.33412	-22.3658	-48.373	0.0140582	0.0140582	0.999807	0.999812
11.03	6.33033	6.33033	-22.4028	-48.4463	0.0140434	0.0140434	0.999807	0.999812
11.04	6.32654	6.32654	-22.4398	-48.5197	0.0140288	0.0140288	0.999807	0.999812
11.05	6.32275	6.32275	-22.4768	-48.5931	0.0140143	0.0140143	0.999807	0.999812
11.06	6.31896	6.31896	-22.5138	-48.6664	0.014	0.014	0.999807	0.999812
11.07	6.31517	6.31517	-22.5508	-48.7398	0.0139858	0.0139858	0.999807	0.999812
11.08	6.31138	6.31138	-22.5878	-48.8132	0.0139718	0.0139718	0.999807	0.999812
11.09	6.30759	6.30759	-22.6248	-48.8865	0.0139579	0.0139579	0.999807	0.999812
11.1	6.3038	6.3038	-22.6618	-48.9599	0.0139441	0.0139441	0.999807	0.999812
11.11	6.30001	6.30001	-22.6988	-49.0333	0.0139304	0.0139304	0.999807	0.999812
11.12	6.29622	6.29622	-22.7358	-49.1066	0.0139169	0.0139169	0.999807	0.999812
11.13	6.29242	6.29242	-22.7728	-49.18	0.0139035	0.0139035	0.999807	0.999812
11.14	6.28863	6.28863	-22.8098	-49.2534	0.0138903	0.0138903	0.999807	0.999812
11.15	6.28484	6.28484	-22.8468	-49.3267	0.0138771	0.0138771	0.999807	0.999812
11.16	6.28105	6.28105	-22.8838	-49.4001	0.0138641	0.0138641	0.999807	0.999812
11.17	6.27726	6.27726	-22.9208	-49.4734	0.0138513	0.0138513	0.999807	0.999812
11.18	6.27346	6.27346	-22.9578	-49.5468	0.0138385	0.0138385	0.999807	0.999812
11.19	6.26967	6.26967	-22.9948	-49.6202	0.0138259	0.0138259	0.999807	0.999812
11.2	6.26588	6.26588	-23.0318	-49.6935	0.0138134	0.0138134	0.999807	0.999812
11.21	6.26208	6.26208	-23.0688	-49.7669	0.013801	0.013801	0.999807	0.999812
11.22	6.25829	6.25829	-23.1058	-49.8403	0.0137887	0.0137887	0.999807	0.999812
11.23	6.2545	6.2545	-23.1427	-49.9136	0.0137765	0.0137765	0.999807	0.999812
11.24	6.2507	6.2507	-23.1797	-49.987	0.0137645	0.0137645	0.999807	0.999812
11.25	6.24691	6.24691	-23.2167	-50.0604	0.0137526	0.0137526	0.999807	0.999812
11.26	6.24311	6.24311	-23.2537	-50.1337	0.0137408	0.0137408	0.999807	0.999812
11.27	6.23932	6.23932	-23.2907	-50.2071	0.0137291	0.0137291	0.999807	0.999812
11.28	6.23552	6.23552	-23.3277	-50.2805	0.0137175	0.0137175	0.999807	0.999812
11.29	6.23173	6.23173	-23.3647	-50.3538	0.013706	0.013706	0.999807	0.999812
11.3	6.22793	6.22793	-23.4017	-50.4272	0.0136947	0.0136947	0.999807	0.999812
11.31	6.22414	6.22414	-23.4387	-50.5006	0.0136834	0.0136834	0.999807	0.999812
11.32	6.22034	6.22034	-23.4757	-50.5739	0.0136723	0.0136723	0.999807	0.999812
11.33	6.21654	6.21654	-23.5127	-50.6473	0.0136612	0.0136612	0.999807	0.999812
11.34	6.21275	6.21275	-23.5497	-50.7207	0.0136503	0.0136503	0.999807	0.999812
11.35	6.20895	6.20895	-23.5867	-50.794	0.0136394	0.0136394	0.999807	0.999812
11.36	6.20516	6.20516	-23.6237	-50.8674	0.0136287	0.0136287	0.999807	0.999812
11.37	6.20136	6.20136	-23.6607	-50.9408	0.0136181	0.0136181	0.999807	0.999812
11.38	6.19756	6.19756	-23.6977	-51.0141	0.0136075	0.0136075	0.999807	0.999812
11.39	6.19377	6.19377	-23.7347	-51.0875	0.0135971	0.0135971	0.999807	0.999812
11.4	6.18997	6.18997	-23.7717	-51.1609	0.0135868	0.0135868	0.999807	0.999812
11.41	6.18617	6.18617	-23.8087	-51.2342	0.0135766	0.0135766	0.999807	0.999812
11.42	6.18237	6.18237	-23.8457	-51.3076	0.0135664	0.0135664	0.999807	0.999812
11.43	6.17857	6.17857	-23.8827	-51.381	0.0135564	0.0135564	0.999807	0.999812
11.44	6.17478	6.17478	-23.9197	-51.4543	0.0135464	0.0135464	0.999807	0.999812
11.45	6.17098	6.17098	-23.9567	-51.5277	0.0135366	0.0135366	0.999807	0.999812
11.46	6.16718	6.16718	-23.9937	-51.601	0.0135268	0.0135268	0.999807	0.999812
11.47	6.16338	6.16338	-24.0307	-51.6744	0.0135172	0.0135172	0.999807	0.999812
11.48	6.15958	6.15958	-24.0677	-51.7478	0.0135076	0.0135076	0.999807	0.999812
11.49	6.15578	6.15578	-24.1046	-51.8211	0.0134981	0.0134981	0.999807	0.999812
11.5	6.15199	6.15199	-24.1416	-51.8945	0.0134887	0.0134887	0.999807	0.999812
11.51	6.14819	6.14819	-24.1786	-51.9679	0.0134794	0.0134794	0.999807	0.999812
11.52	6.14439	6.14439	-24.2156	-52.0412	0.0134702	0.0134702	0.999807	0.999812
11.53	6.14059	6.14059	-24.2526	-52.1146	0.013461	0.013461	0.999807	0.999812
11.54	6.13679	6.13679	-24.2896	-52.188	0.013452	0.013452	0.999807	0.999812
11.55	6.13299	6.13299	-24.3266	-52.2613	0.013443	0.013443	0.999807	0.999812
11.56	6.12919	6.12919	-24.3636	-52.3347	0.0134341	0.0134341	0.999807	0.999812
11.57	6.12539	6.12539	-24.4006	-52.4081	0.0134253	0.0134253	0.999807	0.999812
11.58	6.12159	6.12159	-24.4376	-52.4814	0.0134166	0.0134166	0.999807	0.999812
11.59	6.11779	6.11779	-24.4746	-52.5548	0.013408	0.013408	0.999807	0.999812
11.6	6.11399	6.11399	-24.5116	-52.6282	0.0133994	0.0133994	0.999807	0.999812
11.61	6.11018	6.11018	-24.5486	-52.7015	0.013391	0.013391	0.999807	0.999812
11.62	6.10638	6.10638	-24.5856	-52.7749	0.0133826	0.0133826	0.999807	0.999812
11.63	6.10258	6.10258	-24.6226	-52.8483	0.0133743	0.0133743	0.999807	0.999812
11.64	6.09878	6.09878	-24.6596	-52.9216	0.013366	0.013366	0.999807	0.999812
11.65	6.09498	6.09498	-24.6966	-52.995	0.0133579	0.0133579	0.999807	0.999812
11.66	6.09118	6.09118	-24.7336	-53.0684	0.0133498	0.0133498	0.999807	0.999812
11.67	6.08738	6.08738	-24.7706	-53.1417	0.0133418	0.0133418	0.999807	0.999812
11.68	6.08357	6.08357	-24.8076	-53.2151	0.0133338	0.0133338	0.999807	0.999812
11.69	6.07977	6.07977	-24.8446	-53.2885	0.013326	0.013326	0.999807	0.999812
11.7	6.07597	6.07597	-24.8816	-53.3618	0.0133182	0.0133182	0.999807	0.999812
11.71	6.07217	6.07217	-24.9186	-53.4352	0.0133105	0.0133105	0.999807	0.999812
11.72	6.06837	6.06837	-24.9556	-53.5086	0.0133028	0.0133028	0.999807	0.999812
11.73	6.06456	6.06456	-24.9926	-53.5819	0.0132952	0.0132952	0.999807	0.999812
11.74	6.06076	6.06076	-25.0296	-53.6553	0.0132877	0.0132877	0.999807	0.999812
11.75	6.05696	6.05696	-25.0666	-53.7287	0.0132803	0.0132803	0.999807	0.999812
11.76	6.05316	6.05316	-25.1035	-53.802	0.0132729	0.0132729	0.999807	0.999812
11.77	6.04935	6.04935	-25.1405	-53.8754	0.0132656	0.0132656	0.999807	0.999812
11.78	6.04555	6.04555	-25.1775	-53.9487	0.0132584	0.0132584	0.999807	0.999812
11.79	6.04175	6.04175	-25.2145	-54.0221	0.0132513	0.0132513	0.999807	0.999812
11.8	6.03794	6.03794	-25.2515	-54.0955	0.0132442	0.0132442	0.999807	0.999812
11.81	6.03414	6.03414	-25.2885	-54.1688	0.0132371	0.0132371	0.999807	0.999812
11.82	6.03033	6.03033	-25.3255	-54.2422	0.0132302	0.0132302	0.999807	0.999812
11.83	6.02653	6.02653	-25.3625	-54.3156	0.0132233	0.0132233	0.999807	0.999812
11.84	6.02273	6.02273	-25.3995	-54.3889	0.0132164	0.0132164	0.999807	0.999812
11.85	6.01892	6.01892	-25.4365	-54.4623	0.0132097	0.0132097	0.999807	0.999812
11.86	6.01512	6.01512	-25.4735	-54.5357	0.0132029	0.0132029	0.999807	0.999812
11.87	6.01131	6.01131	-25.5105	-54.609	0.0131963	0.0131963	0.999807	0.999812
11.88	6.00751	6.00751	-25.5475	-54.6824	0.0131897	0.0131897	0.999807	0.999812
11.89	6.00371	6.00371	-25.5845	-54.7558	0.0131832	0.0131832	0.999807	0.999812
11.9	5.9999	5.9999	-25.6215	-54.8291	0.0131767	0.0131767	0.999807	0.999812
11.91	5.9961	5.9961	-25.6585	-54.9025	0.0131703	0.0131703	0.999807	0.999812
11.92	5.99229	5.99229	-25.6955	-54.9759	0.013164	0.013164	0.999807	0.999812
11.93	5.98849	5.98849	-25.7325	-55.0492	0.0131577	0.0131577	0.999807	0.999812
11.94	5.98468	5.98468	-25.7695	-55.1226	0.0131514	0.0131514	0.999807	0.999812
11.95	5.98088	5.98088	-25.8065	-55.196	0.0131453	0.0131453	0.999807	0.999812
11.96	5.97707	5.97707	-25.8435	-55.2693	0.0131391	0.0131391	0.999807	0.999812
11.97	5.97326	5.97326	-25.8805	-55.3427	0.0131331	0.0131331	0.999807	0.999812
11.98	5.96946	5.96946	-25.9175	-55.4161	0.0131271	0.0131271	0.999807	0.999812
11.99	5.96565	5.96565	-25.9545	-55.4894	0.0131211	0.0131211	0.999807	0.999812
12	5.96185	5.96185	-25.9915	-55.5628	0.0131152	0.0131152	0.999807	0.999812
12.01	5.95804	5.95804	-26.0285	-55.6362	0.0131094	0.0131094	0.999807	0.999812
12.02	5.95424	5.95424	-26.0655	-55.7095	0.0131036	0.0131036	0.999807	0.999812
12.03	5.95043	5.95043	-26.1024	-55.7829	0.0130979	0.0130979	0.999807	0.999812
12.04	5.94662	5.94662	-26.1394	-55.8563	0.0130922	0.0130922	0.999807	0.999812
12.05	5.94282	5.94282	-26.1764	-55.9296	0.0130865	0.0130865	0.999807	0.999812
12.06	5.93901	5.93901	-26.2134	-56.003	0.013081	0.013081	0.999807	0.999812
12.07	5.9352	5.9352	-26.2504	-56.0763	0.0130754	0.0130754	0.999807	0.999812
12.08	5.9314	5.9314	-26.2874	-56.1497	0.01307	0.01307	0.999807	0.999812
12.09	5.92759	5.92759	-26.3244	-56.2231	0.0130645	0.0130645	0.999807	0.999812
12.1	5.92378	5.92378	-26.3614	-56.2964	0.0130591	0.0130591	0.999807	0.999812
12.11	5.91998	5.91998	-26.3984	-56.3698	0.0130538	0.0130538	0.999807	0.999812
12.12	5.91617	5.91617	-26.4354	-56.4432	0.0130485	0.0130485	0.999807	0.999812
12.13	5.91236	5.91236	-26.4724	-56.5165	0.0130433	0.0130433	0.999807	0.999812
12.14	5.90856	5.90856	-26.5094	-56.5899	0.0130381	0.0130381	0.999807	0.999812
12.15	5.90475	5.90475	-26.5464	-56.6633	0.013033	0.013033	0.999807	0.999812
12.16	5.90094	5.90094	-26.5834	-56.7366	0.0130279	0.0130279	0.999807	0.999812
12.17	5.89713	5.89713	-26.6204	-56.81	0.0130228	0.0130228	0.999807	0.999812
12.18	5.89333	5.89333	-26.6574	-56.8834	0.0130178	0.0130178	0.999807	0.999812
12.19	5.88952	5.88952	-26.6944	-56.9567	0.0130129	0.0130129	0.999807	0.999812
12.2	5.88571	5.88571	-26.7314	-57.0301	0.013008	0.013008	0.999807	0.999812
12.21	5.8819	5.8819	-26.7684	-57.1035	0.0130031	0.0130031	0.999807	0.999812
12.22	5.8781	5.8781	-26.8054	-57.1768	0.0129983	0.0129983	0.999807	0.999812
12.23	5.87429	5.87429	-26.8424	-57.2502	0.0129935	0.0129935	0.999807	0.999812
12.24	5.87048	5.87048	-26.8794	-57.3236	0.0129888	0.0129888	0.999807	0.999812
12.25	5.86667	5.86667	-26.9164	-57.3969	0.0129841	0.0129841	0.999807	0.999812
12.26	5.86286	5.86286	-26.9534	-57.4703	0.0129795	0.0129795	0.999807	0.999812
12.27	5.85905	5.85905	-26.9904	-57.5437	0.0129749	0.0129749	0.999807	0.999812
12.28	5.85525	5.85525	-27.0274	-57.617	0.0129703	0.0129703	0.999807	0.999812
12.29	5.85144	5.85144	-27.0643	-57.6904	0.0129658	0.0129658	0.999807	0.999812
12.3	5.84763	5.84763	-27.1013	-57.7638	0.0129613	0.0129613	0.999807	0.999812
12.31	5.84382	5.84382	-27.1383	-57.8371	0.0129569	0.0129569	0.999807	0.999812
12.32	5.84001	5.84001	-27.1753	-57.9105	0.0129525	0.0129525	0.999807	0.999812
12.33	5.8362	5.8362	-27.2123	-57.9839	0.0129481	0.0129481	0.999807	0.999812
12.34	5.83239	5.83239	-27.2493	-58.0572	0.0129438	0.0129438	0.999807	0.999812
12.35	5.82859	5.82859	-27.2863	-58.1306	0.0129395	0.0129395	0.999807	0.999812
12.36	5.82478	5.82478	-27.3233	-58.204	0.0129353	0.0129353	0.999807	0.999812
12.37	5.82097	5.82097	-27.3603	-58.2773	0.0129311	0.0129311	0.999807	0.999812
12.38	5.81716	5.81716	-27.3973	-58.3507	0.0129269	0.0129269	0.999807	0.999812
12.39	5.81335	5.81335	-27.4343	-58.424	0.0129228	0.0129228	0.999807	0.999812
12.4	5.80954	5.80954	-27.4713	-58.4974	0.0129187	0.0129187	0.999807	0.999812
12.41	5.80573	5.80573	-27.5083	-58.5708	0.0129146	0.0129146	0.999807	0.999812
12.42	5.80192	5.80192	-27.5453	-58.6441	0.0129106	0.0129106	0.999807	0.999812
12.43	5.79811	5.79811	-27.5823	-58.7175	0.0129066	0.0129066	0.999807	0.999812
12.44	5.7943	5.7943	-27.6193	-58.7909	0.0129027	0.0129027	0.999807	0.999812
12.45	5.79049	5.79049	-27.6563	-58.8642	0.0128988	0.0128988	0.999807	0.999812
12.46	5.78668	5.78668	-27.6933	-58.9376	0.0128949	0.0128949	0.999807	0.999812
12.47	5.78287	5.78287	-27.7303	-59.011	0.0128911	0.0128911	0.999807	0.999812
12.48	5.77906	5.77906	-27.7673	-59.0843	0.0128873	0.0128873	0.999807	0.999812
12.49	5.77525	5.77525	-27.8043	-59.1577	0.0128835	0.0128835	0.999807	0.999812
12.5	5.77144	5.77144	-27.8413	-59.2311	0.0128798	0.0128798	0.999807	0.999812
12.51	5.76763	5.76763	-27.8783	-59.3044	0.012876	0.012876	0.999807	0.999812
12.52	5.76382	5.76382	-27.9153	-59.3778	0.0128724	0.0128724	0.999807	0.999812
12.53	5.76001	5.76001	-27.9523	-59.4512	0.0128687	0.0128687	0.999807	0.999812
12.54	5.7562	5.7562	-27.9893	-59.5245	0.0128651	0.0128651	0.999807	0.999812
12.55	5.75239	5.75239	-28.0263	-59.5979	0.0128616	0.0128616	0.999807	0.999812
12.56	5.74858	5.74858	-28.0632	-59.6713	0.012858	0.012858	0.999807	0.999812
12.57	5.74477	5.74477	-28.1002	-59.7446	0.0128545	0.0128545	0.999807	0.999812
12.58	5.74096	5.74096	-28.1372	-59.818	0.0128511	0.0128511	0.999807	0.999812
12.59	5.73715	5.73715	-28.1742	-59.8914	0.0128476	0.0128476	0.999807	0.999812
12.6	5.73334	5.73334	-28.2112	-59.9647	0.0128442	0.0128442	0.999807	0.999812
12.61	5.72953	5.72953	-28.2482	-60.0381	0.0128408	0.0128408	0.999807	0.999812
12.62	5.72572	5.72572	-28.2852	-60.1115	0.0128375	0.0128375	0.999807	0.999812
12.63	5.72191	5.72191	-28.3222	-60.1848	0.0128341	0.0128341	0.999807	0.999812
12.64	5.71809	5.71809	-28.3592	-60.2582	0.0128309	0.0128309	0.999807	0.999812
12.65	5.71428	5.71428	-28.3962	-60.3316	0.0128276	0.0128276	0.999807	0.999812
12.66	5.71047	5.71047	-28.4332	-60.4049	0.0128244	0.0128244	0.999807	0.999812
12.67	5.70666	5.70666	-28.4702	-60.4783	0.0128212	0.0128212	0.999807	0.999812
12.68	5.70285	5.70285	-28.5072	-60.5517	0.012818	0.012818	0.999807	0.999812
12.69	5.69904	5.69904	-28.5442	-60.625	0.0128148	0.0128148	0.999807	0.999812
12.7	5.69523	5.69523	-28.5812	-60.6984	0.0128117	0.0128117	0.999807	0.999812
12.71	5.69142	5.69142	-28.6182	-60.7717	0.0128086	0.0128086	0.999807	0.999812
12.72	5.68761	5.68761	-28.6552	-60.8451	0.0128056	0.0128056	0.999807	0.999812
12.73	5.68379	5.68379	-28.6922	-60.9185	0.0128025	0.0128025	0.999807	0.999812
12.74	5.67998	5.67998	-28.7292	-60.9918	0.0127995	0.0127995	0.999807	0.999812
12.75	5.67617	5.67617	-28.7662	-61.0652	0.0127966	0.0127966	0.999807	0.999812
12.76	5.67236	5.67236	-28.8032	-61.1386	0.0127936	0.0127936	0.999807	0.999812
12.77	5.66855	5.66855	-28.8402	-61.2119	0.0127907	0.0127907	0.999807	0.999812
12.78	5.66474	5.66474	-28.8772	-61.2853	0.0127878	0.0127878	0.999807	0.999812
12.79	5.66092	5.66092	-28.9142	-61.3587	0.0127849	0.0127849	0.999807	0.999812
12.8	5.65711	5.65711	-28.9512	-61.432	0.012782	0.012782	0.999807	0.999812
12.81	5.6533	5.6533	-28.9882	-61.5054	0.0127792	0.0127792	0.999807	0.999812
12.82	5.64949	5.64949	-29.0252	-61.5788	0.0127764	0.0127764	0.999807	0.999812
12.83	5.64568	5.64568	-29.0621	-61.6521	0.0127737	0.0127737	0.999807	0.999812
12.84	5.64186	5.64186	-29.0991	-61.7255	0.0127709	0.0127709	0.999807	0.999812
12.85	5.63805	5.63805	-29.1361	-61.7989	0.0127682	0.0127682	0.999807	0.999812
12.86	5.63424	5.63424	-29.1731	-61.8722	0.0127655	0.0127655	0.999807	0.999812
12.87	5.63043	5.63043	-29.2101	-61.9456	0.0127628	0.0127628	0.999807	0.999812
12.88	5.62662	5.62662	-29.2471	-62.019	0.0127602	0.0127602	0.999807	0.999812
12.89	5.6228	5.6228	-29.2841	-62.0923	0.0127575	0.0127575	0.999807	0.999812
12.9	5.61899	5.61899	-29.3211	-62.1657	0.0127549	0.0127549	0.999807	0.999812
12.91	5.61518	5.61518	-29.3581	-62.2391	0.0127523	0.0127523	0.999807	0.999812
12.92	5.61137	5.61137	-29.3951	-62.3124	0.0127498	0.0127498	0.999807	0.999812
12.93	5.60755	5.60755	-29.4321	-62.3858	0.0127473	0.0127473	0.999807	0.999812
12.94	5.60374	5.60374	-29.4691	-62.4592	0.0127447	0.0127447	0.999807	0.999812
12.95	5.59993	5.59993	-29.5061	-62.5325	0.0127423	0.0127423	0.999807	0.999812
12.96	5.59612	5.59612	-29.5431	-62.6059	0.0127398	0.0127398	0.999807	0.999812
12.97	5.5923	5.5923	-29.5801	-62.6793	0.0127373	0.0127373	0.999807	0.999812
12.98	5.58849	5.58849	-29.6171	-62.7526	0.0127349	0.0127349	0.999807	0.999812
12.99	5.58468	5.58468	-29.6541	-62.826	0.0127325	0.0127325	0.999807	0.999812
13	5.58087	5.58087	-29.6911	-62.8993	0.0127301	0.0127301	0.999807	0.999812
13.01	5.57705	5.57705	-29.7281	-62.9727	0.0127278	0.0127278	0.999807	0.999812
13.02	5.57324	5.57324	-29.7651	-63.0461	0.0127254	0.0127254	0.999807	0.999812
13.03	5.56943	5.56943	-29.8021	-63.1194	0.0127231	0.0127231	0.999807	0.999812
13.04	5.56562	5.56562	-29.8391	-63.1928	0.0127208	0.0127208	0.999807	0.999812
13.05	5.5618	5.5618	-29.8761	-63.2662	0.0127185	0.0127185	0.999807	0.999812
13.06	5.55799	5.55799	-29.9131	-63.3395	0.0127163	0.0127163	0.999807	0.999812
13.07	5.55418	5.55418	-29.9501	-63.4129	0.0127141	0.0127141	0.999807	0.999812
13.08	5.55036	5.55036	-29.9871	-63.4863	0.0127118	0.0127118	0.999807	0.999812
13.09	5.54655	5.54655	-30.024	-63.5596	0.0127096	0.0127096	0.999807	0.999812
13.1	5.54274	5.54274	-30.061	-63.633	0.0127075	0.0127075	0.999807	0.999812
13.11	5.53892	5.53892	-30.098	-63.7064	0.0127053	0.0127053	0.999807	0.999812
13.12	5.53511	5.53511	-30.135	-63.7797	0.0127032	0.0127032	0.999807	0.999812
13.13	5.5313	5.5313	-30.172	-63.8531	0.0127011	0.0127011	0.999807	0.999812
13.14	5.52748	5.52748	-30.209	-63.9265	0.012699	0.012699	0.999807	0.999812
13.15	5.52367	5.52367	-30.246	-63.9998	0.0126969	0.0126969	0.999807	0.999812
13.16	5.51986	5.51986	-30.283	-64.0732	0.0126948	0.0126948	0.999807	0.999812
13.17	5.51604	5.51604	-30.32	-64.1466	0.0126928	0.0126928	0.999807	0.999812
13.18	5.51223	5.51223	-30.357	-64.2199	0.0126907	0.0126907	0.999807	0.999812
13.19	5.50842	5.50842	-30.394	-64.2933	0.0126887	0.0126887	0.999807	0.999812
13.2	5.5046	5.5046	-30.431	-64.3667	0.0126867	0.0126867	0.999807	0.999812
13.21	5.50079	5.50079	-30.468	-64.44	0.0126848	0.0126848	0.999807	0.999812
13.22	5.49698	5.49698	-30.505	-64.5134	0.0126828	0.0126828	0.999807	0.999812
13.23	5.49316	5.49316	-30.542	-64.5868	0.0126809	0.0126809	0.999807	0.999812
13.24	5.48935	5.48935	-30.579	-64.6601	0.012679	0.012679	0.999807	0.999812
13.25	5.48554	5.48554	-30.616	-64.7335	0.0126771	0.0126771	0.999807	0.999812
13.26	5.48172	5.48172	-30.653	-64.8069	0.0126752	0.0126752	0.999807	0.999812
13.27	5.47791	5.47791	-30.69	-64.8802	0.0126733	0.0126733	0.999807	0.999812
13.28	5.47409	5.47409	-30.727	-64.9536	0.0126714	0.0126714	0.999807	0.999812
13.29	5.47028	5.47028	-30.764	-65.027	0.0126696	0.0126696	0.999807	0.999812
13.3	5.46647	5.46647	-30.801	-65.1003	0.0126678	0.0126678	0.999807	0.999812
13.31	5.46265	5.46265	-30.838	-65.1737	0.012666	0.012666	0.999807	0.999812
13.32	5.45884	5.45884	-30.875	-65.247	0.0126642	0.0126642	0.999807	0.999812
13.33	5.45502	5.45502	-30.912	-65.3204	0.0126624	0.0126624	0.999807	0.999812
13.34	5.45121	5.45121	-30.949	-65.3938	0.0126607	0.0126607	0.999807	0.999812
13.35	5.4474	5.4474	-30.986	-65.4671	0.0126589	0.0126589	0.999807	0.999812
13.36	5.44358	5.44358	-31.0229	-65.5405	0.0126572	0.0126572	0.999807	0.999812
13.37	5.43977	5.43977	-31.0599	-65.6139	0.0126555	0.0126555	0.999807	0.999812
13.38	5.43595	5.43595	-31.0969	-65.6872	0.0126538	0.0126538	0.999807	0.999812
13.39	5.43214	5.43214	-31.1339	-65.7606	0.0126521	0.0126521	0.999807	0.999812
13.4	5.42833	5.42833	-31.1709	-65.834	0.0126505	0.0126505	0.999807	0.999812
13.41	5.42451	5.42451	-31.2079	-65.9073	0.0126488	0.0126488	0.999807	0.999812
13.42	5.4207	5.4207	-31.2449	-65.9807	0.0126472	0.0126472	0.999807	0.999812
13.43	5.41688	5.41688	-31.2819	-66.0541	0.0126455	0.0126455	0.999807	0.999812
13.44	5.41307	5.41307	-31.3189	-66.1274	0.0126439	0.0126439	0.999807	0.999812
13.45	5.40925	5.40925	-31.3559	-66.2008	0.0126423	0.0126423	0.999807	0.999812
13.46	5.40544	5.40544	-31.3929	-66.2742	0.0126408	0.0126408	0.999807	0.999812
13.47	5.40163	5.40163	-31.4299	-66.3475	0.0126392	0.0126392	0.999807	0.999812
13.48	5.39781	5.39781	-31.4669	-66.4209	0.0126377	0.0126377	0.999807	0.999812
13.49	5.394	5.394	-31.5039	-66.4943	0.0126361	0.0126361	0.999807	0.999812
13.5	5.39018	5.39018	-31.5409	-66.5676	0.0126346	0.0126346	0.999807	0.999812
13.51	5.38637	5.38637	-31.5779	-66.641	0.0126331	0.0126331	0.999807	0.999812
13.52	5.38255	5.38255	-31.6149	-66.7144	0.0126316	0.0126316	0.999807	0.999812
13.53	5.37874	5.37874	-31.6519	-66.7877	0.0126301	0.0126301	0.999807	0.999812
13.54	5.37492	5.37492	-31.6889	-66.8611	0.0126286	0.0126286	0.999807	0.999812
13.55	5.37111	5.37111	-31.7259	-66.9345	0.0126272	0.0126272	0.999807	0.999812
13.56	5.3673	5.3673	-31.7629	-67.0078	0.0126257	0.0126257	0.999807	0.999812
13.57	5.36348	5.36348	-31.7999	-67.0812	0.0126243	0.0126243	0.999807	0.999812
13.58	5.35967	5.35967	-31.8369	-67.1546	0.0126229	0.0126229	0.999807	0.999812
13.59	5.35585	5.35585	-31.8739	-67.2279	0.0126215	0.0126215	0.999807	0.999812
13.6	5.35204	5.35204	-31.9109	-67.3013	0.0126201	0.0126201	0.999807	0.999812
13.61	5.34822	5.34822	-31.9479	-67.3746	0.0126187	0.0126187	0.999807	0.999812
13.62	5.34441	5.34441	-31.9849	-67.448	0.0126173	0.0126173	0.999807	0.999812
13.63	5.34059	5.34059	-32.0218	-67.5214	0.012616	0.012616	0.999807	0.999812
13.64	5.33678	5.33678	-32.0588	-67.5947	0.0126146	0.0126146	0.999807	0.999812
13.65	5.33296	5.33296	-32.0958	-67.6681	0.0126133	0.0126133	0.999807	0.999812
13.66	5.32915	5.32915	-32.1328	-67.7415	0.012612	0.012612	0.999807	0.999812
13.67	5.32533	5.32533	-32.1698	-67.8148	0.0126107	0.0126107	0.999807	0.999812
13.68	5.32152	5.32152	-32.2068	-67.8882	0.0126094	0.0126094	0.999807	0.999812
13.69	5.3177	5.3177	-32.2438	-67.9616	0.0126081	0.0126081	0.999807	0.999812
13.7	5.31389	5.31389	-32.2808	-68.0349	0.0126068	0.0126068	0.999807	0.999812
13.71	5.31007	5.31007	-32.3178	-68.1083	0.0126056	0.0126056	0.999807	0.999812
13.72	5.30626	5.30626	-32.3548	-68.1817	0.0126043	0.0126043	0.999807	0.999812
13.73	5.30244	5.30244	-32.3918	-68.255	0.0126031	0.0126031	0.999807	0.999812
13.74	5.29863	5.29863	-32.4288	-68.3284	0.0126018	0.0126018	0.999807	0.999812
13.75	5.29481	5.29481	-32.4658	-68.4018	0.0126006	0.0126006	0.999807	0.999812
13.76	5.291	5.291	-32.5028	-68.4751	0.0125994	0.0125994	0.999807	0.999812
13.77	5.28718	5.28718	-32.5398	-68.5485	0.0125982	0.0125982	0.999807	0.999812
13.78	5.28337	5.28337	-32.5768	-68.6219	0.012597	0.012597	0.999807	0.999812
13.79	5.27955	5.27955	-32.6138	-68.6952	0.0125958	0.0125958	0.999807	0.999812
13.8	5.27574	5.27574	-32.6508	-68.7686	0.0125947	0.0125947	0.999807	0.999812
13.81	5.27192	5.27192	-32.6878	-68.842	0.0125935	0.0125935	0.999807	0.999812
13.82	5.26811	5.26811	-32.7248	-68.9153	0.0125924	0.0125924	0.999807	0.999812
13.83	5.26429	5.26429	-32.7618	-68.9887	0.0125912	0.0125912	0.999807	0.999812
13.84	5.26048	5.26048	-32.7988	-69.0621	0.0125901	0.0125901	0.999807	0.999812
13.85	5.25666	5.25666	-32.8358	-69.1354	0.012589	0.012589	0.999807	0.999812
13.86	5.25285	5.25285	-32.8728	-69.2088	0.0125879	0.0125879	0.999807	0.999812
13.87	5.24903	5.24903	-32.9098	-69.2822	0.0125868	0.0125868	0.999807	0.999812
13.88	5.24522	5.24522	-32.9468	-69.3555	0.0125857	0.0125857	0.999807	0.999812
13.89	5.2414	5.2414	-32.9837	-69.4289	0.0125846	0.0125846	0.999807	0.999812
13.9	5.23758	5.23758	-33.0207	-69.5023	0.0125836	0.0125836	0.999807	0.999812
13.91	5.23377	5.23377	-33.0577	-69.5756	0.0125825	0.0125825	0.999807	0.999812
13.92	5.22995	5.22995	-33.0947	-69.649	0.0125815	0.0125815	0.999807	0.999812
13.93	5.22614	5.22614	-33.1317	-69.7223	0.0125804	0.0125804	0.999807	0.999812
13.94	5.22232	5.22232	-33.1687	-69.7957	0.0125794	0.0125794	0.999807	0.999812
13.95	5.21851	5.21851	-33.2057	-69.8691	0.0125784	0.0125784	0.999807	0.999812
13.96	5.21469	5.21469	-33.2427	-69.9424	0.0125774	0.0125774	0.999807	0.999812
13.97	5.21088	5.21088	-33.2797	-70.0158	0.0125764	0.0125764	0.999807	0.999812
13.98	5.20706	5.20706	-33.3167	-70.0892	0.0125754	0.0125754	0.999807	0.999812
13.99	5.20325	5.20325	-33.3537	-70.1625	0.0125744	0.0125744	0.999807	0.999812
14	5.19943	5.19943	-33.3907	-70.2359	0.0125734	0.0125734	0.999807	0.999812
14.01	5.19561	5.19561	-33.4277	-70.3093	0.0125724	0.0125724	0.999807	0.999812
14.02	5.1918	5.1918	-33.4647	-70.3826	0.0125715	0.0125715	0.999807	0.999812
14.03	5.18798	5.18798	-33.5017	-70.456	0.0125705	0.0125705	0.999807	0.999812
14.04	5.18417	5.18417	-33.5387	-70.5294	0.0125696	0.0125696	0.999807	0.999812
14.05	5.18035	5.18035	-33.5757	-70.6027	0.0125686	0.0125686	0.999807	0.999812
14.06	5.17654	5.17654	-33.6127	-70.6761	0.0125677	0.0125677	0.999807	0.999812
14.07	5.17272	5.17272	-33.6497	-70.7495	0.0125668	0.0125668	0.999807	0.999812
14.08	5.1689	5.1689	-33.6867	-70.8228	0.0125659	0.0125659	0.999807	0.999812
14.09	5.16509	5.16509	-33.7237	-70.8962	0.012565	0.012565	0.999807	0.999812
14.1	5.16127	5.16127	-33.7607	-70.9696	0.0125641	0.0125641	0.999807	0.999812
14.11	5.15746	5.15746	-33.7977	-71.0429	0.0125632	0.0125632	0.999807	0.999812
14.12	5.15364	5.15364	-33.8347	-71.1163	0.0125623	0.0125623	0.999807	0.999812
14.13	5.14983	5.14983	-33.8717	-71.1897	0.0125615	0.0125615	0.999807	0.999812
14.14	5.14601	5.14601	-33.9087	-71.263	0.0125606	0.0125606	0.999807	0.999812
14.15	5.14219	5.14219	-33.9457	-71.3364	0.0125597	0.0125597	0.999807	0.999812
14.16	5.13838	5.13838	-33.9826	-71.4098	0.0125589	0.0125589	0.999807	0.999812
14.17	5.13456	5.13456	-34.0196	-71.4831	0.012558	0.012558	0.999807	0.999812
14.18	5.13075	5.13075	-34.0566	-71.5565	0.0125572	0.0125572	0.999807	0.999812
14.19	5.12693	5.12693	-34.0936	-71.6299	0.0125564	0.0125564	0.999807	0.999812
14.2	5.12312	5.12312	-34.1306	-71.7032	0.0125556	0.0125556	0.999807	0.999812
14.21	5.1193	5.1193	-34.1676	-71.7766	0.0125548	0.0125548	0.999807	0.999812
14.22	5.11548	5.11548	-34.2046	-71.85	0.012554	0.012554	0.999807	0.999812
14.23	5.11167	5.11167	-34.2416	-71.9233	0.0125532	0.0125532	0.999807	0.999812
14.24	5.10785	5.10785	-34.2786	-71.9967	0.0125524	0.0125524	0.999807	0.999812
14.25	5.10404	5.10404	-34.3156	-72.07	0.0125516	0.0125516	0.999807	0.999812
14.26	5.10022	5.10022	-34.3526	-72.1434	0.0125508	0.0125508	0.999807	0.999812
14.27	5.0964	5.0964	-34.3896	-72.2168	0.01255	0.01255	0.999807	0.999812
14.28	5.09259	5.09259	-34.4266	-72.2901	0.0125493	0.0125493	0.999807	0.999812
14.29	5.08877	5.08877	-34.4636	-72.3635	0.0125485	0.0125485	0.999807	0.999812
14.3	5.08496	5.08496	-34.5006	-72.4369	0.0125478	0.0125478	0.999807	0.999812
14.31	5.08114	5.08114	-34.5376	-72.5102	0.012547	0.012547	0.999807	0.999812
14.32	5.07732	5.07732	-34.5746	-72.5836	0.0125463	0.0125463	0.999807	0.999812
14.33	5.07351	5.07351	-34.6116	-72.657	0.0125456	0.0125456	0.999807	0.999812
14.34	5.06969	5.06969	-34.6486	-72.7303	0.0125448	0.0125448	0.999807	0.999812
14.35	5.06588	5.06588	-34.6856	-72.8037	0.0125441	0.0125441	0.999807	0.999812
14.36	5.06206	5.06206	-34.7226	-72.8771	0.0125434	0.0125434	0.999807	0.999812
14.37	5.05824	5.05824	-34.7596	-72.9504	0.0125427	0.0125427	0.999807	0.999812
14.38	5.05443	5.05443	-34.7966	-73.0238	0.012542	0.012542	0.999807	0.999812
14.39	5.05061	5.05061	-34.8336	-73.0972	0.0125413	0.0125413	0.999807	0.999812
14.4	5.04679	5.04679	-34.8706	-73.1705	0.0125406	0.0125406	0.999807	0.999812
14.41	5.04298	5.04298	-34.9076	-73.2439	0.01254	0.01254	0.999807	0.999812
14.42	5.03916	5.03916	-34.9446	-73.3173	0.0125393	0.0125393	0.999807	0.999812
14.43	5.03535	5.03535	-34.9815	-73.3906	0.0125386	0.0125386	0.999807	0.999812
14.44	5.03153	5.03153	-35.0185	-73.464	0.012538	0.012538	0.999807	0.999812
14.45	5.02771	5.02771	-35.0555	-73.5374	0.0125373	0.0125373	0.999807	0.999812
14.46	5.0239	5.0239	-35.0925	-73.6107	0.0125367	0.0125367	0.999807	0.999812
14.47	5.02008	5.02008	-35.1295	-73.6841	0.012536	0.012536	0.999807	0.999812
14.48	5.01627	5.01627	-35.1665	-73.7575	0.0125354	0.0125354	0.999807	0.999812
14.49	5.01245	5.01245	-35.2035	-73.8308	0.0125347	0.0125347	0.999807	0.999812
14.5	5.00863	5.00863	-35.2405	-73.9042	0.0125341	0.0125341	0.999807	0.999812
14.51	5.00482	5.00482	-35.2775	-73.9776	0.0125335	0.0125335	0.999807	0.999812
14.52	5.001	5.001	-35.3145	-74.0509	0.0125329	0.0125329	0.999807	0.999812
14.53	4.99718	4.99718	-35.3515	-74.1243	0.0125323	0.0125323	0.999807	0.999812
14.54	4.99337	4.99337	-35.3885	-74.1976	0.0125317	0.0125317	0.999807	0.999812
14.55	4.98955	4.98955	-35.4255	-74.271	0.0125311	0.0125311	0.999807	0.999812
14.56	4.98573	4.98573	-35.4625	-74.3444	0.0125305	0.0125305	0.999807	0.999812
14.57	4.98192	4.98192	-35.4995	-74.4177	0.0125299	0.0125299	0.999807	0.999812
[truncated: 1,343 more rows]

## Sheet: D
Antiviral effect of therapy	Initialtion of therapy	Reduced AUC%
[truncated: 90 more rows]

[truncated: 2 more sheets: E, F]
